# Supplementary material for: Synchronization of visual perception within the human fovea
Source: Nat Neurosci. 2025 Jul 16;28(9):1959–67. doi: 10.1038/s41593-025-02011-3 (PMC12411267; doi:10.1038/s41593-025-02011-3)
Supplement: Supplementary file 5 — Source data. [file 41593_2025_2011_MOESM5_ESM.zip]

Archive with 10 entries (9 files):
- fig1/
- fig1/1b_b3tub_axons_fovea.tif
- fig1/1e.xlsx
- fig1/1f.xlsx
- fig1/1g.xlsx
- fig1/1h.xlsx
- fig1/1j.xlsx
- fig1/1k.xlsx
- fig1/1l.xlsx
- fig1/figure1.m
