# Supplementary material for: Synchronization of visual perception within the human fovea
Source: Nat Neurosci. 2025 Jul 16;28(9):1959–67. doi: 10.1038/s41593-025-02011-3 (PMC12411267; doi:10.1038/s41593-025-02011-3)
Supplement: Supplementary file 5 — Source data. [file 41593_2025_2011_MOESM5_ESM.zip › fig1/1e.xlsx]

## Sheet: x coordinates
trj_x_1	trj_x_2	trj_x_3	trj_x_4	trj_x_5	trj_x_6	trj_x_7	trj_x_8	trj_x_9	trj_x_10	trj_x_11	trj_x_12	trj_x_13	trj_x_14	trj_x_15	trj_x_16	trj_x_17	trj_x_18	trj_x_19	trj_x_20	trj_x_21	trj_x_22	trj_x_23	trj_x_24	trj_x_25	trj_x_26	trj_x_27	trj_x_28	trj_x_29	trj_x_30	trj_x_31	trj_x_32	trj_x_33	trj_x_34	trj_x_35	trj_x_36	trj_x_37	trj_x_38	trj_x_39	trj_x_40	trj_x_41	trj_x_42	trj_x_43	trj_x_44	trj_x_45	trj_x_46	trj_x_47	trj_x_48	trj_x_49	trj_x_50
-72.9674	-53.3858	7.29847	-24.4963	16.9569	-57.2583	-57.0182	-26.8495	-42.3509	-33.0788	-70.495	0.093607	23.7037	4.30731	-47.1638	-147.708	-74.6085	-138.366	-155.135	-55.2117	-79.6292	-88.2967	-61.9526	-141.204	-130.742	-89.6214	-127.58	-171.833	-79.5653	-143.513	-142.008	-157.376	-94.8225	-157.857	-90.5272	-91.5448	-121.462	383.727	329.418	362.053	347.197	327.791	329.422	371.794	359.959	387.837	298.219	269.433	308.143	320.941
-71.4628	-52.625	9.57589	-19.6424	20.4862	-57.4174	-55.2175	-23.611	-40.7562	-30.4505	-66.5064	3.46314	25.6612	7.20388	-46.0663	-149.477	-74.8469	-139.837	-156.847	-53.1795	-77.2543	-87.2402	-59.693	-142.028	-130.942	-87.8315	-127.517	-171.046	-76.3083	-143.301	-141.107	-156.529	-93.7264	-156.944	-89.2708	-86.2728	-121.206	388.731	330.119	365.75	351.62	331.905	332.62	377.583	365.389	392.261	302.662	271.604	313.413	325.979
-69.8993	-51.8287	11.8842	-14.7926	24.0125	-57.5318	-53.3392	-20.3589	-39.131	-27.7653	-62.5791	7.01168	27.7406	10.1791	-44.9616	-151.048	-75.0585	-141.128	-158.42	-51.1259	-74.8651	-86.1479	-57.4009	-142.788	-131.072	-85.9658	-127.395	-170.221	-73.007	-143.049	-140.181	-155.646	-92.5779	-156.001	-87.9599	-80.995	-120.797	393.761	330.956	369.529	356.043	336.031	335.844	383.398	370.799	396.879	307.265	273.873	318.686	331.025
-68.2778	-50.9968	14.2232	-9.94704	27.5351	-57.6009	-51.3845	-17.093	-37.475	-25.0232	-58.7117	10.7333	29.94	13.2312	-43.8491	-152.418	-75.2428	-142.235	-159.849	-49.0507	-72.4618	-85.0196	-55.0763	-143.485	-131.129	-84.0241	-127.213	-169.358	-69.6615	-142.758	-139.231	-154.729	-91.377	-155.028	-86.5944	-75.7127	-120.23	398.819	331.931	373.388	360.467	340.169	339.094	389.239	376.186	401.683	312.025	276.24	323.962	336.08
-66.5994	-50.1292	16.593	-5.10559	31.054	-57.6241	-49.3546	-13.8135	-35.7882	-22.2243	-54.9023	14.622	32.2574	16.3585	-42.7282	-153.585	-75.3993	-143.151	-161.133	-46.9536	-70.0443	-83.855	-52.7192	-144.119	-131.112	-82.0063	-126.971	-168.456	-66.2719	-142.425	-138.258	-153.778	-90.1234	-154.025	-85.174	-70.4268	-119.506	403.905	333.041	377.325	364.89	344.319	342.366	395.105	381.552	406.668	316.94	278.702	329.24	341.142
-64.8651	-49.2259	18.9936	-0.268288	34.5686	-57.6009	-47.2508	-10.5204	-34.0705	-19.3686	-51.1486	18.6713	34.6905	19.5594	-41.5985	-154.551	-75.5273	-143.876	-162.27	-44.8347	-67.6126	-82.6538	-50.3296	-144.692	-131.016	-79.9122	-126.67	-167.515	-62.8381	-142.052	-137.264	-152.791	-88.8173	-152.992	-83.6988	-65.1383	-118.62	409.017	334.288	381.337	369.314	348.481	345.66	400.996	386.895	411.825	322.007	281.259	334.52	346.212
-63.076	-48.2867	21.4248	4.56487	38.0787	-57.5308	-45.0744	-7.21364	-32.3218	-16.4562	-47.448	22.8746	37.2371	22.8322	-40.4593	-155.315	-75.6264	-144.406	-163.257	-42.6938	-65.1669	-81.4158	-47.9074	-145.204	-130.841	-77.7419	-126.308	-166.534	-59.3602	-141.639	-136.249	-151.77	-87.4585	-151.93	-82.1686	-59.8482	-117.572	414.156	335.67	385.422	373.738	352.655	348.972	406.913	392.215	417.148	327.225	283.909	339.804	351.289
-61.2333	-47.3115	23.8867	9.39391	41.5841	-57.4134	-42.8268	-3.89331	-30.542	-13.487	-43.7975	27.2252	39.8948	26.1751	-39.3099	-155.88	-75.696	-144.741	-164.096	-40.5307	-62.7072	-80.1405	-45.4527	-145.657	-130.583	-75.4952	-125.886	-165.515	-55.8383	-141.184	-135.216	-150.714	-86.0469	-150.837	-80.5832	-54.5573	-116.361	419.321	337.188	389.576	378.162	356.841	352.301	412.855	397.512	422.628	332.589	286.65	345.089	356.375
-59.3379	-46.3004	26.3792	14.2188	45.0843	-57.248	-40.5092	-0.559426	-28.731	-10.461	-40.1936	31.716	42.6611	29.5864	-38.1498	-156.248	-75.7356	-144.88	-164.784	-38.3453	-60.2335	-78.8279	-42.9655	-146.051	-130.24	-73.172	-125.403	-164.457	-52.2724	-140.689	-134.165	-149.622	-84.5826	-149.715	-78.9427	-49.2665	-114.984	424.513	338.84	393.796	382.585	361.039	355.644	418.823	402.786	428.258	338.098	289.481	350.377	361.469
-57.391	-45.2531	28.9022	19.0397	48.5792	-57.0342	-38.1232	2.78798	-26.8887	-7.37846	-36.6327	36.3401	45.5334	33.0643	-36.9783	-156.422	-75.7446	-144.824	-165.323	-36.1375	-57.7458	-77.4776	-40.4457	-146.388	-129.811	-70.7724	-124.86	-163.359	-48.6627	-140.152	-133.099	-148.496	-83.0655	-148.563	-77.247	-43.9763	-113.442	429.73	340.625	398.081	387.009	365.249	358.999	424.815	408.037	434.029	343.747	292.4	355.667	366.57
-55.3938	-44.1696	31.4558	23.8565	52.0686	-56.7715	-35.67	6.14889	-25.0149	-4.23925	-33.1107	41.0901	48.5092	36.6072	-35.7947	-156.408	-75.7224	-144.575	-165.712	-33.9071	-55.2442	-76.0894	-37.8933	-146.668	-129.292	-68.2962	-124.257	-162.222	-45.0091	-139.575	-132.017	-147.334	-81.4956	-147.381	-75.496	-38.6875	-111.733	434.974	342.544	402.428	391.432	369.47	362.366	430.833	413.264	439.934	349.533	295.406	360.958	371.679
-53.3475	-43.0499	34.0398	28.6693	55.5522	-56.4595	-33.1511	9.52326	-23.1097	-1.04348	-29.6233	45.9587	51.5856	40.2133	-34.5983	-156.209	-75.6686	-144.136	-165.954	-31.654	-52.7288	-74.663	-35.3083	-146.894	-128.683	-65.7435	-123.593	-161.045	-41.3117	-138.956	-130.922	-146.137	-79.8728	-146.169	-73.6898	-33.4005	-109.858	440.242	344.594	406.833	395.855	373.703	365.74	436.875	418.467	445.963	355.454	298.496	366.252	376.796
-51.253	-41.894	36.6543	33.4781	59.0298	-56.0977	-30.5679	12.9111	-21.1729	2.20879	-26.1657	50.9386	54.7599	43.881	-33.3883	-155.832	-75.5826	-143.512	-166.05	-29.378	-50.1995	-73.1981	-32.6908	-147.066	-127.98	-63.1143	-122.868	-159.829	-37.5706	-138.295	-129.815	-144.904	-78.1972	-144.927	-71.8284	-28.1159	-107.815	445.536	346.775	411.295	400.277	377.948	369.122	442.943	423.646	452.109	361.504	301.67	371.548	381.921
-49.1117	-40.7017	39.2991	38.283	62.5013	-55.6856	-27.9218	16.3123	-19.2044	5.51752	-22.733	56.0222	58.0292	47.6084	-32.164	-155.283	-75.4639	-142.706	-166.002	-27.079	-47.6565	-71.6946	-30.0407	-147.185	-127.184	-60.4087	-122.084	-158.573	-33.7859	-137.594	-128.696	-143.636	-76.4688	-143.655	-69.9118	-22.8341	-105.607	450.855	349.085	415.809	404.699	382.205	372.509	449.035	428.8	458.362	367.68	304.926	376.846	387.053
-46.9247	-39.473	41.9742	43.084	65.9665	-55.223	-25.2143	19.7269	-17.2042	8.88261	-19.3202	61.2022	61.3906	51.394	-30.9247	-154.571	-75.312	-141.726	-165.814	-24.7569	-45.0997	-70.1522	-27.3581	-147.253	-126.291	-57.6266	-121.238	-157.278	-29.9576	-136.851	-127.567	-142.333	-74.6876	-142.353	-67.94	-17.5553	-103.232	456.199	351.523	420.375	409.12	386.473	375.898	455.152	433.931	464.714	373.978	308.261	382.145	392.193
-44.6932	-38.2079	44.6795	47.8812	69.4253	-54.7093	-22.4467	23.1549	-15.1722	12.304	-15.9217	66.4709	64.8411	55.236	-29.6694	-153.702	-75.1263	-140.578	-165.488	-22.4115	-42.5293	-68.5706	-24.6429	-147.269	-125.302	-54.7681	-120.333	-155.943	-26.0859	-136.066	-126.429	-140.993	-72.8536	-141.022	-65.9132	-12.2798	-100.691	461.567	354.088	424.988	413.54	390.753	379.289	461.293	439.037	471.157	380.393	311.674	387.446	397.341
-42.4183	-36.9063	47.415	52.6746	72.8776	-54.1441	-19.6207	26.5961	-13.1082	15.7816	-12.532	71.821	68.3777	59.1328	-28.3974	-152.686	-74.9063	-139.269	-165.028	-20.0427	-39.9452	-66.9497	-21.8952	-147.236	-124.213	-51.8333	-119.368	-154.568	-22.1708	-135.24	-125.284	-139.619	-70.9668	-139.66	-63.8314	-7.00784	-97.987	466.96	356.778	429.646	417.96	395.045	382.68	467.46	444.119	477.681	386.921	315.164	392.749	402.496
-40.1013	-35.5683	50.1807	57.4643	76.3232	-53.5272	-16.7375	30.0507	-11.0123	19.3154	-9.14516	77.245	71.9972	63.0828	-27.1079	-151.532	-74.6516	-137.808	-164.438	-17.6503	-37.3475	-65.2892	-19.1149	-147.152	-123.025	-48.8223	-118.342	-153.153	-18.2124	-134.373	-124.131	-138.208	-69.0273	-138.269	-61.6947	-1.73942	-95.1201	472.376	359.592	434.347	422.379	399.348	386.069	473.65	449.176	484.277	393.558	318.728	398.053	407.659
-37.7434	-34.1937	52.9764	62.2503	79.7622	-52.8581	-13.7988	33.5185	-8.88438	22.9052	-5.75537	82.7356	75.6966	67.0843	-25.8001	-150.248	-74.3616	-136.204	-163.724	-15.2343	-34.7362	-63.5888	-16.3021	-147.019	-121.736	-45.7353	-117.257	-151.699	-14.2108	-133.464	-122.972	-136.762	-67.0351	-136.848	-59.5034	3.52542	-92.0921	477.816	362.527	439.088	426.797	403.663	389.454	479.865	454.209	490.938	400.298	322.365	403.358	412.829
-35.3456	-32.7826	55.802	67.0328	83.1944	-52.1365	-10.8059	36.9996	-6.72431	26.551	-2.35649	88.2856	79.4727	71.1358	-24.473	-148.846	-74.0358	-134.467	-162.89	-12.7944	-32.1115	-61.8485	-13.4569	-146.837	-120.346	-42.5724	-116.113	-150.205	-10.1662	-132.513	-121.808	-135.28	-64.9903	-135.398	-57.2574	8.78674	-88.9053	483.279	365.582	443.866	431.214	407.989	392.834	486.105	459.217	497.655	407.136	326.073	408.665	418.007
-32.9094	-31.335	58.6576	71.8117	86.6198	-51.362	-7.7604	40.4939	-4.53206	30.2526	1.05768	93.8877	83.3224	75.2358	-23.1257	-147.336	-73.6738	-132.608	-161.941	-10.3305	-29.4733	-60.068	-10.5791	-146.605	-118.855	-39.3337	-114.909	-148.671	-6.07855	-131.522	-120.64	-133.762	-62.8929	-133.918	-54.9571	14.0447	-85.5619	488.766	368.755	448.679	435.63	412.327	396.209	492.368	464.201	504.419	414.067	329.85	413.973	423.192
-30.4357	-29.8508	61.543	76.5872	90.0385	-50.5344	-4.66367	44.0013	-2.30756	34.0099	4.49339	99.5351	87.2424	79.3828	-21.7575	-145.727	-73.2751	-130.636	-160.883	-7.84259	-26.8216	-58.247	-7.66895	-146.322	-117.261	-36.0194	-113.646	-147.097	-1.94806	-130.489	-119.468	-132.208	-60.7431	-132.408	-52.6026	19.2994	-82.0645	494.275	372.044	453.523	440.044	416.677	399.575	498.656	469.16	511.222	421.087	333.694	419.282	428.385
-27.9258	-28.3301	64.4581	81.3593	93.4503	-49.6533	-1.51721	47.5219	-0.0507726	37.8229	7.95698	105.221	91.2296	83.5752	-20.3674	-144.03	-72.8392	-128.563	-159.722	-5.3304	-24.1567	-56.3855	-4.72634	-145.989	-115.566	-32.6297	-112.324	-145.483	2.22518	-129.415	-118.293	-130.618	-58.5408	-130.869	-50.1942	24.5513	-78.4161	499.807	375.447	458.398	444.458	421.037	402.932	504.968	474.095	518.056	428.189	337.604	424.592	433.585
-25.381	-26.7728	67.403	86.1282	96.8555	-48.7186	1.67752	51.0555	2.23837	41.6915	11.4548	110.938	95.2807	87.8117	-18.9545	-142.257	-72.3656	-126.4	-158.464	-2.79383	-21.4784	-54.4832	-1.75134	-145.604	-113.768	-29.1649	-110.945	-143.83	6.44107	-128.3	-117.115	-128.993	-56.2862	-129.3	-47.7321	29.8007	-74.6199	505.361	378.961	463.299	448.87	425.409	406.28	511.303	479.005	524.913	435.368	341.577	429.903	438.792
-22.8023	-25.179	70.3774	90.8939	100.254	-47.7298	4.91907	54.6023	4.55993	45.6154	14.9932	116.681	99.3925	92.0909	-17.5179	-140.418	-71.8539	-124.159	-157.116	-0.232765	-18.7869	-52.5399	1.25602	-145.165	-111.87	-25.6251	-109.507	-142.137	10.6995	-127.144	-115.936	-127.331	-53.9794	-127.702	-45.2165	35.048	-70.6793	510.938	382.585	468.224	453.281	429.793	409.616	517.663	483.891	531.787	442.618	345.611	435.215	444.007
-20.1911	-23.5486	73.3813	95.6565	103.646	-46.6868	8.206	58.1621	6.91395	49.5946	18.5785	122.444	103.562	96.4115	-16.0565	-138.524	-71.3037	-121.852	-155.685	2.35295	-16.0821	-50.5555	4.29572	-144.671	-109.87	-22.0106	-108.012	-140.404	15.0003	-125.947	-114.755	-125.634	-51.6205	-126.074	-42.6478	40.2937	-66.5983	516.536	386.315	473.172	457.69	434.188	412.94	524.046	488.753	538.668	449.933	349.705	440.528	449.229
-17.5483	-21.8818	76.4147	100.416	107.031	-45.5894	11.5369	61.7349	9.30047	53.629	22.2169	128.219	107.785	100.772	-14.5697	-136.585	-70.7145	-119.489	-154.176	4.96343	-13.3642	-48.5299	7.3677	-144.12	-107.77	-18.3217	-106.459	-138.631	19.3433	-124.709	-113.573	-123.9	-49.2096	-124.418	-40.0262	45.5383	-62.3808	522.155	390.149	478.139	462.098	438.594	416.25	530.453	493.591	545.552	457.309	353.858	445.841	454.458
-14.8753	-20.1785	79.4774	105.173	110.41	-44.4373	14.9103	65.3206	11.7195	57.7184	25.9146	134.002	112.06	105.171	-13.0562	-134.611	-70.0859	-117.083	-152.599	7.59882	-10.6333	-46.4628	10.4719	-143.509	-105.571	-14.5587	-104.85	-136.818	23.7285	-123.431	-112.391	-122.13	-46.7469	-122.732	-37.3522	50.7827	-58.0312	527.796	394.086	483.124	466.504	443.011	419.547	536.884	498.405	552.43	464.737	358.066	451.155	459.695
-12.1731	-18.4387	82.5694	109.927	113.782	-43.2304	18.3247	68.9193	14.1712	61.8626	29.6777	139.787	116.383	109.608	-11.5153	-132.613	-69.4174	-114.644	-150.958	10.2592	-7.88921	-44.3541	13.6084	-142.836	-103.275	-10.7218	-103.185	-134.966	28.1557	-122.112	-111.207	-120.325	-44.2324	-121.018	-34.626	56.0273	-53.554	533.458	398.121	488.124	470.908	447.44	422.828	543.338	503.195	559.297	472.214	362.328	456.469	464.939
-9.44286	-16.6626	85.6905	114.678	117.149	-41.9685	21.7789	72.531	16.6555	66.0616	33.5122	145.57	120.75	114.082	-9.94602	-130.6	-68.7088	-112.184	-149.262	12.9448	-5.13218	-42.2036	16.777	-142.098	-100.883	-6.8115	-101.464	-133.074	32.6247	-120.753	-110.024	-118.483	-41.6664	-119.274	-31.848	61.273	-48.9543	539.14	402.253	493.136	475.31	451.879	426.094	549.815	507.962	566.147	479.731	366.643	461.784	470.19
-6.68579	-14.8501	88.8406	119.427	120.509	-40.6515	25.2715	76.1555	19.1724	70.3151	37.4236	151.345	125.16	118.591	-8.34733	-128.581	-67.9595	-109.711	-147.517	15.6557	-2.3622	-40.0113	19.9777	-141.292	-98.3964	-2.82802	-99.688	-131.143	37.1354	-119.355	-108.84	-116.606	-39.0488	-117.502	-29.0186	66.5207	-44.2369	544.843	406.478	498.16	479.711	456.33	429.344	556.316	512.705	572.974	487.284	371.008	467.099	475.448
-3.90296	-13.0012	92.0198	124.173	123.864	-39.2791	28.801	79.7928	21.7221	74.6231	41.4178	157.107	129.608	123.134	-6.71834	-126.566	-67.1691	-107.237	-145.731	18.392	0.420671	-37.777	23.2105	-140.415	-95.818	1.22823	-97.8573	-129.172	41.6877	-117.916	-107.655	-114.692	-36.3801	-115.701	-26.1383	71.7713	-39.4073	550.566	410.794	503.192	484.109	460.792	432.577	562.84	517.425	579.774	494.865	375.422	472.415	480.713
-1.09547	-11.1162	95.2278	128.917	127.212	-37.8514	32.3661	83.443	24.3044	78.9853	45.4999	162.854	134.092	127.711	-5.05808	-124.562	-66.3374	-104.77	-143.911	21.1538	3.21637	-35.5007	26.4753	-139.463	-93.1499	5.35688	-95.9726	-127.162	46.2814	-116.438	-106.47	-112.742	-33.6602	-113.871	-23.2074	77.0256	-34.4711	556.308	415.198	508.23	488.506	465.265	435.793	569.387	522.122	586.542	502.469	379.883	477.73	485.986
1.73558	-9.19492	98.4645	133.659	130.556	-36.3682	35.9655	87.1059	26.9195	83.4016	49.675	168.581	138.608	132.32	-3.36562	-122.578	-65.464	-102.319	-142.062	23.9413	6.02485	-33.1821	29.7721	-138.432	-90.3947	9.55752	-94.0346	-125.112	50.9163	-114.921	-105.283	-110.757	-30.8894	-112.014	-20.2265	82.2847	-29.434	562.07	419.687	513.273	492.9	469.75	438.991	575.957	526.796	593.274	510.088	384.388	483.046	491.265
4.58914	-7.23754	101.73	138.399	133.894	-34.8294	39.5979	90.7815	29.5674	87.8718	53.9482	174.285	143.155	136.961	-1.64002	-120.619	-64.5485	-99.891	-140.193	26.7546	8.84606	-30.8211	33.1008	-137.319	-87.5552	13.8297	-92.0438	-123.023	55.5923	-113.365	-104.096	-108.735	-28.0678	-110.128	-17.196	87.5497	-24.3019	567.851	424.258	518.319	497.293	474.245	442.172	582.55	531.449	599.965	517.717	388.937	488.361	496.552
7.46414	-5.24412	105.024	143.137	137.228	-33.235	43.262	94.4699	32.2481	92.3958	58.3238	179.963	147.728	141.633	0.119661	-118.693	-63.5905	-97.4929	-138.309	29.5937	11.6799	-28.4178	36.4613	-136.119	-84.6346	18.173	-90.0008	-120.895	60.3092	-111.77	-102.907	-106.677	-25.1958	-108.214	-14.1165	92.8218	-19.0812	573.651	428.907	523.366	501.682	478.751	445.334	589.166	536.079	606.614	525.349	393.528	493.677	501.845
10.3595	-3.21473	108.346	147.873	140.557	-31.585	46.9566	98.171	34.9615	96.9733	62.8061	185.612	152.326	146.336	1.91435	-116.806	-62.5898	-95.1305	-136.418	32.4589	14.5264	-25.972	39.8536	-134.829	-81.6362	22.587	-87.9065	-118.728	65.0668	-110.136	-101.716	-104.584	-22.2733	-106.272	-10.9884	98.102	-13.7782	579.47	433.632	528.412	506.07	483.268	448.479	595.804	540.687	613.217	532.977	398.158	498.992	507.145
13.2744	-1.14947	111.697	152.607	143.881	-29.8794	50.6804	101.885	37.7078	101.604	67.3991	191.229	156.945	151.067	3.74495	-114.961	-61.546	-92.8086	-134.524	35.3502	17.3854	-23.4836	43.2777	-133.444	-78.5634	27.0712	-85.7615	-116.522	69.8651	-108.465	-100.523	-102.454	-19.3008	-104.302	-7.81228	103.392	-8.39929	585.307	438.43	533.455	510.455	487.796	451.605	602.466	545.274	619.773	540.595	402.826	504.307	512.453
16.2076	0.951591	115.076	157.34	147.202	-28.1181	54.4323	105.611	40.4868	106.288	72.1064	196.815	161.583	155.828	5.61239	-113.163	-60.4589	-90.5312	-132.633	38.2678	20.257	-20.9526	46.7333	-131.961	-75.4202	31.6251	-83.5666	-114.278	74.7037	-106.756	-99.3256	-100.289	-16.2783	-102.304	-4.58876	108.692	-2.95128	591.162	443.297	538.494	514.838	492.335	454.713	609.149	549.839	626.28	548.196	407.531	509.622	517.767
19.1582	3.08834	118.483	162.072	150.518	-26.3013	58.211	109.35	43.2987	111.025	76.9311	202.365	166.238	160.617	7.51756	-111.416	-59.3281	-88.3009	-130.752	41.2117	23.1409	-18.3788	50.2206	-130.375	-72.2105	36.2481	-81.3224	-111.994	79.5825	-105.009	-98.1246	-98.0882	-13.2062	-100.28	-1.31841	114.004	2.55906	597.035	448.23	543.527	519.218	496.885	457.803	615.855	554.384	632.736	555.775	412.27	514.936	523.088
22.1254	5.26068	121.918	166.802	153.832	-24.4289	62.0154	113.101	46.1434	115.815	81.876	207.881	170.907	165.434	9.46135	-109.721	-58.1534	-86.1195	-128.885	44.182	26.0372	-15.7623	53.7393	-128.683	-68.9385	40.9398	-79.0299	-109.672	84.5013	-103.225	-96.9188	-95.8515	-10.0846	-98.2275	1.99817	119.33	8.12476	602.925	453.225	548.553	523.595	501.445	460.875	622.584	558.909	639.142	563.323	417.042	520.249	528.416
25.1081	7.4685	125.381	171.532	157.142	-22.501	65.8445	116.865	49.021	120.657	86.9436	213.36	175.587	170.279	11.4446	-108.08	-56.9346	-83.9876	-127.037	47.1789	28.9459	-13.103	57.2895	-126.881	-65.6088	45.6996	-76.6897	-107.312	89.46	-101.405	-95.7071	-93.579	-6.91387	-96.1483	5.36035	124.67	13.7388	608.832	458.28	553.57	527.969	506.017	463.93	629.334	563.414	645.497	570.835	421.846	525.562	533.75
28.1054	9.71168	128.871	176.26	160.45	-20.5178	69.697	120.641	51.9313	125.552	92.1359	218.804	180.277	175.152	13.4682	-106.495	-55.6714	-81.9049	-125.212	50.2025	31.8668	-10.4009	60.871	-124.966	-62.2259	50.5269	-74.3027	-104.914	94.4583	-99.5482	-94.4887	-91.2708	-3.69418	-94.0423	8.76746	130.026	19.3939	614.755	463.392	558.578	532.341	510.599	466.969	636.107	567.899	651.802	578.305	426.679	530.874	539.092
31.1166	11.9901	132.389	180.988	163.755	-18.4793	73.572	124.43	54.8744	130.499	97.4544	224.21	184.974	180.051	15.533	-104.964	-54.3635	-79.8699	-123.414	53.2528	34.7999	-7.65596	64.4838	-122.934	-58.7946	55.4211	-71.8699	-102.477	99.4961	-97.6556	-93.2624	-88.9271	-0.425828	-91.9095	12.2188	135.4	25.083	620.696	468.556	563.575	536.71	515.192	469.99	642.902	572.364	658.058	585.725	431.541	536.186	544.44
34.1407	14.3036	135.935	185.715	167.059	-16.3857	77.4685	128.231	57.8503	135.498	102.9	229.581	189.676	184.977	17.6398	-103.488	-53.0108	-77.8802	-121.647	56.33	37.7451	-4.86813	68.1277	-120.784	-55.32	60.3816	-69.3919	-100.003	104.573	-95.7275	-92.027	-86.5478	2.89092	-89.7503	15.7138	140.793	30.7987	626.652	473.769	568.559	541.076	519.795	472.996	649.719	576.812	664.266	593.09	436.429	541.496	549.795
37.177	16.6522	139.508	190.442	170.361	-14.2372	81.3854	132.045	60.859	140.548	108.474	234.917	194.382	189.93	19.7894	-102.064	-51.613	-75.9322	-119.913	59.4341	40.7024	-2.03743	71.8028	-118.512	-51.8072	65.4079	-66.8698	-97.4905	109.689	-93.7643	-90.7814	-84.1331	6.25578	-87.5648	19.2516	146.207	36.5336	632.624	479.029	573.531	545.438	524.409	475.986	656.557	581.241	670.429	600.394	441.342	546.806	555.156
40.2245	19.0355	143.108	195.168	173.662	-12.0339	85.3218	135.87	63.9005	145.65	114.177	240.219	199.089	194.91	21.9826	-100.691	-50.1701	-74.0216	-118.216	62.5653	43.6717	0.836149	75.5088	-116.116	-48.2615	70.4992	-64.3045	-94.9408	114.844	-91.7665	-89.5242	-81.6829	9.66846	-85.3533	22.8316	151.643	42.2805	638.612	484.331	578.488	549.798	529.034	478.961	663.417	585.652	676.55	607.629	446.28	552.114	560.524
43.2827	21.4536	146.735	199.895	176.962	-9.77606	89.2768	139.708	66.9746	150.803	120.007	245.489	203.795	199.917	24.2201	-99.3647	-48.6818	-72.1431	-116.557	65.7236	46.653	3.75258	79.2458	-113.595	-44.6884	75.6548	-61.6968	-92.3537	120.037	-89.7346	-88.2542	-79.1975	13.1287	-83.1159	26.4529	157.102	48.0318	644.615	489.673	583.431	554.154	533.669	481.923	670.299	590.045	682.631	614.79	451.239	557.421	565.899
46.3507	23.9062	150.39	204.622	180.262	-7.46387	93.2495	143.559	70.0815	156.007	125.965	250.728	208.499	204.95	26.5027	-98.0815	-47.1479	-70.2907	-114.938	68.9091	49.6461	6.71185	83.0135	-110.948	-41.0935	80.8742	-59.0477	-89.7295	125.269	-87.6689	-86.9697	-76.6769	16.6361	-80.8529	30.1149	162.587	53.7801	650.633	495.051	588.357	558.507	538.315	484.872	677.202	594.422	688.675	621.871	456.22	562.727	571.28
49.4279	26.3933	154.071	209.349	183.563	-5.09761	97.2392	147.421	73.221	161.262	132.049	255.938	213.2	210.01	28.8311	-96.8372	-45.5684	-68.4574	-113.361	72.1219	52.6511	9.71392	86.812	-108.175	-37.4824	86.1566	-56.3583	-87.0683	130.539	-85.5701	-85.6694	-74.1211	20.1904	-78.5646	33.8167	168.098	59.5182	656.666	500.462	593.268	562.857	542.971	487.808	684.127	598.783	694.687	628.866	461.22	568.032	576.668
52.5135	28.9145	157.778	214.076	186.864	-2.67754	101.245	151.296	76.3931	166.567	138.258	261.122	217.896	215.098	31.2059	-95.6264	-43.9432	-66.6359	-111.825	75.362	55.6678	12.7587	90.6411	-105.276	-33.8609	91.5014	-53.6294	-84.3704	135.847	-83.4385	-84.3516	-71.5302	23.7913	-76.2511	37.5575	173.638	65.2385	662.712	505.902	598.162	567.203	547.637	490.733	691.073	603.127	700.672	635.769	466.238	573.335	582.062
55.607	31.4698	161.513	218.804	190.166	-0.203951	105.266	155.182	79.5979	171.922	144.589	266.283	222.585	220.213	33.6278	-94.4435	-42.272	-64.8181	-110.331	78.6296	58.6962	15.8463	94.5007	-102.25	-30.2348	96.9077	-50.8621	-81.636	141.193	-81.2747	-83.0148	-68.9045	27.4385	-73.9127	41.3364	179.208	70.9339	668.773	511.369	603.038	571.545	552.314	493.648	698.04	607.456	706.633	642.575	471.273	578.637	587.463
58.7077	34.059	165.273	223.533	193.47	2.32284	109.301	159.081	82.8352	177.328	151.041	271.422	227.267	225.356	36.0975	-93.2823	-40.555	-62.9954	-108.879	81.9247	61.7362	18.9765	98.3907	-99.1012	-26.6102	102.375	-48.0574	-78.8653	146.576	-79.0793	-81.6572	-66.2438	31.1315	-71.5496	45.1528	184.809	76.597	674.847	516.858	607.896	575.884	557.002	496.554	705.028	611.771	712.576	649.277	476.324	583.937	592.87
61.8151	36.6819	169.06	228.264	196.777	4.90249	113.351	162.992	86.1049	182.783	157.609	276.545	231.941	230.526	38.6156	-92.1362	-38.7919	-61.159	-107.469	85.2474	64.7878	22.1492	102.311	-95.8298	-22.9929	107.902	-45.2163	-76.0585	151.996	-76.8526	-80.2772	-63.5485	34.8702	-69.1622	49.0056	190.444	82.2206	680.935	522.367	612.737	580.219	561.699	499.452	712.037	616.071	718.507	655.87	481.39	589.235	598.283
64.9287	39.3384	172.873	232.995	200.086	7.53465	117.414	166.915	89.4072	188.287	164.291	281.653	236.605	235.726	41.1825	-90.9981	-36.9828	-59.2996	-106.098	88.5977	67.8508	25.3645	106.261	-92.4393	-19.3889	113.488	-42.3399	-73.2159	157.454	-74.5954	-78.8731	-60.8185	38.654	-66.7506	52.8939	196.113	87.7977	687.035	527.892	617.559	584.551	566.407	502.343	719.067	620.358	724.431	662.349	486.469	594.532	603.703
68.0478	42.0281	176.711	237.728	203.398	10.2189	121.489	170.849	92.7418	193.841	171.082	286.75	241.258	240.954	43.7989	-89.8606	-35.1277	-57.4081	-104.766	91.9757	70.9253	28.6222	110.242	-88.9329	-15.8042	119.133	-39.4293	-70.3378	162.948	-72.3082	-77.4428	-58.054	42.4827	-64.3152	56.817	201.818	93.3213	693.149	533.431	622.363	588.879	571.126	505.228	726.118	624.631	730.354	668.709	491.561	599.827	609.129
71.1722	44.751	180.576	242.463	206.715	12.9549	125.576	174.796	96.1087	199.443	177.978	291.841	245.901	246.212	46.4652	-88.716	-33.2264	-55.475	-103.47	95.3815	74.0112	31.9221	114.252	-85.315	-12.2449	124.836	-36.4855	-67.4244	168.478	-69.9914	-75.9848	-55.2551	46.3558	-61.8561	60.7739	207.562	98.7845	699.274	538.98	627.149	593.202	575.854	508.109	733.189	628.892	736.283	674.944	496.663	605.119	614.561
74.3013	47.5069	184.466	247.199	210.035	15.7422	129.675	178.755	99.508	205.094	184.974	296.928	250.531	251.5	49.1819	-87.5564	-31.2791	-53.4911	-102.208	98.815	77.1083	35.2643	118.293	-81.5905	-8.71681	130.596	-33.5096	-64.4759	174.045	-67.6458	-74.497	-52.4219	50.273	-59.3738	64.7637	213.345	104.181	705.412	544.537	631.916	597.522	580.593	510.987	740.281	633.141	742.223	681.05	501.776	610.41	620
77.4347	50.2954	188.381	251.938	213.361	18.5803	133.785	182.725	102.939	210.794	192.066	302.016	255.15	256.819	51.9495	-86.3739	-29.2858	-51.4472	-100.977	102.276	80.2166	38.6485	122.363	-77.765	-5.22593	136.411	-30.5028	-61.4927	179.648	-65.2719	-72.9777	-49.5546	54.2339	-56.8684	68.7853	219.169	109.503	711.561	550.097	636.665	601.837	585.341	513.863	747.393	637.378	748.182	687.023	506.899	615.699	625.445
80.5721	53.1165	192.322	256.679	216.691	21.4688	137.905	186.707	106.403	216.541	199.246	307.109	259.755	262.169	54.7682	-85.1603	-27.2465	-49.3346	-99.7739	105.766	83.3361	42.0747	126.462	-73.8448	-1.77811	142.282	-27.4661	-58.4749	185.287	-62.8703	-71.4248	-46.6533	58.2382	-54.3403	72.8379	225.035	114.745	717.721	555.659	641.396	606.149	590.1	516.739	754.525	641.605	754.166	692.857	512.029	620.985	630.896
83.7131	55.9699	196.288	261.422	220.028	24.4072	142.036	190.701	109.899	222.336	206.51	312.211	264.348	267.552	57.6385	-83.9076	-25.1612	-47.1448	-98.5954	109.283	86.4667	45.5427	130.591	-69.8371	1.62087	148.207	-24.4007	-55.423	190.961	-60.4416	-69.8365	-43.7181	62.2853	-51.7898	76.9205	230.946	119.901	723.893	561.218	646.11	610.456	594.869	519.616	761.678	645.822	760.182	698.547	517.167	626.269	636.353
86.8575	58.8553	200.279	266.168	223.372	27.395	146.176	194.707	113.426	228.178	213.851	317.327	268.927	272.967	60.5607	-82.6078	-23.0301	-44.87	-97.4375	112.828	89.6083	49.0523	134.75	-65.7495	4.96533	154.185	-21.3077	-52.3372	196.67	-57.9865	-68.2108	-40.7492	66.375	-49.2171	81.0321	236.902	124.965	730.075	566.774	650.807	614.759	599.648	522.495	768.851	650.029	766.237		522.311	631.551	641.816
90.005	61.7725	204.294	270.918	226.722	30.4316	150.326	198.724	116.986	234.067	221.262	322.459	273.494	278.415	63.5351	-81.253	-20.8533	-42.5027	-96.2963	116.401	92.7608	52.6034	138.937	-61.5903	8.24968	160.216	-18.1882	-49.2178	202.414	-55.5056	-66.5458	-37.7467	70.5067	-46.6226	85.1716	242.905	129.93	736.267	572.322	655.487	619.057	604.436	525.378	776.043	654.227	772.338		527.462	636.83	647.286
93.1555	64.7214	208.334	275.67	230.08	33.5165	154.485	202.753	120.577	240.003	228.736	327.613	278.047	283.898	66.5619	-79.8355	-18.6309	-40.0365	-95.1673	120.002	95.9242	56.1958	143.154	-57.3685	11.4685	166.298	-15.0435	-46.0651	208.193	-52.9994	-64.8395	-34.7108	74.68	-44.0065	89.3381	248.956	134.791	742.47	577.86	660.15	623.351	609.235	528.265	783.256	658.416	778.492		532.617	642.107	652.761
96.3086	67.7016	212.399	280.426	233.446	36.6491	158.653	206.794	124.2	245.986	236.265	332.792	282.586	289.417	69.6412	-78.3478	-16.363	-37.4656	-94.046	123.631	99.0984	59.8293	147.399	-53.0936	14.6164	172.431	-11.8747	-42.8794	214.006	-50.4688	-63.09	-31.6416	78.8946	-41.3693	93.5305	255.056	139.543	748.682	583.386	664.799	627.64	614.044	531.16	790.488	662.598	784.705		537.776	647.381	658.242
99.4643	70.7129	216.488	285.185	236.822	39.8288	162.829	210.846	127.855	252.014	243.841	338.001	287.113	294.971	72.7732	-76.783	-14.0498	-34.7848	-92.9278	127.288	102.283	63.5037	151.674	-48.7757	17.6884	178.614	-8.683	-39.6611	219.853	-47.9144	-61.2955	-28.5394	83.15	-38.7112	97.7477	261.208	144.181	754.904	588.897	669.433	631.925	618.862	534.063	797.739	666.773	790.983		542.939	652.652	663.73
102.622	73.7551	220.601	289.948	240.206	43.055	167.014	214.909	131.541	258.088	251.457	343.244	291.628	300.562	75.9581	-75.1343	-11.6915	-31.9903	-91.8076	130.974	105.479	67.2189	155.976	-44.4253	20.6793	184.845	-5.46953	-36.4104	225.735	-45.3368	-59.454	-25.4042	87.4457	-36.0325	101.989	267.412	148.699	761.134	594.39	674.053	636.205	623.691	536.975	805.01	670.941	797.335		548.106	657.92	669.223
105.783	76.8279	224.738	294.716	243.601	46.3271	171.207	218.984	135.259	264.208	259.104	348.524	296.13	306.19	79.1959	-73.3955	-9.28821	-29.0789	-90.6807	134.687	108.685	70.9746	160.308	-40.0535	23.5846	191.124	-2.23551	-33.1277	231.649	-42.7367	-57.5636	-22.2362	91.7812	-33.3335	106.253	273.67	153.092	767.373	599.863	678.66	640.48	628.529	539.898	812.301	675.104	803.765		553.274	663.186	674.722
108.946	79.931	228.898	299.487	247.006	49.6443	175.409	223.071	139.008	270.373	266.774	353.845	300.62	311.858	82.4866	-71.5607	-6.84024	-26.0488	-89.5418	138.428	111.902	74.7705	164.668	-35.6714	26.3995	197.45	1.01786	-29.8134	237.597	-40.1148	-55.6225	-19.0356	96.1562	-30.6147	110.538	279.982	157.357	773.621	605.315	683.255	644.751	633.376	542.833	819.61	679.261	810.28		558.444	668.448	680.227
112.111	83.0641	233.082	304.263	250.422	53.0061	179.618	227.169	142.788	276.582	274.457	359.21	305.099	317.564	85.8302	-69.6247	-4.34781	-22.8991	-88.386	142.197	115.129	78.6065	169.055	-31.2909	29.1197	203.821	4.28938	-26.4678	243.578	-37.4718	-53.6289	-15.8027	100.57	-27.8763	114.844	286.35	161.489	779.877	610.742	687.839	649.016	638.234	545.782	826.939	683.414	816.885		563.615	673.708	685.738
115.279	86.2271	237.29	309.044	253.85	56.4116	183.836	231.278	146.6	282.836	282.145	364.624	309.567	323.311	89.2266	-67.583	-1.81117	-19.6299	-87.2081	145.995	118.366	82.4823	173.471	-26.9238	31.7411	210.237	7.57785	-23.0913	249.591	-34.8084	-51.581	-12.5375	105.022	-25.1188	119.17	292.774	165.484	786.14	616.143	692.414	653.277	643.101	548.747	834.287	687.563	823.587		568.788	678.964	691.255
118.449	89.4195	241.52	313.83	257.29	59.8603	188.062	235.398	150.442	289.134	289.828	370.089	314.026	329.1	92.6757	-65.4314	0.769403	-16.2428	-86.0029	149.82	121.614	86.3976	177.915	-22.5822	34.2598	216.697	10.8821	-19.6842	255.637	-32.1254	-49.4771	-9.24026	109.513	-22.3423	123.513	299.257		792.41	621.515	696.979	657.532	647.978	551.727	841.653	691.709	830.389		573.96	684.217	696.777
121.622	92.6412	245.774	318.621	260.743	63.3513	192.296	239.53	154.315	295.476	297.498	375.607	318.475	334.93	96.1773	-63.1667	3.39361	-12.7403	-84.7656	153.673	124.872	90.3522	182.387	-18.2785	36.6722	223.2	14.2008	-16.2468	261.714	-29.4235	-47.3155	-5.91119	114.041	-19.5474	127.874	305.798		798.688	626.858	701.538	661.782	652.864	554.726	849.038	695.852	837.298		579.133	689.467	702.305
124.798	95.8918	250.05	323.418	264.209	66.8839	196.538	243.673	158.219	301.86	305.144	381.182	322.916	340.803	99.7312	-60.7861	6.06113	-9.12601	-83.4912	157.555	128.14	94.3457	186.886	-14.0248	38.9749	229.744	17.5328	-12.7797	267.823	-26.7034	-45.0947	-2.55048	118.606	-16.7343	132.251	312.399		804.972	632.168	706.09	666.027	657.76	557.744	856.442	699.994	844.316		584.305	694.713	707.839
127.976	99.171	254.349	328.22	267.69	70.4573	200.788	247.827	162.154	308.288	312.758	386.816	327.349	346.72	103.337	-58.2878	8.77164	-5.40494	-82.1748	161.464	131.418	98.378	191.412	-9.83347	41.1648	236.328	20.8769	-9.28307	273.964	-23.9657	-42.8131	0.841675	123.207	-13.9035	136.643	319.06		811.262	637.445	710.638	670.267	662.665	560.782	863.865	704.134	851.448		589.476	699.955	713.379
131.158	102.479	258.67	333.029	271.185	74.0708	205.046	251.992	166.119	314.759	320.329	392.511	331.776	352.682	106.995	-55.6704	11.5248	-1.58304	-80.8119	165.401	134.706	102.449	195.965	-5.71672	43.239	242.952	24.2319	-5.75741	280.136	-21.2114	-40.4692	4.26506	127.844	-11.0553	141.049	325.782		817.559	642.687	715.182	674.501	667.58	563.842	871.306	708.273	858.696		594.647	705.195	718.924
134.343	105.814	263.013	337.844	274.695	77.7234	209.313	256.168	170.115	321.272	327.848	398.269	336.197	358.689	110.704	-52.9336	14.3201	2.33257	-79.398	169.366	138.004	106.557	200.546	-1.68659		249.615	27.5965	-2.20308	286.338	-18.4411	-38.0617	7.71946	132.517	-8.18998	145.468	332.566		823.861	647.893	719.724	678.73	672.504	566.924	878.765	712.413	866.065		599.816	710.43	724.474
137.532	109.177	267.379	342.665	278.221	81.4144	213.589	260.355	174.14	327.826	335.305	404.091	340.614	364.742	114.464	-50.0776	17.1574	6.33375	-77.929	173.358	141.312	110.704	205.154	2.24509		256.314	30.9696	1.37951	292.571	-15.6556	-35.5891	11.2047	137.225	-5.30806	149.897	339.413		830.168	653.06	724.266	682.954	677.437	570.03	886.242	716.553	873.555		604.984	715.662	730.031
140.725	112.568	271.766	347.493	281.764	85.143	217.874	264.553	178.196	334.422	342.69	409.978	345.027	370.842	118.274	-47.1035	20.0361	10.4113	-76.4008	177.379	144.629	114.888	209.788	6.06678		263.05	34.3499	4.98995	298.834	-12.8557	-33.0504	14.7205	141.967	-2.40987	154.337	346.322		836.48	658.189	728.809	687.171	682.38	573.162	893.737	720.695	881.169		610.149	720.889	735.592
143.922	115.986	276.175	352.327	285.323	88.9082	222.168	268.763	182.282	341.059	349.995	415.931	349.438	376.99	122.135	-44.0132	22.9557	14.5552	-74.8097	181.427	147.956	119.109	214.448	9.76727		269.821	37.7361	8.62783	305.127	-10.0421	-30.4442	18.2666	146.743	0.504213	158.787	353.294		842.797	663.278	733.354	691.383	687.332	576.319	901.25	724.838	888.908		615.314	726.113	741.159
147.124	119.431	280.605	357.169	288.899	92.7091	226.471	272.983	186.398	347.737	357.209	421.95	353.848	383.186	126.045	-40.8092	25.916	18.7545	-73.1525	185.502	151.293	123.366	219.135	13.3358		276.626	41.1272	12.2927	311.449	-7.21553	-27.7697	21.8429	151.553	3.43378	163.244	360.331		849.118	668.325	737.905	695.59	692.293	579.504	908.78	728.985	896.772		620.476	731.333	746.732
150.331	122.901	285.056	362.019	292.494	96.5449	230.784	277.213	190.543	354.455	364.322	428.036	358.257	389.431	130.004	-37.4949	28.9163	22.9972	-71.426	189.605	154.639	127.66	223.848	16.7621		283.463	44.5217	15.9842	317.8	-4.37687	-25.0258	25.4491	156.395	6.37846	167.707	367.431		855.443	673.331	742.461	699.79	697.264	582.716	916.329	733.134	904.76		625.636	736.549	752.31
153.544	126.399	289.528	366.876	296.106	100.415	235.106	281.455	194.717	361.213	371.326	434.187	362.667	395.726	134.011	-34.0744	31.9562	27.2711	-69.6276	193.736	157.995	131.99	228.587	20.0363		290.332	47.9187	19.7019	324.18	-1.52686	-22.2118	29.0849	161.269	9.33783	172.177	374.595		861.772	678.294	747.025	703.985	702.243	585.957	923.895	737.288	912.872		630.793	741.76	757.894
156.762	129.921	294.021	371.742	299.738	104.317	239.439	285.707	198.921	368.01	378.211	440.403	367.079	402.071	138.065	-30.5524	35.0352	31.563	-67.755	197.894	161.36	136.356	233.352	23.1493		297.231	51.3168	23.4453	330.589	1.33371	-19.3268	32.7501	166.176	12.3115	176.65	381.823		868.103	683.213	751.598	708.173	707.232	589.228	931.478	741.446	921.106		635.949	746.967	763.482
159.988	133.469	298.535	376.615	303.389	108.252	243.783	289.97	203.154	374.847	384.969	446.682	371.494	408.466	142.167	-26.9345	38.1527	35.8592	-65.8061	202.079	164.734	140.757	238.143	26.0926		304.16	54.7148	27.214	337.025	4.20406	-16.3702	36.4445	171.113	15.2991	181.127	389.115		874.438	688.089	756.183	712.356	712.23	592.529	939.078	745.609	929.461		641.102	752.17	769.076
163.22	137.043	303.069	381.497	307.061	112.218	248.138	294.244	207.416	381.722	391.589	453.024	375.914	414.912	146.314	-23.2268	41.3083	40.1457	-63.7795	206.291	168.118	145.192	242.959	28.8583		311.117	58.1117	31.0075	343.489	7.08339	-13.3416	40.1679	176.081	18.3001	185.605	396.471		880.775	692.921	760.78	716.532	717.237	595.86	946.696	749.778	937.932		646.253	757.368	774.676
166.46	140.641	307.623	386.388	310.752	116.214	252.504	298.529	211.707	388.635		459.425	380.339	421.41	150.506	-19.4361	44.5012		-61.674	210.53	171.51	149.662	247.799	31.4392		318.1	61.506	34.8253	349.98	9.97091	-10.2406	43.9198	181.079	21.3142	190.085	403.89		887.114	697.708	765.393	720.702	722.252	599.223	954.33	753.954	946.517		651.402	762.562	780.28
169.709	144.263	312.196	391.288	314.465	120.239	256.882	302.823	216.026	395.587		465.884	384.771	427.959	154.743	-15.5696	47.7311		-59.4889	214.796	174.912	154.166	252.665	33.829		325.109	64.8968	38.6671	356.499	12.8658	-7.06685	47.7002	186.106	24.341	194.563	411.374		893.455	702.45	770.022	724.866	727.277	602.617	961.982	758.136	955.21		656.549	767.751	785.89
172.966	147.909	316.79	396.197	318.199	124.293	261.272	307.129	220.374	402.575		472.397	389.21	434.56	159.022	-11.6355	50.9972		-57.224	219.089	178.322	158.704	257.556	36.0221		332.143	68.2828	42.5324	363.044	15.7673	-3.82026	51.5087	191.162	27.38	199.04	418.92		899.798	707.148	774.669	729.024	732.311	606.044	969.65	762.326	964.008		661.693	772.936	791.504
176.233	151.579	321.403	401.115	321.955	128.373	265.675	311.445	224.75	409.601		478.961	393.658	441.212	163.345	-7.64199	54.2989		-54.8794	223.409	181.742	163.274	262.472	38.0137		339.2	71.6628	46.4206	369.615	18.6746	-0.500811	55.3451	196.246	30.4309	203.514	426.529		906.141	711.802	779.336	733.175	737.353	609.503	977.334	766.525	972.904		666.836	778.115	797.124
179.51	155.272	326.035	406.044	325.733	132.479	270.09	315.771	229.154	416.663		485.573	398.115	447.917	167.708	-3.59805	57.6357		-52.4557	227.755	185.17	167.877	267.411	39.8		346.279	75.0357	50.3314	376.212	21.5869	2.89137	59.2091	201.358	33.4931	207.984	434.199		912.486	716.411	784.026	737.32	742.404	612.994	985.035	770.732	981.893		671.976	783.29	802.749
182.798	158.988	330.686	410.982	329.534	136.611	274.519	320.107	233.586	423.761		492.228	402.583	454.674	172.111	0.487045	61.0068		-49.9539	232.127	188.607	172.512	272.375			353.379	78.4003	54.2642	382.835	24.5034	6.35604	63.1004	206.497	36.5663		441.931		918.831	720.976	788.739	741.458	747.464	616.518	992.753	774.948	990.966		677.115		808.379
186.097	162.726	335.356	415.931	333.358	140.766	278.962	324.454	238.046	430.896		498.922	407.063	461.482	176.554	4.60364	64.4115		-47.3755	236.526	192.052	177.179	277.363			360.499	81.7556	58.2185	389.482	27.4233	9.8928	67.0188	211.663	39.65		449.724		925.176	725.497	793.478	745.589	752.533	620.074	1000.49	779.175	1000.12		682.252		814.014
189.409	166.487	340.044	420.89	337.206	144.944	283.42	328.812	242.533	438.065		505.65	411.555	468.342	181.034	8.74176	67.8493		-44.7225	240.951	195.506	181.877	282.374			367.637	85.1003	62.1939	396.155	30.3458	13.5011	70.9639	216.854	42.7438		457.576		931.52	729.976	798.244	749.714	757.61	623.663	1008.24	783.412	1009.34		687.387		819.654
192.733	170.269	344.751	425.86	341.077	149.144	287.892	333.179	247.047	445.269		512.407	416.06	475.254	185.552	12.8912	71.3193		-41.997	245.402	198.968	186.605	287.409			374.792	88.4334	66.1899	402.852	33.27	17.1804	74.9354	222.07	45.8473		465.486		937.865	734.412	803.04	753.832	762.696	627.285	1016	787.66	1018.62		692.521		825.299
196.072	174.073	349.476	430.841	344.973	153.365	292.38	337.557	251.588	452.508		519.187	420.58	482.216	190.104	17.0415	74.8209		-39.202	249.878	202.439	191.364	292.468			381.963	91.7537	70.2059	409.573	36.1952	20.9297	78.9332	227.311	48.96		473.454		944.208	738.806	807.866	757.943	767.79	630.938	1023.78	791.92	1027.95		697.653		830.949
199.425	177.897	354.218	435.834	348.894	157.605	296.883	341.944	256.156	459.78		525.984	425.114	489.229	194.691		78.3533		-36.3404	254.38	205.918	196.152	297.549			389.149	95.0602	74.2415	416.317	39.1206	24.7482	82.9568	232.576	52.0814		481.478		950.55	743.159	812.725	762.048	772.893	634.623	1031.58	796.192	1037.32		702.784		836.604
202.793	181.742	358.978	440.838	352.84	161.863	301.403	346.342	260.751	467.086		532.792	429.664	496.292	199.31		81.9157		-33.4159	258.907	209.405	200.97	302.654			396.348	98.3517	78.2961	423.085	42.0454	28.6348	87.006	237.865	55.2112		489.557		956.89	747.473	817.619	766.145	778.005	638.338	1039.39	800.476	1046.72		707.914		842.263
206.178	185.607	363.756	445.854	356.811	166.139	305.939	350.75	265.372	474.425		539.605	434.229	503.404	203.961		85.5075		-30.4324	263.46	212.9	205.816	307.781			403.559	101.627	82.3692	429.876	44.9688	32.5882	91.0805	243.176	58.3489		497.69		963.228	751.747	822.548	770.235	783.125	642.085	1047.22	804.774	1056.14		713.042		847.928
209.579	189.492	368.55	450.882	360.808	170.431	310.493	355.168	270.019	481.796		546.415	438.811	510.564	208.642		89.1278		-27.3941	268.038	216.403	210.69	312.93			410.781	104.886	86.4604	436.689	47.8899	36.6072	95.1799	248.509	61.494		505.875		969.564	755.984	827.515	774.318	788.253	645.861	1055.06	809.085	1065.56		718.171		853.597
212.999	193.396	373.362	455.923	364.83	174.739	315.064	359.595	274.693	489.2		553.215	443.41	517.772	213.351		92.7758		-24.3057	272.64	219.914	215.591	318.101			418.012	108.126	90.5691	443.524	50.808	40.6901	99.304	253.864	64.6462		514.11		975.897	760.184	832.522	778.394	793.389	649.665	1062.92	813.411	1074.99		723.298		859.27
216.437	197.319	378.19	460.976	368.879	179.06	319.653	364.033	279.391	496.635		559.998	448.025	525.027	218.087		96.4507		-21.172	277.267	223.433	220.519	323.295				111.347	94.6948	450.38	53.7224	44.8355	103.452	259.239	67.8048		522.394		982.228	764.35	837.57	782.463	798.534	653.498	1070.79	817.751	1084.39		728.425		864.949
219.894	201.261	383.035	466.042	372.955	183.394	324.261	368.48	284.116	504.101		566.757	452.659	532.327	222.849		100.152		-17.9983	281.918	226.96	225.474	328.51				114.549	98.8369	457.259	56.6321	49.0414	107.625	264.635	70.9695		530.726		988.555	768.481	842.66	786.524	803.688	657.358	1078.68	822.106	1093.77		733.551		870.632
223.372	205.22	387.895	471.121	377.057	187.739	328.888	372.937	288.865	511.598		573.483	457.309	539.671	227.635		103.878		-14.7901	286.594	230.494	230.454	333.747				117.729	102.995	464.157	59.5364	53.3059	111.821	270.05	74.1399		539.102		994.878	772.581	847.794	790.578	808.849	661.244	1086.59	826.477	1103.1		738.677		876.319
226.871	209.197	392.772	476.214	381.186	192.095	333.534	377.404	293.639	519.125		580.169	461.977	547.058	232.443		107.628		-11.5532	291.293	234.036	235.459	339.005				120.887	107.168	471.077	62.4346	57.6272	116.041	275.484	77.3154		547.521		1001.2	776.649	852.973	794.625	814.019	665.154	1094.5	830.864	1112.37		743.803		882.012
230.393	213.191	397.664	481.321	385.343	196.46	338.2	381.881	298.439	526.682		586.806	466.663	554.487	237.271		111.403		-8.29343	296.017	237.585	240.489	344.284				124.021	111.357	478.016	65.3259	62.0028	120.283	280.936	80.4956		555.981		1007.51	780.689	858.199	798.664	819.196	669.088	1102.43	835.267	1121.58		748.929		887.708
233.937	217.202	402.572	486.441	389.526	200.833	342.886	386.367	303.262	534.268		593.386	471.366	561.955	242.119		115.199		-5.01705	300.763	241.142	245.543	349.583				127.132	115.559	484.975	68.2094	66.4306	124.548	286.406	83.6801		564.48		1013.82	784.701	863.474	802.695	824.382	673.044	1110.38	839.687	1130.7		754.055		893.409
237.505	221.23	407.494	491.576	393.738	205.213	347.593	390.863	308.11	541.883		599.9	476.086	569.462	246.984		119.018		-1.73038	305.533	244.706	250.62	354.903				130.218	119.776	491.953	71.0844	70.9082	128.836	291.892	86.8683		573.016		1020.13	788.688	868.797	806.719	829.576	677.02	1118.34	844.124	1139.72		759.181		899.115
241.098	225.273	412.432	496.725	397.976	209.598	352.32	395.368	312.982	549.526		606.341	480.823	577.005	251.864		122.857		1.56012	310.325	248.277	255.72	360.244				133.278	124.005	498.95	73.9502	75.4329	133.146	297.395	90.0599		581.586		1026.43	792.651	874.172	810.735	834.777	681.014	1126.31	848.579	1148.63		764.307		904.825
244.716	229.332	417.384	501.888	402.243	213.988	357.069	399.882	317.877	557.197		612.7	485.576	584.583	256.759		126.716		4.84786	315.141	251.855	260.842	365.604				136.311	128.247	505.966	76.806	80.0021	137.477	302.913	93.2544		590.188		1032.72	796.592	879.598	814.743	839.987	685.026	1134.3	853.051	1157.42		769.434		910.539
248.361	233.405	422.351	507.067	406.537	218.382	361.839	404.407	322.796	564.895		618.967	490.344	592.193	261.665		130.594		8.12616	319.978	255.44	265.985	370.984				139.317	132.502	512.999	79.651	84.613	141.83	308.447	96.4512		598.819		1039.01	800.514	885.077	818.743	845.205	689.054	1142.3	857.542	1166.06		774.561		916.258
252.033	237.494	427.332	512.261	410.86	222.777	366.632	408.94	327.738	572.62		625.135	495.128	599.834	266.582		134.49		11.3883	324.838	259.033	271.149	376.384					136.767	520.05	82.4845	89.2626	146.203	313.994	99.6499		607.476		1045.29	804.418	890.61	822.735	850.43	693.094	1150.32	862.052	1174.55		779.688		921.981
255.734	241.596	432.327	517.471	415.21	227.173	371.446	413.483	332.703	580.372		631.195	499.925	607.503	271.507		138.404		14.6275	329.719	262.632	276.333	381.803					141.044	527.119	85.3057	93.9481	150.598	319.555	102.85		616.157		1051.56	808.306	896.197	826.719	855.663	697.146	1158.35	866.58	1182.87		784.815		927.708
259.463	245.712	437.335	522.696	419.588	231.569	376.283	418.035	337.69	588.149		637.138	504.737	615.198	276.438		142.333		17.8371	334.622	266.237	281.536	387.241					145.332	534.203	88.114	98.6662	155.012	325.129	106.051		624.86		1057.83	812.18	901.84	830.695	860.904	701.208	1166.39	871.127	1191.01		789.942		933.44
263.223	249.841	442.356	527.937	423.994	235.963	381.142	422.596	342.7	595.951		642.956	509.56	622.916	281.375		146.278		21.0103	339.546	269.85	286.759	392.697					149.629	541.304	90.9085	103.414	159.447	330.715	109.253		633.581		1064.09	816.043	907.54	834.663	866.153	705.277	1174.45	875.694	1198.95		795.07		939.176
267.013	253.983	447.391	533.194	428.429	240.355	386.025	427.166	347.732	603.778		648.641	514.394	630.655	286.314		150.236		24.1404	344.491	273.469	291.999	398.172					153.935	548.421	93.6886	108.187	163.901	336.312	112.455		642.317		1070.34	819.896	913.296	838.623	871.409	709.351	1182.51	880.281	1206.68		800.198		944.915
270.835	258.138	452.439	538.468	432.891	244.743	390.93	431.746	352.785	611.63				638.412	291.253		154.208		27.2209	349.457	277.094	297.256	403.666					158.25	555.554		112.984	168.374	341.921	115.656		651.065		1076.59	823.743	919.11		876.673	713.427	1190.59	884.887	1214.19		805.326		950.659
274.689	262.304	457.499	543.759	437.381	249.125	395.859	436.334	357.86	619.505				646.185	296.192		158.192		30.2453	354.443	280.726	302.53	409.177					162.574	562.701		117.799	172.866	347.539	118.857		659.822		1082.82	827.584	924.983		881.944	717.504	1198.69	889.514	1221.46		810.453		956.407
278.577	266.481	462.571	549.066	441.898	253.501	400.811	440.931	362.956	627.403				653.97	301.128		162.188		33.2073	359.448	284.364	307.821	414.706					166.904	569.863		122.631	177.377	353.168	122.056		668.585		1089.05	831.423	930.914		887.223	721.579	1206.79	894.161	1228.49		815.581		962.159
282.499	270.669	467.656	554.391	446.444	257.87	405.786	445.538	368.073	635.325				661.765	306.059		166.193		36.1007	364.474	288.008	313.126	420.252					171.242	577.039		127.474	181.905	358.804	125.253		677.352		1095.26	835.261	936.904		892.509	725.65	1214.91	898.828	1235.25		820.708		967.915
286.455	274.868	472.752	559.733	451.017	262.23	410.784	450.153	373.211	643.268				669.567	310.983		170.208		38.9195	369.518	291.658	318.446	425.815					175.587	584.229		132.326	186.451	364.449	128.448		686.117		1101.47	839.1	942.953		897.803	729.713	1223.04	903.517	1241.74		825.834		973.675
290.447	279.077	477.86	565.093	455.617		415.806	454.777	378.368	651.233				677.371	315.898		174.23		41.658	374.581	295.314	323.779	431.395					179.937	591.432		137.182	191.015	370.102	131.641		694.879		1107.67	842.944	949.062		903.104	733.767	1231.19	908.226	1247.95		830.96		979.439
294.476	283.295	482.978	570.47	460.245		420.852	459.41	383.546	659.219				685.176	320.802		178.26		44.3106	379.663	298.977	329.126	436.992					184.292	598.648		142.039	195.596	375.761	134.83		703.633		1113.86	846.794	955.23		908.413	737.808	1239.34	912.956	1253.86		836.084		985.207
298.541	287.523	488.108	575.866	464.899		425.92	464.051	388.743	667.226				692.977	325.693		182.296		46.872	384.763	302.644	334.485	442.605					188.653	605.876		146.893	200.193	381.426	138.015		712.377		1120.04	850.652	961.458		913.728	741.835	1247.51	917.707	1259.47		841.207		990.978
302.644	291.758	493.249	581.28	469.581		431.012	468.702	393.96	675.253				700.772	330.57		186.337		49.3372	389.881	306.318	339.856	448.234					193.017	613.116		151.739	204.806	387.096	141.196		721.107		1126.2	854.521	967.745		919.051	745.843	1255.69	922.479	1264.76		846.328		996.754
306.786	296.002	498.4	586.713	474.288		436.127	473.36	399.196	683.3				708.556	335.429		190.382		51.7015	395.016	309.997	345.237	453.879					197.385	620.367		156.575	209.435	392.771	144.373		729.819		1132.36	858.403	974.091		924.381	749.831	1263.88	927.273	1269.73		851.447		1002.53
310.967	300.254	503.561	592.165	479.022		441.265	478.028	404.45	691.366				716.327	340.27		194.43			400.168	313.682	350.629	459.539					201.755	627.63		161.396	214.079	398.45			738.509			862.3	980.496		929.719	753.795	1272.08	932.088	1274.36		856.563		1008.32
315.187	304.512	508.732	597.635	483.782		446.426	482.704	409.723	699.45				724.079	345.09		198.479			405.336	317.372	356.03	465.215					206.129	634.903		166.198	218.738	404.133			747.174			866.214	986.959		935.063	757.733	1280.29	936.924	1278.66		861.676		1014.1
319.448	308.778	513.912	603.125	488.568		451.609	487.388	415.013	707.552				731.811	349.887		202.53			410.521	321.068	361.439	470.905					210.503	642.186		170.976	223.412	409.818			755.811			870.146	993.48		940.414	761.642	1288.52	941.782	1282.61		866.786		1019.89
323.75	313.049	519.102	608.635	493.378		456.814	492.08	420.322	715.672				739.517	354.659		206.58			415.722	324.768	366.857	476.61					214.88	649.479		175.728	228.1	415.504			764.415			874.101	1000.06		945.772	765.519	1296.75	946.661	1286.2		871.891		1025.69
328.093	317.326	524.301	614.164	498.214		462.041	496.781	425.648	723.809				747.194	359.404		210.629			420.937	328.474	372.281	482.329					219.256	656.781		180.449	232.802	421.192			772.984			878.078	1006.69		951.138	769.361	1305	951.561	1289.43		876.992		1031.48
332.478	321.609	529.509	619.713	503.074		467.29	501.491	430.99	731.962				754.838	364.121		214.676			426.168	332.185	377.712	488.062					223.633	664.092		185.134	237.517	426.881			781.512			882.081	1013.38		956.51	773.164		956.482	1292.31				1037.28
336.906	325.896	534.725	625.282	507.958		472.56	506.208	436.35	740.131				762.445	368.807		218.719			431.413	335.901	383.148	493.809					228.009	671.411		189.781	242.245	432.569			789.996			886.11	1020.13		961.888	776.927		961.425	1294.81				1043.09
341.376	330.187	539.949	630.872	512.865		477.85	510.934	441.726	748.315				770.01	373.459		222.758			436.673	339.621	388.588	499.569					232.384	678.738		194.384	246.986	438.257			798.433			890.169	1026.93		967.274	780.645		966.388	1296.94				1048.9
345.89	334.482	545.181	636.482	517.796		483.161	515.667	447.118	756.514				777.531	378.078		226.791			441.946	343.346	394.033	505.343					236.758	686.072		198.94	251.739	443.943			806.819			894.258	1033.78		972.666	784.317		971.373	1298.69				1054.71
350.448	338.78	550.421	642.113	522.749		488.491	520.409	452.525	764.727				785.001	382.659		230.818			447.232	347.076	399.481	511.129					241.129	693.413		203.445	256.503	449.627			815.15			898.38	1040.68		978.065	787.939		976.379	1300.07				1060.52
355.05	343.081	555.668	647.765	527.724		493.84	525.159	457.948	772.954				792.419	387.202		234.837			452.53	350.811	404.931	516.928					245.497	700.761		207.896	261.279	455.307			823.422			902.536	1047.64		983.471	791.508		981.405					1066.34
359.696	347.385	560.923	653.438	532.721		499.207	529.916	463.386	781.194				799.778	391.704		238.847			457.842	354.55	410.382	522.739					249.861	708.115		212.287	266.066	460.985			831.631			906.728	1054.64		988.883	795.021		986.451					1072.16
364.387	351.69	566.184	659.133	537.738		504.592	534.682	468.838	789.447				807.076	396.164		242.847			463.164	358.293	415.835	528.562					254.222	715.474		216.616	270.863	466.658			839.773			910.957	1061.69		994.302	798.475		991.518					1077.99
369.122	355.996	571.451	664.849	542.776		509.994	539.455	474.304	797.712				814.306	400.58		246.837			468.498	362.04	421.287	534.396					258.578	722.838		220.879	275.67	472.326			847.845			915.225	1068.78		999.727	801.869		996.605					1083.81
373.903	360.303	576.725	670.587	547.834		515.412	544.236	479.785	805.988				821.467	404.95		250.815			473.843	365.792	426.738	540.242					262.929	730.207		225.071	280.487	477.988			855.842			919.532	1075.92		1005.16	805.197		1001.71					1089.65
378.729	364.611	582.005	676.346	552.911		520.846	549.025	485.279	814.275				828.552	409.272		254.779			479.198	369.547	432.188	546.099					267.274				285.313	483.644			863.762			923.881	1083.1		1010.6	808.459		1006.84					1095.48
383.601	368.919	587.29	682.128	558.006		526.294	553.821	490.786	822.573				835.558	413.544		258.73			484.563	373.307	437.635	551.966					271.612				290.147	489.293			871.599			928.272	1090.32		1016.04	811.651		1011.98					1101.32
388.518	373.225	592.581	687.932	563.119		531.756	558.625	496.306	830.88				842.481	417.764		262.666			489.938	377.07	443.078	557.844					275.944				294.99	494.934			879.351			932.706	1097.58		1021.49	814.77		1017.15					1107.16
393.481	377.531	597.876	693.759	568.249		537.23	563.437	501.838	839.197				849.316	421.931		266.586			495.321	380.837	448.518	563.732					280.268				299.841	500.567			887.014			937.185	1104.88		1026.95	817.813		1022.33					1113
398.489	381.835	603.177	699.608	573.396		542.717	568.256	507.382	847.522				856.058	426.044		270.488			500.713	384.608	453.952	569.63					284.584				304.7	506.191			894.583			941.709	1112.21		1032.41	820.779		1027.53					1118.85
403.542	386.137	608.482	705.48	578.557		548.214	573.082	512.938	855.856				862.705	430.099		274.373			506.112	388.382	459.381	575.537										511.805			902.056			946.279	1119.57		1037.88	823.664		1032.75					1124.7
408.642	390.437	613.791	711.375	583.734		553.721	577.916	518.506	864.197				869.25	434.096		278.238			511.518	392.16	464.803	581.454										517.409			909.428			950.895	1126.96		1043.36	826.466		1037.99					1130.55
413.786	394.733	619.104	717.293	588.924		559.236	582.757	524.084	872.545				875.691	438.033		282.083			516.932	395.941	470.218	587.379										523.002			916.696			955.559	1134.38		1048.84	829.183		1043.25					1136.4
418.975	399.026	624.421	723.235	594.128		564.759	587.605	529.672	880.9				882.023	441.909		285.907			522.351	399.725	475.624	593.313										528.583			923.856			960.27	1141.82		1054.32	831.811		1048.52					1142.26
424.21	403.315	629.741	729.2	599.344		570.288	592.46	535.271	889.261				888.242	445.721		289.709			527.777	403.513	481.022	599.254										534.152			930.906			965.029	1149.29		1059.82	834.35		1053.81					1148.12
429.489	407.599	635.064	735.188	604.572		575.822	597.323	540.88					894.344	449.469		293.488			533.207		486.409	605.204										539.708						969.837	1156.77		1065.32	836.796		1059.11					1153.99
434.812	411.879	640.39	741.201	609.81		581.36	602.192	546.498					900.324	453.151		297.243			538.642		491.786	611.161										545.25						974.692	1164.27		1070.82	839.148		1064.43					1159.85
440.18	416.152	645.718	747.237	615.057		586.901	607.069	552.124					906.18	456.765		300.973			544.081		497.151	617.126										550.778						979.595	1171.79		1076.33	841.403		1069.76					1165.72
445.591	420.42	651.048	753.297	620.314		592.443	611.952	557.76					911.906	460.31		304.676			549.523		502.504	623.097										556.291						984.547	1179.32		1081.85	843.56		1075.11					1171.59
451.045	424.682	656.381	759.382	625.578		597.985	616.843	563.403					917.5	463.784		308.353			554.969		507.843	629.075										561.789						989.546	1186.85		1087.37	845.616		1080.47					1177.47
456.542	428.936	661.715	765.49	630.849		603.525	621.74	569.055					922.957			312.002			560.417		513.169	635.06										567.27						994.593	1194.39		1092.9			1085.85					1183.34
462.08	433.184	667.05	771.623	636.127		609.062	626.644	574.714					928.273			315.622			565.866		518.48	641.05										572.734						999.686	1201.93		1098.43			1091.24					1189.22
467.661	437.423	672.386	777.781	641.409		614.595	631.554	580.379					933.446			319.212			571.317		523.775	647.046										578.181						1004.83	1209.48		1103.97			1096.64					1195.1
473.282	441.654	677.723	783.963	646.695		620.122	636.471	586.052					938.471			322.771			576.768		529.054	653.047										583.61						1010.01	1217.02		1109.51			1102.05					1200.99
478.943	445.876	683.06	790.17	651.983		625.642	641.395	591.73					943.346			326.299			582.22		534.315	659.053										589.02						1015.24	1224.55		1115.06			1107.48					1206.87
484.644	450.089	688.398	796.402	657.274		631.152	646.325	597.414								329.795			587.671		539.559	665.063										594.411						1020.51			1120.62			1112.91					1212.76
490.384	454.292	693.735	802.659	662.566		636.652	651.262	603.104								333.257			593.12		544.783	671.078										599.781						1025.83			1126.17			1118.35					1218.65
496.161	458.486	699.072	808.941	667.857		642.14	656.205	608.798								336.685			598.568		549.988	677.097										605.132						1031.19			1131.74			1123.8					1224.55
501.976	462.668	704.408	815.249	673.147		647.614	661.155	614.498								340.079			604.014		555.173	683.12										610.461						1036.59			1137.31			1129.26					1230.44
507.827	466.839	709.743	821.581	678.435		653.073	666.11	620.201								343.436			609.457		560.336	689.146										615.768						1042.02			1142.89			1134.73					1236.34
513.713	470.999	715.077	827.939	683.719		658.514	671.072	625.908								346.757			614.896		565.477	695.174										621.053						1047.49			1148.47			1140.21					1242.24
519.633	475.147	720.409	834.322	688.999		663.937	676.04	631.618								350.04			620.331		570.595	701.206										626.314						1053			1154.05			1145.69					1248.14
525.586	479.282	725.739	840.731	694.273		669.339	681.014	637.331								353.285			625.761		575.69	707.24										631.553						1058.55			1159.64			1151.17					1254.05
531.571	483.404	731.067	847.166	699.54		674.719	685.994	643.047								356.491			631.186		580.76	713.276										636.767						1064.12			1165.24			1156.66					1259.95
537.587	487.513	736.392	853.626	704.799		680.075	690.98	648.764								359.658			636.605		585.805	719.313										641.956						1069.72			1170.84			1162.16					1265.86
543.634	491.608	741.715	860.111	710.048		685.406	695.972	654.483											642.017		590.824	725.352										647.121						1075.36			1176.44			1167.65					1271.77
549.708	495.689	747.034	866.623	715.288		690.708	700.97	660.204											647.422		595.816	731.391										652.259						1081.01			1182.05			1173.15					1277.68
555.81	499.755	752.351	873.16	720.516		695.982	705.973	665.925											652.82		600.78	737.432										657.371						1086.7			1187.67			1178.65					1283.6
561.938	503.805	757.663	879.724	725.731		701.224	710.982	671.647											658.208		605.717	743.472										662.456						1092.4			1193.29			1184.15					1289.51
568.091	507.841	762.972	886.313	730.932		706.434	715.997	677.368											663.588		610.624	749.513										667.513						1098.12			1198.91			1189.65					1295.43
574.267	511.86	768.276	892.928	736.118		711.609	721.018	683.089											668.958		615.502	755.553										672.543						1103.85			1204.54			1195.15
580.465	515.863	773.576	899.569	741.288		716.747	726.043	688.81											674.317		620.349	761.593										677.543						1109.6			1210.17			1200.65
586.683	519.849	778.87	906.236	746.441		721.847	731.075	694.529											679.666		625.164	767.631										682.515						1115.37			1215.81			1206.14
592.921	523.817	784.16	912.929	751.574		726.906	736.111	700.246											685.003		629.948	773.668										687.457						1121.13			1221.45			1211.63
599.176	527.768	789.445	919.649	756.688		731.924	741.153	705.961											690.327		634.699	779.704										692.369						1126.91			1227.1			1217.12
605.447	531.701	794.723	926.394	761.781			746.201	711.673											695.639		639.417	785.737										697.25						1132.68
611.732	535.615	799.996	933.165	766.851			751.253	717.382											700.937		644.1	791.768										702.1						1138.46
618.03	539.511	805.262	939.963	771.898			756.311	723.088											706.22		648.748	797.796										706.918						1144.23
624.34	543.386	810.522	946.786	776.919			761.374	728.79											711.489		653.361	803.822										711.704						1149.99
630.658	547.243	815.775	953.636	781.915			766.441	734.487											716.743		657.938	809.843										716.458						1155.75
636.985	551.079	821.021	960.511	786.884			771.514	740.18											721.98		662.478	815.861																1161.49
643.317	554.894	826.26	967.413	791.824			776.591	745.868											727.201		666.98	821.875																1167.22
649.654	558.689	831.49	974.34	796.734			781.674	751.55											732.404		671.444	827.885																1172.92
655.993	562.462	836.713	981.294	801.613			786.761	757.226											737.589		675.869	833.89																1178.6
662.333	566.213	841.928	988.273	806.46			791.852	762.896											742.755		680.254	839.889																1184.26
668.672	569.943	847.134	995.279	811.274			796.949	768.558											747.902		684.599	845.884																1189.88
675.008	573.65	852.331	1002.31	816.053			802.049	774.214											753.029		688.903	851.872																1195.48
681.339	577.334	857.519	1009.37	820.796			807.155	779.861											758.135		693.166	857.855																1201.03
687.663	580.995	862.697	1016.45	825.503			812.264	785.501											763.221		697.387	863.831																1206.55
693.979	584.632	867.866	1023.56	830.171			817.379	791.132											768.284		701.564	869.8																1212.02
700.284	588.246	873.025						796.753											773.324			875.762
706.577	591.835	878.174						802.366											778.342			881.717
712.855	595.4	883.312						807.968											783.336			887.664
719.116	598.939	888.44						813.56											788.305			893.603
725.36	602.454	893.556						819.141											793.249			899.533
731.583		898.662						824.712											798.167			905.455
737.784		903.755						830.27											803.06			911.367
743.96		908.837						835.817											807.925			917.27
750.11		913.906						841.351											812.762			923.164
756.232		918.963						846.872											817.572			929.047
762.323		924.008						852.38											822.352
768.383		929.039						857.874											827.103
774.408		934.058						863.355											831.824
780.396		939.062						868.82											836.515
786.347		944.053						874.271											841.174
792.257		949.031						879.706											845.801
798.125		953.993						885.126											850.396
803.948		958.942						890.529											854.958
809.726		963.875						895.916											859.487
815.455		968.794						901.285											863.981
821.135		973.697						906.637											868.44
826.762		978.584						911.972											872.864
832.336		983.456						917.288											877.252
837.854		988.312						922.585											881.603
843.315		993.151						927.864											885.918
848.716		997.974
854.055		1002.78
859.332		1007.57
864.544		1012.34
869.689		1017.09
874.766		1021.83
879.773		1026.55
884.709		1031.25
889.571		1035.93
894.358		1040.59
899.068		1045.24
903.701		1049.86
908.254		1054.47
912.726		1059.05
917.116		1063.62
		1068.16
		1072.69
		1077.19
		1081.68
		1086.14
[truncated: 407 more columns]

## Sheet: y coordinates
trj_y_1	trj_y_2	trj_y_3	trj_y_4	trj_y_5	trj_y_6	trj_y_7	trj_y_8	trj_y_9	trj_y_10	trj_y_11	trj_y_12	trj_y_13	trj_y_14	trj_y_15	trj_y_16	trj_y_17	trj_y_18	trj_y_19	trj_y_20	trj_y_21	trj_y_22	trj_y_23	trj_y_24	trj_y_25	trj_y_26	trj_y_27	trj_y_28	trj_y_29	trj_y_30	trj_y_31	trj_y_32	trj_y_33	trj_y_34	trj_y_35	trj_y_36	trj_y_37	trj_y_38	trj_y_39	trj_y_40	trj_y_41	trj_y_42	trj_y_43	trj_y_44	trj_y_45	trj_y_46	trj_y_47	trj_y_48	trj_y_49	trj_y_50
-283.239	-319.568	-304.288	-300.259	-384.308	-367.05	-350.028	-395.43	-374.388	-369.362	-423.299	-385.504	-453.246	-445.503	-340.413	-308.106	-355.702	-361.011	-274.993	-367.845	-309.428	-372.54	-354.692	-395.701	-401.968	-405.158	-385.057	-306.253	-324.823	-311.395	-308.952	-343.391	-368.455	-365.185	-472.712	-378.966	-469.261	-84.9563	15.3207	-14.9206	30.4708	-16.0008	16.4608	-24.3808	-31.7985	-21.2925	53.251	-44.598	105.766	-6.4873
-287.943	-322.677	-305.018	-301.427	-389.019	-372.356	-354.286	-399.483	-380.437	-374.343	-432.53	-386.979	-457.368	-449.527	-344.035	-310.437	-358.795	-360.191	-279.206	-371.154	-311.912	-376.614	-358.066	-400.511	-406.738	-409.82	-388.147	-311.019	-329.691	-316.029	-313.472	-348.122	-373.306	-369.431	-476.706	-381.956	-472.489	-86.463	17.8871	-15.4853	30.3643	-17.013	17.5036	-24.3793	-31.829	-21.1776	56.9379	-49.3441	106.403	-8.8136
-292.649	-325.807	-305.853	-302.67	-393.704	-377.669	-358.535	-403.525	-386.425	-379.312	-441.667	-388.699	-461.477	-453.572	-347.738	-313.038	-361.911	-359.817	-283.438	-374.524	-314.55	-380.701	-361.519	-405.332	-411.588	-414.542	-391.287	-315.798	-334.612	-320.679	-317.998	-352.852	-378.156	-373.678	-480.699	-385.038	-475.91	-88.1084	20.5865	-16.0785	30.2245	-17.9963	18.6396	-24.3796	-31.864	-21.1075	60.6127	-54.0071	106.971	-11.0481
-297.357	-328.955	-306.792	-303.989	-398.362	-382.987	-362.775	-407.556	-392.349	-384.268	-450.702	-390.658	-465.571	-457.637	-351.519	-315.901	-365.051	-359.892	-287.688	-377.953	-317.34	-384.8	-365.051	-410.164	-416.518	-419.325	-394.475	-320.59	-339.585	-325.347	-322.531	-357.578	-383.003	-377.925	-484.692	-388.21	-479.522	-89.8849	23.4093	-16.7002	30.0538	-18.9461	19.8662	-24.3772	-31.9035	-21.0823	64.2723	-58.5853	107.468	-13.1838
-302.066	-332.123	-307.836	-305.383	-402.992	-388.31	-367.006	-411.576	-398.209	-389.21	-459.625	-392.851	-469.651	-461.719	-355.376	-319.018	-368.214	-360.416	-291.955	-381.439	-320.278	-388.911	-368.658	-415.006	-421.524	-424.166	-397.712	-325.395	-344.606	-330.03	-327.071	-362.303	-387.845	-382.171	-488.683	-391.471	-483.323	-91.7839	26.3448	-17.3498	29.8546	-19.8576	21.1805	-24.3678	-31.9474	-21.1015	67.9134	-63.0769	107.893	-15.214
-306.776	-335.31	-308.984	-306.853	-407.592	-393.637	-371.227	-415.584	-404.004	-394.138	-468.428	-395.27	-473.716	-465.82	-359.307	-322.38	-371.399	-361.388	-296.241	-384.979	-323.363	-393.031	-372.338	-419.859	-426.605	-429.063	-400.996	-330.211	-349.675	-334.729	-331.617	-367.024	-392.682	-386.418	-492.674	-394.82	-487.309	-93.7953	29.3816	-18.0262	29.6296	-20.7262	22.5791	-24.348	-31.9959	-21.1645	71.5329	-67.4804	108.245	-17.1324
-311.486	-338.516	-310.236	-308.397	-412.163	-398.969	-375.439	-419.58	-409.733	-399.051	-477.104	-397.909	-477.766	-469.937	-363.308	-325.978	-374.607	-362.803	-300.543	-388.573	-326.592	-397.16	-376.09	-424.72	-431.759	-434.016	-404.327	-335.038	-354.788	-339.443	-336.169	-371.742	-397.512	-390.664	-496.663	-398.256	-491.478	-95.9081	32.5071	-18.7273	29.3816	-21.5478	24.0581	-24.3152	-32.0489	-21.2704	75.1275	-71.7948	108.524	-18.9332
-316.195	-341.74	-311.591	-310.017	-416.703	-404.303	-379.64	-423.564	-415.395	-403.949	-485.647	-400.758	-481.8	-474.07	-367.377	-329.801	-377.837	-364.655	-304.862	-392.218	-329.961	-401.296	-379.911	-429.591	-436.984	-439.022	-407.704	-339.876	-359.945	-344.171	-340.727	-376.456	-402.334	-394.91	-500.652	-401.778	-495.827	-98.1097	35.708	-19.4501	29.1136	-22.318	25.6136	-24.2679	-32.1064	-21.4178	78.6942	-76.0187	108.73	-20.6112
-320.904	-344.982	-313.049	-311.711	-421.211	-409.64	-383.832	-427.535	-420.99	-408.831	-494.05	-403.808	-485.818	-478.218	-371.511	-333.839	-381.087	-366.938	-309.198	-395.912	-333.466	-405.438	-383.798	-434.469	-442.278	-444.081	-411.128	-344.724	-365.143	-348.913	-345.29	-381.166	-407.146	-399.155	-504.64	-405.384	-500.351	-100.387	38.9704	-20.1911	28.8285	-23.0333	27.2411	-24.2054	-32.1686	-21.605	82.2298	-80.1513	108.863	-22.1613
-325.611	-348.241	-314.608	-313.479	-425.687	-414.979	-388.013	-431.494	-426.516	-413.696	-502.31	-407.049	-489.82	-482.38	-375.707	-338.081	-384.359	-369.642	-313.549	-399.653	-337.104	-409.585	-387.75	-439.355	-447.638	-449.189	-414.597	-349.581	-370.381	-353.669	-349.859	-385.872	-411.947	-403.399	-508.626	-409.073	-505.047	-102.726	42.2797	-20.9456	28.5293	-23.69	28.9359	-24.1284	-32.2353	-21.8301	85.7314	-84.192	108.925	-23.5795
-330.317	-351.518	-316.268	-315.321	-430.13	-420.319	-392.185	-435.439	-431.973	-418.544	-510.421	-410.47	-493.805	-486.554	-379.963	-342.515	-387.652	-372.755	-317.915	-403.44	-340.872	-413.735	-391.763	-444.248	-453.062	-454.346	-418.111	-354.447	-375.656	-358.438	-354.432	-390.573	-416.735	-407.643	-512.612	-412.844	-509.911	-105.111	45.6209	-21.7084	28.2188	-24.2851	30.6928	-24.0385	-32.3067	-22.0907	89.1958	-88.1402	108.917	-24.8619
-335.02	-354.811	-318.028	-317.236	-434.539	-425.66	-396.345	-439.371	-437.361	-423.375	-518.381	-414.059	-497.773	-490.741	-384.275	-347.13	-390.965	-376.264	-322.297	-407.27	-344.764	-417.887	-395.836	-449.147	-458.547	-459.549	-421.669	-359.322	-380.966	-363.219	-359.011	-395.269	-421.51	-411.885	-516.596	-416.694	-514.938	-107.527	48.9784	-22.4733	27.8998	-24.8159	32.5067	-23.9385	-32.3826	-22.3844	92.6202	-91.9954	108.84	-26.0054
-339.721	-358.121	-319.886	-319.224	-438.914	-431.001	-400.496	-443.289	-442.679	-428.188	-526.187	-417.803	-501.724	-494.938	-388.64	-351.914	-394.298	-380.153	-326.693	-411.14	-348.777	-422.04	-399.966	-454.052	-464.092	-464.798	-425.271	-364.204	-386.309	-368.012	-363.593	-399.96	-426.271	-416.126	-520.579	-420.622	-520.125	-109.957	52.3367	-23.2336	27.5749	-25.2799	34.372	-23.8325	-32.4632	-22.7082	96.0016	-95.7577	108.698	-27.0077
-344.419	-361.447	-321.841	-321.284	-443.254	-436.342	-404.635	-447.193	-447.927	-432.982	-533.836	-421.692	-505.656	-499.146	-393.056	-356.854	-397.65	-384.408	-331.104	-415.05	-352.906	-426.193	-404.151	-458.962	-469.694	-470.089	-428.917	-369.094	-391.683	-372.816	-368.179	-404.645	-431.015	-420.366	-524.56	-424.627	-525.465	-112.387	55.6801	-23.9817	27.2467	-25.6754	36.283	-23.7254	-32.5483	-23.0591	99.3372	-99.4269	108.492	-27.8668
-349.113	-364.789	-323.892	-323.416	-447.559	-441.681	-408.764	-451.083	-453.106	-437.759	-541.329	-425.71	-509.571	-503.362	-397.519	-361.938	-401.021	-389.008	-335.528	-418.997	-357.147	-430.345	-408.387	-463.877	-475.35	-475.422	-432.604	-373.99	-397.087	-377.632	-372.769	-409.324	-435.743	-424.604	-528.54	-428.706	-530.953	-114.798	58.9928	-24.7094	26.9175	-26.0009	38.2339	-23.6232	-32.6382	-23.4336	102.624	-103.003	108.226	-28.5815
-353.803	-368.147	-326.038	-325.619	-451.828	-447.018	-412.881	-454.959	-458.214	-442.516	-548.664	-429.845	-513.467	-507.587	-402.027	-367.153	-404.411	-393.935	-339.966	-422.978	-361.493	-434.494	-412.674	-468.796	-481.058	-480.794	-436.334	-378.892	-402.518	-382.458	-377.363	-413.997	-440.452	-428.84	-532.519	-432.859	-536.585	-117.176	62.2594	-25.408	26.5894	-26.2555	40.2185	-23.5325	-32.7326	-23.8284	105.86	-106.487	107.902	-29.1514
-358.488	-371.519	-328.276	-327.891	-456.06	-452.353	-416.988	-458.819	-463.253	-447.254	-555.843	-434.083	-517.344	-511.819	-406.577	-372.487	-407.819	-399.169	-344.417	-426.992	-365.941	-438.639	-417.007	-473.718	-486.815	-486.204	-440.105	-383.799	-407.974	-387.294	-381.96	-418.663	-445.142	-433.074	-536.496	-437.082	-542.355	-119.504	65.4647	-26.0684	26.2644	-26.4387	42.2308	-23.4607	-32.8316	-24.2396	109.042	-109.879	107.525	-29.5767
-363.168	-374.906	-330.605	-330.233	-460.255	-457.685	-421.083	-462.665	-468.222	-451.972	-562.865	-438.41	-521.202	-516.056	-411.165	-377.926	-411.245	-404.688	-348.88	-431.037	-370.485	-442.78	-421.384	-478.643	-492.619	-491.65	-443.916	-388.712	-413.453	-392.139	-386.559	-423.323	-449.811	-437.307	-540.472	-441.374	-548.256	-121.766	68.594	-26.6812	25.944	-26.5504	44.2645	-23.4154	-32.9353	-24.6634	112.167	-113.18	107.098	-29.8581
-367.843	-378.307	-333.023	-332.643	-464.413	-463.013	-425.167	-466.496	-473.121	-456.671	-569.734	-442.813	-525.04	-520.299	-415.788	-383.459	-414.688	-410.468	-353.355	-435.11	-375.12	-446.914	-425.804	-483.57	-498.467	-497.129	-447.768	-393.629	-418.953	-396.993	-391.162	-427.975	-454.46	-441.537	-544.446	-445.734	-554.283	-123.949	71.6331	-27.2366	25.6299	-26.5912	46.3136	-23.4045	-33.0436	-25.0959	115.233	-116.39	106.625	-29.9973
-372.512	-381.722	-335.528	-335.121	-468.533	-468.336	-429.239	-470.311	-477.951	-461.349	-576.45	-447.276	-528.858	-524.545	-420.444	-389.073	-418.148	-416.488	-357.842	-439.209	-379.84	-451.042	-430.263	-488.498	-504.356	-502.64	-451.658	-398.549	-424.472	-401.855	-395.766	-432.619	-459.086	-445.765	-548.418	-450.158	-560.43	-126.037	74.5688	-27.7249	25.3232	-26.562	48.3717	-23.4356	-33.1564	-25.533	118.237	-119.511	106.11	-29.9964
-377.175	-385.151	-338.118	-337.666	-472.614	-473.654	-433.3	-474.111	-482.713	-466.007	-583.019	-451.787	-532.656	-528.795	-425.129	-394.755	-421.624	-422.722	-362.341	-443.332	-384.64	-455.161	-434.759	-493.427	-510.284	-508.181	-455.588	-403.473	-430.008	-406.726	-400.372	-437.256	-463.688	-449.99	-552.388	-454.645	-566.689	-128.019	77.3883	-28.1363	25.0252	-26.4641	50.4327	-23.5162	-33.2739	-25.9707	121.178	-122.544	105.558	-29.8584
-381.831	-388.593	-340.791	-340.275	-476.658	-478.967	-437.348	-477.894	-487.406	-470.645	-589.442	-456.331	-536.433	-533.046	-429.841	-400.493	-425.116	-429.147	-366.85	-447.476	-389.513	-459.272	-439.288	-498.357	-516.248	-513.75	-459.555	-408.399	-435.56	-411.603	-404.981	-441.884	-468.267	-454.213	-556.357	-459.193	-573.055	-129.882	80.0802	-28.4613	24.7366	-26.2993	52.4906	-23.6531	-33.3959	-26.4049	124.053	-125.489	104.972	-29.5868
-386.48	-392.047	-343.544	-342.949	-480.663	-484.273	-441.385	-481.662	-492.031	-475.262	-595.725	-460.896	-540.19	-537.299	-434.576	-406.276	-428.624	-435.737	-371.369	-451.641	-394.455	-463.372	-443.85	-503.287	-522.244	-519.345	-463.559	-413.327	-441.124	-416.488	-409.59	-446.504	-472.82	-458.432	-560.323	-463.799	-579.521	-131.617	82.6338	-28.6907	24.4581	-26.0697	54.5392	-23.8522	-33.5224	-26.8317	126.859	-128.349	104.358	-29.1856
-391.12	-395.514	-346.375	-345.687	-484.629	-489.573	-445.409	-485.413	-496.59	-479.857	-601.872	-465.468	-543.925	-541.551	-439.331	-412.091	-432.148	-442.469	-375.899	-455.822	-399.459	-467.462	-448.44	-508.216	-528.271	-524.964	-467.6	-418.257	-446.7	-421.378	-414.201	-451.114	-477.347	-462.649	-564.288	-468.46	-586.079	-133.213	85.0399	-28.8157	24.1902	-25.7779	56.5728	-24.1182	-33.6535	-27.247	129.595	-131.125	103.718	-28.6598
-395.753	-398.992	-349.283	-348.486	-488.555	-494.865	-449.422	-489.148	-501.082	-484.432	-607.888	-470.034	-547.638	-545.802	-444.104	-417.928	-435.685	-449.317	-380.438	-460.019	-404.52	-471.539	-453.057	-513.143	-534.325	-530.604	-471.676	-423.187	-452.285	-426.275	-418.812	-455.716	-481.848	-466.863	-568.251	-473.176	-592.723	-134.665	87.2901	-28.8281	23.9331	-25.4267	58.5858	-24.4547	-33.7891	-27.6472	132.259	-133.819	103.058	-28.0145
-400.377	-402.483	-352.263	-351.346	-492.443	-500.148	-453.421	-492.865	-505.509	-488.986	-613.778	-474.582	-551.329	-550.051	-448.892	-423.775	-439.237	-456.258	-384.986	-464.229	-409.631	-475.604	-457.698	-518.068	-540.403	-536.265	-475.787	-428.118	-457.877	-431.176	-423.424	-460.308	-486.321	-471.074	-572.212	-477.943	-599.445	-135.967	89.3776	-28.7206	23.6868	-25.0191	60.5726	-24.8636	-33.9291	-28.0286	134.848	-136.433	102.381	-27.2558
-404.992	-405.984	-355.315	-354.266	-496.291	-505.423	-457.409	-496.567	-509.871	-493.518	-619.549	-479.102	-554.999	-554.297	-453.691	-429.623	-442.803	-463.267	-389.543	-468.45	-414.786	-479.655	-462.36	-522.991	-546.503	-541.943	-479.933	-433.048	-463.474	-436.082	-428.037	-464.891	-490.766	-475.281	-576.17	-482.759	-606.239	-137.114	91.2969	-28.4866	23.4513	-24.5583	62.528	-25.3451	-34.0736	-28.3879	137.362	-138.968	101.691	-26.39
-409.598	-409.496	-358.434	-357.243	-500.099	-510.688	-461.383	-500.251	-514.17	-498.028	-625.207	-483.582	-558.645	-558.538	-458.499	-435.462	-446.382	-470.321	-394.108	-472.68	-419.98	-483.692	-467.041	-527.91	-552.622	-547.638	-484.112	-437.978	-469.075	-440.993	-432.649	-469.463	-495.182	-479.484	-580.127	-487.62	-613.096	-138.106	93.0438	-28.1206	23.2261	-24.0479	64.4471	-25.8978	-34.2224	-28.7218	139.797	-141.426	100.992	-25.4241
-414.193	-413.018	-361.619	-360.278	-503.868	-515.944	-465.345	-503.917	-518.406	-502.517	-630.758	-488.013	-562.269	-562.775	-463.312	-441.282	-449.974	-477.398	-398.681	-476.916	-425.207	-487.713	-471.738	-532.826	-558.756	-553.346	-488.324	-442.906	-474.677	-445.906	-437.261	-474.024	-499.568	-483.684	-584.081	-492.526	-620.009	-138.941	94.6154	-27.618	23.0106	-23.4913	66.3252	-26.518	-34.3757	-29.0276	142.153	-143.81	100.286	-24.3652
-418.779	-416.55	-364.866	-363.367	-507.597	-521.188	-469.294	-507.566	-522.581	-506.984	-636.208	-492.384	-565.869	-567.005	-468.129	-447.074	-453.578	-484.476	-403.261	-481.157	-430.46	-491.717	-476.449	-537.737	-564.903	-559.066	-492.567	-447.832	-480.278	-450.823	-441.872	-478.575	-503.924	-487.88	-588.033	-497.473	-626.971	-139.623	96.0105	-26.9757	22.804	-22.8922	68.1578	-27.2006	-34.5332	-29.3027	144.429	-146.122	99.5779	-23.2211
-423.353	-420.092	-368.174	-366.511	-511.287	-526.421	-473.23	-511.198	-526.696	-511.429	-641.565	-496.688	-569.446	-571.227	-472.946	-452.832	-457.194	-491.534	-407.848	-485.4	-435.734	-495.705	-481.171	-542.644	-571.059	-564.795	-496.842	-452.755	-485.878	-455.743	-446.482	-483.115	-508.248	-492.072	-591.982	-502.459	-633.974	-140.154	97.229	-26.1917	22.6052	-22.2542	69.9411	-27.9383	-34.6951	-29.5449	146.622	-148.364	98.8693	-21.9999
-427.916	-423.643	-371.538	-369.707	-514.937	-531.642	-477.153	-514.812	-530.751	-515.852	-646.836	-500.918	-573	-575.442	-477.761	-458.546	-460.822	-498.554	-412.441	-489.643	-441.024	-499.675	-485.903	-547.544	-577.223	-570.532	-501.147	-457.676	-491.473	-460.664	-451.091	-487.644	-512.542	-496.26	-595.929	-507.48	-641.01	-140.541	98.2724	-25.2652	22.4127	-21.5807	71.6711	-28.722	-34.8612	-29.7524	148.732	-150.538	98.1626	-20.7099
-432.468	-427.202	-374.956	-372.953	-518.547	-536.851	-481.062	-518.408	-534.748	-520.254	-652.027	-505.066	-576.529	-579.646	-482.571	-464.212	-464.46	-505.517	-417.041	-493.884	-446.322	-503.627	-490.64	-552.439	-583.39	-576.275	-505.481	-462.592	-497.062	-465.587	-455.699	-492.16	-516.804	-500.443	-599.874	-512.535	-648.072	-140.79	99.1432	-24.1971	22.2252	-20.8752	73.3447	-29.541	-35.0315	-29.924	150.757	-152.647	97.4598	-19.3596
-437.007	-430.769	-378.426	-376.248	-522.118	-542.046	-484.958	-521.986	-538.689	-524.633	-657.146	-509.127	-580.034	-583.841	-487.373	-469.821	-468.109	-512.407	-421.646	-498.121	-451.624	-507.56	-495.382	-557.326	-589.558	-582.021	-509.844	-467.504	-502.643	-470.511	-460.305	-496.665	-521.033	-504.622	-603.816	-517.62	-655.152	-140.91	99.8455	-22.9895	22.0406	-20.141	74.9588	-30.3833	-35.206	-30.0586	152.696	-154.694	96.7624	-17.9577
-441.534	-434.344	-381.943	-379.591	-525.649	-547.227	-488.84	-525.545	-542.575	-528.99	-662.199	-513.097	-583.514	-588.024	-492.164	-475.37	-471.768	-519.207	-426.256	-502.353	-456.924	-511.472	-500.125	-562.206	-595.723	-587.768	-514.235	-472.411	-508.215	-475.436	-464.908	-501.158	-525.229	-508.796	-607.755	-522.733	-662.242	-140.912	100.384	-21.6458	21.8569	-19.3812	76.5109	-31.2353	-35.3846	-30.1557	154.549	-156.681	96.0715	-16.5132
-446.048	-437.927	-385.506	-382.979	-529.141	-552.394	-492.709	-529.087	-546.407	-533.324	-667.194	-516.972	-586.969	-592.194	-496.943	-480.854	-475.437	-525.906	-430.871	-506.576	-462.216	-515.365	-504.868	-567.079	-601.883	-593.515	-518.652	-477.313	-513.776	-480.36	-469.51	-505.638	-529.392	-512.966	-611.692	-527.871	-669.334	-140.807	100.766	-20.1712	21.6718	-18.5986	77.9987	-32.0829	-35.5672	-30.2153	156.314	-158.611	95.3877	-15.035
-450.549	-441.516	-389.111	-386.412	-532.594	-557.546	-496.564	-532.61	-550.186	-537.637	-672.136	-520.75	-590.399	-596.351	-501.707	-486.268	-479.114	-532.491	-435.49	-510.79	-467.496	-519.237	-509.608	-571.942	-608.035	-599.258	-523.096	-482.209	-519.324	-485.283	-474.108	-510.105	-533.521	-517.13	-615.626	-533.031	-676.421	-140.609	100.998	-18.572	21.4827	-17.7959	79.4203	-32.9109	-35.7538	-30.238	157.99	-160.485	94.7113	-13.5319
-455.036	-445.112	-392.755	-389.886	-536.008	-562.682	-500.404	-536.114	-553.915	-541.927	-677.033	-524.429	-593.803	-600.494	-506.453	-491.609	-482.8	-538.951	-440.113	-514.992	-472.758	-523.087	-514.342	-576.797	-614.176	-604.997	-527.565	-487.098	-524.857	-490.205	-478.704	-514.559	-537.617	-521.29	-619.558	-538.211	-683.496	-140.329	101.088	-16.8557	21.2871	-16.9752	80.7744	-33.7041	-35.9444	-30.2246	159.578	-162.308	94.042	-12.0129
-459.509	-448.714	-396.436	-393.401	-539.384	-567.802	-504.231	-539.599	-557.594	-546.195	-681.891	-528.009	-597.182	-604.62	-511.178	-496.875	-486.494	-545.279	-444.739	-519.18	-477.997	-526.915	-519.07	-581.642	-620.302	-610.729	-532.059	-491.98	-530.373	-495.126	-483.296	-518.999	-541.678	-525.444	-623.486	-543.407	-690.549	-139.984	101.045	-15.0312	21.0819	-16.1385	82.0599	-34.4472	-36.1388	-30.1766	161.076	-164.081	93.3792	-10.4869
-463.968	-452.322	-400.149	-396.954	-542.721	-572.905	-508.044	-543.066	-561.225	-550.44	-686.715	-531.489	-600.534	-608.73	-515.882	-502.065	-490.196	-551.467	-449.368	-523.352	-483.208	-530.721	-523.788	-586.476	-626.412	-616.452	-536.576	-496.854	-535.872	-500.044	-487.885	-523.426	-545.704	-529.593	-627.412	-548.617	-697.575	-139.587	100.879	-13.1087	20.8645	-15.2876	83.2761	-35.1256	-36.3371	-30.096	162.484	-165.808	92.7218	-8.96239
-468.411	-455.935	-403.893	-400.544	-546.02	-577.99	-511.842	-546.514	-564.809	-554.663	-691.512	-534.873	-603.861	-612.823	-520.562	-507.177	-493.904	-557.511	-453.999	-527.507	-488.387	-534.503	-528.494	-591.3	-632.5	-622.164	-541.116	-501.72	-541.351	-504.96	-492.47	-527.838	-549.696	-533.736	-631.334	-553.838	-704.565	-139.153	100.6	-11.0991	20.6317	-14.4237	84.4227	-35.7254	-36.5391	-29.9852	163.803	-167.49	92.0683	-7.44786
-472.839	-459.552	-407.664	-404.169	-549.281	-583.058	-515.626	-549.942	-568.349	-558.864	-696.286	-538.161	-607.16	-616.897	-525.214	-512.211	-497.619	-563.408	-458.633	-531.643	-493.53	-538.263	-533.186	-596.112	-638.566	-627.863	-545.677	-506.578	-546.809	-509.872	-497.05	-532.237	-553.653	-537.874	-635.254	-559.067	-711.511	-138.697	100.219	-9.01454	20.3807	-13.5477	85.4997	-36.2338	-36.7447	-29.8471	165.03	-169.132	91.4169	-5.95147
-477.252	-463.174	-411.459	-407.826	-552.505	-588.106	-519.395	-553.352	-571.846	-563.041	-701.043	-541.357	-610.433	-620.951	-529.839	-517.167	-501.341	-569.155	-463.267	-535.757	-498.631	-541.998	-537.863	-600.912	-644.606	-633.547	-550.26	-511.425	-552.245	-514.78	-501.627	-536.62	-557.575	-542.006	-639.171	-564.301	-718.408	-138.234	99.7457	-6.86768	20.1089	-12.6604	86.5075	-36.6397	-36.954	-29.6849	166.167	-170.734	90.7653	-4.48109
-481.648	-466.8	-415.275	-411.515	-555.691	-593.135	-523.15	-556.742	-575.301	-567.197	-705.787	-544.465	-613.679	-624.985	-534.432	-522.046	-505.068	-574.754	-467.903	-539.849	-503.688	-545.71	-542.522	-605.7	-650.616	-639.213	-554.862	-516.263	-557.657	-519.684	-506.198	-540.989	-561.461	-546.132	-643.084	-569.537	-725.247	-137.778	99.1918	-4.67196	19.8136	-11.7622	87.4467	-36.9341	-37.1668	-29.5025	167.214	-172.301	90.111	-3.04421
-486.028	-470.429	-419.11	-415.232	-558.841	-598.145	-526.89	-560.114	-578.715	-571.329	-710.522	-547.49	-616.898	-628.997	-538.994	-526.85	-508.8	-580.206	-472.54	-543.917	-508.696	-549.397	-547.161	-610.474	-656.594	-644.861	-559.484	-521.091	-563.043	-524.583	-510.765	-545.342	-565.312	-550.251	-646.995	-574.773	-732.022	-137.342	98.568	-2.44125	19.4927	-10.8529	88.3184	-37.1099	-37.3831	-29.3041	168.17	-173.835	89.4511	-1.6479
-490.391	-474.061	-422.96	-418.976	-561.954	-603.134	-530.615	-563.465	-582.092	-575.438	-715.251	-550.438	-620.089	-632.986	-543.521	-531.582	-512.536	-585.514	-477.177	-547.958	-513.652	-553.06	-551.78	-615.235	-662.538	-650.487	-564.124	-525.907	-568.402	-529.476	-515.326	-549.68	-569.128	-554.365	-650.902	-580.005	-738.726	-136.937	97.8853	-0.189744	19.1443	-9.93263	89.1239	-37.1626	-37.6028	-29.0942	169.036	-175.338	88.7827	-0.298815
-494.736	-477.696	-426.823	-422.745	-565.031	-608.101	-534.325	-566.798	-585.431	-579.525	-719.977	-553.314	-623.252	-636.952	-548.012	-536.244	-516.277	-590.683	-481.813	-551.972	-518.552	-556.697	-556.374	-619.981	-668.443	-656.09	-568.781	-530.711	-573.732	-534.363	-519.881	-554.002	-572.909	-558.472	-654.806	-585.231	-745.351	-136.575	97.154	2.06824	18.7673	-9.00088	89.8646	-37.0906	-37.8258	-28.8777	169.812	-176.813	88.1024	0.996909
-499.065	-481.333	-430.695	-426.537	-568.072	-613.047	-538.02	-570.11	-588.735	-583.589	-724.703	-556.125	-626.388	-640.893	-552.466	-540.839	-520.021	-595.72	-486.449	-555.957	-523.394	-560.309	-560.944	-624.712	-674.309	-661.668	-573.454	-535.504	-579.034	-539.244	-524.431	-558.309	-576.654	-562.572	-658.706	-590.447	-751.892	-136.265	96.3842	4.3184	18.3607	-8.05717	90.5424	-36.8948	-38.052	-28.6598	170.499	-178.263	87.4068	2.23365
-503.375	-484.971	-434.575	-430.349	-571.078	-617.971	-541.7	-573.404	-592.006	-587.629	-729.43	-558.878	-629.495	-644.809	-556.881	-545.372	-523.768	-600.632	-491.083	-559.912	-528.175	-563.896	-565.488	-629.428	-680.13	-667.218	-578.143	-540.284	-584.304	-544.118	-528.974	-562.598	-580.364	-566.666	-662.603	-595.652	-758.341	-136.016	95.5857	6.54662	17.9247	-7.10086	91.1592	-36.5791	-38.2814	-28.4459	171.097	-179.69	86.6922	3.40633
-507.666	-488.61	-438.459	-434.18	-574.05	-622.872	-545.364	-576.677	-595.244	-591.646	-734.16	-561.58	-632.574	-648.698	-561.255	-549.846	-527.518	-605.427	-495.716	-563.834	-532.893	-567.457	-570.003	-634.128	-685.905	-672.74	-582.847	-545.05	-589.542	-548.984	-533.511	-566.872	-584.039	-570.753	-666.497	-600.842	-764.694	-135.831	94.7673	8.73915	17.4598	-6.13128	91.7172	-36.1504	-38.5138	-28.2417	171.606	-181.096	85.9552	4.51047
-511.94	-492.251	-442.345	-438.028	-576.987	-627.75	-549.013	-579.931	-598.452	-595.64	-738.894	-564.24	-635.624	-652.56	-565.588	-554.267	-531.27	-610.116	-500.347	-567.723	-537.544	-570.992	-574.488	-638.812	-691.632	-678.231	-587.564	-549.803	-594.746	-553.842	-538.042	-571.128	-587.679	-574.833	-670.387	-606.014	-770.942	-135.718	93.9375	10.8827	16.9677	-5.14777	92.2188	-35.6183	-38.7492	-28.053	172.028	-182.484	85.192	5.54219
-516.194	-495.891	-446.23	-441.89	-579.89	-632.603	-552.647	-583.166	-601.631	-599.611	-743.631	-566.865	-638.645	-656.393	-569.877	-558.64	-535.023	-614.707	-504.975	-571.577	-542.128	-574.502	-578.942	-643.478	-697.307	-683.688	-592.294	-554.542	-599.916	-558.691	-542.565	-575.367	-591.283	-578.906	-674.273	-611.166	-777.082	-135.676	93.1036	12.9648	16.4505	-4.14971	92.6664	-34.9953	-38.9875	-27.8858	172.363	-183.857	84.399	6.49823
-520.428	-499.532	-450.111	-445.765	-582.76	-637.432	-556.264	-586.381	-604.783	-603.557	-748.37	-569.463	-641.637	-660.197	-574.123	-562.97	-538.778	-619.214	-509.601	-575.396	-546.642	-577.986	-583.364	-648.127	-702.927	-689.111	-597.035	-559.266	-605.051	-563.532	-547.081	-579.589	-594.853	-582.971	-678.156	-616.294	-783.107	-135.707	92.2723	14.9735	15.9116	-3.13662	93.0626	-34.2964	-39.2286	-27.7459	172.612	-185.216	83.5728	7.37597
-524.643	-503.172	-453.987	-449.65	-585.597	-642.236	-559.866	-589.576	-607.908	-607.48	-753.112	-572.043	-644.6	-663.971	-578.322	-567.263	-542.533	-623.648	-514.222	-579.177	-551.086	-581.443	-587.751	-652.757	-708.491	-694.498	-601.788	-563.974	-610.148	-568.362	-551.589	-583.793	-598.389	-587.029	-682.036	-621.397	-789.011	-135.81	91.4494	16.8981	15.355	-2.10821	93.41	-33.5387	-39.4723	-27.6395	172.776	-186.564	82.7099	8.17343
-528.838	-506.811	-457.855	-453.543	-588.402	-647.015	-563.453	-592.751	-611.009	-611.379	-757.853	-574.612	-647.534	-667.714	-582.476	-571.525	-546.288	-628.02	-518.84	-582.92	-555.458	-584.875	-592.103	-657.369	-713.994	-699.845	-606.55	-568.667	-615.208	-573.183	-556.089	-587.979	-601.89	-591.08	-685.911	-626.471	-794.79	-135.98	90.6396	18.7285	14.7857	-1.06442	93.7113	-32.7414	-39.7187	-27.5724	172.856	-187.903	81.8071	8.88929
-533.012	-510.448	-461.712	-457.442	-591.175	-651.767	-567.023	-595.906	-614.088	-615.254	-762.592	-577.177	-650.438	-671.424	-586.582	-575.762	-550.043	-632.344	-523.454	-586.624	-559.757	-588.28	-596.419	-661.962	-719.436	-705.153	-611.321	-573.343	-620.229	-577.992	-560.582	-592.147	-605.357	-595.122	-689.783	-631.513	-800.438	-136.213	89.8468	20.4561	14.2094	-0.00548814	93.9693	-31.9253	-39.9677	-27.5505	172.853	-189.234	80.8614	9.52287
-537.165	-514.083	-465.557	-461.345	-593.916	-656.492	-570.577	-599.042	-617.144	-619.104	-767.325	-579.748	-653.312	-675.101	-590.64	-579.981	-553.797	-636.633	-528.063	-590.288	-563.982	-591.66	-600.696	-666.535	-724.813	-710.418	-616.1	-578.002	-625.209	-582.791	-565.065	-596.297	-608.79	-599.157	-693.65	-636.522	-805.951	-136.502	89.0736	22.0732	13.6328	1.06801	94.1866	-31.1122	-40.219	-27.5794	172.769	-190.561	79.8702	10.0741
-541.298	-517.716	-469.387	-465.251	-596.627	-661.191	-574.115	-602.158	-620.181	-622.929	-772.05	-582.33	-656.156	-678.745	-594.649	-584.187	-557.549	-640.898	-532.666	-593.91	-568.135	-595.013	-604.936	-671.087	-730.123	-715.64	-620.887	-582.644	-630.15	-587.577	-569.54	-600.428	-612.19	-603.184	-697.514	-641.494	-811.324	-136.838	88.322	23.5735	13.063	2.1551	94.3661	-30.325	-40.4727	-27.6647	172.604	-191.884	78.831	10.5437
-545.409	-521.347	-473.201	-469.155	-599.308	-665.861	-577.636	-605.254	-623.199	-626.73	-776.761	-584.931	-658.97	-682.354	-598.609	-588.388	-561.299	-645.153	-537.264	-597.49	-572.214	-598.341	-609.135	-675.619	-735.364	-720.816	-625.679	-587.268	-635.048	-592.352	-574.006	-604.539	-615.556	-607.203	-701.374	-646.426	-816.553	-137.212	87.5927	24.9519	12.5078	3.25441	94.5102	-29.5863	-40.7285	-27.8113	172.361	-193.205	77.7418	10.9327
-549.498	-524.973	-476.996	-473.058	-601.958	-670.503	-581.142	-608.331	-626.2	-630.505	-781.455	-587.557	-661.754	-685.927	-602.519	-592.589	-565.047	-649.409	-541.856	-601.027	-576.22	-601.643	-613.293	-680.129	-740.533	-725.944	-630.476	-591.873	-639.904	-597.113	-578.463	-608.632	-618.89	-611.213	-705.23	-651.317	-821.634	-137.613	86.8856	26.2047	11.9753	4.36409	94.6217	-28.9191	-40.9865	-28.0242	172.04	-194.527	76.601	11.2431
-553.565	-528.597	-480.771	-476.956	-604.58	-675.116	-584.63	-611.388	-629.184	-634.255	-786.126	-590.214	-664.507	-689.464	-606.379	-596.797	-568.792	-653.679	-546.441	-604.521	-580.153	-604.919	-617.41	-684.618	-745.627	-731.024	-635.278	-596.46	-644.717	-601.861	-582.91	-612.705	-622.191	-615.215	-709.082	-656.164	-826.563	-138.03	86.1997	27.3292	11.4739	5.48185	94.703	-28.3451	-41.2466	-28.3078	171.644	-195.85	75.4072	11.4772
-557.61	-532.216	-484.523	-480.847	-607.173	-679.699	-588.103	-614.425	-632.153	-637.979	-790.769	-592.906	-667.229	-692.963	-610.188	-601.019	-572.534	-657.974	-551.019	-607.97	-584.014	-608.17	-621.484	-689.084	-750.645	-736.053	-640.083	-601.027	-649.486	-606.596	-587.347	-616.759	-625.461	-619.209	-712.93	-660.965	-831.337	-138.45	85.5329	28.3243	11.0122	6.6049	94.7566	-27.8852	-41.5085	-28.666		-197.176	74.1597	11.638
-561.632	-535.83	-488.252	-484.73	-609.738	-684.253	-591.558	-617.442	-635.109	-641.677	-795.378	-595.639	-669.921	-696.425	-613.945	-605.259	-576.271	-662.304	-555.59	-611.373	-587.805	-611.395	-625.515	-693.527	-755.585	-741.03	-644.89	-605.575	-654.21	-611.316	-591.774	-620.792	-628.698	-623.194	-716.773	-665.716	-835.953	-138.86	84.8827	29.1898	10.5985	7.72996	94.7847	-27.5585	-41.7722	-29.1025		-198.507	72.8582	11.729
-565.631	-539.439	-491.955	-488.602	-612.276	-688.776	-594.997	-620.44	-638.052	-645.348	-799.945	-598.417	-672.582	-699.847	-617.652	-609.525	-580.004	-666.679	-560.153	-614.732	-591.525	-614.596	-629.502	-697.947	-760.444	-745.952	-649.699	-610.101	-658.888	-616.022	-596.19	-624.805	-631.905	-627.17	-720.612	-670.416	-840.407	-139.248	84.2455	29.927	10.2409	8.85332	94.7895	-27.382	-42.0377	-29.6201		-199.843	71.5027	11.7541
-569.607	-543.043	-495.631	-492.462	-614.786	-693.269	-598.419	-623.419	-640.984	-648.993	-804.465	-601.241	-675.211	-703.23	-621.307	-613.82	-583.732	-671.108	-564.708	-618.044	-595.178	-617.771	-633.445	-702.343	-765.22	-750.82	-654.508	-614.607	-663.521	-620.712	-600.596	-628.798	-635.081	-631.137	-724.447	-675.063	-844.697	-139.602	83.6174	30.5381	9.94704	9.97077	94.773	-27.3705	-42.3048	-30.2214		-201.186	70.094	11.7177
-573.559	-546.64	-499.28	-496.307	-617.27	-697.729	-601.824	-626.377	-643.905	-652.61	-808.93	-604.115	-677.81	-706.572	-624.911	-618.152	-587.454	-675.598	-569.253	-621.309	-598.765	-620.922	-637.343	-706.715	-769.912	-755.63	-659.317	-619.092	-668.107	-625.386	-604.991	-632.77	-638.226	-635.094	-728.278	-679.654	-848.821	-139.909	82.9937	31.0262	9.72373	11.0777	94.7372	-27.5357	-42.5733	-30.908		-202.537	68.633	11.6247
-577.488	-550.231	-502.899	-500.135	-619.728	-702.158	-605.212	-629.317	-646.817	-656.199	-813.332	-607.04	-680.376	-709.873	-628.464	-622.523	-591.171	-680.156	-573.79	-624.528	-602.287	-624.048	-641.195	-711.062	-774.517	-760.382	-664.124	-623.555	-672.646	-630.044	-609.375	-636.722	-641.342	-639.043	-732.104	-684.187	-852.776	-140.158	82.3694	31.3957	9.57697	12.1691	94.6836	-27.8865	-42.8432	-31.6813		-203.896	67.1215	11.4803
-581.392	-553.816	-506.487	-503.944	-622.161	-706.555	-608.583	-632.237	-649.72	-659.76	-817.663	-610.016	-682.912	-713.131	-631.965	-626.94	-594.881	-684.788	-578.317	-627.699	-605.747	-627.15	-645	-715.383	-779.033	-765.074	-668.928	-627.995	-677.137	-634.685	-613.747	-640.652	-644.429	-642.982	-735.925	-688.66	-856.56	-140.338	81.7391	31.6516	9.51167	13.2397	94.6139	-28.4286	-43.1144	-32.5416		-205.265	65.5615	11.29
-585.272	-557.393	-510.043	-507.733	-624.569	-710.918	-611.937	-635.137	-652.615	-663.292	-821.916	-613.043	-685.416	-716.347	-635.416	-631.405	-598.584	-689.497	-582.834	-630.823	-609.147	-630.228	-648.76	-719.679	-783.459	-769.705	-673.729	-632.413	-681.58	-639.309	-618.107	-644.56	-647.487	-646.912	-739.742	-693.071	-860.172	-140.442	81.0972	31.7995	9.53149	14.2839	94.5294	-29.1642	-43.3868	-33.489		-206.644	63.9557	11.0597
-589.127	-560.962	-513.567	-511.499	-626.953	-715.248	-615.273	-638.019	-655.504	-666.796	-826.082	-616.12	-687.888	-719.52	-638.816	-635.923	-602.28	-694.287	-587.34	-633.899	-612.489	-633.283	-652.473	-723.949	-787.792	-774.273	-678.526	-636.808	-685.975	-643.916	-622.455	-648.448	-650.517	-650.832	-743.555	-697.418	-863.61	-140.459	80.4378	31.8459	9.63872	15.2957	94.4315	-30.0922	-43.6602	-34.5225		-208.034	62.3071	10.7953
-592.958	-564.523	-517.058	-515.241	-629.313	-719.544	-618.592	-640.881	-658.386	-670.269	-830.153	-619.244	-690.328	-722.648	-642.167	-640.495	-605.967	-699.158	-591.836	-636.928	-615.776	-636.315	-656.139	-728.192	-792.032	-778.777	-683.318	-641.178	-690.321	-648.504	-626.791	-652.313	-653.519	-654.742	-747.363	-701.699	-866.873	-140.385	79.7551	31.7977	9.83414	16.2694	94.3211	-31.2082	-43.9346	-35.6406		-209.436	60.6191	10.5032
-596.763	-568.075	-520.514	-518.956	-631.65	-723.806	-621.894	-643.724	-661.263	-673.712	-834.12	-622.414	-692.736	-725.731	-645.467	-645.126	-609.647	-704.111	-596.32	-639.908	-619.011	-639.323	-659.758	-732.407	-796.176	-783.215	-688.104	-645.525	-694.617	-653.073	-631.114	-656.156	-656.495	-658.642	-751.166	-705.913		-140.214	79.0435	31.6619	10.117	17.1989	94.1992	-32.5045	-44.2098	-36.8412		-210.848	58.8958	10.1897
-600.542	-571.619	-523.935	-522.643	-633.964	-728.033	-625.178	-646.548	-664.135	-677.125	-837.974	-625.625	-695.112	-728.768	-648.719	-649.817	-613.317	-709.145	-600.793	-642.841	-622.197	-642.31	-663.33	-736.595	-800.224	-787.587	-692.882	-649.847	-698.864	-657.623	-635.425	-659.977	-659.443	-662.532	-754.964	-710.057		-139.944	78.2972	31.4463	10.4848	18.0782	94.0665	-33.9702	-44.4857	-38.1211		-212.273	57.1415	9.86139
-604.296	-575.152	-527.321	-526.3	-636.256	-732.225	-628.444	-649.353	-667.003	-680.506	-841.707	-628.872	-697.455	-731.759	-651.922	-654.569	-616.978	-714.256	-605.253	-645.726	-625.336	-645.274	-666.855	-740.755	-804.173	-791.891	-697.652	-654.144	-703.062	-662.154	-639.722	-663.776	-662.366	-666.412	-758.758	-714.13		-139.572	77.5111	31.1584	10.9335	18.9014	93.9237	-35.5918	-44.7622	-39.477		-213.71	55.3609	9.52474
-608.024	-578.676	-530.67	-529.926	-638.526	-736.381	-631.693	-652.139	-669.866	-683.855	-845.31	-632.152	-699.767	-734.703	-655.077	-659.383	-620.629	-719.441	-609.7	-648.563	-628.432	-648.216	-670.332	-744.886	-808.022	-796.125	-702.414	-658.416	-707.209	-666.664	-644.006	-667.552	-665.264	-670.282	-762.546	-718.13		-139.098	76.6801	30.806	11.4575	19.6629	93.7712	-37.353	-45.0392	-40.9044		-215.159	53.559	9.18632
-611.726	-582.189	-533.983	-533.517	-640.774	-740.501	-634.924	-654.906	-672.727	-687.171	-848.775	-635.456	-702.046	-737.599	-658.185	-664.26	-624.269	-724.694	-614.135	-651.353	-631.488	-651.137	-673.763	-748.988	-811.77	-800.29	-707.165	-662.662	-711.307	-671.154	-648.276	-671.304	-668.137	-674.141	-766.33	-722.057		-138.526	75.7997	30.3967	12.0495	20.3574	93.6094	-39.2354	-45.3165	-42.3985		-216.62	51.7411	8.85266
-615.401	-585.692	-537.258	-537.073	-643.002	-744.584	-638.137	-657.655	-675.584	-690.454	-852.092	-638.78	-704.292	-740.447	-661.247	-669.199	-627.899	-730.008	-618.556	-654.096	-634.507	-654.037	-677.146	-753.061		-804.383	-711.906	-666.881	-715.354	-675.623	-652.532	-675.034	-670.986	-677.99	-770.109	-725.907		-137.858	74.8659	29.938	12.7009	20.9797	93.4386	-41.2189	-45.5942	-43.9539		-218.093	49.913	8.53017
-619.05	-589.183	-540.497	-540.593	-645.21	-748.63	-641.332	-660.385	-678.439	-693.703	-855.254	-642.116	-706.506	-743.247	-664.264	-674.199	-631.517	-735.375	-622.963	-656.791	-637.492	-656.916	-680.482	-757.104		-808.403	-716.635	-671.074	-719.351	-680.071	-656.774	-678.741	-673.811	-681.828	-773.883	-729.681		-137.099	73.8751	29.4373	13.4017	21.5254	93.259	-43.282	-45.872	-45.5643		-219.578	48.0804	8.22518
-622.672	-592.662	-543.698	-544.073	-647.397	-752.639	-644.509	-663.097	-681.291	-696.917	-858.253	-645.457	-708.688	-745.996	-667.236	-679.258	-635.124	-740.787	-627.356	-659.441	-640.447	-659.776	-683.772	-761.117		-812.35	-721.351	-675.239	-723.298	-684.496	-661.002	-682.424	-676.614	-685.655	-777.651	-733.376		-136.257	72.8245	28.9017	14.1408	21.9906	93.0705	-45.4022	-46.1498	-47.2233		-221.074	46.2493	7.94381
-626.267	-596.13	-546.861	-547.514	-649.565	-756.61	-647.668	-665.791	-684.141	-700.096	-861.08	-648.793	-710.836	-748.696	-670.165	-684.375	-638.718	-746.231	-631.734	-662.044	-643.374	-662.615	-687.015	-765.099		-816.223	-726.054	-679.377	-727.194	-688.899	-665.215	-686.083	-679.394	-689.471	-781.415	-736.992		-135.337	71.712	28.3376	14.906	22.3718	92.8732	-47.5567	-46.4275	-48.9238		-222.581	44.4258	7.69202
-629.834	-599.584	-549.986	-550.913	-651.714	-760.543	-650.809	-668.466	-686.989	-703.238	-863.728	-652.117	-712.952	-751.345	-673.051	-689.546	-642.299	-751.698	-636.098	-664.602	-646.278	-665.436	-690.213	-769.05		-820.02	-730.742	-683.487	-731.04	-693.279	-669.413	-689.718	-682.153	-693.276	-785.173	-740.528		-134.35	70.5359	27.7515	15.6847	22.6664	92.6671	-49.7226	-46.705	-50.6582		-224.098	42.6161	7.47552
-633.374	-603.026	-553.073	-554.268	-653.844	-764.436	-653.932	-671.123	-689.834	-706.343	-866.19	-655.42	-715.035	-753.943	-675.897	-694.768	-645.867	-757.173	-640.445	-667.115	-649.161	-668.237	-693.365	-772.97		-823.74	-735.415	-687.569	-734.836	-697.636	-673.595	-693.33	-684.89	-697.07	-788.926	-743.982		-133.304	69.2955	27.149	16.4635	22.8724	92.4519	-51.8776	-46.9823	-52.4187		-225.626	40.8266	7.29974
-636.886	-606.454	-556.123	-557.579	-655.956	-768.291	-657.036	-673.763	-692.677	-709.411	-868.458	-658.692	-717.085	-756.489	-678.702	-700.037	-649.422	-762.645	-644.777	-669.584	-652.027	-671.021	-696.471	-776.857		-827.384	-740.071	-691.622	-738.581	-701.969	-677.763	-696.917	-687.607	-700.852	-792.674	-747.353		-132.21	67.9908	26.5355	17.2289	22.9889	92.2277	-54.0002	-47.2591	-54.1972		-227.162	39.0635	7.16983
-640.37	-609.869	-559.135	-560.843	-658.05	-772.106	-660.122	-676.385	-695.518	-712.44	-870.525	-661.925	-719.102	-758.984	-681.468	-705.349	-652.962	-768.098	-649.092	-672.008	-654.879	-673.786	-699.533	-780.713		-830.949	-744.711	-695.645	-742.276	-706.278	-681.914	-700.479	-690.305	-704.623	-796.417	-750.641		-131.077	66.6223	25.9159	17.9675	23.0154	91.9942	-56.0704	-47.5354	-55.9852		-228.707	37.3328	7.09063
-643.827	-613.269	-562.109	-564.06	-660.126	-775.882	-663.19	-678.989	-698.356	-715.429	-872.387	-665.108	-721.086	-761.425	-684.196	-710.699	-656.488	-773.518	-653.391	-674.39	-657.719	-676.534	-702.55	-784.536		-834.435	-749.332	-699.639	-745.921	-710.563	-686.05	-704.017	-692.983	-708.382	-800.154	-753.845		-129.917	65.1914	25.2945	18.6661	22.9526	91.7514	-58.0697	-47.811	-57.7742		-230.26	35.6408	7.06661
-647.254	-616.654	-565.046	-567.228	-662.185	-779.617	-666.239	-681.575	-701.191	-718.378	-874.036	-668.234	-723.037	-763.813	-686.888	-716.081	-659.998	-778.89	-657.673	-676.73	-660.551	-679.265	-705.523	-788.325		-837.842	-753.935	-703.604	-749.517	-714.822	-690.169	-707.53	-695.642	-712.129	-803.885	-756.964		-128.738	63.7002	24.6751	19.3122	22.8021	91.4991	-59.9816	-48.0859	-59.5555		-231.82	33.9934	7.1019
-650.654	-620.025	-567.945	-570.345	-664.226	-783.311	-669.269	-684.145	-704.024	-721.286		-671.291	-724.955	-766.148	-689.544	-721.488	-663.493		-661.937	-679.028	-663.378	-681.98	-708.454	-792.081		-841.168	-758.518	-707.538	-753.063	-719.056	-694.272	-711.018	-698.284	-715.865	-807.611	-759.997		-127.552	62.1512	24.0611	19.894	22.5661	91.2371	-61.792	-48.3599	-61.3204		-233.385	32.3964	7.20026
-654.025	-623.379	-570.808	-573.412	-666.251	-786.965	-672.281	-686.697	-706.853	-724.151		-674.271	-726.84	-768.429	-692.167	-726.915	-666.972		-666.183	-681.285	-666.203	-684.678	-711.341	-795.804		-844.413	-763.08	-711.441	-756.559	-723.265	-698.358	-714.48	-700.908	-719.589	-811.332	-762.945		-126.367	60.5478	23.4553	20.4007	22.248	90.9655	-63.4891	-48.6329	-63.0604		-234.955	30.8552	7.36503
-657.366	-626.718	-573.633	-576.425	-668.259	-790.577	-675.274	-689.232	-709.678	-726.974		-677.166	-728.692	-770.655	-694.757	-732.353	-670.435		-670.411	-683.503	-669.028	-687.361	-714.187	-799.492		-847.577	-767.621	-715.314	-760.007	-727.447	-702.427	-717.917	-703.515	-723.3	-815.047	-765.806		-125.192	58.8938	22.8602	20.8229	21.8519	90.6842	-65.0636	-48.9048	-64.7669		-236.53	29.3753	7.59919
-660.679	-630.041	-576.422	-579.385	-670.251	-794.147	-678.248	-691.751	-712.499	-729.752		-679.965	-730.51	-772.827	-697.316	-737.797	-673.88		-674.62	-685.682	-671.855	-690.029	-716.991	-803.146		-850.658	-772.14	-719.155	-763.406	-731.602	-706.479	-721.329	-706.106	-726.999	-818.756	-768.58		-124.034	57.1936	22.278	21.1525	21.3827	90.3932	-66.509	-49.1756	-66.4315		-238.106	27.9616	7.90529
-663.963	-633.347	-579.175	-582.29	-672.227	-797.676	-681.204	-694.253	-715.315	-732.485		-682.662	-732.296	-774.943	-699.845	-743.237	-677.309		-678.811	-687.824	-674.688	-692.682	-719.755	-806.765		-853.657	-776.636	-722.964	-766.756	-735.73	-710.513	-724.715	-708.681	-730.686	-822.46	-771.268		-122.901	55.452	21.7101	21.383	20.8464	90.0927	-67.8213	-49.445	-68.0463		-239.685	26.6188	8.28551
-667.218	-636.636	-581.891	-585.139	-674.187	-801.162	-684.14	-696.738	-718.126	-735.173		-685.247	-734.048	-777.004	-702.346	-748.666	-680.719		-682.982	-689.929	-677.527	-695.32	-722.479			-856.573	-781.107	-726.741	-770.059	-739.831	-714.53	-728.075	-711.241	-734.361		-773.868		-121.798	53.6739	21.1582	21.5097	20.2492	89.7829	-68.9992	-49.713	-69.6034		-241.263		8.74159
-670.443	-639.907	-584.572	-587.932	-676.132	-804.605	-687.058	-699.207	-720.931	-737.813		-687.714	-735.766	-779.009	-704.82	-754.076	-684.112		-687.133	-691.998	-680.376	-697.945	-725.163			-859.404	-785.554	-730.486	-773.313	-743.904	-718.529	-731.409	-713.786	-738.022		-776.381		-120.728	51.865	20.6232	21.5295	19.5985	89.4641	-70.0438	-49.9795	-71.0957		-242.841		9.27491
-673.638	-643.16	-587.218	-590.666	-678.06	-808.005	-689.956	-701.66	-723.729	-740.406		-690.055	-737.452	-780.958	-707.268	-759.456	-687.485		-691.263	-694.032	-683.236	-700.557	-727.809			-862.152	-789.976	-734.199	-776.52	-747.948	-722.51	-734.717	-716.317	-741.672		-778.806		-119.695	50.0308	20.106	21.4412	18.9019	89.1365	-70.9584	-50.2443	-72.5162		-244.417		9.88644
-676.804	-646.395	-589.828	-593.342	-679.973	-811.362	-692.836	-704.097	-726.52	-742.949		-692.263	-739.104	-782.85	-709.691	-764.8	-690.84		-695.374	-696.033	-686.108	-703.156	-730.418			-864.815	-794.37	-737.878	-779.681	-751.965	-726.472	-737.999	-718.835	-745.308		-781.144		-118.7	48.177	19.6074	21.2454	18.1676	88.8006	-71.7485	-50.5074	-73.8585		-245.989		10.5768
-679.94	-649.611	-592.404	-595.958	-681.871	-814.676	-695.696	-706.519	-729.302	-745.443		-694.334	-740.724	-784.686	-712.092	-770.096	-694.175		-699.463	-698.002	-688.995	-705.742	-732.99			-867.394	-798.738	-741.524	-782.794	-755.952	-730.416	-741.253	-721.34	-748.931		-783.396		-117.744	46.3097	19.1279	20.9445	17.4044	88.457	-72.4214	-50.7687	-75.1169		-247.556		11.3462
-683.046	-652.809	-594.945	-598.513	-683.754	-817.945	-698.538	-708.924	-732.076	-747.886		-696.261	-742.309	-786.464	-714.472		-697.491		-703.532	-699.939	-691.896	-708.315	-735.526			-869.888	-803.078	-745.136	-785.862	-759.909	-734.341	-744.482	-723.832	-752.541		-785.56		-116.825	44.4345	18.6679	20.5426	16.6211	88.1063	-72.9857	-51.028	-76.2863		-249.118		12.1945
-686.121	-655.986	-597.452	-601.008	-685.621	-821.17	-701.36	-711.315	-734.839	-750.276		-698.041	-743.862	-788.185	-716.832		-700.786		-707.578	-701.847	-694.814	-710.878	-738.026			-872.296	-807.389	-748.714	-788.885	-763.837	-738.247	-747.683	-726.312	-756.138		-787.638		-115.942	42.5572	18.2279	20.0454	15.8269	87.7491	-73.4516	-51.2853	-77.3621		-250.672		13.1214
-689.167	-659.144	-599.925	-603.441	-687.473	-824.351	-704.162	-713.69	-737.592	-752.613		-699.669	-745.382	-789.849	-719.173		-704.06		-711.603	-703.726	-697.748	-713.429	-740.492			-874.619	-811.671	-752.259	-791.862	-767.735	-742.133	-750.858	-728.781	-759.722		-789.63		-115.092	40.6834	17.8083	19.46	15.031	87.3863	-73.8299	-51.5404	-78.3405		-252.217		14.1259
-692.182	-662.282	-602.365	-605.812	-689.31	-827.487	-706.946	-716.051	-740.334	-754.897		-701.142	-746.868	-791.455	-721.498		-707.313		-715.605	-705.578	-700.7	-715.968	-742.925			-876.856	-815.923	-755.768	-794.794	-771.602	-746	-754.005	-731.238	-763.292		-791.536		-114.27	38.8185	17.4095	18.795	14.2426	87.0187	-74.132	-51.7933	-79.2184		-253.752		15.2072
-695.167	-665.399	-604.771	-608.119	-691.132	-830.577	-709.71	-718.396	-743.062	-757.125		-702.457	-748.321	-793.003	-723.806		-710.545		-719.585	-707.403	-703.67	-718.498	-745.326			-879.008	-820.143	-759.243	-797.683	-775.439	-749.847	-757.125	-733.684	-766.849		-793.357		-113.471	36.9673	17.0321	18.0599	13.4707	86.6471	-74.3695	-52.0438	-79.9935		-255.275		16.3639
-698.121	-668.495	-607.143	-610.363	-692.938	-833.623	-712.454	-720.727	-745.777	-759.296		-703.614	-749.741	-794.493	-726.1		-713.755		-723.541	-709.204	-706.657	-721.017	-747.694				-824.332	-762.683	-800.528	-779.244	-753.674	-760.218	-736.12	-770.392		-795.093		-112.691	35.1348	16.6765	17.2652	12.7242	86.2728	-74.5539	-52.2919	-80.664		-256.785		17.5945
-701.045	-671.57	-609.482	-612.544	-694.729	-836.623	-715.18	-723.044	-748.478	-761.41		-704.611	-751.128	-795.925	-728.381		-716.942		-727.475	-710.982	-709.661	-723.526	-750.032				-828.489	-766.087	-803.33	-783.018	-757.481	-763.283	-738.546	-773.922		-796.746		-111.923	33.3251	16.3435	16.4224	12.0115	85.8965	-74.6965	-52.5375	-81.2292		-258.281		18.8972
-703.938	-674.623	-611.788	-614.66	-696.505	-839.577	-717.885	-725.347	-751.162	-763.466		-705.447	-752.482	-797.299	-730.651		-720.107		-731.384	-712.737	-712.682	-726.025	-752.339				-832.612	-769.456	-806.09	-786.76	-761.268	-766.321	-740.963	-777.437		-798.316		-111.162	31.5421	16.0338	15.5432	11.3406	85.5196	-74.8076	-52.7804	-81.6888		-259.761		20.27
-706.8	-677.654	-614.061	-616.711	-698.265	-842.485	-720.571	-727.636	-753.83	-765.462		-706.123	-753.803	-798.614	-732.91		-723.249		-735.27	-714.471	-715.718	-728.516	-754.618				-836.702	-772.789	-808.808	-790.47	-765.034	-769.33	-743.37	-780.939		-799.803		-110.401	29.7891	15.7484	14.6398	10.7188	85.143	-74.8969	-53.0207	-82.0436		-261.225		21.7108
-709.632	-680.662	-616.301	-618.697	-700.009	-845.346	-723.238	-729.911	-756.48	-767.398		-706.641	-755.091	-799.871	-735.16		-726.367		-739.131	-716.187	-718.77	-730.997	-756.868				-840.757	-776.086	-811.485	-794.147	-768.779	-772.312	-745.768	-784.426		-801.209		-109.635	28.069	15.4882	13.7243	10.1531	84.768	-74.9728	-53.2581	-82.2948		-262.67		23.2173
-712.432	-683.648	-618.507	-620.618	-701.738	-848.161	-725.885	-732.173	-759.11	-769.272		-707.002	-756.346	-801.069	-737.402		-729.461		-742.967	-717.884	-721.836	-733.47	-759.09				-844.776	-779.347	-814.121	-797.792	-772.503	-775.266	-748.158	-787.899		-802.536		-108.858	26.3841	15.2543	12.8088	9.64947	84.3957	-75.0426	-53.4926	-82.4444		-264.095		24.7872
-715.201	-686.611	-620.681	-622.474	-703.451	-850.93	-728.512	-734.422	-761.721	-771.083		-707.208	-757.568	-802.208	-739.638		-732.532		-746.779	-719.564	-724.914	-735.934	-761.287				-848.761	-782.57	-816.717	-801.403	-776.206	-778.192	-750.539	-791.358		-803.782		-108.064	24.7362	15.0482	11.9051	9.21316	84.0274	-75.1121	-53.7242	-82.4951		-265.499		26.4181
-717.94	-689.55	-622.82	-624.263	-705.147	-853.651	-731.119	-736.657	-764.31	-772.83		-707.262	-758.757	-803.289	-741.868		-735.578		-750.565	-721.229	-728.002	-738.39	-763.457				-852.708	-785.758	-819.274	-804.981	-779.888	-781.089	-752.912	-794.803		-804.951		-107.25	23.1266	14.871	11.0244	8.84862	83.6641	-75.1857	-53.9526	-82.4502		-266.881		28.1072
-720.647	-692.466	-624.927	-625.988	-706.827	-856.326	-733.707	-738.88	-766.876	-774.513		-707.168	-759.914	-804.312	-744.093		-738.599		-754.326	-722.88	-731.099	-740.837	-765.602				-856.618	-788.908	-821.792	-808.525	-783.547	-783.959	-755.277	-798.233		-806.043		-106.412	21.5558	14.7244	10.1773	8.55938	83.3071	-75.2663	-54.178	-82.3137		-268.24		29.8521
-723.323	-695.357	-626.999	-627.646	-708.49	-858.953	-736.275	-741.09	-769.419	-776.129		-706.93	-761.038	-805.275	-746.316		-741.594		-758.06	-724.519	-734.203	-743.278	-767.724				-860.491	-792.02	-824.271	-812.036	-787.185	-786.799	-757.635	-801.648		-807.059		-105.547	20.024	14.6099	9.37359	8.34802	82.9575	-75.3553	-54.4001	-82.0898		-269.574		31.6502
-725.968	-698.225	-629.037	-629.238	-710.136	-861.532	-738.823	-743.288	-771.937	-777.679		-706.553	-762.129	-806.18	-748.536		-744.564		-761.769	-726.146	-737.31	-745.71	-769.822					-795.096	-826.713	-815.511	-790.801	-789.611	-759.985	-805.049		-808		-104.653	18.5309	14.5291	8.62206	8.21619	82.6164	-75.4528	-54.6189	-81.7835		-270.882		33.4987
-728.582	-701.067	-631.04	-630.765	-711.765	-864.064	-741.351	-745.474	-774.429	-779.16		-706.041	-763.188	-807.027	-750.755		-747.508		-765.451	-727.764	-740.419	-748.135	-771.898					-798.133	-829.118	-818.953	-794.394	-792.395	-762.327	-808.435		-808.869		-103.73	17.0757	14.4837	7.93048	8.16457	82.2848	-75.5573	-54.8343	-81.4001		-272.163		35.3952
-731.164	-703.884	-633.009	-632.226	-713.377	-866.549	-743.859	-747.649	-776.894	-780.573		-705.399	-764.214	-807.815	-752.973		-750.426		-769.105	-729.373	-743.526	-750.553	-773.951					-801.133	-831.487	-822.359	-797.966	-795.15	-764.663	-811.805		-809.666		-102.778	15.6569	14.4754	7.30547	8.19288	81.9637	-75.6664	-55.0463	-80.9452		-273.415		37.337
-733.715	-706.676	-634.942	-633.622	-714.97	-868.985	-746.348	-749.811	-779.33	-781.915		-704.634	-765.208	-808.545	-755.193		-753.318		-772.733	-730.975	-746.629	-752.963	-775.984					-804.095	-833.82	-825.73	-801.514	-797.875	-766.991	-815.161		-810.392		-101.797	14.273	14.506	6.75249	8.29993	81.654	-75.7766	-55.2547	-80.4249		-274.639		39.3217
-736.235	-709.442	-636.839	-634.952	-716.546	-871.373	-748.816	-751.962	-781.736	-783.187		-703.752	-766.17	-809.216	-757.413		-756.182		-776.334	-732.571	-749.724	-755.367	-777.997					-807.019	-836.117	-829.065	-805.04	-800.572	-769.313	-818.502		-811.05		-100.792	12.9218	14.5771	6.27577	8.48361	81.3565	-75.8831	-55.4595	-79.8453		-275.833		41.3467
-738.723	-712.183	-638.699	-636.217	-718.102	-873.712	-751.265	-754.103	-784.112	-784.386				-809.83	-759.636		-759.019		-779.906	-734.162	-752.808	-757.763	-779.99					-809.904	-838.38		-808.542	-803.24	-771.627	-821.827		-811.64		-99.7645	11.6009	14.6905		8.74095	81.0719	-75.981	-55.6607	-79.2129		-276.995		43.4097
-741.18	-714.897	-640.522	-637.417	-719.639	-876.004	-753.693	-756.232	-786.456	-785.513				-810.385	-761.862		-761.829		-783.451	-735.751	-755.877	-760.153	-781.964					-812.75	-840.61		-812.021	-805.879	-773.935	-825.137		-812.164		-98.72	10.3076	14.8476		9.06819	80.801	-76.0643	-55.8581	-78.534		-278.125		45.5083
-743.606	-717.584	-642.306	-638.553	-721.157	-878.246	-756.101	-758.351	-788.768	-786.565				-810.883	-764.091		-764.611		-786.967	-737.337	-758.928	-762.535	-783.921					-815.558	-842.805		-815.477	-808.488	-776.235	-828.432		-812.625		-97.6635	9.03898	15.05		9.46084	80.5442	-76.127	-56.0517	-77.8152		-279.222		47.6403
-746	-720.244	-644.052	-639.624	-722.655	-880.441	-758.489	-760.459	-791.045	-787.543				-811.323	-766.325		-767.364		-790.455	-738.923	-761.957	-764.911	-785.859					-818.327	-844.968		-818.91	-811.068	-778.529	-831.711		-813.023		-96.6014	7.79199	15.2992		9.91374	80.302	-76.1629	-56.2415	-77.0631		-280.285		49.8036
-748.363	-722.878	-645.759	-640.631	-724.133	-882.586	-760.858	-762.558	-793.286	-788.445				-811.705	-768.564		-770.089		-793.914	-740.509	-764.96	-767.279	-787.781					-821.057	-847.099		-822.318	-813.619	-780.816	-834.975		-813.36		-95.5404	6.56344	15.5963		10.4212	80.0747	-76.1658	-56.4274	-76.2841		-281.314		51.9961
-750.694	-725.484	-647.424	-641.575	-725.59		-763.206	-764.646	-795.492	-789.27				-812.031	-770.808		-772.786		-797.344	-742.097	-767.932	-769.641	-789.686					-823.748	-849.198		-825.703	-816.14	-783.096	-838.222		-813.638		-94.488	5.35008	15.9426		10.977	79.8624	-76.1297	-56.6093	-75.4844		-282.307		54.2159
-752.994	-728.062	-649.049	-642.456	-727.025		-765.534	-766.725	-797.66	-790.018				-812.299	-773.057		-775.453		-800.744	-743.687	-770.87	-771.996	-791.576					-826.399	-851.267		-829.063	-818.632	-785.369	-841.454		-813.859		-93.4519	4.14867	16.3388		11.5745	79.6654	-76.0493	-56.7871	-74.6701		-283.264		56.4612
-755.263	-730.612	-650.631	-643.275	-728.439		-767.841	-768.794	-799.79	-790.688				-812.511	-775.313		-778.092		-804.115	-745.282	-773.769	-774.343	-793.45					-829.011	-853.304		-832.399	-821.094	-787.634	-844.67		-814.024		-92.4402	2.95604	16.786		12.207	79.4836	-75.9194	-56.9609	-73.8472		-284.185		58.7302
-757.501	-733.134	-652.169	-644.031	-729.83		-770.129	-770.855	-801.881	-791.279				-812.666	-777.575		-780.7		-807.456	-746.882	-776.625	-776.684	-795.309					-831.583	-855.312		-835.711	-823.527	-789.892	-847.87		-814.135		-91.4611	1.7691	17.2845		12.8674	79.3168	-75.7358	-57.1305	-73.0212		-285.068		61.0212
-759.707	-735.628	-653.664	-644.727	-731.198		-772.396	-772.906	-803.932	-791.79				-812.765	-779.844		-783.279		-810.767	-748.488	-779.433	-779.017	-797.155					-834.116	-857.291		-838.998	-825.93	-792.143	-851.054		-814.194		-90.5225	0.584949	17.8349		13.5487	79.1647	-75.4948	-57.296	-72.1973		-285.913		63.3327
-761.882	-738.092	-655.112	-645.361	-732.543		-774.643	-774.949	-805.942	-792.22				-812.808	-782.12		-785.828			-750.102	-782.19	-781.342	-798.986					-836.609	-859.24		-842.26	-828.303	-794.386			-814.203			-0.599136	18.4371		14.2438	79.0271	-75.1938	-57.4572	-71.3805		-286.719		65.6631
-764.025	-740.528	-656.514	-645.936	-733.864		-776.87	-776.984	-807.91	-792.569				-812.796	-784.403		-788.346			-751.723	-784.891	-783.66	-800.804					-839.062	-861.161		-845.498	-830.646	-796.621			-814.163			-1.78562	19.0911		14.9457	78.9035	-74.8311	-57.6142	-70.5752		-287.487		68.0111
-766.138	-742.935	-657.869	-646.451	-735.16		-779.077	-779.01	-809.835	-792.836				-812.728	-786.693		-790.834			-753.354	-787.53	-785.97	-802.609					-841.475	-863.055		-848.71	-832.96	-798.848			-814.077			-2.97668	19.7967		15.648	78.7932	-74.4056	-57.7669	-69.7855		-288.215		70.3753
-768.219	-745.312	-659.174	-646.907	-736.431		-781.263	-781.029	-811.716	-793.021				-812.606	-788.989		-793.29			-754.995	-790.104	-788.272	-804.401					-843.848	-864.921		-851.897	-835.243	-801.067			-813.946			-4.17419	20.5531		16.3443	78.6956	-73.9175	-57.9152	-69.0151		-288.904		72.7542
-770.27	-747.659	-660.43	-647.305	-737.676		-783.43	-783.04	-813.554	-793.122				-812.429	-791.293		-795.716			-756.647	-792.609	-790.565	-806.181					-846.181	-866.76		-855.058	-837.497	-803.276			-813.772			-5.37966	21.3595		17.0287	78.61	-73.3678	-58.0592	-68.2672		-289.553		75.1467
-772.289	-749.976	-661.634	-647.646	-738.894		-785.575	-785.043	-815.346	-793.14				-812.199	-793.604		-798.111			-758.312	-795.039	-792.85	-807.949					-848.474	-868.573		-858.194	-839.72	-805.477			-813.557			-6.59425	22.2148		17.6959	78.5355		-58.1987	-67.5445				77.5515
-774.277	-752.263	-662.785	-647.931	-740.086		-787.701	-787.04	-817.093	-793.073				-811.914	-795.921		-800.474			-759.988	-797.391	-795.126	-809.704					-850.726	-870.36		-861.304	-841.913	-807.668			-813.303			-7.81872	23.1176		18.341	78.4712		-58.3338	-66.8493				79.9673
-776.235	-754.52	-663.884	-648.16	-741.25		-789.806	-789.03	-818.794	-792.921				-811.577	-798.245		-802.805			-761.678	-799.66	-797.392	-811.448					-852.938	-872.122		-864.388	-844.077	-809.85			-813.012			-9.05342	24.0662		18.96	78.4161		-58.4645	-66.1836				82.3929
-778.162	-756.746	-664.927	-648.334	-742.386		-791.891	-791.013	-820.448	-792.685				-811.186	-800.574		-805.104			-763.383	-801.842	-799.649	-813.181					-855.11	-873.858		-867.446	-846.21	-812.021			-812.685			-10.2983	25.0587		19.5494	78.3691		-58.5906	-65.5485				84.827
-780.057	-758.942	-665.914	-648.454	-743.493		-793.956	-792.99	-822.055	-792.362				-810.743	-802.91		-807.371			-765.102	-803.933	-801.896	-814.902					-857.241	-875.57		-870.478	-848.313	-814.182			-812.324			-11.553	26.0928		20.1065	78.3293		-58.7123	-64.9452				87.2683
-781.923	-761.106	-666.844	-648.521	-744.57		-796	-794.961	-823.615	-791.954				-810.249	-805.25		-809.606			-766.837	-805.929	-804.133	-816.612					-859.332	-877.257		-873.484	-850.385	-816.332			-811.932			-12.8165	27.166		20.6293	78.2954		-58.8294					89.7155
-783.757	-763.239	-667.716	-648.535	-745.617		-798.024	-796.926	-825.127	-791.459				-809.703	-807.595		-811.809			-768.587	-807.826	-806.359	-818.311					-861.382	-878.92		-876.463	-852.428	-818.471			-811.51			-14.0876	28.2755		21.1166	78.2664		-58.9419					92.1671
-785.561	-765.341	-668.528	-648.499	-746.633		-800.028	-798.885	-826.59	-790.878				-809.106	-809.944		-813.978			-770.355	-809.62	-808.574	-819.998					-863.392	-880.56		-879.416	-854.44	-820.597			-811.059			-15.3646	29.4183		21.5678	78.241		-59.0499					94.6218
-787.335	-767.411	-669.28	-648.412	-747.618		-802.011	-800.839	-828.005	-790.209				-808.459	-812.297		-816.115			-772.139	-811.307	-810.777	-821.675					-865.361	-882.177		-882.341	-856.422	-822.712			-810.583			-16.6456	30.5911		21.9834	78.2181		-59.1533					97.078
-789.078	-769.45	-669.97	-648.275	-748.57		-803.974	-802.788	-829.372	-789.454				-807.762	-814.652		-818.218			-773.94	-812.885	-812.968	-823.34					-867.289	-883.77		-885.24	-858.374	-824.813			-810.081			-17.928	31.7901		22.3643	78.1965		-59.2521					99.5341
-790.792	-771.456	-670.598	-648.091	-749.49		-805.916	-804.732	-830.69	-788.611				-807.015	-817.01		-820.289			-775.76	-814.349	-815.147	-824.995					-869.177				-860.295	-826.901			-809.557			-19.2093	33.0117		22.7123	78.1751		-59.3463					101.988
-792.475	-773.431	-671.161	-647.858	-750.376		-807.839	-806.671	-831.959	-787.681				-806.22	-819.368		-822.326			-777.597	-815.697	-817.313	-826.638					-871.024				-862.187	-828.975			-809.011			-20.4863	34.2516		23.0296	78.1527		-59.4359					104.439
-794.128	-775.373	-671.661	-647.579	-751.228		-809.741	-808.606	-833.18	-786.664				-805.377	-821.727		-824.329			-779.453	-816.926	-819.465	-828.269					-872.831				-864.047	-831.034			-808.446			-21.7558	35.5056		23.3193	78.1283		-59.5209					106.884
-795.751	-777.283	-672.094	-647.255	-752.045		-811.622	-810.537	-834.351	-785.559				-804.486	-824.085		-826.299			-781.327	-818.033	-821.603	-829.889					-874.597				-865.878	-833.079			-807.863			-23.0142	36.7691		23.5848	78.1007		-59.6013					109.322
-797.344	-779.16	-672.462	-646.886	-752.826		-813.483	-812.465	-835.475	-784.367				-803.548	-826.442		-828.235			-783.22	-819.016	-823.726	-831.498					-876.323				-867.678	-835.107			-807.264			-24.2576	38.0374		23.8299	78.069		-59.6771					111.75
-798.908	-781.005	-672.762	-646.474	-753.571		-815.324	-814.388	-836.549	-783.087				-802.564	-828.796		-830.137			-785.132	-819.871	-825.834	-833.094										-837.12			-806.651			-25.4822	39.3057		24.059	78.0322		-59.7483					114.167
-800.442	-782.816	-672.995	-646.019	-754.28		-817.145	-816.308	-837.576	-781.72				-801.533	-831.147		-832.005			-787.063	-820.598	-827.926	-834.679										-839.115			-806.024			-26.6838	40.5687		24.2767	77.9893		-59.8149					116.569
-801.947	-784.595	-673.159	-645.522	-754.951		-818.945	-818.225	-838.555	-780.266				-800.458	-833.493		-833.838			-789.012	-821.194	-830.001	-836.251										-841.093			-805.386			-27.8581	41.8215		24.4876	77.9396		-59.8769					118.954
-803.422	-786.341	-673.255	-644.985	-755.584		-820.725	-820.139	-839.487	-778.726				-799.338	-835.833		-835.638			-790.98	-821.658	-832.06	-837.81										-843.052			-804.738			-29.0008	43.0586		24.6967	77.8823		-59.9344					121.32
-804.868	-788.053	-673.281	-644.409	-756.178		-822.485	-822.05	-840.371	-777.099				-798.174	-838.167		-837.403			-792.967	-821.988	-834.1	-839.357										-844.993			-804.082			-30.1076	44.2747		24.9088	77.8167		-59.9873					123.664
-806.286	-789.733	-673.237	-643.794	-756.733		-824.224	-823.959	-841.209					-796.967	-840.492		-839.133			-794.972		-836.123	-840.89										-846.914						-31.1741	45.4645		25.1288	77.7422		-60.0357					125.983
-807.674	-791.378	-673.123	-643.143	-757.248		-825.944	-825.866	-842.001					-795.717	-842.807		-840.829			-796.995		-838.126	-842.409										-848.815						-32.1958	46.6226		25.3614	77.6582		-60.0795					128.274
-809.034	-792.991	-672.94	-642.454	-757.722		-827.642	-827.77	-842.748					-794.426	-845.112		-842.49			-799.037		-840.11	-843.915										-850.695						-33.1684	47.7437		25.6108	77.5644		-60.1188					130.534
-810.365	-794.569	-672.686	-641.731	-758.156		-829.321	-829.673	-843.451					-793.093	-847.405		-844.116			-801.096		-842.073	-845.406										-852.553						-34.0877	48.8224		25.8813	77.4603		-60.1537					132.761
-811.667	-796.114	-672.362	-640.973	-758.547		-830.98	-831.575	-844.109					-791.719	-849.685		-845.708			-803.172		-844.015	-846.883										-854.389						-34.9494	49.8537		26.1766	77.3457		-60.1841					134.95
-812.942	-797.625	-671.967	-640.182	-758.896		-832.618	-833.474	-844.724					-790.306			-847.264			-805.264		-845.935	-848.344										-856.201						-35.7497	50.8325		26.4999			-60.2101					137.099
-814.188	-799.102	-671.503	-639.359	-759.202		-834.236	-835.373	-845.298					-788.854			-848.786			-807.373		-847.833	-849.789										-857.99						-36.4845	51.7541		26.8539			-60.2317					139.205
-815.406	-800.545	-670.97	-638.504	-759.465		-835.834	-837.271	-845.83					-787.363			-850.272			-809.498		-849.707	-851.219										-859.754						-37.1503	52.6139		27.2408			-60.2489					141.263
-816.597	-801.955	-670.367	-637.62	-759.684		-837.411	-839.168	-846.321					-785.834			-851.723			-811.638		-851.558	-852.631										-861.493						-37.7436	53.4076		27.6623			-60.2618					143.272
-817.76	-803.33	-669.696	-636.706	-759.858		-838.969	-841.065	-846.774					-784.269			-853.14			-813.793		-853.384	-854.027										-863.206						-38.261	54.1312		28.1192			-60.2704					145.227
-818.895	-804.671	-668.957	-635.765	-759.988		-840.507	-842.961	-847.188								-854.521			-815.961		-855.184	-855.405										-864.892						-38.6996			28.6118			-60.2748					147.125
-820.004	-805.978	-668.151	-634.796	-760.072		-842.024	-844.857	-847.565								-855.867			-818.142		-856.958	-856.765										-866.55						-39.0566			29.1399			-60.275					148.962
-821.085	-807.25	-667.279	-633.801	-760.11		-843.521	-846.754	-847.907								-857.177			-820.336		-858.705	-858.106										-868.181						-39.3296			29.7024			-60.2709					150.737
-822.139	-808.489	-666.342	-632.781	-760.102		-844.998	-848.65	-848.213								-858.453			-822.541		-860.424	-859.428										-869.782						-39.5164			30.2977			-60.2628					152.444
-823.166	-809.693	-665.341	-631.737	-760.047		-846.456	-850.547	-848.486								-859.693			-824.756		-862.115	-860.73										-871.353						-39.6152			30.9234			-60.2505					154.082
-824.167	-810.862	-664.277	-630.669	-759.945		-847.893	-852.445	-848.727								-860.898			-826.981		-863.777	-862.012										-872.893						-39.6242			31.5768			-60.2343					155.647
-825.142	-811.998	-663.152	-629.579	-759.795		-849.31	-854.344	-848.937								-862.068			-829.215		-865.408	-863.273										-874.403						-39.5425			32.2544			-60.214					157.136
-826.09	-813.099	-661.966	-628.468	-759.597		-850.708	-856.243	-849.118								-863.202			-831.457		-867.009	-864.512										-875.88						-39.3689			32.9523			-60.1898					158.546
-827.012	-814.166	-660.723	-627.337	-759.351		-852.085	-858.144	-849.271								-864.302			-833.706		-868.579	-865.73										-877.325						-39.103			33.6661			-60.1617					159.875
-827.909	-815.198	-659.422	-626.186	-759.057		-853.443	-860.046	-849.397								-865.366			-835.96		-870.116	-866.925										-878.736						-38.7446			34.3912			-60.1298					161.12
-828.78	-816.196	-658.067	-625.016	-758.714		-854.78	-861.95	-849.498											-838.219		-871.62	-868.096										-880.112						-38.2937			35.1224			-60.0941					162.279
-829.626	-817.16	-656.659	-623.829	-758.321		-856.098	-863.856	-849.575											-840.481		-873.09	-869.244										-881.454						-37.7509			35.8543			-60.0547					163.35
-830.446	-818.089	-655.199	-622.625	-757.879		-857.396	-865.763	-849.63											-842.745		-874.526	-870.368										-882.76						-37.1169			36.5814			-60.0117					164.33
-831.241	-818.984	-653.691	-621.405	-757.388		-858.675	-867.673	-849.665											-845.011		-875.927	-871.467										-884.03						-36.3929			37.2981			-59.965					165.218
-832.012	-819.845	-652.136	-620.169	-756.846		-859.933	-869.584	-849.681											-847.277		-877.292	-872.541										-885.262						-35.5805			37.9987			-59.9148					166.012
-832.758	-820.671	-650.536	-618.92	-756.255		-861.172	-871.498	-849.679											-849.541		-878.62	-873.589										-886.457						-34.6815			38.6774			-59.8612
-833.48	-821.463	-648.895	-617.657	-755.613		-862.392	-873.415	-849.662											-851.802		-879.91	-874.61										-887.614						-33.6981			39.3288			-59.8041
-834.177	-822.221	-647.213	-616.381	-754.921		-863.592	-875.334	-849.631											-854.06		-881.163	-875.604										-888.731						-32.6328			39.9472			-59.7436
-834.851	-822.945	-645.494	-615.093	-754.179		-864.772	-877.256	-849.586											-856.312		-882.376	-876.571										-889.809						-31.4884			40.5276			-59.6799
-835.5	-823.635	-643.74	-613.794	-753.386		-865.932	-879.181	-849.531											-858.557		-883.551	-877.509										-890.846						-30.2681			41.0651			-59.613
-836.127	-824.291	-641.954	-612.485	-752.543			-881.109	-849.467											-860.795		-884.685	-878.419										-891.842						-28.9754
-836.73	-824.913	-640.139	-611.166	-751.649			-883.04	-849.395											-863.024		-885.778	-879.3										-892.797						-27.6139
-837.309	-825.501	-638.297	-609.838	-750.705			-884.974	-849.317											-865.241		-886.83	-880.152										-893.71						-26.1878
-837.866	-826.056	-636.431	-608.502	-749.71			-886.912	-849.235											-867.447		-887.84	-880.973										-894.579						-24.7011
-838.401	-826.576	-634.544	-607.158	-748.665			-888.853	-849.15											-869.639		-888.808	-881.764										-895.406						-23.1584
-838.913	-827.063	-632.638	-605.808	-747.569			-890.798	-849.063											-871.817		-889.732	-882.524																-21.5644
-839.402	-827.517	-630.717	-604.451	-746.424			-892.747	-848.978											-873.978		-890.612	-883.252																-19.924
-839.87	-827.937	-628.784	-603.088	-745.228			-894.7	-848.894											-876.121		-891.448	-883.949																-18.2423
-840.316	-828.323	-626.841	-601.721	-743.982			-896.656	-848.814											-878.245		-892.239	-884.614																-16.5244
-840.741	-828.677	-624.891	-600.349	-742.687			-898.617	-848.738											-880.349		-892.984	-885.246																-14.7757
-841.144	-828.997	-622.937	-598.973	-741.342			-900.581	-848.67											-882.431		-893.684	-885.845																-13.0016
-841.526	-829.285	-620.983	-597.594	-739.948			-902.55	-848.61											-884.489		-894.337	-886.411																-11.2076
-841.887	-829.539	-619.031	-596.212	-738.505			-904.523	-848.559											-886.523		-894.943	-886.943																-9.39922
-842.228	-829.761	-617.083	-594.828	-737.013			-906.501	-848.519											-888.53		-895.502	-887.442																-7.58193
-842.549	-829.95	-615.144	-593.443	-735.473			-908.483	-848.492											-890.51		-896.013	-887.906																-5.76129
-842.849	-830.107	-613.215						-848.479											-892.46			-888.336
-843.129	-830.231	-611.299						-848.481											-894.38			-888.732
-843.39	-830.323	-609.4						-848.5											-896.269			-889.092
-843.631	-830.384	-607.52						-848.536											-898.124			-889.418
-843.853	-830.412	-605.661						-848.591											-899.946			-889.708
-844.056		-603.826						-848.666											-901.731			-889.963
-844.24		-602.018						-848.763											-903.479			-890.182
-844.406		-600.239						-848.882											-905.189			-890.366
-844.554		-598.492						-849.024											-906.86			-890.514
-844.683		-596.778						-849.19											-908.49			-890.626
-844.795		-595.101						-849.382											-910.078
-844.889		-593.461						-849.6											-911.622
-844.966		-591.862						-849.845											-913.123
-845.026		-590.304						-850.117											-914.578
-845.069		-588.79						-850.417											-915.987
-845.095		-587.322						-850.747											-917.349
-845.105		-585.901						-851.106											-918.662
-845.098		-584.529						-851.495											-919.925
-845.076		-583.207						-851.915											-921.138
-845.038		-581.935						-852.365											-922.3
-844.985		-580.717						-852.847											-923.41
-844.916		-579.551						-853.359											-924.467
-844.833		-578.44						-853.904											-925.471
-844.734		-577.384						-854.48											-926.42
-844.622		-576.383						-855.088											-927.313
-844.494		-575.439
-844.353		-574.551
-844.198		-573.72
-844.029		-572.946
-843.847		-572.229
-843.652		-571.569
-843.443		-570.966
-843.222		-570.418
-842.989		-569.927
-842.743		-569.491
-842.485		-569.11
-842.215		-568.783
-841.934		-568.508
-841.641		-568.286
-841.337		-568.114
		-567.992
		-567.919
		-567.892
		-567.912
		-567.975
[truncated: 407 more columns]
