# Supplementary material for: Synchronization of visual perception within the human fovea
Source: Nat Neurosci. 2025 Jul 16;28(9):1959–67. doi: 10.1038/s41593-025-02011-3 (PMC12411267; doi:10.1038/s41593-025-02011-3)
Supplement: Supplementary file 5 — Source data. [file 41593_2025_2011_MOESM5_ESM.zip › fig1/1f.xlsx]

## Sheet: Sheet1
index	coordinateX	coordinateY	speed	color_1	color_2	color_3
1	165.35	213.452	1.07046	0.671875	1	0.328125
2	-496.138	106.13	1.06802	0.75	1	0.25
3	48.2222	467.25	1.04661	0	0.328125	1
4	188.907	315.569	1.0382	0.078125	1	0.921875
5	50.5118	447.618	0.984217	0	0.734375	1
6	90.1564	200.606	0.971366	0	0.53125	1
7	-369.096	331.774	0.957021	0	0.859375	1
8	150.889	495.769	0.953409	0.609375	1	0.390625
9	93.8519	515.731	0.940611	0	0	0.828125
10	732.545	-25.6205	0.935792	0	0.796875	1
11	196.519	447.287	0.931224	0	0.578125	1
12	173.704	549.954	0.930442	0.984375	1	0.015625
13	134.54	129.091	0.926789	1	0.5625	0
14	-382.409	303.91	0.918838	0	0.84375	1
15	192.652	323.6	0.915839	0.171875	1	0.828125
16	-221.703	187.745	0.914412	0	0.921875	1
17	-219.93	176.477	0.911224	1	0.1875	0
18	31.7998	419.55	0.909778	0	0.78125	1
19	331.777	205.049	0.908126	0.484375	1	0.515625
20	110.963	527.139	0.908074	0	0.234375	1
21	145.184	398.525	0.904105	0.09375	1	0.90625
22	201.043	306.651	0.89717	0.21875	1	0.78125
23	13.9783	240.291	0.895893	0.25	1	0.75
24	119.519	450.139	0.895783	0	0.9375	1
25	133.778	484.361	0.886935	0	0	1
26	53.6305	469.449	0.881821	0	0.515625	1
27	31.7998	432.025	0.873728	0.296875	1	0.703125
28	207.926	435.88	0.872317	0.03125	1	0.96875
29	-30.5736	394.601	0.871664	0	0.625	1
30	-274.104	275.24	0.867164	1	0.453125	0
31	-164.384	-106.382	0.866089	0.765625	1	0.234375
32	252.915	-13.1297	0.864339	0.140625	1	0.859375
33	-369.878	12.5334	0.859735	0	0.9375	1
34	207.926	378.843	0.857069	0.796875	1	0.203125
35	188.143	443.189	0.856765	1	0.90625	0
36	341.701	157.835	0.856488	0.515625	1	0.484375
37	-242.511	227.834	0.855451	0.40625	1	0.59375
38	-240.674	205.708	0.852732	0.34375	1	0.65625
39	289.357	449.027	0.852475	1	0.859375	0
40	310.48	-106.33	0.851331	0.421875	1	0.578125
41	585.651	225.187	0.850553	0.484375	1	0.515625
42	73.8889	470.102	0.849786	0	0.84375	1
43	-348.914	-26.4122	0.846886	0.359375	1	0.640625
44	-172.625	195.246	0.844275	0.296875	1	0.703125
45	218.894	282.033	0.843983	0.21875	1	0.78125
46	170.854	327.999	0.843531	0.359375	1	0.640625
47	142.333	438.731	0.838789	0	0.734375	1
48	130.926	478.657	0.837962	0	0.5625	1
49	277.586	74.5884	0.835775	0.296875	1	0.703125
50	264.963	495.769	0.828967	0.984375	0	0
51	-327.628	6.20282	0.828769	0.5	0	0
52	-364.719	-237.742	0.821329	1	0.296875	0
53	-332.161	-340.843	0.813781	1	0.671875	0
54	-437.064	190.864	0.813106	0.203125	1	0.796875
55	-468.02	332.254	0.812399	0.328125	1	0.671875
56	644.388	2.49901	0.812097	0	0.21875	1
57	38.0372	394.601	0.811923	0	0.828125	1
58	324.186	66.3648	0.810939	1	0.59375	0
59	335.109	-300.408	0.80575	0.171875	1	0.828125
60	-222.698	179.093	0.8029	0.046875	1	0.953125
61	672.113	-28.1385	0.801211	0.546875	1	0.453125
62	-472.399	294.205	0.800374	1	0.640625	0
63	-253.43	262.258	0.796812	0.5625	1	0.4375
64	-520.739	123.702	0.795571	0	0.375	1
65	-345.882	96.7138	0.794971	0.703125	1	0.296875
66	275.132	-431.788	0.794836	1	0.78125	0
67	-14.9803	335.346	0.794325	0.203125	1	0.796875
68	38.0372	366.533	0.792389	0	0.875	1
69	38.0372	400.838	0.792142	0.234375	1	0.765625
70	28.6811	432.025	0.791718	0.140625	1	0.859375
71	260.851	-286.128	0.79002	0.265625	1	0.734375
72	317.87	-75.925	0.789814	0.109375	1	0.890625
73	559.842	297.984	0.786429	0	0.921875	1
74	-444.372	160.862	0.78612	0.359375	1	0.640625
75	257.995	-277.559	0.784535	0.234375	1	0.765625
76	288.551	41.6941	0.783687	0.453125	1	0.546875
77	583.359	274.626	0.782034	0.8125	1	0.1875
78	-274.61	515.024	0.781894	1	0.796875	0
79	73.6602	417.022	0.781862	1	0.234375	0
80	-275.199	265.727	0.780017	0	0.9375	1
81	-255.468	160.949	0.779824	1	0.203125	0
82	-340.403	-112.424	0.7793	0.9375	1	0.0625
83	179.407	475.806	0.776333	0	0.34375	1
84	-11.8616	329.108	0.774772	0	0.6875	1
85	-603.877	148.376	0.773532	1	0.453125	0
86	-204.973	323.186	0.773221	0.65625	1	0.34375
87	375.618	-213.703	0.77154	1	0.765625	0
88	-266.726	507.56	0.771235	0.671875	1	0.328125
89	-170.074	511.736	0.770557	1	0.234375	0
90	-29.717	480.083	0.770155	1	0.765625	0
91	547.16	299.093	0.768291	0.484375	1	0.515625
92	170.852	450.139	0.765886	0	0.359375	1
93	-401.359	73.9864	0.76324	1	0.109375	0
94	148.037	492.917	0.762149	0	0.953125	1
95	-47.8532	260.52	0.761674	0	0.203125	1
96	-98.212	428.315	0.759792	0	0.546875	1
97	102.696	422.423	0.759598	1	0.40625	0
98	-98.212	413.831	0.758483	0	0.78125	1
99	128.074	504.324	0.758388	0	0.921875	1
100	-71.1163	416.431	0.758345	0.1875	1	0.8125
101	-45.0055	175.091	0.758236	0	0.21875	1
102	473.6	237.37	0.756939	0	0.84375	1
103	-78.9229	306.065	0.755067	1	0.828125	0
104	317.847	3.93572	0.753677	0.1875	1	0.8125
105	304.183	59.5412	0.753155	0	0.484375	1
106	233.165	-319.085	0.751415	0	0.953125	1
107	480.286	192.055	0.749067	0.421875	1	0.578125
108	-322.298	461.498	0.748983	1	0.484375	0
109	344.577	283.115	0.748288	0.921875	1	0.078125
110	335.151	-35.0592	0.745147	0.0625	1	0.9375
111	-551.922	130.831	0.743187	0.65625	1	0.34375
112	216.777	-518.103	0.742686	0.296875	1	0.703125
113	-66.8435	-356.753	0.740499	0.46875	1	0.53125
114	242.639	235.112	0.738156	0.109375	1	0.890625
115	154.402	216.481	0.737432	0.5625	1	0.4375
116	-624.893	405.616	0.737258	1	0.40625	0
117	145.185	541.398	0.737238	0	0.8125	1
118	524.093	303.241	0.735436	0	0.484375	1
119	-175.237	275.813	0.733565	1	0.921875	0
120	-281.782	258.774	0.731661	1	0.90625	0
121	-104.006	422.522	0.731602	0	0.734375	1
122	-2.50557	428.906	0.730823	0.046875	1	0.953125
123	0.381331	-328.154	0.727548	0	0.375	1
124	-370.703	52.3667	0.727328	0	0.28125	1
125	418.419	-315.105	0.72511	0	0.671875	1
126	3.73177	385.245	0.724714	0	0.984375	1
127	22.4438	394.601	0.72427	0.5	1	0.5
128	332.41	3.31746	0.724033	0.265625	1	0.734375
129	-546.667	297.164	0.723718	1	0.484375	0
130	196.519	447.287	0.723504	0	0.859375	1
131	601.509	5.56185	0.722309	0	0.90625	1
132	-411.996	165.811	0.720362	0.515625	1	0.484375
133	329.759	53.9963	0.719932	0	0.421875	1
134	-475.052	257.248	0.719392	0	0.53125	1
135	291.292	-70.6946	0.71934	0.734375	1	0.265625
136	-383.177	-289.167	0.716837	0.390625	1	0.609375
137	280.636	-126.244	0.7152	0	0.71875	1
138	747.653	-25.6205	0.714022	0.65625	1	0.34375
139	619.886	27.0018	0.713112	0	0.640625	1
140	434.109	-211.475	0.712805	0.59375	1	0.40625
141	-124.284	338.511	0.711677	0.1875	1	0.8125
142	-332.997	317.956	0.71147	0	0.921875	1
143	176.838	292.338	0.710483	0	0.609375	1
144	-63.449	442.8	0.709349	0	0.109375	1
145	-193.082	158.005	0.70914	0	0.265625	1
146	-330.278	-32.0633	0.708138	0.28125	1	0.71875
147	-378.88	143.687	0.707994	0.09375	1	0.90625
148	-313.756	365.336	0.70187	0	0.71875	1
149	10.8379	338.736	0.700568	0	0.765625	1
150	-432.281	-59.1009	0.700096	0.421875	1	0.578125
151	2.09284	342.813	0.698873	0	0.984375	1
152	133.638	162.101	0.698769	0	0.21875	1
153	318.669	219.433	0.69772	0.0625	1	0.9375
154	-77.9336	419.625	0.697615	0	0.5625	1
155	532.247	-408.664	0.696787	0.53125	1	0.46875
156	-310.85	323.574	0.694739	1	0.515625	0
157	216.226	129.064	0.694423	0	0.90625	1
158	724.991	-23.1025	0.694324	0.1875	1	0.8125
159	324.186	-4.90611	0.692353	0.46875	1	0.53125
160	500.529	-112.173	0.689529	0	0	0.859375
161	-362.934	380.316	0.689124	0	0.53125	1
162	-393.249	408.696	0.688625	0	0	0.90625
163	356.801	-207.708	0.688357	0.75	1	0.25
164	-268.563	406.136	0.688326	0.5625	1	0.4375
165	-310.143	379.789	0.687382	0	0.8125	1
166	-409.977	141.483	0.686946	0.21875	1	0.78125
167	-17.0984	416.728	0.686308	0	0.390625	1
168	232.399	405.725	0.686219	0.046875	1	0.953125
169	59.6296	410.213	0.686032	0.5625	1	0.4375
170	-392.368	168.092	0.685888	0.046875	1	0.953125
171	28.6811	460.093	0.685721	0.265625	1	0.734375
172	-150.82	-279.237	0.683771	0	1	1
173	237.727	-67.0772	0.682752	0.78125	1	0.21875
174	490.988	95.2699	0.682513	0	0.296875	1
175	347.284	-93.6637	0.681572	0.609375	1	0.390625
176	448.159	-77.7711	0.681384	0	0.34375	1
177	375.781	-25.6616	0.680912	0.34375	1	0.65625
178	53.6305	506.873	0.679284	0.203125	1	0.796875
179	-185.868	360.041	0.678787	0.890625	1	0.109375
180	-368.209	53.2746	0.676245	0	0.484375	1
181	547.233	224.918	0.673272	0	0.453125	1
182	608.178	-116.913	0.668735	0.484375	1	0.515625
183	-252.329	473.736	0.668141	0.734375	1	0.265625
184	-486.347	179.479	0.667956	0.046875	1	0.953125
185	441.132	-429.743	0.66645	1	0.859375	0
186	-182.58	82.7002	0.664724	0	0.578125	1
187	59.6296	501.472	0.664311	0	0.125	1
188	-408.097	228.759	0.663344	1	0.09375	0
189	-60.5791	-457.987	0.662965	0	0.53125	1
190	107.644	262.465	0.661985	0	0.734375	1
191	-366.567	33.4762	0.661296	0.921875	1	0.078125
192	160.384	228.339	0.66117	0	0.546875	1
193	-21.2176	316.634	0.661077	0	0.765625	1
194	-257.609	167.32	0.660747	1	0.15625	0
195	329.74	-215.232	0.659938	0.90625	1	0.09375
196	389.684	-306.746	0.659666	0.296875	1	0.703125
197	94.8122	429.888	0.659505	0.484375	1	0.515625
198	-592.869	-63.4798	0.65889	0.734375	1	0.265625
199	-507.311	12.6894	0.658084	0.765625	1	0.234375
200	-376.201	159.183	0.658069	0	0.8125	1
201	-252.329	437.603	0.658003	0	0.71875	1
202	-292.214	428.529	0.657446	1	0.828125	0
203	25.1341	289.483	0.655665	0	0.671875	1
204	-30.5736	360.295	0.65483	0	0.640625	1
205	372.033	-315.105	0.654461	0	0.9375	1
206	-394.564	-340.843	0.654001	1	0.96875	0
207	-595.438	-317.749	0.653362	0.328125	1	0.671875
208	-263.297	226.768	0.652855	0.125	1	0.875
209	-211.192	297.954	0.651731	0	0.828125	1
210	432.654	-62.5916	0.650991	0.34375	1	0.65625
211	-47.4643	-372.903	0.65026	0.28125	1	0.71875
212	45.3704	458.694	0.650106	0	0.375	1
213	-387.124	-22.8231	0.649366	0.3125	1	0.6875
214	-80.8305	457.285	0.64914	0	0.765625	1
215	-243.058	248.707	0.648051	0	0.953125	1
216	222.526	371.985	0.64795	0	0.953125	1
217	219.333	501.472	0.647865	0	0.75	1
218	-380.855	17.6521	0.646461	0.921875	1	0.078125
219	6.85045	379.007	0.645781	0	0.234375	1
220	-317.369	405.083	0.645692	0	0.21875	1
221	-22.8922	500.738	0.645165	0.609375	1	0.390625
222	231.363	252.838	0.644564	0.21875	1	0.78125
223	-132.157	175.951	0.642777	0.375	1	0.625
224	-263.169	477.349	0.642696	0	0	0.515625
225	-187.464	189.602	0.642153	0.6875	1	0.3125
226	-4.27155	180.758	0.641816	0.5625	1	0.4375
227	85.6354	177.967	0.641286	0.015625	1	0.984375
228	65.3333	498.62	0.638397	0	0	0.71875
229	-269.758	-240.455	0.637623	1	0.328125	0
230	-79.763	-356.753	0.637617	0	0.9375	1
231	148.037	507.176	0.637279	0.46875	1	0.53125
232	37.4515	-423.158	0.63711	0.34375	1	0.65625
233	-342.422	-38.5554	0.636574	0.921875	0	0
234	-141.134	275.078	0.636541	0	0.78125	1
235	260.281	314.877	0.635897	0.203125	1	0.796875
236	-8.74291	419.55	0.635247	0.03125	1	0.96875
237	479.76	-106.096	0.634996	0	0.171875	1
238	178.998	265.567	0.634946	0	0.3125	1
239	-11.8616	338.464	0.633585	0	0.46875	1
240	-485.595	134.245	0.632716	0	1	1
241	-302.916	336.429	0.63176	0	1	1
242	491.413	-143.325	0.631345	0	0.5625	1
243	-559.759	382.82	0.630387	1	0.34375	0
244	-198.778	12.7755	0.630307	0	0.625	1
245	-470.947	76.3258	0.629585	0.171875	1	0.828125
246	-589.417	114.906	0.629209	1	0.734375	0
247	41.2326	256.898	0.628424	0	0.921875	1
248	-258.846	259.523	0.628395	0.28125	1	0.71875
249	279.906	322.02	0.627179	0.265625	1	0.734375
250	-525.222	161.561	0.625447	0	0.9375	1
251	-141.13	-395.512	0.624623	0.390625	1	0.609375
252	-371.569	267.776	0.62447	0	0.765625	1
253	266.621	17.0234	0.623488	0	0.390625	1
254	-245.103	459.283	0.623193	0	0.640625	1
255	-432.281	-86.7325	0.62312	0.25	1	0.75
256	206.02	-476.729	0.623085	1	1	0
257	-394.901	200.348	0.622498	0.203125	1	0.796875
258	160.609	-303.969	0.62168	0	0.46875	1
259	-266.047	314.047	0.621219	1	0.8125	0
260	100.239	-418.291	0.620924	0.09375	1	0.90625
261	-465.38	357.751	0.620648	1	0	0
262	-468.023	172.903	0.620558	0	0.6875	1
263	182.1	265.567	0.62021	0	0.890625	1
264	-345.706	-78.9211	0.61975	0.640625	0	0
265	-270.396	437.603	0.618947	0	0.515625	1
266	-504.28	61.1742	0.617136	0.984375	1	0.015625
267	-144.367	213.464	0.617	0.578125	1	0.421875
268	266.3	-276.285	0.615041	0.3125	1	0.6875
269	-86.2227	-308.305	0.61473	0	0.9375	1
270	162.076	216.69	0.61453	1	0.421875	0
271	-502.785	365.17	0.614213	1	0.734375	0
272	-373.887	185.628	0.613744	0	0.9375	1
273	228.173	280.965	0.612725	0.21875	1	0.78125
274	243.96	432.396	0.612507	0	0.90625	1
275	-425.754	171.513	0.61235	0.0625	1	0.9375
276	-299.303	430.376	0.611937	0	0.3125	1
277	0.890725	465.81	0.611743	0.390625	1	0.609375
278	82.4444	444.435	0.611582	0	0.84375	1
279	-291.463	-316.424	0.610676	0.375	1	0.625
280	256.318	-105.473	0.610201	0	0.609375	1
281	-518.386	-312.613	0.609784	1	0.765625	0
282	-400.638	41.4714	0.608665	1	0.90625	0
283	-307.742	-297.432	0.608093	0.28125	1	0.71875
284	50.4972	-548.79	0.606332	1	0.0625	0
285	-252.329	488.189	0.606008	0	0.796875	1
286	-465.172	-19.8721	0.605141	0.6875	1	0.3125
287	247.249	200.418	0.604492	0	0.953125	1
288	-85.4178	349.65	0.604402	0	0.5	1
289	252.448	-284.391	0.604203	0.59375	1	0.40625
290	-292.877	565.212	0.603602	0.34375	1	0.65625
291	225.989	332.464	0.60359	0	0.5625	1
292	268.966	225.237	0.602838	0.25	1	0.75
293	-204.063	173.442	0.602663	0.453125	1	0.546875
294	-142.567	398.66	0.602429	0.484375	1	0.515625
295	98.337	268.669	0.601391	0.078125	1	0.921875
296	-92.6825	-469.799	0.601352	0.375	1	0.625
297	296.774	74.5884	0.601035	0.984375	1	0.015625
298	-156.654	196.915	0.60018	0.28125	1	0.71875
299	191.407	234.544	0.599921	0	0.328125	1
300	271.833	434.572	0.599076	0	0.828125	1
301	307.739	104.741	0.598948	0.28125	1	0.71875
302	228.553	190.252	0.598598	0.0625	1	0.9375
303	-200.829	-10.2112	0.598581	0.140625	1	0.859375
304	191.407	228.339	0.59847	0	0.828125	1
305	160.609	-282.807	0.598221	0	0.515625	1
306	210.021	231.441	0.597274	0	0.71875	1
307	-288.463	433.989	0.597253	0	0.640625	1
308	286.556	-217.582	0.597026	1	0.703125	0
309	-480.343	455.644	0.596752	1	0.96875	0
310	56.7778	492.917	0.596606	0	0.171875	1
311	-509.939	159.206	0.59645	0	0.46875	1
312	-283.615	196.562	0.596142	0	0.90625	1
313	-106.291	144.847	0.596095	0.59375	0	0
314	256.556	132.167	0.595482	0	0.4375	1
315	-492.624	137.76	0.594565	0	0.65625	1
316	225.533	209.725	0.594083	0	0.515625	1
317	-267.806	144.925	0.594068	0.359375	1	0.640625
318	253.454	203.52	0.593515	0	0.40625	1
319	198.961	-530.424	0.593499	0.09375	1	0.90625
320	-213.892	217.528	0.593467	0.390625	1	0.609375
321	530.819	206.605	0.593071	0	0.625	1
322	214.885	-363.775	0.593019	0.765625	1	0.234375
323	-351.153	-278.44	0.592007	1	0.671875	0
324	166.693	393.018	0.591881	0	0.765625	1
325	460.596	230.153	0.591853	0.5	1	0.5
326	242.148	401.657	0.591782	0.5625	1	0.4375
327	622.948	109.699	0.591367	0	0.421875	1
328	-412.41	190.224	0.59113	0.515625	1	0.484375
329	315.109	393.342	0.591029	0	0.28125	1
330	256.556	228.339	0.590832	0.140625	1	0.859375
331	-328.833	365.558	0.590486	0	0.765625	1
332	307.605	141.794	0.590268	0.375	1	0.625
333	-475.052	141.274	0.590244	0	0.75	1
334	-386.507	-48.3843	0.587467	0.75	1	0.25
335	287.602	682.936	0.586944	0.28125	1	0.71875
336	315.489	90.2079	0.586146	0.90625	1	0.09375
337	334.268	434.136	0.585641	0	0.875	1
338	-551.775	-330.591	0.585626	0.21875	1	0.78125
339	273.671	231.071	0.585061	0.828125	1	0.171875
340	-578.831	245.593	0.583711	0.921875	1	0.078125
341	269.362	-43.2828	0.583097	0.21875	1	0.78125
342	-482.081	137.76	0.582491	0	0.46875	1
343	395.2	-220.831	0.582164	1	0.71875	0
344	45.7288	-364.432	0.581008	0	0.328125	1
345	-392.368	91.3377	0.580877	0	0.875	1
346	662.766	-31.1923	0.58033	0	0.890625	1
347	506.565	267.973	0.580112	0	0.4375	1
348	216.226	225.237	0.580035	0.078125	1	0.921875
349	-257.809	224.209	0.580024	1	0.40625	0
350	-286.037	-281.153	0.579059	1	0.59375	0
351	269.362	55.4001	0.578731	0	0.453125	1
352	-379.639	180.802	0.578164	0	0.546875	1
353	47.853	262.87	0.57809	0.40625	1	0.59375
354	-535.997	93.3366	0.57778	1	0.40625	0
355	133.835	339.938	0.577634	0.546875	1	0.453125
356	-350.625	-374.986	0.577277	0.359375	1	0.640625
357	-516.075	24.8808	0.576814	0.40625	1	0.59375
358	210.778	452.991	0.576424	0.640625	1	0.359375
359	-53.9241	-369.673	0.575831	0.234375	1	0.765625
360	277.988	-191.877	0.57582	1	0.71875	0
361	71.037	518.583	0.575322	0.75	1	0.25
362	11.8313	487.523	0.575273	1	0.71875	0
363	247.249	200.418	0.574572	0.4375	1	0.5625
364	0.613102	444.499	0.573612	0	0.546875	1
365	474.598	191.684	0.573495	0.15625	1	0.84375
366	142.333	350.324	0.573329	0	0.671875	1
367	320.829	-486.053	0.573279	1	0.921875	0
368	-237.876	499.029	0.572851	0	0.265625	1
369	31.7998	450.737	0.572849	0.59375	1	0.40625
370	-266.071	7.88468	0.571798	0.34375	1	0.65625
371	38.0372	382.126	0.571569	0	0.796875	1
372	381.751	-15.8709	0.571047	1	0.96875	0
373	167.636	366.762	0.570716	0.546875	1	0.453125
374	181.771	-367.455	0.570616	0	0.375	1
375	225.533	231.441	0.570547	0	0.140625	1
376	216.226	212.827	0.570398	0	0.703125	1
377	-229.472	277.814	0.569219	0	0.875	1
378	146.608	-340.393	0.568915	0.34375	1	0.65625
379	-124.284	326.923	0.568782	0	0.6875	1
380	-397.18	168.925	0.568779	1	0.359375	0
381	-315.882	-405.959	0.56872	1	0.75	0
382	237.942	209.725	0.568467	0	0.53125	1
383	-380.01	-355.094	0.568467	0	0.8125	1
384	-362.006	-294.719	0.568297	0.390625	1	0.609375
385	-476.792	306.277	0.568125	0.515625	1	0.484375
386	44.2745	400.838	0.567942	0.015625	1	0.984375
387	296.774	52.6589	0.566579	1	0.96875	0
388	-334.874	-278.44	0.566541	0.703125	1	0.296875
389	266.563	-574.592	0.56642	0.859375	1	0.140625
390	265.863	222.134	0.566346	0	0.3125	1
391	130.601	176.553	0.566222	0.234375	1	0.765625
392	-190.877	215.153	0.565634	0.359375	1	0.640625
393	-141.13	-308.305	0.565603	0.21875	1	0.78125
394	-571.487	103.204	0.565314	0.96875	1	0.03125
395	-499.653	197.504	0.565111	0.359375	1	0.640625
396	14.9394	267.62	0.564925	0.78125	1	0.21875
397	19.3251	438.262	0.564746	0.109375	1	0.890625
398	-431.553	158.144	0.564568	0.859375	1	0.140625
399	-255.943	473.736	0.562871	0	0.15625	1
400	520.132	111.89	0.56284	0	0.59375	1
401	278.445	325.568	0.562421	0.140625	1	0.859375
402	-270.396	455.669	0.562226	0	0.921875	1
403	-14.7345	-334.201	0.561739	0	0.390625	1
404	35.6235	300.561	0.561239	0.671875	1	0.328125
405	441.816	93.182	0.561226	0	0.734375	1
406	241.28	-56.083	0.561032	0.484375	1	0.515625
407	-477.566	182.973	0.560963	0.28125	1	0.71875
408	-248.061	-347.289	0.560774	0	1	1
409	-255.943	470.123	0.560742	0	0.5	1
410	-272.027	268.985	0.560705	0.265625	1	0.734375
411	368.045	-24.0944	0.560689	1	0.8125	0
412	-313.756	405.083	0.560525	0	0.640625	1
413	116.667	470.102	0.559979	0	0.890625	1
414	-326.275	6.55581	0.55996	0.515625	0	0
415	208.144	385.136	0.559386	1	0.59375	0
416	-162.685	213.261	0.559268	0.46875	1	0.53125
417	-250.826	216.519	0.558785	1	0.453125	0
418	-34.4799	413.831	0.558413	0	0.75	1
419	-263.977	-170.516	0.556111	0.203125	1	0.796875
420	-380.998	-357.122	0.555707	0.390625	1	0.609375
421	496.671	-107.575	0.55565	0	0.296875	1
422	506.63	-248.058	0.554617	0.21875	1	0.78125
423	91.0763	-252.575	0.554575	0	0.609375	1
424	314.328	72.3861	0.553718	0	0.421875	1
425	278.273	277.976	0.553704	0	0.34375	1
426	-539.848	384.9	0.553675	1	0.1875	0
427	193.667	450.139	0.553044	0.03125	1	0.96875
428	-107.653	220.653	0.55167	0.1875	1	0.8125
429	-284.849	379.789	0.551295	0	0.671875	1
430	219.328	333.818	0.551211	0	0.890625	1
431	-394.376	120.081	0.551191	1	0.046875	0
432	333.003	2.19142	0.550092	0	0.953125	1
433	389.975	-84.4006	0.549994	0.640625	1	0.359375
434	381.788	465.449	0.549707	0.34375	1	0.65625
435	641.326	11.6875	0.549672	0	0.359375	1
436	130.912	367.917	0.549281	0.421875	1	0.578125
437	60.8446	-340.247	0.549262	0	0.375	1
438	175.851	392.217	0.549233	0	0.421875	1
439	414.266	187.877	0.54918	0.265625	1	0.734375
440	434.09	173.31	0.548745	0.40625	1	0.59375
441	44.2745	379.007	0.54826	0.390625	1	0.609375
442	187.963	484.361	0.548017	0	0	0.546875
443	99.7371	345.641	0.547963	0	0.890625	1
444	104.877	582.98	0.547256	0	0.71875	1
445	-89.4526	-379.362	0.547129	1	0.59375	0
446	-1.35283	467.259	0.547051	0.640625	1	0.359375
447	56.3076	333.503	0.546328	0.5	1	0.5
448	57.0076	318.521	0.546264	0.140625	1	0.859375
449	-573.454	190.475	0.546104	0	0.328125	1
450	-538.311	243.191	0.545898	0.84375	1	0.15625
451	328.041	25.7984	0.545581	0.390625	1	0.609375
452	109.073	298.251	0.545276	0.375	1	0.625
453	82.0195	-463.519	0.544992	0	0.796875	1
454	607.634	8.6247	0.544929	0	0.359375	1
455	-524.253	215.076	0.544648	0.640625	1	0.359375
456	100.146	-234.436	0.544272	0	0.609375	1
457	-359.503	-268.452	0.544056	1	0.828125	0
458	-505.545	-328.023	0.543887	0.703125	1	0.296875
459	60.7778	579.917	0.543783	0	0.546875	1
460	-386.098	127.841	0.54336	0	0.578125	1
461	-128.447	222.692	0.543021	0.265625	1	0.734375
462	175.895	215.93	0.542796	0	0.65625	1
463	297.922	-199.52	0.542586	0.75	1	0.25
464	336.945	87.4472	0.542578	0	0.65625	1
465	46.2393	321.934	0.542026	0.15625	1	0.84375
466	124.404	325.931	0.541836	0	0.28125	1
467	-70.0734	-288.926	0.541814	0.203125	1	0.796875
468	367.816	-298.238	0.541676	0	0.765625	1
469	-520.955	-186.762	0.541552	0	0.5	1
470	342.927	-45.0226	0.540019	0.5	1	0.5
471	505.348	251.085	0.53986	0.59375	1	0.40625
472	34.9185	391.482	0.53978	0	0.796875	1
473	175.895	246.953	0.539677	0	0.625	1
474	198.811	-160.405	0.539418	0	0.765625	1
475	-264.736	105.424	0.539327	0.203125	1	0.796875
476	-742.322	102.21	0.538392	0.25	1	0.75
477	532.496	204.527	0.537871	0	0.953125	1
478	63.3106	346.085	0.537805	1	0.8125	0
479	309.078	87.8743	0.537503	0.53125	1	0.46875
480	485.834	255.469	0.537118	0.46875	1	0.53125
481	305.55	346.998	0.536958	0	0.765625	1
482	459.441	193.428	0.536281	0.5	1	0.5
483	-389.138	-335.417	0.535525	1	0.671875	0
484	-538.201	124.433	0.535418	1	0.515625	0
485	261.508	-112.49	0.53477	0	0.28125	1
486	157.586	-288.853	0.534496	0	0.53125	1
487	55.2133	-254.711	0.533235	0.34375	1	0.65625
488	-193.924	346.047	0.53298	0.015625	1	0.984375
489	653.577	2.49901	0.532919	0	0.640625	1
490	-46.4667	541.225	0.532541	0.40625	1	0.59375
491	-290	212.492	0.532502	0.625	1	0.375
492	-606.807	156.424	0.532289	1	0.15625	0
493	-362.463	-289.167	0.531485	1	0.34375	0
494	-173.429	-311.535	0.531139	0.234375	1	0.765625
495	-214.37	144.823	0.530935	0.390625	1	0.609375
496	-356.579	-351.696	0.530892	1	0.1875	0
497	-291.44	-372.026	0.530891	0	0.828125	1
498	233.593	490.065	0.529206	0	0.09375	1
499	262.43	136.243	0.52903	0.484375	1	0.515625
500	224.659	356.711	0.52879	0	0.28125	1
501	548.76	-410.436	0.528397	0.6875	1	0.3125
502	51.7751	-300.946	0.528059	0	0.171875	1
503	-457.48	193.99	0.527622	0.265625	1	0.734375
504	-464.509	169.389	0.527348	0.875	1	0.125
505	-566.505	193.997	0.52723	0	0.875	1
506	-182.273	187.59	0.527137	0.125	1	0.875
507	-418.689	-354.271	0.526992	1	0.9375	0
508	4.21351	-443.96	0.526514	0.96875	1	0.03125
509	466.57	375.153	0.526405	0.046875	1	0.953125
510	-130.435	143.767	0.525772	0	0.375	1
511	234.84	212.827	0.525307	0	0.984375	1
512	-326.478	158.977	0.525305	0	0.921875	1
513	-379.681	25.9876	0.525014	0.453125	1	0.546875
514	-14.6901	-433.868	0.524351	0.5	1	0.5
515	-138.802	-334.715	0.523762	0	0.8125	1
516	274.321	-380.516	0.523333	0.875	1	0.125
517	-137.785	261.059	0.523168	0.1875	1	0.8125
518	219.333	387.398	0.522868	1	0.84375	0
519	-456.745	-209.877	0.522752	0.5625	1	0.4375
520	-280.718	263.191	0.521792	0	0.875	1
521	460.254	-177.706	0.521614	0	0.734375	1
522	456.693	-225.228	0.521551	0.34375	1	0.65625
523	324.342	65.1201	0.521409	0	0.640625	1
524	-189.592	184.926	0.521164	0.6875	1	0.3125
525	-345.727	-370.688	0.520743	1	0.96875	0
526	227.18	174.552	0.520295	0	1	1
527	-137.901	-363.213	0.520221	0.296875	1	0.703125
528	-509.385	25.9033	0.519804	0	0.75	1
529	-3.91981	-579.022	0.519464	1	0.59375	0
530	339.144	-64.5517	0.518633	0.46875	1	0.53125
531	-94.1552	487.699	0.518501	0.46875	1	0.53125
532	335.774	270.523	0.517708	0	0.4375	1
533	-595.153	196.503	0.517276	1	0.9375	0
534	-130.078	361.686	0.517174	0	0.640625	1
535	34.9072	239.591	0.517086	0	0.453125	1
536	-510.681	-4.4071	0.516031	1	0.65625	0
537	194.509	219.032	0.515869	0	0.96875	1
538	263.88	25.247	0.515212	0	0.828125	1
539	170.126	484.994	0.51503	0	0.40625	1
540	637.696	-108.479	0.514866	0	0.453125	1
541	402.447	32.727	0.514595	0	0.09375	1
542	82.1598	-361.499	0.514259	0.703125	1	0.296875
543	-560.525	148.206	0.513683	0.171875	1	0.828125
544	-462.573	135.522	0.513505	0	0.796875	1
545	-546.988	148.576	0.513426	0.484375	1	0.515625
546	-362.637	3.0396	0.513138	0.1875	1	0.8125
547	97.1226	-216.297	0.512985	0	0.328125	1
548	-124.981	-389.052	0.512251	0.359375	1	0.640625
549	-520.739	179.932	0.512187	0.28125	1	0.71875
550	-595.571	191.729	0.511692	1	0.828125	0
551	313.203	-63.102	0.511246	0.0625	1	0.9375
552	253.123	383.393	0.510857	1	1	0
553	710.007	21.9422	0.510857	0.734375	1	0.265625
554	-35.8727	-250.073	0.510614	0.390625	1	0.609375
555	470.802	-215.698	0.510293	1	0.140625	0
556	351.08	-400.337	0.509544	1	0.765625	0
557	-404.649	-71.3816	0.509417	0.375	1	0.625
558	-483.295	-101.31	0.509407	0.9375	1	0.0625
559	345.237	28.4266	0.509217	0.078125	1	0.921875
560	-162.613	-333.027	0.508975	0.0625	1	0.9375
561	-15.5816	-426.121	0.507942	0	0.625	1
562	251.304	-346.293	0.507829	0	0.875	1
563	290.682	240.748	0.506971	0.421875	1	0.578125
564	221.072	-346.293	0.506924	0	0.796875	1
565	-472.742	141.31	0.50641	0	0.890625	1
566	326.927	-15.8709	0.506359	0.1875	1	0.8125
567	-85.5452	-464.142	0.505939	0.390625	1	0.609375
568	58.0694	-291.84	0.505845	0.859375	1	0.140625
569	-491.288	133.819	0.505215	0.71875	1	0.28125
570	203.816	290.386	0.505	0	0.671875	1
571	578.66	-112.696	0.504938	0	0	0.9375
572	136.842	189.937	0.503768	0.375	1	0.625
573	-210.735	-182.439	0.50354	1	0.671875	0
574	-204.671	372.554	0.503455	1	0.4375	0
575	391.791	-182.835	0.503054	0	0.421875	1
576	-92.6825	-372.903	0.502382	0.296875	1	0.703125
577	43.5646	574.347	0.501659	0	0.625	1
578	-31.315	-366.443	0.500969	1	0.84375	0
579	-286.037	-329.99	0.500366	1	0.6875	0
580	202.436	406.039	0.500339	0.671875	1	0.328125
581	210.021	259.362	0.499776	0	0.796875	1
582	607.128	2.99766	0.499147	0	0.65625	1
583	-112.697	396.449	0.499147	0	0.953125	1
584	-495.738	203.244	0.499045	0.4375	1	0.5625
585	-10.3328	-626.513	0.498678	0.71875	1	0.28125
586	-340.3	-340.843	0.498498	0.65625	1	0.34375
587	-598.006	-286.929	0.497939	1	0.359375	0
588	225.503	-18.6121	0.497665	0	1	1
589	-428.034	244.908	0.497494	0.359375	1	0.640625
590	-67.302	433.729	0.496594	0.0625	1	0.9375
591	35.2207	-266.135	0.496235	0	0.375	1
592	222.43	209.725	0.495302	0.15625	1	0.84375
593	210.849	413.612	0.495146	0.609375	1	0.390625
594	-246.197	125.698	0.494807	0.21875	1	0.78125
595	-464.509	215.076	0.494486	0	0	0.796875
596	364.068	-182.037	0.493924	0.890625	1	0.109375
597	733.211	106.636	0.493808	0	0.21875	1
598	-43.2209	-539.721	0.493336	0.421875	1	0.578125
599	-135.872	315.336	0.493136	0	0.90625	1
600	388.399	84.6369	0.493007	0	0.671875	1
601	523.501	-427.497	0.49292	0	0.484375	1
602	299.73	99.6478	0.492588	0.375	1	0.625
603	-135.872	326.923	0.492285	0	0.8125	1
604	-492.624	127.216	0.492279	0	0.5625	1
605	276.339	404.926	0.490925	0	0.53125	1
606	211.129	-486.371	0.490532	0.625	1	0.375
607	-428.034	187.62	0.490519	0	0.9375	1
608	177.56	319.548	0.490447	0.46875	1	0.53125
609	315.078	-349.281	0.490367	0.25	1	0.75
610	-531.228	-186.762	0.490359	1	0.734375	0
611	-429.211	88.2675	0.490345	0	0.375	1
612	285.092	-186.189	0.490061	1	0.984375	0
613	438.988	133.899	0.489384	0.15625	1	0.84375
614	-328.209	336.429	0.489184	0	0.453125	1
615	402.102	-28.3149	0.488866	0	0.953125	1
616	305.456	-45.8769	0.487885	0	0.734375	1
617	261.066	-408.942	0.487587	0.5625	1	0.4375
618	182.519	389.327	0.48687	0	0.609375	1
619	-550.842	203.775	0.486506	0	0.703125	1
620	160.609	-294.899	0.486431	0	0.796875	1
621	514.874	76.1404	0.486394	0	0.21875	1
622	-217.866	144.72	0.486301	0	0	0.953125
623	182.452	-161.717	0.485763	0	0.703125	1
624	165.101	-182.186	0.485438	0	0.875	1
625	-443.658	247.512	0.485396	0	0	0.59375
626	-380.998	-348.983	0.484433	0.765625	1	0.234375
627	-498.123	263.163	0.483921	1	0.09375	0
628	211.326	-176.049	0.483456	0	0.8125	1
629	-401.994	138.145	0.482779	0	1	1
630	-421.127	70.3936	0.482772	0.125	1	0.875
631	60.8446	-355.363	0.482205	0	0.8125	1
632	209.442	-348.961	0.482037	0.03125	1	0.96875
633	-105.769	-416.526	0.481626	0.0625	1	0.9375
634	-483.068	67.2348	0.481247	0.265625	1	0.734375
635	182.727	239.087	0.481173	0	1	1
636	-32.0627	-187.787	0.481154	0	0.375	1
637	-492.624	193.99	0.481013	0.421875	1	0.578125
638	365.304	-15.8709	0.480997	0.296875	1	0.703125
639	-184.54	86.814	0.480165	0	0.390625	1
640	428.244	229.269	0.479726	0.375	1	0.625
641	229.081	-197.98	0.479702	0.046875	1	0.953125
642	347.839	-215.238	0.47962	1	0.90625	0
643	30.613	-273.737	0.479457	0	0.609375	1
644	-89.8284	435.143	0.47942	0	0.59375	1
645	-31.1283	-488.327	0.47928	0.90625	1	0.09375
646	-382.978	173.1	0.478929	0	0.875	1
647	-273.746	115.777	0.478498	0	0.953125	1
648	-339.957	2.81948	0.478455	0.28125	1	0.71875
649	-134.067	-427.163	0.478298	0	0.90625	1
650	-606.971	226.405	0.477989	0.078125	1	0.921875
651	-179.402	-264.108	0.477848	0.59375	1	0.40625
652	678.167	-151.144	0.477538	0.203125	1	0.796875
653	165.83	-529.26	0.47727	0.125	1	0.875
654	-67.4063	-467.165	0.476958	1	0.875	0
655	121.308	-364.432	0.476741	0	0.28125	1
656	222.325	-152.851	0.476522	0	0.890625	1
657	-481.142	167.985	0.476515	1	0.421875	0
658	317.848	367.016	0.476162	0.515625	1	0.484375
659	-462.546	379.816	0.475351	1	0.453125	0
660	51.0741	478.657	0.475291	0	0.640625	1
661	142.664	-364.718	0.474406	0.5625	1	0.4375
662	-396.862	300.296	0.47369	0	0.703125	1
663	-344.157	144.404	0.473522	0.734375	1	0.265625
664	177.139	380.57	0.473144	0	0.671875	1
665	326.927	17.0234	0.471912	0	1	1
666	26.6524	-251.855	0.471738	0.65625	1	0.34375
667	364.719	184.365	0.471304	0.359375	1	0.640625
668	-37.7764	480.516	0.471087	0.46875	1	0.53125
669	-141.13	-314.765	0.471038	0.140625	1	0.859375
670	-243.058	257.397	0.471035	0.265625	1	0.734375
671	624.213	205.454	0.470206	0.875	1	0.125
672	25.0348	566.896	0.469449	0	0.75	1
673	214.539	-136.483	0.468768	0.796875	1	0.203125
674	291.764	-35.3061	0.468748	0.265625	1	0.734375
675	-116.592	405.07	0.468423	0.46875	1	0.53125
676	244.147	212.827	0.468416	0.203125	1	0.796875
677	160.609	-385.594	0.468416	0	0.46875	1
678	505.463	198.949	0.468375	0	0.40625	1
679	211.762	405.676	0.467981	0.171875	1	0.828125
680	271.316	-34.2416	0.467736	0.1875	1	0.8125
681	567.576	-305.747	0.467473	0	0.78125	1
682	-536.365	-250.971	0.467464	0.59375	1	0.40625
683	20.9403	-260.423	0.467336	0	0.75	1
684	-11.4011	-394.244	0.46727	0.40625	1	0.59375
685	-628.904	168.183	0.467235	0	1	1
686	-404.368	385.491	0.467157	0.53125	1	0.46875
687	249.287	-70.093	0.467128	0	1	1
688	262.236	340.036	0.466649	0.328125	1	0.671875
689	-549.207	-222.719	0.466619	0.53125	1	0.46875
690	-391.578	179.809	0.466495	0	0.90625	1
691	-121.751	-469.799	0.466301	1	0.640625	0
692	-513.25	-238.13	0.466125	0	0.984375	1
693	-82.5221	-557.86	0.46579	1	0.421875	0
694	645.662	122.068	0.465606	0	0.890625	1
695	-394.483	40.7896	0.465171	0.75	1	0.25
696	333.592	-19.3766	0.464531	0.296875	1	0.703125
697	420.551	-40.7846	0.464215	0.09375	1	0.90625
698	-96.2629	158.005	0.464084	0	0.5625	1
699	-430.638	195.432	0.463924	0.109375	1	0.890625
700	201.75	329.134	0.463832	0.40625	1	0.59375
701	475.458	239.192	0.463763	0.515625	1	0.484375
702	-29.2386	-439.616	0.463716	0	0.875	1
703	-378.152	167.348	0.463645	0.171875	1	0.828125
704	-341.196	141.443	0.463106	0	0.765625	1
705	66.8441	184.86	0.462722	0	0.75	1
706	-89.4526	-408.431	0.462684	1	0.75	0
707	236.598	342.483	0.462183	0	0.421875	1
708	210.225	-519.441	0.461879	0	1	1
709	23.2887	-560.883	0.461444	1	0.84375	0
710	319.329	-409.256	0.46129	0.765625	1	0.234375
711	-351.014	386.153	0.461161	0	0.75	1
712	-256.442	141.395	0.460705	0	0.890625	1
713	-111.659	379.007	0.460464	0	0.84375	1
714	394.056	-179.911	0.460455	0.34375	1	0.65625
715	256.518	359.198	0.46026	0	0.5625	1
716	216.687	397.015	0.45994	0	0.921875	1
717	681.378	241.196	0.458663	0.015625	1	0.984375
718	52.3572	-280.415	0.45837	0	0.984375	1
719	348.857	30.7294	0.457773	0	0.765625	1
720	-168.588	-547.858	0.457602	0	0.875	1
721	-559.48	-184.194	0.457432	1	0.390625	0
722	-420.788	-248.403	0.456949	1	0.984375	0
723	-635.439	175.972	0.456811	0.234375	1	0.765625
724	136.424	-264.668	0.456471	0	0.515625	1
725	659.015	77.5157	0.456412	1	0.890625	0
726	77.9774	539.195	0.455682	0	0.109375	1
727	333.986	53.6264	0.455538	0	0.375	1
728	239.961	-5.87514	0.455039	0	0.828125	1
729	-541.189	192.271	0.454829	0	0.890625	1
730	233.228	111.802	0.454534	0	0.53125	1
731	-40.2737	399.346	0.454506	0	0.59375	1
732	38.0768	-260.423	0.454094	0	0.734375	1
733	3.26696	-473.516	0.454089	0.5	1	0.5
734	86.7947	-489.912	0.45369	0.296875	1	0.703125
735	-318.666	187.62	0.453632	0.09375	1	0.90625
736	48.752	-300.946	0.453485	0	0.9375	1
737	-454.074	296.988	0.453482	0	0.078125	1
738	322.139	-123.361	0.452722	0.125	1	0.875
739	-654.448	151.174	0.452537	0	0.765625	1
740	474.203	-146.081	0.451422	0.78125	1	0.21875
741	332.909	-346.631	0.450962	0.171875	1	0.828125
742	-257.542	48.8196	0.450741	0	0.9375	1
743	-218.636	179.5	0.450724	0.109375	1	0.890625
744	236.76	206.77	0.450271	0.3125	1	0.6875
745	-132.975	324.027	0.450095	0	0.9375	1
746	264.516	99.2864	0.449892	0	0.4375	1
747	660.538	219.834	0.449729	0	0.859375	1
748	211.394	-180.293	0.449618	0.3125	1	0.6875
749	-449.04	-235.561	0.449618	1	0.796875	0
750	239.211	-195.135	0.449554	0	0.375	1
751	456.588	-31.4977	0.449094	0.171875	1	0.828125
752	667.181	325.738	0.448778	0.65625	1	0.34375
753	598.713	-372.52	0.448659	0.015625	1	0.984375
754	114.013	-447.313	0.448086	0	0.5	1
755	-519.107	200.998	0.44769	0	0.9375	1
756	64.5462	304.8	0.446843	0	0.546875	1
757	347.585	13.7204	0.446389	0.25	1	0.75
758	-70.4294	-476.234	0.446273	0.515625	1	0.484375
759	272.056	265.55	0.445868	0.578125	1	0.421875
760	164.234	-166.333	0.445363	0.296875	1	0.703125
761	63.3778	-402.906	0.445229	0	0.671875	1
762	-161.944	292.16	0.44476	0	0.71875	1
763	255.593	-281.252	0.444682	0	0.75	1
764	-169.331	-313.135	0.443815	0	0.546875	1
765	294.897	444.482	0.443202	0.15625	1	0.84375
766	-19.9953	428.315	0.442822	0.15625	1	0.84375
767	-24.8553	-298.616	0.442521	0.453125	1	0.546875
768	-21.2176	369.651	0.442114	0	0.71875	1
769	-79.4989	-452.049	0.44199	1	0.984375	0
770	-234.367	295.057	0.441986	0.078125	1	0.921875
771	-348.004	207.347	0.441868	0	0.796875	1
772	-55.3136	-500.42	0.441804	1	0.96875	0
773	-390.78	205.76	0.441592	0	0.609375	1
774	-489.109	134.245	0.441358	0	0.5	1
775	310.011	45.6013	0.441293	0.875	1	0.125
776	505.816	-91.3275	0.441113	0.28125	1	0.71875
777	-244.902	173.102	0.440981	0	0.796875	1
778	201.94	-179.178	0.440616	0	0.796875	1
779	18.5203	-328.154	0.440223	0.609375	1	0.390625
780	655.989	-33.2634	0.440209	0.859375	1	0.140625
781	157.719	-163.509	0.44008	0	0.953125	1
782	269.471	326.423	0.439608	0	0.59375	1
783	63.8678	-331.177	0.439487	0	0.90625	1
784	-441.335	-235.561	0.439015	1	0.59375	0
785	-33.103	334.009	0.438928	0	0.640625	1
786	-82.5221	-542.744	0.438888	1	0.375	0
787	362.701	-164.817	0.438169	0.5	1	0.5
788	531.248	211.505	0.437649	0	0.703125	1
789	-425.43	278.76	0.437632	0	0.125	1
790	16.2065	422.669	0.437615	0	0.953125	1
791	-489.109	186.961	0.43753	0	0.59375	1
792	-533.797	-171.352	0.43749	1	0.703125	0
793	355.494	56.0047	0.437423	0	0.796875	1
794	-92.947	338.464	0.437415	0.671875	1	0.328125
795	227.91	-119.731	0.437342	0	0.328125	1
796	-50.6942	-343.834	0.435596	0.125	1	0.875
797	637.92	274.508	0.435567	0	0.78125	1
798	-57.1539	-366.443	0.435411	0.25	1	0.75
799	-275.497	-288.452	0.434919	1	0.984375	0
800	80.918	-388.947	0.434584	0.3125	1	0.6875
801	8.17285	-579.022	0.434553	0.984375	1	0.015625
802	-398.509	-37.6096	0.433757	1	0.171875	0
803	242.357	414.081	0.433677	0	0.984375	1
804	-33.6923	382.126	0.433656	0	0.453125	1
805	100.991	-289.706	0.43365	0	0.859375	1
806	166.601	-354.674	0.433502	1	0.859375	0
807	306.429	-202.663	0.433022	0.03125	1	0.96875
808	79.9966	292.335	0.432936	0	0.125	1
809	69.9141	-325.131	0.432365	0	0.875	1
810	-599.51	201.696	0.432305	1	0.8125	0
811	5.14969	-436.933	0.431851	0.90625	1	0.09375
812	304.955	-21.9868	0.431744	0	0.859375	1
813	100.146	-361.409	0.431636	0	0.546875	1
814	314.733	-133.569	0.431432	0.78125	1	0.21875
815	-43.0483	338.464	0.431307	0.171875	1	0.828125
816	272.802	-419.524	0.43107	0	1	1
817	364.82	138.258	0.430275	0	0.375	1
818	-396.786	205.848	0.430103	0	0.96875	1
819	251.304	-334.201	0.429197	0	0.578125	1
820	-391.523	40.7896	0.428604	0.546875	1	0.453125
821	-64.3831	-391.586	0.428545	1	0.71875	0
822	17.133	-379.362	0.428151	0	0.96875	1
823	182.52	-163.425	0.428077	0.0625	1	0.9375
824	-294.747	577.448	0.427853	1	0.75	0
825	318.704	-114.554	0.427688	0	0.953125	1
826	-186.932	4.40707	0.427674	0.875	1	0.125
827	76.7407	521.435	0.426477	0	1	1
828	-9.96614	-427.864	0.426171	0.5	1	0.5
829	192.407	-323.693	0.425861	0.765625	1	0.234375
830	545.223	-195.377	0.42487	0.34375	1	0.65625
831	247.433	66.3648	0.424745	0.3125	1	0.6875
832	655.746	-107.475	0.4245	1	0.671875	0
833	-131.959	272.24	0.424463	0	0.765625	1
834	208.197	-191.693	0.42416	0.140625	1	0.859375
835	-34.4799	480.46	0.424148	0	0.390625	1
836	105.719	-543.52	0.42411	0.515625	1	0.484375
837	579.792	-229.874	0.423876	0.03125	1	0.96875
838	-64.879	481.923	0.423424	0.265625	1	0.734375
839	308.752	130.383	0.423354	0	0.640625	1
840	651.272	-81.4203	0.423293	0.546875	1	0.453125
841	252.001	64.8695	0.422999	0.09375	1	0.90625
842	-544.07	-235.561	0.422935	1	0.9375	0
843	-124.739	149.462	0.422932	0	0.546875	1
844	-625.575	193.774	0.422212	0.5	1	0.5
845	117.339	305.454	0.422062	0	0.3125	1
846	-480.038	109.659	0.42156	0.0625	1	0.9375
847	258.908	-147.514	0.420804	0	0.953125	1
848	-573.454	127.216	0.420722	0.875	1	0.125
849	23.2887	-491.35	0.420621	1	0.640625	0
850	-256.192	-292.006	0.420411	0.25	1	0.75
851	293.17	-137.976	0.420153	0.09375	1	0.90625
852	499.073	90.3026	0.420089	0	0.140625	1
853	118.811	292.142	0.420009	0.4375	1	0.5625
854	250.174	8.79984	0.419396	0	0.328125	1
855	516.977	217.691	0.419103	0	0.828125	1
856	-304.304	-127.922	0.418653	0.359375	1	0.640625
857	96.2631	432.999	0.418195	0.765625	1	0.234375
858	454.498	92.0724	0.4181	0	0.828125	1
859	-468.166	204.536	0.417563	0.078125	1	0.921875
860	236.468	-15.8709	0.417356	0	0.546875	1
861	682.111	127.499	0.416449	0.71875	1	0.28125
862	78.9836	-310.015	0.416163	0	0.515625	1
863	169.478	358.902	0.416052	0	0.875	1
864	395.664	22.1839	0.415746	0	0.859375	1
865	-57.1539	-314.765	0.414854	0	0.96875	1
866	187.925	-366.595	0.414813	0.5	1	0.5
867	-80.4724	416.431	0.413861	0	0.8125	1
868	-644.153	186.357	0.413061	0	0.84375	1
869	492.258	130.266	0.412895	0	0.453125	1
870	-409.806	140.749	0.412553	0.859375	1	0.140625
871	-538.933	-22.3858	0.412501	0.375	1	0.625
872	307.287	-24.9428	0.412391	0.328125	1	0.671875
873	662.284	86.4969	0.412287	1	0.765625	0
874	-73.3033	-418.121	0.411965	1	0.6875	0
875	-131.441	-401.971	0.411767	0.625	1	0.375
876	-575.817	252.546	0.411698	0.875	1	0.125
877	270.845	342.123	0.411667	0	0.765625	1
878	-5.47609	-301.846	0.41099	0.25	1	0.75
879	-391.578	67.8369	0.410983	0.40625	1	0.59375
880	-370.549	193.331	0.41088	0	0.84375	1
881	-446.262	294.384	0.410825	0	0.578125	1
882	165.002	-144.334	0.410273	0.1875	1	0.8125
883	106.485	606.678	0.410219	0	0.71875	1
884	682.367	-82.2699	0.409919	0.71875	1	0.28125
885	-498.342	208.452	0.409424	0.296875	1	0.703125
886	-293.995	262.019	0.408482	1	0.703125	0
887	499.2	-479.611	0.408006	0.796875	1	0.203125
888	-428.493	-181.625	0.407731	0.96875	1	0.03125
889	-432.281	149.671	0.40747	0.484375	1	0.515625
890	464.043	-167.353	0.407453	0	0.34375	1
891	-362.086	343.678	0.407443	1	0.28125	0
892	-631.918	161.23	0.403965	0	0.890625	1
893	171.805	-472.059	0.403467	0.265625	1	0.734375
894	45.3704	475.806	0.402489	0	0.703125	1
895	-257.416	183.092	0.402418	1	0.65625	0
896	-18.0989	422.669	0.402126	0.09375	1	0.90625
897	-422.641	-359.783	0.401899	0	0.96875	1
898	79.5284	-357.036	0.401856	0.875	1	0.125
899	562.244	-38.0984	0.401644	0.109375	1	0.890625
900	-374.251	151.018	0.401498	0	0.84375	1
901	740.385	30.9478	0.401476	0.4375	1	0.5625
902	69.1302	612.172	0.40139	0	0.421875	1
903	219.461	-73.0274	0.401248	0	0.671875	1
904	339.331	-41.6272	0.400292	0.03125	1	0.96875
905	635.077	-192.64	0.399712	0	0.1875	1
906	467.635	-243.218	0.399531	0.609375	1	0.390625
907	326.912	78.8121	0.39953	0	0.984375	1
908	100.385	557.997	0.399425	0	0.703125	1
909	287.461	351.217	0.39787	0	0.578125	1
910	-467.917	91.4773	0.39774	0	0.5	1
911	421.616	369.212	0.39764	0	0.71875	1
912	23.5927	-447.19	0.396532	0.109375	1	0.890625
913	-43.0483	372.77	0.396386	0.203125	1	0.796875
914	-55.523	425.787	0.396157	0	0.8125	1
915	325.371	392.726	0.396108	0	0.828125	1
916	-152.799	-556.324	0.39529	0.734375	1	0.265625
917	-379.54	151.48	0.394916	0	0.828125	1
918	274.345	291.718	0.394771	0	1	1
919	343.742	353.808	0.394369	0.046875	1	0.953125
920	-528.66	-215.014	0.394298	0.875	1	0.125
921	-495.137	88.156	0.39423	0.609375	1	0.390625
922	-181.829	-537.254	0.394024	0	0.84375	1
923	-58.6417	438.262	0.393976	0.71875	1	0.28125
924	24.7995	262.849	0.393517	0	0.703125	1
925	257.847	-279.045	0.393309	0	0.890625	1
926	93.8848	-570.822	0.393239	0.46875	1	0.53125
927	-283.615	222.634	0.393159	0	0.609375	1
928	-428.034	187.62	0.392139	0.609375	1	0.390625
929	243.715	-248.999	0.392034	1	0.828125	0
930	284.812	-202.598	0.391154	0.6875	1	0.3125
931	334.465	376.109	0.390961	0	0.53125	1
932	377.13	118.083	0.390532	0.03125	1	0.96875
933	210.071	310.525	0.390377	0	0.953125	1
934	433.831	-483.736	0.38963	0.9375	1	0.0625
935	705.122	78.9248	0.388845	0	0.953125	1
936	-19.0356	-536.698	0.388685	1	0.5	0
937	113.479	321.613	0.388323	0	0.84375	1
938	697.852	92.2077	0.388052	0	0.625	1
939	694.48	77.748	0.387941	0	0.796875	1
940	-551.775	-197.036	0.386502	0.765625	1	0.234375
941	372.772	-213.845	0.386464	0.640625	1	0.359375
942	643.518	137.401	0.386188	0.53125	1	0.46875
943	-28.0852	-392.282	0.385285	0.125	1	0.875
944	609.528	-90.6526	0.385281	1	0.953125	0
945	-434.583	79.3561	0.38454	0	0.65625	1
946	211.797	-158.413	0.384445	0.84375	1	0.15625
947	-53.9241	-356.753	0.383915	0.296875	1	0.703125
948	375.411	-10.782	0.382925	0.125	1	0.875
949	502.951	283.101	0.382447	0.203125	1	0.796875
950	-147.59	-308.305	0.382185	0.15625	1	0.84375
951	-226.865	-285.941	0.381297	0	0.5	1
952	568.586	207.163	0.381074	0	0.578125	1
953	-502.314	210.188	0.38096	0	0.5	1
954	271.046	-330.354	0.380466	0.59375	1	0.40625
955	-89.4526	-324.455	0.380217	1	0.890625	0
956	110.746	240.748	0.379845	0	0.375	1
957	357.884	-146.934	0.379229	0.390625	1	0.609375
958	193.667	438.731	0.378853	0	0.640625	1
959	604.964	-304.571	0.378442	0.515625	1	0.484375
960	-443.674	173.295	0.378235	0	0.921875	1
961	-391.578	239.7	0.378069	0.359375	1	0.640625
962	-501.289	191.445	0.377448	0	0.78125	1
963	165.529	-540.284	0.377396	0.59375	1	0.40625
964	283.068	8.79984	0.377276	1	0.953125	0
965	57.4277	274.899	0.375795	0	0.65625	1
966	177.55	311.678	0.374799	0.40625	1	0.59375
967	286.418	77.3847	0.374604	0	0.6875	1
968	127.354	-325.131	0.374419	0	0.84375	1
969	66.6376	-314.688	0.374164	0.890625	1	0.109375
970	261.139	-89.883	0.373873	0.53125	1	0.46875
971	678.032	106.589	0.3735	0.625	1	0.375
972	-376.183	-438.428	0.373298	0.984375	1	0.015625
973	694.739	225.273	0.373277	0	0.828125	1
974	-381.162	151.165	0.372917	0.140625	1	0.859375
975	-163.565	400.92	0.372213	1	0.6875	0
976	557.575	-116.913	0.371905	0	0.5	1
977	-157.28	-340.604	0.371242	0.140625	1	0.859375
978	-613.315	139.445	0.371098	0.484375	1	0.515625
979	-392.368	106.689	0.370739	0	0.578125	1
980	-340.3	-245.882	0.370187	0.859375	0	0
981	-375.375	199.083	0.370048	0	0.765625	1
982	-95.9123	-369.673	0.369795	0.40625	1	0.59375
983	304.895	399.791	0.369597	0	0.765625	1
984	381.47	-229.283	0.369124	0	0	0.9375
985	375.095	-254.711	0.369121	0.25	1	0.75
986	-367.84	25.9876	0.368976	0.078125	1	0.921875
987	-152.209	372.17	0.367661	0.28125	1	0.71875
988	490.731	-148.607	0.367627	0	0.375	1
989	82.0068	-183.042	0.367005	0	0.671875	1
990	-635.149	74.4541	0.366753	0.71875	1	0.28125
991	9.96912	463.211	0.366615	0.03125	1	0.96875
992	330.515	-290.249	0.36649	0	0.75	1
993	-74.9315	-354.518	0.365736	0.328125	1	0.671875
994	720.601	111.296	0.36415	0	0.328125	1
995	-386.37	304.8	0.363699	0	0.46875	1
996	148.546	-485.869	0.363596	0.140625	1	0.859375
997	-473.977	-135.795	0.363492	0.921875	1	0.078125
998	-39.3103	177.938	0.363279	0	0.703125	1
999	-299.751	147.364	0.362296	0.046875	1	0.953125
1000	451.164	-22.8956	0.361919	0.640625	1	0.359375
1001	-297.962	-30.8764	0.361224	0	0.84375	1
1002	-281.597	252.006	0.360968	1	0.234375	0
1003	-18.0989	438.262	0.360764	0	0.59375	1
1004	-422.826	260.532	0.360118	0.34375	1	0.65625
1005	276.37	472.954	0.35935	0	0.890625	1
1006	498.144	256.367	0.359309	0	0.984375	1
1007	65.6519	572.414	0.359252	0	0.921875	1
1008	-317.369	379.789	0.35654	0	0.796875	1
1009	-407.719	-40.6798	0.355846	1	0.4375	0
1010	-455.795	200.568	0.354409	0.71875	1	0.28125
1011	-404.829	-381.011	0.35434	0	0.625	1
1012	574.901	-168.841	0.354322	0.5	1	0.5
1013	92.7504	-328.062	0.353683	0.5	1	0.5
1014	-160.51	-356.753	0.353458	0	0.984375	1
1015	537.303	-327.992	0.352312	0	0.6875	1
1016	309.577	1.22489	0.351322	0.125	1	0.875
1017	276.412	434.171	0.350957	0	0.921875	1
1018	341.466	275.299	0.35072	0	0.96875	1
1019	699.52	-25.0666	0.350557	0	0.625	1
1020	-11.8616	438.262	0.350385	0	0.71875	1
1021	0.983641	-385.822	0.349977	0.703125	1	0.296875
1022	247.383	-489.793	0.349854	0	0.96875	1
1023	-737.947	62.6476	0.348699	0	0.828125	1
1024	309.213	388.866	0.347868	0	0.703125	1
1025	-44.1066	452.821	0.346744	0.046875	1	0.953125
1026	384.05	-239.605	0.346621	0	0.03125	1
1027	340.838	-205.712	0.346321	1	0.96875	0
1028	296.555	334.601	0.344957	0	0.859375	1
1029	185.865	-280.491	0.343995	0	0.84375	1
1030	-106.286	464.197	0.34385	0.015625	1	0.984375
1031	352.684	343.151	0.343265	0.34375	1	0.65625
1032	-125.907	-572.845	0.342264	0.15625	1	0.84375
1033	-18.2012	503.39	0.342075	0.4375	1	0.5625
1034	511.156	489.745	0.341819	0	0.859375	1
1035	32.6928	-395.448	0.341385	0.421875	1	0.578125
1036	-737.267	70.4239	0.339545	0.015625	1	0.984375
1037	311.502	415.033	0.339417	0.28125	1	0.71875
1038	100.146	-294.899	0.337731	0	0.15625	1
1039	217.28	-141.966	0.336582	0.421875	1	0.578125
1040	-404.598	187.62	0.336041	0	0.71875	1
1041	189.868	-26.8356	0.335433	0.34375	1	0.65625
1042	-430.638	239.7	0.335395	0.28125	1	0.71875
1043	-672.753	119.269	0.334255	0.34375	1	0.65625
1044	-371.011	188.042	0.333783	0	0.78125	1
1045	517.518	-137.089	0.333498	0	0.15625	1
1046	450.381	-154.462	0.333212	0	0.78125	1
1047	-495.189	58.1439	0.333134	0.125	1	0.875
1048	-131.189	230.508	0.33307	0.140625	1	0.859375
1049	694.582	271.658	0.332239	0	0.953125	1
1050	238.419	-484.286	0.332004	0	0.734375	1
1051	-513.71	183.446	0.331909	0.578125	1	0.421875
1052	-129.368	253.349	0.331207	0.703125	1	0.296875
1053	-386.37	226.68	0.33117	0.21875	1	0.78125
1054	-314.553	138.483	0.331162	0.15625	1	0.84375
1055	15.7182	263.643	0.330796	0.84375	1	0.15625
1056	660.566	99.6854	0.330728	0.3125	1	0.6875
1057	508.346	269.896	0.330594	0.421875	1	0.578125
1058	-306.651	344.964	0.329991	0.078125	1	0.921875
1059	-152.513	223.456	0.328799	0	0.375	1
1060	-161.996	-607.471	0.328152	0.0625	1	0.9375
1061	-170.405	-514.639	0.327845	0.375	1	0.625
1062	365.987	-38.3311	0.327198	0	0.359375	1
1063	164.303	249.97	0.326208	0	0.34375	1
1064	252.756	346.343	0.326167	0	0.4375	1
1065	-371.474	182.753	0.324861	0	0.765625	1
1066	-92.6342	332.603	0.323473	0	0.96875	1
1067	-480.133	189.594	0.323315	0.015625	1	0.984375
1068	-646.34	183.858	0.32266	0.171875	1	0.828125
1069	251.749	-520.874	0.322051	0	0.796875	1
1070	-343.64	196.306	0.321576	0	0.984375	1
1071	-611.984	169.109	0.320872	0.046875	1	0.953125
1072	60.8446	-237.459	0.320706	0	0.1875	1
1073	-477.008	121.78	0.320389	0	0.65625	1
1074	21.2572	576.454	0.320321	0	0.09375	1
1075	103.611	325.82	0.319796	0	0.828125	1
1076	-43.0483	360.295	0.318869	0	0.578125	1
1077	-632.335	156.456	0.318848	0	0.984375	1
1078	-121.73	-393.27	0.318313	0	0.28125	1
1079	-379.659	260.302	0.316135	0	0.84375	1
1080	112.59	345.745	0.313083	0	0.859375	1
1081	440.91	194.723	0.312306	0.453125	1	0.546875
1082	-111.932	-414.283	0.311135	0	0.96875	1
1083	-24.757	-217.582	0.310773	0.046875	1	0.953125
1084	-33.3417	-429.374	0.310647	0	0.53125	1
1085	276.083	-80.2223	0.309718	0.28125	1	0.71875
1086	237.439	-27.3859	0.309514	0	0.25	1
1087	564.658	-252.281	0.309239	0	1	1
1088	165.148	470.102	0.308588	0	0.671875	1
1089	19.3251	500.635	0.305738	0	0.90625	1
1090	-378.558	224.076	0.305139	1	0.890625	0
1091	356.113	382.348	0.30281	0	0.65625	1
1092	-475.968	237.196	0.300347	0.015625	1	0.984375
1093	94.0994	-225.367	0.299871	0	0.546875	1
1094	-309.053	-452.919	0.297014	0.046875	1	0.953125
1095	-318.666	252.72	0.296854	0.578125	1	0.421875
1096	528.584	209.269	0.296056	0.234375	1	0.765625
1097	-399.39	265.74	0.29552	0	0.546875	1
1098	-383.711	-302.859	0.294694	0.65625	1	0.34375
1099	120.777	-587.343	0.293792	0	0.453125	1
1100	-373.35	268.344	0.291185	0	0.96875	1
1101	657.193	85.2258	0.286868	0	0.59375	1
1102	26.8095	534.444	0.286808	0	0.671875	1
1103	683.68	122.957	0.28628	0	0.9375	1
1104	523.62	491.123	0.284775	0	0.640625	1
1105	-373.887	185.628	0.282674	0	0.890625	1
1106	552.437	397.264	0.282076	0	0.734375	1
1107	629.58	155.092	0.281954	0.03125	1	0.96875
1108	-61.7603	435.143	0.281285	0	0.703125	1
1109	-584.023	241.236	0.276836	0.96875	1	0.03125
1110	503.228	201.613	0.27632	0	0.53125	1
1111	-301.691	157.994	0.274848	0	0	0.703125
1112	384.492	-21.3532	0.273355	1	0.828125	0
1113	284.261	-107.306	0.27192	0	0.8125	1
1114	266.621	-18.6121	0.270216	0.109375	1	0.890625
1115	-312.64	200.341	0.268293	1	0.625	0
1116	-147.067	442.6	0.267077	0.125	1	0.875
1117	510.608	189.307	0.266062	0.796875	1	0.203125
1118	443.271	-109.293	0.26444	0	0	0.75
1119	329.668	17.0234	0.262862	0	0.5	1
1120	-148.37	218.519	0.250604	0	0.9375	1
1121	-495.075	201.561	0.244603	0	0.828125	1
1122	128.074	478.657	0.233076	0	0.75	1
1123	183.084	-495.975	0.230006	0.34375	1	0.65625
1124	-175.784	271.247	0.228245	0	0.921875	1
1125	-33.6923	394.601	0.220105	0	0.78125	1
1126	339.331	141.057	0.214214	0	0	0.875
1127	83.3798	317.142	0.21219	0.96875	1	0.03125
1128	-350.253	303.477	0.203724	0	1	1
1129	-426.14	146.601	0.194301	0	0.921875	1
1130	34.2642	239.09	0.183951	0	0.640625	1
1131	-371.937	177.463	0.178986	0.109375	1	0.890625
1132	245.743	58.6118	0.17431	0	0.359375	1
1133	354.339	-32.318	0.147495	0	0.9375	1
1134	284.023	-218.657	0.135403	0.265625	1	0.734375
1135	25.5625	397.719	0.129461	0.125	1	0.875
