# Supplementary material for: Synchronization of visual perception within the human fovea
Source: Nat Neurosci. 2025 Jul 16;28(9):1959–67. doi: 10.1038/s41593-025-02011-3 (PMC12411267; doi:10.1038/s41593-025-02011-3)
Supplement: Supplementary file 5 — Source data. [file 41593_2025_2011_MOESM5_ESM.zip › fig1/1g.xlsx]

## Sheet: Sheet1
deg-165	deg-135	deg-105	deg-75	deg-45	deg-15	deg15	deg45	deg75	deg105	deg135	deg165
0.655665	0.661296	0.52903	0.47369	0.66117	0.599921	0.654001	0.637623	0.573329	0.543021	0.565634	0.561239
0.700568	0.720362	0.471304	0.645692	0.661985	0.495302	0.568467	0.535525	0.402489	0.755067	0.617	0.698873
0.564925	0.646461	0.537503	0.50641	0.539677	0.505	0.602838	0.56872	0.638397	0.424463	0.733565	1.07046
0.546328	0.532502	0.586146	0.70914	0.658003	0.590832	0.595482	0.294694	0.475291	0.496594	0.642153	0.7793
0.971366	0.773221	0.540019	0.751415	0.551295	0.551211	0.566346	0.821329	0.426477	0.770155	0.641816	0.846886
0.641286	0.873728	0.550092	0.801211	0.606008	0.62447	0.604492	0.555707	0.664311	0.611743	0.462722	0.708138
1.0382	0.984217	0.511246	0.935792	0.642696	0.572851	0.694423	0.498498	0.596606	0.528397	0.570716	0.828769
0.614213	0.53978	0.545581	0.694324	0.668141	0.489184	0.468416	0.530892	0.370187	0.408006	0.577634	0.636574
0.476515	0.54826	0.753677	0.714022	0.611937	0.562871	0.570547	0.520743	0.420411	0.42487	0.549281	0.521164
0.813106	0.567942	0.789814	0.561226	0.687382	0.562226	0.525307	0.577277	0.608093	0.354322	0.545276	0.914412
0.686946	0.811923	0.509217	0.749067	0.35654	0.688625	0.499776	0.530891	0.610676	0.487587	0.843531	0.593467
0.568779	0.571569	0.518633	0.4181	0.70187	0.63176	0.574572	0.544056	0.579059	0.523333	0.490447	0.855451
0.78612	0.645781	0.464531	0.420089	0.668735	0.560742	0.570398	0.526992	0.568297	0.49292	0.904105	0.852732
0.707994	0.792389	0.548745	0.56284	0.678787	0.618947	0.597274	0.716837	0.566541	0.38963	0.559386	0.527137
0.605141	0.791718	0.479726	0.682513	0.581008	0.623193	0.601391	0.531485	0.592007	0.541814	0.510857	0.602663
0.76324	0.792142	0.536281	0.477538	0.514595	0.918838	0.542796	0.506971	0.500366	0.414854	0.587467	0.530935
0.859735	0.72427	0.463763	0.333498	0.423354	0.560525	0.59847	0.553704	0.813781	0.41099	0.571798	0.866089
0.61975	0.794325	0.54918	0.634996	0.437423	0.597253	0.515869	0.593515	0.484433	0.442521	0.844275	0.566222
0.360968	0.774772	0.591853	0.689529	0.430275	0.630307	0.62021	0.455039	0.453485	0.428151	0.60018	0.503768
0.660747	0.661077	0.573495	0.681384	0.455538	0.55167	0.594083	0.61235	0.528059	0.435411	0.558785	0.698769
0.780017	0.633585	0.629209	0.55565	0.489384	0.525772	0.580035	0.578164	0.544272	0.383915	0.8029	0.926789
0.867164	0.881821	0.773532	0.322051	0.719932	0.761674	0.379845	0.370048	0.549262	0.385285	0.779824	0.466649
0.652855	0.572849	0.565314	0.332004	0.553718	0.464084	0.634946	0.324861	0.416163	0.65026	0.89717	0.330594
0.796812	0.635247	0.535418	0.623085	0.542578	0.758236	0.480165	0.538392	0.431636	0.500969	0.915839	0.381074
0.731661	0.909778	0.743187	0.286868	0.521409	0.532919	0.422932	0.339545	0.570616	0.411965	0.463832	0.448778
0.559268	0.724714	0.513683	0.388845	0.537118	0.591367	0.363279	0.318848	0.482205	0.349977	0.843983	0.46129
0.569219	0.564746	0.532289	0.281954	0.756939	0.58033	0.722309	0.467235	0.439487	0.396532	0.627179	0.593019
0.580024	0.437615	0.513426	0.387941	0.786429	0.493808	0.544929	0.456811	0.432365	0.526514	0.635897	0.490367
0.911224	0.758345	0.57778	0.465606	0.782034	0.654461	0.713112	0.320872	0.299871	0.435596	0.510857	0.681572
0.53986	0.730823	0.475351	0.28628	0.537871	0.72511	0.812097	0.52723	0.449554	0.382185	0.612725	0.379229
0.850553	0.573612	0.568125	0.388052	0.735436	0.514866	0.549672	0.517276	0.512985	0.637617	0.738156	0.400292
0.696787	0.871664	0.812399	0.330728	0.768291	0.371905	0.350557	0.276836	0.534496	0.520221	0.590268	0.460455
0.700096	0.711677	0.800374	0.36415	0.486394	0.504938	0.586944	0.477989	0.598221	0.417356	0.450271	0.650991
0.56642	0.492285	0.598948	0.3735	0.42411	0.604402	0.541676	0.403965	0.367005	0.270216	0.856488	0.493924
0.441358	0.471035	0.692353	0.332239	0.463716	0.468423	0.727548	0.432305	0.62168	0.468768	0.908126	0.542586
0.512187	0.393159	0.601035	0.435567	0.401856	0.561739	0.440223	0.511692	0.429197	0.384445	0.61473	0.361919
0.553044	0.362296	0.810939	0.458663	0.334255	0.479457	0.320706	0.452537	0.476741	0.373873	0.502382	0.521551
	0.794836	0.835775	0.449729	0.381297	0.309514	0.554575	0.583711	0.506924	0.427688	0.740499	0.712805
	0.719392	0.578731	0.373277	0.43365	0.393239	0.337731	0.411698	0.468416	0.336582	0.531139	0.399531
	0.481013	0.851331	0.32266	0.450962	0.45369	0.346621	0.413061	0.374419	0.377276	0.380217	0.659666
	0.620558	0.745147	0.371098	0.468748	0.349854	0.327198	0.399712	0.456471	0.335433	0.471038	0.510293
	0.527622	0.783687	0.366753	0.250604	0.363596	0.369124	0.441113	0.486431	0.515212	0.565603	0.683771
	0.43753	0.724033	0.401899	0.228245	0.230006	0.407453	0.474406	0.507829	0.419396	0.371242	0.575831
		0.71934	0.35434	0.410219	0.593499	0.503054	0.454089	0.631345	0.424745	0.369795	0.624623
		0.571047	0.310647	0.543783	0.610201	0.348699	0.365736	0.26444	0.623488	0.353458	0.411767
		0.864339	0.353683	0.455682	0.433022	0.457602	0.498678	0.753155	0.522752	0.262862	0.462684
		0.490345	0.444682	0.420009	0.523168	0.39529	0.316135	0.401248	0.466125	0.560689	0.512251
		0.335395	0.36649	0.422062	0.636541	0.328152	0.373298	0.420153	0.456949	0.273355	0.601352
		0.558413	0.43107	0.481173	0.328799	0.342264	0.390532	0.485763	0.394298	0.497665	0.547129
		0.64914	0.612507	0.520295	0.323473	0.394024	0.359309	0.437342	0.412501	0.439015	0.466301
		0.450095	0.599076	0.487885	0.34385	0.297014	0.39953	0.420804	0.43749	0.543887	0.549994
		0.651731	0.591881	0.642777	0.30281	0.327845	0.446389	0.135403	0.407731	0.449618	0.471912
		0.493136	0.549233	0.494807	0.526405	0.293792	0.561032	0.393309	0.305738	0.457432	0.480997
		0.517174	0.350957	0.450724	0.282076	0.267077	0.412391	0.667956	0.281285	0.467464	0.457773
		0.44476	0.433677	0.549707	0.284775	0.393517	0.492588	0.486506	0.413861	0.541552	0.506359
		0.568782	0.60359	0.467981	0.21219	0.432936	0.309718	0.377448	0.360764	0.386502	0.147495
		0.450741	0.686219	0.523762	0.326208	0.330796	0.517708	0.300347	0.393976	0.423424	0.566579
		0.368976	0.473144	0.659938	0.313083	0.33307	0.490925	0.625447	0.433656	0.350385	0.583097
		0.392034	0.51503	0.441293	0.375795	0.517086	0.416052	0.44769	0.129461	0.460464	0.466619
		0.597026	0.562421	0.737258	0.183951	0.341819	0.394771	0.454829	0.65483	0.220105	0.490359
		0.57582	0.500339	0.723718	0.438928	0.343265	0.326167	0.38096	0.525305	0.47942	0.497939
		0.369121	0.431744	0.553675	0.40139	0.39764	0.440209	0.323315	0.410825	0.366615	0.585626
		0.573279	0.415746	0.620648	0.501659	0.394369	0.470206	0.244603	0.291185	0.402126	0.609784
		0.310773	0.7152	0.483921	0.320321	0.591029	0.461879	0.417563	0.29552	0.442114	0.65889
		0.45837	0.446843	0.407443	0.469449	0.443202	0.47727	0.329991	0.689124	0.396386	0.516031
		0.496235	0.598598	0.748983	0.286808	0.45994	0.377396	0.590486	0.363699	0.396157	0.422935
		0.471738	0.481154	0.657446	0.547256	0.673272	0.514259	0.203724	0.59113	0.318869	0.653362
		0.374164	0.509544	0.621219	0.541836	0.468375	0.495146	0.71147	0.645165	0.437415	0.509417
		0.434584	0.620924	0.694739	0.388323	0.593071	0.478298	0.461161	0.525014	0.431307	0.433757
		0.494486	0.628395	0.770557	0.445229	0.419103	0.481626	0.467157	0.428604	0.412553	0.62312
		0.331909	0.542026		0.414813	0.296056	0.346744	0.957021	0.473522	0.410983	0.355846
			0.57809		0.507942	0.580112	0.342075	0.441868	0.482772	0.296854	0.370739
			0.644564		0.524351	0.437649	0.471087	0.463645	0.509407	0.305139	0.580877
			0.55996		0.46727	0.27632	0.547051	0.441592	0.513505	0.372917	0.194301
			0.402418		0.662965	0.382447	0.602429	0.658069	0.39423	0.33117	0.40747
			0.361224		0.510614	0.312306	0.367661	0.613744	0.79002	0.378069	0.685888
			0.598581		0.50354	0.359252	0.385281	0.321576	0.482037	0.499045	0.564568
			0.551191		0.53298	0.399425	0.4245	0.333783	0.492279	0.426171	0.54336
			0.503455		0.478498	0.64795	0.409919	0.401498	0.582491	0.47928	0.38454
					0.418653	0.48687	0.423293	0.41088	0.590244	0.461444	0.378235
					0.434919	0.382925	0.423876	0.178986	0.632716	0.420621	0.354409
					0.560774	0.467736	0.309239	0.394916	0.594565	0.606332	0.42156
					0.594068	0.488866	0.451422	0.478929	0.544648	0.446273	0.481247
					0.556111	0.431432	0.367627	0.274848	0.559979	0.431851	0.39774
					0.546264	0.452722	0.47962	0.282674	0.776333	0.441986	0.629585
					0.682752	0.464215	0.386464	0.499147	0.765886	0.465171	0.617136
					0.727328	0.391154	0.346321	0.331207	0.637279	0.331162	0.320389
					0.794971	0.554617	0.615041	0.416449	0.895783	0.463106	0.658084
					0.649366	0.319796	0.380466	0.544992	0.849786	0.80575	0.333134
					0.608665	0.628424	0.438169	0.410273	0.591782	0.784535	0.363492
					0.486301	0.467128	0.378442	0.27192	0.575322	0.568915	0.547963
					0.478455	0.428077	0.448659	0.680912		0.433502	0.679284
					0.664724	0.485438	0.467473	0.351322		0.505845	0.685721
					0.333212	0.445363	0.560963	0.462183		0.546104	0.453632
					0.521614	0.44008	0.676245	0.710483		0.795571	0.392139
					0.630387	0.35072	0.532541	0.445868		0.233076	0.336041
					0.596752	0.339417	0.61453	0.39787		0.857069	0.490519
					0.603602	0.476162	0.852475	0.396108		0.872317	0.409424
					0.427853	0.390961	0.748288	0.46026		0.908074	0.430103
					0.781894	0.439608	0.69772	0.344957		0.953409	0.482779
					0.771235	0.536958	0.493007	0.390377		0.723504	0.466495
					0.663344	0.347868		0.412895		0.886935	0.463924
					0.427674	0.411667		0.266062		0.838789	0.453482
					0.418195	0.369597		0.422212		0.758388	0.360118
					0.505215	0.52879		0.372213		0.762149	0.485396
						0.585641		0.268293		0.828967	0.437632
						0.448086		0.408482		0.611582	0.497494
						0.508975		0.401476		1.04661	0.519464
						0.477848		0.412287			0.388685
						0.539327		0.456412			0.493336
						0.568467		0.386188			0.434553
						0.352312		0.425861			0.46579
						0.66645		0.343995			0.476958
						0.582164		0.490532			0.428545
						0.77154		0.403467			0.441804
						0.742686		0.341385			0.44199
						0.688357		0.63711			0.505939
						0.604203		0.440981			0.438888
						0.688326		0.460705			0.449892
						0.401644		0.374799			0.17431
						0.214214		0.585061			0.454534
								0.318313			0.374604
								0.311135			0.422999
								0.443815			0.42416
								0.449094			0.539418
								0.519804			0.483456
								0.576814			0.440616
								0.622498			0.476522
								0.513138			0.479702
								0.518501			0.53477
								0.575273			0.490061
								0.781862			0.449618
								0.659505			0.731602
								0.895893			0.709349
								0.596095			0.499147
								0.537805			0.454506
								0.759598			0.759792
								0.856765			0.758483
								0.737432			0.424148
											0.697615
											0.686308
											0.442822
											0.560705
											0.521792
											0.596142
											0.648051
											0.59645
											0.454094
											0.467336
											0.533235
											0.527348
											0.565111
											1.06802
											0.545898
											0.420722
											0.576424
											0.529206
											0.35935
											0.522868
											0.308588
											0.647865
											0.737238
											0.548017
											0.378853
											0.837962
											0.931224
											0.940611
											0.930442
											0.686032
											0.650106
