# Supplementary material for: Synchronization of visual perception within the human fovea
Source: Nat Neurosci. 2025 Jul 16;28(9):1959–67. doi: 10.1038/s41593-025-02011-3 (PMC12411267; doi:10.1038/s41593-025-02011-3)
Supplement: Supplementary file 5 — Source data. [file 41593_2025_2011_MOESM5_ESM.zip › fig1/1h.xlsx]

## Sheet: Temporal
index	coordinateX_temporal_um	coordinateY_temporal_um	temporalSpeeds_m_s
1	-190.877	215.153	0.565634
2	-144.367	213.464	0.617
3	-175.237	275.813	0.733565
4	-187.464	189.602	0.642153
5	-128.447	222.692	0.543021
6	-78.9229	306.065	0.755067
7	-131.959	272.24	0.424463
8	-67.302	433.729	0.496594
9	-29.717	480.083	0.770155
10	-4.27155	180.758	0.611743
11	-386.507	-48.3843	0.655665
12	-266.071	7.88468	0.561239
13	-366.567	33.4762	0.698873
14	-340.403	-112.424	0.700568
15	-348.914	-26.4122	0.564925
16	-330.278	-32.0633	0.546328
17	-327.628	6.20282	1.07046
18	-342.422	-38.5554	0.971366
19	-189.592	184.926	0.641816
20	-221.703	187.745	0.462722
21	-213.892	217.528	0.570716
22	-242.511	227.834	0.577634
23	-172.625	195.246	0.549281
24	-156.654	196.915	0.545276
25	-250.826	216.519	0.843531
26	-222.698	179.093	0.490447
27	-255.468	160.949	0.904105
28	-240.674	205.708	0.559386
29	-182.273	187.59	0.510857
30	-204.063	173.442	0.587467
31	-214.37	144.823	0.571798
32	-164.384	-106.382	0.661296
33	-589.417	114.906	0.7793
34	-603.877	148.376	0.846886
35	-571.487	103.204	0.708138
36	-538.201	124.433	0.828769
37	-551.922	130.831	0.636574
38	-560.525	148.206	0.521164
39	-606.807	156.424	0.914412
40	-546.988	148.576	0.593467
41	-535.997	93.3366	0.855451
42	-462.546	379.816	0.844275
43	-476.792	306.277	0.60018
44	-468.02	332.254	0.558785
45	-472.399	294.205	0.8029
46	-502.785	365.17	0.779824
47	-481.142	167.985	0.852732
48	-437.064	190.864	0.527137
49	-411.996	165.811	0.602663
50	-409.977	141.483	0.530935
51	-397.18	168.925	0.866089
52	-444.372	160.862	0.566222
53	-378.88	143.687	0.503768
54	-465.172	-19.8721	0.641286
55	-380.855	17.6521	0.698769
56	-401.359	73.9864	0.926789
57	-369.878	12.5334	0.466649
58	-345.706	-78.9211	1.0382
59	-281.597	252.006	0.89717
60	-257.609	167.32	0.915839
61	-275.199	265.727	0.463832
62	-274.104	275.24	0.843983
63	-290	212.492	0.627179
64	-204.973	323.186	0.635897
65	-263.297	226.768	0.510857
66	-253.43	262.258	0.612725
67	-281.782	258.774	0.738156
68	-162.685	213.261	0.590268
69	-229.472	277.814	0.450271
70	-257.809	224.209	0.856488
71	-219.93	176.477	0.908126
72	-70.0734	-288.926	0.52903
73	-57.1539	-314.765	0.471304
74	-5.47609	-301.846	0.537503
75	-24.8553	-298.616	0.586146
76	-57.1539	-366.443	0.540019
77	-53.9241	-356.753	0.550092
78	-28.0852	-392.282	0.511246
79	-47.4643	-372.903	0.545581
80	-31.315	-366.443	0.753677
81	-73.3033	-418.121	0.789814
82	-50.6942	-343.834	0.509217
83	-147.59	-308.305	0.518633
84	-79.763	-356.753	0.464531
85	-137.901	-363.213	0.548745
86	-150.82	-279.237	0.479726
87	-53.9241	-369.673	0.536281
88	-86.2227	-308.305	0.463763
89	-92.6825	-372.903	0.54918
90	-66.8435	-356.753	0.591853
91	-141.13	-395.512	0.573495
92	-131.441	-401.971	0.629209
93	-89.4526	-408.431	0.773532
94	-124.981	-389.052	0.565314
95	-173.429	-311.535	0.535418
96	-89.4526	-324.455	0.743187
97	-141.13	-314.765	0.513683
98	-141.13	-308.305	0.532289
99	-157.28	-340.604	0.513426
100	-95.9123	-369.673	0.57778
101	-160.51	-356.753	0.475351
102	-92.6825	-469.799	0.568125
103	-89.4526	-379.362	0.812399
104	-121.751	-469.799	0.800374
105	-456.745	-209.877	0.614213
106	-513.25	-238.13	0.476515
107	-441.335	-235.561	0.813106
108	-420.788	-248.403	0.720362
109	-528.66	-215.014	0.686946
110	-538.933	-22.3858	0.568779
111	-533.797	-171.352	0.78612
112	-428.493	-181.625	0.707994
113	-549.207	-222.719	0.605141
114	-505.545	-328.023	0.646461
115	-449.04	-235.561	0.76324
116	-559.48	-184.194	0.859735
117	-536.365	-250.971	0.61975
118	-520.955	-186.762	0.360968
119	-551.775	-197.036	0.660747
120	-531.228	-186.762	0.780017
121	-598.006	-286.929	0.867164
122	-551.775	-330.591	0.532502
123	-518.386	-312.613	0.773221
124	-592.869	-63.4798	0.652855
125	-510.681	-4.4071	0.796812
126	-544.07	-235.561	0.731661
127	-595.438	-317.749	0.559268
128	-404.649	-71.3816	0.569219
129	-432.281	-59.1009	0.580024
130	-398.509	-37.6096	0.911224
131	-432.281	-86.7325	0.53986
132	-407.719	-40.6798	0.850553
133	-429.211	88.2675	0.330594
134	-392.368	106.689	0.381074
135	-392.368	91.3377	0.448778
136	-426.14	146.601	0.46129
137	-432.281	149.671	0.593019
138	-392.368	168.092	0.490367
139	-431.553	158.144	0.681572
140	-386.098	127.841	0.379229
141	-434.583	79.3561	0.400292
142	-443.674	173.295	0.460455
143	-455.795	200.568	0.650991
144	-480.038	109.659	0.493924
145	-483.068	67.2348	0.542586
146	-467.917	91.4773	0.361919
147	-470.947	76.3258	0.521551
148	-504.28	61.1742	0.712805
149	-477.008	121.78	0.399531
150	-507.311	12.6894	0.659666
151	-495.189	58.1439	0.510293
152	-473.977	-135.795	0.696787
153	-14.9803	335.346	0.528397
154	-11.8616	329.108	0.408006
155	-21.2176	316.634	0.42487
156	-11.8616	338.464	0.354322
157	-8.74291	419.55	0.487587
158	-71.1163	416.431	0.523333
159	-2.50557	428.906	0.49292
160	-30.5736	394.601	0.38963
161	-64.879	481.923	0.541814
162	-11.8616	438.262	0.414854
163	-61.7603	435.143	0.41099
164	-111.659	379.007	0.442521
165	-33.6923	394.601	0.428151
166	-80.4724	416.431	0.435411
167	-89.8284	435.143	0.383915
168	-18.0989	438.262	0.385285
169	-58.6417	438.262	0.65026
170	-18.0989	422.669	0.500969
171	-21.2176	369.651	0.411965
172	-33.6923	382.126	0.349977
173	-30.5736	360.295	0.396532
174	-43.0483	372.77	0.526514
175	-55.523	425.787	0.435596
176	-43.0483	360.295	0.382185
177	-92.947	338.464	0.637617
178	-43.0483	338.464	0.520221
179	-409.806	140.749	0.683771
180	-391.578	67.8369	0.575831
181	-318.666	252.72	0.61473
182	-318.666	187.62	0.502382
183	-378.558	224.076	0.740499
184	-428.034	187.62	0.624623
185	-404.598	187.62	0.411767
186	-326.478	158.977	0.462684
187	-381.162	151.165	0.512251
188	-386.37	226.68	0.531139
189	-446.262	294.384	0.380217
190	-373.35	268.344	0.471038
191	-391.578	239.7	0.565603
192	-399.39	265.74	0.371242
193	-362.934	380.316	0.369795
194	-386.37	304.8	0.353458
195	-412.41	190.224	0.601352
196	-430.638	239.7	0.547129
197	-428.034	187.62	0.466301
198	-498.342	208.452	0.549994
199	-396.786	205.848	0.471912
200	-401.994	138.145	0.480997
201	-391.578	179.809	0.457773
202	-430.638	195.432	0.506359
203	-454.074	296.988	0.262862
204	-422.826	260.532	0.560689
205	-443.658	247.512	0.147495
206	-425.43	278.76	0.273355
207	-428.034	244.908	0.566579
208	-495.738	203.244	0.583097
209	-9.96614	-427.864	0.598948
210	-31.1283	-488.327	0.692353
211	-70.4294	-476.234	0.601035
212	-3.91981	-579.022	0.810939
213	-19.0356	-536.698	0.835775
214	-43.2209	-539.721	0.578731
215	-82.5221	-557.86	0.851331
216	-67.4063	-467.165	0.745147
217	-64.3831	-391.586	0.783687
218	-55.3136	-500.42	0.724033
219	-79.4989	-452.049	0.71934
220	-85.5452	-464.142	0.571047
221	-82.5221	-542.744	0.864339
222	-104.006	422.522	0.417356
223	-63.449	442.8	0.270216
224	-112.697	396.449	0.468768
225	-40.2737	399.346	0.384445
226	-98.212	428.315	0.373873
227	-98.212	413.831	0.427688
228	-34.4799	480.46	0.336582
229	-77.9336	419.625	0.377276
230	-17.0984	416.728	0.335433
231	-19.9953	428.315	0.515212
232	-34.4799	413.831	0.419396
233	-80.8305	457.285	0.424745
234	-22.8922	500.738	0.623488
235	-234.367	295.057	0.497665
236	-124.284	338.511	0.522752
237	-132.975	324.027	0.466125
238	-211.192	297.954	0.439015
239	-135.872	315.336	0.456949
240	-130.078	361.686	0.394298
241	-161.944	292.16	0.412501
242	-135.872	326.923	0.43749
243	-124.284	326.923	0.407731
244	-257.542	48.8196	0.466619
245	-272.027	268.985	0.543887
246	-280.718	263.191	0.449618
247	-283.615	196.562	0.457432
248	-243.058	248.707	0.467464
249	-243.058	257.397	0.541552
250	-283.615	222.634	0.386502
251	-299.751	147.364	0.490359
252	-367.84	25.9876	0.497939
253	-379.681	25.9876	0.585626
254	-391.523	40.7896	0.609784
255	-394.483	40.7896	0.65889
256	-314.553	138.483	0.516031
257	-341.196	141.443	0.422935
258	-344.157	144.404	0.653362
259	-421.127	70.3936	0.509417
260	-483.295	-101.31	0.700096
261	-462.573	135.522	0.433757
262	-495.137	88.156	0.62312
263	-509.939	159.206	0.355846
264	-24.757	-217.582	0.490345
265	-475.052	257.248	0.370739
266	-492.624	193.99	0.580877
267	-464.509	215.076	0.194301
268	-468.023	172.903	0.40747
269	-464.509	169.389	0.685888
270	-499.653	197.504	0.564568
271	-457.48	193.99	0.54336
272	-489.109	186.961	0.38454
273	-492.624	127.216	0.378235
274	-482.081	137.76	0.354409
275	-475.052	141.274	0.42156
276	-485.595	134.245	0.481247
277	-492.624	137.76	0.39774
278	-524.253	215.076	0.629585
279	-513.71	183.446	0.617136
280	-573.454	190.475	0.320389
281	-496.138	106.13	0.658084
282	-520.739	123.702	0.333134
283	-489.109	134.245	0.363492
284	-520.739	179.932	0.547963
285	-538.311	243.191	0.679284
286	-573.454	127.216	0.685721
287	-269.758	-240.455	0.873728
288	-340.3	-245.882	0.984217
289	-256.192	-292.006	0.53978
290	-307.742	-297.432	0.54826
291	-291.463	-316.424	0.567942
292	-286.037	-281.153	0.811923
293	-362.006	-294.719	0.571569
294	-334.874	-278.44	0.645781
295	-351.153	-278.44	0.792389
296	-286.037	-329.99	0.791718
297	-332.161	-340.843	0.792142
298	-394.564	-340.843	0.72427
299	-389.138	-335.417	0.794325
300	-315.882	-405.959	0.774772
301	-380.998	-348.983	0.661077
302	-383.711	-302.859	0.633585
303	-364.719	-237.742	0.881821
304	-380.998	-357.122	0.572849
305	-340.3	-340.843	0.635247
306	-356.579	-351.696	0.909778
307	-345.727	-370.688	0.724714
308	-350.625	-374.986	0.564746
309	-291.44	-372.026	0.437615
310	-359.503	-268.452	0.758345
311	-418.689	-354.271	0.730823
312	-383.177	-289.167	0.573612
313	-362.463	-289.167	0.871664
314	-371.569	267.776	0.423424
315	-237.876	499.029	0.305738
316	-328.209	336.429	0.350385
317	-255.943	473.736	0.281285
318	-270.396	455.669	0.460464
319	-393.249	408.696	0.220105
320	-252.329	437.603	0.413861
321	-302.916	336.429	0.47942
322	-255.943	470.123	0.360764
323	-270.396	437.603	0.366615
324	-245.103	459.283	0.393976
325	-284.849	379.789	0.402126
326	-382.409	303.91	0.442114
327	-252.329	488.189	0.433656
328	-263.169	477.349	0.129461
329	-252.329	473.736	0.65483
330	-313.756	405.083	0.396386
331	-288.463	433.989	0.396157
332	-299.303	430.376	0.318869
333	-310.143	379.789	0.437415
334	-317.369	379.789	0.431307
335	-313.756	365.336	0.412553
336	-396.862	300.296	0.410983
337	-317.369	405.083	0.296854
338	-472.742	141.31	0.453632
339	-193.082	158.005	0.305139
340	-198.778	12.7755	0.392139
341	-184.54	86.814	0.336041
342	-107.653	220.653	0.525305
343	-124.739	149.462	0.372917
344	-130.435	143.767	0.33117
345	-39.3103	177.938	0.410825
346	-47.8532	260.52	0.291185
347	-96.2629	158.005	0.378069
348	-45.0055	175.091	0.29552
349	-185.868	360.041	0.689124
350	-85.4178	349.65	0.363699
351	-116.592	405.07	0.59113
352	-14.7345	-334.201	0.335395
353	-486.347	179.479	0.490519
354	-550.842	203.775	0.409424
355	-501.289	191.445	0.430103
356	-475.968	237.196	0.482779
357	-525.222	161.561	0.466495
358	-519.107	200.998	0.463924
359	-541.189	192.271	0.453482
360	-502.314	210.188	0.360118
361	-480.133	189.594	0.485396
362	-495.075	201.561	0.437632
363	-468.166	204.536	0.497494
364	-306.651	344.964	0.499045
365	-328.833	365.558	0.426171
366	-350.253	303.477	0.47928
367	-332.997	317.956	0.461444
368	-351.014	386.153	0.420621
369	-404.368	385.491	0.606332
370	-369.096	331.774	0.446273
371	-348.004	207.347	0.431851
372	-378.152	167.348	0.519464
373	-390.78	205.76	0.388685
374	-425.754	171.513	0.493336
375	-376.201	159.183	0.434553
376	-373.887	185.628	0.46579
377	-343.64	196.306	0.476958
378	-371.011	188.042	0.428545
379	-374.251	151.018	0.441804
380	-370.549	193.331	0.44199
381	-371.937	177.463	0.505939
382	-379.54	151.48	0.438888
383	-382.978	173.1	0.449892
384	-301.691	157.994	0.17431
385	-373.887	185.628	0.454534
386	-379.639	180.802	0.374604
387	-375.375	199.083	0.422999
388	-371.474	182.753	0.42416
389	-742.322	102.21	0.539418
390	-737.267	70.4239	0.483456
391	-737.947	62.6476	0.440616
392	-632.335	156.456	0.476522
393	-628.904	168.183	0.479702
394	-635.439	175.972	0.53477
395	-611.984	169.109	0.490061
396	-566.505	193.997	0.449618
397	-595.153	196.503	0.731602
398	-584.023	241.236	0.709349
399	-606.971	226.405	0.499147
400	-631.918	161.23	0.454506
401	-599.51	201.696	0.759792
402	-595.571	191.729	0.758483
403	-654.448	151.174	0.424148
404	-578.831	245.593	0.697615
405	-575.817	252.546	0.686308
406	-644.153	186.357	0.442822
407	-74.9315	-354.518	0.558413
408	-10.3328	-626.513	0.64914
409	-129.368	253.349	0.645165
410	-379.659	260.302	0.441986
411	-376.183	-438.428	0.711677
412	-168.588	-547.858	0.450095
413	-152.799	-556.324	0.651731
414	-161.996	-607.471	0.493136
415	-125.907	-572.845	0.517174
416	-181.829	-537.254	0.44476
417	-309.053	-452.919	0.492285
418	-170.405	-514.639	0.568782
419	-29.2386	-439.616	0.450741
420	-672.753	119.269	0.560705
421	-646.34	183.858	0.521792
422	-613.315	139.445	0.596142
423	-635.149	74.4541	0.648051
424	-422.641	-359.783	0.471035
425	-404.829	-381.011	0.393159
426	-226.865	-285.941	0.362296
427	-33.3417	-429.374	0.368976
428	-137.785	261.059	0.525014
429	-141.134	275.078	0.428604
430	-148.37	218.519	0.465171
431	-152.513	223.456	0.331162
432	-175.784	271.247	0.463106
433	-92.6342	332.603	0.473522
434	-106.286	464.197	0.482772
435	-147.067	442.6	0.509407
436	-131.189	230.508	0.513505
437	-33.103	334.009	0.39423
438	-625.575	193.774	0.59645
439	-163.565	400.92	0.79002
440	-312.64	200.341	0.80575
441	-293.995	262.019	0.784535
442	-15.5816	-426.121	0.392034
443	-14.6901	-433.868	0.597026
444	-11.4011	-394.244	0.57582
445	-60.5791	-457.987	0.369121
446	-35.8727	-250.073	0.573279
447	-210.735	-182.439	0.794836
448	-132.157	175.951	0.568915
449	-193.924	346.047	0.482037
450	-244.902	173.102	0.433502
451	-256.442	141.395	0.454094
452	-273.746	115.777	0.467336
453	-246.197	125.698	0.533235
454	-218.636	179.5	0.505845
455	-121.73	-393.27	0.310773
456	-134.067	-427.163	0.45837
457	-105.769	-416.526	0.496235
458	-111.932	-414.283	0.471738
459	-169.331	-313.135	0.374164
460	-304.304	-127.922	0.56642
461	-138.802	-334.715	0.434584
462	-275.497	-288.452	0.719392
463	-248.061	-347.289	0.481013
464	-162.613	-333.027	0.494486
465	-179.402	-264.108	0.620558
466	-264.736	105.424	0.527348
467	-267.806	144.925	0.565111
468	-263.977	-170.516	0.527622
469	-380.01	-355.094	0.43753
470	-44.1066	452.821	0.492279
471	-18.2012	503.39	0.582491
472	-37.7764	480.516	0.590244
473	-1.35283	467.259	0.632716
474	-142.567	398.66	0.594565
475	-152.209	372.17	0.544648
476	-32.0627	-187.787	0.331909
477	-258.846	259.523	0.546104
478	-326.275	6.55581	1.06802
479	-257.416	183.092	0.795571
480	-297.962	-30.8764	0.441358
481	-200.829	-10.2112	0.512187
482	-477.566	182.973	0.545898
483	-509.385	25.9033	0.420722
484	-516.075	24.8808	0.576424
485	-394.901	200.348	0.529206
486	-368.209	53.2746	0.35935
487	-362.637	3.0396	0.522868
488	-370.703	52.3667	0.308588
489	-345.882	96.7138	0.647865
490	-387.124	-22.8231	0.553044
491	-400.638	41.4714	0.737238
492	-217.866	144.72	0.233076
493	-339.957	2.81948	0.548017
494	-182.58	82.7002	0.378853
495	-624.893	405.616	0.857069
496	-559.759	382.82	0.872317
497	-546.667	297.164	0.837962
498	-539.848	384.9	0.908074
499	-465.38	357.751	0.953409
500	-480.343	455.644	0.723504
501	-292.877	565.212	0.559979
502	-498.123	263.163	0.931224
503	-294.747	577.448	0.776333
504	-362.086	343.678	0.886935
505	-322.298	461.498	0.838789
506	-274.61	515.024	0.765886
507	-266.726	507.56	0.637279
508	-394.376	120.081	0.940611
509	-408.097	228.759	0.930442
510	-292.214	428.529	0.758388
511	-266.047	314.047	0.762149
512	-310.85	323.574	0.828967
513	-268.563	406.136	0.611582
514	-170.074	511.736	0.895783
515	-204.671	372.554	0.849786
516	-94.1552	487.699	0.591782
517	-46.4667	541.225	0.575322
518	-186.932	4.40707	0.686032
519	-106.291	144.847	1.04661
520	-491.288	133.819	0.650106

## Sheet: Nasal
index	coordinateX_nasal_um	coordinateY_nasal_um	nasalSpeeds_m_s
1	0.890725	465.81	0.573329
2	25.1341	289.483	0.402489
3	35.6235	300.561	0.638397
4	2.09284	342.813	0.475291
5	10.8379	338.736	0.426477
6	14.9394	267.62	0.664311
7	56.3076	333.503	0.596606
8	165.35	213.452	0.637623
9	90.1564	200.606	0.370187
10	66.8441	184.86	0.420411
11	167.636	366.762	0.608093
12	133.835	339.938	0.610676
13	130.912	367.917	0.579059
14	109.073	298.251	0.568297
15	170.854	327.999	0.566541
16	177.56	319.548	0.592007
17	145.184	398.525	0.500366
18	208.144	385.136	0.813781
19	710.007	21.9422	0.654001
20	130.601	176.553	0.535525
21	136.842	189.937	0.56872
22	85.6354	177.967	0.484433
23	133.638	162.101	0.294694
24	134.54	129.091	0.821329
25	262.236	340.036	0.555707
26	188.907	315.569	0.498498
27	201.043	306.651	0.530892
28	192.652	323.6	0.520743
29	201.75	329.134	0.577277
30	218.894	282.033	0.530891
31	279.906	322.02	0.544056
32	260.281	314.877	0.526992
33	253.123	383.393	0.716837
34	228.173	280.965	0.531485
35	242.639	235.112	0.506971
36	307.605	141.794	0.568467
37	236.76	206.77	0.553704
38	341.701	157.835	0.602838
39	331.777	205.049	0.593515
40	262.43	136.243	0.595482
41	364.719	184.365	0.566346
42	309.078	87.8743	0.604492
43	315.489	90.2079	0.694423
44	342.927	-45.0226	0.599921
45	333.003	2.19142	0.468416
46	313.203	-63.102	0.495302
47	328.041	25.7984	0.570547
48	317.847	3.93572	0.525307
49	317.87	-75.925	0.505
50	345.237	28.4266	0.499776
51	339.144	-64.5517	0.590832
52	333.592	-19.3766	0.551211
53	434.09	173.31	0.574572
54	428.244	229.269	0.570398
55	459.441	193.428	0.597274
56	475.458	239.192	0.601391
57	414.266	187.877	0.542796
58	460.596	230.153	0.59847
59	474.598	191.684	0.515869
60	505.348	251.085	0.62021
61	585.651	225.187	0.594083
62	508.346	269.896	0.580035
63	568.586	207.163	0.379845
64	667.181	325.738	0.634946
65	319.329	-409.256	0.66117
66	214.885	-363.775	0.661985
67	315.078	-349.281	0.539677
68	347.284	-93.6637	0.62447
69	357.884	-146.934	0.572851
70	339.331	-41.6272	0.489184
71	394.056	-179.911	0.562871
72	432.654	-62.5916	0.562226
73	364.068	-182.037	0.688625
74	297.922	-199.52	0.658003
75	451.164	-22.8956	0.63176
76	456.693	-225.228	0.560742
77	434.109	-211.475	0.618947
78	467.635	-243.218	0.623193
79	389.684	-306.746	0.551295
80	470.802	-215.698	0.918838
81	532.247	-408.664	0.606008
82	548.76	-410.436	0.642696
83	499.2	-479.611	0.668141
84	545.223	-195.377	0.560525
85	574.901	-168.841	0.597253
86	261.066	-408.942	0.611937
87	274.321	-380.516	0.687382
88	523.501	-427.497	0.35654
89	433.831	-483.736	0.70187
90	17.133	-379.362	0.47369
91	0.983641	-385.822	0.645692
92	23.5927	-447.19	0.50641
93	4.21351	-443.96	0.70914
94	389.975	-84.4006	0.630307
95	326.927	17.0234	0.480165
96	365.304	-15.8709	0.55167
97	348.857	30.7294	0.422932
98	326.927	-15.8709	0.525772
99	329.668	17.0234	0.363279
100	368.045	-24.0944	0.761674
101	354.339	-32.318	0.464084
102	384.492	-21.3532	0.758236
103	296.774	52.6589	0.722309
104	269.362	-43.2828	0.532919
105	307.739	104.741	0.544929
106	324.186	-4.90611	0.591367
107	296.774	74.5884	0.713112
108	324.186	66.3648	0.812097
109	277.586	74.5884	0.549672
110	269.362	55.4001	0.350557
111	310.48	-106.33	0.58033
112	335.151	-35.0592	0.493808
113	288.551	41.6941	0.586944
114	332.41	3.31746	0.541676
115	291.292	-70.6946	0.654461
116	381.751	-15.8709	0.72511
117	252.915	-13.1297	0.514866
118	236.468	-15.8709	0.371905
119	266.621	-18.6121	0.504938
120	214.539	-136.483	0.668735
121	211.797	-158.413	0.678787
122	261.139	-89.883	0.604402
123	318.704	-114.554	0.468423
124	217.28	-141.966	0.581008
125	283.068	8.79984	0.727548
126	189.868	-26.8356	0.561739
127	263.88	25.247	0.440223
128	250.174	8.79984	0.320706
129	247.433	66.3648	0.554575
130	266.621	17.0234	0.337731
131	225.503	-18.6121	0.479457
132	99.7371	345.641	0.453485
133	53.6305	506.873	0.528059
134	28.6811	460.093	0.544272
135	31.7998	432.025	0.549262
136	50.5118	447.618	0.416163
137	34.9185	391.482	0.431636
138	44.2745	379.007	0.570616
139	44.2745	400.838	0.482205
140	38.0372	394.601	0.439487
141	38.0372	382.126	0.432365
142	6.85045	379.007	0.299871
143	38.0372	366.533	0.449554
144	28.6811	432.025	0.512985
145	38.0372	400.838	0.534496
146	22.4438	394.601	0.598221
147	53.6305	469.449	0.367005
148	31.7998	450.737	0.62168
149	31.7998	419.55	0.429197
150	3.73177	385.245	0.476741
151	19.3251	438.262	0.506924
152	16.2065	422.669	0.468416
153	0.613102	444.499	0.374419
154	19.3251	500.635	0.456471
155	9.96912	463.211	0.486431
156	25.5625	397.719	0.507829
157	23.2887	-560.883	0.751415
158	23.2887	-491.35	0.801211
159	50.4972	-548.79	0.935792
160	5.14969	-436.933	0.694324
161	8.17285	-579.022	0.714022
162	264.516	99.2864	0.346621
163	245.743	58.6118	0.327198
164	233.228	111.802	0.369124
165	286.418	77.3847	0.407453
166	252.001	64.8695	0.503054
167	208.197	-191.693	0.514595
168	198.811	-160.405	0.423354
169	211.326	-176.049	0.437423
170	201.94	-179.178	0.430275
171	222.325	-152.851	0.455538
172	229.081	-197.98	0.489384
173	261.508	-112.49	0.309514
174	285.092	-186.189	0.719932
175	211.394	-180.293	0.553718
176	260.851	-286.128	0.542578
177	335.109	-300.408	0.521409
178	257.995	-277.559	0.537118
179	243.715	-248.999	0.756939
180	286.556	-217.582	0.786429
181	277.988	-191.877	0.782034
182	375.095	-254.711	0.537871
183	320.829	-486.053	0.735436
184	275.132	-431.788	0.768291
185	146.608	-340.393	0.561226
186	209.442	-348.961	0.486394
187	166.601	-354.674	0.749067
188	38.0768	-260.423	0.4181
189	20.9403	-260.423	0.420089
190	55.2133	-254.711	0.56284
191	58.0694	-291.84	0.682513
192	52.3572	-280.415	0.477538
193	35.2207	-266.135	0.333498
194	26.6524	-251.855	0.634996
195	66.6376	-314.688	0.689529
196	266.563	-574.592	0.681384
197	80.918	-388.947	0.55565
198	210.778	452.991	0.631345
199	233.593	490.065	0.26444
200	276.37	472.954	0.455039
201	219.333	387.398	0.753155
202	165.148	470.102	0.401248
203	219.333	501.472	0.420153
204	193.667	450.139	0.485763
205	145.185	541.398	0.437342
206	128.074	478.657	0.420804
207	187.963	484.361	0.135403
208	193.667	438.731	0.393309
209	207.926	378.843	0.667956
210	207.926	435.88	0.486506
211	130.926	478.657	0.377448
212	110.963	527.139	0.300347
213	150.889	495.769	0.625447
214	196.519	447.287	0.44769
215	116.667	470.102	0.454829
216	196.519	447.287	0.38096
217	179.407	475.806	0.323315
218	133.778	484.361	0.244603
219	142.333	438.731	0.417563
220	170.852	450.139	0.329991
221	148.037	507.176	0.590486
222	93.8519	515.731	0.203724
223	173.704	549.954	0.71147
224	128.074	504.324	0.461161
225	148.037	492.917	0.467157
226	264.963	495.769	0.957021
227	82.4444	444.435	0.441868
228	119.519	450.139	0.463645
229	73.8889	470.102	0.441592
230	242.148	401.657	0.61235
231	71.037	518.583	0.658069
232	59.6296	410.213	0.613744
233	48.2222	467.25	0.321576
234	45.3704	458.694	0.333783
235	142.333	350.324	0.401498
236	45.3704	475.806	0.41088
237	65.3333	498.62	0.178986
238	51.0741	478.657	0.394916
239	76.7407	521.435	0.478929
240	59.6296	501.472	0.274848
241	56.7778	492.917	0.282674
242	290.682	240.748	0.578164
243	237.942	209.725	0.370048
244	278.273	277.976	0.324861
245	268.966	225.237	0.538392
246	253.454	203.52	0.339545
247	256.556	132.167	0.348699
248	265.863	222.134	0.318848
249	247.249	200.418	0.467235
250	216.226	129.064	0.456811
251	191.407	234.544	0.320872
252	244.147	212.827	0.52723
253	222.43	209.725	0.517276
254	225.533	231.441	0.276836
255	234.84	212.827	0.477989
256	203.816	290.386	0.403965
257	210.021	259.362	0.432305
258	256.556	228.339	0.511692
259	219.328	333.818	0.452537
260	247.249	200.418	0.583711
261	216.226	212.827	0.411698
262	210.021	231.441	0.413061
263	98.337	268.669	0.499147
264	175.895	215.93	0.399712
265	191.407	228.339	0.441113
266	194.509	219.032	0.474406
267	182.1	265.567	0.454089
268	225.533	209.725	0.365736
269	216.226	225.237	0.498678
270	110.746	240.748	0.331207
271	178.998	265.567	0.316135
272	160.384	228.339	0.373298
273	107.644	262.465	0.416449
274	175.895	246.953	0.390532
275	601.509	5.56185	0.457602
276	653.577	2.49901	0.39529
277	607.634	8.6247	0.328152
278	622.948	109.699	0.342264
279	619.886	27.0018	0.394024
280	644.388	2.49901	0.297014
281	641.326	11.6875	0.327845
282	699.52	-25.0666	0.393239
283	662.766	-31.1923	0.45369
284	733.211	106.636	0.293792
285	287.602	682.936	0.544992
286	367.816	-298.238	0.42411
287	372.033	-315.105	0.463716
288	418.419	-315.105	0.401856
289	637.696	-108.479	0.349854
290	557.575	-116.913	0.363596
291	578.66	-112.696	0.230006
292	608.178	-116.913	0.593499
293	45.7288	-364.432	0.322051
294	0.381331	-328.154	0.332004
295	18.5203	-328.154	0.623085
296	60.8446	-237.459	0.286868
297	91.0763	-252.575	0.388845
298	100.146	-294.899	0.281954
299	30.613	-273.737	0.387941
300	48.752	-300.946	0.465606
301	51.7751	-300.946	0.28628
302	100.146	-234.436	0.388052
303	60.8446	-340.247	0.330728
304	78.9836	-310.015	0.36415
305	100.146	-361.409	0.3735
306	181.771	-367.455	0.332239
307	60.8446	-355.363	0.435567
308	63.8678	-331.177	0.458663
309	69.9141	-325.131	0.449729
310	94.0994	-225.367	0.373277
311	239.211	-195.135	0.334255
312	97.1226	-216.297	0.32266
313	157.586	-288.853	0.371098
314	160.609	-282.807	0.366753
315	82.0068	-183.042	0.401899
316	160.609	-303.969	0.35434
317	251.304	-334.201	0.381297
318	121.308	-364.432	0.310647
319	221.072	-346.293	0.43365
320	160.609	-385.594	0.353683
321	127.354	-325.131	0.444682
322	136.424	-264.668	0.36649
323	160.609	-294.899	0.43107
324	251.304	-346.293	0.450962
325	233.165	-319.085	0.468748
326	672.113	-28.1385	0.610201
327	732.545	-25.6205	0.433022
328	724.991	-23.1025	0.523168
329	747.653	-25.6205	0.636541
330	384.05	-239.605	0.250604
331	365.987	-38.3311	0.328799
332	381.47	-229.283	0.228245
333	464.043	-167.353	0.323473
334	391.791	-182.835	0.34385
335	402.447	32.727	0.267077
336	308.752	130.383	0.393517
337	355.494	56.0047	0.432936
338	364.82	138.258	0.330796
339	333.986	53.6264	0.33307
340	438.988	133.899	0.517086
341	237.439	-27.3859	0.30281
342	329.759	53.9963	0.341819
343	314.328	72.3861	0.343265
344	336.945	87.4472	0.39764
345	324.342	65.1201	0.394369
346	485.834	255.469	0.591029
347	473.6	237.37	0.443202
348	559.842	297.984	0.45994
349	583.359	274.626	0.673272
350	532.496	204.527	0.468375
351	524.093	303.241	0.359309
352	547.16	299.093	0.593071
353	441.816	93.182	0.419103
354	514.874	76.1404	0.296056
355	480.286	192.055	0.580112
356	454.498	92.0724	0.437649
357	499.073	90.3026	0.27632
358	520.132	111.89	0.382447
359	490.988	95.2699	0.312306
360	678.167	-151.144	0.526405
361	517.518	-137.089	0.282076
362	479.76	-106.096	0.284775
363	500.529	-112.173	0.21219
364	448.159	-77.7711	0.326208
365	496.671	-107.575	0.313083
366	491.413	-143.325	0.375795
367	443.271	-109.293	0.183951
368	239.961	-5.87514	0.438928
369	304.183	59.5412	0.359252
370	219.461	-73.0274	0.40139
371	293.17	-137.976	0.501659
372	182.452	-161.717	0.410219
373	227.91	-119.731	0.320321
374	258.908	-147.514	0.469449
375	284.023	-218.657	0.543783
376	257.847	-279.045	0.455682
377	607.128	2.99766	0.399425
378	635.077	-192.64	0.286808
379	505.816	-91.3275	0.547256
380	142.664	-364.718	0.612507
381	3.26696	-473.516	0.599076
382	682.111	127.499	0.64795
383	377.13	118.083	0.48687
384	93.8848	-570.822	0.591881
385	86.7947	-489.912	0.549233
386	120.777	-587.343	0.350957
387	82.0195	-463.519	0.433677
388	105.719	-543.52	0.60359
389	79.5284	-357.036	0.686219
390	247.383	-489.793	0.473144
391	148.546	-485.869	0.51503
392	183.084	-495.975	0.562421
393	198.961	-530.424	0.500339
394	251.749	-520.874	0.431744
395	238.419	-484.286	0.415746
396	206.02	-476.729	0.7152
397	657.193	85.2258	0.382925
398	705.122	78.9248	0.467736
399	629.58	155.092	0.488866
400	694.48	77.748	0.431432
401	645.662	122.068	0.452722
402	683.68	122.957	0.464215
403	697.852	92.2077	0.391154
404	660.566	99.6854	0.554617
405	720.601	111.296	0.319796
406	678.032	106.589	0.628424
407	694.582	271.658	0.467128
408	637.92	274.508	0.428077
409	681.378	241.196	0.485438
410	660.538	219.834	0.445363
411	694.739	225.273	0.44008
412	100.991	-289.706	0.446843
413	92.7504	-328.062	0.598598
414	255.593	-281.252	0.420009
415	330.515	-290.249	0.422062
416	272.802	-419.524	0.481173
417	332.909	-346.631	0.520295
418	291.764	-35.3061	0.541836
419	256.318	-105.473	0.388323
420	306.429	-202.663	0.487885
421	24.7995	262.849	0.410273
422	79.9966	292.335	0.27192
423	15.7182	263.643	0.680912
424	34.9072	239.591	0.351322
425	356.113	382.348	0.39953
426	511.156	489.745	0.446389
427	352.684	343.151	0.561032
428	421.616	369.212	0.412391
429	343.742	353.808	0.492588
430	315.109	393.342	0.309718
431	294.897	444.482	0.517708
432	216.687	397.015	0.462183
433	547.233	224.918	0.35072
434	505.463	198.949	0.339417
435	498.144	256.367	0.476162
436	530.819	206.605	0.390961
437	516.977	217.691	0.439608
438	528.584	209.269	0.536958
439	506.565	267.973	0.347868
440	531.248	211.505	0.411667
441	503.228	201.613	0.369597
442	502.951	283.101	0.52879
443	440.91	194.723	0.585641
444	466.57	375.153	0.490925
445	552.437	397.264	0.416052
446	523.62	491.123	0.394771
447	83.3798	317.142	0.710483
448	164.303	249.97	0.326167
449	112.59	345.745	0.445868
450	57.4277	274.899	0.39787
451	34.2642	239.09	0.396108
452	65.6519	572.414	0.46026
453	69.1302	612.172	0.344957
454	43.5646	574.347	0.390377
455	106.485	606.678	0.412895
456	21.2572	576.454	0.266062
457	25.0348	566.896	0.422212
458	60.7778	579.917	0.372213
459	77.9774	539.195	0.268293
460	100.385	557.997	0.408482
461	26.8095	534.444	0.401476
462	104.877	582.98	0.412287
463	243.96	432.396	0.456412
464	271.833	434.572	0.440209
465	222.526	371.985	0.470206
466	182.519	389.327	0.386188
467	166.693	393.018	0.425861
468	175.851	392.217	0.343995
469	276.412	434.171	0.461879
470	242.357	414.081	0.47727
471	225.989	332.464	0.377396
472	232.399	405.725	0.490532
473	177.139	380.57	0.403467
474	170.126	484.994	0.341385
475	278.445	325.568	0.514259
476	202.436	406.039	0.63711
477	304.955	-21.9868	0.445229
478	395.664	22.1839	0.448086
479	280.636	-126.244	0.414813
480	375.411	-10.782	0.507942
481	271.316	-34.2416	0.524351
482	402.102	-28.3149	0.46727
483	314.733	-133.569	0.662965
484	322.139	-123.361	0.510614
485	420.551	-40.7846	0.50354
486	284.812	-202.598	0.642777
487	506.63	-248.058	0.53298
488	103.611	325.82	0.440981
489	41.2326	256.898	0.460705
490	249.287	-70.093	0.478498
491	182.52	-163.425	0.494807
492	165.101	-182.186	0.450724
493	164.234	-166.333	0.549707
494	157.719	-163.509	0.467981
495	64.5462	304.8	0.374799
496	228.553	190.252	0.495146
497	118.811	292.142	0.585061
498	117.339	305.454	0.318313
499	182.727	239.087	0.478298
500	227.18	174.552	0.481626
501	124.404	325.931	0.311135
502	113.479	321.613	0.443815
503	305.456	-45.8769	0.418653
504	165.002	-144.334	0.523762
505	284.261	-107.306	0.434919
506	375.781	-25.6616	0.560774
507	309.577	1.22489	0.508975
508	326.912	78.8121	0.477848
509	347.585	13.7204	0.539327
510	241.28	-56.083	0.594068
511	307.287	-24.9428	0.556111
512	299.73	99.6478	0.568467
513	276.083	-80.2223	0.546264
514	335.774	270.523	0.346744
515	236.598	342.483	0.342075
516	341.466	275.299	0.471087
517	311.502	415.033	0.547051
518	317.848	367.016	0.602429
519	334.465	376.109	0.367661
520	269.471	326.423	0.385281
521	305.55	346.998	0.4245
522	309.213	388.866	0.409919
523	270.845	342.123	0.423293
524	304.895	399.791	0.423876
525	224.659	356.711	0.309239
526	334.268	434.136	0.451422
527	276.339	404.926	0.367627
528	169.478	358.902	0.449094
529	274.345	291.718	0.47962
530	176.838	292.338	0.386464
531	252.756	346.343	0.346321
532	272.056	265.55	0.615041
533	287.461	351.217	0.380466
534	325.371	392.726	0.438169
535	256.518	359.198	0.378442
536	296.555	334.601	0.448659
537	210.071	310.525	0.467473
538	492.258	130.266	0.352312
539	510.608	189.307	0.66645
540	740.385	30.9478	0.582164
541	662.284	86.4969	0.77154
542	659.015	77.5157	0.742686
543	655.989	-33.2634	0.682752
544	624.213	205.454	0.688357
545	643.518	137.401	0.604203
546	192.407	-323.693	0.659938
547	185.865	-280.491	0.441293
548	210.225	-519.441	0.481154
549	165.83	-529.26	0.509544
550	165.529	-540.284	0.620924
551	211.129	-486.371	0.628395
552	171.805	-472.059	0.542026
553	32.6928	-395.448	0.57809
554	82.1598	-361.499	0.644564
555	37.4515	-423.158	0.55996
556	63.3778	-402.906	0.402418
557	114.013	-447.313	0.361224
558	187.925	-366.595	0.598581
559	381.788	465.449	0.560963
560	211.762	405.676	0.519804
561	177.55	311.678	0.576814
562	210.849	413.612	0.622498
563	273.671	231.071	0.676245
564	57.0076	318.521	0.513138
565	609.528	-90.6526	0.727328
566	655.746	-107.475	0.794971
567	682.367	-82.2699	0.649366
568	651.272	-81.4203	0.608665
569	579.792	-229.874	0.486301
570	564.658	-252.281	0.478455
571	474.203	-146.081	0.664724
572	490.731	-148.607	0.333212
573	456.588	-31.4977	0.521614
574	347.839	-215.238	0.737258
575	372.772	-213.845	0.630387
576	340.838	-205.712	0.723718
577	266.3	-276.285	0.553675
578	271.046	-330.354	0.620648
579	362.701	-164.817	0.596752
580	604.964	-304.571	0.603602
581	598.713	-372.52	0.483921
582	567.576	-305.747	0.427853
583	537.303	-327.992	0.407443
584	441.132	-429.743	0.748983
585	395.2	-220.831	0.781894
586	375.618	-213.703	0.771235
587	216.777	-518.103	0.551191
588	237.727	-67.0772	0.663344
589	356.801	-207.708	0.657446
590	252.448	-284.391	0.621219
591	329.74	-215.232	0.694739
592	310.011	45.6013	0.688326
593	351.08	-400.337	0.770557
594	100.239	-418.291	0.503455
595	46.2393	321.934	0.518501
596	47.853	262.87	0.575273
597	231.363	252.838	0.532541
598	450.381	-154.462	0.427674
599	460.254	-177.706	0.418195
600	11.8313	487.523	0.781862
601	96.2631	432.999	0.659505
602	73.6602	417.022	0.895893
603	94.8122	429.888	0.596095
604	13.9783	240.291	0.537805
605	63.3106	346.085	0.759598
606	102.696	422.423	0.856765
607	188.143	443.189	0.737432
608	154.402	216.481	0.61453
609	162.076	216.69	0.852475
610	289.357	449.027	0.748288
611	344.577	283.115	0.69772
612	318.669	219.433	0.493007
613	388.399	84.6369	0.401644
614	562.244	-38.0984	0.505215
615	339.331	141.057	0.214214
