# Supplementary material for: Synchronization of visual perception within the human fovea
Source: Nat Neurosci. 2025 Jul 16;28(9):1959–67. doi: 10.1038/s41593-025-02011-3 (PMC12411267; doi:10.1038/s41593-025-02011-3)
Supplement: Supplementary file 5 — Source data. [file 41593_2025_2011_MOESM5_ESM.zip › fig1/1j.xlsx]

## Sheet: Small spot
index	coordinateX_small_um	coordinateY_small_um	rt_small_ms
1	-4.35	-2.41667	286
2	-0.483333	-15.4667	328
3	-3.86667	-10.6333	268
4	-4.83333	-18.3667	248
5	-4.35	-1.93333	259
6	-3.38333	-3.86667	248
7	-1.45	-4.35	271
8	-0.966667	-3.86667	293
9	-1.93333	-17.4	186
10	-0.483333	-2.41667	335
11	-1.93333	-12.0833	228
12	-11.6	-15.95	218
13	-0.483333	-4.35	295
14	-19.8167	-0.966667	189
15	-3.86667	-10.6333	348
16	-3.38333	-7.25	200
17	-7.25	-7.25	244
18	-2.41667	-0.483333	238
19	-4.83333	-4.83333	253
20	-18.85	-5.31667	253
21	-2.41667	-1.93333	182
22	-10.6333	-3.86667	334
23	-13.05	-5.31667	355
24	-3.38333	-1.93333	230
25	-6.28333	-14.9833	220
26	-6.76667	-9.66667	198
27	-7.73333	-17.8833	278
28	-17.4	-28.5167	260
29	-3.86667	-25.6167	259
30	-7.73333	-10.6333	233
31	-2.41667	-39.15	231
32	-27.55	-20.3	234
33	-25.1333	-34.3167	224
34	-8.7	-34.3167	255
35	-9.66667	-18.85	257
36	0	-4.83333	218
37	-20.3	-19.8167	206
38	-11.6	-9.66667	271
39	-14.0167	-18.85	253
40	-7.73333	-36.7333	220
41	-29.4833	-8.21667	223
42	-4.83333	-27.0667	254
43	-7.73333	-18.3667	258
44	-14.0167	-26.5833	282
45	-16.9167	-20.3	208
46	-14.9833	-13.5333	262
47	-3.38333	-15.4667	159
48	-4.83333	-13.5333	215
49	-8.21667	-26.1	252
50	-0.966667	-33.35	219
51	-11.1167	-27.0667	252
52	-14.9833	-13.5333	207
53	-12.5667	-16.9167	264
54	-11.6	-20.3	257
55	-26.5833	-17.8833	277
56	-6.76667	-23.2	297
57	-19.3333	-28.5167	198
58	-8.7	-25.1333	255
59	-13.5333	-22.2333	256
60	-5.31667	-21.2667	306
61	-6.76667	-25.1333	249
62	-9.18333	-18.3667	259
63	-6.76667	-20.3	368
64	-5.31667	-12.5667	336
65	-2.41667	-8.21667	297
66	-4.83333	-18.3667	349
67	-17.4	-27.55	258
68	-8.21667	-20.7833	233
69	-10.6333	-22.2333	256
70	-15.4667	-21.2667	253
71	-5.31667	-16.4333	318
72	-8.21667	-23.6833	268
73	-3.86667	-12.5667	252
74	-5.8	-19.8167	288
75	-0.966667	-29	196
76	-16.9167	-37.7	195
77	-9.66667	-19.3333	226
78	-17.4	-4.83333	273
79	-14.5	-9.18333	277
80	-2.9	-11.1167	267
81	-5.8	0.483333	282
82	-16.4333	0.966667	258
83	-2.41667	1.93333	272
84	-1.93333	2.41667	289
85	-20.3	12.0833	286
86	-9.66667	22.7167	281
87	-7.25	9.18333	283
88	-1.93333	3.38333	266
89	-13.5333	3.86667	226
90	-4.83333	6.76667	264
91	-7.25	31.4167	190
92	-6.76667	8.7	234
93	-3.86667	3.86667	288
94	-5.31667	14.0167	283
95	-8.21667	13.5333	260
96	-4.35	7.25	229
97	-15.4667	11.1167	238
98	-31.4167	4.35	154
99	-23.2	3.86667	203
100	-6.76667	10.6333	245
101	-6.76667	5.8	268
102	-6.28333	8.21667	260
103	-15.4667	2.41667	175
104	-6.28333	14.9833	209
105	-10.6333	2.41667	248
106	-9.18333	13.5333	270
107	-14.0167	12.0833	301
108	-1.45	25.1333	196
109	-4.83333	8.21667	208
110	-14.0167	20.3	216
111	-9.66667	4.35	225
112	-11.1167	3.38333	238
113	-15.4667	10.15	245
114	-12.5667	11.1167	169
115	-5.8	20.3	258
116	-12.5667	6.28333	263
117	-9.18333	16.9167	248
118	-1.93333	11.6	218
119	-11.6	3.38333	366
120	-1.45	15.4667	307
121	29	-3.38333	276
122	10.15	-7.73333	285
123	13.05	-5.8	184
124	12.0833	-1.45	243
125	10.15	-14.5	250
126	7.73333	-19.8167	254
127	35.2833	-12.5667	275
128	1.93333	-10.15	225
129	7.25	-9.18333	238
130	8.7	-3.86667	271
131	27.0667	-2.9	225
132	12.0833	-13.05	258
133	9.66667	-7.25	307
134	21.75	-1.45	246
135	13.05	-15.95	273
136	2.41667	-3.38333	156
137	25.6167	-14.0167	178
138	7.73333	-6.28333	216
139	7.25	-10.6333	336
140	12.0833	-6.28333	254
141	12.0833	-14.0167	272
142	4.83333	-6.76667	262
143	0.483333	-2.9	295
144	14.9833	-18.85	259
145	12.5667	-20.7833	245
146	17.8833	-6.76667	309
147	6.76667	-3.86667	262
148	7.73333	-2.9	173
149	12.5667	-15.4667	258
150	9.18333	-2.41667	240
151	26.1	-16.9167	251
152	4.35	-7.25	301
153	9.18333	-1.93333	302
154	11.1167	-14.5	262
155	7.25	-10.15	295
156	2.41667	-9.66667	218
157	27.0667	-4.83333	140
158	29.9667	-16.9167	269
159	2.9	-6.28333	277
160	18.3667	0	187
161	17.4	-14.5	236
162	7.25	-8.7	233
163	17.8833	-16.4333	275
164	7.25	-12.5667	276
165	17.8833	-14.5	299
166	19.3333	-8.21667	274
167	0.966667	-8.7	196
168	6.76667	-8.7	264
169	20.7833	-1.93333	334
170	13.5333	-1.93333	226
171	6.28333	-3.38333	263
172	6.76667	-10.15	266
173	7.25	-3.38333	312
174	2.9	-4.35	260
175	28.0333	-11.1167	226
176	2.41667	-0.966667	261
177	10.6333	-0.966667	265
178	10.6333	-15.4667	181
179	21.2667	-29.9667	220
180	18.3667	-41.5667	215
181	1.45	-24.1667	248
182	6.28333	-2.41667	331
183	14.0167	-32.3833	242
184	1.45	-7.25	252
185	2.9	-25.1333	211
186	8.7	-30.45	231
187	1.93333	-26.1	185
188	0.483333	-14.5	218
189	17.4	-35.2833	212
190	15.4667	0	260
191	4.83333	-14.5	206
192	6.28333	-30.9333	243
193	10.15	-43.0167	292
194	6.76667	-9.66667	314
195	10.15	-17.4	233
196	14.9833	-14.9833	203
197	6.28333	-23.6833	259
198	5.8	-18.85	255
199	12.0833	-30.45	226
200	0.966667	-17.8833	267
201	12.5667	-14.5	230
202	6.28333	-28.5167	198
203	12.5667	-34.3167	218
204	13.5333	-15.95	224
205	27.0667	-22.7167	272
206	6.28333	-12.0833	267
207	13.5333	-17.8833	307
208	15.4667	-14.5	239
209	15.95	-20.3	239
210	19.8167	-32.8667	236
211	11.1167	-18.85	237
212	28.5167	-22.2333	331
213	23.2	-25.6167	246
214	16.4333	-28.5167	348
215	4.35	-23.6833	227
216	14.9833	-19.8167	236
217	6.28333	-7.25	328
218	8.7	-10.6333	255
219	15.4667	-27.55	193
220	26.5833	-2.41667	239
221	34.3167	-27.0667	191
222	20.7833	-13.5333	255
223	12.5667	-9.18333	294
224	4.83333	-21.2667	214
225	15.4667	-13.05	248
226	21.2667	-20.3	253
227	6.76667	-29.4833	309
228	32.3833	-39.6333	274
229	6.76667	-19.3333	166
230	15.4667	-37.7	285
231	13.5333	-19.8167	305
232	30.45	-7.73333	262
233	19.8167	-6.76667	252
234	5.31667	-18.3667	277
235	21.75	-8.21667	287
236	13.05	-34.8	254
237	24.65	-55.5833	307
238	16.9167	-3.38333	280
239	24.1667	-13.05	224
240	15.4667	-1.93333	206
241	29	-25.1333	318
242	27.0667	-35.2833	254
243	14.5	-29.4833	264
244	7.25	-21.75	238
245	23.2	-17.4	216
246	8.7	-29.4833	249
247	14.0167	-22.2333	229
248	19.8167	-13.05	207
249	10.15	-28.5167	221
250	28.5167	-40.6	272
251	25.1333	-20.3	232
252	16.9167	-23.6833	239
253	15.95	-9.66667	155
254	21.2667	-25.6167	222
255	30.45	-18.85	211
256	32.3833	-10.15	279
257	22.2333	-12.5667	192
258	35.2833	-7.73333	254
259	15.95	-7.25	281
260	15.95	-9.18333	225
261	26.1	-24.65	256
262	5.8	-26.5833	235
263	20.3	-22.7167	283
264	14.5	-31.4167	236
265	20.7833	-24.1667	329
266	14.5	-19.8167	220
267	30.45	-19.8167	239
268	22.7167	-27.55	191
269	16.4333	-13.5333	231
270	16.9167	-25.1333	242
271	23.6833	-16.9167	247
272	16.9167	-7.73333	230
273	22.7167	-17.4	239
274	24.1667	-16.9167	246
275	13.05	-16.4333	237
276	34.3167	-25.6167	369
277	19.3333	-17.8833	224
278	5.31667	-30.9333	287
279	48.8167	-28.0333	240
280	15.4667	-15.95	206
281	46.8833	-19.3333	248
282	39.15	-2.9	226
283	25.1333	-10.6333	257
284	29.4833	-4.83333	303
285	38.6667	-10.6333	212
286	20.7833	-6.76667	193
287	39.6333	-7.25	248
288	14.5	-4.35	187
289	26.5833	-4.35	337
290	29.4833	-4.83333	262
291	39.6333	0	232
292	8.7	-1.93333	212
293	14.5	-3.86667	236
294	37.2167	-13.05	364
295	19.8167	-2.9	327
296	14.0167	2.41667	242
297	24.65	1.45	239
298	21.75	0.966667	193
299	15.95	6.28333	238
300	2.9	4.35	272
301	6.28333	9.66667	300
302	15.95	3.38333	285
303	14.5	3.38333	297
304	21.75	6.76667	234
305	7.25	3.86667	199
306	26.1	4.83333	353
307	41.0833	6.28333	253
308	16.4333	8.21667	263
309	4.83333	14.0167	220
310	27.0667	7.25	203
311	0.483333	0.483333	259
312	3.86667	5.31667	283
313	1.93333	7.73333	265
314	8.21667	10.15	219
315	6.76667	1.93333	203
316	5.8	11.1167	294
317	6.76667	5.31667	273
318	19.3333	17.8833	206
319	12.0833	8.7	302
320	1.45	14.5	192
321	5.8	10.6333	336
322	15.4667	0.483333	225
323	22.7167	6.76667	347
324	3.86667	5.8	291
325	11.6	17.4	236
326	17.4	11.6	258
327	27.55	15.95	232
328	28.5167	12.5667	256
329	23.2	18.85	239
330	24.65	5.8	230
331	23.6833	2.41667	245
332	26.1	13.5333	180
333	6.76667	1.45	326
334	19.8167	11.6	217
335	20.3	8.7	268
336	23.6833	22.7167	240
337	35.2833	7.73333	308
338	26.1	19.3333	237
339	26.5833	22.2333	217
340	15.95	1.93333	162
341	24.1667	6.76667	297
342	10.6333	18.3667	204
343	14.0167	19.3333	214
344	43.0167	4.35	216
345	35.2833	2.41667	214
346	21.75	13.05	187
347	21.2667	34.3167	194
348	42.05	7.25	210
349	8.21667	1.93333	349
350	23.6833	8.7	208
351	21.2667	10.6333	290
352	21.75	0.483333	218
353	18.3667	13.05	200
354	23.6833	4.35	232
355	12.5667	1.93333	278
356	25.1333	2.9	270
357	28.0333	18.3667	200
358	38.1833	18.85	219
359	11.1167	14.0167	237
360	28.0333	0.966667	237
361	29.9667	3.86667	240
362	19.3333	0.483333	215
363	19.8167	13.5333	209
364	31.4167	31.9	298
365	27.0667	11.6	200
366	49.3	11.6	210
367	26.1	14.5	255
368	3.86667	20.7833	243
369	28.0333	11.1167	333
370	40.1167	6.28333	204
371	24.1667	32.3833	195
372	8.7	14.0167	217
373	33.35	2.9	247
374	28.0333	2.41667	314
375	19.8167	4.83333	208
376	23.2	3.38333	309
377	55.1	15.4667	170
378	12.5667	7.73333	262
379	19.8167	20.7833	247
380	29	8.7	271
381	14.9833	18.3667	257
382	13.5333	8.7	254
383	6.76667	14.9833	230
384	24.65	7.25	240
385	26.5833	25.1333	289

## Sheet: Large spot
index	coordinateX_large_um	coordinateY_large_um	rt_large_ms
1	-3.86667	-2.9	252
2	-1.93333	-0.966667	230
3	-6.28333	-3.38333	234
4	-4.83333	0	287
5	-8.7	-11.1167	202
6	-0.966667	-11.6	256
7	-0.483333	-26.1	292
8	-11.6	-19.8167	204
9	-0.966667	-18.3667	281
10	-2.41667	-18.85	206
11	0	-6.28333	258
12	-1.93333	-6.28333	203
13	-4.83333	-5.31667	219
14	-18.85	-0.483333	221
15	-7.25	-0.966667	244
16	-2.41667	-2.9	238
17	-3.38333	-0.483333	235
18	-18.85	-23.2	214
19	-9.66667	-2.9	230
20	-15.4667	-0.483333	191
21	-2.9	-5.31667	232
22	-21.2667	-12.0833	200
23	-5.8	-3.86667	223
24	-9.18333	-5.8	192
25	-11.6	-6.28333	201
26	-2.9	-2.9	257
27	-7.73333	-6.28333	218
28	-3.86667	-13.5333	206
29	-14.0167	-0.483333	199
30	-28.0333	-17.8833	206
31	-9.18333	-30.45	171
32	-1.45	-28.0333	186
33	-5.8	-15.95	189
34	-14.5	-26.5833	202
35	-21.75	-24.65	228
36	-5.31667	-25.1333	196
37	-26.1	-25.1333	221
38	-8.7	-15.95	208
39	-18.3667	-10.15	204
40	-10.15	-19.3333	142
41	-8.7	-19.8167	222
42	-8.21667	-15.95	204
43	-15.4667	-23.6833	202
44	-11.1167	-21.75	200
45	-2.41667	-13.05	211
46	-3.86667	-33.8333	184
47	-3.86667	-4.83333	165
48	-18.3667	-11.6	211
49	-4.83333	-26.1	300
50	-17.8833	-11.6	205
51	-5.31667	-9.18333	204
52	-0.966667	-29.9667	258
53	-14.9833	-39.15	209
54	-4.35	-22.7167	174
55	-4.83333	-33.8333	225
56	-4.35	-29	233
57	-9.66667	-16.4333	196
58	-27.0667	-22.2333	214
59	-12.5667	-3.38333	233
60	-11.6	-14.0167	209
61	-1.93333	-14.0167	246
62	-2.41667	-8.21667	266
63	-2.41667	-19.3333	260
64	-5.8	-43.9833	225
65	-2.9	-19.8167	256
66	-6.28333	-20.3	205
67	-4.35	-13.05	201
68	-1.93333	-31.9	203
69	-7.25	-29.4833	278
70	-8.7	-16.9167	257
71	-1.45	-19.8167	177
72	-3.86667	-2.9	237
73	-4.83333	-4.35	204
74	-1.93333	1.45	207
75	-0.966667	7.73333	282
76	-5.31667	6.76667	253
77	-10.15	18.3667	202
78	-6.28333	16.4333	190
79	-4.35	6.76667	264
80	-12.5667	13.05	240
81	-11.6	1.45	216
82	-26.1	5.8	229
83	-5.8	17.8833	229
84	-21.2667	9.18333	210
85	0	7.73333	268
86	-0.966667	10.15	237
87	-12.5667	3.86667	237
88	-16.9167	8.7	212
89	-5.31667	10.6333	261
90	-1.93333	10.15	227
91	-5.8	7.73333	198
92	-3.38333	14.0167	187
93	-1.93333	1.45	198
94	-0.483333	11.6	183
95	-3.86667	14.5	228
96	-1.45	8.21667	247
97	-19.8167	0.966667	226
98	-6.76667	3.38333	200
99	-0.966667	2.9	158
100	-6.76667	8.7	197
101	-7.25	16.9167	208
102	-10.15	10.15	191
103	-0.483333	12.5667	213
104	-2.41667	7.25	185
105	-16.4333	2.41667	221
106	-3.86667	7.25	194
107	-16.9167	12.5667	208
108	-5.8	0.483333	212
109	-12.5667	13.5333	178
110	-10.6333	7.25	197
111	-2.41667	1.45	205
112	-12.5667	0.483333	199
113	-9.18333	7.25	232
114	-12.0833	3.38333	180
115	-14.5	1.93333	201
116	-1.45	16.4333	212
117	14.9833	-2.9	203
118	12.5667	-3.86667	218
119	18.3667	-0.483333	206
120	21.75	-21.2667	253
121	6.76667	0	174
122	9.66667	-11.6	210
123	24.1667	-17.4	226
124	42.05	-6.76667	169
125	1.93333	-14.0167	230
126	13.5333	-1.93333	266
127	21.2667	-8.7	232
128	4.83333	-1.45	210
129	6.76667	-3.86667	237
130	4.35	-5.8	236
131	14.0167	-17.4	145
132	8.7	-8.7	217
133	2.41667	-15.4667	221
134	14.0167	-12.0833	203
135	6.76667	-0.966667	195
136	3.86667	-14.9833	235
137	1.93333	-1.45	190
138	11.1167	-7.25	217
139	21.2667	-14.0167	237
140	1.93333	-12.5667	221
141	4.83333	-14.9833	172
142	13.05	-6.28333	225
143	5.31667	-9.18333	184
144	19.3333	-22.7167	226
145	3.86667	-13.5333	219
146	2.41667	-20.7833	227
147	22.7167	-22.2333	232
148	12.5667	-7.73333	244
149	17.4	-7.73333	209
150	3.38333	0	229
151	1.93333	-9.18333	191
152	30.45	-7.73333	241
153	22.7167	-10.15	247
154	6.28333	-14.0167	223
155	38.1833	-10.6333	250
156	26.1	-9.18333	235
157	6.76667	-22.2333	258
158	6.28333	-19.3333	212
159	20.7833	-8.21667	251
160	16.4333	-29.9667	234
161	12.5667	-0.483333	260
162	32.8667	-25.6167	249
163	9.18333	-23.6833	264
164	0.966667	-3.86667	210
165	6.28333	-3.38333	226
166	14.9833	-10.6333	279
167	1.45	0	266
168	16.4333	-12.5667	257
169	2.9	-8.7	251
170	31.9	-11.6	236
171	16.9167	-1.45	213
172	16.9167	-7.25	198
173	9.18333	-4.35	251
174	4.35	-10.6333	192
175	17.8833	-3.86667	196
176	3.38333	-2.41667	192
177	4.83333	-7.73333	189
178	11.6	-15.95	229
179	4.83333	-4.35	202
180	4.35	-3.38333	217
181	33.8333	-13.05	191
182	4.35	-3.38333	224
183	25.1333	-1.93333	220
184	10.6333	-10.15	196
185	3.86667	-23.2	218
186	1.45	-26.5833	221
187	1.93333	-23.2	200
188	19.8167	-29.4833	198
189	8.21667	-28.0333	212
190	1.45	-11.6	198
191	3.86667	-12.5667	162
192	7.25	-13.5333	185
193	8.21667	-14.5	197
194	4.83333	-6.76667	209
195	9.66667	-26.1	174
196	3.86667	-5.31667	163
197	10.6333	-38.6667	224
198	5.8	-5.31667	220
199	1.93333	-48.3333	191
200	6.76667	-25.1333	238
201	2.41667	-8.21667	189
202	12.5667	-25.6167	149
203	15.95	-0.483333	222
204	6.28333	-27.55	220
205	2.41667	-19.3333	253
206	5.31667	-3.86667	172
207	2.41667	-29	186
208	0.966667	-29	223
209	9.66667	-5.8	205
210	2.41667	-23.6833	183
211	23.6833	-8.7	141
212	0.966667	-9.18333	228
213	46.8833	-25.1333	257
214	15.4667	-9.18333	228
215	28.0333	-23.6833	235
216	14.0167	-33.35	222
217	15.4667	-28.0333	180
218	27.55	-37.2167	197
219	7.73333	-36.7333	211
220	24.1667	-20.3	218
221	11.6	-18.3667	214
222	29.4833	-15.95	191
223	13.5333	-9.66667	186
224	14.9833	-6.76667	224
225	17.4	-6.76667	250
226	6.28333	-18.3667	207
227	35.7667	-7.73333	226
228	31.9	-23.6833	241
229	16.9167	-9.66667	223
230	28.0333	-18.85	272
231	15.95	-14.0167	210
232	35.7667	-18.3667	210
233	25.6167	-16.4333	240
234	10.15	-5.31667	228
235	19.3333	-37.2167	207
236	23.2	-5.8	250
237	27.0667	-29.4833	254
238	32.3833	-6.28333	209
239	45.9167	-25.6167	211
240	19.8167	-8.21667	233
241	19.8167	-25.1333	288
242	38.1833	-27.0667	229
243	10.6333	-21.2667	223
244	24.1667	-2.9	230
245	30.45	-2.9	256
246	42.5333	-19.8167	256
247	13.5333	-16.9167	268
248	16.4333	-5.8	205
249	23.6833	-15.4667	210
250	18.3667	-20.7833	213
251	26.5833	-17.8833	258
252	29.9667	-22.7167	255
253	1.93333	-14.5	220
254	9.66667	-18.3667	224
255	0.483333	-27.55	195
256	24.1667	-20.3	215
257	5.8	-15.95	263
258	8.21667	-27.0667	208
259	22.2333	-34.8	184
260	32.8667	-29	218
261	28.5167	-12.5667	153
262	10.6333	-6.76667	217
263	53.65	-22.2333	197
264	38.1833	-21.75	233
265	3.38333	-17.4	192
266	26.5833	-15.95	167
267	19.8167	-15.4667	200
268	14.9833	-19.8167	194
269	18.85	-18.3667	229
270	29.9667	-16.9167	216
271	12.0833	-22.2333	186
272	16.4333	-12.5667	189
273	21.75	0	210
274	20.3	-16.9167	185
275	14.5	-9.66667	197
276	11.6	-38.1833	203
277	35.2833	-30.9333	258
278	12.0833	-26.5833	187
279	14.5	-22.7167	196
280	28.5167	-20.3	220
281	15.4667	-24.1667	204
282	30.9333	-6.76667	211
283	12.5667	-9.18333	254
284	29.4833	-11.6	256
285	40.6	-22.2333	207
286	14.9833	-21.2667	210
287	10.15	-16.9167	196
288	7.73333	-26.1	251
289	36.7333	-15.4667	220
290	22.2333	-2.41667	223
291	26.5833	-10.6333	204
292	23.2	-15.95	201
293	2.41667	-5.8	199
294	27.0667	-3.38333	196
295	27.0667	-0.966667	222
296	18.3667	-18.3667	220
297	29	-4.35	212
298	37.2167	-4.35	152
299	33.8333	0	205
300	13.05	0	215
301	19.8167	-8.21667	165
302	12.0833	-14.5	283
303	14.5	-3.86667	270
304	19.8167	-5.8	211
305	25.1333	-0.966667	236
306	31.9	-1.93333	241
307	35.7667	-6.28333	247
308	5.31667	-0.966667	214
309	14.9833	-1.93333	200
310	38.6667	-10.15	235
311	13.5333	-19.8167	213
312	5.8	0.483333	215
313	0.483333	11.1167	270
314	16.4333	11.1167	226
315	29	1.93333	206
316	5.8	2.41667	246
317	12.5667	5.31667	183
318	8.21667	1.45	188
319	8.7	1.45	247
320	12.5667	1.93333	241
321	8.7	11.6	198
322	0.483333	4.83333	190
323	20.3	5.8	255
324	7.73333	7.73333	246
325	0.483333	18.3667	229
326	1.45	26.1	212
327	1.93333	13.5333	237
328	2.41667	3.86667	251
329	5.8	6.76667	213
330	5.31667	10.6333	197
331	6.76667	5.31667	238
332	2.9	8.21667	230
333	9.18333	12.0833	209
334	16.9167	3.86667	170
335	3.86667	7.25	249
336	14.5	13.5333	210
337	0.966667	8.21667	224
338	8.21667	4.35	195
339	20.7833	7.25	222
340	39.15	11.1167	200
341	26.5833	10.15	225
342	23.6833	9.66667	229
343	31.9	5.8	230
344	21.75	6.76667	204
345	19.8167	8.21667	193
346	9.18333	23.2	205
347	9.18333	4.83333	161
348	18.85	0.966667	191
349	28.0333	7.25	195
350	15.4667	10.6333	201
351	20.7833	13.05	171
352	5.31667	17.4	200
353	27.55	7.73333	250
354	27.55	10.6333	212
355	24.1667	16.9167	193
356	10.15	3.38333	230
357	7.73333	17.8833	206
358	32.3833	8.7	195
359	23.2	8.21667	224
360	14.0167	1.93333	208
361	14.9833	13.05	225
362	13.5333	9.18333	248
363	12.0833	14.5	233
364	21.75	17.4	193
365	7.25	19.3333	206
366	17.4	11.1167	236
367	36.7333	2.41667	162
368	22.7167	2.41667	230
369	5.31667	1.45	217
370	14.0167	2.9	178
371	23.2	10.15	148
372	5.8	7.25	243
373	22.7167	1.93333	188
374	22.2333	9.66667	225
375	26.1	14.0167	196
376	26.1	14.5	220
377	18.3667	17.4	259
378	34.3167	9.18333	232
379	8.7	13.5333	208
380	22.7167	1.93333	252
381	22.7167	13.05	200
382	52.6833	6.76667	232
383	19.8167	16.9167	260
384	9.66667	9.66667	216
385	28.5167	18.85	277
386	16.4333	6.76667	277
387	19.3333	14.5	226
388	21.75	0.966667	255
389	22.2333	9.66667	208
390	13.05	8.21667	245
391	30.45	7.25	272
392	18.3667	1.93333	224
393	10.15	7.25	213
394	13.5333	6.28333	256
395	26.5833	16.4333	220
396	19.3333	7.25	269
397	22.7167	6.76667	239
398	25.1333	12.0833	264
399	12.0833	12.5667	254
400	20.3	22.7167	227
401	26.5833	3.86667	269
