# Supplementary material for: Synchronization of visual perception within the human fovea
Source: Nat Neurosci. 2025 Jul 16;28(9):1959–67. doi: 10.1038/s41593-025-02011-3 (PMC12411267; doi:10.1038/s41593-025-02011-3)
Supplement: Supplementary file 5 — Source data. [file 41593_2025_2011_MOESM5_ESM.zip › fig1/1k.xlsx]

## Sheet: Small spot
-165	-135	-105	-75	-45	-15	15	45	75	105	135	165
271	224	293	248	328	286	186	253	256	286	253	278
259	336	355	228	259	268	348	253	272	190	273	234
248	258	198	258	218	248	200	226	154	283	282	234
263	218	257	297	238	335	244	258	285	238	266	209
243	258	271	233	182	295	230	283	250	307	288	270
246	302	220	288	220	189	215	260	209	238	260	366
273	218	223	277	260	334	252	175	230	262	229	276
272	277	264	187	231	233	252	208		258	203	336
260	275	281	236	255	218	257	271		240	245	262
305	276	225	196	206	262	297	225		217	268	173
	264	245	312	254	159	255	309			196	262
	334	301	181	282	219	256	251			216
	226	295	252	208	277	252	219			248
	220	140	231	207	249	264	336			184
	215	233	218	198	349	275	291			254
	212	299	260	306	258	225	258			156
	206	274	292	259	195	267	232			178
	314	266	224	368	289	265	230			295
	203	226	272	253	226	203	245			259
	255	261	307	318	301	273	217
	331	265	193	268	169	302	268
	227	248	191	196	216	192	204
	277	331	255	267	254	225	187
		242	214	238	245	236	210
		211	274	307	263	256	270
		185	285	262	272	239	219
		243	254	269	235	180	255
		233	238	239	283	326	243
		259	216	237	329	240	208
		226	221	236	191	308	262
		230	222	253	231	237	271
		198	192	252	242	162	257
		218	281	287	193	297	289
		267	225	307	248	214
		239	236	280	187	216
		236	220	224	337	214
		246	239	206	262	194
		348	239	318	285	290
		328	246	254	220	200
		255	369	264	283	232
		239	240	249	294	237
		294	212	229	206	237
		248	364	207	347	240
		309	263	232	217	215
		166		239	349	298
		203		155	208	200
				211	218	333
				279	278	204
				254	200	195
				256	210	247
				247	309	314
				230	170	247
				237	254	240
				224
				287
				206
				248
				226
				257
				303
				212
				232
				236
				327
				242
				239
				193
				238
				272
				300
				297
				234
				199
				353
				253
				259

## Sheet: Large spot
-165	-135	-105	-75	-45	-15	15	45	75	105	135	165
219	203	222	258	287	252	202	208	206	202	221	201
235	228	211	223	256	230	204	229	268	210	204	228
198	184	233	218	292	234	165	187	213	237	198	247
226	240	196	171	191	281	300	232	212	158	183	197
208	200	253	186	232	244	174	201	205	191	199	221
226	178	266	142	200	238	214	253	203	185	212	194
169	237	223	204	192	214	233	221	210	208	217	230
232	203	257	205	206	230	225	219	217	197	190	236
237	172	236	209	199	257	204	170	232	180	229	227
226	225	192	246	206	189	190	249	251	218	241	191
221	279	196	266	196	211	237	222	210	206	247	251
197	192	202	260	221	204	195	161	230	210	250	213
	217	224	205	202	258	244	191	200	145	264	224
	197	198	278	200	225	258	195		235
	191	212	257	203	209	260	171		221
	238	198	282	237	256	217	250		184
	149	174	212	207	201	205	224		209
	222	224	251	227	177	255	217		233
	183	220	198	174	202	246	148
	257	189	251	226	264	229	220
	211	220	229	235	216	212	232
	198	253	191	212	229	213	208
	260	172	220	249	261	197	216
		186	196	266	234	209	226
		223	218	189	210	224	272
		218	162	200	235	195	213
		214	209	185	207	225	264
		186	205	163	209	229	227
		207	141	191	268	204
		241	228	210	210	193
		223	228	211	213	205
		272	222	233	255	201
		210	180	223	224	212
		240	250	256	263	193
		254	226	256	184	230
		211	228	205	153	206
			250	220	233	195
			288	195	192	225
			229	215	167	248
			230	208	216	162
			258	197	186	230
			218	200	189	178
			229	194	185	243
			196	210	196	188
			220	197	220	196
			204	203	223	252
			254	258	220	277
			256	187	200	277
			204	211	213	255
			212	207	215	208
			283	210	246	224
			236	251	183	256
			206	201	188	269
			241	199	190	239
				196	237	269
				222	230
				152	200
				215	208
				165	206
				270	236
				241	225
				247	259
				214	200
				235	232
				270	245
				226	220
				247
				238
				193
				254
