# Supplementary material for: Synchronization of visual perception within the human fovea
Source: Nat Neurosci. 2025 Jul 16;28(9):1959–67. doi: 10.1038/s41593-025-02011-3 (PMC12411267; doi:10.1038/s41593-025-02011-3)
Supplement: Supplementary file 5 — Source data. [file 41593_2025_2011_MOESM5_ESM.zip › fig1/1l.xlsx]

## Sheet: Small spot (temporal)
index	coordinateX_temporal_small_um	coordinateY_temporal_small_um	rt_temporal_small_ms
1	-2.9	-9.18333	-0.434809
2	-8.21667	-6.28333	0.615614
3	-10.6333	9.18333	0.516518
4	-10.15	-1.45	-0.434809
5	-12.5667	11.6	0.15977
6	-26.1	-18.85	0.853446
7	-3.86667	1.45	0.675072
8	-14.9833	1.45	-0.652822
9	-24.65	0.483333	-0.216797
10	-6.28333	0	-0.276255
11	-13.05	23.6833	-0.395171
12	-14.9833	-14.0167	-1.32668
13	-15.95	8.21667	-0.652822
14	-0.483333	14.9833	-0.593364
15	-27.0667	-9.66667	0.0606735
16	-1.45	5.31667	0.635434
17	-9.66667	-8.7	-0.276255
18	-25.6167	-30.9333	2.49845
19	-5.8	23.2	0.774169
20	-17.4	30.45	-0.41499
21	-5.8	11.6	1.70568
22	-6.76667	-8.7	-0.0780617
23	-15.4667	-11.1167	0.536337
24	-1.93333	2.9	1.012
25	-5.31667	18.85	0.100312
26	-3.38333	-8.21667	0.476879
27	-9.66667	29.9667	-0.950112
28	-16.4333	1.93333	-0.097881
29	-9.18333	-10.15	-0.335713
30	-18.3667	14.0167	2.53809
31	-1.93333	7.73333	0.893085
32	-1.93333	-11.6	-1.1483
33	-20.7833	52.2	-0.276255
34	-9.18333	5.8	2.26062
35	-29	2.41667	-0.355532
36	-12.5667	-11.6	0.15977
37	-2.41667	23.2	0.476879
38	-6.28333	12.5667	-1.26722
39	-17.4	16.4333	-0.633003
40	-4.35	-7.73333	-0.831196
41	-43.0167	6.28333	-0.930292
42	-23.6833	28.0333	-1.2474
43	-12.0833	13.5333	-0.751918
44	-2.9	36.25	-0.315893
45	-16.9167	35.7667	-0.593364
46	-3.86667	11.1167	-0.633003
47	-54.6167	20.7833	0.100312
48	-2.41667	-9.18333	-0.771738
49	-20.7833	24.65	-0.0582424
50	-5.31667	25.1333	1.26965
51	-3.86667	6.28333	-0.375351
52	-13.05	16.9167	-0.216797
53	-8.7	-18.85	-0.1177
54	-1.93333	-4.83333	-0.71228
55	-14.9833	9.66667	0.516518
56	-22.7167	34.3167	-0.177158
57	-4.35	8.21667	-0.0186037
58	-10.15	24.65	-0.0582424
59	-36.25	-4.83333	1.05164
60	-9.66667	32.8667	0.635434
61	-16.9167	7.73333	1.80477
62	-18.3667	32.3833	1.38857
63	-18.3667	33.35	0.0804929
64	-53.65	16.4333	-0.296074
65	-29.4833	-1.93333	-1.36632
66	-21.2667	-14.0167	-1.08885
67	-15.4667	2.41667	-0.1177
68	-17.4	24.1667	-0.335713
69	-6.76667	13.5333	1.98315
70	-8.21667	13.5333	-0.930292
71	-6.76667	3.86667	-0.910473
72	-21.75	18.85	1.86423
73	-29	17.4	-1.00957
74	-0.966667	14.0167	-0.851015
75	-31.4167	14.0167	-0.216797
76	-6.76667	-9.18333	1.56694
77	-3.86667	22.2333	-0.652822
78	-6.76667	-9.18333	-1.26722
79	-0.483333	-51.2333	-1.50505
80	-14.9833	-27.0667	-1.40596
81	-11.1167	-20.3	-1.06903
82	-2.41667	-14.0167	-0.395171
83	-14.5	-34.3167	-0.474448
84	-3.38333	-12.5667	0.853446
85	-29.4833	-16.9167	-0.553725
86	-19.3333	-23.6833	0.615614
87	-18.85	-16.9167	0.853446
88	-2.9	-7.25	-0.514087
89	-1.45	-22.2333	-0.315893
90	-12.0833	-5.8	-0.097881
91	-34.8	-4.83333	0.239047
92	-17.4	-42.5333	-1.06903
93	-3.38333	-28.5167	-0.474448
94	-18.3667	-36.7333	0.0606735
95	-22.2333	-18.3667	-1.2474
96	-1.45	-36.25	-1.10867
97	-32.8667	-0.483333	-0.494267
98	-12.5667	0.483333	0.0408542
99	-8.21667	-3.86667	-0.216797
100	-4.83333	-22.7167	0.0606735
101	-6.76667	-16.9167	0.417421
102	-6.28333	-11.6	1.07146
103	-22.2333	-21.2667	-0.0186037
104	-26.1	-33.35	0.476879
105	-23.6833	24.65	1.28947
106	-14.5	-14.0167	-0.98975
107	-17.8833	-22.7167	-0.573545
108	-0.483333	12.0833	-1.58433
109	-21.2667	-19.3333	0.45706
110	-1.93333	-19.8167	-1.2474
111	-19.8167	-15.4667	-0.0780617
112	-6.76667	-2.41667	-1.2474
113	-46.8833	7.73333	-0.097881
114	-20.3	-16.9167	1.012
115	-5.31667	-8.21667	0.100312
116	-6.76667	-8.7	-0.514087
117	-14.9833	-39.15	0.873266
118	-3.38333	-11.1167	0.496699
119	-14.0167	-16.9167	-0.454629
120	-7.25	8.21667	2.16152
121	-14.5	-11.6	0.893085
122	-17.8833	-26.1	0.575976
123	-15.95	-29.9667	-0.692461
124	-12.5667	-16.9167	-0.870834
125	-2.9	-31.4167	0.377783
126	-41.5667	-16.4333	-2.09963
127	-13.5333	-8.7	-1.16812
128	-16.4333	-28.0333	0.139951
129	-29.9667	-59.9333	1.82459
130	-6.28333	-7.25	-1.52487
131	-52.2	-9.66667	-0.514087
132	-6.28333	-6.28333	-0.732099
133	-13.5333	-21.2667	-0.771738
134	-7.25	-29	-0.822367
135	-20.7833	-10.15	-0.84057
136	-15.95	-17.8833	0.888688
137	-28.0333	-13.05	-0.23988
138	-14.0167	-8.7	-0.0396505
139	-2.41667	-10.15	-1.00439
140	-10.15	-25.1333	-0.603935
141	-3.38333	-26.1	-0.767759
142	-12.0833	-18.85	-0.622137
143	-7.73333	-28.0333	0.23339
144	-1.45	-21.2667	-0.731354
145	-15.4667	-46.8833	-0.713151
146	-29.4833	-12.5667	-1.47767
147	-35.2833	-6.28333	0.615647
148	-24.1667	-24.1667	-0.949786
149	-1.45	-4.35	-0.512921
150	-18.3667	-10.6333	-0.858773
151	-0.966667	-11.6	-1.49587
152	-2.9	-17.4	-0.913381
153	-17.4	-13.5333	-0.130664
154	-39.15	-15.4667	-0.112461
155	-24.65	-43.9833	0.215188
156	-25.6167	-26.1	2.14468
157	-7.25	0.966667	-0.949786
158	-8.7	-21.75	0.415417
159	-10.15	-10.15	-0.949786
160	-13.5333	-1.93333	-0.0396505
161	-20.3	6.28333	1.59859
162	-8.7	-31.4167	0.997904
163	-9.66667	-49.3	-1.00439
164	-21.2667	-24.65	1.10712
165	-18.3667	-18.85	0.506431
166	-3.38333	-24.1667	1.27095
167	-27.55	-31.4167	1.47118
168	-10.6333	-0.966667	-0.203475
169	-25.1333	-23.6833	-0.0942586
170	-10.6333	-35.2833	0.0149577
171	-38.1833	-17.8833	-0.0578532
172	-22.2333	-9.66667	0.0877685
173	-4.83333	-25.1333	-0.476516
174	-48.3333	-20.7833	1.07072
175	-4.35	5.8	0.23339
176	-16.4333	-6.28333	1.85343
177	-23.2	-11.6	0.506431
178	-25.6167	-14.0167	-0.785962
179	-45.4333	-23.2	-0.421908
180	-45.4333	-35.2833	2.25389
181	-4.83333	-9.66667	-0.822367
182	-19.3333	-18.85	-0.822367
183	-18.3667	-8.7	-0.130664
184	-23.6833	-6.28333	0.0149577
185	-27.0667	-16.4333	1.14353
186	-34.3167	-32.8667	1.28915
187	-11.1167	-34.8	-0.658543
188	-12.5667	-0.966667	-0.895178
189	-21.75	-44.4667	-0.00324505
190	-24.65	-47.85	1.48938
191	-4.35	-23.2	-0.258083
192	-22.2333	0	1.92624
193	-22.2333	-22.2333	0.142377
194	-24.65	-10.6333	-0.585732
195	-17.8833	7.73333	-0.913381
196	-18.85	-9.18333	-0.112461
197	-23.6833	6.28333	-0.0396505
198	-25.6167	-0.966667	2.2903
199	-20.3	-9.66667	-0.421908
200	-33.8333	9.66667	-0.421908
201	-26.5833	-9.18333	-0.385502
202	-20.7833	-12.0833	0.797675
203	-38.1833	-9.66667	-0.876976
204	-42.05	3.38333	1.05251
205	-40.1167	-17.8833	-0.713151
206	-43.5	-11.6	-1.27744
207	-25.1333	-11.6	1.52578
208	-42.05	-14.9833	0.0695658
209	-29	-0.966667	-1.36845
210	-28.0333	-10.15	-0.221678
211	-26.1	-9.18333	0.196985
212	-29.9667	-15.95	0.0877685
213	-25.6167	0	-1.27744
214	-32.8667	-12.0833	0.615647
215	-29.9667	-1.93333	0.160579
216	-46.4	-18.3667	0.0695658
217	-18.3667	-3.86667	-0.512921
218	-36.25	0.483333	0.43362
219	-28.5167	-8.7	1.30735
220	-9.18333	-2.41667	-0.367299
221	-29.4833	0.966667	-1.85992
222	-10.6333	-15.4667	-0.64034
223	-20.7833	-2.9	-0.585732
224	-20.7833	-11.6	-0.567529
225	-24.1667	-8.21667	-0.713151
226	-31.4167	6.76667	-0.549327
227	-27.0667	11.1167	-0.567529
228	-42.5333	11.6	0.287998
229	-51.7167	4.83333	0.852283
230	-8.21667	-6.76667	-0.767759
231	-7.73333	9.66667	-1.27744
232	-16.4333	-18.85	2.14468
233	-24.65	-2.9	-1.16822
234	-38.6667	28.0333	0.688458
235	-18.85	-22.2333	2.01726
236	-20.3	-13.5333	-0.185272
237	-12.0833	-12.0833	0.852283
238	-33.35	-2.9	-0.330894
239	-8.7	12.5667	-0.713151
240	-26.5833	-0.483333	0.470026
241	-2.41667	-12.0833	-0.349097
242	-32.8667	-11.1167	0.0149577
243	-38.1833	-15.95	0.196985
244	-21.2667	-4.83333	2.19928
245	-42.5333	-13.05	-0.913381
246	-34.3167	-11.1167	0.105971
247	-11.6	2.41667	-0.221678
248	-12.0833	-15.95	-0.949786
249	-15.4667	4.83333	-0.330894
250	-25.6167	18.3667	-0.986192
251	-35.7667	-37.2167	0.0877685
252	-39.6333	-0.966667	-0.512921
253	-43.5	-1.93333	-0.349097
254	-13.5333	3.38333	-1.09541
255	-7.25	-16.9167	2.38131
256	-27.55	6.76667	0.415417
257	-17.8833	-5.31667	0.761269
258	-18.3667	33.8333	0.615647
259	-21.75	-1.93333	-0.276286
260	-30.9333	-11.6	-0.949786
261	-27.55	-10.15	1.79882
262	-18.85	-7.73333	0.43362
263	-27.55	-5.8	-0.622137
264	-31.4167	-2.41667	-0.0760559
265	-4.35	3.86667	-0.967989
266	-29.9667	11.1167	1.85343
267	-53.65	-13.05	2.67255
268	-9.18333	-39.6333	-0.785962
269	-19.8167	-37.7	-1.75071
270	-5.8	-45.4333	-0.822367
271	-7.73333	-24.1667	-0.585732
272	-25.1333	-22.7167	1.78062
273	-30.9333	-29.9667	-0.221678
274	-14.9833	-37.2167	1.39836
275	-21.75	-48.8167	-1.11361
276	-4.35	-39.6333	2.43592
277	-43.9833	-45.4333	-0.876976
278	-28.5167	-30.45	1.08892
279	-12.5667	-30.9333	0.943296
280	-23.2	-29.4833	0.215188
281	-3.86667	-27.0667	-0.258083
282	-5.8	-47.3667	-0.16707
283	-20.3	-17.8833	-2.07835
284	-28.0333	-54.1333	1.56219
285	-4.35	-48.8167	-0.767759
286	-15.95	-47.3667	0.688458
287	-27.55	-43.0167	-0.367299
288	-41.5667	-63.3167	-1.60508
289	-22.7167	-21.75	-0.221678
290	-4.35	-45.4333	-0.531124
291	-24.65	-40.6	1.05251
292	-14.0167	-35.2833	-1.31384
293	-29.9667	-45.4333	-1.20462
294	-10.6333	-29.9667	0.488228
295	-23.2	-36.7333	1.10712
296	-21.75	-45.4333	0.451823
297	-11.1167	-39.6333	-0.876976
298	-28.5167	-36.7333	-0.330894
299	-20.3	-59.45	0.63385
300	-32.3833	-16.4333	0.0877685
301	-28.5167	-45.9167	-0.84057
302	-34.8	-22.2333	0.724864
303	-45.9167	-6.28333	0.852283
304	-13.05	-21.2667	-0.312691
305	-9.18333	-34.8	0.451823
306	-11.6	-44.95	-1.00439
307	-37.7	-19.3333	0.652053
308	-22.2333	-20.3	-0.84057
309	-15.95	-19.3333	0.160579
310	-16.4333	-20.3	-1.6961
311	-37.2167	-27.55	0.779472
312	-23.6833	-29	-0.694948
313	-29.4833	-34.8	-0.804165
314	-19.3333	-23.6833	-0.876976
315	-62.35	-50.2667	-1.0408
316	-43.0167	-19.3333	2.61795
317	-37.2167	-44.95	-0.658543
318	-19.3333	-16.4333	-0.804165
319	-9.18333	-16.4333	0.579242
320	-37.7	-26.1	1.88984
321	-1.45	-72.9833	-0.549327
322	-4.83333	-15.95	0.215188
323	-27.55	-45.4333	1.41657
324	-15.4667	-54.1333	0.269796
325	-15.95	-29.9667	-0.385502
326	-24.1667	-29.9667	0.43362
327	-14.9833	-29.4833	1.96265
328	-30.9333	-15.95	1.34376
329	-18.85	-52.2	-0.949786
330	-24.65	-29.9667	-0.385502
331	-4.83333	-31.9	1.43477
332	-36.25	-11.1167	1.70781
333	-31.9	-31.9	0.0331604
334	-37.2167	-28.5167	0.287998
335	-51.7167	-53.65	0.852283
336	-38.1833	-44.95	2.16288
337	-29.9667	-43.0167	0.0149577
338	-15.4667	-28.5167	1.81703
339	-1.45	-46.4	-0.130664
340	-8.21667	-59.9333	0.579242
341	-29	-38.1833	0.415417
342	-4.83333	-17.8833	-0.986192
343	-1.45	-53.65	-1.15002
344	-4.83333	-32.3833	0.470026
345	-6.76667	-33.8333	1.28915
346	-33.8333	-30.9333	0.324404
347	-11.6	-43.5	0.160579
348	-1.45	-42.05	-0.276286
349	-9.66667	-47.85	-0.258083
350	-7.25	-22.2333	0.269796
351	-15.95	-10.6333	0.488228
352	-4.35	-11.6	2.09007
353	-14.0167	-37.2167	-0.949786
354	-14.9833	-15.4667	-0.294489
355	-13.5333	-21.75	0.524634
356	-4.35	-16.4333	-1.00439
357	-1.93333	-28.0333	0.251593
358	-7.73333	-38.1833	-0.676746
359	-5.31667	-70.0833	0.269796
360	-0.483333	-35.2833	0.706661
361	-9.66667	-29	-0.676746
362	-0.483333	-33.35	0.415417
363	-10.6333	-49.7833	0.0877685
364	-3.38333	-37.7	1.74422
365	-10.6333	-47.85	-1.45946
366	-18.85	-29.9667	-0.731354
367	-14.9833	11.6	-0.294489
368	-1.93333	-8.7	-2.82467
369	-1.93333	-15.95	-0.676746
370	-14.0167	-15.4667	-0.330894
371	-5.31667	-21.2667	-0.986192
372	-2.41667	-11.6	-0.367299
373	-7.73333	11.1167	-0.258083
374	-14.9833	-4.83333	1.56219
375	-7.73333	6.28333	-0.385502
376	-0.483333	-9.18333	-0.822367
377	-25.6167	-20.7833	0.23339
378	-7.25	-16.4333	0.997904
379	-2.41667	-26.5833	-1.85992
380	-8.7	6.28333	-0.16707
381	-11.1167	-4.83333	-0.130664
382	-16.4333	-1.93333	1.90804
383	-2.9	1.93333	1.68961
384	-35.7667	-13.05	1.56219
385	-22.7167	-0.966667	-1.29564
386	-14.9833	-13.5333	-1.07721
387	-29.9667	-7.73333	0.943296
388	-1.45	-18.3667	0.997904
389	-6.76667	-1.45	0.488228
390	-6.28333	-6.28333	0.542836
391	-5.31667	14.5	-0.276286
392	-20.7833	-6.28333	-1.22283
393	-8.7	25.1333	0.379012
394	-13.5333	6.76667	1.43477
395	-4.35	-2.41667	0.548168
396	-0.483333	-15.4667	1.09212
397	-3.86667	-10.6333	2.62507
398	-4.83333	-18.3667	-1.25676
399	-5.8	0.483333	0.721243
400	-4.35	-1.93333	0.251468
401	-16.4333	0.966667	-0.366657
402	-3.38333	-3.86667	-0.613907
403	-1.45	-4.35	0.202018
404	-0.966667	-3.86667	0.548168
405	-2.41667	1.93333	0.103118
406	-1.93333	-17.4	-0.712807
407	-0.483333	-2.41667	-0.638632
408	-1.93333	-12.0833	0.375093
409	-11.6	-15.95	2.15529
410	-1.93333	2.41667	0.597618
411	-20.3	12.0833	0.820143
412	-9.66667	22.7167	0.919043
413	-0.483333	-4.35	0.795418
414	-7.25	9.18333	0.424543
415	-1.93333	3.38333	-1.45456
416	-13.5333	3.86667	-0.366657
417	-4.83333	6.76667	0.968493
418	-7.25	31.4167	0.844868
419	-6.76667	8.7	0.276193
420	-3.86667	3.86667	-0.490282
421	-5.31667	14.0167	-0.267757
422	-8.21667	13.5333	-1.13313
423	-4.35	7.25	-0.0946818
424	-15.4667	11.1167	0.473993
425	-31.4167	4.35	-0.984782
426	-19.8167	-0.966667	-0.0205068
427	-23.2	3.86667	0.523443
428	-6.76667	10.6333	-1.30621
429	-6.76667	5.8	-0.811707
430	-3.86667	-10.6333	-0.589182
431	-3.38333	-7.25	-0.0946818
432	-7.25	-7.25	0.226743
433	-2.41667	-0.483333	0.350368
434	-6.28333	8.21667	-0.0205068
435	-4.83333	-4.83333	-0.762257
436	-6.28333	14.9833	1.43827
437	-10.6333	2.41667	0.671793
438	-9.18333	13.5333	-1.60291
439	-18.85	-5.31667	-0.144132
440	-14.0167	12.0833	0.127843
441	-1.45	25.1333	-0.267757
442	-2.41667	-1.93333	0.226743
443	-10.6333	-3.86667	-0.0699568
444	-13.05	-5.31667	0.597618
445	-4.83333	8.21667	-2.29521
446	-14.0167	20.3	-1.75126
447	-9.66667	4.35	2.15529
448	-3.38333	-1.93333	0.572893
449	-11.1167	3.38333	0.325643
450	-15.4667	10.15	1.14157
451	-12.5667	11.1167	0.251468
452	-5.8	20.3	0.325643
453	-12.5667	6.28333	-1.87488
454	-9.18333	16.9167	0.226743
455	-1.93333	11.6	-0.218307
456	-6.28333	-14.9833	1.28992
457	-6.76667	-9.66667	1.31464
458	-7.73333	-17.8833	1.14157
459	-17.4	-28.5167	-0.762257
460	-3.86667	-25.6167	-2.69081
461	-7.73333	-10.6333	0.696518
462	-2.41667	-39.15	-0.391382
463	-27.55	-20.3	0.647068
464	-25.1333	-34.3167	0.671793
465	-8.7	-34.3167	1.24047
466	-9.66667	-18.85	0.622343
467	-20.3	-19.8167	0.375093
468	-11.6	-9.66667	2.10584
469	-14.0167	-18.85	-0.564457
470	-7.73333	-36.7333	0.424543
471	-29.4833	-8.21667	0.276193
472	-4.83333	-27.0667	-0.564457
473	-7.73333	-18.3667	0.300918
474	-14.0167	-26.5833	0.399818
475	-16.9167	-20.3	-0.712807
476	-14.9833	-13.5333	-0.836432
477	-3.38333	-15.4667	-0.0205068
478	-4.83333	-13.5333	2.03167
479	-8.21667	-26.1	-0.168857
480	-0.966667	-33.35	-0.935332
481	-11.1167	-27.0667	-1.57818
482	-14.9833	-13.5333	-0.910607
483	-12.5667	-16.9167	-1.05896
484	-11.6	-20.3	-0.144132
485	-26.5833	-17.8833	1.61134
486	-6.76667	-23.2	-0.391382
487	-19.3333	-28.5167	-1.13313
488	-8.7	-25.1333	0.251468
489	-13.5333	-22.2333	0.152568
490	-5.31667	-21.2667	-0.564457
491	-6.76667	-25.1333	-0.465557
492	-9.18333	-18.3667	-1.25676
493	-6.76667	-20.3	-0.762257
494	-5.31667	-12.5667	0.449268
495	-2.41667	-8.21667	-0.243032
496	-4.83333	-18.3667	-0.317207
497	-17.4	-27.55	2.03167
498	-8.21667	-20.7833	-0.0699568
499	-10.6333	-22.2333	2.45199
500	-15.4667	-21.2667	-0.539732
501	-5.31667	-16.4333	1.95749
502	-8.21667	-23.6833	0.152568
503	-3.86667	-12.5667	-0.243032
504	-5.8	-19.8167	1.11684
505	-0.966667	-29	-0.0205068
506	-16.9167	-37.7	1.48772
507	-9.66667	-19.3333	-2.04796
508	-17.4	-4.83333	1.38882
509	-11.6	3.38333	0.325643
510	-14.5	-9.18333	0.696518
511	-2.9	-11.1167	-1.13313
512	-1.45	15.4667	-0.786982
513	-26.5833	11.6	0.281005
514	-30.9333	0	1.87917
515	-32.3833	-4.35	1.73388
516	-24.65	-28.0333	0.026752
517	-18.3667	-22.2333	0.0630739
518	-38.1833	14.5	1.51595
519	-46.4	-21.2667	0.317327
520	-3.86667	4.83333	1.04376
521	-35.2833	-2.9	-0.736007
522	-44.95	11.6	-0.445432
523	-54.1333	-12.0833	-0.263823
524	-26.1	0.966667	-0.445432
525	-28.5167	-1.45	-0.191179
526	-65.7333	-23.2	0.971121
527	-4.35	9.18333	0.971121
528	-51.2333	3.86667	1.55227
529	-20.3	-20.7833	2.56928
530	-26.5833	14.5	1.66124
531	-50.75	12.5667	-0.00956983
532	-21.2667	6.76667	2.02445
533	-5.31667	-11.6	1.51595
534	-37.7	-3.86667	-0.554398
535	-43.5	12.0833	0.244683
536	-59.45	11.1167	-0.99026
537	-40.1167	-8.7	-1.13555
538	-46.4	-56.0667	-0.191179
539	-53.65	-2.41667	0.026752
540	-57.5167	16.9167	0.0630739
541	-54.1333	15.4667	-0.227501
542	-38.1833	-14.0167	-0.00956983
543	-46.8833	8.21667	-0.699685
544	-59.45	7.25	1.37066
545	-55.1	22.7167	-0.263823
546	-34.3167	14.9833	-0.372788
547	-53.1667	-7.25	1.2617
548	-41.5667	-9.18333	1.18905
549	-36.7333	-12.5667	1.08009
550	-31.9	10.15	-2.879
551	-105.367	10.6333	0.898477
552	-75.8833	-13.05	0.57158
553	-51.7167	12.5667	0.317327
554	-32.3833	-11.6	1.66124
555	-39.6333	-22.7167	-0.191179
556	-51.7167	3.38333	-0.0822136
557	-43.9833	4.83333	-0.336467
558	-54.1333	-2.9	-0.445432
559	-62.35	0.483333	0.208361
560	-31.9	-25.6167	-0.00956983
561	-58	-17.8833	-1.46244
562	-50.75	-17.8833	1.4433
563	-38.6667	13.5333	0.208361
564	-40.1167	16.4333	-1.49877
565	-53.1667	-7.25	-1.02658
566	-51.7167	19.8167	0.135718
567	-49.3	-21.75	0.172039
568	-37.7	14.0167	-0.663363
569	-17.4	-4.83333	0.426293
570	-48.3333	16.4333	-0.772329
571	-26.5833	18.3667	1.66124
572	-42.5333	-37.2167	-0.663363
573	-44.4667	12.5667	-0.808651
574	-29.4833	-33.35	-1.60773
575	-30.45	-21.2667	-0.0458917
576	-71.05	-0.966667	-0.445432
577	-45.9167	-7.25	-0.372788
578	-29.4833	-24.65	-0.917616
579	-42.5333	-22.2333	-0.772329
580	-63.8	0.966667	0.208361
581	-42.05	24.1667	-1.13555
582	-51.2333	-13.05	-0.372788
583	-46.8833	-13.5333	-0.917616
584	-37.2167	-22.7167	-1.42612
585	-45.4333	22.2333	0.462614
586	-86.0333	-6.28333	-0.0458917
587	-52.2	-24.1667	-0.263823
588	-61.8667	-1.45	-0.663363
589	-84.5833	21.75	-0.772329
590	-57.0333	7.73333	1.66124
591	-48.8167	-15.4667	2.49664
592	-43.5	22.2333	0.026752
593	-28.0333	19.3333	-0.0458917
594	-30.9333	54.6167	0.426293
595	-31.4167	25.6167	-0.663363
596	-38.6667	30.9333	-0.227501
597	-37.2167	47.85	0.353649
598	-39.6333	10.15	0.135718
599	-29.9667	39.6333	-0.554398
600	-37.2167	33.8333	-0.808651
601	-29	43.9833	-0.481754
602	-28.5167	47.3667	0.716867
603	-35.7667	-1.93333	0.281005
604	-58.4833	13.05	0.57158
605	-48.3333	20.3	-0.844973
606	-37.7	6.28333	0.244683
607	-27.0667	28.0333	0.462614
608	-33.35	43.5	0.135718
609	-29	42.5333	-0.844973
610	-29.9667	37.7	0.026752
611	-4.35	54.1333	0.135718
612	-8.21667	20.7833	-0.300145
613	-7.25	14.5	-1.02658
614	-21.75	38.1833	-1.49877
615	-46.8833	6.76667	2.49664
616	-29.4833	23.6833	1.33434
617	-45.9167	29	0.135718
618	-33.35	28.0333	2.13342
619	-6.76667	47.3667	0.244683
620	-44.95	39.6333	0.789511
621	-9.18333	16.9167	0.716867
622	-48.8167	24.1667	0.172039
623	-40.6	27.0667	-1.46244
624	-36.25	30.45	2.35135
625	-36.25	12.5667	1.22537
626	-12.5667	26.5833	-0.627042
627	-27.55	27.55	-2.37049
628	-51.2333	22.7167	0.281005
629	-45.4333	29.9667	-0.191179
630	-46.4	25.6167	-0.0458917
631	-58	4.35	1.95181
632	-49.7833	8.21667	-0.518076
633	-48.3333	20.3	0.281005
634	-60.9	4.83333	0.898477
635	-45.4333	14.5	0.607902
636	-58	32.3833	-0.118535
637	-27.55	44.4667	0.317327
638	-71.5333	49.3	0.026752
639	-38.6667	33.8333	0.680546
640	-38.1833	38.6667	-0.0822136
641	-53.1667	17.8833	-1.28084
642	-53.65	2.41667	-1.17187
643	-43.0167	-0.966667	0.934799
644	-43.5	36.7333	0.353649
645	-68.6333	31.9	-0.917616
646	-59.9333	25.1333	1.91549
647	-53.65	29	-0.0458917
648	-69.1167	36.7333	-1.3898
649	-77.3333	14.9833	0.898477
650	-72.5	-20.7833	-0.99026
651	-49.7833	36.7333	0.426293
652	-63.8	3.38333	-2.62474
653	-58.4833	24.65	1.04376
654	-11.6	11.6	1.00744
655	-79.2667	29.4833	-0.736007
656	-32.3833	40.1167	-2.2252
657	-50.2667	8.7	-1.17187
658	-76.85	0	-0.663363
659	-43.5	42.5333	0.716867
660	-10.15	19.3333	-0.663363
661	-57.0333	39.15	1.00744
662	-63.8	41.5667	0.208361
663	-77.8167	27.55	-0.118535
664	-79.75	35.7667	-0.663363
665	-44.95	43.0167	-0.336467
666	-63.3167	30.9333	-0.336467
667	-54.1333	15.95	0.789511
668	-56.0667	18.3667	-0.663363
669	-82.1667	14.5	0.026752
670	-59.45	20.7833	-0.953938
671	-111.167	23.2	-1.09923
672	-56.0667	25.1333	-1.49877
673	-0.483333	-15.4667	-1.68038
674	-19.3333	-21.75	-0.917616
675	-18.3667	-1.45	-1.0629
676	-10.6333	21.2667	0.789511
677	-30.9333	6.76667	-0.0822136
678	-5.8	22.2333	0.498936
679	-1.45	24.65	-0.40911
680	-6.28333	31.9	-1.20819
681	-7.73333	7.25	-0.263823
682	-15.4667	-29	1.51245
683	-12.5667	-74.4333	-0.0990157
684	-5.31667	-74.4333	0.097504
685	-32.3833	-42.5333	-0.374143
686	-11.6	-75.4	0.942539
687	-4.35	-79.75	-0.256232
688	-23.2	-52.2	0.274372
689	-0.966667	-69.1167	1.65001
690	-5.31667	-56.55	-0.334839
691	-8.21667	-56.55	-0.0990157
692	-17.8833	-50.2667	-1.14057
693	-18.3667	-90.3833	-0.157972
694	-7.25	-46.8833	0.785323
695	-27.55	-48.3333	0.25472
696	-1.45	-10.15	-0.452751
697	-2.41667	-78.3	-1.06196
698	-8.21667	-44.95	-0.826139
699	-41.0833	-57.5167	-0.197276
700	-3.38333	-85.55	-0.590315
701	-2.9	-24.65	-0.747531
702	-43.9833	-14.0167	1.02115
703	-29.4833	-52.6833	-1.55326
704	-10.15	-78.3	0.470892
705	-26.1	-18.85	-1.43535
706	-12.5667	-67.1833	-0.0990157
707	-31.9	-30.45	-0.157972
708	-6.76667	-8.21667	0.392284
709	-20.7833	-21.75	1.19801
710	-2.41667	-58	1.78757
711	-23.6833	-32.3833	-0.668923
712	-1.45	-41.5667	0.176112
713	-20.3	-17.8833	0.333328
714	-46.8833	25.6167	0.15646
715	-27.0667	26.5833	0.0385481
716	-6.76667	-65.7333	-0.393795
717	-18.85	-33.8333	-0.688575
718	-14.5	-69.6	-0.904747
719	-46.4	-53.1667	-0.374143
720	-21.75	-55.5833	-1.25848
721	-3.86667	-48.8167	-1.55326
722	-58.4833	-29.4833	-0.0793637
723	-30.45	-13.5333	0.922887
724	-3.38333	-42.5333	-1.71048
725	-6.28333	-37.7	1.5714
726	-6.76667	-6.28333	-0.590315
727	-0.966667	-40.1167	-0.531359
728	-55.5833	-32.3833	1.80723
729	-18.85	-76.3667	1.65001
730	-37.7	-67.6667	2.5147
731	-34.8	-49.3	-0.570663
732	-18.85	-41.0833	1.92514
733	-40.1167	-60.9	2.39679
734	-76.85	-44.4667	1.02115
735	-57.0333	-91.8333	1.70897
736	-13.5333	-65.25	-0.216928
737	-81.6833	-93.7667	0.981843
738	-98.1167	-70.5667	1.25697
739	-66.7	-14.9833	1.92514
740	-56.55	-58	2.0234
741	-3.86667	-50.75	0.962191
742	-70.0833	-46.8833	0.117156
743	-16.9167	-44.4667	-0.845791
744	-76.85	-59.9333	-0.413447
745	-28.5167	-72.5	0.25472
746	-58	-76.85	-0.0400598
747	-63.3167	-87	0.470892
748	-10.15	-30.9333	1.39453
749	-71.05	-68.6333	0.117156
750	-96.6667	-15.95	0.25472
751	-97.6333	-48.3333	-0.629619
752	-40.1167	-47.85	0.35298
753	-97.15	-59.45	-0.118668
754	-78.3	-82.65	-1.00301
755	-96.6667	-38.1833	-0.256232
756	-49.3	-59.45	-2.94855
757	-82.1667	-23.2	0.804975
758	-22.2333	-49.7833	-0.452751
759	-68.6333	-54.1333	-0.452751
760	-61.3833	-29.4833	1.09975
761	-106.333	-60.4167	0.195764
762	-51.2333	-93.2833	-0.472403
763	-60.9	-65.7333	-0.295535
764	-98.1167	-1.93333	-0.806487
765	-20.3	-31.9	1.59105
766	-74.4333	-55.5833	0.706715
767	-98.6	-41.0833	0.490544
768	-44.95	-89.9	-0.806487
769	-109.233	-73.4667	2.41644
770	-74.9167	-40.1167	-0.944051
771	-56.0667	-29.9667	-0.609967
772	-79.75	-90.8667	-0.511707
773	-54.1333	-48.8167	-0.649271
774	-107.3	-45.9167	0.883583
775	-25.1333	-28.5167	-1.29779
776	-29.4833	-78.7833	-0.256232
777	-54.6167	-101.5	-1.21918
778	-75.8833	-54.6167	0.45124
779	-76.3667	-23.6833	-0.13832
780	-70.5667	-17.4	-0.0400598
781	-83.1333	-42.05	-0.845791
782	-49.3	-70.5667	-1.14057
783	-77.3333	-54.6167	-1.25848
784	-85.0667	-71.5333	-0.826139
785	-44.95	-7.25	-1.71048
786	-42.5333	-76.85	-1.51396
787	-19.3333	-37.2167	-1.55326
788	-30.45	-42.5333	0.333328
789	-9.66667	-34.3167	-1.10127
790	-81.2	-14.9833	0.15646
791	-90.8667	-101.983	-0.354491
792	-9.66667	-43.5	-0.000755845
793	-101.5	-67.6667	0.235068
794	-8.21667	-36.7333	1.33558
795	-51.2333	-65.7333	0.176112
796	-23.6833	-46.4	-1.04231
797	-101.017	-55.5833	1.19801
798	-92.8	-64.2833	-0.0597118
799	-43.9833	-46.8833	0.628107
800	-58.9667	-64.7667	0.0582001
801	-21.75	-60.9	-0.157972
802	-5.31667	83.1333	0.824627
803	-62.35	-29	-0.256232
804	-5.31667	-11.6	-0.23658
805	-5.8	-28.5167	0.824627
806	-53.1667	-61.3833	0.411936
807	-41.5667	-24.1667	0.844279
808	-43.9833	-0.966667	2.31818
809	-38.1833	-64.2833	1.06045
810	-46.4	-50.2667	1.84653
811	-83.1333	-92.8	0.863931
812	-46.4	-68.6333	1.0408
813	-61.8667	-65.25	-0.0204078
814	-74.4333	-8.7	1.76792
815	-2.9	-57.0333	2.554
816	-69.1167	-33.8333	0.372632
817	-31.4167	-50.2667	0.529848
818	-40.6	-16.4333	-0.000755845
819	-72.5	-94.25	-0.492055
820	-63.3167	11.6	2.53435
821	-32.3833	-42.05	-0.374143
822	-103.433	-41.0833	-0.983355
823	-76.85	-54.1333	-0.0990157
824	-53.65	-52.6833	-0.688575
825	-75.8833	-76.3667	-1.08161
826	-60.4167	-33.35	1.68931
827	-64.7667	-47.85	2.61296
828	-29.4833	-26.1	-0.0400598
829	-30.45	-10.15	-0.13832
830	-108.75	-57.0333	-0.531359
831	-113.583	-31.9	0.35298
832	-55.5833	-30.45	0.372632
833	-48.3333	-70.5667	0.215416
834	-51.7167	-29	1.15871
835	-32.8667	11.1167	-0.216928
836	-80.7167	-44.4667	0.431588
837	-77.8167	-44.95	-0.334839
838	-94.7333	-13.5333	0.746019
839	-38.6667	-30.9333	-0.924399
840	-52.2	-38.1833	0.0385481
841	-30.9333	-2.41667	-0.727879
842	-95.7	-10.6333	-0.531359
843	-105.367	-44.4667	0.588803
844	-102.467	-53.65	-0.13832
845	-91.8333	-18.85	-0.197276
846	-25.1333	-47.3667	-0.668923
847	-49.3	-80.2333	-0.885095
848	-55.1	-55.5833	-0.23658
849	-45.4333	-32.3833	-1.27813
850	-68.15	-26.5833	-0.295535
851	-86.5167	-72.0167	1.33558
852	-53.65	-43.5	-0.944051
853	-51.7167	-25.1333	-0.0204078
854	-74.9167	-67.1833	0.942539
855	-46.8833	-55.5833	-2.59482
856	-98.6	-26.5833	-0.649271
857	-90.3833	-61.8667	0.981843
858	-23.6833	-39.15	-0.216928
859	-40.1167	-33.35	-0.688575
860	-64.2833	-29	-1.04231
861	-69.1167	-30.9333	1.45349
862	-87.4833	-71.5333	0.411936
863	-58.4833	0.483333	-0.157972
864	-98.6	-48.8167	-0.983355
865	-61.3833	-4.35	1.37488
866	-81.2	-70.0833	-0.472403
867	-80.7167	-82.65	-1.57291
868	-8.7	-9.66667	-0.393795
869	-46.8833	1.93333	-0.433099
870	-63.3167	-64.2833	-0.374143
871	-40.6	-94.7333	-1.10127
872	-25.6167	-61.3833	-0.826139
873	-85.0667	-44.4667	-1.51396
874	-91.8333	-87	-0.334839
875	-10.15	-39.15	-1.47465
876	-63.8	-9.66667	-0.000755845
877	-57.0333	-67.1833	-0.885095
878	-66.2167	-59.9333	-0.649271
879	-26.1	-15.95	-0.0400598
880	-68.6333	-27.55	1.17836
881	-41.5667	-27.55	1.13906
882	-99.5667	-52.6833	-0.865443
883	-107.3	-37.2167	-1.16022
884	-0.966667	-9.18333	-0.098236
885	-23.6833	-27.0667	-0.152226
886	-26.1	-0.966667	1.7914
887	-13.5333	-28.5167	0.0637327
888	-36.7333	-37.7	-0.422174
889	-18.85	-18.3667	-0.719116
890	-26.1	-12.0833	0.603629
891	-44.95	-16.9167	-0.395179
892	-10.6333	20.3	-0.260205
893	-26.1	-3.38333	-0.206215
894	-29	0.483333	1.7914
895	-44.95	6.28333	-0.449168
896	-20.3	-29	0.765597
897	-44.95	-35.7667	-0.125231
898	-29.9667	6.28333	-0.206215
899	-23.6833	-54.1333	1.98036
900	-32.3833	-25.1333	0.738603
901	-24.1667	-12.5667	-0.503158
902	-56.55	48.3333	0.657618
903	-39.6333	-17.4	0.765597
904	-9.66667	13.5333	-1.01606
905	-14.5	27.55	-0.800101
906	-20.7833	50.75	0.549639
907	-22.7167	-12.0833	-0.260205
908	-53.65	43.9833	-0.341189
909	-24.1667	-38.1833	-0.395179
910	-12.0833	26.5833	1.33249
911	-9.66667	-9.18333	0.198707
912	-4.35	-2.9	1.7644
913	-15.95	-24.65	-1.01606
914	-8.7	-2.41667	-1.07005
915	-12.5667	-28.0333	-0.503158
916	-8.7	-26.1	-0.719116
917	-12.5667	-10.6333	-0.584142
918	-6.28333	-6.28333	-0.85409
919	-58	-28.0333	-0.719116
920	-41.5667	-3.38333	0.0907275
921	-22.7167	-32.8667	-0.800101
922	-4.83333	-55.5833	0.603629
923	-46.8833	27.55	0.603629
924	-46.4	-10.15	-0.476163
925	-12.5667	14.0167	-0.341189
926	-63.8	-22.7167	1.71042
927	-31.9	-26.5833	-1.09704
928	-3.86667	14.0167	-0.422174
929	-24.1667	41.5667	0.144717
930	-5.8	38.1833	1.38648
931	-40.6	20.3	0.0637327
932	-24.65	2.9	0.495649
933	-29	4.83333	-1.07005
934	-34.3167	12.0833	-1.42098
935	-21.2667	15.95	-0.719116
936	-19.8167	-3.38333	-0.206215
937	-19.3333	-18.3667	-0.935075
938	-16.9167	-18.85	1.98036
939	-35.2833	-21.2667	2.03435
940	-6.28333	-18.3667	-0.098236
941	-46.8833	3.86667	0.603629
942	-32.3833	21.2667	1.14352
943	-23.6833	-8.7	-1.15103
944	-64.7667	49.7833	1.81839
945	-33.35	12.5667	0.792592
946	-22.7167	-7.25	-0.584142
947	-34.3167	0.483333	-1.17803
948	-65.7333	13.5333	-0.800101
949	-23.2	54.6167	-0.584142
950	-16.4333	17.4	-1.01606
951	-45.9167	12.0833	0.0637327
952	-40.6	50.2667	-0.692121
953	-17.8833	16.4333	2.08834
954	-2.41667	27.55	-0.557148
955	-37.2167	48.3333	0.414665
956	-31.9	24.65	1.49446
957	-22.7167	20.7833	0.414665
958	-23.2	-11.6	1.98036
959	-38.1833	1.45	0.576634
960	-35.2833	18.3667	-1.07005
961	-69.6	15.4667	1.89938
962	-27.0667	62.35	2.16933
963	-57.5167	-50.2667	0.279691
964	-21.2667	-31.4167	-0.638132
965	-33.8333	37.7	1.46746
966	-29.9667	17.4	2.35829
967	-9.18333	-4.83333	-0.152226
968	-1.93333	29	-0.0442464
969	-20.7833	14.5	0.846582
970	-22.7167	23.6833	-1.20502
971	-25.1333	18.85	2.06135
972	-26.1	43.9833	-0.125231
973	-32.3833	30.45	-0.341189
974	-32.3833	11.1167	0.144717
975	-16.9167	32.3833	-0.368184
976	-24.1667	58.4833	1.65643
977	-6.76667	3.86667	-0.206215
978	-27.0667	12.5667	-1.15103
979	-61.3833	17.8833	-0.341189
980	-21.2667	24.1667	-0.368184
981	-22.2333	35.2833	-0.098236
982	-31.9	29	0.738603
983	-33.35	72.5	-0.098236
984	-15.95	41.0833	-1.07005
985	-3.38333	-0.483333	-0.422174
986	-2.41667	-8.7	0.0637327
987	-11.6	57.5167	-1.07005
988	-12.0833	23.6833	-0.206215
989	-8.7	9.66667	-0.692121
990	-2.41667	25.1333	0.819587
991	-7.25	42.5333	-0.881085
992	-69.1167	-19.3333	-0.803487
993	-62.35	-33.35	-2.46946
994	-34.3167	-42.05	-1.04493
995	-56.0667	-22.7167	-1.28638
996	-40.6	-27.55	0.0657157
997	-32.8667	-16.9167	-1.69683
998	-24.65	-29.9667	-0.296452
999	-29	-31.4167	-0.513753
1000	-62.35	-27.0667	0.307161
1001	-22.7167	-43.0167	-0.224019
1002	-54.6167	-26.5833	-0.65862
1003	-36.7333	-34.3167	-1.47953
1004	-22.2333	-31.9	-0.996643
1005	-30.9333	-16.9167	-0.92421
1006	-28.0333	-24.65	-1.93828
1007	-30.9333	-26.1	-0.17573
1008	-13.05	-52.6833	0.403739
1009	-34.3167	-43.5	-1.06908
1010	-62.35	-30.9333	1.22465
1011	-27.0667	-36.25	-0.224019
1012	-28.5167	-72.0167	-0.272308
1013	-21.2667	-25.1333	-0.562042
1014	-79.75	-45.4333	2.04557
1015	-31.4167	-39.15	-0.610331
1016	-16.4333	-29.4833	0.114005
1017	-30.45	-35.7667	-1.09322
1018	-37.7	-28.0333	0.500317
1019	-31.4167	-19.3333	-0.489608
1020	-51.7167	-24.65	-0.851776
1021	-47.3667	-33.35	0.138149
1022	-35.7667	-20.7833	0.524462
1023	-29.4833	-32.8667	0.138149
1024	-5.31667	-21.75	-0.465464
1025	-31.9	-12.5667	-1.11737
1026	-25.1333	-32.8667	-0.344741
1027	-68.15	-23.6833	0.524462
1028	-40.1167	-28.5167	2.19043
1029	-39.15	-16.4333	0.403739
1030	-63.3167	-37.7	-0.320597
1031	-44.4667	-9.66667	-0.706909
1032	-34.8	-30.45	-0.151585
1033	-35.2833	13.05	1.29709
1034	-44.95	1.93333	-0.272308
1035	-48.3333	-20.7833	0.234727
1036	-48.3333	-32.3833	1.27294
1037	-66.2167	-33.8333	0.645184
1038	-101.983	-18.3667	2.40773
1039	-33.8333	0	-0.682765
1040	-39.15	-35.7667	-0.465464
1041	-22.7167	-13.05	-0.296452
1042	-72.9833	-31.4167	-0.586186
1043	-23.2	-8.7	-1.16566
1044	-44.95	-43.0167	-0.586186
1045	-55.5833	-31.9	-1.09322
1046	-60.4167	-9.18333	0.524462
1047	-37.2167	-11.1167	0.790051
1048	-41.5667	-39.15	-0.0791515
1049	-45.9167	-17.4	1.27294
1050	-22.7167	-29	-0.755198
1051	-46.8833	-9.18333	1.10393
1052	-24.1667	-14.9833	1.15222
1053	-93.7667	-20.3	1.32123
1054	-66.2167	-37.7	0.524462
1055	-47.85	-26.1	0.645184
1056	-42.5333	-28.5167	-0.489608
1057	-17.4	-48.8167	-0.972499
1058	-13.05	-31.4167	-0.827632
1059	-23.2	-13.05	-0.537897
1060	-40.6	-33.35	2.14214
1061	-55.1	-7.73333	-0.634476
1062	-58.4833	-4.35	0.693473
1063	-35.7667	-31.9	-0.706909
1064	-47.3667	-26.5833	-0.127441
1065	-36.7333	-53.65	1.07979
1066	-31.9	-9.66667	-1.26223
1067	-31.4167	-0.966667	1.70754
1068	-29.9667	-28.5167	-0.296452
1069	-15.4667	-9.18333	-0.368886
1070	-44.95	-31.9	-0.199874
1071	-12.0833	-40.1167	-0.586186
1072	-9.66667	-32.8667	-0.103296
1073	-42.5333	-17.4	0.114005
1074	-28.0333	-40.1167	0.862485
1075	-11.1167	-35.2833	0.669329
1076	-38.1833	-57.0333	-1.04493
1077	-49.7833	3.86667	-1.47953
1078	-38.1833	5.31667	-1.50368
1079	-25.1333	-1.93333	-0.199874
1080	-76.3667	-10.6333	0.0415712
1081	-12.5667	-13.5333	-1.67269
1082	-41.5667	-5.31667	1.07979
1083	-52.2	13.5333	0.717618
1084	-24.1667	0.483333	-0.586186
1085	-37.2167	-16.9167	-0.441319
1086	-38.6667	-6.28333	0.307161
1087	-51.2333	-5.8	-0.682765
1088	-8.21667	4.83333	-0.465464
1089	-29.4833	1.45	-0.610331
1090	-27.55	-5.8	-1.14151
1091	-29	-0.483333	-0.755198
1092	-19.3333	-13.5333	2.48017
1093	-27.55	-0.966667	0.476173
1094	-43.9833	15.4667	-1.06908
1095	-29.4833	15.4667	0.138149
1096	-33.35	-3.86667	-0.972499
1097	-50.2667	0	-0.0067179
1098	-14.0167	10.15	0.234727
1099	-27.0667	-0.483333	-0.17573
1100	-30.9333	-6.76667	0.403739
1101	-56.55	-14.5	-0.248163
1102	-29.9667	26.5833	-0.465464
1103	-21.75	15.95	-1.35881
1104	-39.6333	5.31667	-0.513753
1105	-28.0333	1.45	-1.55197
1106	-58.9667	37.7	1.70754
1107	-66.7	11.1167	0.162294
1108	-36.25	25.6167	0.524462
1109	-49.7833	11.6	0.88663
1110	-29.4833	5.8	1.12807
1111	-32.8667	3.38333	-0.224019
1112	-69.1167	-7.25	2.04557
1113	-49.7833	-11.6	0.765907
1114	-58.9667	4.83333	-0.827632
1115	-65.7333	0.483333	1.44195
1116	-47.85	14.5	0.283016
1117	-27.0667	20.7833	-1.21394
1118	-27.0667	-10.15	0.596895
1119	-35.2833	-29.9667	1.97313
1120	-38.1833	-2.9	-0.682765
1121	-45.9167	22.2333	-0.465464
1122	-58.9667	2.41667	0.645184
1123	-26.1	18.3667	0.307161
1124	-95.2167	4.35	-0.827632
1125	-66.7	-0.483333	1.07979
1126	-27.55	21.2667	-0.248163
1127	-1.93333	-5.8	-0.272308
1128	-72.5	-1.93333	-1.55197
1129	-44.4667	-5.31667	-0.634476
1130	-14.0167	13.5333	1.29709
1131	-27.0667	12.5667	-1.02079
1132	-33.35	11.6	-0.465464
1133	-22.7167	26.1	-0.586186
1134	-49.7833	-0.966667	1.07979
1135	-31.9	-9.66667	0.548606
1136	-29.4833	-8.7	-0.199874
1137	-26.1	11.6	-0.537897
1138	-48.3333	3.86667	1.10393
1139	-84.5833	-11.1167	1.53853
1140	-69.6	-4.35	0.0657157
1141	-74.4333	2.9	0.645184
1142	-46.4	-7.73333	-0.248163
1143	-56.55	-14.5	-0.17573
1144	-44.95	9.18333	2.26287
1145	-39.6333	14.0167	-0.779343
1146	-48.8167	6.28333	0.114005
1147	-53.1667	19.3333	-1.88999
1148	-44.95	6.76667	0.307161
1149	-33.35	-16.4333	-0.65862
1150	-11.1167	16.9167	-0.368886
1151	-46.4	-4.35	0.669329
1152	-38.6667	0	0.0898602
1153	-19.3333	4.35	-0.224019
1154	-60.4167	-26.1	-0.0791515
1155	-18.3667	-2.9	-2.15558
1156	-28.0333	15.95	-0.586186
1157	-15.4667	-12.5667	-1.14151
1158	-30.45	14.9833	-0.0791515
1159	-47.85	-21.75	0.0174266
1160	-15.4667	-3.86667	-0.17573
1161	-63.8	10.6333	-0.634476
1162	-45.4333	7.73333	-0.0550069
1163	-68.6333	-0.483333	-0.368886
1164	-30.9333	10.6333	-1.04493
1165	-36.7333	-7.73333	-0.224019
1166	-12.5667	-22.2333	0.162294
1167	-10.15	6.76667	-0.65862
1168	-41.0833	-0.966667	-0.368886
1169	-34.3167	19.8167	0.138149
1170	-5.31667	-33.8333	-1.98657
1171	-47.85	-15.4667	1.63511
1172	-6.76667	-14.9833	0.548606
1173	-10.6333	14.0167	0.669329
1174	-22.2333	16.4333	1.27294
1175	-9.18333	-1.93333	-0.537897
1176	-34.3167	5.8	-0.0791515
1177	-56.0667	4.35	1.73169
1178	-24.65	29	0.765907

## Sheet: Small spot (nasal)
index	coordinateX_nasal_small_um	coordinateY_nasal_small_um	rt_nasal_small_ms
1	12.5667	-22.2333	-0.514087
2	11.6	-5.31667	2.61737
3	15.95	3.38333	0.417421
4	27.0667	6.76667	0.318325
5	16.9167	-42.05	1.48766
6	11.6	6.28333	0.536337
7	20.7833	-36.7333	-1.62397
8	10.15	-18.3667	-1.46541
9	12.5667	0.483333	0.793988
10	80.2333	-59.9333	0.139951
11	23.2	12.0833	-0.969931
12	5.8	-0.483333	0.139951
13	9.18333	-12.0833	-0.355532
14	27.55	-14.5	-0.514087
15	7.73333	-24.65	0.774169
16	91.35	3.38333	2.18134
17	13.5333	2.9	0.476879
18	44.4667	6.28333	-0.474448
19	20.7833	9.18333	1.70568
20	6.28333	-19.8167	1.46785
21	2.41667	-19.8167	-1.36632
22	7.25	-9.66667	-0.474448
23	31.9	48.8167	-0.751918
24	3.86667	0.966667	-0.395171
25	2.41667	-5.8	1.24983
26	30.9333	3.86667	0.377783
27	46.4	6.76667	-1.7627
28	4.35	0.966667	-0.870834
29	21.75	-3.38333	-0.514087
30	16.4333	6.76667	-1.52487
31	31.9	11.1167	0.813808
32	4.35	-0.483333	-0.811376
33	4.35	-0.483333	-0.71228
34	26.1	-14.0167	0.239047
35	7.25	19.8167	0.575976
36	3.86667	-15.95	0.00121558
37	3.38333	6.76667	0.199409
38	18.3667	8.21667	-1.48523
39	7.25	-16.4333	-0.13752
40	9.66667	1.93333	0.437241
41	10.6333	-23.6833	0.15977
42	7.25	-10.6333	-1.54469
43	41.5667	-10.15	1.19037
44	26.5833	27.55	-0.315893
45	6.28333	-10.15	2.12188
46	7.25	5.8	0.714711
47	2.9	9.18333	1.94351
48	12.0833	8.7	0.258867
49	7.25	14.0167	-0.038423
50	0.966667	6.28333	-0.890654
51	21.2667	-5.31667	0.120131
52	31.4167	-0.483333	1.6264
53	12.5667	-2.41667	0.496699
54	43.5	-28.0333	-1.36632
55	0.966667	22.2333	1.74532
56	42.5333	27.0667	0.179589
57	1.45	9.18333	0.476879
58	8.7	49.7833	0.00121558
59	1.93333	10.6333	-1.56451
60	33.35	-7.25	-1.20776
61	14.5	13.05	-0.196978
62	15.95	-3.86667	-0.811376
63	65.7333	20.3	-0.732099
64	6.28333	10.6333	1.94351
65	12.5667	-12.0833	0.853446
66	41.5667	24.1667	-0.157339
67	30.9333	10.15	0.15977
68	17.4	14.5	-0.791557
69	35.7667	13.5333	1.36875
70	25.6167	6.28333	0.595795
71	14.9833	18.3667	0.833627
72	21.75	3.38333	0.0408542
73	8.7	-2.41667	-0.41499
74	30.9333	2.41667	0.0804929
75	43.0167	7.73333	-0.196978
76	4.35	4.35	0.992181
77	16.9167	-0.483333	2.59755
78	29	1.45	0.932723
79	28.0333	-11.6	-1.32668
80	9.66667	1.45	-0.652822
81	14.9833	-23.6833	-1.3465
82	16.9167	6.76667	0.179589
83	2.41667	1.45	0.357963
84	14.0167	10.15	1.09128
85	15.95	26.5833	0.675072
86	1.93333	25.1333	-0.196978
87	35.2833	15.4667	-0.216797
88	5.8	28.5167	-0.296074
89	46.8833	30.45	-0.375351
90	16.9167	27.55	0.694892
91	27.55	-8.7	1.13092
92	39.15	8.21667	-0.969931
93	64.2833	54.6167	0.0408542
94	22.2333	-6.28333	2.35971
95	29.4833	-10.6333	-0.434809
96	24.65	-7.73333	-0.177158
97	16.9167	12.0833	-0.851015
98	3.38333	2.41667	-1.48523
99	9.18333	36.25	-0.533906
100	9.18333	9.66667	-1.50505
101	26.5833	13.05	0.556156
102	14.9833	20.7833	1.60658
103	29.4833	11.6	-0.13752
104	21.2667	58.4833	-1.26722
105	22.7167	23.6833	-1.32668
106	47.3667	-10.6333	-1.32668
107	15.4667	30.45	-0.652822
108	37.2167	17.8833	0.437241
109	19.3333	45.9167	-1.28704
110	48.8167	0.483333	-1.26722
111	20.7833	37.2167	-0.216797
112	25.1333	-4.35	-0.474448
113	49.3	-20.3	-0.097881
114	27.0667	34.8	-0.851015
115	7.25	12.0833	-1.08885
116	57.5167	2.9	-0.672641
117	29.9667	22.7167	0.992181
118	11.1167	13.5333	-1.36632
119	20.3	5.31667	1.23001
120	29.9667	-4.35	-0.474448
121	26.1	6.28333	-1.04921
122	16.9167	8.21667	0.0210349
123	22.2333	10.15	-0.910473
124	22.2333	18.3667	-1.04921
125	19.8167	-11.6	0.258867
126	47.85	-2.9	1.42821
127	24.1667	6.76667	-1.20776
128	43.0167	14.0167	1.96333
129	21.75	8.21667	-0.157339
130	61.3833	0.483333	-1.20776
131	30.45	33.35	1.012
132	38.1833	17.4	-0.652822
133	13.5333	13.05	1.74532
134	44.4667	2.41667	-0.038423
135	33.35	9.66667	-0.633003
136	10.6333	-2.41667	2.2408
137	15.4667	-2.41667	-0.474448
138	33.8333	-17.4	-0.13752
139	21.75	-12.5667	2.20116
140	16.4333	0.966667	0.813808
141	38.6667	-47.85	1.012
142	69.6	-1.45	2.37953
143	50.2667	9.18333	-0.355532
144	69.6	-30.45	1.21019
145	23.2	-26.1	1.56694
146	29	-10.15	0.694892
147	13.05	-34.8	0.675072
148	29.4833	-3.86667	1.24983
149	24.1667	-36.25	-1.84198
150	14.9833	-20.7833	-1.10867
151	67.6667	-26.5833	0.139951
152	5.31667	-8.21667	0.437241
153	29.4833	-68.15	-0.296074
154	22.2333	-7.25	-1.36632
155	33.35	-55.5833	1.56694
156	5.31667	-35.7667	-1.2474
157	64.2833	-22.2333	-0.196978
158	20.7833	2.41667	-0.573545
159	30.9333	-37.2167	-0.296074
160	11.1167	-13.05	0.239047
161	14.0167	-30.9333	0.00121558
162	36.7333	-2.9	1.70568
163	40.1167	-26.1	0.893085
164	31.4167	-20.7833	-0.474448
165	8.21667	10.15	-1.38614
166	18.85	-15.4667	1.78495
167	21.2667	-12.5667	0.873266
168	29	-13.5333	-0.652822
169	32.3833	-20.3	-0.910473
170	31.9	-29	-0.355532
171	47.3667	-8.7	-1.04921
172	25.6167	13.5333	-1.78252
173	8.21667	-16.4333	-0.613183
174	49.7833	-11.1167	-0.71228
175	39.6333	-12.5667	-1.92126
176	48.3333	41.0833	-0.41499
177	64.7667	-23.2	0.853446
178	21.2667	2.41667	-0.296074
179	46.4	-30.45	-0.13752
180	51.7167	-33.8333	-0.514087
181	36.7333	-41.0833	0.853446
182	44.95	-22.2333	-0.1177
183	41.0833	-13.05	0.377783
184	65.7333	-2.9	0.258867
185	17.4	-16.4333	-0.71228
186	4.35	-15.4667	-0.672641
187	27.0667	-21.75	0.615614
188	8.7	-27.0667	-0.296074
189	18.3667	-16.4333	-0.0186037
190	10.15	-3.38333	-0.910473
191	16.9167	-10.15	0.575976
192	32.8667	-23.2	-1.00957
193	30.9333	-12.5667	1.56694
194	25.1333	-15.4667	0.318325
195	28.0333	-0.483333	-0.71228
196	21.2667	-9.18333	1.1111
197	20.3	-19.3333	1.64622
198	3.38333	-17.4	0.239047
199	14.9833	-19.8167	1.30929
200	17.8833	-5.8	0.873266
201	36.7333	-3.86667	0.952543
202	21.75	-28.0333	-0.296074
203	10.6333	-26.1	-0.930292
204	14.5	-19.8167	1.30929
205	55.5833	-13.05	1.17056
206	15.4667	-28.0333	0.239047
207	20.3	-18.85	-0.335713
208	14.0167	-8.7	1.46785
209	27.0667	-14.0167	0.100312
210	14.5	-28.0333	0.496699
211	5.8	-10.15	1.90387
212	7.73333	-35.2833	-1.50505
213	38.1833	-23.6833	0.496699
214	6.28333	-14.0167	-1.00957
215	22.7167	-28.0333	-0.672641
216	15.4667	-12.0833	-0.533906
217	13.05	-54.1333	0.318325
218	13.05	-3.86667	-0.494267
219	14.9833	-14.0167	-0.533906
220	4.83333	-13.5333	-0.613183
221	4.35	-11.1167	-1.26722
222	29.9667	-21.2667	-1.00957
223	10.6333	-23.6833	-0.751918
224	33.35	-4.35	0.932723
225	26.5833	-29.9667	-0.633003
226	27.55	-11.1167	0.179589
227	4.83333	13.05	-0.71228
228	102.467	-72.9833	0.0804929
229	3.86667	-13.05	0.179589
230	3.86667	-29.4833	0.298505
231	69.6	-43.5	-0.177158
232	1.93333	-17.8833	0.179589
233	7.25	-16.9167	-1.58433
234	6.76667	-19.8167	0.298505
235	0.966667	-6.76667	-0.732099
236	7.73333	6.28333	2.04261
237	3.86667	-14.0167	-0.157339
238	28.5167	-24.1667	-0.395171
239	3.38333	-20.7833	-1.13181
240	7.25	-19.8167	-0.603935
241	0.483333	-7.73333	0.888688
242	0.966667	-40.1167	-0.603935
243	4.83333	-1.45	-1.16822
244	16.4333	-19.3333	-1.36845
245	18.3667	-25.6167	0.0513631
246	6.76667	-18.3667	0.397215
247	4.35	-14.0167	1.32555
248	5.31667	-14.0167	-0.531124
249	0.483333	-16.4333	-0.221678
250	31.9	-24.1667	-0.84057
251	18.85	-5.8	0.652053
252	12.5667	-37.2167	1.68961
253	10.15	0.966667	1.30735
254	5.8	-12.5667	-0.84057
255	4.83333	-15.4667	-1.11361
256	8.21667	-17.8833	0.925094
257	3.38333	-44.95	1.10712
258	22.2333	-40.1167	0.470026
259	22.2333	-39.6333	-0.731354
260	18.3667	-20.7833	-1.24103
261	25.6167	-34.8	1.12532
262	28.5167	-31.9	-0.822367
263	17.8833	-20.3	0.0331604
264	16.4333	-20.3	-1.62329
265	37.2167	-32.8667	-0.713151
266	19.8167	-21.75	-0.931584
267	8.7	-41.5667	0.0877685
268	7.73333	-40.1167	-0.23988
269	12.5667	-13.05	-0.967989
270	10.6333	-37.2167	-0.767759
271	13.05	-38.6667	-1.35025
272	2.9	-36.7333	0.997904
273	2.41667	-20.3	0.943296
274	17.8833	-58	0.870485
275	12.0833	-34.3167	-1.25923
276	6.28333	-30.45	-0.130664
277	12.0833	-43.9833	-0.567529
278	18.85	-53.1667	0.251593
279	10.6333	-43.9833	-0.16707
280	3.38333	-32.3833	2.43592
281	8.7	-55.5833	-0.130664
282	7.25	-35.7667	-1.15002
283	14.5	-13.05	1.10712
284	17.8833	-48.3333	0.561039
285	4.83333	-20.7833	-0.549327
286	20.7833	-17.8833	-0.0396505
287	29	-36.7333	-0.00324505
288	24.65	-23.6833	0.23339
289	12.0833	-63.3167	-0.658543
290	4.35	-31.9	-0.512921
291	25.1333	-37.2167	-1.09541
292	6.28333	-48.3333	1.83523
293	1.45	-4.35	-2.18757
294	9.18333	1.45	-0.330894
295	10.15	-1.45	-0.749556
296	8.21667	5.31667	0.542836
297	12.0833	-1.93333	-1.0226
298	4.83333	-17.4	0.160579
299	2.9	-17.4	-1.24103
300	13.5333	-8.21667	-0.822367
301	19.8167	19.3333	-0.585732
302	10.15	0.966667	1.05251
303	12.0833	5.31667	-0.0214478
304	20.7833	9.66667	-0.84057
305	23.2	-13.05	-1.56868
306	4.83333	2.41667	0.23339
307	20.7833	0.483333	-0.585732
308	18.85	-29	-0.112461
309	10.15	-0.966667	-0.913381
310	4.83333	-14.9833	0.215188
311	11.6	-7.25	-2.3696
312	6.76667	-4.83333	0.251593
313	14.9833	-30.45	-0.403705
314	7.73333	-1.45	1.23454
315	13.5333	-13.05	0.324404
316	10.6333	12.0833	-0.895178
317	17.8833	-8.7	-0.785962
318	8.7	-29.9667	0.979702
319	10.6333	10.6333	0.670256
320	0.483333	-13.5333	-0.731354
321	0.483333	2.41667	0.0331604
322	0.483333	13.05	-1.09541
323	10.15	-15.4667	0.342607
324	1.93333	3.86667	-1.07721
325	9.18333	4.35	-0.130664
326	7.25	-10.6333	0.178782
327	17.4	-2.41667	-0.84057
328	0.966667	6.28333	0.178782
329	5.31667	0	-1.0226
330	15.4667	-2.41667	-0.913381
331	10.6333	-9.66667	0.23339
332	25.6167	8.7	-0.349097
333	24.65	-3.86667	2.05366
334	8.7	12.5667	0.397215
335	29	-3.38333	0.919043
336	10.15	-7.73333	1.95749
337	13.05	-5.8	0.473993
338	12.0833	-1.45	-0.0205068
339	10.15	-14.5	0.251468
340	7.73333	-19.8167	-0.0205068
341	14.0167	2.41667	-1.55346
342	35.2833	-12.5667	2.13057
343	1.93333	-10.15	-0.515007
344	7.25	-9.18333	-0.762257
345	8.7	-3.86667	1.14157
346	27.0667	-2.9	-1.47928
347	24.65	1.45	2.45199
348	21.75	0.966667	-1.20731
349	15.95	6.28333	-0.119407
350	12.0833	-13.05	-0.267757
351	2.9	4.35	0.103118
352	6.28333	9.66667	0.103118
353	9.66667	-7.25	-1.65236
354	21.75	-1.45	2.10584
355	15.95	3.38333	-0.465557
356	13.05	-15.95	-0.712807
357	2.41667	-3.38333	0.276193
358	25.6167	-14.0167	-0.391382
359	7.73333	-6.28333	-0.440832
360	7.25	-10.6333	0.152568
361	12.0833	-6.28333	-0.762257
362	12.0833	-14.0167	-1.05896
363	4.83333	-6.76667	0.127843
364	0.483333	-2.9	0.226743
365	14.9833	-18.85	0.820143
366	12.5667	-20.7833	-1.00951
367	17.8833	-6.76667	0.325643
368	6.76667	-3.86667	-2.22103
369	14.5	3.38333	-0.836432
370	21.75	6.76667	0.0783932
371	7.73333	-2.9	-0.737532
372	7.25	3.86667	0.0783932
373	12.5667	-15.4667	-1.03423
374	26.1	4.83333	0.202018
375	9.18333	-2.41667	0.696518
376	41.0833	6.28333	1.19102
377	26.1	-16.9167	-1.25676
378	16.4333	8.21667	0.152568
379	4.83333	14.0167	0.177293
380	4.35	-7.25	1.41354
381	9.18333	-1.93333	0.00421818
382	11.1167	-14.5	0.251468
383	2.41667	-9.66667	1.19102
384	27.0667	-4.83333	2.47672
385	29.9667	-16.9167	0.226743
386	2.9	-6.28333	-0.391382
387	18.3667	0	0.177293
388	17.4	-14.5	0.103118
389	7.25	-8.7	1.71024
390	17.8833	-16.4333	0.473993
391	27.0667	7.25	0.0783932
392	7.25	-12.5667	0.968493
393	17.8833	-14.5	-1.30621
394	19.3333	-8.21667	-1.33093
395	0.483333	0.483333	-0.564457
396	0.966667	-8.7	0.696518
397	6.76667	-8.7	0.449268
398	3.86667	5.31667	0.226743
399	1.93333	7.73333	0.572893
400	20.7833	-1.93333	0.993218
401	8.21667	10.15	0.844868
402	13.5333	-1.93333	-0.564457
403	6.76667	1.93333	0.375093
404	5.8	11.1167	-2.34466
405	6.76667	5.31667	0.276193
406	19.3333	17.8833	-1.82543
407	6.28333	-3.38333	1.28992
408	12.0833	8.7	-1.00951
409	6.76667	-10.15	-0.267757
410	7.25	-3.38333	-1.97378
411	1.45	14.5	0.894318
412	5.8	10.6333	0.0289432
413	15.4667	0.483333	0.647068
414	22.7167	6.76667	-0.589182
415	3.86667	5.8	0.548168
416	11.6	17.4	-0.589182
417	2.9	-4.35	1.43827
418	28.0333	-11.1167	-0.811707
419	2.41667	-0.966667	0.127843
420	10.6333	-0.966667	-0.0946818
421	17.4	11.6	1.48772
422	27.55	15.95	0.0536682
423	10.6333	-15.4667	0.325643
424	21.2667	-29.9667	0.498718
425	18.3667	-41.5667	-1.52873
426	1.45	-24.1667	-0.317207
427	6.28333	-2.41667	0.350368
428	14.0167	-32.3833	1.56189
429	1.45	-7.25	-1.67708
430	2.9	-25.1333	0.0783932
431	8.7	-30.45	-0.440832
432	1.93333	-26.1	-0.762257
433	0.483333	-14.5	0.276193
434	17.4	-35.2833	1.06739
435	15.4667	0	0.449268
436	4.83333	-14.5	-0.613907
437	6.28333	-30.9333	0.572893
438	10.15	-43.0167	1.43827
439	6.76667	-9.66667	-0.243032
440	10.15	-17.4	-0.292482
441	14.9833	-14.9833	-0.317207
442	6.28333	-23.6833	-1.38038
443	5.8	-18.85	-1.42983
444	12.0833	-30.45	0.152568
445	0.966667	-17.8833	-0.861157
446	12.5667	-14.5	0.103118
447	6.28333	-28.5167	0.622343
448	12.5667	-34.3167	0.894318
449	13.5333	-15.95	0.0783932
450	27.0667	-22.7167	0.943768
451	6.28333	-12.0833	0.127843
452	13.5333	-17.8833	1.43827
453	15.4667	-14.5	0.770693
454	15.95	-20.3	-0.613907
455	19.8167	-32.8667	-1.05896
456	11.1167	-18.85	1.71024
457	28.5167	-22.2333	0.127843
458	23.2	-25.6167	0.375093
459	16.4333	-28.5167	-0.267757
460	4.35	-23.6833	-0.811707
461	14.9833	-19.8167	0.00421818
462	6.28333	-7.25	-0.490282
463	8.7	-10.6333	-1.03423
464	15.4667	-27.55	-0.688082
465	26.5833	-2.41667	0.572893
466	34.3167	-27.0667	-0.416107
467	20.7833	-13.5333	-0.243032
468	12.5667	-9.18333	-2.31993
469	4.83333	-21.2667	-0.663357
470	15.4667	-13.05	-0.935332
471	21.2667	-20.3	0.745968
472	6.76667	-29.4833	-1.40511
473	32.3833	-39.6333	0.127843
474	6.76667	-19.3333	0.795418
475	15.4667	-37.7	-0.589182
476	13.5333	-19.8167	0.177293
477	30.45	-7.73333	-0.341932
478	19.8167	-6.76667	0.844868
479	5.31667	-18.3667	-0.317207
480	21.75	-8.21667	1.98222
481	13.05	-34.8	-0.712807
482	24.65	-55.5833	-0.243032
483	16.9167	-3.38333	-1.42983
484	24.1667	-13.05	-0.440832
485	15.4667	-1.93333	-0.168857
486	29	-25.1333	-0.0452318
487	27.0667	-35.2833	-0.465557
488	14.5	-29.4833	-0.243032
489	7.25	-21.75	-0.0699568
490	23.2	-17.4	-0.292482
491	14.0167	-22.2333	-0.613907
492	19.8167	-13.05	0.943768
493	10.15	-28.5167	-0.218307
494	28.5167	-40.6	-1.05896
495	25.1333	-20.3	-0.0205068
496	16.9167	-23.6833	-0.564457
497	15.95	-9.66667	0.202018
498	21.2667	-25.6167	1.33937
499	30.45	-18.85	-0.910607
500	32.3833	-10.15	-1.38038
501	22.2333	-12.5667	-0.0205068
502	35.2833	-7.73333	-1.52873
503	15.95	-7.25	2.18002
504	15.95	-9.18333	0.325643
505	26.1	-24.65	-0.416107
506	5.8	-26.5833	-0.910607
507	20.3	-22.7167	-0.317207
508	20.7833	-24.1667	1.93277
509	14.5	-19.8167	-0.168857
510	30.45	-19.8167	-0.243032
511	22.7167	-27.55	-1.38038
512	16.4333	-13.5333	-0.267757
513	16.9167	-25.1333	0.572893
514	23.6833	-16.9167	1.26519
515	16.9167	-7.73333	0.894318
516	22.7167	-17.4	1.19102
517	24.1667	-16.9167	-0.366657
518	13.05	-16.4333	-1.23203
519	34.3167	-25.6167	2.57562
520	19.3333	-17.8833	0.103118
521	5.31667	-30.9333	0.350368
522	48.8167	-28.0333	-0.712807
523	15.4667	-15.95	0.251468
524	46.8833	-19.3333	0.844868
525	28.5167	12.5667	0.399818
526	23.2	18.85	-0.737532
527	24.65	5.8	-1.13313
528	39.15	-2.9	1.11684
529	23.6833	2.41667	0.597618
530	25.1333	-10.6333	-1.05896
531	26.1	13.5333	1.31464
532	6.76667	1.45	-1.40511
533	19.8167	11.6	2.15529
534	20.3	8.7	-0.589182
535	29.4833	-4.83333	2.42727
536	23.6833	22.7167	1.04267
537	35.2833	7.73333	-0.317207
538	26.1	19.3333	0.226743
539	26.5833	22.2333	-0.416107
540	15.95	1.93333	0.177293
541	24.1667	6.76667	-0.243032
542	10.6333	18.3667	-0.465557
543	14.0167	19.3333	-0.0946818
544	43.0167	4.35	-1.70181
545	35.2833	2.41667	1.90804
546	21.75	13.05	-0.786982
547	21.2667	34.3167	0.473993
548	42.05	7.25	-0.218307
549	8.21667	1.93333	1.46299
550	23.6833	8.7	-0.292482
551	38.6667	-10.6333	-0.786982
552	21.2667	10.6333	-2.14686
553	21.75	0.483333	1.19102
554	18.3667	13.05	-1.10841
555	23.6833	4.35	-0.861157
556	12.5667	1.93333	-0.811707
557	25.1333	2.9	-0.861157
558	28.0333	18.3667	-1.52873
559	38.1833	18.85	-1.35566
560	11.1167	14.0167	-0.960057
561	20.7833	-6.76667	2.47672
562	39.6333	-7.25	-1.00951
563	28.0333	0.966667	1.01794
564	14.5	-4.35	-0.762257
565	29.9667	3.86667	-1.20731
566	19.3333	0.483333	-0.416107
567	26.5833	-4.35	0.721243
568	19.8167	13.5333	0.523443
569	29.4833	-4.83333	-1.20731
570	31.4167	31.9	-0.737532
571	27.0667	11.6	-0.292482
572	49.3	11.6	-0.292482
573	26.1	14.5	-0.218307
574	39.6333	0	-0.836432
575	3.86667	20.7833	-0.984782
576	28.0333	11.1167	1.21574
577	40.1167	6.28333	-1.20731
578	8.7	-1.93333	-0.960057
579	24.1667	32.3833	0.152568
580	8.7	14.0167	-0.144132
581	33.35	2.9	2.08112
582	28.0333	2.41667	-1.10841
583	19.8167	4.83333	-1.33093
584	23.2	3.38333	-0.0452318
585	55.1	15.4667	1.61134
586	12.5667	7.73333	-1.00951
587	14.5	-3.86667	1.48772
588	37.2167	-13.05	-1.94906
589	19.8167	20.7833	0.325643
590	29	8.7	-0.0452318
591	14.9833	18.3667	0.548168
592	13.5333	8.7	0.202018
593	19.8167	-2.9	0.127843
594	6.76667	14.9833	-0.465557
595	24.65	7.25	-0.218307
596	26.5833	25.1333	0.993218
597	1.45	-15.4667	-0.627042
598	17.4	-9.66667	-0.481754
599	48.8167	30.45	0.716867
600	13.5333	40.1167	0.244683
601	2.41667	32.3833	-0.154857
602	26.1	18.3667	-0.118535
603	35.2833	6.76667	0.789511
604	54.6167	15.4667	0.753189
605	86.0333	13.5333	0.934799
606	40.6	4.83333	-0.0822136
607	7.25	14.5	1.87917
608	16.9167	15.4667	-1.60773
609	44.4667	19.8167	-0.736007
610	39.15	-1.45	-0.917616
611	14.9833	-23.2	0.825833
612	20.7833	-7.25	0.716867
613	22.2333	-11.6	-0.227501
614	35.2833	-4.35	0.208361
615	24.1667	-3.86667	-0.663363
616	25.6167	8.7	2.53296
617	45.4333	15.95	0.498936
618	42.05	-1.45	1.18905
619	9.66667	-6.28333	-0.336467
620	29.4833	-3.38333	-0.772329
621	57.5167	2.41667	0.426293
622	47.3667	-24.65	-0.953938
623	14.5	2.9	0.426293
624	20.7833	-2.41667	0.716867
625	28.5167	-17.4	1.33434
626	43.0167	-4.83333	-0.518076
627	43.9833	4.83333	-0.372788
628	54.6167	9.66667	-0.336467
629	61.8667	6.28333	-0.736007
630	50.2667	23.2	0.026752
631	64.2833	12.0833	-0.663363
632	14.5	-39.15	0.0630739
633	1.93333	-7.25	0.535258
634	20.7833	16.4333	-1.13555
635	29.4833	-14.0167	-0.40911
636	29.9667	-12.5667	-0.00956983
637	39.6333	13.5333	1.15273
638	54.1333	-22.7167	0.462614
639	43.9833	4.35	-0.372788
640	1.45	-20.3	-0.554398
641	5.8	5.31667	-1.09923
642	21.2667	33.8333	2.24239
643	37.7	0.483333	-0.663363
644	16.4333	-16.4333	-0.481754
645	23.6833	-5.31667	-0.445432
646	48.3333	11.6	-0.917616
647	19.8167	-9.18333	-0.772329
648	34.3167	3.38333	-1.64405
649	37.7	-0.966667	-0.300145
650	29	-1.93333	-0.844973
651	44.95	-14.0167	-0.336467
652	36.7333	-43.0167	-1.02658
653	3.38333	-1.45	-0.627042
654	26.5833	1.93333	-1.13555
655	35.2833	4.83333	-0.99026
656	8.7	-14.5	-2.11624
657	54.1333	-13.05	-0.772329
658	28.0333	-0.966667	-0.881295
659	15.95	-8.21667	-0.663363
660	25.6167	1.93333	1.95181
661	30.45	21.2667	-1.17187
662	34.3167	7.73333	-0.844973
663	14.9833	9.18333	-0.518076
664	6.28333	9.66667	-0.627042
665	2.41667	-20.7833	-0.736007
666	54.6167	-27.55	-0.772329
667	51.2333	-4.83333	0.716867
668	45.4333	-16.4333	-0.118535
669	50.2667	-1.45	0.716867
670	37.2167	30.9333	-0.736007
671	29.4833	22.2333	-1.7167
672	10.15	23.2	-0.736007
673	37.7	9.66667	1.87917
674	47.85	18.85	1.4433
675	14.5	10.15	-0.917616
676	17.4	-25.1333	0.789511
677	47.3667	-16.9167	-0.59072
678	30.9333	-10.15	-1.86198
679	30.45	2.41667	-0.808651
680	27.0667	-4.83333	1.40698
681	35.7667	-4.83333	-0.372788
682	30.9333	36.25	1.22537
683	21.75	11.1167	1.98813
684	26.1	28.5167	-0.99026
685	35.2833	47.85	1.55227
686	31.9	9.66667	0.281005
687	40.1167	42.5333	0.244683
688	27.55	22.2333	0.426293
689	19.8167	44.95	0.208361
690	56.55	6.28333	-1.20819
691	28.5167	37.2167	1.2617
692	22.7167	19.3333	0.644224
693	34.3167	18.3667	-0.263823
694	25.6167	12.5667	-0.917616
695	15.4667	-1.45	0.389971
696	46.4	31.4167	0.389971
697	50.75	26.1	2.67825
698	43.5	11.1167	-0.154857
699	6.28333	22.7167	0.172039
700	44.4667	45.4333	0.135718
701	29.4833	26.5833	-0.372788
702	37.7	17.8833	-1.13555
703	17.4	36.25	-0.0822136
704	43.5	34.3167	0.0630739
705	30.45	53.65	0.208361
706	50.2667	20.3	0.426293
707	46.4	32.8667	1.66124
708	0.483333	46.8833	0.971121
709	17.4	22.7167	-1.68038
710	46.8833	16.9167	-0.263823
711	45.9167	15.95	0.172039
712	1.45	29.4833	2.27871
713	30.9333	36.7333	1.58859
714	18.3667	45.4333	-0.808651
715	73.4667	25.6167	0.208361
716	42.5333	29.9667	1.51595
717	17.4	13.05	0.971121
718	5.31667	19.8167	0.680546
719	29	28.5167	-0.154857
720	21.2667	18.85	-0.191179
721	34.8	24.1667	1.22537
722	21.2667	-7.73333	0.0993958
723	50.75	26.1	-0.772329
724	34.8	28.0333	-1.35348
725	7.25	27.55	-0.263823
726	8.7	24.1667	0.026752
727	43.0167	33.35	-0.227501
728	45.9167	1.45	0.57158
729	35.2833	31.4167	-0.191179
730	48.8167	21.75	-0.772329
731	47.85	39.15	-0.844973
732	40.1167	22.2333	-2.11624
733	15.95	3.86667	0.462614
734	25.6167	41.0833	-1.68038
735	37.7	25.1333	0.026752
736	20.7833	59.9333	1.08009
737	42.5333	31.4167	0.208361
738	36.25	27.0667	-0.772329
739	48.3333	32.3833	1.47963
740	13.5333	38.6667	-0.518076
741	5.31667	-1.93333	-0.191179
742	46.4	30.9333	-0.917616
743	24.1667	6.76667	-0.518076
744	37.7	39.6333	-1.09923
745	38.1833	33.8333	-0.372788
746	51.2333	27.0667	-0.227501
747	26.1	16.9167	0.244683
748	15.4667	52.6833	0.026752
749	25.1333	16.9167	-1.28084
750	17.4	37.7	-0.736007
751	16.9167	14.5	0.789511
752	44.4667	56.55	0.0993958
753	27.55	54.1333	-1.13555
754	9.66667	29	-0.663363
755	38.1833	12.0833	-0.00956983
756	20.7833	26.5833	1.15273
757	43.0167	51.7167	1.51595
758	29.9667	36.25	-0.227501
759	45.9167	44.4667	1.91549
760	30.45	25.1333	0.934799
761	66.2167	-14.0167	-0.23658
762	55.5833	-52.6833	-0.826139
763	50.75	-31.4167	1.63036
764	0.966667	-37.2167	-0.256232
765	32.3833	3.38333	0.25472
766	41.0833	-41.5667	-0.511707
767	21.75	-86.0333	0.765671
768	101.983	-73.95	-0.000755845
769	98.6	-58	-0.315187
770	14.0167	-49.3	1.21767
771	66.7	-56.55	0.15646
772	39.6333	-25.6167	0.313676
773	2.9	-55.5833	1.70897
774	58.4833	-76.85	-0.413447
775	13.5333	-63.8	0.176112
776	47.85	-27.55	0.117156
777	8.21667	-59.45	-0.492055
778	36.25	-36.25	-1.16022
779	34.8	-67.6667	-0.216928
780	32.8667	-56.55	-0.413447
781	3.86667	-73.4667	1.25697
782	22.2333	-58	-0.531359
783	6.28333	-96.1833	-0.197276
784	26.1	-80.7167	0.628107
785	60.9	-59.9333	-0.747531
786	32.3833	-85.55	0.411936
787	61.8667	-44.4667	-0.23658
788	27.55	-68.6333	0.608455
789	35.7667	-67.6667	1.31593
790	21.75	-35.7667	-0.157972
791	38.6667	-18.3667	1.70897
792	16.4333	-41.5667	-1.17987
793	11.6	-61.8667	-0.393795
794	108.267	-7.25	-0.767183
795	29.9667	-60.4167	-1.59257
796	50.2667	-10.6333	-0.629619
797	15.95	-76.85	-0.865443
798	54.1333	-39.15	-0.452751
799	3.86667	-23.6833	-0.609967
800	46.8833	-70.0833	-0.944051
801	10.6333	-54.6167	-1.31744
802	11.1167	-70.5667	0.35298
803	52.2	-23.6833	-1.49431
804	4.35	-73.95	-1.23883
805	93.2833	-67.6667	-1.47465
806	62.35	-69.1167	-1.17987
807	51.2333	-121.8	0.529848
808	50.75	-40.6	-0.786835
809	44.4667	-40.6	-0.393795
810	8.7	-34.8	-0.649271
811	54.6167	-40.6	-0.609967
812	31.4167	-63.3167	0.962191
813	115.033	-56.0667	-0.0204078
814	5.8	-49.7833	0.294024
815	64.2833	-50.75	-0.374143
816	31.9	-21.75	0.863931
817	119.383	-58	-0.0793637
818	51.7167	-40.1167	0.569151
819	36.25	-28.0333	0.195764
820	33.8333	-70.5667	-0.0597118
821	67.1833	-28.0333	-0.472403
822	74.9167	-50.2667	0.608455
823	33.35	-39.15	-0.885095
824	29	-84.1	-0.688575
825	21.2667	-14.5	-0.924399
826	28.5167	17.8833	-0.865443
827	45.4333	-28.0333	-0.904747
828	53.65	-35.2833	0.274372
829	13.05	-89.4167	1.61071
830	12.5667	-32.3833	0.15646
831	35.7667	-83.1333	-0.216928
832	77.8167	-21.75	2.23957
833	6.76667	-21.75	0.176112
834	3.38333	-29	1.49279
835	51.7167	-64.2833	-0.374143
836	0.483333	-63.8	-0.452751
837	13.5333	-44.95	-0.472403
838	26.5833	-54.1333	1.21767
839	9.18333	-22.2333	0.136808
840	98.1167	11.6	1.43384
841	24.65	-95.7	-1.69083
842	25.6167	-45.9167	2.04305
843	48.8167	-40.6	1.15871
844	3.86667	-29.9667	0.569151
845	41.5667	-50.75	-0.334839
846	25.6167	-35.7667	-1.16022
847	64.7667	-56.0667	-0.668923
848	31.9	-33.8333	0.588803
849	42.05	-18.3667	0.785323
850	9.18333	-31.4167	0.215416
851	65.25	-16.9167	-0.826139
852	5.31667	-20.7833	-0.492055
853	34.3167	-71.5333	-1.63187
854	6.28333	-33.35	-0.197276
855	27.55	-44.4667	-0.708227
856	42.5333	-5.8	0.0385481
857	39.6333	12.0833	0.25472
858	37.2167	13.5333	-0.845791
859	30.45	-27.0667	-1.39605
860	19.3333	-50.75	-2.3983
861	44.95	-29.9667	-0.963703
862	9.18333	-48.8167	-1.4157
863	20.3	-54.1333	1.27662
864	43.5	-20.3	-0.374143
865	80.2333	-31.9	-1.65152
866	21.75	-20.7833	1.55175
867	4.83333	-17.4	-0.747531
868	35.7667	-14.9833	-0.118668
869	18.3667	-29	-1.37639
870	66.7	-45.9167	-0.963703
871	0.483333	-46.4	0.785323
872	24.1667	-89.4167	-0.452751
873	39.15	-53.65	-1.02266
874	71.5333	-40.6	0.0385481
875	48.8167	-47.3667	-0.000755845
876	36.7333	-47.3667	1.65001
877	10.15	-72.9833	0.117156
878	18.85	-48.3333	-0.118668
879	2.9	-21.75	1.0801
880	5.31667	-26.5833	-1.14057
881	53.65	-51.2333	0.411936
882	49.7833	-17.4	1.82688
883	48.3333	-45.9167	-1.47465
884	42.05	-27.0667	1.45349
885	6.76667	14.9833	-0.806487
886	41.0833	-51.7167	0.628107
887	4.35	-66.2167	1.45349
888	16.9167	-68.6333	-1.06196
889	27.55	-58.9667	0.274372
890	2.9	-24.65	0.785323
891	17.4	11.1167	1.70897
892	17.4	-18.85	-0.0400598
893	32.3833	-19.3333	1.13906
894	18.3667	-29.9667	-1.16022
895	3.86667	-43.0167	-0.23658
896	20.7833	-36.25	0.576634
897	30.45	-24.65	-0.611137
898	25.6167	-35.7667	-0.85409
899	35.7667	-48.3333	1.30549
900	24.65	13.05	-1.12404
901	14.9833	-11.6	-0.665127
902	34.3167	-40.1167	-0.800101
903	49.3	-43.5	1.57544
904	28.0333	0.483333	-0.0712412
905	3.38333	-7.73333	-2.20383
906	6.28333	9.66667	-0.962069
907	4.35	-24.65	-1.04305
908	11.1167	-24.1667	-0.827095
909	18.3667	-8.21667	-0.449168
910	5.31667	27.0667	-1.15103
911	37.2167	-40.6	1.03555
912	1.45	10.6333	-0.368184
913	4.35	-4.35	2.16933
914	16.9167	1.93333	-0.665127
915	0.483333	-22.2333	-1.20502
916	4.83333	6.28333	-0.23321
917	10.15	1.93333	0.306686
918	19.8167	30.9333	-0.665127
919	7.25	43.5	0.576634
920	14.9833	21.75	-0.422174
921	20.7833	9.66667	1.14352
922	11.6	53.65	0.549639
923	23.6833	12.0833	-0.476163
924	9.66667	33.8333	-0.638132
925	23.2	-5.8	1.44047
926	2.9	-0.483333	0.765597
927	1.45	28.0333	0.0907275
928	3.86667	40.1167	-0.773106
929	2.41667	28.5167	-0.827095
930	7.73333	44.4667	-1.20502
931	20.3	25.1333	0.117722
932	7.25	24.65	-0.503158
933	3.86667	44.95	-0.881085
934	14.0167	45.4333	-0.17922
935	8.21667	34.8	-0.827095
936	26.1	50.75	0.738603
937	3.86667	53.65	-0.85409
938	20.3	11.6	0.117722
939	3.38333	3.86667	-0.503158
940	26.1	13.5333	1.35948
941	27.0667	23.6833	-0.260205
942	21.2667	-7.25	2.19632
943	16.4333	34.8	-0.800101
944	26.5833	24.65	0.0367379
945	1.93333	6.28333	1.84539
946	12.0833	50.2667	-1.36699
947	38.1833	-38.1833	0.0367379
948	43.0167	-43.0167	2.43927
949	114.067	3.86667	-0.206215
950	53.65	5.31667	0.792592
951	14.0167	10.15	-0.23321
952	17.8833	-13.5333	-0.719116
953	22.7167	-38.6667	-0.935075
954	55.5833	-30.45	2.52026
955	81.2	0.483333	-0.0172516
956	45.4333	-31.4167	-0.746111
957	70.5667	-14.0167	0.927566
958	74.9167	-0.483333	-0.881085
959	71.05	-7.25	0.252696
960	96.1833	2.9	0.954561
961	126.15	-34.3167	0.306686
962	59.9333	14.9833	-1.313
963	116.967	2.9	1.73741
964	80.2333	-34.3167	-0.0442464
965	6.28333	-12.5667	-0.368184
966	82.1667	-18.3667	-0.17922
967	11.1167	-9.18333	-0.2872
968	42.5333	-21.75	-1.34
969	93.7667	-39.6333	1.92637
970	81.2	-16.9167	0.0367379
971	46.8833	25.1333	-1.98787
972	71.5333	-19.8167	-0.719116
973	73.95	-24.1667	1.33249
974	63.3167	-5.8	-0.422174
975	60.4167	-25.1333	0.954561
976	2.9	-13.5333	-0.17922
977	36.25	-52.6833	1.87238
978	11.1167	-21.2667	1.35948
979	51.2333	5.8	0.711608
980	64.2833	25.6167	-0.17922
981	84.1	27.55	-0.719116
982	34.8	23.2	-0.422174
983	39.15	-8.21667	0.117722
984	45.4333	-9.66667	-1.20502
985	36.25	29.4833	0.495649
986	61.3833	-20.7833	1.7644
987	43.9833	-33.8333	0.495649
988	97.15	-32.3833	1.38648
989	17.8833	-21.2667	-0.665127
990	5.31667	37.7	-0.2872
991	73.95	8.7	-0.881085
992	97.15	-28.5167	0.900571
993	27.0667	-53.1667	-0.557148
994	56.0667	-57.0333	0.0367379
995	55.5833	-6.76667	0.117722
996	48.8167	-6.28333	-1.23202
997	19.3333	-26.5833	-1.07005
998	58	-41.0833	-1.42098
999	101.983	-37.2167	0.279691
1000	55.5833	-28.0333	-0.746111
1001	19.3333	14.9833	-0.2872
1002	52.6833	6.76667	-0.0712412
1003	41.0833	40.1167	0.225702
1004	50.75	-4.35	-0.800101
1005	68.6333	-34.3167	-0.746111
1006	87.4833	-5.31667	2.11534
1007	102.95	-18.85	-0.557148
1008	64.7667	1.45	-0.0712412
1009	36.7333	35.7667	-0.0712412
1010	125.667	-35.2833	-0.17922
1011	41.0833	-57.5167	2.06135
1012	76.85	-42.5333	-0.260205
1013	58	-6.28333	-0.422174
1014	23.2	15.95	0.360675
1015	7.25	25.1333	-1.63694
1016	32.3833	4.83333	-1.20502
1017	46.8833	33.35	-0.638132
1018	31.4167	24.65	0.306686
1019	62.8333	39.15	-0.638132
1020	37.2167	-8.21667	-0.557148
1021	61.8667	-22.7167	-0.90808
1022	42.5333	-28.0333	-0.206215
1023	92.8	-16.9167	2.46627
1024	88.45	22.2333	-0.90808
1025	35.7667	1.93333	-0.368184
1026	43.9833	15.4667	-0.2872
1027	23.2	20.3	0.0367379
1028	45.4333	19.3333	-0.85409
1029	41.0833	20.3	-0.719116
1030	54.1333	31.4167	-0.962069
1031	40.1167	40.6	-0.098236
1032	38.1833	39.6333	0.576634
1033	48.3333	9.66667	-1.04305
1034	49.3	56.55	-0.260205
1035	51.2333	19.3333	1.41347
1036	62.8333	26.5833	-0.611137
1037	1.45	30.45	2.43927
1038	65.25	20.7833	-0.935075
1039	72.0167	-14.0167	0.873577
1040	5.31667	44.95	0.225702
1041	62.8333	-16.9167	1.71042
1042	41.0833	13.05	-0.935075
1043	41.5667	18.85	-0.152226
1044	38.6667	38.6667	0.252696
1045	74.9167	21.2667	-0.746111
1046	58.4833	21.2667	-0.0712412
1047	87.4833	9.66667	-0.665127
1048	51.7167	55.5833	-0.692121
1049	87	-15.4667	-0.85409
1050	45.9167	23.2	-0.90808
1051	106.333	-8.7	-0.476163
1052	78.3	54.6167	-0.476163
1053	77.3333	19.3333	0.576634
1054	41.0833	70.5667	0.144717
1055	52.6833	9.66667	0.171712
1056	47.3667	-2.9	-0.989064
1057	36.7333	16.9167	-1.04305
1058	55.5833	27.0667	-0.665127
1059	68.15	43.0167	-0.0442464
1060	15.4667	-2.41667	-1.313
1061	61.8667	-9.18333	0.522644
1062	61.3833	14.0167	-0.368184
1063	48.3333	3.38333	0.0637327
1064	23.6833	-10.6333	-0.368184
1065	43.9833	23.6833	-0.260205
1066	55.5833	37.7	0.00974315
1067	65.25	16.4333	-0.17922
1068	70.5667	30.45	-0.395179
1069	67.6667	18.3667	1.52145
1070	44.4667	57.0333	-0.125231
1071	62.35	-4.83333	-1.15103
1072	59.9333	1.45	1.14352
1073	32.8667	17.8833	0.0367379
1074	20.3	34.3167	-1.12404
1075	99.0833	40.6	1.11653
1076	43.9833	43.9833	2.16933
1077	100.05	14.0167	2.57425
1078	80.2333	28.0333	-0.962069
1079	63.8	40.1167	-1.98787
1080	107.783	60.9	-0.989064
1081	42.05	52.2	-1.93388
1082	31.4167	16.4333	1.71042
1083	63.8	28.0333	2.41228
1084	31.9	43.5	-0.449168
1085	14.9833	26.5833	-0.584142
1086	70.5667	29.9667	-1.36699
1087	78.3	31.9	0.306686
1088	43.5	78.3	-0.530153
1089	26.1	-82.65	1.65925
1090	9.66667	-36.7333	0.0898602
1091	3.86667	-37.2167	-0.199874
1092	6.28333	-28.0333	-0.875921
1093	13.05	-36.7333	1.61097
1094	0.483333	-10.6333	1.39366
1095	7.25	12.5667	2.09386
1096	9.18333	-61.3833	-0.948354
1097	15.95	-59.9333	-0.92421
1098	33.35	-26.5833	-1.74512
1099	17.8833	-38.6667	-1.6244
1100	56.55	-24.65	-1.33467
1101	23.2	-35.2833	-1.28638
1102	31.9	-27.0667	2.43188
1103	14.0167	-39.6333	1.61097
1104	36.25	-34.8	0.234727
1105	27.0667	-36.25	0.258872
1106	47.3667	-36.7333	-0.755198
1107	54.1333	-21.75	-1.02079
1108	61.8667	-19.8167	0.717618
1109	4.35	-58	0.162294
1110	48.3333	-50.2667	1.77998
1111	40.1167	-43.9833	-0.996643
1112	50.75	-33.8333	-0.344741
1113	45.4333	-20.7833	-1.52782
1114	10.15	-49.7833	0.403739
1115	84.5833	-28.0333	-0.344741
1116	46.8833	-25.1333	1.58682
1117	46.4	-36.7333	-0.344741
1118	9.18333	-49.7833	2.40773
1119	51.7167	-12.5667	-0.127441
1120	44.4667	-33.35	-0.0791515
1121	26.1	-46.4	-0.562042
1122	3.86667	-26.1	-1.23809
1123	31.9	-29.9667	-0.827632
1124	57.5167	-40.6	1.56268
1125	44.4667	-41.0833	0.0898602
1126	53.65	-16.4333	-0.682765
1127	42.5333	-41.0833	-0.0791515
1128	28.0333	-37.7	-0.0067179
1129	29	-37.7	-0.610331
1130	75.4	-14.9833	1.49024
1131	16.9167	-43.9833	-0.272308
1132	82.1667	-50.2667	0.765907
1133	37.2167	-28.0333	-0.948354
1134	45.9167	-4.35	-0.417175
1135	35.2833	-25.1333	0.548606
1136	43.9833	-14.0167	-0.900065
1137	23.6833	-58.4833	-1.38296
1138	16.9167	-29.9667	0.210583
1139	59.9333	-27.55	0.0174266
1140	36.7333	-15.4667	-0.851776
1141	58	-21.2667	-0.65862
1142	33.35	-24.65	1.97313
1143	75.8833	-16.9167	-0.779343
1144	31.4167	-25.1333	-1.02079
1145	49.7833	-26.5833	1.17636
1146	35.2833	-33.35	-0.296452
1147	21.2667	12.0833	1.6834
1148	57.0333	-31.4167	0.403739
1149	30.9333	-33.8333	-0.634476
1150	81.6833	-38.6667	0.210583
1151	41.5667	-6.28333	0.572751
1152	39.15	-1.45	1.17636
1153	19.8167	-16.9167	-0.489608
1154	36.7333	-31.4167	0.0657157
1155	34.8	-60.9	-1.02079
1156	43.9833	-46.8833	0.0415712
1157	42.05	-38.6667	-0.103296
1158	20.3	-11.1167	-0.272308
1159	22.7167	-29	0.210583
1160	57.5167	-40.6	0.983208
1161	62.35	-30.9333	-0.0308624
1162	63.3167	-19.8167	2.31116
1163	25.6167	-24.65	1.77998
1164	14.5	-36.25	0.500317
1165	48.8167	-36.7333	-0.537897
1166	32.3833	-49.7833	1.17636
1167	52.2	-54.1333	-0.996643
1168	53.1667	-28.5167	-0.513753
1169	74.4333	-13.05	-0.779343
1170	43.0167	-41.5667	-0.0308624
1171	30.9333	-37.2167	2.38359
1172	64.2833	-30.9333	0.693473
1173	42.05	-17.8833	-1.4071
1174	49.7833	-40.6	0.0898602
1175	26.5833	-23.6833	0.934919
1176	38.1833	-44.4667	-0.682765
1177	62.35	-50.75	-1.09322
1178	76.3667	-29.9667	0.88663
1179	70.0833	-62.35	0.910774
1180	62.8333	-52.2	-0.706909
1181	40.6	-27.55	-0.562042
1182	32.8667	-35.7667	0.500317
1183	30.9333	-15.4667	-1.81756
1184	67.6667	-4.83333	-0.465464
1185	7.73333	9.66667	-0.199874
1186	35.2833	-3.38333	-0.610331
1187	27.55	7.73333	2.06971
1188	13.05	-14.0167	1.99728
1189	59.9333	-13.05	1.10393
1190	36.25	4.35	0.814196
1191	9.66667	-9.66667	0.62104
1192	59.45	-5.31667	-1.28638
1193	73.4667	7.25	0.83834
1194	65.25	-23.6833	0.959063
1195	23.6833	-8.21667	0.35545
1196	50.75	-28.5167	1.49024
1197	56.0667	0.966667	1.05564
1198	14.5	2.41667	0.138149
1199	54.1333	5.8	0.0898602
1200	44.95	-6.28333	0.210583
1201	50.2667	-7.25	-0.0791515
1202	23.2	-19.3333	-0.441319
1203	82.1667	2.41667	-0.65862
1204	56.55	-15.4667	0.331305
1205	40.1167	-10.6333	-0.39303
1206	5.8	17.8833	-0.875921
1207	49.7833	10.15	0.138149
1208	19.3333	0	-0.562042
1209	37.2167	10.15	2.09386
1210	18.3667	18.85	-1.02079
1211	60.4167	7.73333	-0.827632
1212	43.5	4.83333	-0.779343
1213	41.0833	-12.5667	-0.489608
1214	36.7333	-8.21667	-0.562042
1215	100.533	17.4	1.73169
1216	28.5167	17.4	2.50431
1217	27.0667	17.4	-1.67269
1218	35.2833	44.95	-1.02079
1219	30.9333	16.4333	-0.0067179
1220	20.7833	23.2	0.403739
1221	28.0333	13.5333	0.0174266
1222	27.55	-8.21667	-0.827632
1223	21.75	9.18333	0.258872
1224	41.5667	9.18333	-0.948354
1225	29.4833	11.6	1.73169
1226	2.41667	17.4	-1.55197
1227	61.8667	35.7667	-0.441319
1228	32.8667	-18.85	-1.06908
1229	21.75	40.1167	-0.851776
1230	56.55	-3.38333	-0.827632
1231	25.6167	24.1667	-0.368886
1232	69.6	11.6	-1.06908
1233	66.2167	7.73333	0.88663
1234	47.85	5.8	1.99728
1235	49.7833	3.38333	2.52846
1236	8.7	11.6	-0.127441
1237	68.15	31.9	-0.562042
1238	29.9667	2.9	0.0174266
1239	59.9333	-3.38333	0.403739
1240	51.2333	2.41667	-0.465464
1241	29.4833	3.38333	0.0174266
1242	20.3	17.4	-0.972499
1243	16.4333	13.05	-0.65862
1244	37.7	-2.9	0.283016
1245	33.8333	5.31667	0.645184
1246	65.25	5.31667	-0.610331
1247	47.85	3.38333	-0.320597
1248	39.6333	25.6167	0.548606
1249	66.2167	9.66667	0.959063
1250	31.9	5.31667	0.669329
1251	43.5	-0.966667	-1.11737
1252	33.35	-11.1167	-0.972499
1253	36.25	18.3667	-0.489608
1254	40.6	23.2	-0.248163
1255	44.95	3.86667	-1.14151
1256	36.25	38.6667	-0.17573
1257	35.7667	6.76667	-0.972499
1258	27.0667	-1.45	-0.441319
1259	57.0333	-6.28333	-0.17573
1260	40.6	19.3333	0.234727
1261	49.3	17.8833	-0.634476
1262	55.5833	-15.4667	0.959063
1263	79.75	23.6833	2.04557

## Sheet: Large spot (temporal)
index	coordinateX_temporal_large_um	coordinateY_temporal_large_um	rt_temporal_large_ms
1	-4.83333	-8.7	1.88792
2	-8.7	2.41667	0.219773
3	-8.7	12.0833	-0.355451
4	-11.1167	-14.9833	0.823758
5	-14.5	-17.8833	-0.930674
6	-3.38333	-14.9833	-0.58554
7	-13.05	2.9	-0.384212
8	-5.8	-18.85	-1.132
9	-28.5167	-4.35	-1.16076
10	-3.38333	-4.35	-0.758107
11	-2.41667	-4.83333	0.679952
12	-16.4333	-4.83333	-0.758107
13	-3.86667	19.3333	-1.41961
14	-10.6333	23.2	-1.21829
15	-6.28333	-16.4333	-0.326689
16	-0.483333	19.8167	1.85916
17	-11.1167	-6.76667	0.104728
18	-7.25	7.73333	2.43438
19	-1.45	-15.95	-0.441734
20	-11.1167	11.1167	0.88128
21	-25.6167	0	0.593668
22	-8.7	16.4333	0.967563
23	-21.75	-24.65	0.421101
24	-13.05	14.9833	-1.82227
25	-12.0833	-6.76667	1.22641
26	-43.9833	-7.25	-0.499256
27	-4.83333	14.5	0.363579
28	-7.25	28.0333	1.65783
29	-26.5833	-2.41667	2.63571
30	-54.1333	29	-0.0390777
31	-27.0667	8.21667	0.852519
32	-20.7833	-6.28333	-1.07448
33	-9.66667	18.85	-0.240406
34	-47.3667	24.65	-0.297928
35	-17.8833	24.65	-0.499256
36	-14.9833	10.15	-1.47714
37	-11.6	28.0333	-0.844391
38	-9.66667	29.4833	0.277295
39	-14.5	33.8333	0.306056
40	-0.966667	16.4333	-1.47714
41	-34.8	29.4833	1.42774
42	-22.7167	20.3	0.737474
43	-24.1667	18.3667	-0.700585
44	-11.6	21.2667	-0.786868
45	-8.21667	9.66667	0.133489
46	-3.86667	11.6	-1.33333
47	-11.6	7.73333	-0.786868
48	-9.66667	43.0167	-0.0103165
49	-22.7167	10.6333	-0.643062
50	-12.0833	2.41667	-0.671823
51	-27.55	12.0833	1.28394
52	-18.85	12.0833	0.075967
53	-32.3833	26.1	0.478623
54	-17.8833	-10.6333	0.219773
55	-16.9167	-37.2167	-0.0678389
56	-14.0167	32.3833	-0.643062
57	-11.1167	0.966667	0.075967
58	-21.2667	-0.966667	-0.614301
59	-1.45	-0.966667	-0.671823
60	-40.6	35.2833	1.22641
61	-20.7833	24.1667	0.0184447
62	-42.5333	9.66667	1.19765
63	-12.0833	15.4667	0.39234
64	-32.8667	50.2667	-0.211645
65	-25.1333	9.18333	0.967563
66	-12.5667	0	-0.786868
67	-22.2333	8.7	-1.01696
68	-3.38333	25.1333	-0.240406
69	-10.15	16.9167	-0.643062
70	-12.5667	-4.83333	-0.0966
71	-9.66667	0.966667	-0.470495
72	-27.55	40.1167	-0.700585
73	-5.8	1.93333	2.63571
74	-5.31667	7.25	-0.671823
75	-8.7	27.55	-0.556779
76	-19.3333	60.9	-0.786868
77	-52.6833	27.0667	0.363579
78	-0.483333	27.0667	-1.99484
79	-10.15	21.75	1.22641
80	-6.76667	-0.966667	-1.16076
81	-11.6	-18.85	0.39234
82	-4.35	-22.7167	0.823758
83	-7.73333	-7.25	-0.0966
84	-28.0333	2.9	0.564907
85	-2.9	-22.7167	1.34146
86	-3.86667	-26.1	-0.384212
87	-27.0667	10.6333	-0.355451
88	-23.2	1.93333	2.26182
89	-11.1167	-23.2	-1.01696
90	-9.18333	-21.2667	1.57155
91	-63.8	-29.9667	0.823758
92	-8.21667	-34.8	0.88128
93	-12.5667	-14.9833	0.910041
94	-35.7667	5.31667	-1.53466
95	-13.5333	-28.0333	-1.67846
96	-3.86667	-17.4	0.104728
97	-0.483333	-26.1	-0.154122
98	-4.83333	5.8	0.075967
99	-8.7	-30.45	2.26182
100	-3.86667	-11.1167	-1.33333
101	-17.8833	23.2	0.679952
102	-5.31667	2.9	0.766235
103	-12.5667	-9.18333	-0.297928
104	-37.2167	-5.31667	-0.729346
105	-8.21667	3.86667	-1.39085
106	-35.7667	-8.7	-1.67846
107	-34.8	0.966667	-1.93732
108	-4.35	-26.5833	-1.79351
109	-2.9	-12.0833	2.46314
110	-4.35	-20.3	0.938802
111	-9.66667	-11.6	0.39234
112	-10.15	-18.3667	1.42774
113	-9.18333	-10.15	-1.04572
114	-2.9	-28.5167	0.162251
115	-16.4333	-22.2333	-1.90855
116	-15.95	-16.9167	-0.355451
117	-36.7333	-32.8667	0.794996
118	-13.05	-27.0667	-1.93732
119	-4.83333	-42.5333	-0.786868
120	-38.1833	-27.55	-0.240406
121	-11.6	9.66667	-0.700585
122	-8.7	0	-0.901913
123	-7.25	6.28333	1.05385
124	-21.2667	12.5667	-0.786868
125	-19.3333	-36.25	-0.125361
126	-14.5	2.41667	1.91668
127	-27.55	10.15	1.08261
128	-19.3333	-23.2	0.852519
129	-16.4333	-8.21667	0.848166
130	-11.1167	-23.6833	-0.426185
131	-0.483333	-16.4333	-0.672112
132	-13.5333	-42.05	-0.605041
133	-20.7833	-2.9	-0.716826
134	-18.3667	-45.4333	-1.43225
135	-29.9667	-30.9333	2.41316
136	-1.45	-11.6	-1.18632
137	-10.6333	-14.9833	-1.00747
138	-16.4333	-9.18333	-0.470899
139	-8.21667	-29	-1.07454
140	-2.9	-21.2667	-1.23104
141	-13.05	-7.73333	-0.470899
142	-10.15	-23.6833	-0.806254
143	-16.9167	-16.4333	0.155098
144	-12.5667	-19.3333	-2.59482
145	-34.8	-12.5667	0.0209557
146	-26.1	-14.5	0.825809
147	-8.7	-1.93333	-0.806254
148	-10.6333	-28.5167	-1.02982
149	-7.73333	-20.7833	-0.292043
150	-19.3333	-17.8833	-1.00747
151	-27.55	-1.45	-0.0237583
152	-9.18333	-11.1167	-0.560327
153	-7.25	-27.0667	1.29531
154	-10.15	-37.7	0.624596
155	-1.45	-12.0833	0.266883
156	-19.3333	-6.76667	-0.336757
157	-1.93333	-19.3333	-1.67818
158	-14.9833	-8.7	0.423382
159	-8.7	-19.3333	0.0656698
160	-12.0833	-18.85	-0.940397
161	-24.65	-5.8	-0.515613
162	-25.6167	-7.73333	-2.46067
163	-22.7167	-15.95	-0.582684
164	-21.75	-31.4167	0.155098
165	-32.3833	-13.05	0.51281
166	-32.3833	-24.1667	-1.07454
167	-33.8333	-62.35	0.132741
168	-30.9333	-7.73333	2.32373
169	-2.9	-26.1	-0.716826
170	-19.8167	-14.0167	1.69773
171	-19.8167	-20.3	-0.493256
172	-14.5	-36.25	0.423382
173	-30.9333	10.6333	0.758738
174	-2.9	-7.73333	0.982308
175	-11.6	-14.5	-0.806254
176	-2.9	-25.6167	2.27902
177	-13.05	-7.25	1.00467
178	-26.1	-1.93333	0.535167
179	-33.8333	-28.5167	0.356311
180	-33.8333	-25.1333	0.244526
181	-26.1	-5.31667	-0.403828
182	-12.5667	-17.4	0.0880268
183	-24.1667	-28.5167	1.47416
184	-12.5667	-28.5167	-1.05218
185	-0.483333	-15.95	-0.336757
186	-26.1	-18.85	-0.0684724
187	-4.35	-19.3333	2.61437
188	-33.35	-31.9	1.9213
189	-6.76667	-37.2167	0.311597
190	-5.8	-13.05	0.89288
191	-44.4667	-14.5	-0.895682
192	-28.5167	-14.0167	0.937594
193	-9.66667	-2.41667	-0.783897
194	-19.8167	-22.2333	0.356311
195	-45.9167	-10.15	-0.381471
196	-14.9833	3.86667	-0.605041
197	-31.4167	-8.21667	2.3908
198	-22.7167	-10.15	-1.20868
199	-17.4	13.5333	0.848166
200	-36.7333	-2.9	-0.627398
201	-7.73333	-1.45	0.356311
202	-44.95	-19.8167	-0.76154
203	-26.5833	-9.66667	-1.00747
204	-32.8667	-1.93333	-1.18632
205	-20.3	-9.18333	-1.18632
206	-1.45	-27.0667	-0.716826
207	-41.0833	-13.5333	-0.985111
208	-16.9167	-14.9833	-0.649755
209	-44.4667	10.6333	-0.3144
210	-2.9	-7.73333	-1.00747
211	-16.4333	-10.15	2.34609
212	-34.3167	1.45	-0.850968
213	-27.0667	-18.3667	-1.00747
214	-20.7833	-21.75	2.41316
215	-36.25	-13.05	2.10016
216	-20.7833	0	-0.359114
217	-26.5833	-11.6	-0.76154
218	-3.38333	-12.0833	-0.113186
219	-15.95	-9.66667	0.579881
220	-29.9667	-29	-0.940397
221	-24.1667	-6.76667	-0.582684
222	-9.66667	-11.1167	-0.0908294
223	-31.9	15.95	-1.76761
224	-27.55	17.4	-1.14161
225	-35.7667	-1.45	-0.694469
226	-31.9	-7.25	-0.470899
227	-41.5667	-28.5167	0.937594
228	-34.8	-15.95	0.222169
229	-30.9333	-14.0167	-0.873325
230	-55.5833	-26.1	-0.224972
231	-29.4833	2.41667	1.34002
232	-23.2	10.6333	1.13881
233	-31.4167	-19.3333	1.49652
234	-49.7833	6.76667	-0.381471
235	-22.2333	10.15	-0.895682
236	-61.8667	-23.2	0.557524
237	-29	1.45	-0.605041
238	-16.4333	5.31667	-0.224972
239	-18.85	-3.86667	-0.426185
240	-27.55	-7.73333	-0.560327
241	-29.4833	6.28333	-1.58875
242	-38.1833	-16.9167	-0.247329
243	-16.4333	13.5333	0.490453
244	-32.8667	-8.7	-0.582684
245	-19.3333	-19.3333	-0.292043
246	-22.2333	-6.76667	0.222169
247	-34.3167	1.93333	1.34002
248	-21.2667	-10.15	-0.515613
249	-13.5333	-8.21667	1.25059
250	-16.4333	35.2833	1.07174
251	-36.25	14.9833	2.14487
252	-11.6	-32.3833	1.13881
253	-26.5833	-32.8667	-0.672112
254	-30.45	-29	-0.53797
255	-20.3	-26.5833	-0.783897
256	-15.4667	-37.7	2.34609
257	-31.9	-37.7	-0.0908294
258	-21.75	-51.2333	-1.18632
259	-29	-39.6333	0.0656698
260	-25.6167	-28.5167	-1.58875
261	-27.55	-28.0333	0.110384
262	-15.4667	-36.7333	-0.783897
263	-35.2833	-34.8	0.468096
264	-35.7667	-43.9833	0.356311
265	-30.9333	-45.9167	-1.38754
266	-12.0833	-52.2	-0.828611
267	-26.5833	-50.75	-0.247329
268	-1.93333	-63.8	-1.00747
269	-35.7667	-50.75	-0.873325
270	-28.5167	-41.5667	-0.0908294
271	-20.7833	-39.6333	-0.806254
272	-23.6833	-43.5	-0.605041
273	-45.9167	-64.7667	0.222169
274	-31.4167	-37.2167	-0.0684724
275	-5.31667	-29.9667	0.378668
276	-24.65	-17.8833	0.132741
277	-14.5	-57.0333	-0.672112
278	-2.9	-21.75	0.333954
279	-22.7167	-43.5	-0.53797
280	-46.8833	-21.75	-0.113186
281	-35.7667	-41.0833	-0.135543
282	-29	-35.2833	-0.940397
283	-16.9167	-24.65	1.20588
284	-25.6167	-6.28333	1.7648
285	-36.25	-22.2333	0.982308
286	-23.6833	-59.9333	0.110384
287	-8.21667	-14.0167	-0.403828
288	-31.4167	-42.5333	1.67538
289	-9.66667	-12.0833	-0.649755
290	-29	-28.0333	-0.985111
291	-29	-38.6667	0.222169
292	-33.8333	-23.6833	-1.25339
293	-32.8667	-23.6833	-0.180258
294	-27.55	-45.4333	-0.269686
295	-47.85	-41.5667	1.07174
296	-10.15	-30.9333	-0.53797
297	-32.3833	-23.6833	0.132741
298	-52.6833	-31.9	-0.0461154
299	-49.7833	-34.3167	-0.202615
300	-18.3667	-35.2833	0.155098
301	-37.2167	-24.65	0.356311
302	-29.9667	-43.9833	-0.0684724
303	-44.95	-29.4833	-0.403828
304	-27.55	-19.8167	1.07174
305	-20.3	-40.1167	-0.448542
306	-23.6833	-63.8	-0.247329
307	-35.2833	-33.8333	-0.0461154
308	-29	-50.75	0.266883
309	-44.4667	-32.8667	0.0656698
310	-24.65	-38.6667	0.177455
311	-29.4833	-70.5667	0.714024
312	-30.9333	-45.9167	-0.180258
313	-28.5167	-25.1333	0.0656698
314	-24.1667	-43.9833	-1.18632
315	-3.86667	-58.9667	-0.0461154
316	-0.966667	-30.45	1.00467
317	-13.05	-34.8	-2.03589
318	-5.8	-57.5167	-1.16397
319	-11.1167	-27.55	2.56966
320	-8.7	-51.7167	1.89895
321	-14.9833	-62.8333	1.63066
322	-3.86667	-39.6333	-0.493256
323	-18.3667	-45.9167	2.3908
324	-12.0833	-39.15	1.11645
325	-4.83333	-17.8833	1.54123
326	-17.4	-26.1	-0.873325
327	-3.86667	-19.8167	-0.3144
328	-9.66667	-15.95	-0.336757
329	-7.73333	-37.2167	-0.0908294
330	-18.85	-22.7167	1.00467
331	-1.45	-13.5333	0.333954
332	-8.21667	-33.35	1.94366
333	-3.86667	-29	-0.76154
334	-11.6	-47.3667	-0.0461154
335	-14.0167	-48.8167	0.51281
336	-9.18333	-48.3333	0.423382
337	-6.76667	-25.6167	0.0880268
338	-8.21667	-43.0167	-0.76154
339	-16.4333	-38.6667	1.20588
340	-4.35	-46.4	0.736381
341	-1.93333	-18.3667	1.89895
342	-1.45	-30.9333	2.03309
343	-6.28333	10.15	-0.873325
344	-4.83333	-6.28333	-1.96882
345	-0.966667	-7.73333	-0.0461154
346	-2.9	-25.1333	0.602238
347	-1.93333	-4.35	-1.40989
348	-9.18333	-15.95	2.16723
349	-0.966667	-3.86667	-0.716826
350	-1.93333	-2.41667	1.54123
351	-0.966667	-5.31667	-0.0461154
352	-1.45	10.6333	-0.180258
353	-7.73333	-0.966667	0.445739
354	-20.3	-12.5667	-0.1579
355	-16.4333	-16.9167	2.21194
356	-1.93333	3.86667	-1.07454
357	-24.1667	-14.0167	0.333954
358	-14.9833	7.73333	-1.00747
359	-10.6333	2.9	0.266883
360	-13.5333	5.31667	1.83188
361	-8.7	4.83333	0.155098
362	-13.5333	-9.66667	0.758738
363	-19.8167	-4.83333	2.63673
364	-4.35	11.6	-1.05218
365	-1.45	-20.3	-0.605041
366	-0.966667	-5.8	-0.850968
367	-0.966667	1.93333	0.490453
368	-6.28333	-7.25	0.222169
369	-4.83333	-22.2333	0.937594
370	-8.7	-12.5667	-0.850968
371	-21.2667	-11.1167	-0.180258
372	-3.86667	-2.9	-0.538477
373	-1.93333	-0.966667	0.0359942
374	-1.93333	1.45	0.107803
375	-6.28333	-3.38333	0.610466
376	-4.83333	0	-0.610286
377	-0.966667	7.73333	-0.574382
378	-8.7	-11.1167	0.359134
379	-5.31667	6.76667	-0.502573
380	-0.966667	-11.6	0.143708
381	-0.483333	-26.1	-0.251241
382	-11.6	-19.8167	-1.22066
383	-0.966667	-18.3667	0.538657
384	-2.41667	-18.85	-0.789808
385	-1.93333	-6.28333	1.25675
386	-4.83333	-5.31667	0.789988
387	-10.15	18.3667	-0.287146
388	-6.28333	16.4333	0.682275
389	-18.85	-0.483333	-0.717999
390	-4.35	6.76667	-0.717999
391	-12.5667	13.05	-1.25657
392	-11.6	1.45	0.359134
393	-26.1	5.8	1.04132
394	-7.25	-0.966667	0.287325
395	-2.41667	-2.9	-0.646191
396	-5.8	17.8833	-2.15418
397	-21.2667	9.18333	-0.753904
398	-3.38333	-0.483333	-0.358955
399	-0.966667	10.15	-1.18476
400	-12.5667	3.86667	0.107803
401	-16.9167	8.7	-0.861617
402	-5.31667	10.6333	-0.358955
403	-18.85	-23.2	-1.43609
404	-1.93333	10.15	-0.753904
405	-5.8	7.73333	-0.682095
406	-3.38333	14.0167	-1.36428
407	-1.93333	1.45	-0.215337
408	-0.483333	11.6	8.97612e-05
409	-3.86667	14.5	-0.430764
410	-1.45	8.21667	-0.287146
411	-9.66667	-2.9	0.287325
412	-15.4667	-0.483333	-1.75923
413	-19.8167	0.966667	0.430943
414	-2.9	-5.31667	1.7235
415	-21.2667	-12.0833	0.502752
416	-5.8	-3.86667	0.682275
417	-6.76667	3.38333	0.64637
418	-0.966667	2.9	-2.62094
419	-6.76667	8.7	-0.0358147
420	-9.18333	-5.8	-0.538477
421	-7.25	16.9167	0.610466
422	-10.15	10.15	-1.00524
423	-11.6	-6.28333	0.682275
424	-0.483333	12.5667	0.107803
425	-2.9	-2.9	-1.65152
426	-7.73333	-6.28333	0.251421
427	-2.41667	7.25	-1.22066
428	-16.4333	2.41667	0.32323
429	-3.86667	7.25	-0.32305
430	-16.9167	12.5667	0.395039
431	-5.8	0.483333	-0.969331
432	-12.5667	13.5333	0.825892
433	-10.6333	7.25	1.04132
434	-3.86667	-13.5333	0.179612
435	-2.41667	1.45	1.14903
436	-12.5667	0.483333	1.18494
437	-9.18333	7.25	1.65169
438	-14.0167	-0.483333	0.287325
439	-28.0333	-17.8833	2.19026
440	-9.18333	-30.45	1.40036
441	-1.45	-28.0333	0.64637
442	-12.0833	3.38333	-0.179433
443	-5.8	-15.95	-0.933426
444	-14.5	-26.5833	-0.789808
445	-21.75	-24.65	-0.933426
446	-5.31667	-25.1333	-0.574382
447	-26.1	-25.1333	-0.0358147
448	-8.7	-15.95	0.215517
449	-18.3667	-10.15	0.107803
450	-10.15	-19.3333	-0.717999
451	-8.7	-19.8167	-0.215337
452	-8.21667	-15.95	-0.717999
453	-15.4667	-23.6833	-0.753904
454	-11.1167	-21.75	-1.57971
455	-2.41667	-13.05	0.215517
456	-3.86667	-33.8333	0.0718987
457	-3.86667	-4.83333	-0.969331
458	-18.3667	-11.6	0.718179
459	-4.83333	-26.1	-1.04114
460	-17.8833	-11.6	-2.47732
461	-5.31667	-9.18333	0.143708
462	-0.966667	-29.9667	0.0718987
463	-14.9833	-39.15	1.25675
464	-4.35	-22.7167	-1.65152
465	-4.83333	-33.8333	-1.14885
466	-4.35	-29	0.179612
467	-9.66667	-16.4333	-1.25657
468	-27.0667	-22.2333	1.40036
469	-12.5667	-3.38333	-0.753904
470	-11.6	-14.0167	-0.251241
471	-1.93333	-14.0167	8.97612e-05
472	-2.41667	-8.21667	-0.143528
473	-2.41667	-19.3333	-1.14885
474	-14.5	1.93333	0.215517
475	-5.8	-43.9833	-0.394859
476	-2.9	-19.8167	0.825892
477	-6.28333	-20.3	0.179612
478	-4.35	-13.05	1.93893
479	-1.93333	-31.9	-0.287146
480	-7.25	-29.4833	0.789988
481	-8.7	-16.9167	1.29265
482	-1.45	-19.8167	-0.251241
483	-3.86667	-2.9	-0.717999
484	-1.45	16.4333	0.538657
485	-4.83333	-4.35	1.50808
486	-54.6167	20.7833	0.738983
487	-9.18333	-10.15	-0.296064
488	-64.7667	17.4	0.346379
489	-39.6333	18.3667	0.63191
490	-25.6167	28.0333	-0.72436
491	-44.95	37.7	-0.545903
492	-67.6667	14.5	-0.474521
493	-70.5667	39.15	2.27371
494	-58.9667	-1.93333	-2.65169
495	-40.1167	-3.86667	0.310688
496	-43.0167	3.86667	-0.72436
497	-61.3833	-13.05	0.310688
498	-29.4833	30.9333	-0.438829
499	-57.0333	-1.45	0.0251574
500	-65.7333	-0.966667	-0.403138
501	-77.8167	19.3333	-0.652977
502	-63.8	7.25	-0.438829
503	-49.3	-1.45	-0.0462252
504	-48.8167	0	-1.00989
505	-43.0167	-0.966667	0.91744
506	-23.2	0	2.45217
507	-25.1333	-4.35	0.0251574
508	-46.8833	-3.38333	-0.688669
509	-62.8333	28.0333	-0.617286
510	-7.73333	24.65	2.59493
511	-16.9167	32.8667	0.774675
512	-40.1167	-14.5	2.13094
513	-53.1667	1.45	0.667601
514	-26.5833	30.45	-0.545903
515	-47.3667	13.5333	-0.331756
516	-63.8	-9.18333	-0.902816
517	-59.45	-12.0833	0.274997
518	-45.4333	34.3167	0.0608487
519	-68.6333	5.31667	-0.403138
520	-59.45	2.9	0.167923
521	-36.7333	-8.7	1.4885
522	-91.35	-2.41667	1.27435
523	-28.5167	-28.0333	-1.15266
524	-23.6833	5.8	2.16664
525	-6.76667	17.8833	-1.25973
526	-2.9	14.5	0.63191
527	-79.75	-12.0833	0.560527
528	-51.7167	26.1	-0.0105339
529	-43.0167	31.4167	0.09654
530	-58	-9.18333	1.66696
531	-53.65	3.38333	-0.403138
532	-51.7167	16.4333	-0.0819165
533	-49.3	-33.8333	-0.438829
534	-63.8	-32.8667	-0.0819165
535	-43.0167	-31.9	1.84541
536	-68.15	-7.73333	0.846057
537	-45.4333	17.8833	-1.08127
538	-35.2833	6.76667	1.20297
539	-67.6667	-11.1167	0.453453
540	-46.4	0.966667	-1.65233
541	-68.6333	20.3	0.0251574
542	-45.9167	-8.7	-1.11696
543	-36.7333	12.5667	-1.72372
544	-41.0833	19.3333	1.13159
545	-83.6167	-9.18333	-0.545903
546	-47.85	1.93333	0.63191
547	-24.65	6.76667	-0.224682
548	-38.1833	21.75	0.310688
549	-47.3667	-27.0667	-0.438829
550	-47.85	12.0833	-0.688669
551	-31.4167	-6.28333	1.98818
552	-44.4667	0.483333	-1.11696
553	-37.2167	-0.966667	-0.474521
554	-55.5833	3.38333	-0.0105339
555	-8.7	49.7833	-0.510212
556	-8.7	30.9333	0.703292
557	-34.3167	25.1333	0.63191
558	-66.7	54.6167	-0.867125
559	-62.35	28.5167	-1.68802
560	-51.2333	26.1	0.524836
561	-8.21667	56.0667	-0.760051
562	-29	33.35	0.846057
563	-59.9333	64.7667	0.0251574
564	-66.2167	22.7167	2.02387
565	-38.1833	63.8	-0.0462252
566	-110.683	32.8667	-2.47323
567	-58.4833	41.5667	-0.688669
568	-50.2667	8.7	-0.938508
569	-54.6167	44.4667	-1.40249
570	-68.15	20.3	-0.831434
571	-29.9667	29.4833	-2.08063
572	-40.1167	34.8	0.560527
573	-19.3333	37.2167	-0.867125
574	-52.2	61.3833	-0.0462252
575	-7.25	24.65	-1.25973
576	-50.2667	34.3167	0.810366
577	-29.4833	46.4	-0.224682
578	-33.8333	50.2667	1.77403
579	-50.75	51.7167	0.167923
580	-41.5667	57.5167	0.453453
581	-46.8833	32.3833	0.167923
582	-56.0667	35.7667	-0.403138
583	-18.85	34.3167	-0.260373
584	-39.15	13.5333	0.988823
585	-36.7333	33.8333	-0.153299
586	-37.2167	14.5	0.274997
587	-13.5333	54.1333	0.310688
588	-15.4667	28.5167	-0.0105339
589	-65.7333	43.0167	-0.760051
590	-63.3167	34.8	0.310688
591	-32.8667	30.9333	-0.831434
592	-69.6	9.18333	0.881749
593	-34.8	42.5333	-0.224682
594	-66.7	49.3	0.596218
595	-17.4	36.25	-0.545903
596	-43.5	9.66667	-1.18835
597	-78.3	34.8	-0.0462252
598	-9.66667	19.3333	0.346379
599	-18.3667	45.9167	0.596218
600	-58	45.9167	0.417762
601	-44.95	63.8	-0.331756
602	-36.25	53.65	0.132231
603	-66.7	44.95	-0.18899
604	-46.4	43.5	-0.688669
605	-58.9667	37.7	-1.65233
606	-13.5333	16.4333	1.16728
607	-61.8667	28.0333	2.20233
608	-26.5833	51.2333	-0.224682
609	-23.6833	46.4	-0.795742
610	-43.0167	8.7	0.91744
611	-101.5	-3.86667	-0.18899
612	-42.05	31.4167	2.34509
613	-84.1	27.55	-0.296064
614	-51.7167	15.95	-0.0819165
615	-72.5	33.8333	-0.974199
616	-54.6167	23.2	-1.75941
617	-23.6833	14.5	-0.938508
618	-56.0667	30.9333	-1.22404
619	-99.0833	38.6667	-0.581595
620	-32.8667	41.5667	-1.65233
621	-62.35	38.6667	-1.3668
622	-85.55	18.85	1.31004
623	-33.8333	27.0667	-1.50957
624	-51.7167	4.83333	-0.403138
625	-73.95	21.75	-0.403138
626	-41.5667	31.4167	-0.224682
627	-49.7833	34.8	-0.0819165
628	-88.9333	7.73333	1.63127
629	-14.5	33.8333	0.417762
630	-17.4	11.6	1.16728
631	-12.5667	8.21667	2.13094
632	-23.2	-0.966667	-0.260373
633	-7.25	8.21667	0.453453
634	-14.0167	41.0833	-0.117608
635	-0.483333	24.1667	1.02451
636	-21.75	40.1167	1.59557
637	-6.76667	34.8	1.55988
638	-59.45	38.1833	0.310688
639	-2.41667	34.3167	-1.04558
640	-8.21667	30.45	-0.688669
641	-5.31667	43.9833	-0.153299
642	-24.65	-73.95	2.13976
643	-34.3167	-38.6667	0.473455
644	-15.4667	-5.8	1.77261
645	-26.5833	-48.8167	1.65964
646	-15.4667	-88.9333	0.304001
647	-21.75	-51.7167	0.0215765
648	-49.3	-45.4333	2.33745
649	-54.6167	-115.517	1.4337
650	-20.3	-72.0167	-0.0631508
651	-33.35	-93.7667	-0.28909
652	-23.2	-66.2167	0.812364
653	-16.4333	-57.0333	-0.28909
654	-1.45	-93.2833	-0.769211
655	-75.8833	-88.9333	-0.0913932
656	-33.8333	-55.1	0.0780613
657	-6.28333	-12.0833	-0.317333
658	-66.2167	40.6	-0.119636
659	-61.3833	-54.1333	1.17952
660	-21.75	-24.1667	-0.486787
661	-14.9833	-56.0667	0.755879
662	-47.85	-81.2	0.0780613
663	-44.4667	-63.8	-0.458545
664	-30.9333	-80.2333	-0.882181
665	-35.7667	-96.6667	-0.430302
666	-11.1167	-82.1667	-0.571514
667	-41.0833	-84.1	-0.373817
668	-41.0833	-44.4667	0.0215765
669	-7.25	-58.4833	-0.825696
670	-1.93333	-14.5	2.42218
671	-27.0667	-41.5667	0.501698
672	-11.6	-71.05	0.106304
673	-7.25	-73.95	-0.232605
674	-39.6333	-45.4333	0.0498189
675	-47.3667	-79.75	1.0383
676	-7.73333	-18.85	0.52994
677	-39.15	-85.0667	1.4337
678	-44.4667	-51.2333	0.755879
679	-7.25	-61.3833	0.162789
680	-17.4	8.7	-0.430302
681	-6.76667	-41.0833	1.51842
682	-37.7	-25.1333	0.41697
683	-43.0167	-44.4667	0.360486
684	-38.1833	-2.9	-0.966908
685	-40.6	-23.2	-0.966908
686	-5.8	-21.75	0.0498189
687	-27.0667	-36.25	0.501698
688	-27.55	-49.3	-0.00666591
689	-35.7667	-69.6	2.13976
690	-47.85	-55.5833	-0.966908
691	-22.2333	-27.0667	0.388728
692	-74.4333	-39.15	-0.684484
693	-16.9167	-44.95	-1.56
694	-65.25	2.9	-0.430302
695	-33.35	-69.6	-0.882181
696	-59.45	-70.5667	-1.27757
697	-71.05	-29.4833	-0.515029
698	-69.1167	-66.7	1.01006
699	-65.7333	-47.3667	-0.995151
700	-71.05	-64.7667	0.812364
701	-72.9833	-23.2	-0.119636
702	-111.65	-75.8833	0.953576
703	-117.933	-95.7	0.41697
704	-102.95	-45.9167	0.275758
705	-91.35	-83.6167	2.13976
706	-13.05	-67.1833	-0.825696
707	-100.05	-54.1333	0.586425
708	-120.35	-101.5	0.868849
709	-109.717	-101.983	-0.571514
710	-58	-64.2833	-0.147878
711	-73.4667	-92.8	1.99855
712	-58	-108.75	0.868849
713	-119.383	-115.033	-0.119636
714	-95.2167	-112.617	0.727637
715	-7.25	-101.017	-0.345575
716	-123.25	-51.2333	0.897092
717	-7.73333	-76.3667	1.77261
718	-48.3333	-62.8333	-0.317333
719	-125.667	-83.1333	-1.24933
720	-58.4833	-29	0.925334
721	-21.2667	-13.05	-0.430302
722	-41.5667	-28.5167	0.0498189
723	-0.483333	-40.1167	-0.712726
724	-108.267	-71.5333	0.247516
725	-56.0667	-60.4167	-0.28909
726	-24.65	-35.2833	1.236
727	-34.3167	-43.5	-0.543272
728	-92.8	-79.2667	0.191031
729	-33.8333	-54.1333	-0.740969
730	-55.5833	-19.8167	0.0215765
731	-82.65	-11.6	-0.486787
732	-114.067	-53.1667	0.247516
733	-66.7	-49.3	-0.656242
734	-63.8	-62.35	-0.430302
735	-86.5167	-17.8833	-0.373817
736	-67.6667	-41.5667	-0.458545
737	-48.3333	-50.75	-0.797454
738	-102.467	-55.5833	-0.938666
739	-36.25	-84.5833	-0.0349083
740	-65.25	-89.4167	-0.17612
741	-16.9167	-58	-1.47527
742	-70.5667	-53.1667	0.247516
743	-68.15	-88.9333	0.0498189
744	-86.5167	-50.2667	-1.02339
745	-29.9667	-99.5667	0.0215765
746	-50.2667	-102.467	1.29249
747	-85.0667	-75.8833	0.981819
748	-79.2667	-79.75	-0.571514
749	-37.7	-98.6	-0.0349083
750	-14.9833	-99.5667	-0.740969
751	-86.5167	-80.2333	-0.853939
752	-41.5667	-48.8167	-0.825696
753	-48.8167	-79.75	-1.02339
754	-48.8167	-46.4	-1.33406
755	-122.283	-41.5667	-0.712726
756	-137.75	-14.9833	0.304001
757	-134.367	-68.6333	-0.966908
758	-21.75	-56.0667	-0.17612
759	-124.7	-72.0167	1.34897
760	-62.35	-70.0833	-0.345575
761	-93.2833	-65.25	0.0215765
762	-17.4	12.0833	-0.543272
763	-39.6333	17.8833	-0.430302
764	-33.35	-49.7833	0.671152
765	-94.25	-74.4333	1.63139
766	-92.3167	-36.25	1.01006
767	-68.15	-8.21667	0.191031
768	-98.1167	-35.2833	-0.119636
769	-66.2167	-67.6667	-0.458545
770	-50.2667	-60.9	0.981819
771	-53.1667	-95.2167	-0.627999
772	-49.3	-89.4167	-0.28909
773	-114.067	-58	0.671152
774	-47.3667	-52.2	2.28097
775	-93.2833	-82.65	0.953576
776	-88.45	-51.7167	1.12303
777	-100.533	-36.7333	2.19624
778	-87.4833	-46.4	1.20776
779	-23.2	-15.4667	-0.0631508
780	-116	14.9833	-0.458545
781	-30.9333	-41.5667	1.32073
782	-72.5	-62.8333	-0.769211
783	-62.35	-56.55	-1.30582
784	-27.55	-63.3167	-0.938666
785	-59.9333	-23.6833	1.88558
786	-85.0667	-50.75	-0.882181
787	-102.95	-67.1833	-2.04012
788	-76.85	-37.2167	-0.712726
789	-23.6833	-64.2833	-0.00666591
790	-81.6833	-76.3667	-0.515029
791	-76.3667	-58	0.41697
792	-71.5333	-53.65	-1.3623
793	-41.0833	-51.2333	-0.486787
794	-86.5167	-46.4	0.501698
795	-133.4	-49.3	-0.740969
796	-18.3667	-36.7333	-0.769211
797	-72.5	-46.4	-0.373817
798	-73.95	-44.4667	-0.938666
799	-121.317	-59.9333	-0.373817
800	-37.2167	15.95	-0.599757
801	-98.1167	-27.0667	-0.345575
802	-44.95	-22.7167	-0.543272
803	-66.2167	1.45	0.981819
804	-64.7667	-61.8667	-2.15309
805	-22.2333	-19.3333	1.12303
806	-61.8667	-62.8333	-1.81418
807	-40.1167	-18.3667	-0.147878
808	-45.4333	-70.5667	-1.30582
809	-72.0167	-52.2	0.360486
810	-55.1	-64.7667	-0.119636
811	-115.517	-15.4667	0.0780613
812	-12.0833	-45.9167	1.20776
813	-76.3667	-55.1	0.812364
814	-20.3	-55.1	0.219273
815	-70.5667	-37.7	1.32073
816	-86.5167	-78.7833	0.699395
817	-30.45	-70.5667	-1.30582
818	-145.483	-49.3	0.191031
819	-64.7667	-47.85	-0.825696
820	-2.9	-54.1333	-0.486787
821	-67.1833	-62.8333	-0.712726
822	-99.5667	-45.9167	1.74436
823	-43.9833	-37.7	-2.43551
824	-62.8333	-4.83333	-2.52024
825	-67.1833	-49.7833	0.586425
826	-49.3	-86.5167	-0.938666
827	-71.5333	-82.1667	1.57491
828	-68.15	-48.3333	-0.825696
829	-109.233	5.8	0.925334
830	-3.38333	-66.7	0.727637
831	-12.5667	8.7	1.68788
832	-8.21667	-54.6167	-1.95539
833	-22.7167	-39.15	-0.345575
834	-24.1667	-51.2333	-0.882181
835	-92.8	-100.05	0.304001
836	-41.0833	-11.6	-1.89891
837	-88.45	-73.4667	-0.0913932
838	-116.967	-41.5667	1.63139
839	-72.0167	-29	-0.571514
840	-60.9	-4.35	0.454592
841	-12.0833	-46.4	0.270505
842	-42.05	-10.6333	0.933219
843	-28.0333	-19.8167	0.123235
844	-26.1	-25.6167	-0.355392
845	-14.0167	8.21667	0.638679
846	-44.95	-37.7	0.970036
847	-43.9833	-43.0167	-0.502662
848	-14.0167	-21.2667	-0.834019
849	-7.73333	-31.9	1.63275
850	-47.85	-11.6	-1.01811
851	-17.8833	-5.31667	-2.38035
852	-9.18333	-46.8833	-1.31265
853	-23.6833	-35.2833	-0.355392
854	-8.7	-0.966667	-0.834019
855	-16.4333	20.3	0.417774
856	-38.1833	-36.25	1.33821
857	-19.3333	-18.3667	-1.53355
858	-34.3167	-9.66667	0.270505
859	-3.86667	-29.4833	0.601862
860	-16.9167	-31.4167	-1.23901
861	-43.5	-17.4	-1.09174
862	-41.0833	-17.8833	1.78002
863	-120.35	-1.93333	0.0127823
864	-73.4667	-22.2333	1.08049
865	-28.5167	-21.2667	1.48548
866	-5.8	8.7	-0.0240351
867	-3.86667	-5.8	-0.502662
868	-7.25	-25.1333	0.454592
869	-27.0667	-6.76667	-0.24494
870	-26.1	-18.85	-0.981289
871	-1.45	-3.38333	-0.649932
872	-3.86667	-10.15	-0.53948
873	-26.5833	7.73333	0.822766
874	-73.95	-0.966667	0.123235
875	-5.8	-7.25	-1.12856
876	-26.1	1.93333	-0.760384
877	-20.3	2.9	1.96411
878	-116	-15.95	0.822766
879	-41.0833	-47.3667	0.417774
880	-32.3833	-4.35	-1.12856
881	-16.4333	41.5667	0.160052
882	-14.5	-13.5333	-0.39221
883	-24.65	-11.1167	-0.465845
884	-5.8	-23.6833	0.896401
885	-31.4167	-20.7833	1.78002
886	-44.95	-7.25	-0.281757
887	-10.15	0.966667	-1.23901
888	-31.9	-27.55	-0.686749
889	-72.0167	7.73333	-0.53948
890	-21.2667	-19.3333	-0.24494
891	-12.5667	-10.6333	0.307322
892	-27.55	-38.6667	0.19687
893	-68.15	-32.8667	-0.355392
894	-85.0667	6.76667	-0.797202
895	-69.6	-1.45	-0.760384
896	-23.6833	-34.3167	-0.649932
897	-23.2	-1.45	-0.502662
898	-31.4167	11.1167	-0.944472
899	-45.4333	-21.75	-0.797202
900	-72.9833	-59.9333	2.66364
901	-34.8	24.1667	1.55912
902	-74.9167	4.83333	0.307322
903	-0.966667	-25.1333	-0.318575
904	-23.2	-28.0333	-0.281757
905	-58	5.8	0.233687
906	-54.6167	34.3167	-1.53355
907	-43.0167	-8.21667	-2.049
908	-29.9667	-30.9333	-0.907654
909	-3.38333	10.15	1.41185
910	-34.8	-0.966667	0.160052
911	-51.7167	17.8833	1.44866
912	-1.45	8.21667	0.344139
913	-20.7833	-14.9833	-1.31265
914	-32.3833	29.9667	-0.981289
915	-26.5833	23.2	-1.4231
916	-43.0167	27.0667	0.601862
917	-32.3833	0	0.123235
918	-61.8667	44.4667	-1.45992
919	-35.7667	-9.66667	-0.0976701
920	-58.4833	50.2667	1.30139
921	-47.3667	28.5167	0.565044
922	-19.3333	24.1667	0.933219
923	-6.76667	90.3833	-1.05492
924	-18.85	29.9667	-0.0976701
925	-47.85	16.4333	-1.79127
926	-76.85	7.25	-0.465845
927	-31.9	37.2167	-1.4231
928	-24.65	43.9833	-0.723567
929	-12.0833	25.6167	1.41185
930	-13.05	41.0833	2.00093
931	-26.1	22.7167	-0.797202
932	-35.2833	26.5833	0.160052
933	-3.38333	18.85	-2.30672
934	-12.5667	34.3167	-0.649932
935	-9.18333	74.4333	-0.208122
936	-78.7833	14.5	1.30139
937	-85.0667	-0.483333	-0.39221
938	-3.86667	-4.83333	-1.12856
939	-27.55	57.5167	0.601862
940	-3.38333	17.4	-1.27583
941	-17.8833	27.0667	-0.134488
942	-11.1167	10.6333	-0.281757
943	-40.6	16.4333	-0.981289
944	-25.1333	40.1167	-0.0240351
945	-47.85	55.5833	-0.686749
946	-22.2333	17.4	0.417774
947	-10.6333	0.483333	0.344139
948	-13.05	68.15	-0.429027
949	-15.4667	34.3167	-0.24494
950	-23.2	-12.0833	0.233687
951	-2.9	0.483333	-0.465845
952	-32.3833	49.3	-0.907654
953	-6.76667	43.5	-0.355392
954	-42.05	17.8833	0.344139
955	-31.4167	64.2833	-0.208122
956	-70.5667	53.65	-0.0608526
957	-40.6	68.15	-1.01811
958	-36.25	22.7167	1.00685
959	-4.83333	-50.2667	0.822766
960	-6.76667	-14.0167	-0.171305
961	-32.3833	-26.5833	-0.465845
962	-4.35	58.9667	-1.60719
963	-79.2667	-41.0833	1.22237
964	-37.2167	-34.8	-0.235855
965	-39.15	-21.2667	-0.883953
966	-49.7833	-32.8667	0.574268
967	-48.3333	-32.3833	0.606673
968	-56.55	-21.2667	-0.20345
969	-50.2667	-15.95	-0.754334
970	-83.1333	-15.95	-0.0414257
971	-47.3667	-25.6167	-1.43484
972	-68.15	-20.7833	-0.33307
973	-21.2667	-12.0833	-0.39788
974	-88.9333	-14.0167	-0.106236
975	-59.45	-29.9667	0.412243
976	-35.2833	-44.4667	1.67603
977	-47.85	-25.6167	-0.819144
978	-52.6833	-24.1667	-1.59686
979	-62.35	-49.7833	1.22237
980	-34.3167	-16.9167	0.671482
981	-70.0833	11.6	-0.559904
982	-60.9	-32.3833	1.18996
983	-23.6833	-41.5667	0.347433
984	-28.0333	-55.5833	-0.13864
985	-14.9833	-47.3667	0.574268
986	-52.2	-28.0333	-0.235855
987	-68.6333	-30.9333	-0.624714
988	-35.7667	-41.5667	-2.69863
989	-37.2167	-15.4667	-1.1756
990	-26.1	-28.0333	0.509458
991	-26.1	-20.3	-0.981168
992	-23.2	8.21667	1.22237
993	-46.4	-37.7	2.00008
994	-95.2167	-35.2833	-1.11079
995	-54.1333	-25.1333	-0.624714
996	-29.9667	-29.9667	-1.75889
997	-26.5833	-42.05	2.51856
998	-11.1167	-32.3833	-1.01357
999	-51.7167	-58	0.0881939
1000	-40.1167	-54.6167	-1.33762
1001	-43.5	-66.7	2.61578
1002	-49.7833	-70.0833	2.38894
1003	-38.6667	-48.3333	0.0881939
1004	-52.6833	-37.2167	0.282623
1005	-9.18333	-32.3833	0.671482
1006	-20.7833	-55.5833	-0.819144
1007	-55.5833	-42.05	-0.721929
1008	-18.3667	-39.6333	0.315028
1009	-21.2667	-32.8667	-0.00902083
1010	-62.8333	-51.7167	0.153004
1011	-25.1333	-23.6833	0.639077
1012	-37.2167	-43.5	-0.365475
1013	-71.5333	-42.05	-0.624714
1014	-30.9333	-13.05	0.185409
1015	-57.5167	0	0.185409
1016	-59.9333	-29	0.412243
1017	-9.18333	-21.75	-1.8561
1018	-15.95	-41.0833	-1.24041
1019	-10.6333	-57.0333	-0.883953
1020	-43.0167	-32.8667	1.4168
1021	-38.1833	-31.4167	-2.08294
1022	-64.2833	-29.4833	1.02794
1023	-15.95	-37.7	1.70844
1024	-19.8167	-64.7667	-1.24041
1025	-55.1	-7.73333	-0.689524
1026	-48.3333	-19.3333	-0.365475
1027	-67.6667	-37.2167	0.0233841
1028	-58.9667	-29	-1.30522
1029	-34.8	-44.95	0.347433
1030	-56.0667	-27.0667	0.509458
1031	-72.5	-59.45	-0.527499
1032	-22.7167	-44.95	-2.11534
1033	-31.4167	-43.9833	-0.0414257
1034	-29.9667	-51.7167	-1.59686
1035	-95.2167	-58.9667	0.185409
1036	-60.4167	-44.4667	-0.235855
1037	-42.05	-45.4333	-0.300665
1038	-52.6833	-58.9667	-0.883953
1039	-83.6167	-64.2833	0.120599
1040	-38.6667	-32.8667	-1.62927
1041	-23.6833	-64.7667	-1.07838
1042	-24.1667	-58.4833	0.444648
1043	-52.2	-18.3667	0.606673
1044	-51.7167	-36.25	-0.106236
1045	-40.1167	-19.8167	1.25477
1046	-14.0167	-16.9167	-0.495095
1047	-57.5167	-34.8	-0.430285
1048	-45.9167	-31.4167	1.57882
1049	-69.1167	-20.7833	-0.721929
1050	-37.2167	-41.5667	-1.11079
1051	-58.4833	-45.9167	-0.171045
1052	-61.3833	-59.45	-0.300665
1053	-24.1667	-35.7667	-2.14775
1054	-52.2	-41.5667	-0.106236
1055	-25.1333	0	-0.235855
1056	-27.55	18.3667	0.671482
1057	-24.65	16.4333	-0.13864
1058	-41.5667	18.3667	-0.171045
1059	-64.7667	13.5333	-0.39788
1060	-17.8833	-17.4	0.671482
1061	-40.6	42.5333	-0.13864
1062	-21.2667	18.85	0.0233841
1063	-30.45	13.05	-0.365475
1064	-14.9833	33.8333	-0.300665
1065	-57.0333	22.2333	0.379838
1066	-25.6167	6.28333	-1.24041
1067	-47.85	29.4833	-0.300665
1068	-23.6833	18.3667	1.4492
1069	-8.7	14.0167	-0.0738307
1070	-44.4667	14.0167	-0.235855
1071	-50.2667	11.1167	-0.235855
1072	-59.9333	-12.5667	1.06034
1073	-11.6	-25.6167	1.02794
1074	-47.85	-1.93333	0.801102
1075	-22.7167	14.9833	0.898317
1076	-7.73333	11.6	-1.72648
1077	-35.2833	-8.21667	0.703887
1078	-17.8833	-7.73333	-0.33307
1079	-56.55	6.76667	0.055789
1080	-22.2333	-9.66667	0.639077
1081	-56.55	2.9	-0.00902083
1082	-65.25	5.8	0.0233841
1083	-50.75	-14.0167	-1.07838
1084	-45.4333	-25.1333	-1.46724
1085	-5.31667	13.5333	-1.04598
1086	-42.05	-8.7	-0.365475
1087	-85.55	38.1833	-0.26826
1088	-34.3167	13.05	-0.300665
1089	-25.6167	40.1167	-0.689524
1090	-58.9667	17.8833	0.282623
1091	-48.3333	-4.35	-1.04598
1092	-44.95	13.05	1.83806
1093	-56.0667	-16.9167	-0.171045
1094	-11.6	-6.28333	-0.689524
1095	-56.0667	-10.15	0.898317
1096	-59.9333	-18.3667	-0.657119
1097	-39.6333	0.966667	1.35199
1098	-34.3167	-12.0833	1.4492
1099	-60.4167	-22.2333	-0.235855
1100	-17.8833	0.483333	-1.14319
1101	-6.28333	0.966667	2.19451
1102	-17.4	-3.38333	-0.13864
1103	-0.483333	1.45	-0.495095
1104	-22.7167	-7.73333	-1.11079
1105	-29	-76.3667	2.45375
1106	-32.8667	9.66667	-0.592309
1107	-72.0167	3.86667	1.54642
1108	-39.15	-4.83333	2.42135
1109	-95.7	10.6333	0.0233841
1110	-63.3167	-41.5667	0.055789
1111	-22.2333	-6.76667	0.606673
1112	-100.533	15.95	1.09275
1113	-71.05	-14.5	0.768697
1114	-30.45	-31.4167	0.185409
1115	-70.0833	7.73333	-0.0738307
1116	-31.9	9.18333	-0.300665
1117	-19.3333	14.5	0.671482
1118	-19.3333	7.73333	1.06034
1119	-49.7833	-1.45	-0.430285
1120	-16.4333	-24.1667	2.38894
1121	-84.1	-30.9333	-0.624714
1122	-50.2667	-24.65	-0.0414257
1123	-102.95	-8.7	-0.981168
1124	-57.0333	-29.9667	0.412243
1125	-16.9167	-10.6333	0.509458
1126	-11.1167	-17.8833	-0.13864
1127	-34.8	26.1	-1.27281
1128	-44.4667	2.9	-0.26826
1129	-20.3	3.86667	0.153004
1130	-43.5	1.93333	-1.92091
1131	-88.45	6.28333	-0.689524
1132	-16.4333	-26.5833	0.250218
1133	-40.1167	-30.45	0.412243
1134	-58	-5.31667	0.833507
1135	-34.3167	-5.31667	0.055789
1136	-24.65	-29.9667	-0.171045
1137	-81.2	14.5	0.379838
1138	-34.3167	19.8167	0.217814
1139	-17.8833	19.8167	-0.365475
1140	-42.05	-3.86667	1.70844
1141	-48.8167	-17.4	-0.300665
1142	-83.1333	-21.2667	-0.981168
1143	-33.8333	14.9833	-0.657119
1144	-7.73333	-11.1167	0.217814
1145	-0.966667	-32.3833	0.865912
1146	-14.0167	-31.4167	-0.26826
1147	-0.483333	-93.2833	0.574268
1148	-7.25	-15.4667	-0.689524
1149	-45.9167	62.8333	2.42135
1150	-30.9333	4.35	1.4168
1151	-9.66667	15.95	0.0881939
1152	-4.83333	-31.9	-0.106236
1153	-52.6833	26.5833	1.31958
1154	-2.9	8.7	-0.106236

## Sheet: Large spot (nasal)
index	coordinateX_nasal_large_um	coordinateY_nasal_large_um	rt_nasal_large_ms
1	42.05	0.966667	0.967563
2	14.0167	-10.6333	2.08925
3	5.31667	-4.35	-1.67846
4	73.4667	3.86667	-0.326689
5	16.4333	8.21667	-0.355451
6	23.2	15.95	0.536146
7	21.75	-1.45	-0.614301
8	29.4833	5.8	-0.326689
9	63.8	-19.8167	-0.297928
10	41.0833	-5.31667	-0.671823
11	6.76667	-8.7	-0.729346
12	6.28333	-17.4	1.05385
13	28.5167	-16.4333	1.88792
14	13.5333	-2.41667	-0.614301
15	20.3	23.2	-0.297928
16	8.7	-1.45	-0.326689
17	7.73333	1.93333	-0.901913
18	13.5333	-17.4	-0.844391
19	82.1667	20.3	0.766235
20	14.0167	-15.95	-0.959435
21	6.28333	13.05	-0.355451
22	14.9833	-21.75	2.00297
23	27.55	-9.66667	1.28394
24	36.25	46.8833	-1.24705
25	17.8833	-14.9833	0.737474
26	18.85	-3.38333	0.507385
27	21.75	-1.45	-0.182884
28	23.6833	-6.76667	-0.873152
29	8.7	-21.75	-1.01696
30	4.35	-24.1667	-0.355451
31	7.25	17.4	-0.499256
32	19.8167	10.15	1.08261
33	1.45	6.76667	-1.01696
34	4.83333	22.7167	-0.125361
35	6.76667	13.05	0.39234
36	6.28333	-27.55	-0.758107
37	11.1167	16.4333	-0.700585
38	3.38333	5.8	0.737474
39	4.83333	-2.41667	0.075967
40	38.6667	8.7	-0.125361
41	51.7167	-31.4167	1.22641
42	11.6	-1.93333	-1.44838
43	6.28333	-1.93333	0.421101
44	38.6667	9.66667	-0.729346
45	46.4	-17.4	0.593668
46	12.0833	2.9	-0.671823
47	19.3333	6.76667	0.449862
48	7.25	15.95	-1.01696
49	2.41667	-21.2667	2.66447
50	19.8167	-9.18333	0.306056
51	33.8333	2.9	-1.07448
52	3.86667	7.73333	0.823758
53	9.66667	-2.41667	0.65119
54	6.76667	18.3667	0.593668
55	4.83333	14.0167	0.306056
56	30.45	3.38333	-1.30457
57	1.93333	-7.25	-0.0390777
58	30.9333	5.8	0.679952
59	3.38333	-19.3333	1.28394
60	8.21667	11.1167	0.938802
61	0.966667	-10.15	-1.59218
62	0.483333	8.7	0.191012
63	10.6333	25.1333	-0.528018
64	16.4333	7.73333	-0.58554
65	5.31667	18.3667	2.40562
66	0.483333	16.9167	-0.355451
67	2.9	1.93333	-1.39085
68	28.5167	-3.38333	-1.33333
69	3.86667	7.73333	1.16889
70	2.41667	1.93333	0.593668
71	22.2333	-9.18333	0.248534
72	60.4167	26.1	2.49191
73	0.966667	2.9	-0.326689
74	4.83333	10.15	-1.24705
75	38.1833	0.483333	0.622429
76	19.3333	13.5333	1.74412
77	42.05	-2.41667	-0.269167
78	35.2833	37.7	-1.36209
79	32.3833	11.1167	0.996325
80	29	15.95	-0.0966
81	41.5667	26.5833	1.19765
82	24.65	-4.83333	-0.643062
83	34.3167	7.73333	0.536146
84	16.9167	7.25	0.65119
85	33.35	31.4167	-0.758107
86	18.3667	14.9833	1.91668
87	9.66667	-15.95	-0.786868
88	4.83333	19.8167	-0.643062
89	3.38333	22.7167	-0.671823
90	23.6833	12.5667	-0.528018
91	14.0167	-3.86667	0.133489
92	24.1667	10.6333	-0.930674
93	42.5333	19.8167	0.191012
94	24.1667	4.35	-0.556779
95	58.4833	-14.5	0.104728
96	67.1833	-14.0167	-0.326689
97	1.45	12.5667	-0.643062
98	25.6167	-12.5667	-0.0103165
99	36.7333	14.0167	-0.0966
100	17.8833	14.0167	-1.59218
101	45.9167	32.3833	-1.44838
102	100.533	7.25	2.17553
103	8.7	29	-1.16076
104	36.7333	9.18333	-0.154122
105	22.2333	13.05	-0.0966
106	28.0333	15.95	-0.700585
107	14.9833	45.9167	-0.700585
108	7.73333	-10.15	-1.01696
109	36.25	53.1667	-1.16076
110	24.1667	18.85	-1.10324
111	24.1667	30.9333	0.248534
112	32.8667	-0.966667	-0.58554
113	27.0667	4.35	-0.182884
114	17.4	-11.1167	-0.786868
115	25.6167	-4.83333	-0.844391
116	32.8667	11.6	-2.10988
117	19.8167	14.5	-0.240406
118	9.66667	17.4	-0.700585
119	15.4667	20.3	0.536146
120	78.3	16.4333	0.306056
121	34.8	-3.38333	0.0472058
122	1.93333	26.5833	1.19765
123	15.4667	-25.1333	-0.412973
124	36.25	16.9167	-0.58554
125	3.38333	-9.66667	0.191012
126	17.8833	5.31667	0.162251
127	45.4333	31.9	0.852519
128	11.1167	6.28333	0.564907
129	26.5833	53.65	1.16889
130	29.9667	4.83333	0.766235
131	37.2167	10.15	0.967563
132	18.3667	27.55	0.162251
133	20.3	33.35	-0.643062
134	11.1167	29.9667	1.25518
135	22.7167	10.15	-1.36209
136	17.4	3.38333	1.62907
137	10.15	9.18333	1.34146
138	53.1667	7.25	0.277295
139	22.7167	-31.4167	1.39898
140	11.1167	-41.5667	-0.154122
141	31.4167	-10.15	1.19765
142	73.4667	-7.73333	0.88128
143	23.2	-25.6167	2.00297
144	7.73333	-27.55	0.766235
145	38.6667	15.95	-0.643062
146	18.3667	-4.35	-0.499256
147	59.9333	-45.9167	0.104728
148	15.4667	-27.0667	1.05385
149	22.7167	-13.05	1.62907
150	22.2333	-44.4667	1.28394
151	16.9167	-16.9167	0.65119
152	36.25	-24.1667	-0.384212
153	52.6833	-22.7167	-0.154122
154	20.3	-47.85	-0.0390777
155	14.0167	-11.1167	0.0184447
156	62.8333	-20.3	1.71535
157	19.3333	-32.3833	1.77288
158	9.18333	-26.5833	1.60031
159	61.8667	14.0167	0.449862
160	14.9833	4.35	-0.211645
161	20.3	-12.0833	-0.355451
162	10.15	-2.41667	-1.10324
163	2.9	-7.73333	0.622429
164	28.5167	-6.28333	0.133489
165	35.7667	-8.7	0.104728
166	17.4	6.28333	-0.326689
167	19.3333	-9.18333	-0.959435
168	28.5167	-32.8667	1.3127
169	115.033	-31.9	-1.132
170	1.93333	-2.9	-0.499256
171	34.3167	-10.6333	0.162251
172	65.7333	29.9667	-0.643062
173	22.2333	-18.3667	-0.729346
174	7.25	-30.45	0.852519
175	56.55	-16.4333	-0.786868
176	30.45	-21.75	0.162251
177	47.85	-11.1167	-1.07448
178	27.55	0	-1.99484
179	21.2667	14.5	-0.700585
180	24.65	-0.483333	-0.182884
181	32.8667	-3.38333	-0.901913
182	5.31667	19.8167	-0.556779
183	12.0833	-21.2667	1.22641
184	31.9	-29.9667	-1.16076
185	41.0833	-43.9833	1.57155
186	11.1167	-33.8333	1.80164
187	38.6667	15.4667	0.39234
188	14.5	-5.31667	1.08261
189	19.3333	0.483333	-0.901913
190	16.9167	-36.25	-0.786868
191	14.9833	-37.2167	-0.182884
192	7.25	8.7	0.133489
193	31.4167	-14.9833	-0.614301
194	25.1333	-37.2167	-0.384212
195	13.5333	-17.4	-0.556779
196	42.5333	-14.5	-1.93732
197	76.85	-18.3667	0.162251
198	2.41667	-27.0667	0.0472058
199	12.5667	-14.0167	0.075967
200	17.4	17.4	-0.528018
201	34.8	-21.75	1.11137
202	1.45	-17.4	-0.154122
203	17.8833	-15.4667	-0.758107
204	6.76667	-29	1.16889
205	36.25	9.66667	0.219773
206	32.3833	-30.45	0.536146
207	8.21667	-14.9833	-1.41961
208	33.8333	-0.966667	-1.132
209	12.5667	7.73333	1.05385
210	9.18333	-18.85	0.679952
211	6.28333	-6.28333	1.19765
212	41.5667	-30.9333	-0.786868
213	4.83333	-3.38333	-0.758107
214	35.2833	-33.8333	0.219773
215	73.4667	-8.7	-0.0390777
216	30.9333	-36.7333	0.421101
217	25.1333	-22.2333	-0.815629
218	5.31667	-14.0167	0.938802
219	14.9833	-13.5333	-0.0390777
220	22.2333	7.25	1.68659
221	34.3167	-8.21667	-1.132
222	0.483333	-43.9833	-0.556779
223	12.0833	-36.25	-0.614301
224	63.3167	-15.4667	-0.844391
225	11.1167	-12.5667	0.766235
226	15.95	-19.8167	-0.614301
227	2.9	-9.18333	-1.41961
228	9.66667	4.83333	-0.556779
229	8.21667	-12.5667	-0.528018
230	12.5667	-21.75	-1.27581
231	9.18333	-10.15	-0.211645
232	14.5	-16.4333	-0.844391
233	2.9	-29	0.306056
234	43.9833	-14.0167	-0.556779
235	3.86667	-17.4	0.39234
236	1.93333	-12.0833	0.593668
237	6.28333	-19.8167	-0.53797
238	0.483333	-8.21667	0.937594
239	2.41667	-8.7	-1.18632
240	8.7	-26.5833	0.155098
241	15.4667	18.3667	-0.113186
242	4.35	-38.6667	0.311597
243	1.93333	-13.5333	-0.3144
244	5.8	-4.83333	-0.627398
245	0.483333	-7.73333	0.0433128
246	3.86667	-22.7167	2.3908
247	19.3333	6.28333	-1.18632
248	7.73333	-34.8	1.65302
249	1.45	-20.3	1.31766
250	22.2333	-21.75	-1.20868
251	25.6167	-30.45	-0.0684724
252	16.9167	-44.4667	-0.940397
253	2.41667	-33.35	-0.605041
254	7.73333	-38.1833	0.714024
255	25.6167	-32.8667	-0.180258
256	2.41667	-23.6833	0.423382
257	29.4833	-46.4	-0.336757
258	13.05	-29	0.736381
259	0.966667	-30.45	-0.180258
260	13.5333	-38.1833	-1.52168
261	5.8	-39.15	0.378668
262	9.18333	-30.45	-0.135543
263	0.483333	-53.1667	-0.918039
264	4.83333	-39.6333	-0.918039
265	49.7833	-21.2667	2.36844
266	9.18333	-57.0333	0.333954
267	16.4333	-37.7	-0.359114
268	12.5667	-49.7833	0.714024
269	32.8667	-30.45	-1.54404
270	18.3667	-24.65	0.0880268
271	5.31667	-34.3167	-0.627398
272	4.35	-26.1	0.445739
273	0.483333	-40.6	-0.0908294
274	3.38333	-11.6	-1.05218
275	7.73333	-20.7833	0.0433128
276	18.3667	-8.7	-1.14161
277	12.0833	-36.7333	2.05545
278	16.9167	-31.4167	0.401025
279	10.15	-29.9667	-0.292043
280	4.35	-25.1333	2.21194
281	11.1167	-31.9	-0.783897
282	39.15	-52.6833	-0.806254
283	14.5	-44.95	-0.113186
284	21.75	-39.15	0.0433128
285	5.31667	-19.8167	0.490453
286	12.0833	-31.9	-0.627398
287	8.7	-44.95	-0.739183
288	10.15	-21.2667	0.356311
289	15.4667	-51.2333	0.646953
290	6.28333	-15.95	0.51281
291	6.76667	10.6333	-1.52168
292	0.966667	0.966667	0.579881
293	1.93333	-14.0167	-0.940397
294	9.66667	5.8	-0.470899
295	11.1167	-11.1167	1.63066
296	11.1167	-15.4667	-1.34282
297	0.483333	11.1167	-1.20868
298	17.4	5.8	-0.560327
299	11.1167	15.4667	0.51281
300	11.6	19.3333	1.69773
301	27.55	7.25	0.110384
302	9.18333	2.41667	-0.940397
303	4.35	-10.6333	-0.985111
304	10.15	-32.3833	-0.672112
305	1.93333	5.31667	0.714024
306	3.86667	-3.38333	-0.672112
307	20.3	-11.6	0.937594
308	24.1667	-11.6	-1.00747
309	14.0167	2.41667	-1.18632
310	17.4	0	0.848166
311	9.18333	-18.85	-1.43225
312	27.55	9.66667	-0.627398
313	8.21667	-16.4333	-0.1579
314	4.83333	-20.7833	1.31766
315	2.41667	-4.83333	-0.985111
316	16.9167	-10.6333	2.14487
317	29	13.05	-0.53797
318	1.45	-15.4667	0.333954
319	30.9333	28.0333	1.40709
320	24.1667	0.483333	-0.135543
321	42.5333	10.6333	0.177455
322	6.28333	3.86667	-0.448542
323	0.483333	-13.05	0.311597
324	13.05	19.8167	-0.1579
325	18.3667	17.8833	-0.0684724
326	29.4833	18.3667	-0.426185
327	2.9	-1.45	-0.180258
328	11.1167	5.31667	-0.0237583
329	54.1333	11.6	-0.76154
330	35.7667	-8.21667	0.848166
331	10.6333	-6.76667	0.0209557
332	2.41667	-39.6333	0.781095
333	2.41667	0	1.13881
334	37.2167	-28.5167	0.199812
335	20.7833	-14.0167	-0.359114
336	12.5667	-2.41667	-0.694469
337	9.66667	-29.9667	-0.381471
338	20.7833	-10.15	-0.806254
339	26.5833	-17.4	-0.0461154
340	16.9167	-14.0167	0.0656698
341	14.9833	-2.9	1.22084
342	12.5667	-3.86667	0.430943
343	18.3667	-0.483333	0.574561
344	21.75	-21.2667	2.4775
345	6.76667	0	-0.574382
346	9.66667	-11.6	1.36446
347	24.1667	-17.4	2.65702
348	5.8	0.483333	-0.502573
349	42.05	-6.76667	2.26207
350	0.483333	11.1167	-0.430764
351	1.93333	-14.0167	1.43627
352	13.5333	-1.93333	0.933606
353	21.2667	-8.7	0.718179
354	4.83333	-1.45	-0.143528
355	6.76667	-3.86667	0.430943
356	4.35	-5.8	-0.969331
357	14.0167	-17.4	0.502752
358	8.7	-8.7	-0.646191
359	2.41667	-15.4667	0.179612
360	14.0167	-12.0833	-0.933426
361	6.76667	-0.966667	1.40036
362	3.86667	-14.9833	8.97612e-05
363	1.93333	-1.45	-0.430764
364	11.1167	-7.25	-0.682095
365	21.2667	-14.0167	-0.430764
366	1.93333	-12.5667	-1.68742
367	4.83333	-14.9833	-1.14885
368	13.05	-6.28333	-1.04114
369	5.31667	-9.18333	-0.789808
370	19.3333	-22.7167	0.107803
371	16.4333	11.1167	-0.358955
372	3.86667	-13.5333	-2.72865
373	2.41667	-20.7833	-0.502573
374	22.7167	-22.2333	-0.574382
375	12.5667	-7.73333	-0.646191
376	29	1.93333	-1.90285
377	17.4	-7.73333	-0.251241
378	1.93333	-9.18333	-0.466668
379	30.45	-7.73333	-0.502573
380	22.7167	-10.15	1.43627
381	6.28333	-14.0167	-0.32305
382	5.8	2.41667	-1.57971
383	38.1833	-10.6333	0.251421
384	12.5667	5.31667	-0.143528
385	8.21667	1.45	0.538657
386	26.1	-9.18333	-0.32305
387	6.76667	-22.2333	1.00541
388	6.28333	-19.3333	1.7235
389	8.7	1.45	0.251421
390	20.7833	-8.21667	1.36446
391	16.4333	-29.9667	-0.466668
392	12.5667	-0.483333	-0.610286
393	32.8667	-25.6167	-0.538477
394	9.18333	-23.6833	2.15436
395	0.966667	-3.86667	1.40036
396	6.28333	-3.38333	-1.47199
397	14.9833	-10.6333	0.682275
398	1.45	0	-0.502573
399	16.4333	-12.5667	-0.394859
400	2.9	-8.7	2.29798
401	31.9	-11.6	-0.574382
402	12.5667	1.93333	-1.00524
403	16.9167	-1.45	1.65169
404	16.9167	-7.25	-0.0717192
405	9.18333	-4.35	0.395039
406	8.7	11.6	0.395039
407	0.483333	4.83333	1.79531
408	20.3	5.8	0.682275
409	4.35	-10.6333	-0.215337
410	17.8833	-3.86667	1.54398
411	3.38333	-2.41667	0.32323
412	7.73333	7.73333	-1.11295
413	0.483333	18.3667	-0.179433
414	1.45	26.1	-0.215337
415	1.93333	13.5333	-0.466668
416	2.41667	3.86667	0.502752
417	5.8	6.76667	-0.610286
418	5.31667	10.6333	-0.538477
419	6.76667	5.31667	1.25675
420	4.83333	-7.73333	-1.57971
421	2.9	8.21667	-0.287146
422	9.18333	12.0833	0.107803
423	16.9167	3.86667	-0.825713
424	3.86667	7.25	-0.0358147
425	11.6	-15.95	0.287325
426	14.5	13.5333	0.0359942
427	0.966667	8.21667	0.502752
428	8.21667	4.35	0.933606
429	4.83333	-4.35	0.610466
430	20.7833	7.25	1.43627
431	4.35	-3.38333	-0.215337
432	33.8333	-13.05	0.574561
433	39.15	11.1167	1.50808
434	4.35	-3.38333	1.11313
435	25.1333	-1.93333	-0.287146
436	10.6333	-10.15	1.7235
437	3.86667	-23.2	1.18494
438	1.45	-26.5833	-0.717999
439	1.93333	-23.2	1.18494
440	19.8167	-29.4833	-1.04114
441	8.21667	-28.0333	0.395039
442	1.45	-11.6	-0.969331
443	3.86667	-12.5667	0.0718987
444	7.25	-13.5333	-0.789808
445	8.21667	-14.5	8.97612e-05
446	4.83333	-6.76667	-0.646191
447	9.66667	-26.1	-2.01056
448	3.86667	-5.31667	-1.18476
449	10.6333	-38.6667	-0.32305
450	5.8	-5.31667	-1.97466
451	1.93333	-48.3333	-0.466668
452	6.76667	-25.1333	-2.76455
453	2.41667	-8.21667	0.359134
454	12.5667	-25.6167	0.359134
455	15.95	-0.483333	0.610466
456	6.28333	-27.55	0.143708
457	2.41667	-19.3333	-1.36428
458	5.31667	-3.86667	-0.969331
459	2.41667	-29	1.14903
460	0.966667	-29	0.287325
461	9.66667	-5.8	-0.287146
462	2.41667	-23.6833	0.359134
463	23.6833	-8.7	-0.394859
464	0.966667	-9.18333	1.14903
465	46.8833	-25.1333	-0.32305
466	15.4667	-9.18333	-0.251241
467	28.0333	-23.6833	0.538657
468	14.0167	-33.35	2.5134
469	15.4667	-28.0333	0.395039
470	27.55	-37.2167	0.179612
471	7.73333	-36.7333	0.430943
472	24.1667	-20.3	1.36446
473	11.6	-18.3667	1.36446
474	29.4833	-15.95	1.79531
475	13.5333	-9.66667	-0.466668
476	14.9833	-6.76667	-0.287146
477	17.4	-6.76667	-0.179433
478	6.28333	-18.3667	1.43627
479	35.7667	-7.73333	1.32855
480	31.9	-23.6833	0.0718987
481	16.9167	-9.66667	0.215517
482	28.0333	-18.85	-0.825713
483	15.95	-14.0167	-0.107624
484	35.7667	-18.3667	1.61579
485	25.6167	-16.4333	-0.358955
486	10.15	-5.31667	-1.22066
487	19.3333	-37.2167	8.97612e-05
488	23.2	-5.8	-2.3337
489	26.5833	10.15	-0.0358147
490	27.0667	-29.4833	-0.753904
491	32.3833	-6.28333	0.538657
492	45.9167	-25.6167	-0.933426
493	19.8167	-8.21667	-1.83104
494	19.8167	-25.1333	-0.646191
495	38.1833	-27.0667	-0.861617
496	10.6333	-21.2667	0.395039
497	24.1667	-2.9	-0.0717192
498	30.45	-2.9	-1.14885
499	42.5333	-19.8167	-1.04114
500	13.5333	-16.9167	-0.287146
501	16.4333	-5.8	-1.18476
502	23.6833	-15.4667	-0.753904
503	18.3667	-20.7833	-0.538477
504	26.5833	-17.8833	1.43627
505	29.9667	-22.7167	-1.11295
506	1.93333	-14.5	-0.789808
507	9.66667	-18.3667	0.0718987
508	0.483333	-27.55	-0.502573
509	24.1667	-20.3	-0.251241
510	5.8	-15.95	1.29265
511	8.21667	-27.0667	1.36446
512	22.2333	-34.8	-0.394859
513	32.8667	-29	-0.287146
514	28.5167	-12.5667	-0.789808
515	10.6333	-6.76667	1.18494
516	53.65	-22.2333	0.0718987
517	38.1833	-21.75	0.179612
518	3.38333	-17.4	-0.502573
519	26.5833	-15.95	-0.610286
520	19.8167	-15.4667	-0.682095
521	14.9833	-19.8167	-0.789808
522	18.85	-18.3667	0.143708
523	29.9667	-16.9167	0.0718987
524	12.0833	-22.2333	-0.215337
525	16.4333	-12.5667	-2.3696
526	21.75	0	-0.466668
527	20.3	-16.9167	-0.107624
528	14.5	-9.66667	-1.90285
529	11.6	-38.1833	2.33388
530	35.2833	-30.9333	1.86712
531	12.0833	-26.5833	0.64637
532	14.5	-22.7167	0.825892
533	28.5167	-20.3	1.04132
534	15.4667	-24.1667	-0.143528
535	30.9333	-6.76667	-0.646191
536	12.5667	-9.18333	0.610466
537	29.4833	-11.6	-0.179433
538	40.6	-22.2333	-0.107624
539	14.9833	-21.2667	1.86712
540	10.15	-16.9167	0.287325
541	7.73333	-26.1	-0.430764
542	36.7333	-15.4667	1.00541
543	22.2333	-2.41667	-1.25657
544	26.5833	-10.6333	-1.07704
545	23.2	-15.95	1.04132
546	2.41667	-5.8	0.825892
547	27.0667	-3.38333	-1.00524
548	23.6833	9.66667	1.32855
549	31.9	5.8	1.00541
550	21.75	6.76667	0.395039
551	19.8167	8.21667	-0.215337
552	27.0667	-0.966667	0.682275
553	9.18333	23.2	1.18494
554	9.18333	4.83333	-0.179433
555	18.85	0.966667	-0.753904
556	18.3667	-18.3667	0.718179
557	29	-4.35	0.430943
558	28.0333	7.25	-0.32305
559	15.4667	10.6333	-1.72332
560	20.7833	13.05	1.11313
561	5.31667	17.4	-0.287146
562	27.55	7.73333	0.215517
563	27.55	10.6333	-0.825713
564	24.1667	16.9167	0.143708
565	37.2167	-4.35	-0.646191
566	10.15	3.38333	0.251421
567	33.8333	0	0.395039
568	7.73333	17.8833	0.430943
569	32.3833	8.7	-0.502573
570	23.2	8.21667	-0.897522
571	14.0167	1.93333	-0.466668
572	14.9833	13.05	-2.04646
573	13.5333	9.18333	-0.969331
574	12.0833	14.5	-0.825713
575	13.05	0	-0.610286
576	21.75	17.4	-1.68742
577	7.25	19.3333	-0.646191
578	17.4	11.1167	1.14903
579	36.7333	2.41667	-0.215337
580	22.7167	2.41667	-0.897522
581	5.31667	1.45	0.430943
582	14.0167	2.9	-0.430764
583	23.2	10.15	-0.825713
584	5.8	7.25	0.215517
585	19.8167	-8.21667	-0.358955
586	22.7167	1.93333	0.251421
587	22.2333	9.66667	1.07722
588	12.0833	-14.5	-0.897522
589	14.5	-3.86667	-0.430764
590	19.8167	-5.8	0.64637
591	26.1	14.0167	-2.01056
592	26.1	14.5	0.430943
593	18.3667	17.4	-0.0358147
594	34.3167	9.18333	-1.43609
595	8.7	13.5333	-2.51322
596	22.7167	1.93333	0.897701
597	22.7167	13.05	-1.07704
598	25.1333	-0.966667	0.251421
599	52.6833	6.76667	-0.789808
600	19.8167	16.9167	0.0718987
601	31.9	-1.93333	1.47217
602	9.66667	9.66667	0.502752
603	28.5167	18.85	-0.358955
604	16.4333	6.76667	1.22084
605	35.7667	-6.28333	-0.646191
606	5.31667	-0.966667	0.502752
607	19.3333	14.5	-0.0717192
608	21.75	0.966667	2.11845
609	22.2333	9.66667	2.11845
610	13.05	8.21667	0.287325
611	30.45	7.25	1.32855
612	18.3667	1.93333	-0.358955
613	14.9833	-1.93333	0.96951
614	10.15	7.25	1.93893
615	13.5333	6.28333	0.215517
616	26.5833	16.4333	-0.179433
617	19.3333	7.25	1.36446
618	38.6667	-10.15	0.0718987
619	22.7167	6.76667	1.83122
620	25.1333	12.0833	0.754083
621	12.0833	12.5667	1.65169
622	13.5333	-19.8167	1.29265
623	20.3	22.7167	0.32323
624	26.5833	3.86667	1.83122
625	0.966667	0.483333	-0.367447
626	39.6333	-12.0833	-0.0105339
627	79.2667	-17.4	-0.510212
628	8.7	-23.2	-1.47388
629	14.0167	25.1333	1.34574
630	7.25	35.7667	0.417762
631	5.8	48.8167	1.63127
632	4.35	22.7167	-0.18899
633	11.6	-5.8	1.84541
634	45.4333	-2.9	-0.331756
635	30.45	14.0167	-0.260373
636	17.4	14.9833	-1.11696
637	56.0667	9.66667	-0.403138
638	11.1167	20.3	0.346379
639	5.8	-10.15	1.45281
640	51.7167	-6.76667	-0.0105339
641	16.9167	18.3667	-2.29478
642	41.5667	14.9833	0.738983
643	36.25	-5.8	0.346379
644	30.9333	2.9	-2.15201
645	141.617	13.05	-0.117608
646	28.0333	11.6	0.203614
647	24.65	-16.9167	-0.403138
648	15.4667	0.966667	-0.510212
649	47.3667	30.9333	-0.367447
650	40.6	29.9667	-0.0105339
651	18.85	23.6833	0.596218
652	39.15	17.8833	-0.510212
653	75.8833	4.35	-0.296064
654	35.7667	33.8333	-1.04558
655	39.6333	0	0.346379
656	21.75	9.18333	-0.652977
657	29.4833	22.2333	-0.403138
658	18.3667	9.18333	0.810366
659	66.2167	6.28333	-1.40249
660	67.6667	-0.966667	-0.117608
661	7.73333	11.1167	1.13159
662	55.5833	18.85	0.346379
663	42.5333	-1.93333	-0.224682
664	27.55	0	0.239305
665	52.6833	28.0333	-1.11696
666	58.4833	41.5667	0.132231
667	19.3333	14.0167	-1.93786
668	30.45	0.483333	-0.867125
669	24.65	21.2667	-0.510212
670	26.5833	40.6	-0.224682
671	30.45	14.9833	-1.00989
672	1.45	11.1167	0.132231
673	29	11.6	-0.153299
674	42.05	9.66667	-0.260373
675	37.2167	29	-0.974199
676	45.9167	13.05	0.346379
677	52.6833	5.31667	0.132231
678	75.4	17.4	1.34574
679	25.1333	-26.1	1.0959
680	21.75	-0.966667	-0.0105339
681	34.8	-27.55	0.167923
682	44.4667	4.83333	0.524836
683	40.6	14.9833	-0.117608
684	43.5	-12.5667	-0.474521
685	0.966667	17.4	0.0251574
686	37.2167	-0.483333	1.16728
687	36.7333	30.9333	0.667601
688	22.7167	-20.7833	-0.617286
689	27.0667	8.7	-2.47323
690	38.1833	10.6333	-0.296064
691	36.25	38.6667	-2.00925
692	23.6833	27.0667	0.560527
693	21.2667	26.1	1.70265
694	69.1167	-5.8	0.417762
695	72.0167	7.73333	0.953131
696	11.1167	-0.483333	-0.153299
697	13.05	7.73333	0.167923
698	19.3333	37.2167	0.524836
699	22.2333	50.2667	-1.08127
700	25.6167	49.7833	-0.72436
701	21.2667	58.9667	-1.93786
702	20.7833	33.8333	-1.18835
703	37.2167	59.9333	-0.117608
704	36.7333	63.3167	0.881749
705	89.9	19.8167	-0.0462252
706	12.0833	47.85	-0.867125
707	43.0167	49.3	-0.652977
708	19.3333	48.3333	1.8811
709	20.3	31.4167	0.38207
710	6.28333	38.6667	-0.153299
711	32.8667	1.93333	2.02387
712	20.7833	14.0167	1.34574
713	12.0833	35.2833	-0.331756
714	51.7167	54.6167	-0.224682
715	27.55	69.1167	-0.688669
716	53.65	16.9167	0.988823
717	13.05	21.2667	0.453453
718	39.6333	63.3167	-0.18899
719	29.4833	15.4667	-1.47388
720	98.1167	33.8333	2.05956
721	2.9	1.93333	0.953131
722	14.5	34.8	0.667601
723	70.5667	18.3667	1.0959
724	81.6833	29	-1.11696
725	16.4333	39.15	1.80972
726	4.35	16.4333	-0.224682
727	41.0833	11.6	-0.795742
728	21.2667	31.9	-0.831434
729	68.15	54.6167	-0.474521
730	18.85	64.2833	0.881749
731	42.5333	40.1167	-2.1877
732	3.86667	41.5667	1.02451
733	16.4333	50.75	-0.0105339
734	53.1667	25.1333	0.560527
735	13.05	18.85	0.738983
736	60.4167	56.0667	1.4885
737	11.1167	54.1333	0.0251574
738	31.4167	26.1	0.774675
739	32.8667	25.1333	-0.652977
740	48.8167	22.7167	1.13159
741	13.5333	27.0667	1.0959
742	22.2333	15.4667	-0.260373
743	41.0833	36.7333	2.20233
744	37.7	20.3	0.596218
745	40.6	49.3	-0.367447
746	18.85	24.65	0.453453
747	59.9333	33.35	-0.18899
748	1.45	17.4	-0.331756
749	15.4667	-2.41667	-0.0462252
750	7.25	23.2	-0.117608
751	36.25	57.0333	0.274997
752	27.55	28.5167	0.310688
753	36.25	44.95	-2.43754
754	34.3167	30.45	0.38207
755	54.1333	34.3167	-0.367447
756	67.1833	12.0833	-1.33111
757	10.6333	-66.7	-1.13636
758	24.65	-45.4333	-1.41879
759	3.86667	-57.5167	0.897092
760	28.0333	-114.067	-0.204363
761	54.1333	-81.2	-0.684484
762	29.4833	-95.2167	1.54667
763	19.3333	-83.6167	-0.147878
764	22.7167	14.9833	-1.05164
765	86.5167	-52.6833	0.134546
766	8.21667	-45.4333	0.784122
767	9.66667	-61.8667	0.925334
768	25.6167	-29.4833	0.162789
769	40.1167	31.4167	0.275758
770	21.75	-66.7	0.727637
771	19.8167	-89.4167	-0.825696
772	58.9667	-41.0833	-1.13636
773	5.8	-57.5167	0.52994
774	3.38333	-20.3	1.0383
775	20.3	-69.1167	-1.07988
776	35.2833	-53.1667	-2.01188
777	8.21667	-70.5667	-0.882181
778	23.2	-44.95	-0.00666591
779	102.467	-70.0833	0.671152
780	39.15	-26.1	-0.40206
781	29.9667	-43.0167	-0.910423
782	26.5833	-59.9333	-0.627999
783	0.966667	-100.533	-0.345575
784	60.4167	-51.2333	-0.740969
785	26.5833	-57.5167	1.60315
786	62.35	-52.6833	1.34897
787	28.5167	-86.0333	2.08327
788	101.5	-78.3	-0.0631508
789	43.9833	-89.4167	-0.458545
790	2.41667	-72.9833	-0.373817
791	16.9167	-54.6167	-1.16461
792	42.05	-106.817	-0.515029
793	7.25	-59.45	0.953576
794	99.0833	-29.4833	0.41697
795	15.95	-101.983	0.304001
796	63.8	-38.6667	-0.28909
797	1.93333	-88.45	-0.684484
798	46.8833	-39.6333	-1.13636
799	19.3333	-70.0833	-1.61648
800	93.7667	-46.8833	-1.89891
801	21.2667	-48.3333	-0.712726
802	60.4167	-79.2667	1.68788
803	34.3167	-17.8833	-1.10812
804	13.5333	-52.6833	2.47867
805	4.35	-32.3833	1.09479
806	9.66667	-6.28333	0.558182
807	12.5667	-20.7833	0.162789
808	31.4167	-74.4333	1.54667
809	4.35	-7.25	2.61988
810	64.7667	-50.2667	-0.0913932
811	31.9	-72.0167	0.501698
812	8.7	-34.8	0.699395
813	10.15	-95.7	-0.40206
814	34.8	-52.2	0.558182
815	20.3	14.0167	1.91382
816	26.5833	5.8	-1.22109
817	28.5167	2.41667	1.37721
818	23.6833	-69.6	-1.58824
819	62.35	35.7667	-0.656242
820	37.7	-51.2333	-1.81418
821	29.9667	-29	-0.740969
822	3.38333	-69.6	-0.571514
823	30.45	-23.6833	2.30921
824	96.6667	-40.1167	1.77261
825	41.0833	-37.2167	-1.53176
826	39.15	-58.9667	2.53515
827	15.4667	-27.55	-0.882181
828	130.017	-32.8667	-0.627999
829	55.5833	-53.1667	-1.33406
830	58.9667	19.8167	-1.30582
831	94.25	-44.4667	0.897092
832	58.4833	24.65	-0.119636
833	63.3167	11.1167	-0.28909
834	1.45	-1.45	-0.486787
835	23.6833	-58	0.0498189
836	33.35	-17.8833	-0.882181
837	4.35	-47.85	-0.0349083
838	25.1333	-50.2667	0.304001
839	8.21667	-75.4	-1.33406
840	67.6667	-41.0833	0.0215765
841	50.2667	-29.4833	-0.684484
842	53.1667	-47.85	-0.260848
843	49.7833	-108.267	-0.345575
844	78.3	-78.3	1.01006
845	65.25	-53.65	-0.486787
846	0.483333	-21.75	-0.571514
847	24.1667	-75.4	-0.458545
848	22.2333	-67.1833	-0.515029
849	131.95	5.8	0.332243
850	61.3833	-25.1333	0.558182
851	35.2833	-37.2167	0.897092
852	25.1333	-45.9167	1.99855
853	20.7833	-24.1667	-1.24933
854	13.05	-43.5	1.09479
855	61.8667	-51.2333	-0.797454
856	91.8333	-37.7	-0.515029
857	57.5167	-35.2833	-0.966908
858	39.6333	-36.7333	-0.0349083
859	42.5333	-24.1667	-0.571514
860	20.7833	-78.3	-0.260848
861	15.95	78.3	-0.28909
862	48.3333	-62.35	-0.515029
863	37.7	-62.35	0.134546
864	68.6333	-99.0833	0.219273
865	36.7333	-46.8833	-0.119636
866	13.5333	-47.85	-1.10812
867	3.86667	-77.8167	-0.486787
868	7.73333	-75.8833	-0.515029
869	7.25	-38.1833	0.304001
870	57.5167	-28.0333	0.191031
871	55.1	-78.3	1.60315
872	61.8667	-26.1	-0.543272
873	70.5667	-31.9	-0.627999
874	70.5667	8.21667	-0.882181
875	7.25	7.25	-0.260848
876	45.4333	-24.65	2.59164
877	49.7833	3.38333	0.586425
878	24.65	-33.35	-0.656242
879	48.8167	-45.9167	-0.373817
880	16.9167	-64.2833	1.19094
881	20.3	-10.6333	0.0127823
882	1.93333	3.86667	-0.53948
883	44.95	-21.75	-0.281757
884	36.7333	-15.4667	-1.01811
885	11.6	-8.21667	2.55319
886	30.45	-8.7	0.344139
887	12.0833	-28.5167	0.270505
888	0.966667	-26.1	-1.31265
889	9.66667	-8.7	-0.649932
890	2.41667	12.5667	-0.0608526
891	9.66667	18.3667	1.00685
892	35.2833	-4.83333	0.491409
893	9.18333	-37.2167	-0.797202
894	7.25	-8.21667	-1.38628
895	2.9	-14.0167	-0.0976701
896	4.35	-5.8	1.70639
897	44.4667	11.6	1.30139
898	24.65	27.0667	-0.723567
899	31.9	21.75	-0.355392
900	26.5833	14.9833	-0.24494
901	17.8833	0.966667	1.70639
902	1.45	28.0333	-0.0976701
903	7.25	-3.38333	-0.281757
904	36.25	0.483333	-2.01218
905	5.8	16.4333	0.160052
906	12.5667	7.73333	0.307322
907	21.75	44.4667	-0.39221
908	15.95	44.4667	-0.0976701
909	4.83333	32.3833	-0.760384
910	22.2333	19.8167	-1.16538
911	8.7	69.1167	-0.24494
912	9.66667	20.3	-1.05492
913	33.8333	23.6833	-0.281757
914	38.6667	13.5333	1.30139
915	20.3	27.0667	1.85366
916	19.8167	66.2167	1.19094
917	13.5333	45.4333	0.675497
918	5.8	21.75	-0.797202
919	9.66667	17.4	-0.723567
920	1.45	50.75	0.160052
921	12.0833	21.2667	-0.318575
922	6.76667	54.1333	-0.0240351
923	20.7833	13.5333	-1.01811
924	20.3	38.1833	-0.760384
925	55.5833	37.2167	-0.613114
926	8.21667	48.8167	-0.0240351
927	26.5833	-18.3667	1.81684
928	39.6333	-1.93333	0.380957
929	104.4	-17.4	0.749132
930	63.8	-44.95	0.417774
931	46.8833	-26.5833	0.601862
932	50.75	-4.35	2.14819
933	44.95	-8.7	-0.39221
934	114.067	-14.5	-0.797202
935	22.7167	-18.3667	-0.834019
936	7.73333	0	0.307322
937	40.1167	-46.8833	0.0127823
938	7.25	-13.05	-1.20219
939	56.55	-43.5	-0.834019
940	96.1833	-34.8	0.270505
941	40.6	4.83333	0.160052
942	25.6167	10.6333	0.565044
943	27.55	-28.0333	0.675497
944	45.9167	-33.35	0.0495998
945	49.3	13.5333	0.528227
946	76.3667	3.38333	0.675497
947	2.9	13.05	0.0127823
948	27.55	-38.6667	0.233687
949	17.8833	-22.7167	0.0864172
950	73.4667	-28.5167	-0.39221
951	9.18333	-15.95	0.528227
952	97.6333	-28.0333	0.454592
953	63.8	-10.6333	-0.613114
954	56.55	-28.5167	0.233687
955	20.3	43.5	0.785949
956	55.1	10.15	0.491409
957	61.3833	-17.8833	-0.760384
958	72.9833	-14.5	-1.09174
959	80.7167	-38.6667	1.78002
960	57.0333	-11.6	1.37503
961	21.2667	15.4667	-1.05492
962	86.5167	-17.8833	1.81684
963	84.1	-22.2333	-0.613114
964	69.1167	-2.9	0.417774
965	20.7833	-22.2333	0.638679
966	73.95	0.966667	-0.0976701
967	22.2333	6.28333	-0.134488
968	76.85	-7.25	-2.63807
969	59.9333	-8.21667	-0.0976701
970	87.9667	-25.6167	-0.0976701
971	76.3667	-22.7167	-0.834019
972	61.3833	-37.2167	-0.723567
973	36.25	-4.83333	-1.01811
974	68.6333	10.6333	-0.465845
975	80.7167	-0.483333	-0.686749
976	50.75	11.6	-2.34354
977	82.65	-42.05	0.712314
978	101.017	3.38333	0.749132
979	55.5833	-19.3333	0.160052
980	75.8833	1.93333	0.785949
981	81.6833	-29	0.0127823
982	57.5167	7.25	1.08049
983	66.2167	13.05	-0.39221
984	48.3333	4.35	0.417774
985	106.333	-30.45	2.40592
986	31.4167	-11.1167	-0.760384
987	60.9	8.21667	2.14819
988	47.3667	-33.35	0.601862
989	51.2333	-32.8667	0.380957
990	72.0167	-14.5	1.04367
991	63.3167	-12.0833	1.00685
992	27.55	-8.7	0.417774
993	111.167	-30.45	-0.355392
994	26.5833	-27.0667	0.380957
995	62.35	-20.7833	0.675497
996	55.1	-36.7333	-0.649932
997	102.95	-16.9167	2.40592
998	38.1833	-45.4333	1.81684
999	41.5667	-5.31667	-1.12856
1000	102.467	-4.35	-0.24494
1001	45.4333	-14.5	-1.09174
1002	116.967	-10.15	-0.355392
1003	62.8333	18.3667	0.0864172
1004	62.8333	40.1167	-1.79127
1005	41.5667	8.7	-1.90173
1006	75.8833	15.4667	-0.208122
1007	95.7	-14.0167	-0.429027
1008	61.3833	-3.86667	0.749132
1009	96.1833	-14.5	-0.24494
1010	50.2667	18.3667	1.00685
1011	19.8167	5.8	1.08049
1012	116	-4.35	0.417774
1013	98.1167	-3.86667	0.896401
1014	63.8	-0.483333	0.896401
1015	14.9833	4.35	0.123235
1016	50.75	37.7	0.160052
1017	128.083	20.3	-0.24494
1018	77.3333	41.5667	-0.134488
1019	36.7333	41.0833	-0.318575
1020	58.9667	13.05	0.19687
1021	83.6167	6.76667	0.601862
1022	116	5.31667	0.123235
1023	77.3333	-1.93333	-0.944472
1024	39.6333	47.85	0.123235
1025	36.25	16.4333	0.417774
1026	80.7167	14.0167	-0.981289
1027	46.4	31.4167	0.344139
1028	35.7667	12.0833	0.896401
1029	92.8	9.66667	-0.834019
1030	9.18333	16.4333	0.822766
1031	22.7167	18.3667	-1.34946
1032	45.4333	1.93333	1.04367
1033	24.1667	13.05	-1.05492
1034	80.7167	29	2.14819
1035	130.5	21.75	-0.465845
1036	94.7333	8.7	0.896401
1037	50.2667	30.9333	-0.24494
1038	60.9	16.4333	-1.01811
1039	47.3667	6.28333	-0.502662
1040	119.383	-1.93333	1.66957
1041	36.25	10.15	2.66364
1042	5.31667	32.8667	-0.24494
1043	86.0333	40.1167	-1.90173
1044	107.783	-0.966667	0.638679
1045	95.2167	46.8833	0.601862
1046	28.0333	33.35	2.70046
1047	56.0667	5.8	1.85366
1048	77.3333	32.3833	-1.20219
1049	10.6333	10.6333	-0.870837
1050	57.0333	33.8333	-0.686749
1051	22.2333	46.8833	-0.944472
1052	65.25	35.7667	0.491409
1053	98.6	2.41667	-0.834019
1054	45.4333	32.8667	-0.429027
1055	44.4667	42.5333	-1.34946
1056	70.5667	56.0667	-0.797202
1057	21.2667	23.2	-1.38628
1058	31.9	49.7833	1.63275
1059	65.25	12.5667	-0.465845
1060	73.4667	6.76667	0.528227
1061	101.5	-2.41667	0.123235
1062	35.7667	42.5333	0.638679
1063	29	32.3833	-0.281757
1064	47.85	29	-0.281757
1065	47.3667	22.2333	-0.576297
1066	104.883	17.8833	0.785949
1067	63.8	2.9	0.970036
1068	52.2	26.1	1.33821
1069	18.85	32.8667	0.270505
1070	105.367	38.6667	2.11138
1071	40.1167	25.1333	1.63275
1072	6.76667	79.2667	-0.723567
1073	16.9167	61.3833	-0.39221
1074	18.85	45.9167	-0.24494
1075	65.7333	19.3333	-0.0976701
1076	11.6	41.0833	1.37503
1077	97.15	8.7	-0.576297
1078	86.0333	51.2333	-0.834019
1079	74.4333	10.6333	-0.318575
1080	40.1167	-23.2	0.970036
1081	80.2333	31.9	-0.24494
1082	60.9	69.6	-0.0240351
1083	67.1833	22.2333	1.22776
1084	58	10.15	-0.944472
1085	64.7667	10.6333	-0.24494
1086	76.85	44.95	-0.723567
1087	9.18333	53.1667	-1.27583
1088	75.8833	-29.9667	0.970036
1089	90.3833	32.8667	-0.870837
1090	23.6833	48.8167	0.0127823
1091	28.5167	50.2667	0.123235
1092	6.76667	4.83333	0.639077
1093	4.83333	-8.7	-0.300665
1094	22.7167	-51.2333	-0.365475
1095	48.8167	-29	0.120599
1096	25.6167	-37.2167	1.4492
1097	30.9333	-39.6333	0.509458
1098	14.9833	-29.9667	0.0881939
1099	16.4333	-50.2667	0.250218
1100	36.7333	-58	-0.786739
1101	41.0833	-5.31667	-1.43484
1102	31.4167	-6.76667	-1.37003
1103	47.3667	-7.73333	0.736292
1104	34.8	-42.5333	0.0233841
1105	44.95	-9.66667	-0.689524
1106	12.5667	-34.3167	-0.300665
1107	24.65	-11.6	-1.07838
1108	44.95	-10.6333	-1.66167
1109	49.3	-48.8167	-1.01357
1110	39.15	-33.35	0.444648
1111	43.9833	-28.0333	-0.20345
1112	22.7167	-48.3333	0.865912
1113	51.2333	-39.6333	-0.851549
1114	14.5	-37.2167	2.45375
1115	18.3667	-25.1333	0.606673
1116	25.6167	-62.8333	1.09275
1117	16.9167	-54.6167	-0.26826
1118	60.9	-23.2	1.61122
1119	59.45	-34.8	-0.26826
1120	47.3667	-51.2333	0.379838
1121	29.4833	-30.45	0.347433
1122	40.1167	-47.85	0.477053
1123	24.1667	-44.95	0.444648
1124	21.2667	-33.35	1.31958
1125	47.3667	-53.1667	-0.916358
1126	29	-25.6167	0.120599
1127	32.3833	-27.0667	-1.59686
1128	59.9333	-15.95	0.315028
1129	11.1167	-48.3333	1.87046
1130	25.1333	-35.2833	-1.27281
1131	53.65	-34.8	-0.20345
1132	44.95	-41.5667	0.833507
1133	43.5	-55.1	0.963127
1134	29.9667	-36.25	0.217814
1135	21.75	-71.5333	1.25477
1136	18.3667	-39.6333	-0.657119
1137	40.6	-55.1	1.87046
1138	32.3833	-38.1833	0.153004
1139	46.8833	-29	0.153004
1140	7.73333	-67.6667	1.80565
1141	16.4333	-67.6667	-0.624714
1142	20.3	-36.7333	0.055789
1143	30.9333	-66.2167	0.865912
1144	41.5667	-55.5833	-0.527499
1145	43.0167	-1.45	-1.33762
1146	18.3667	-27.0667	-1.72648
1147	28.0333	-26.1	-1.01357
1148	14.0167	-35.7667	1.90287
1149	58.9667	-46.8833	-0.624714
1150	11.6	-80.2333	0.0881939
1151	64.2833	-14.0167	-1.92091
1152	10.6333	-23.2	0.0233841
1153	23.6833	-60.4167	-0.657119
1154	12.5667	-64.7667	0.639077
1155	20.3	-41.5667	-0.00902083
1156	20.7833	-36.25	1.25477
1157	37.2167	-45.4333	0.153004
1158	24.65	-26.1	1.38439
1159	45.4333	-67.6667	-0.948763
1160	35.2833	-57.0333	-0.819144
1161	1.45	-51.2333	0.153004
1162	8.7	-42.5333	-0.981168
1163	68.15	-41.0833	-0.20345
1164	36.25	-23.6833	-2.24496
1165	31.9	-14.0167	-0.657119
1166	23.2	-23.6833	-0.754334
1167	43.0167	-61.8667	0.153004
1168	29	-35.7667	-0.39788
1169	24.1667	-34.8	-0.00902083
1170	19.3333	-43.5	-0.559904
1171	44.95	-43.5	0.412243
1172	59.9333	-21.75	-0.26826
1173	0.966667	4.83333	-1.69408
1174	17.4	-0.966667	-0.13864
1175	44.4667	-15.4667	0.347433
1176	11.6	-40.1167	-1.46724
1177	21.75	-34.8	-0.721929
1178	53.1667	-34.8	-0.00902083
1179	14.0167	-50.75	-1.75889
1180	52.2	-46.4	-1.33762
1181	21.2667	-25.1333	0.282623
1182	5.8	2.41667	1.57882
1183	51.7167	33.35	1.18996
1184	45.9167	6.28333	2.58337
1185	56.0667	4.83333	-0.430285
1186	36.7333	28.5167	0.995531
1187	62.35	14.0167	-0.106236
1188	38.1833	2.9	-0.689524
1189	8.7	21.2667	2.03249
1190	5.8	24.65	0.0233841
1191	28.5167	29	-0.851549
1192	20.7833	8.21667	1.06034
1193	52.6833	6.28333	2.29173
1194	20.3	-20.3	-0.39788
1195	31.4167	7.25	2.29173
1196	21.75	1.93333	0.0233841
1197	55.1	24.65	1.93527
1198	35.7667	6.28333	-0.657119
1199	11.1167	18.85	1.4168
1200	62.8333	-18.3667	-0.916358
1201	26.1	20.7833	1.4492
1202	53.1667	-7.73333	-0.235855
1203	27.55	5.31667	-0.300665
1204	9.18333	1.45	0.120599
1205	28.5167	-36.25	0.153004
1206	22.2333	-28.5167	0.606673
1207	48.8167	0	-1.88851
1208	49.7833	13.05	-1.14319
1209	32.3833	30.45	-1.208
1210	38.6667	17.4	-0.527499
1211	36.25	18.3667	-0.235855
1212	13.05	-12.5667	0.671482
1213	27.55	-14.9833	-0.819144
1214	43.9833	-3.86667	0.379838
1215	32.3833	-25.1333	0.412243
1216	22.7167	-10.15	-0.916358
1217	36.7333	-9.66667	-0.981168
1218	34.3167	-3.86667	-0.948763
1219	31.4167	-10.6333	-0.657119
1220	25.6167	-23.6833	0.250218
1221	16.4333	-17.8833	0.250218
1222	46.8833	-13.5333	0.768697
1223	28.5167	-25.6167	-0.20345
1224	59.9333	16.4333	-0.106236
1225	18.3667	11.1167	0.703887
1226	33.8333	-20.7833	0.120599
1227	50.75	-32.8667	-1.04598
1228	30.9333	-1.45	-0.106236
1229	40.1167	23.6833	1.22237
1230	46.8833	-6.28333	0.120599
1231	71.5333	-2.41667	-1.56446
1232	15.95	10.15	-0.916358
1233	37.7	27.55	-0.559904
1234	23.2	7.25	0.379838
1235	19.8167	-29.4833	1.22237
1236	40.6	3.86667	1.35199
1237	46.4	-23.2	0.801102
1238	72.5	6.76667	1.57882
1239	23.6833	10.6333	1.06034
1240	76.3667	7.25	-0.851549
1241	37.7	10.6333	-0.39788
1242	34.3167	15.95	-1.07838
1243	47.85	10.15	-0.00902083
1244	33.8333	4.83333	1.12515
1245	44.95	-2.9	-0.559904
1246	46.4	5.31667	2.22692
1247	5.31667	-34.3167	-0.300665
1248	54.1333	-8.21667	-0.365475
1249	28.0333	-25.6167	0.930722
1250	30.45	3.86667	-1.07838
1251	34.3167	-11.1167	-1.24041
1252	35.7667	-12.0833	-0.657119
1253	23.6833	-3.38333	-1.04598
1254	8.7	8.21667	-0.527499
1255	7.73333	-3.38333	0.315028
1256	6.76667	8.21667	-1.208
1257	36.7333	-15.95	0.379838
1258	3.86667	0	0.865912
1259	53.1667	13.05	-0.39788
1260	38.6667	0.966667	0.379838
1261	72.9833	12.5667	0.412243
1262	33.35	32.8667	-1.79129
1263	20.3	18.3667	-0.106236
1264	59.9333	-6.28333	-0.171045
1265	24.1667	6.28333	-0.46269
1266	46.4	-28.0333	1.28718
1267	3.86667	11.6	-1.43484
1268	31.4167	10.6333	1.15756
1269	14.0167	-8.21667	-0.981168
