# Supplementary material for: Synchronization of visual perception within the human fovea
Source: Nat Neurosci. 2025 Jul 16;28(9):1959–67. doi: 10.1038/s41593-025-02011-3 (PMC12411267; doi:10.1038/s41593-025-02011-3)
Supplement: Supplementary file 5 — Source data. [file 41593_2025_2011_MOESM5_ESM.zip › fig1/figure1.m]

% This script creates plots in Fig. 1

%% Fig. 1e
dataTableFig1e = '1e.xlsx';
xCoord = readtable(dataTableFig1e, 'Sheet', 1);
yCoord = readtable(dataTableFig1e, 'Sheet', 2);
xData = table2array(xCoord);
yData = table2array(yCoord);
figure
hold on
% Plot all trajectories
arrayfun(@(n) plot(xData(:, n), yData(:, n), 'Color', [0.5 0.5 0.5]), 1:size(xData, 2));
% Set the Y-axis direction to reverse
set(gca, 'YDir', 'reverse');
% scale bar length (500 um)
scaleBarLength = 500;
x_barStart = 1000;
y_barStart = max(max(yData)) - 100;
% Draw the scale bar
rectangle('Position', [x_barStart, y_barStart, scaleBarLength, 10], ...
    'FaceColor', 'k', 'EdgeColor', 'k');
text(x_barStart + scaleBarLength / 2, y_barStart + 50, '500 μm', ...
    'HorizontalAlignment', 'center', 'VerticalAlignment', 'top', 'Color', 'k');
title('Fig. 1e')

%% Fig. 1f
dataTableFig1f = '1f.xlsx';
rgcAngularPositions = readtable(dataTableFig1f);
x = rgcAngularPositions.coordinateX;
y = rgcAngularPositions.coordinateY;
speedColor = table2array(rgcAngularPositions(:, contains(rgcAngularPositions.Properties.VariableNames, 'color')));
figure
scatter(x, y, 25, speedColor, 'filled')
set(gca, 'YDir', 'reverse');
% scale bar
scaleBarLength = 500;
x_barStart = 1000;
y_barStart = max(max(yData)) - 100;
rectangle('Position', [x_barStart, y_barStart, scaleBarLength, 10], ...
    'FaceColor', 'k', 'EdgeColor', 'k');
text(x_barStart + scaleBarLength / 2, y_barStart + 50, '500 μm', ...
    'HorizontalAlignment', 'center', 'VerticalAlignment', 'top', 'Color', 'k');
title('Fig. 1f')

%% Fig. 1g
dataTableFig1gPath = '1g.xlsx';
rgcAngularSpeedvsPosition = readtable(dataTableFig1gPath);
headers = rgcAngularSpeedvsPosition.Properties.VariableNames;
convertStrToNum = @(str) (contains(str, '_') * -2 + 1) * str2double(strrep(strrep(str, 'deg_', ''), 'deg', ''));
angleArray = cellfun(convertStrToNum, headers);
data_radians = deg2rad(angleArray);
dataTableFig1g = table2array(rgcAngularSpeedvsPosition);
nRgcsByBin = sum(~isnan(dataTableFig1g));
nRgcs = sum(nRgcsByBin);
computeSEM = @(x) std(x, 'omitnan') / sqrt(sum(~isnan(x)));
meanByBin = mean(dataTableFig1g, 'omitnan');
semByBin = arrayfun(@(n) computeSEM(dataTableFig1g(:, n)), 1:size(dataTableFig1g, 2));
% sinusoidal model
sinusoidalModel = @(p, x) p(1) * sin(p(2) * x + p(3)) + p(4);
initialGuess = [1, 1, 0, 0];
options = optimoptions('lsqcurvefit', 'Algorithm', 'levenberg-marquardt');
fittedParams = lsqcurvefit(sinusoidalModel, initialGuess, data_radians, meanByBin, [], [], options);

figure
hold on
plot(data_radians, sinusoidalModel(fittedParams, data_radians), 'r-', 'LineWidth', 2);
errorbar(data_radians, meanByBin, semByBin, 'LineStyle', 'none', 'Color', 'k')
scatter(data_radians, meanByBin, 'filled', 'k')
set(gca, 'XTick', data_radians);
set(gca, 'XTickLabel', arrayfun(@num2str, angleArray, 'UniformOutput', false));
title('Fig. 1g')
text(2, 0.65, sprintf('Fovea - N: %d', nRgcs), 'HorizontalAlignment', 'center', 'VerticalAlignment', 'top');
xlabel('RGC angular position [deg]')
ylabel('Speed [m/s]')
ylim([0.45 0.71])
arrayfun(@(x, y, n) text(x, y + 0.001, ['n=' num2str(n)], ...
    'HorizontalAlignment', 'right', 'VerticalAlignment', 'bottom', 'FontSize', 14), ...
    data_radians, meanByBin, nRgcsByBin);

%% Fig. 1h
dataTableFig1hPath = '1h.xlsx';
temporal = readtable(dataTableFig1hPath, 'Sheet', 'Temporal');
nasal = readtable(dataTableFig1hPath, 'Sheet', 'Nasal');
temporalSpeeds_m_s = temporal.temporalSpeeds_m_s;
nasalSpeeds_m_s = nasal.nasalSpeeds_m_s;
nTemporal = numel(temporalSpeeds_m_s);
nNasal = numel(nasalSpeeds_m_s);

figure
ah = arrayfun(@(x) subplot(1,2,x), 1:2);
% (1)
boxchart(ah(1), ones(numel(temporalSpeeds_m_s), 1), temporalSpeeds_m_s, 'JitterOutliers', 'on', 'MarkerStyle', 'none', 'BoxFaceColor', [0.2 0.2 0.2]);
hold(ah(1), 'on')
boxchart(ah(1), 2*ones(numel(nasalSpeeds_m_s), 1), nasalSpeeds_m_s, 'JitterOutliers', 'on', 'MarkerStyle', 'none', 'BoxFaceColor', [0.8 0.8 0.8]);
text(1, 1, ['N = ' num2str(nTemporal)], 'HorizontalAlignment', 'center', 'VerticalAlignment', 'top', 'Parent', ah(1));
text(2, 1, ['N = ' num2str(nNasal)], 'HorizontalAlignment', 'center', 'VerticalAlignment', 'top', 'Parent', ah(1));
set(ah(1), 'XTick', [1 2], 'XTickLabel', {'Temporal', 'Nasal'});
ylabel(ah(1), 'Speed [m/s]')
% (2)
hold(ah, 'on')
set(ah(2), 'YDir', 'reverse');
xTemporal = temporal.coordinateX_temporal_um;
yTemporal = temporal.coordinateY_temporal_um;
xNasal = nasal.coordinateX_nasal_um;
yNasal = nasal.coordinateY_nasal_um;
scatter(ah(2), xTemporal, yTemporal, 25, [0.2 0.2 0.2], 'filled')
scatter(ah(2), xNasal, yNasal, 25, [0.8 0.8 0.8], 'filled')
text(-600, -600, 'Temporal', 'HorizontalAlignment', 'center', 'VerticalAlignment', 'top', 'Parent', ah(2));
text(600, -600, 'Nasal', 'HorizontalAlignment', 'center', 'VerticalAlignment', 'top', 'Parent', ah(2));
% Draw the scale bar
scaleBarLength = 500;
x_barStart = 500;
y_barStart = max(max(yNasal)) - 100;
rectangle(ah(2), 'Position', [x_barStart, y_barStart, scaleBarLength, 10], ...
    'FaceColor', 'k', 'EdgeColor', 'k');
text(ah(2), x_barStart + scaleBarLength / 2, y_barStart + 50, '500 μm', ...
    'HorizontalAlignment', 'center', 'VerticalAlignment', 'top', 'Color', 'k');
sgtitle('Fig. 1h')

%% Fig. 1j
hex2rgb = @(hex) reshape(sscanf(hex(2:end), '%2x%2x%2x') / 255, 1, 3);
colorSmall = hex2rgb('#62CEDD');
colorLarge = hex2rgb('#3A53A4');
dataTableFig1j = '1j.xlsx';
aosloSmall = readtable(dataTableFig1j, 'Sheet', 'Small spot');
aosloLarge = readtable(dataTableFig1j, 'Sheet', 'Large spot');
xSmall = aosloSmall.coordinateX_small_um;
ySmall = aosloSmall.coordinateY_small_um;
xLarge = aosloLarge.coordinateX_large_um;
yLarge = aosloLarge.coordinateY_large_um;

figure
ah = arrayfun(@(x) subplot(1,2,x), 1:2);
scatter(ah(1), xSmall, ySmall, 25, colorSmall, 'filled')
scatter(ah(2), xLarge, yLarge, 25, colorLarge, 'filled')
% Draw the scale bar
scaleBarLength = 40;
x_barStart = 60;
y_barStart = -40;
for ii = 1: 2
rectangle(ah(ii), 'Position', [x_barStart, y_barStart, scaleBarLength, 1], ...
    'FaceColor', 'k', 'EdgeColor', 'k');
text(ah(ii), x_barStart + scaleBarLength / 2, y_barStart - 1, '40 μm', ...
    'HorizontalAlignment', 'center', 'VerticalAlignment', 'top', 'Color', 'k');
end
sgtitle('Fig. 1j')

%% Fig. 1k
hex2rgb = @(hex) reshape(sscanf(hex(2:end), '%2x%2x%2x') / 255, 1, 3);
colorSmall = hex2rgb('#62CEDD');
colorLarge = hex2rgb('#3A53A4');
dataTableFig1k = '1k.xlsx';
aosloSmallByAngle = readtable(dataTableFig1k, 'Sheet', 'Small spot');
aosloLargeByAngle = readtable(dataTableFig1k, 'Sheet', 'Large spot');
aosloSmallByAngleArray = table2array(aosloSmallByAngle);
aosloLargeByAngleArray = table2array(aosloLargeByAngle);
nSmall = sum(~isnan(aosloSmallByAngleArray(:)));
nLarge = sum(~isnan(aosloLargeByAngleArray(:)));
headers = aosloSmallByAngle.Properties.VariableNames;
convertStrToNum = @(str) (contains(str, '_') * -2 + 1) * str2double(strrep(strrep(str, 'x_', ''), 'x', ''));
angleArray = cellfun(convertStrToNum, headers);
computeSEM = @(x) std(x, 'omitnan') / sqrt(sum(~isnan(x)));
meanByBinSmall = mean(aosloSmallByAngleArray, 'omitnan');
meanByBinLarge = mean(aosloLargeByAngleArray, 'omitnan');
semByBinSmall = arrayfun(@(n) computeSEM(aosloSmallByAngleArray(:, n)), 1:size(aosloSmallByAngleArray, 2));
semByBinLarge = arrayfun(@(n) computeSEM(aosloLargeByAngleArray(:, n)), 1:size(aosloLargeByAngleArray, 2));

figure
hold on
h1 = fill([angleArray, fliplr(angleArray)], ...
    [meanByBinSmall + semByBinSmall, fliplr(meanByBinSmall - semByBinSmall)], ...
    colorSmall, 'EdgeColor', 'none', 'FaceAlpha', 0.3);
h2 = fill([angleArray, fliplr(angleArray)], ...
    [meanByBinLarge + semByBinLarge, fliplr(meanByBinLarge - semByBinLarge)], ...
    colorLarge, 'EdgeColor', 'none', 'FaceAlpha', 0.3);
plot(angleArray, meanByBinSmall, 'LineWidth', 2, 'Color', colorSmall);
plot(angleArray, meanByBinLarge, 'LineWidth', 2, 'Color', colorLarge);
scatter(angleArray, meanByBinSmall, 25, colorSmall, 'filled')
scatter(angleArray, meanByBinLarge, 25, colorLarge, 'filled')
text(150, 280, sprintf('N = %d', nSmall), 'HorizontalAlignment', 'center', 'VerticalAlignment', 'top');
text(150, 230, sprintf('N = %d', nLarge), 'HorizontalAlignment', 'center', 'VerticalAlignment', 'top');
ylim([180 300])
title('Fig. 1k')
legend([h1, h2], {'Small spot', 'Large spot'}, 'Location', 'northwest');
xlabel('Stimulated cone angular position [deg]')
ylabel('Reaction time [ms]')

%% Fig.1l
hex2rgb = @(hex) reshape(sscanf(hex(2:end), '%2x%2x%2x') / 255, 1, 3);
colorTemporal = hex2rgb('#F69220');
colorNasal = hex2rgb('#FCD095');
dataTableFig1lPath = '1l.xlsx';
smallTemporal = readtable(dataTableFig1lPath, 'Sheet', 'Small spot (temporal)');
smallNasal = readtable(dataTableFig1lPath, 'Sheet', 'Small spot (nasal)');
largeTemporal = readtable(dataTableFig1lPath, 'Sheet', 'Large spot (temporal)');
largeNasal = readtable(dataTableFig1lPath, 'Sheet', 'Large spot (nasal)');
nTemporalLarge = numel(largeTemporal.rt_temporal_large_ms);
nNasalLarge = numel(largeNasal.rt_nasal_large_ms);
nTemporalSmall = numel(smallTemporal.rt_temporal_small_ms);
nNasalSmall = numel(smallNasal.rt_nasal_small_ms);

figure
ah = arrayfun(@(x) subplot(2,2,x), 1:4);
hold(ah, 'on')
% large spot
xTemporalLarge = largeTemporal.coordinateX_temporal_large_um;
yTemporalLarge = largeTemporal.coordinateY_temporal_large_um;
xNasalLarge = largeNasal.coordinateX_nasal_large_um;
yNasalLarge = largeNasal.coordinateY_nasal_large_um;
scatter(ah(1), xTemporalLarge, yTemporalLarge, 25, colorTemporal, 'filled')
scatter(ah(1), xNasalLarge, yNasalLarge, 25, colorNasal, 'filled')
b(1) = boxchart(ah(3), ones(nTemporalLarge, 1), largeTemporal.rt_temporal_large_ms, 'JitterOutliers', 'on', 'MarkerStyle', 'none', 'BoxFaceColor', colorTemporal, 'BoxEdgeColor', 'none', 'BoxFaceAlpha', 1);
hold(ah(3), 'on')
b(2) = boxchart(ah(3), 2*ones(nNasalLarge, 1), largeNasal.rt_nasal_large_ms, 'JitterOutliers', 'on', 'MarkerStyle', 'none', 'BoxFaceColor', colorNasal, 'BoxEdgeColor', 'none', 'BoxFaceAlpha', 1);
% small spot
xTemporalSmall = smallTemporal.coordinateX_temporal_small_um;
yTemporalSmall = smallTemporal.coordinateY_temporal_small_um;
xNasalSmall = smallNasal.coordinateX_nasal_small_um;
yNasalSmall = smallNasal.coordinateY_nasal_small_um;
scatter(ah(2), xTemporalSmall, yTemporalSmall, 25, colorTemporal, 'filled')
scatter(ah(2), xNasalSmall, yNasalSmall, 25, colorNasal, 'filled')
b(3) = boxchart(ah(4), ones(nTemporalSmall, 1), smallTemporal.rt_temporal_small_ms, 'JitterOutliers', 'on', 'MarkerStyle', 'none', 'BoxFaceColor', colorTemporal, 'BoxEdgeColor', 'none', 'BoxFaceAlpha', 1);
b(4) = boxchart(ah(4), 2*ones(nNasalSmall, 1), smallNasal.rt_nasal_small_ms, 'JitterOutliers', 'on', 'MarkerStyle', 'none', 'BoxFaceColor', colorNasal, 'BoxEdgeColor', 'none', 'BoxFaceAlpha', 1);
for ii = 1: 4
    b(ii).BoxMedianLineColor = 'k';
end
for ii = 1:2
    text(-60, 50, 'Temporal', 'HorizontalAlignment', 'center', 'VerticalAlignment', 'top', 'Parent', ah(ii));
    text(60, 50, 'Nasal', 'HorizontalAlignment', 'center', 'VerticalAlignment', 'top', 'Parent', ah(ii));
end
text(1, -3, ['N = ' num2str(nTemporalLarge)], 'HorizontalAlignment', 'center', 'VerticalAlignment', 'top', 'Parent', ah(3));
text(2, -3, ['N = ' num2str(nNasalLarge)], 'HorizontalAlignment', 'center', 'VerticalAlignment', 'top', 'Parent', ah(3));
text(1, -3, ['N = ' num2str(nTemporalSmall)], 'HorizontalAlignment', 'center', 'VerticalAlignment', 'top', 'Parent', ah(4));
text(2, -3, ['N = ' num2str(nNasalSmall)], 'HorizontalAlignment', 'center', 'VerticalAlignment', 'top', 'Parent', ah(4));
set(ah(3:4), 'XTick', [1 2], 'XTickLabel', {'Temporal', 'Nasal'});
ylim(ah(3:4), [-3.5 3.5])
ylabel(ah(3:4), 'Norm. Reaction time')
sgtitle('Fig. 1l')
title(ah([1, 3]), 'Large spot')
title(ah([2, 4]), 'Small spot')
