# Supplementary material for: Synchronization of visual perception within the human fovea
Source: Nat Neurosci. 2025 Jul 16;28(9):1959–67. doi: 10.1038/s41593-025-02011-3 (PMC12411267; doi:10.1038/s41593-025-02011-3)
Supplement: Supplementary file 6 — Source data. [file 41593_2025_2011_MOESM6_ESM.zip]

Archive with 16 entries (15 files):
- fig2/
- __MACOSX/._fig2
- fig2/2d.xlsx
- __MACOSX/fig2/._2d.xlsx
- fig2/2e.xlsx
- __MACOSX/fig2/._2e.xlsx
- fig2/.DS_Store
- __MACOSX/fig2/._.DS_Store
- fig2/2b.xlsx
- __MACOSX/fig2/._2b.xlsx
- fig2/2c.xlsx
- __MACOSX/fig2/._2c.xlsx
- fig2/2f.xlsx
- __MACOSX/fig2/._2f.xlsx
- fig2/figure2.m
- __MACOSX/fig2/._figure2.m
