# Supplementary material for: Synchronization of visual perception within the human fovea
Source: Nat Neurosci. 2025 Jul 16;28(9):1959–67. doi: 10.1038/s41593-025-02011-3 (PMC12411267; doi:10.1038/s41593-025-02011-3)
Supplement: Supplementary file 6 — Source data. [file 41593_2025_2011_MOESM6_ESM.zip › fig2/2d.xlsx]

## Sheet: mPeriphery_offParasol
0.0001	0.0003	0.0007	0.0015	0.0031	0.0062	0.0119	0.0222	0.0396	0.068	0.1121	0.1777	0.2706	0.3962	0.5577	0.7548	0.9829	1.232	1.488	1.734	1.9533	2.1326	2.2647	2.35	2.3961	2.4151	2.4201	2.4212	2.4224	2.4209	2.4079	2.3721	2.3043	2.2005	2.0653	1.9115	1.7583	1.6274	1.5389	1.5065	1.5349	1.6183	1.7419	1.8848	2.0244	2.1413	2.2237	2.2696	2.2879	2.2955
0.0015	0.0031	0.0062	0.0119	0.0222	0.0396	0.0679	0.112	0.1774	0.27	0.3948	0.5546	0.7486	0.9709	1.2099	1.4485	1.6661	1.8414	1.9552	1.9947	1.9552	1.8414	1.6661	1.4485	1.2099	0.9709	0.7486	0.5546	0.3948	0.27	0.1774	0.112	0.0679	0.0396	0.0222	0.0119	0.0062	0.0031	0.0015	0.0007	0.0003	0.0001	0.0001	0	0	0	0	0	0	0
0	0	0	0	0	0	0	0	0	0	0	0	0	0	0	0	0	0	0	0	0	0	0	0	0	0	0	0	0	0	0	0	0	0	0	0	0	0	0	0	0	0	0	0	0	0	0	0	0	0
0	0	0	0	0	0	0	0	0	0	0	0	0	0	0	0	0	0	0	0	0	0	0	0	0	0	0	0	0	0	0	0	0	0	0	0	0	0	0	0	0	0	0	0	0	0	0	0	0	0
0	0	0	0	0	0	0	0	0	0	0	0	0	0	0	0	0	0	0	0	0	0	0	0	0	0	0	0	0	0	0	0	0	0	0	0	0	0	0	0	0	0	0	0	0	0	0	0	0	0
0	0	0	0	0	0	0	0	0	0	0	0	0	0	0	0	0	0	0	0	0	0	0	0	0	0	0	0	0	0	0	0	0	0	0	0	0	0	0	0	0	0	0	0	0	0	0	0	0	0
0	0	0	0	0	0	0	0	0	0	0	0	0	0	0	0	0	0	0	0	0	0	0	0	0	0	0	0	0	0	0	0	0	0	0	0	0	0	0	0	0	0	0	0	0	0	0	0	0	0
0	0	0	0	0	0	0	0	0	0	0	0	0	0	0	0	0	0	0	0	0	0	0	0	0	0	0	0	0	0	0	0	0	0	0	0	0	0	0	0	0	0	0	0	0	0	0	0	0	0
0	0	0	0	0	0	0	0	0	0	0	0	0	0	0	0	0	0	0	0	0	0	0	0	0	0	0	0	0	0	0	0	0	0	0	0	0	0	0	0	0	0	0	0	0	0	0	0	0	0
0	0	0	0	0	0	0	0	0	0	0	0	0	0	0	0	0	0	0	0	0	0	0	0	0	0	0	0	0	0	0	0	0	0	0	0	0	0	0	0	0	0	0	0	0	0	0	0	0	0
1.8414	1.9552	1.9947	1.9552	1.8414	1.6661	1.4485	1.2099	0.9709	0.7486	0.5546	0.3948	0.27	0.1774	0.112	0.0679	0.0396	0.0222	0.0119	0.0062	0.0031	0.0015	0.0007	0.0003	0.0001	0.0001	0	0	0	0	0	0	0	0	0	0	0	0	0	0	0	0	0	0	0	0	0	0	0	0
0	0	0	0	0	0	0	0	0	0	0	0	0	0	0	0	0	0	0	0	0	0	0	0	0	0	0	0	0	0	0	0	0	0	0	0	0	0	0	0	0	0	0	0	0	0	0	0	0	0
1.9093	2.0672	2.1721	2.2252	2.2361	2.2207	2.1971	2.1808	2.1808	2.1971	2.2207	2.2361	2.2252	2.1721	2.0672	1.9093	1.7057	1.4706	1.2218	0.9771	0.7517	0.5561	0.3954	0.2702	0.1775	0.112	0.0679	0.0396	0.0222	0.0119	0.0062	0.0031	0.0015	0.0007	0.0003	0.0001	0.0001	0	0	0	0	0	0	0	0	0	0	0	0	0
0	0	0	0	0	0	0	0	0	0	0	0	0	0	0	0	0	0	0	0	0	0	0	0	0	0	0	0	0	0	0	0	0	0	0	0	0	0	0	0	0	0	0	0	0	0	0	0	0	0
0.0679	0.112	0.1774	0.27	0.3948	0.5546	0.7486	0.9709	1.2099	1.4485	1.6661	1.8414	1.9552	1.9947	1.9552	1.8414	1.6661	1.4485	1.2099	0.9709	0.7486	0.5546	0.3948	0.27	0.1774	0.112	0.0679	0.0396	0.0222	0.0119	0.0062	0.0031	0.0015	0.0007	0.0003	0.0001	0.0001	0	0	0	0	0	0	0	0	0	0	0	0	0
0	0	0	0	0	0	0	0	0	0	0	0	0	0	0	0	0	0	0	0	0	0	0	0	0	0	0	0	0	0	0	0	0	0	0	0	0	0	0	0	0	0	0	0	0	0	0	0	0	0
0	0	0	0	0	0	0	0	0	0	0	0	0	0	0	0	0	0	0	0	0	0	0	0	0	0	0	0	0	0	0	0	0	0	0	0	0	0	0	0	0	0	0	0	0	0	0	0	0	0
0	0	0	0	0	0	0	0	0	0	0	0	0	0	0	0	0	0	0	0	0	0	0	0	0	0	0	0	0	0	0	0	0	0	0	0	0	0	0	0	0	0	0	0	0	0	0	0	0	0
0	0	0	0	0	0	0	0	0	0	0	0	0	0	0	0	0	0	0	0	0	0	0	0	0.0001	0.0001	0.0003	0.0007	0.0015	0.0031	0.0062	0.0119	0.0222	0.0396	0.0679	0.112	0.1774	0.27	0.3948	0.5546	0.7486	0.9709	1.2099	1.4485	1.6661	1.8414	1.9552	1.9947	1.9552	1.8414
0	0	0	0	0	0	0	0	0	0	0	0	0	0	0	0	0	0	0	0	0	0	0	0	0	0	0	0	0	0	0	0	0	0	0	0	0	0	0	0	0	0	0	0	0	0	0	0	0	0
0	0	0	0	0	0	0	0	0	0	0	0	0	0	0	0	0	0	0	0	0	0	0	0	0	0	0	0	0	0	0	0	0	0	0	0	0	0	0	0	0	0	0	0	0	0	0	0	0	0
0	0	0	0	0	0	0	0	0	0	0	0	0	0	0	0	0	0	0	0	0	0	0	0	0	0	0	0	0	0	0	0	0	0	0	0	0	0	0	0	0	0	0	0	0	0	0	0	0	0
0	0	0	0	0	0	0	0	0	0	0	0	0	0	0	0	0	0	0	0	0	0	0	0	0	0	0	0	0	0	0	0	0	0	0	0	0	0	0	0	0	0	0	0	0	0	0	0	0	0
0.3948	0.5546	0.7486	0.9709	1.2099	1.4485	1.6661	1.8414	1.9552	1.9947	1.9552	1.8414	1.6661	1.4485	1.2099	0.9709	0.7486	0.5546	0.3948	0.27	0.1774	0.112	0.0679	0.0396	0.0222	0.0119	0.0062	0.0031	0.0015	0.0007	0.0003	0.0001	0.0001	0	0	0	0	0	0	0	0	0	0	0	0	0	0	0	0	0
0	0	0	0	0	0	0	0	0	0	0	0	0	0	0	0	0	0	0	0	0	0	0	0	0	0	0	0	0	0	0	0	0	0	0	0	0	0	0	0	0	0	0	0	0	0	0	0	0	0
0	0	0	0.0001	0.0001	0.0003	0.0007	0.0015	0.0031	0.0062	0.0119	0.0222	0.0396	0.0679	0.112	0.1774	0.27	0.3948	0.5546	0.7486	0.9709	1.2099	1.4485	1.6661	1.8414	1.9552	1.9947	1.9552	1.8414	1.6661	1.4485	1.2099	0.9709	0.7486	0.5546	0.3948	0.27	0.1774	0.112	0.0679	0.0396	0.0222	0.0119	0.0062	0.0031	0.0015	0.0007	0.0003	0.0001	0.0001
0	0	0	0	0	0	0	0	0	0	0	0	0	0	0	0	0	0	0	0	0	0	0	0	0	0	0	0	0	0	0	0	0	0	0	0	0	0	0	0	0	0	0	0	0	0	0	0	0	0
0	0	0	0	0	0	0	0	0	0	0	0	0	0	0	0	0	0	0	0	0	0	0	0	0	0	0	0	0	0	0	0	0	0	0	0	0	0	0	0	0	0	0	0	0	0	0	0	0	0
0	0	0	0	0	0	0	0	0	0	0	0	0	0	0	0	0	0	0	0	0	0	0	0	0	0	0	0	0	0	0	0	0	0	0	0	0	0	0	0	0	0	0	0	0	0	0	0	0	0
0	0	0	0	0	0	0	0	0	0	0	0	0	0	0	0	0	0	0	0	0	0	0	0	0	0	0	0	0	0	0	0	0	0	0	0	0	0	0	0	0	0	0	0	0	0	0	0	0	0
0	0	0	0	0	0	0	0	0	0	0	0	0	0	0	0	0	0	0	0	0	0	0	0	0	0	0	0	0	0	0	0	0	0	0	0	0	0	0	0	0	0	0	0	0	0	0	0	0	0
0	0	0	0	0	0	0	0	0	0	0	0	0	0	0	0	0	0	0	0	0	0	0	0	0	0	0	0	0	0	0	0	0	0	0	0	0	0	0	0	0	0	0	0	0	0	0	0	0	0
0	0	0	0	0	0	0	0	0	0	0	0	0	0	0	0	0	0	0	0	0	0	0	0	0	0	0	0	0	0	0	0	0	0	0	0	0	0	0	0	0	0	0	0	0	0	0	0	0	0
0	0	0	0	0	0	0	0	0	0	0	0	0	0	0	0	0	0	0	0	0	0	0	0	0	0	0.0001	0.0001	0.0003	0.0007	0.0015	0.0031	0.0062	0.0119	0.0222	0.0396	0.0679	0.112	0.1774	0.27	0.3948	0.5546	0.7486	0.9709	1.2099	1.4485	1.6661	1.8414	1.9552	1.9947
0	0	0	0	0	0	0	0	0	0	0	0	0	0	0	0	0	0	0	0	0	0	0	0	0	0	0	0	0	0	0	0	0	0	0	0	0	0	0	0	0	0	0	0	0	0	0	0	0	0
0.27	0.3948	0.5546	0.7486	0.971	1.2099	1.4486	1.6665	1.8421	1.957	1.9984	1.9628	1.8563	1.6944	1.5	1.2999	1.1225	0.9939	0.9365	0.9669	1.0945	1.3208	1.6375	2.0264	2.459	2.8981	3.3017	3.6275	3.8391	3.9119	3.8367	3.6216	3.2899	2.876	2.4194	1.9585	1.5255	1.1434	0.8246	0.5721	0.3819	0.2453	0.1515	0.0901	0.0515	0.0283	0.015	0.0076	0.0038	0.0019
0.6647	0.9494	1.3032	1.7196	2.1808	2.6583	3.1146	3.5075	3.7966	3.9499	3.9499	3.7966	3.5075	3.1146	2.6583	2.1808	1.7196	1.3032	0.9494	0.6647	0.4473	0.2893	0.1799	0.1075	0.0617	0.0341	0.0181	0.0092	0.0045	0.0021	0.001	0.0004	0.0002	0.0001	0	0	0	0	0	0	0	0	0	0	0	0	0	0	0.0001	0.0002
0	0	0	0	0	0	0	0	0.0001	0.0001	0.0003	0.0007	0.0015	0.0031	0.0062	0.0119	0.0222	0.0396	0.0679	0.112	0.1774	0.27	0.3948	0.5546	0.7486	0.9709	1.2099	1.4485	1.6661	1.8414	1.9552	1.9947	1.9552	1.8414	1.6661	1.4485	1.2099	0.9709	0.7486	0.5546	0.3948	0.27	0.1774	0.112	0.0679	0.0396	0.0222	0.0119	0.0062	0.0031
0	0	0	0	0	0	0	0	0	0	0	0	0	0	0	0	0	0	0	0	0	0	0	0	0	0	0	0	0	0	0	0	0	0	0	0	0	0	0	0.0001	0.0001	0.0003	0.0007	0.0015	0.0031	0.0062	0.0119	0.0222	0.0396	0.0679
0	0	0	0	0	0	0	0	0	0	0	0	0	0	0	0	0	0	0	0	0	0	0	0	0	0	0	0	0	0	0	0	0	0	0	0	0	0	0	0	0	0	0	0	0	0	0	0	0	0
0	0	0	0	0	0	0	0	0	0	0	0	0	0	0	0	0	0	0	0	0	0	0	0	0	0	0	0	0	0	0	0	0	0	0	0	0	0	0	0	0	0	0	0	0	0	0	0	0	0
0.3948	0.5546	0.7486	0.9709	1.2099	1.4485	1.6661	1.8414	1.9552	1.9947	1.9552	1.8414	1.6661	1.4485	1.2099	0.9709	0.7486	0.5546	0.3948	0.27	0.1774	0.112	0.0679	0.0396	0.0222	0.012	0.0065	0.0037	0.0029	0.0037	0.0065	0.012	0.0222	0.0396	0.0679	0.112	0.1774	0.27	0.3948	0.5546	0.7486	0.9709	1.2099	1.4485	1.6661	1.8414	1.9552	1.9947	1.9552	1.8414
0	0	0	0	0	0	0	0	0	0	0	0	0	0	0	0	0	0	0	0	0	0	0	0	0	0	0	0	0	0	0	0	0	0	0	0	0	0	0	0	0	0	0	0	0	0	0	0	0	0
0	0	0	0	0	0	0	0	0	0	0	0	0	0	0	0	0	0	0	0	0	0	0	0	0	0	0	0	0	0	0	0	0	0	0	0	0	0	0	0	0	0	0	0	0	0	0	0	0	0
0	0	0	0	0	0	0	0	0	0	0	0	0	0	0	0	0	0	0	0	0	0	0	0	0	0	0	0	0	0	0	0	0	0	0	0	0	0	0	0	0	0	0	0	0	0	0	0	0	0
0	0	0	0	0	0	0	0	0	0	0	0	0	0	0	0	0	0	0	0	0	0	0	0	0	0	0	0	0	0	0	0	0	0	0	0	0	0	0	0	0	0	0	0	0	0	0	0	0	0
0	0	0	0	0	0	0	0	0	0	0	0	0	0	0	0	0	0	0	0	0	0	0	0	0	0	0	0	0	0	0	0	0	0	0	0	0	0	0	0	0	0	0	0	0	0	0	0	0	0
0	0	0	0	0	0	0	0	0	0	0	0	0	0	0	0	0	0	0	0	0	0	0	0	0	0	0	0	0	0	0	0	0	0	0	0	0	0	0	0	0	0	0	0	0	0	0	0	0	0
0	0	0	0	0	0	0	0	0	0	0	0	0	0	0	0	0	0	0	0	0	0	0	0	0	0	0	0	0	0	0	0	0	0	0	0	0	0	0	0	0	0	0	0	0	0	0	0	0	0
0	0	0	0	0	0	0	0	0	0	0	0	0	0	0	0	0	0	0	0	0	0	0	0	0	0	0	0	0	0	0	0	0	0	0	0	0	0	0	0	0	0	0	0	0	0	0	0	0	0
0	0	0	0	0	0	0	0	0	0	0	0	0	0	0	0	0	0	0	0	0	0	0	0	0	0	0	0	0	0	0	0	0	0	0	0	0	0	0.0001	0.0001	0.0003	0.0007	0.0015	0.0031	0.0062	0.0119	0.0222	0.0396	0.0679	0.112
0	0	0	0	0	0	0	0	0	0	0	0	0	0	0	0	0	0	0	0	0	0	0	0	0	0	0	0	0	0	0	0	0	0	0	0	0	0	0	0	0	0	0	0	0	0	0	0	0	0
0	0	0	0	0	0	0	0	0	0	0	0	0	0	0	0	0	0	0	0	0	0	0	0	0	0	0	0	0	0.0001	0.0001	0.0003	0.0007	0.0015	0.0031	0.0062	0.0119	0.0222	0.0396	0.0679	0.112	0.1774	0.27	0.3948	0.5547	0.7488	0.9712	1.2105	1.4499	1.6692
0.9709	1.2099	1.4485	1.6662	1.8416	1.9559	1.9962	1.9583	1.8475	1.678	1.4706	1.2494	1.0388	0.8606	0.732	0.6647	0.6647	0.732	0.8606	1.0388	1.2494	1.4706	1.678	1.8475	1.9583	1.9962	1.9559	1.8416	1.6662	1.4485	1.2099	0.9709	0.7486	0.5546	0.3948	0.27	0.1774	0.112	0.0679	0.0396	0.0222	0.0119	0.0062	0.0031	0.0015	0.0007	0.0003	0.0001	0.0001	0
0.2714	0.3978	0.5608	0.7606	0.9931	1.2494	1.5164	1.7781	2.0187	2.2252	2.3895	2.5098	2.59	2.6371	2.6583	2.6583	2.6371	2.59	2.5098	2.3895	2.2252	2.0187	1.7781	1.5164	1.2494	0.9931	0.7606	0.5608	0.3978	0.2715	0.1782	0.1126	0.0687	0.0411	0.0252	0.0181	0.0181	0.0252	0.041	0.0686	0.1123	0.1775	0.27	0.3948	0.5546	0.7486	0.9709	1.2099	1.4485	1.6661
0	0	0	0	0	0	0	0	0	0	0	0	0	0	0	0	0	0	0	0	0	0	0	0	0	0	0	0	0	0	0	0	0	0	0	0	0	0	0	0	0	0	0	0	0	0	0	0	0	0
0	0	0	0	0	0	0	0	0	0	0	0	0	0	0	0	0	0	0	0	0	0	0	0	0	0	0	0	0	0	0	0	0	0	0	0	0	0	0	0	0	0	0	0	0	0	0	0	0	0
0	0	0	0	0	0	0	0	0	0	0	0	0	0	0	0	0	0	0	0	0	0	0	0	0	0	0	0	0	0	0	0	0	0	0	0	0	0	0	0	0	0	0	0	0	0	0	0	0	0
0	0	0	0	0	0	0	0	0	0	0	0	0	0	0	0	0	0	0	0	0	0	0	0	0	0	0	0	0	0	0	0	0	0	0	0	0	0	0	0	0	0	0	0	0	0	0	0	0	0
0	0	0	0	0	0	0	0	0	0	0	0	0	0	0	0	0	0	0	0	0	0	0	0	0	0	0	0	0	0	0	0	0	0	0	0	0	0	0	0	0	0	0	0	0	0	0	0	0	0
0	0	0	0	0	0	0	0	0	0	0	0	0	0	0	0	0	0	0	0	0	0	0	0	0	0	0	0	0	0	0	0	0	0	0	0	0	0	0	0	0	0	0	0	0	0	0	0	0	0
0.012	0.0223	0.0399	0.0686	0.1134	0.1804	0.2761	0.4067	0.5768	0.7882	1.0388	1.3218	1.6258	1.9361	2.2361	2.5098	2.7433	2.9261	3.0512	3.1146	3.1146	3.0512	2.9262	2.7434	2.5099	2.2364	1.9367	1.6273	1.3249	1.045	0.8001	0.5989	0.4462	0.344	0.2924	0.2908	0.3385	0.4346	0.5769	0.7606	0.9771	1.2129	1.4499	1.6668	1.8416	1.9553	1.9948	1.9552	1.8414	1.6661
0	0	0	0	0	0	0	0	0	0	0	0	0	0	0	0	0	0	0	0	0	0	0	0	0	0	0	0	0	0	0	0	0	0	0	0	0	0	0	0	0	0	0	0	0	0	0	0	0	0
0	0	0	0	0	0	0	0	0	0	0	0	0	0	0	0	0	0	0	0	0	0	0	0	0	0	0	0	0	0	0	0	0	0	0	0	0	0	0	0	0	0	0	0	0	0	0	0	0	0
0	0	0	0	0	0	0	0	0	0	0	0	0	0	0	0	0	0	0	0	0	0	0	0	0	0	0	0	0	0	0	0	0	0	0	0	0	0	0	0	0	0	0	0	0	0	0	0	0	0
0	0	0	0	0	0	0	0	0	0	0	0	0	0	0	0	0	0	0	0	0	0	0	0	0	0	0	0	0	0	0	0	0	0	0	0	0	0	0	0	0	0	0	0	0	0	0	0	0	0
2.8123	3.1651	3.4433	3.6216	3.6834	3.6228	3.4462	3.1712	2.8242	2.4369	2.0426	1.6725	1.3529	1.1034	0.9365	0.8574	0.8641	0.9482	1.0948	1.2839	1.4911	1.6897	1.8539	1.9617	1.9979	1.9567	1.842	1.6664	1.4486	1.2099	0.971	0.7486	0.5546	0.3948	0.27	0.1774	0.112	0.068	0.0397	0.0225	0.0127	0.0079	0.0068	0.0091	0.0156	0.0286	0.0516	0.0901	0.1516	0.2453
0	0	0	0	0	0	0	0	0	0	0	0	0	0	0	0	0	0	0	0	0	0	0	0	0	0	0	0	0	0	0	0	0	0	0	0	0	0	0	0	0	0	0	0	0	0	0	0	0	0
0.7486	0.9709	1.2099	1.4485	1.6661	1.8414	1.9552	1.9947	1.9552	1.8414	1.6661	1.4485	1.2099	0.9709	0.7486	0.5546	0.3948	0.27	0.1774	0.112	0.0679	0.0396	0.0222	0.0119	0.0062	0.0031	0.0015	0.0007	0.0003	0.0001	0.0001	0	0	0	0	0	0	0	0	0	0	0	0	0	0	0	0	0	0	0
2.6371	3.0512	3.4037	3.6608	3.7966	3.7966	3.6608	3.4037	3.0512	2.6371	2.1971	1.7645	1.3657	1.0186	0.732	0.5067	0.3379	0.217	0.1341	0.0798	0.0457	0.0252	0.0134	0.0068	0.0034	0.0016	0.0007	0.0003	0.0001	0.0001	0	0	0	0	0	0	0	0.0001	0.0001	0.0003	0.0007	0.0015	0.0031	0.0062	0.0119	0.0222	0.0396	0.0679	0.112	0.1774
0	0	0	0	0	0	0	0	0	0	0	0	0	0	0	0	0	0	0	0	0	0	0	0	0	0	0	0	0	0	0	0	0	0	0	0	0	0	0	0	0	0	0	0	0	0	0	0	0	0
0	0	0	0	0	0	0	0	0	0	0	0	0	0	0	0	0	0	0	0	0	0	0	0	0	0	0	0	0	0	0	0	0	0	0	0	0	0	0	0	0	0	0	0	0	0	0	0	0	0
0	0	0	0	0	0	0	0	0	0	0	0	0	0	0	0	0	0	0	0	0	0	0	0	0	0	0	0	0	0	0	0	0	0	0	0	0	0	0	0	0	0	0	0	0	0	0	0	0	0
0.0434	0.0758	0.1276	0.2072	0.3245	0.491	0.7181	1.0161	1.3924	1.8499	2.385	2.9869	3.6368	4.3085	4.9687	5.5798	6.1021	6.4973	6.733	6.7864	6.6483	6.3252	5.8391	5.2259	4.5307	3.802	3.086	2.4212	1.8351	1.3429	0.9485	0.6462	0.4246	0.2689	0.1641	0.0965	0.0547	0.0298	0.0157	0.0079	0.0039	0.0018	0.0008	0.0004	0.0001	0.0001	0	0	0	0
0	0	0	0	0	0	0	0	0	0	0	0	0	0	0	0	0	0	0	0	0	0	0	0	0	0	0	0	0	0	0	0	0	0	0	0	0	0	0	0	0	0	0	0	0	0	0.0001	0.0001	0.0003	0.0007
0	0	0	0	0	0	0	0	0	0	0	0	0	0	0	0	0	0	0	0	0	0	0	0	0	0	0	0	0	0	0	0	0	0	0	0	0	0	0	0	0	0	0	0	0	0	0	0	0	0
0	0	0	0	0	0	0	0	0	0	0	0	0	0	0	0	0	0	0	0	0	0	0	0	0	0	0	0	0	0	0	0	0	0	0	0	0	0	0	0	0	0	0	0	0	0	0	0	0	0
3.8111	4.2394	4.5888	4.8441	5.0005	5.0648	5.0544	4.9961	4.9237	4.8758	4.8934	5.0174	5.2847	5.7255	6.3583	7.1859	8.1924	9.3413	10.5766	11.8275	13.0152	14.0628	14.9043	15.4926	15.8044	15.8405	15.6227	15.1875	14.58	13.8473	13.034	12.1796	11.3175	10.4742	9.6701	8.9198	8.2321	7.6107	7.0549	6.5609	6.1229	5.7343	5.3895	5.0845	4.8181	4.5915	4.4084	4.2736	4.192	4.1669
0.0007	0.0015	0.0031	0.0063	0.0122	0.0228	0.0411	0.0711	0.1184	0.19	0.2936	0.4374	0.6287	0.8726	1.1706	1.5198	1.9121	2.3348	2.7719	3.2054	3.6175	3.9926	4.3185	4.5874	4.7965	4.9485	5.0515	5.1182	5.1649	5.2091	5.2666	5.3478	5.455	5.5803	5.7063	5.8083	5.8588	5.8326	5.7109	5.4849	5.1568	4.7392	4.2528	3.7238	3.1804	2.6509	2.1607	1.7314	1.38	1.1186
3.0108	3.3477	3.6913	4.0512	4.4356	4.8474	5.2808	5.7204	6.1406	6.5088	6.7894	6.9499	6.9663	6.8283	6.5423	6.1315	5.6333	5.0929	4.5568	4.0646	3.6439	3.3067	3.0503	2.861	2.7199	2.6092	2.5177	2.4429	2.3913	2.3757	2.4101	2.506	2.6677	2.8912	3.164	3.4672	3.7778	4.072	4.3275	4.5249	4.6492	4.6905	4.6448	4.5157	4.3146	4.0618	3.7854	3.5193	3.2997	3.1604
0	0	0	0.0001	0.0001	0.0003	0.0007	0.0015	0.0031	0.0062	0.0119	0.0222	0.0396	0.0679	0.112	0.1774	0.27	0.3948	0.5546	0.7486	0.9709	1.2099	1.4485	1.6661	1.8414	1.9552	1.9947	1.9552	1.8414	1.6661	1.4485	1.2099	0.9709	0.7486	0.5546	0.3948	0.27	0.1774	0.112	0.0679	0.0396	0.0222	0.0119	0.0062	0.0031	0.0015	0.0007	0.0003	0.0001	0.0001
0	0	0	0	0	0	0	0	0	0	0	0	0	0	0	0	0	0	0	0	0	0	0	0	0	0	0	0	0	0	0	0	0	0	0	0	0	0	0	0	0	0	0	0	0	0	0	0	0	0
1.9774	2.0343	2.0232	1.9534	1.8438	1.7191	1.6061	1.5286	1.5034	1.5375	1.6268	1.758	1.9114	2.0653	2.2005	2.3042	2.3721	2.4079	2.4209	2.4224	2.4212	2.4201	2.4151	2.3961	2.35	2.2647	2.1326	1.9533	1.7341	1.4881	1.2321	0.9831	0.7555	0.5591	0.3993	0.2768	0.1896	0.1343	0.1075	0.1075	0.1341	0.1893	0.2761	0.3978	0.5561	0.7494	0.9713	1.2103	1.4492	1.6676
1.995	1.9559	1.8428	1.6692	1.4546	1.2218	0.9931	0.7882	0.6225	0.5067	0.4473	0.4473	0.5067	0.6225	0.7882	0.9931	1.2218	1.4546	1.6692	1.8428	1.9559	1.995	1.9553	1.8414	1.6661	1.4485	1.2099	0.9709	0.7486	0.5546	0.3948	0.27	0.1774	0.112	0.0679	0.0396	0.0222	0.0119	0.0062	0.0031	0.0015	0.0007	0.0003	0.0002	0.0002	0.0003	0.0007	0.0015	0.0031	0.0062
0	0	0	0	0	0	0	0	0	0	0	0	0	0	0	0	0	0	0	0	0	0	0	0	0	0	0	0	0	0	0	0.0001	0.0001	0.0003	0.0007	0.0015	0.0031	0.0062	0.0119	0.0222	0.0396	0.0679	0.112	0.1774	0.27	0.3948	0.5546	0.7486	0.9709	1.2099
0	0	0	0	0	0	0	0	0	0	0	0	0	0	0	0	0	0	0	0	0	0	0	0	0	0	0	0	0	0	0	0	0	0	0	0	0	0	0	0	0	0	0	0	0	0.0001	0.0001	0.0003	0.0007	0.0016
0	0	0	0	0	0	0	0	0	0	0	0	0	0	0	0	0	0	0	0	0	0	0	0	0	0	0	0	0	0	0	0	0	0	0	0.0001	0.0002	0.0004	0.0008	0.0017	0.0035	0.0068	0.013	0.0237	0.0416	0.0705	0.1152	0.1817	0.2766	0.4068
0	0	0	0	0	0	0	0	0	0	0	0	0	0	0	0	0	0	0	0	0	0	0	0	0	0	0	0	0	0	0	0	0	0	0	0	0	0	0	0	0	0	0	0	0	0	0.0001	0.0001	0.0003	0.0007
0	0	0	0	0	0	0	0	0	0	0	0	0	0	0	0	0	0	0	0	0	0	0	0	0	0	0	0	0	0	0	0	0	0	0	0	0	0	0	0	0	0	0	0	0	0	0	0	0	0
0	0	0	0	0	0	0	0	0	0	0	0	0	0	0	0	0	0	0	0	0	0	0	0	0	0	0	0	0	0	0	0	0	0	0	0	0	0	0	0	0	0	0	0	0	0	0	0	0	0
0	0	0	0	0	0	0	0	0	0	0	0	0	0	0	0	0	0	0	0	0	0	0	0	0	0	0	0	0	0	0	0	0	0	0	0	0	0	0	0	0	0	0	0	0	0	0	0	0	0
0	0	0	0	0	0	0	0	0	0	0	0	0	0	0	0	0	0	0	0	0	0	0	0	0	0	0	0	0	0	0	0	0	0	0	0	0	0	0	0	0	0	0	0	0	0	0	0	0	0
0	0	0	0	0	0	0	0	0	0	0	0	0	0	0	0	0	0	0	0	0	0	0	0	0	0	0	0	0	0	0	0	0	0	0	0	0	0	0	0	0	0	0	0	0	0	0	0	0	0
0	0	0	0	0	0	0	0	0	0	0	0	0	0	0	0	0	0	0	0	0	0	0	0	0	0	0	0	0	0	0	0	0	0	0	0	0	0	0	0	0	0	0	0	0	0	0	0	0	0
0	0	0	0	0	0	0	0	0	0	0	0	0	0	0	0	0	0	0	0	0	0	0	0	0	0	0	0	0	0	0	0	0	0	0	0	0	0	0	0	0	0	0	0	0	0	0	0	0	0
0	0	0	0	0	0	0	0	0	0	0	0	0	0	0	0	0	0	0	0	0	0	0	0	0	0	0	0	0	0	0	0	0	0	0	0	0	0	0	0	0	0	0	0	0	0	0	0	0	0
0	0	0	0	0	0	0	0	0	0	0	0	0	0	0	0	0	0	0	0	0	0	0	0	0	0	0	0	0	0	0	0	0	0	0	0	0	0	0	0	0	0	0	0	0	0	0	0	0	0
0	0	0	0	0	0	0	0	0	0	0	0	0	0	0	0	0	0	0	0	0	0	0	0	0	0	0	0	0	0	0	0	0	0	0	0	0	0	0	0	0	0	0	0	0	0	0	0	0	0
0	0	0	0	0	0	0	0	0	0	0	0	0	0	0	0	0	0	0	0	0	0	0	0	0	0	0	0	0	0	0	0	0	0	0	0	0	0	0	0	0	0	0	0	0	0	0	0	0	0
0	0	0	0	0	0	0	0	0	0	0	0	0	0	0	0	0	0	0	0	0	0	0	0	0	0	0	0	0	0	0	0	0	0	0	0	0	0	0	0	0	0	0	0	0	0	0	0	0	0
0	0	0	0	0	0	0	0	0	0	0	0	0	0	0	0	0	0	0	0	0	0	0	0	0	0	0	0	0	0	0	0	0	0	0	0	0	0	0	0	0	0	0	0	0	0	0	0	0	0
0	0	0	0	0	0	0	0	0	0	0	0	0	0	0	0	0	0	0	0	0	0	0	0	0	0	0	0	0	0	0	0	0	0	0	0	0	0	0	0	0	0	0	0	0	0	0	0	0	0
0	0	0	0	0	0	0	0	0	0	0	0	0	0	0	0	0	0	0	0	0	0	0	0	0	0	0	0	0	0	0	0	0	0	0	0	0	0	0	0	0	0	0	0	0	0	0	0	0	0
0	0	0	0	0	0	0	0	0	0	0	0	0	0	0	0	0	0	0	0	0	0	0	0	0	0	0	0	0	0	0	0	0	0	0	0	0	0	0	0	0	0	0	0	0	0	0	0	0	0
0	0	0	0	0	0	0	0	0	0	0	0	0	0	0	0	0	0	0	0	0	0	0	0	0	0	0	0	0	0	0	0	0	0	0	0	0	0	0	0	0	0	0	0	0	0	0	0	0	0
0	0	0	0	0	0	0	0	0	0	0	0	0	0	0	0	0	0	0	0	0	0	0	0	0	0	0	0	0	0	0	0	0	0	0	0	0	0	0	0	0	0	0	0	0	0	0	0	0	0
0	0	0	0	0	0	0	0	0	0	0	0	0	0	0	0	0	0	0	0	0	0	0	0	0	0	0	0	0	0	0	0	0	0	0	0	0	0	0	0	0	0	0	0	0	0	0	0	0	0
0	0	0	0	0	0	0	0	0	0	0	0	0	0	0	0	0	0	0	0	0	0	0	0	0	0	0	0	0	0	0	0	0	0	0	0	0	0	0	0	0	0	0	0	0	0	0	0	0	0
0	0	0	0	0	0	0	0	0	0	0	0	0	0	0	0	0	0	0	0	0	0	0	0	0	0	0	0	0	0	0	0	0	0	0	0	0	0	0	0	0	0	0	0	0	0	0	0	0	0
0	0	0	0	0	0	0	0	0	0	0	0	0	0	0	0	0	0	0	0	0	0	0	0	0	0	0	0	0	0	0	0	0	0	0	0	0	0	0	0	0	0	0	0	0	0	0	0	0	0
0	0	0	0	0	0	0	0	0	0	0	0	0	0	0	0	0	0	0	0	0	0	0	0	0	0	0	0	0	0	0	0	0	0	0	0	0	0	0	0	0	0	0	0	0	0	0	0	0	0
0	0	0	0	0	0	0	0	0	0	0	0	0	0	0	0	0	0	0	0	0	0	0	0	0	0	0	0	0	0	0	0	0	0	0	0	0	0	0	0	0	0	0	0	0	0	0	0	0	0
0	0	0	0	0	0	0	0	0	0	0	0	0	0	0	0	0	0	0	0	0.0001	0.0001	0.0003	0.0007	0.0015	0.0031	0.006	0.0111	0.0198	0.034	0.056	0.0887	0.135	0.1974	0.2773	0.3743	0.4855	0.6049	0.7242	0.8331	0.9207	0.9776	0.9974	0.9776	0.9207	0.8331	0.7242	0.6049	0.4855	0.3743
0	0	0	0	0	0	0	0	0	0	0	0	0	0	0	0	0	0	0	0	0	0	0	0	0	0	0	0	0	0	0	0	0	0	0	0	0	0	0	0	0	0	0	0	0	0	0	0	0	0
0	0	0	0	0	0	0	0	0	0	0	0	0	0	0	0	0	0	0	0	0	0	0	0	0	0	0	0	0	0	0	0	0	0	0	0	0	0	0	0	0	0	0	0	0	0	0	0	0	0
0	0	0	0	0	0	0	0	0	0	0	0	0	0	0	0	0	0	0	0	0	0	0	0	0	0	0	0	0	0	0	0	0	0	0	0	0	0	0	0	0	0	0	0	0	0	0	0	0	0
0	0	0	0	0	0	0	0	0	0	0	0	0	0	0	0	0	0	0	0	0	0	0	0	0	0	0	0	0	0	0	0	0	0	0	0	0	0	0	0	0	0	0	0	0	0.0001	0.0001	0.0003	0.0007	0.0015
0	0	0	0	0	0	0	0	0	0	0	0	0	0	0	0	0	0	0	0	0	0	0	0	0	0	0	0	0	0	0	0	0	0	0	0	0	0	0	0	0	0	0	0	0	0	0	0	0	0
0	0	0	0	0	0	0	0	0	0	0	0	0	0	0	0	0	0	0	0	0	0	0	0	0	0	0	0	0	0	0	0	0	0	0	0	0	0	0	0	0	0	0	0	0	0	0	0	0	0
0	0	0	0	0	0	0	0	0	0	0	0	0	0	0	0	0	0	0	0	0	0	0	0	0	0	0	0	0	0	0	0	0	0	0	0	0	0	0	0	0	0	0	0	0	0	0	0	0	0
0	0	0	0	0	0	0	0	0	0	0	0	0	0	0	0	0	0	0	0	0	0	0	0	0	0	0	0	0	0	0	0	0	0	0	0	0	0	0	0	0	0	0	0	0	0	0	0	0	0
0	0	0	0	0	0	0	0	0	0	0	0	0	0	0	0	0	0	0	0	0	0	0	0	0	0	0	0	0	0	0	0	0	0	0	0	0	0	0	0	0	0	0	0	0	0	0	0	0	0
0	0	0	0	0	0	0	0	0	0	0	0	0	0	0	0	0	0	0	0	0	0	0	0	0	0	0	0	0	0	0	0	0	0	0	0	0	0	0	0	0	0	0	0	0	0	0	0	0	0
0	0	0	0	0	0	0	0	0	0	0	0	0	0	0	0	0	0	0	0	0	0	0	0	0	0	0	0	0	0	0	0	0	0	0	0	0	0	0	0	0	0	0	0	0	0	0	0	0	0
0	0	0	0	0	0	0	0	0	0	0	0	0	0	0	0	0	0	0	0	0	0	0	0	0	0	0	0	0	0	0	0	0	0	0	0	0	0	0	0	0	0	0	0	0	0	0	0	0	0
0	0	0	0	0	0	0	0	0	0	0	0	0	0	0	0	0	0	0	0	0	0	0	0	0	0	0	0	0	0	0	0	0	0	0	0	0	0	0	0	0	0	0	0	0	0	0	0	0	0
0	0	0	0	0	0	0	0	0	0	0	0	0	0	0	0	0	0	0	0	0	0	0	0	0	0	0	0	0	0	0	0	0	0	0	0	0	0	0	0	0	0	0	0	0	0	0	0	0	0
0	0	0	0	0	0	0	0	0	0	0	0	0	0	0	0	0	0	0	0	0	0	0	0	0	0	0	0	0	0	0	0	0	0	0	0	0	0	0	0	0	0	0	0	0	0	0	0	0	0
0	0	0	0	0	0	0	0	0	0	0	0	0	0	0	0	0	0	0	0	0	0	0	0	0	0	0	0	0	0	0	0	0	0	0	0	0	0	0	0	0	0	0	0	0	0	0	0	0	0
0	0	0	0	0	0	0	0	0	0	0	0	0	0	0	0	0	0	0	0	0	0	0	0	0	0	0	0	0	0	0	0	0	0	0	0	0	0	0	0	0	0	0	0	0	0	0	0	0	0
0	0	0	0	0	0	0	0	0	0	0	0	0	0	0	0	0	0	0	0	0	0	0	0	0	0	0	0	0	0	0	0	0	0	0	0	0	0	0	0	0	0	0	0	0	0	0	0	0	0
0	0	0	0	0	0	0	0	0	0	0	0	0	0	0	0	0	0	0	0	0	0	0	0	0	0	0	0	0	0	0	0	0	0	0	0	0	0	0	0	0	0	0	0	0	0	0	0	0	0
0	0	0	0	0	0	0	0	0	0	0	0	0	0	0	0	0	0	0	0	0	0	0	0	0	0	0	0	0	0	0	0	0	0	0	0	0	0	0	0	0	0	0	0	0	0	0	0	0	0
0	0	0	0	0	0	0	0	0	0	0	0	0	0	0	0	0	0	0	0	0	0	0	0	0	0	0	0	0	0	0	0	0	0	0	0	0	0	0	0	0	0	0	0	0	0	0	0	0	0
0	0	0	0	0	0	0	0	0	0	0	0	0	0	0	0	0	0	0	0	0	0	0	0	0	0	0	0	0	0	0	0	0	0	0	0	0	0	0	0	0	0	0	0	0	0	0	0	0	0
0	0	0	0	0	0	0	0	0	0	0	0	0	0	0	0	0	0	0	0	0	0	0	0	0	0	0	0	0	0	0	0	0	0	0	0	0	0	0	0	0	0	0	0	0	0	0	0	0	0
0	0	0	0	0	0	0	0	0	0	0	0	0	0	0	0	0	0	0	0	0	0	0	0	0	0	0	0	0	0	0	0	0	0	0	0	0	0	0	0	0	0	0	0	0	0	0	0	0	0
0	0	0	0	0	0	0	0	0	0	0	0	0	0	0	0	0	0	0	0	0	0	0	0	0	0	0	0	0	0	0	0	0	0	0	0	0	0	0	0	0	0	0	0	0	0	0	0	0	0
0	0	0	0	0	0	0	0	0	0	0	0	0	0	0	0	0	0	0	0	0	0	0	0	0	0	0	0	0	0	0	0	0	0	0	0	0	0	0	0	0	0	0	0	0	0	0	0	0	0
0	0	0	0	0	0	0	0	0	0	0	0	0	0	0	0	0	0	0	0	0	0	0	0	0	0	0	0	0	0	0	0	0	0	0	0	0	0	0	0	0	0	0	0	0	0	0	0	0	0
0	0	0	0	0	0	0	0	0	0	0	0	0	0	0	0	0	0	0	0	0	0	0	0	0	0	0	0	0	0	0	0	0	0	0	0	0	0	0	0	0	0	0	0	0	0	0	0	0	0
0	0	0	0	0	0	0	0	0	0	0	0	0	0	0	0	0	0	0	0	0	0	0	0	0	0	0	0	0	0	0	0	0	0	0	0	0	0	0	0	0	0	0	0	0	0	0	0	0	0
0	0	0	0	0	0	0	0	0	0	0	0	0	0	0	0	0	0	0	0	0	0	0	0	0	0	0	0	0	0	0	0	0	0	0	0	0	0	0	0	0	0	0	0	0	0	0	0	0	0
0	0	0	0	0	0	0	0	0	0	0	0	0	0	0	0	0	0	0	0	0	0	0	0	0	0	0	0	0	0	0	0	0	0	0	0	0	0	0	0	0	0	0	0	0	0	0	0	0	0
0	0	0	0	0	0	0	0	0	0	0	0	0	0	0	0	0	0	0	0	0	0	0	0	0	0	0	0	0	0	0	0	0	0	0	0	0	0	0	0	0	0	0	0	0	0	0	0	0	0
0	0	0	0	0	0	0	0	0	0	0	0	0	0	0	0	0	0	0	0	0	0	0	0	0	0	0	0	0	0	0	0	0	0	0	0	0	0	0	0	0	0	0	0	0	0	0	0	0	0
0	0	0	0	0	0	0	0	0	0	0	0	0	0	0	0	0	0	0	0	0	0	0	0	0	0	0	0	0	0	0	0	0	0	0	0	0	0	0	0	0	0	0	0	0	0	0	0	0	0
0	0	0	0	0	0	0	0	0	0	0	0	0	0	0	0	0	0	0	0	0	0	0	0	0	0	0	0	0	0	0	0	0	0	0	0	0	0	0	0	0	0	0	0	0	0	0	0	0	0
0.8276	1.1495	1.5375	1.9807	2.459	2.9439	3.4018	3.7987	4.106	4.3052	4.3907	4.37	4.2607	4.0858	3.8678	3.6246	3.3669	3.0986	2.8193	2.5273	2.2233	1.9114	1.6	1.2999	1.0224	0.777	0.5696	0.4024	0.2737	0.1791	0.1128	0.0683	0.0397	0.0222	0.0119	0.0062	0.0031	0.0015	0.0007	0.0003	0.0001	0.0001	0.0001	0.0001	0.0003	0.0007	0.0015	0.0031	0.0062	0.0119
0	0	0	0	0	0	0	0	0	0	0	0	0	0	0	0	0	0	0	0	0	0	0	0	0	0	0	0	0	0	0	0	0	0	0	0	0	0	0	0	0	0	0	0	0	0	0	0	0	0
0	0	0	0	0	0	0	0	0	0	0	0	0	0	0	0	0	0	0	0	0	0	0	0	0	0	0	0	0	0	0	0	0	0	0	0	0	0	0	0	0	0	0	0	0	0	0	0	0	0
0	0	0	0	0	0	0	0	0	0	0	0	0	0	0	0	0	0	0	0	0	0	0	0	0	0	0	0	0	0	0	0	0	0	0	0	0	0.0001	0.0001	0.0003	0.0007	0.0015	0.0031	0.0062	0.0119	0.0222	0.0396	0.0679	0.112	0.1774
0	0	0	0	0	0	0	0	0	0	0	0	0	0	0	0	0	0	0	0	0.0001	0.0001	0.0003	0.0007	0.0015	0.0031	0.0062	0.0119	0.0222	0.0396	0.0679	0.112	0.1775	0.2702	0.3954	0.5561	0.7517	0.9771	1.2218	1.4706	1.7057	1.9093	2.0672	2.1721	2.2252	2.2361	2.2207	2.1971	2.1808	2.1808
0	0	0	0	0	0	0	0	0	0	0	0	0	0	0	0	0	0	0	0	0	0	0	0	0	0	0	0	0	0	0	0	0	0	0	0	0	0	0	0	0	0	0	0	0	0	0	0	0	0
0	0	0	0	0	0	0	0	0	0	0	0	0	0	0	0.0001	0.0001	0.0003	0.0007	0.0015	0.0031	0.0062	0.0119	0.0222	0.0396	0.0679	0.112	0.1774	0.27	0.3948	0.5546	0.7486	0.9709	1.2099	1.4485	1.6661	1.8414	1.9552	1.9947	1.9552	1.8414	1.6661	1.4485	1.2099	0.9709	0.7486	0.5546	0.3948	0.27	0.1774
0	0	0	0	0	0	0	0	0	0	0	0	0	0	0	0	0	0	0	0	0	0	0	0	0	0	0	0	0	0	0	0	0	0	0	0	0.0001	0.0001	0.0003	0.0007	0.0015	0.0031	0.0062	0.0119	0.0222	0.0396	0.0679	0.112	0.1774	0.27
0	0	0	0	0	0	0	0	0	0	0	0	0	0	0	0	0	0	0	0	0	0	0	0	0	0	0	0	0	0	0	0	0	0	0	0	0	0	0	0	0	0	0	0	0	0	0	0	0	0
0	0	0	0	0	0	0	0	0	0	0	0	0	0	0	0	0	0	0	0	0	0	0	0	0	0	0	0	0	0	0	0	0	0	0	0	0	0	0	0	0	0	0	0	0	0	0	0	0	0
0	0	0	0	0	0	0	0	0	0	0	0	0	0	0	0	0	0	0	0	0	0	0	0	0	0	0	0	0	0	0	0	0	0	0	0	0	0	0	0	0	0	0	0	0	0	0	0	0	0
0	0	0	0	0	0	0	0	0	0	0	0	0	0	0	0	0	0	0	0	0	0	0	0	0	0	0	0	0	0	0	0	0	0	0	0	0	0	0	0	0	0	0	0	0	0	0	0	0	0
0	0	0	0	0	0	0	0	0	0	0	0	0	0	0	0	0	0	0	0	0	0	0	0	0	0	0	0	0	0	0	0	0	0	0	0	0	0	0	0	0	0	0	0	0	0	0	0	0	0
0	0	0	0	0	0	0	0	0	0	0	0	0	0	0	0	0	0	0	0	0	0	0	0	0	0	0	0	0	0	0	0	0	0	0	0	0	0	0	0	0	0	0	0	0	0	0	0	0	0
0	0	0	0	0	0	0.0001	0.0001	0.0004	0.0008	0.0018	0.0039	0.0081	0.016	0.0306	0.0564	0.1001	0.1714	0.2831	0.4514	0.6949	1.0334	1.4857	2.066	2.781	3.6261	4.5837	5.6219	6.6964	7.7535	8.7356	9.5871	10.2607	10.7225	10.956	10.9632	10.7642	10.3948	9.9023	9.3407	8.7649	8.2259	7.7653	7.413	7.185	7.0849	7.1065	7.238	7.4671	7.784
0	0	0	0	0	0	0	0	0	0	0	0	0	0	0	0	0	0	0	0	0	0	0	0	0	0	0	0	0	0	0	0	0	0	0	0	0	0	0	0	0	0	0	0	0	0	0	0	0	0
0	0	0	0	0	0	0	0	0	0	0	0	0	0	0	0	0	0	0	0	0	0	0	0	0	0	0	0	0	0	0	0	0	0	0	0	0	0	0	0	0	0	0	0	0	0	0	0	0	0
0.1522	0.2467	0.385	0.5783	0.8365	1.1655	1.5651	2.0264	2.5314	3.0533	3.5598	4.0161	4.3907	4.6591	4.807	4.8312	4.7383	4.5421	4.2607	3.9137	3.5202	3.0986	2.6659	2.2382	1.8304	1.4551	1.1225	0.8387	0.6061	0.4231	0.2849	0.185	0.1157	0.0697	0.0404	0.0225	0.0121	0.0063	0.0034	0.0021	0.0021	0.0034	0.0063	0.012	0.0222	0.0396	0.0679	0.112	0.1775	0.2702
0	0	0	0	0	0	0	0	0	0	0	0	0	0	0	0	0	0	0	0	0	0	0	0	0	0	0	0	0	0	0	0	0	0	0	0	0	0	0	0	0	0	0	0	0	0	0	0	0	0
0	0	0	0	0	0	0	0	0	0	0	0	0	0	0	0	0	0	0	0	0	0	0	0	0	0	0	0	0	0	0	0	0	0	0	0	0	0	0	0	0	0	0	0	0	0	0	0	0	0
0	0	0	0	0	0	0	0	0	0	0	0	0	0	0	0	0	0	0	0	0	0	0	0	0	0	0	0	0	0	0	0	0	0	0	0	0	0	0	0	0	0	0	0	0	0	0	0	0	0
0	0	0	0	0	0	0	0	0	0	0	0	0	0	0	0	0	0	0	0	0	0	0	0	0	0	0	0	0	0	0	0	0	0	0	0	0	0	0	0	0	0	0	0	0	0	0	0	0	0
0	0	0	0	0	0	0	0	0	0	0	0	0	0	0	0	0	0	0	0	0	0	0	0	0	0	0	0	0	0	0	0	0	0	0	0	0	0	0	0	0	0	0	0	0	0	0	0	0	0
0	0	0	0	0	0	0	0	0	0	0	0	0	0	0	0	0	0	0	0	0	0	0	0	0	0	0	0	0	0	0	0	0	0	0	0	0	0	0	0	0	0	0	0	0	0	0	0	0	0
0	0	0	0	0	0	0	0	0	0	0	0	0	0	0	0	0	0	0	0	0	0	0	0	0	0	0	0	0	0	0	0	0	0	0	0	0	0	0	0	0	0	0	0	0	0	0	0	0	0
0	0	0	0	0	0	0	0	0	0	0	0	0	0	0	0	0	0	0	0	0	0	0	0	0	0	0	0	0	0	0	0	0	0	0	0	0	0	0	0	0	0	0	0	0	0	0	0	0	0
0	0	0	0	0	0	0	0	0	0	0	0	0	0	0	0	0	0	0	0	0	0	0	0	0	0	0.0001	0.0001	0.0003	0.0007	0.0015	0.0031	0.0062	0.0119	0.0222	0.0396	0.0679	0.112	0.1774	0.27	0.3948	0.5546	0.7486	0.9709	1.2099	1.4485	1.6661	1.8414	1.9552	1.9947
0	0	0	0	0	0	0	0	0	0	0	0	0	0	0	0	0	0	0	0	0	0	0	0	0	0	0	0	0	0	0	0	0	0	0	0	0	0	0	0	0	0	0	0	0	0	0	0	0	0
0	0	0	0	0	0	0	0	0	0	0	0	0	0	0	0	0	0	0	0	0	0	0	0	0	0	0	0	0	0	0	0	0	0	0	0	0	0	0	0	0	0	0	0	0	0	0	0	0	0
0.0003	0.0007	0.0015	0.0031	0.0062	0.0119	0.0222	0.0396	0.0679	0.112	0.1774	0.27	0.3948	0.5546	0.7486	0.9709	1.2099	1.4485	1.6661	1.8414	1.9552	1.9947	1.9552	1.8414	1.6661	1.4485	1.2099	0.9709	0.7486	0.5546	0.3948	0.27	0.1774	0.112	0.0679	0.0396	0.0222	0.0119	0.0062	0.0031	0.0015	0.0007	0.0003	0.0001	0.0001	0	0	0	0.0001	0.0001
0.7486	0.9709	1.2099	1.4485	1.6661	1.8414	1.9552	1.9947	1.9552	1.8414	1.6661	1.4485	1.2099	0.9709	0.7486	0.5546	0.3948	0.27	0.1774	0.112	0.0679	0.0396	0.0222	0.0119	0.0062	0.0031	0.0015	0.0007	0.0003	0.0002	0.0002	0.0003	0.0007	0.0015	0.0031	0.0062	0.0119	0.0222	0.0396	0.0679	0.112	0.1774	0.27	0.3948	0.5546	0.7486	0.9709	1.2099	1.4485	1.6661
0	0	0	0.0001	0.0001	0.0003	0.0007	0.0015	0.0031	0.0062	0.0119	0.0222	0.0396	0.0679	0.112	0.1774	0.27	0.3948	0.5546	0.7486	0.9709	1.2099	1.4485	1.6661	1.8414	1.9552	1.9947	1.9552	1.8414	1.6661	1.4485	1.2099	0.9709	0.7486	0.5546	0.3948	0.27	0.1774	0.112	0.0679	0.0396	0.0222	0.0119	0.0062	0.0031	0.0015	0.0007	0.0003	0.0001	0.0001
1.8432	2.2207	2.59	2.9261	3.2046	3.4037	3.5075	3.5075	3.4037	3.2046	2.9261	2.59	2.2207	1.8432	1.4798	1.1483	0.8606	0.6225	0.4343	0.2921	0.1893	0.1181	0.071	0.041	0.0228	0.0122	0.0063	0.0031	0.0015	0.0008	0.0006	0.0008	0.0015	0.0031	0.0062	0.0119	0.0222	0.0396	0.0679	0.112	0.1774	0.27	0.3948	0.5546	0.7487	0.971	1.21	1.4488	1.6668	1.8428
1.2099	1.4485	1.6661	1.8414	1.9552	1.9947	1.9552	1.8414	1.6661	1.4485	1.2099	0.9709	0.7486	0.5546	0.3948	0.27	0.1774	0.112	0.0679	0.0396	0.0222	0.0119	0.0062	0.0031	0.0015	0.0007	0.0003	0.0001	0.0001	0	0	0	0	0	0	0	0	0	0	0	0	0	0	0	0	0	0	0	0	0
3.0531	3.6692	4.2561	4.7675	5.1598	5.3984	5.4627	5.3488	5.0698	4.653	4.136	3.5609	2.9694	2.3978	1.8746	1.4183	1.038	0.7345	0.5023	0.3318	0.2117	0.1307	0.0786	0.0472	0.0304	0.0248	0.0287	0.0428	0.0695	0.1128	0.178	0.2707	0.3963	0.5577	0.7548	0.9829	1.232	1.488	1.734	1.9533	2.1326	2.2647	2.35	2.396	2.4148	2.4194	2.4198	2.4197	2.4154	2.3974
0	0	0	0	0	0	0	0	0	0	0	0	0	0	0	0	0	0	0	0	0	0	0	0	0	0	0	0	0	0	0	0	0	0	0	0	0	0	0	0	0	0	0	0	0	0	0	0	0	0
0	0	0	0	0	0	0	0	0	0	0	0	0	0	0	0	0	0	0	0	0	0	0	0	0	0	0	0	0	0	0	0	0	0	0	0	0	0	0	0	0	0	0	0	0	0	0	0	0	0
3.8361	3.9104	3.8361	3.6213	3.2898	2.876	2.4194	1.9585	1.5255	1.1434	0.8246	0.5721	0.3819	0.2453	0.1516	0.0901	0.0515	0.0284	0.0153	0.0083	0.0052	0.0048	0.007	0.0123	0.0223	0.0396	0.0679	0.112	0.1774	0.27	0.3948	0.5546	0.7486	0.9709	1.2099	1.4485	1.6661	1.8414	1.9552	1.9947	1.9552	1.8414	1.6661	1.4485	1.2099	0.9709	0.7486	0.5546	0.3948	0.27
0	0	0	0	0	0	0	0	0	0	0	0	0	0	0	0	0	0	0	0	0	0	0	0	0	0	0	0	0	0	0	0	0	0	0	0	0	0	0	0	0	0	0	0	0	0	0	0	0	0
0	0	0	0	0	0	0	0	0	0	0	0	0	0	0	0	0	0	0	0	0	0	0	0	0	0	0	0	0	0	0	0	0	0	0	0	0	0	0	0	0	0	0	0	0	0	0	0	0	0
0.5546	0.7486	0.9709	1.2099	1.4485	1.6661	1.8414	1.9552	1.9947	1.9552	1.8414	1.6661	1.4485	1.2099	0.9709	0.7486	0.5546	0.3948	0.27	0.1774	0.112	0.0679	0.0396	0.0222	0.0119	0.0062	0.0032	0.0018	0.0013	0.0018	0.0032	0.0062	0.0119	0.0222	0.0396	0.0681	0.1124	0.1783	0.2721	0.3993	0.5639	0.767	1.0057	1.273	1.559	1.8522	2.1426	2.4247	2.699	2.9726
0	0	0	0	0	0	0	0	0	0	0	0	0	0	0	0	0	0	0	0	0	0	0	0	0	0	0	0	0	0	0	0	0	0	0	0	0	0	0	0	0	0	0	0	0	0	0	0	0	0
0	0	0	0	0	0	0	0	0	0	0	0	0	0	0	0	0	0	0	0	0	0	0	0	0	0	0	0	0	0	0	0	0	0	0	0	0	0	0	0	0	0	0	0	0	0	0	0	0	0
0	0	0	0	0	0	0	0	0	0	0	0	0	0	0	0	0	0	0	0	0	0	0	0	0	0	0	0	0	0	0	0	0	0	0	0	0	0	0	0	0	0	0	0	0	0	0	0	0	0
0.0341	0.0617	0.1075	0.1799	0.2893	0.4473	0.6647	0.9494	1.3032	1.7196	2.1808	2.6583	3.1146	3.5075	3.7966	3.9499	3.9499	3.7966	3.5075	3.1146	2.6583	2.1808	1.7196	1.3032	0.9494	0.6647	0.4473	0.2893	0.1799	0.1075	0.0617	0.0341	0.0181	0.0092	0.0045	0.0022	0.0011	0.0007	0.0008	0.0014	0.0029	0.0061	0.0123	0.0238	0.0443	0.0792	0.1358	0.2239	0.3547	0.5399
0	0	0	0	0	0	0	0	0	0	0	0	0	0	0	0	0	0	0	0	0	0	0	0	0	0	0	0	0	0	0	0	0	0	0	0	0	0	0	0	0	0	0	0	0	0	0	0	0	0
0	0	0	0	0	0	0	0	0	0	0	0	0	0	0	0	0	0	0	0	0	0	0	0	0	0	0	0	0	0	0	0	0	0	0	0	0	0	0	0	0	0	0	0	0	0.0001	0.0001	0.0003	0.0007	0.0015
0	0	0	0	0	0	0	0	0	0	0	0	0	0	0	0	0	0	0	0	0	0	0	0	0	0	0	0	0	0	0	0	0	0	0	0	0	0	0	0	0	0	0	0	0	0	0	0	0	0
0	0	0	0	0	0	0	0	0	0	0	0	0	0	0	0	0	0	0	0	0	0	0	0	0	0	0	0	0	0	0	0	0	0	0	0	0	0	0	0	0	0	0	0	0	0	0	0	0	0
0	0	0	0	0	0	0	0	0	0	0	0	0	0	0	0	0	0	0	0	0	0	0	0	0	0	0	0	0	0	0	0	0	0	0	0	0	0	0	0	0	0	0	0	0	0	0	0	0	0
0	0	0	0	0	0	0	0	0	0	0	0	0	0	0	0	0	0	0	0	0	0	0	0	0	0	0	0	0	0	0	0	0	0	0	0	0	0	0	0	0	0	0	0	0	0	0	0.0001	0.0001	0.0003
0	0	0	0	0	0	0	0	0	0	0	0	0	0	0	0	0	0	0	0	0	0	0	0	0	0	0	0	0	0	0	0	0	0	0	0	0	0	0	0	0	0	0	0	0	0	0	0	0	0
0	0	0	0	0	0	0	0	0	0	0	0	0	0	0	0	0	0	0	0	0	0	0	0	0	0	0	0	0	0	0	0	0	0	0	0	0	0	0	0	0	0	0	0	0	0	0	0	0	0
0	0	0	0	0	0	0	0	0	0	0	0	0	0	0	0	0	0	0	0	0	0	0	0	0	0	0	0	0	0	0	0	0	0	0	0	0	0	0	0	0	0	0	0	0	0	0	0	0	0
0	0	0	0	0	0	0	0	0	0	0	0	0	0	0	0	0	0	0	0	0	0	0	0	0	0	0	0	0	0	0	0	0	0	0	0	0	0	0	0	0	0	0	0	0	0	0	0	0	0
0	0	0	0	0	0	0	0	0	0	0	0	0	0	0	0	0	0	0	0	0	0	0	0	0	0	0	0	0	0	0	0	0	0	0	0	0	0	0	0	0	0	0	0	0	0	0	0	0	0
0	0	0	0	0	0	0	0	0	0	0	0	0	0	0	0	0	0	0	0	0	0	0	0	0	0	0	0	0	0	0	0	0	0	0	0	0	0	0	0	0	0	0	0	0	0	0	0	0	0
0.0062	0.0119	0.0222	0.0397	0.0682	0.1126	0.1788	0.273	0.4009	0.5665	0.7708	1.0105	1.2778	1.5604	1.8435	2.1113	2.35	2.5493	2.7039	2.8123	2.876	2.8969	2.876	2.8123	2.7039	2.5493	2.35	2.1113	1.8435	1.5604	1.2778	1.0105	0.7708	0.5665	0.4009	0.273	0.1788	0.1126	0.0682	0.0397	0.0223	0.0121	0.0065	0.0037	0.0029	0.0037	0.0065	0.012	0.0222	0.0396
0	0	0	0	0	0	0	0	0	0	0	0	0	0	0	0	0	0	0	0	0	0	0	0	0	0	0	0	0	0	0	0	0	0	0	0	0	0	0	0	0	0	0	0	0	0	0	0	0	0
0	0	0	0	0	0	0	0	0	0	0	0	0	0	0	0	0	0	0	0	0	0	0	0	0	0	0	0	0	0	0	0	0	0	0	0	0	0	0	0	0	0	0	0	0	0	0	0	0	0
0	0	0	0	0	0	0	0	0	0	0	0	0	0	0	0	0	0	0	0	0	0	0	0	0	0	0	0	0	0	0	0	0	0	0	0	0	0	0	0	0	0	0	0	0	0	0	0	0	0
0	0	0	0	0	0	0	0	0	0	0	0	0	0	0	0	0	0	0	0	0	0	0	0	0	0	0	0	0	0	0	0	0	0	0	0	0	0	0	0	0	0	0	0	0	0	0	0	0	0
0	0	0	0	0	0	0	0	0	0	0	0	0	0.0001	0.0001	0.0003	0.0007	0.0015	0.0031	0.0062	0.0119	0.0222	0.0396	0.0679	0.112	0.1774	0.27	0.3948	0.5546	0.7486	0.9709	1.2099	1.4485	1.6661	1.8414	1.9552	1.9947	1.9552	1.8414	1.6661	1.4485	1.2099	0.9709	0.7486	0.5546	0.3948	0.27	0.1774	0.112	0.0679
0	0	0	0	0	0	0	0	0	0	0	0	0	0	0	0	0	0	0	0	0	0	0	0	0	0	0	0	0	0	0	0	0	0	0	0	0	0	0	0	0	0	0	0	0	0	0	0	0	0
0	0	0	0	0	0	0	0	0	0	0	0	0	0	0	0	0	0	0	0	0	0	0	0	0	0	0	0	0	0	0	0	0	0	0	0	0	0	0	0	0	0	0	0	0	0	0	0	0	0
0	0	0	0	0	0	0	0	0	0	0	0	0	0	0	0	0	0	0	0	0	0	0	0	0	0	0	0	0	0	0	0	0	0	0	0	0	0	0	0	0	0	0	0	0	0	0	0	0	0.0001
0.0679	0.112	0.1774	0.27	0.3948	0.5546	0.7486	0.9709	1.2099	1.4485	1.6661	1.8414	1.9552	1.9947	1.9552	1.8414	1.6661	1.4485	1.2099	0.9709	0.7486	0.5546	0.3948	0.27	0.1774	0.112	0.0679	0.0396	0.0222	0.0119	0.0062	0.0031	0.0015	0.0007	0.0003	0.0001	0.0001	0	0	0	0	0	0	0	0	0	0	0	0	0
0	0	0	0	0	0	0	0	0	0	0	0	0	0	0	0	0	0	0	0	0	0	0	0	0	0	0	0	0	0	0	0	0	0	0	0	0	0	0	0	0	0	0	0	0	0	0	0	0	0
0	0	0	0	0	0	0	0	0	0	0	0	0	0	0	0	0	0	0	0	0	0	0	0	0	0	0	0	0	0	0	0	0	0	0	0	0	0	0	0	0	0	0	0	0	0	0	0	0	0
0	0	0	0	0	0	0	0	0	0	0	0	0	0	0	0	0	0	0	0	0	0	0	0	0	0	0	0	0	0	0	0	0	0	0	0	0	0	0	0	0	0	0	0	0	0	0	0	0	0
0	0	0	0	0	0	0	0	0	0	0	0	0	0	0	0	0	0	0	0	0	0	0	0	0	0	0	0	0	0	0	0	0	0	0	0	0	0	0	0	0	0	0	0	0	0	0	0	0	0
0	0	0	0	0	0	0	0	0	0	0	0	0	0	0	0	0	0	0	0	0	0	0	0	0	0	0	0	0	0	0	0	0	0	0	0	0	0	0	0	0	0	0	0	0	0	0	0	0	0
0.2453	0.382	0.5722	0.8249	1.1441	1.527	1.9616	2.4255	2.8879	3.312	3.6609	3.904	4.0224	4.0134	3.8913	3.6846	3.4306	3.168	2.9294	2.7354	2.5918	2.4907	2.4135	2.3371	2.24	2.1068	1.9314	1.7176	1.4768	1.2248	0.9786	0.7524	0.5564	0.3955	0.2703	0.1775	0.112	0.0679	0.0396	0.0222	0.0119	0.0062	0.0031	0.0015	0.0007	0.0003	0.0001	0.0001	0	0
0.0119	0.0222	0.0396	0.0679	0.112	0.1774	0.27	0.3948	0.5546	0.7486	0.9709	1.2099	1.4485	1.6661	1.8414	1.9552	1.9947	1.9552	1.8414	1.6661	1.4485	1.2099	0.9709	0.7486	0.5546	0.3948	0.27	0.1774	0.112	0.0679	0.0396	0.0222	0.0119	0.0062	0.0031	0.0015	0.0007	0.0003	0.0001	0.0001	0	0	0	0	0	0	0	0	0	0
0.0062	0.0119	0.0222	0.0396	0.068	0.1121	0.1777	0.2706	0.3962	0.5577	0.7548	0.9829	1.232	1.488	1.734	1.9533	2.1326	2.2647	2.35	2.396	2.4148	2.4194	2.4197	2.4194	2.4148	2.396	2.35	2.2647	2.1326	1.9533	1.734	1.488	1.232	0.9829	0.7548	0.5577	0.3962	0.2706	0.1777	0.1121	0.068	0.0396	0.0222	0.0119	0.0062	0.0031	0.0015	0.0007	0.0003	0.0001
0	0	0	0	0	0	0	0	0	0	0	0	0	0	0	0	0	0	0	0	0	0	0	0	0	0	0	0	0	0	0	0	0	0	0	0	0	0	0	0	0	0	0	0	0	0	0	0	0	0
0	0	0	0	0	0	0	0	0	0	0	0	0	0	0	0	0	0	0	0	0	0	0	0	0	0	0	0	0	0	0	0	0	0	0	0	0	0	0	0	0	0	0	0	0	0	0	0	0	0
0	0	0	0	0	0	0	0	0	0	0	0	0	0	0	0	0	0	0	0	0	0	0	0	0	0	0	0	0	0	0	0	0	0	0	0	0	0	0	0	0	0	0	0	0	0	0	0	0	0
0	0	0	0	0	0	0	0	0	0	0	0	0	0	0	0	0	0	0	0	0	0	0	0	0	0	0	0	0	0	0	0	0	0	0	0	0	0	0	0	0	0	0	0	0	0	0	0	0	0
0	0	0	0	0	0	0	0	0	0	0	0	0	0	0	0	0	0	0	0	0	0	0	0	0	0	0	0	0	0	0	0	0	0	0	0	0	0	0	0	0	0	0	0	0	0	0	0	0	0
0	0	0	0	0	0	0	0	0	0	0	0	0	0	0	0	0	0	0	0	0	0	0	0	0	0	0	0	0	0	0	0	0	0	0	0	0	0	0	0	0	0	0	0	0	0	0	0	0	0
0	0	0	0	0	0	0	0	0	0	0	0	0	0	0	0	0	0	0	0	0	0	0	0	0	0	0	0	0	0	0	0	0	0	0	0	0	0	0	0	0	0	0	0	0	0	0	0	0	0
1.9947	1.9552	1.8414	1.6661	1.4485	1.2099	0.9709	0.7486	0.5546	0.3948	0.27	0.1774	0.112	0.0679	0.0396	0.0222	0.0119	0.0062	0.0031	0.0015	0.0007	0.0003	0.0001	0.0001	0	0	0	0	0	0	0	0	0	0	0	0	0	0	0	0	0	0	0	0	0	0	0	0	0	0
0.0396	0.0679	0.112	0.1774	0.27	0.3948	0.5546	0.7486	0.9709	1.2099	1.4485	1.6661	1.8414	1.9552	1.9947	1.9552	1.8414	1.6661	1.4485	1.2099	0.9709	0.7486	0.5546	0.3948	0.27	0.1774	0.112	0.0679	0.0396	0.0222	0.0119	0.0062	0.0031	0.0015	0.0007	0.0003	0.0001	0.0001	0	0	0	0	0	0	0	0	0	0	0	0
0	0	0	0	0	0	0	0	0	0	0	0	0	0	0	0	0	0	0	0	0	0	0	0	0	0	0	0	0	0	0	0	0	0	0	0	0	0	0	0	0	0	0	0	0	0	0	0	0	0
0	0	0	0	0	0	0	0	0	0	0	0	0	0	0	0	0	0	0	0	0	0	0	0	0	0	0.0001	0.0001	0.0003	0.0007	0.0015	0.0031	0.0063	0.0123	0.023	0.0413	0.0717	0.1196	0.1925	0.2986	0.4469	0.6461	0.9032	1.2224	1.6037	2.0427	2.5303	3.0527	3.5927	4.1306
0	0	0	0	0	0	0	0	0	0	0	0	0	0	0	0	0	0	0	0	0	0	0	0	0	0	0	0	0	0	0	0	0	0	0	0	0	0	0	0	0	0	0	0	0	0	0	0	0	0
0	0	0	0	0	0	0	0	0	0	0	0	0	0	0	0	0	0	0	0	0	0	0	0	0	0	0	0	0	0	0	0	0	0	0	0	0	0	0	0	0	0	0	0	0	0	0	0	0	0
0	0	0	0	0	0	0	0	0	0	0	0	0	0	0	0	0	0	0	0	0	0	0	0	0	0	0	0	0	0	0	0	0	0	0	0	0	0	0	0	0	0	0	0	0	0	0	0	0	0
0	0	0	0	0	0	0	0	0	0	0	0	0	0	0	0	0	0	0	0	0	0	0	0	0	0	0	0	0	0	0	0	0	0	0	0	0	0	0	0	0	0	0	0	0	0	0	0	0	0
0	0	0	0	0	0	0	0	0	0	0	0	0	0	0	0	0	0	0	0	0	0	0	0	0	0	0	0	0	0	0	0	0	0	0	0	0	0	0	0	0	0	0.0001	0.0001	0.0003	0.0007	0.0015	0.0031	0.0062	0.0119
0	0	0	0	0	0	0	0	0	0	0	0	0	0	0	0	0	0	0	0	0	0	0	0	0	0	0	0	0	0	0	0	0	0	0	0	0	0	0	0	0	0	0	0	0	0	0	0	0	0
0	0	0	0	0	0	0	0	0	0	0	0	0	0	0	0	0	0	0	0	0	0	0	0	0	0	0	0	0	0	0	0	0	0	0	0	0	0	0	0	0	0	0	0	0	0	0	0	0	0
0	0	0	0	0	0	0	0	0	0	0	0	0	0	0	0	0	0	0	0	0	0	0	0	0	0	0	0	0	0	0	0	0	0	0	0	0	0	0	0	0	0	0	0	0	0	0	0	0	0
0	0	0	0	0	0	0	0	0	0	0	0	0	0	0	0	0	0	0	0	0	0	0	0	0	0	0	0	0	0	0	0	0	0	0	0	0	0	0	0	0	0	0	0	0	0	0	0	0	0
0	0	0	0	0	0	0	0	0	0	0	0	0	0	0	0	0	0	0	0	0	0	0	0	0	0	0	0	0	0	0	0	0	0	0	0	0	0	0	0	0	0	0	0	0	0	0	0	0	0
0	0	0	0	0	0	0	0	0	0	0	0	0	0	0	0	0	0	0	0	0	0	0	0	0	0	0	0	0	0	0	0	0	0	0	0	0	0	0	0	0	0	0	0	0	0	0	0	0	0
0	0	0	0	0	0	0	0	0	0	0	0	0	0	0	0	0	0	0	0	0	0	0	0	0	0	0	0	0	0	0	0	0	0	0	0	0	0	0	0	0	0	0	0	0	0	0	0	0	0
0	0	0	0	0	0	0	0	0	0	0	0	0	0	0	0	0	0	0	0	0	0	0	0	0	0	0	0	0	0	0	0	0	0	0	0	0	0	0	0	0	0	0	0	0	0	0	0	0	0
0	0.0001	0.0001	0.0003	0.0007	0.0015	0.0031	0.0062	0.0119	0.0222	0.0396	0.0679	0.112	0.1774	0.27	0.3948	0.5546	0.7486	0.9709	1.2099	1.4485	1.6661	1.8414	1.9552	1.9947	1.9552	1.8414	1.6661	1.4485	1.2099	0.9709	0.7486	0.5546	0.3948	0.27	0.1774	0.112	0.0679	0.0396	0.0222	0.0119	0.0062	0.0031	0.0016	0.001	0.001	0.0016	0.0031	0.0062	0.0119
0.0396	0.0679	0.112	0.1774	0.27	0.3948	0.5546	0.7486	0.9709	1.2099	1.4485	1.6661	1.8414	1.9552	1.9947	1.9552	1.8414	1.6661	1.4485	1.2099	0.9709	0.7486	0.5546	0.3948	0.27	0.1774	0.112	0.068	0.0397	0.0225	0.0126	0.0076	0.0061	0.0076	0.0126	0.0225	0.0397	0.068	0.112	0.1774	0.27	0.3948	0.5546	0.7486	0.9709	1.2099	1.4485	1.6661	1.8414	1.9552
0	0	0	0	0	0	0	0	0	0	0	0	0	0	0	0	0	0	0	0	0	0	0	0	0	0	0	0	0	0	0	0	0	0	0	0	0	0	0	0	0	0	0	0	0	0	0	0	0	0
0	0	0	0	0	0	0	0	0	0	0	0	0	0	0	0	0	0	0	0	0	0	0	0	0	0	0	0	0	0	0	0	0	0	0	0	0	0	0	0	0	0	0	0	0	0	0	0	0	0
0	0	0	0	0	0	0	0	0	0	0	0	0	0	0	0	0	0	0	0	0	0	0	0	0	0	0	0	0	0	0	0	0	0	0	0	0	0	0	0	0	0	0	0	0	0	0	0	0	0
0	0	0	0	0	0	0	0	0	0	0	0	0	0	0	0	0	0	0	0	0	0	0	0	0	0.0001	0.0001	0.0003	0.0008	0.0018	0.0038	0.0077	0.0153	0.029	0.053	0.0932	0.1578	0.2573	0.4044	0.6124	0.8939	1.2584	1.7091	2.2404	2.8363	3.4702	4.1064	4.7042	5.2233	5.6288
0	0	0	0	0	0	0	0	0	0	0	0	0	0	0	0	0	0	0	0	0	0	0	0	0	0	0	0	0	0	0	0	0	0	0	0	0	0	0	0	0	0	0	0	0	0	0	0	0	0
0	0	0	0	0	0	0	0	0	0	0	0	0	0	0	0	0	0	0	0	0	0	0	0	0	0	0	0	0	0	0	0	0	0	0	0	0	0	0	0	0	0	0	0	0	0	0	0	0	0
0	0	0	0	0	0	0	0	0	0	0	0	0	0	0	0	0.0001	0.0001	0.0003	0.0007	0.0015	0.0031	0.0062	0.0119	0.0222	0.0396	0.0679	0.112	0.1774	0.27	0.3948	0.5546	0.7486	0.9709	1.2099	1.4485	1.6661	1.8414	1.9552	1.9947	1.9552	1.8414	1.6661	1.4485	1.2099	0.9709	0.7486	0.5546	0.3948	0.27
0	0	0	0	0	0	0	0	0	0	0	0	0	0	0	0	0	0	0	0	0	0	0	0	0	0	0	0	0	0	0	0	0	0	0	0	0	0	0	0	0	0	0	0	0	0	0	0	0	0
0	0	0	0	0	0	0	0	0	0	0	0	0	0	0	0	0	0	0	0	0	0	0	0	0	0	0	0	0	0	0	0	0	0	0	0	0.0001	0.0001	0.0003	0.0007	0.0015	0.0031	0.0062	0.0119	0.0222	0.0396	0.0679	0.112	0.1774	0.27
0	0	0	0	0	0	0	0	0	0	0	0	0	0	0	0	0	0	0	0	0	0	0	0	0	0	0	0	0	0	0	0	0	0	0	0	0	0	0	0	0	0	0	0	0	0	0	0	0	0
0	0	0	0	0	0	0	0	0	0	0	0	0	0	0	0	0	0	0	0	0	0	0	0	0	0	0	0	0	0	0	0	0	0	0	0	0	0	0	0	0	0	0	0	0	0	0	0	0	0
1.8414	1.9552	1.9947	1.9552	1.8414	1.6662	1.4488	1.2105	0.9724	0.7518	0.5611	0.4073	0.2936	0.22	0.186	0.1918	0.2391	0.3317	0.4746	0.6727	0.9291	1.2423	1.6053	2.0034	2.4149	2.8123	3.1651	3.4432	3.6213	3.6827	3.6213	3.4432	3.1651	2.8123	2.4148	2.0031	1.6046	1.2409	0.926	0.6666	0.4627	0.3095	0.1995	0.1239	0.0741	0.0427	0.0237	0.0129	0.0071	0.0046
0	0	0	0	0	0	0	0	0	0	0	0	0	0	0	0	0	0	0	0	0	0	0	0	0	0	0	0	0	0	0	0	0	0	0	0	0	0	0	0	0	0	0	0	0	0	0	0	0	0
0	0	0	0	0	0	0	0	0	0	0	0	0	0	0	0	0	0	0	0	0	0	0	0	0	0.0001	0.0001	0.0003	0.0007	0.0015	0.0031	0.0062	0.0119	0.0222	0.0396	0.0679	0.112	0.1774	0.27	0.3948	0.5546	0.7486	0.9709	1.2099	1.4485	1.6661	1.8414	1.9552	1.9947	1.9553
0	0	0	0	0	0	0	0	0	0	0	0	0	0	0	0	0	0	0	0	0	0	0	0	0	0	0	0	0	0	0	0	0	0	0	0	0	0	0	0	0	0	0	0	0	0	0	0	0	0
0	0	0	0	0	0	0	0	0	0	0	0	0	0	0	0	0	0	0	0.0001	0.0001	0.0003	0.0007	0.0015	0.0031	0.0062	0.0119	0.0222	0.0396	0.0679	0.112	0.1774	0.27	0.3948	0.5546	0.7486	0.9709	1.2099	1.4485	1.6661	1.8414	1.9552	1.9947	1.9552	1.8414	1.6661	1.4485	1.2099	0.9709	0.7486
0	0	0	0	0	0	0	0	0	0	0	0	0	0	0	0	0	0	0	0	0	0	0	0	0	0	0	0	0	0	0	0	0	0	0	0	0	0	0	0	0	0	0	0	0	0	0	0	0	0
0	0	0	0	0	0	0	0	0	0	0	0	0	0	0	0	0	0	0	0	0	0	0	0	0	0	0	0	0	0	0	0	0	0	0	0	0	0	0	0	0	0	0	0	0	0	0	0	0	0
0	0	0	0	0	0	0	0	0	0	0	0	0	0	0	0	0	0	0	0	0	0	0	0	0	0	0	0	0	0	0	0	0	0	0	0	0	0	0	0	0	0	0	0	0	0	0	0	0	0
0	0	0	0	0	0	0	0	0	0	0	0	0	0	0	0	0	0	0	0	0	0	0	0	0	0	0	0	0	0	0	0	0	0	0	0	0	0	0	0	0	0	0	0	0	0	0	0	0	0
0	0	0	0	0	0	0	0	0	0	0	0	0	0	0	0	0	0	0	0	0	0	0	0	0	0.0001	0.0001	0.0003	0.0007	0.0016	0.0034	0.007	0.0137	0.0259	0.0472	0.0829	0.1403	0.229	0.3603	0.547	0.8014	1.1336	1.5492	2.0463	2.614	3.2312	3.8678	4.4866	5.0481	5.515
0	0	0	0	0	0	0	0	0	0	0	0	0	0	0	0	0	0	0	0	0	0	0	0	0	0	0	0	0	0	0	0	0	0	0	0	0	0	0	0	0	0	0	0	0	0	0	0	0	0
0	0	0	0	0	0	0	0	0	0	0.0001	0.0002	0.0005	0.0011	0.0025	0.0055	0.0113	0.0226	0.0433	0.0798	0.1416	0.2416	0.3968	0.6272	0.9541	1.3967	1.9679	2.6689	3.484	4.3779	5.2954	6.1658	6.9111	7.4574	7.7465	7.7465	7.4574	6.9112	6.1658	5.2954	4.378	3.4843	2.6696	1.9694	1.3997	0.9602	0.6392	0.4192	0.2816	0.2105
0	0	0	0	0	0	0	0	0	0	0	0	0	0	0	0	0	0	0	0	0	0	0	0	0	0	0	0	0	0	0	0	0	0	0	0	0	0	0	0	0	0	0	0	0	0	0	0	0	0
0	0	0	0	0	0	0	0	0	0	0	0	0	0	0	0	0	0	0	0	0	0	0	0	0	0	0	0	0	0	0	0	0	0	0	0	0	0	0	0	0	0	0	0	0	0	0	0	0	0
0	0	0	0	0	0	0	0	0	0	0	0	0	0	0	0	0	0	0	0	0	0	0	0	0	0	0	0	0	0	0	0	0	0	0	0	0	0	0	0	0	0	0	0	0	0	0	0	0	0
0	0	0.0001	0.0001	0.0003	0.0007	0.0015	0.0031	0.0062	0.0119	0.0222	0.0396	0.0679	0.112	0.1774	0.27	0.3948	0.5547	0.7488	0.9712	1.2105	1.4499	1.6692	1.8475	1.9671	2.0169	1.9948	1.9093	1.7781	1.6258	1.4798	1.3657	1.3032	1.3032	1.3657	1.4798	1.6258	1.7781	1.9093	1.9948	2.0169	1.9671	1.8475	1.6692	1.4499	1.2105	0.9712	0.7488	0.5547	0.3948
0	0	0	0	0	0	0	0	0	0	0	0	0	0	0	0	0	0	0	0	0	0	0	0	0	0	0	0	0	0	0	0	0	0	0	0	0	0	0	0	0	0	0	0	0	0	0	0	0	0
0	0	0	0	0	0	0	0	0	0	0	0	0	0	0	0	0	0	0	0	0	0	0	0	0	0	0	0	0	0	0	0	0	0	0	0	0	0	0	0	0	0	0	0	0	0	0	0	0	0
0	0	0	0	0	0	0	0	0	0	0	0	0	0	0	0	0	0	0	0	0	0	0	0	0	0	0	0	0	0	0	0	0	0	0.0001	0.0001	0.0003	0.0007	0.0015	0.0031	0.0062	0.0119	0.0222	0.0396	0.0679	0.112	0.1774	0.27	0.3948	0.5546
0	0	0	0	0	0	0	0	0	0	0	0	0	0	0	0	0	0	0	0	0	0	0	0	0	0	0	0	0	0	0	0	0	0	0	0	0	0	0	0	0	0	0	0	0	0	0	0	0	0
0	0	0	0	0	0	0	0	0	0	0	0	0	0	0	0	0	0	0	0	0	0	0	0.0001	0.0001	0.0003	0.0007	0.0015	0.0032	0.0065	0.0126	0.0236	0.0426	0.0741	0.1239	0.1995	0.3095	0.4627	0.6666	0.926	1.2409	1.6046	2.0031	2.4148	2.8123	3.1651	3.4432	3.6213	3.6827	3.6213
0	0	0	0	0	0	0	0	0	0	0	0	0	0	0	0	0	0	0	0	0.0001	0.0001	0.0003	0.0007	0.0015	0.0031	0.0062	0.0119	0.0222	0.0396	0.0679	0.112	0.1774	0.27	0.3948	0.5546	0.7486	0.9709	1.2099	1.4485	1.6661	1.8414	1.9552	1.9947	1.9552	1.8414	1.6661	1.4485	1.2099	0.9709
0	0	0	0	0	0	0	0	0	0	0	0	0	0	0	0	0	0	0	0	0	0	0	0	0	0	0	0	0	0	0	0	0	0	0	0	0	0	0	0	0	0	0	0	0	0	0	0	0	0
0	0	0	0	0	0	0	0	0	0	0	0	0	0	0	0	0	0	0	0	0	0	0	0	0	0	0	0	0	0	0	0	0	0	0	0	0	0	0	0	0	0	0	0	0	0	0	0	0	0
0	0	0	0	0	0	0	0	0	0	0	0	0	0	0	0	0	0	0	0	0	0	0	0	0	0	0	0	0	0	0	0	0	0	0	0	0	0	0	0	0	0	0	0	0	0	0	0	0	0
0	0	0	0	0	0	0	0	0	0	0	0	0	0	0	0	0	0	0	0	0	0	0	0	0	0	0	0	0	0	0	0	0	0	0	0	0	0	0	0	0	0	0	0	0	0	0	0	0	0
0	0	0	0	0	0	0	0	0	0	0	0	0	0	0	0	0	0	0	0	0	0	0	0	0	0	0	0	0	0	0	0	0.0001	0.0002	0.0005	0.0011	0.0026	0.0056	0.0115	0.023	0.0443	0.0821	0.1464	0.2517	0.4167	0.6651	1.0237	1.5198	2.1777	3.013
0	0	0	0	0	0.0001	0.0001	0.0003	0.0007	0.0015	0.0031	0.0062	0.0119	0.0222	0.0396	0.068	0.1121	0.1777	0.2706	0.3962	0.5577	0.7548	0.9829	1.232	1.488	1.734	1.9533	2.1326	2.2647	2.35	2.396	2.4148	2.4194	2.4198	2.4197	2.4154	2.3974	2.353	2.2709	2.1446	1.9758	1.7743	1.5574	1.347	1.1664	1.0367	0.9746	0.9904	1.0872	1.2607
0	0	0	0	0	0	0	0	0	0	0	0	0	0	0	0	0	0	0	0	0.0001	0.0001	0.0003	0.0007	0.0015	0.0032	0.0065	0.0126	0.0236	0.0426	0.0741	0.1239	0.1996	0.3097	0.463	0.6672	0.9275	1.2439	1.6108	2.015	2.4369	2.8519	3.233	3.5551	3.7987	3.9527	4.0161	3.9978	3.9137	3.7832
0	0	0	0	0	0	0	0	0	0	0	0	0	0	0	0	0	0	0	0	0	0	0	0	0	0	0	0	0	0	0	0	0	0	0	0	0	0	0	0	0	0	0	0	0	0	0	0	0	0
0	0	0	0	0	0	0	0	0	0	0	0	0	0	0	0	0	0	0	0	0	0	0	0	0	0	0	0	0	0	0	0	0	0	0	0	0	0	0	0	0	0	0	0	0	0	0	0	0	0
0	0	0	0	0	0	0	0	0	0	0	0	0	0	0	0	0	0	0	0	0	0	0	0	0	0	0	0	0	0	0	0	0	0	0	0	0	0	0	0	0	0	0	0	0	0	0	0	0	0
0	0	0	0	0	0	0	0	0	0	0	0	0	0	0	0	0	0	0	0	0	0	0	0	0	0	0	0	0	0	0	0	0	0	0	0	0	0	0	0	0	0	0	0	0	0	0	0	0	0
1.6661	1.8414	1.9552	1.9947	1.9552	1.8414	1.6661	1.4485	1.2099	0.9709	0.7486	0.5546	0.3948	0.27	0.1774	0.112	0.0679	0.0396	0.0222	0.0119	0.0062	0.0031	0.0015	0.0007	0.0003	0.0001	0.0001	0	0	0	0	0	0	0	0	0	0	0	0	0	0	0	0	0	0	0	0	0	0	0
5.9686	6.1751	6.186	6.0173	5.7046	5.2954	4.8391	4.3779	3.9403	3.5394	3.1745	2.8368	2.5146	2.1989	1.8863	1.5796	1.2866	1.0173	0.7817	0.5874	0.4395	0.3403	0.2904	0.2898	0.3381	0.4345	0.5771	0.7612	0.9786	1.216	1.4561	1.6787	1.8638	1.9949	2.0627	2.0672	2.0187	1.9361	1.8432	1.7645	1.7196	1.7196	1.7645	1.8432	1.9361	2.0188	2.0673	2.0629	1.9955	1.865
0	0	0	0	0	0	0	0	0	0	0	0	0	0	0	0	0	0	0	0	0	0	0	0	0	0	0	0	0	0	0	0	0	0	0	0	0	0	0	0	0	0	0	0	0	0	0	0	0	0
0.0488	0.086	0.1461	0.2391	0.3774	0.5746	0.8439	1.196	1.6356	2.1592	2.7517	3.3857	4.0221	4.6135	5.1093	5.4627	5.6379	5.616	5.3984	5.0064	4.4784	3.8632	3.2129	2.5755	1.9895	1.4806	1.0613	0.7326	0.4869	0.3115	0.1918	0.1137	0.0648	0.0355	0.0188	0.0095	0.0046	0.0022	0.001	0.0004	0.0002	0.0001	0	0	0	0	0	0	0	0
0	0	0	0	0	0	0	0	0	0	0.0001	0.0001	0.0003	0.0008	0.0018	0.0037	0.0076	0.015	0.0284	0.0518	0.0907	0.153	0.2483	0.3881	0.584	0.8467	1.183	1.5934	2.0705	2.5968	3.1459	3.6846	4.176	4.5848	4.8816	5.0464	5.071	4.9587	4.7232	4.3869	3.9777	3.5278	3.0718	2.6456	2.2858	2.0289	1.9097	1.9592	2.2019	2.651
0	0	0	0	0	0	0	0	0	0	0	0	0	0	0	0	0	0	0	0	0	0	0	0	0	0	0	0	0	0	0	0	0	0	0	0	0	0	0	0	0	0	0	0	0	0	0	0	0	0
0	0	0	0	0	0	0	0	0	0	0	0	0	0	0	0	0	0	0	0	0	0	0	0	0	0	0	0	0	0	0	0	0	0	0	0	0	0	0	0	0	0	0	0	0	0	0	0	0	0
0	0	0	0	0	0	0	0	0	0	0	0	0	0	0	0	0	0	0	0	0	0	0	0	0	0	0	0	0	0	0	0	0	0	0	0	0	0	0	0	0	0	0	0	0	0	0	0	0	0
0	0	0	0	0	0	0	0	0	0	0	0	0	0	0	0	0	0	0	0	0	0	0	0	0	0	0	0	0	0	0	0	0	0	0	0	0	0	0	0	0	0	0	0	0	0	0	0	0	0
0	0	0	0	0	0	0	0	0	0	0	0	0	0	0	0	0	0	0	0	0	0	0	0	0	0	0	0	0	0	0.0001	0.0001	0.0003	0.0008	0.0017	0.0038	0.0078	0.0155	0.0297	0.055	0.0983	0.1696	0.2827	0.455	0.7081	1.0654	1.5512	2.1864	2.9852	3.9507
0	0	0	0	0	0	0	0	0	0	0	0	0	0	0	0	0	0	0	0	0	0	0	0	0	0	0	0	0	0	0	0	0	0	0	0	0	0	0	0	0	0	0	0	0	0	0	0	0	0
0	0	0	0	0	0	0	0	0	0	0	0	0	0	0	0	0	0	0	0	0	0	0	0	0	0	0	0	0	0	0	0	0	0	0	0	0	0	0	0	0	0	0	0	0.0001	0.0001	0.0003	0.0007	0.0015	0.0031
0	0	0	0	0	0	0	0	0	0	0	0	0	0	0	0	0	0	0	0	0	0	0	0	0	0	0	0	0	0	0	0	0	0	0	0	0	0	0	0	0	0	0	0	0	0	0	0	0	0
0	0	0	0	0	0	0	0	0	0	0	0	0	0	0	0	0	0	0	0	0	0	0	0	0	0	0	0	0	0	0	0	0	0	0	0	0	0	0	0	0	0	0	0	0	0	0	0	0	0
1.8414	1.9552	1.9947	1.9552	1.8414	1.6661	1.4485	1.2099	0.9709	0.7486	0.5546	0.3948	0.27	0.1774	0.112	0.0679	0.0396	0.0222	0.0119	0.0062	0.0031	0.0015	0.0007	0.0003	0.0001	0.0001	0	0	0	0	0	0	0	0	0	0	0	0	0	0	0	0	0	0	0	0	0	0	0	0
0	0	0	0	0	0	0	0	0	0	0	0	0	0	0	0	0	0	0	0	0	0	0	0	0	0	0	0	0	0	0	0	0	0	0	0	0	0	0	0	0	0	0	0	0	0	0	0	0	0
0	0	0	0	0	0	0	0	0	0	0	0	0	0	0	0	0	0	0	0	0	0	0	0	0	0	0	0	0	0	0	0	0	0	0	0	0	0	0	0	0	0	0	0	0	0	0	0	0	0
0	0	0	0	0	0	0	0	0	0	0	0	0	0	0	0	0	0	0	0	0	0	0	0	0	0	0	0	0	0	0	0	0	0	0	0	0	0	0	0	0	0	0	0	0	0	0	0	0	0
0	0	0	0	0	0	0	0	0	0	0	0	0	0	0	0	0	0	0	0	0	0	0	0	0	0	0	0	0	0	0	0	0	0	0	0	0	0	0	0	0	0	0	0	0	0	0	0	0	0
0	0	0	0	0	0	0	0	0	0	0	0	0	0	0	0	0	0	0	0	0	0	0	0	0	0	0	0	0	0	0	0	0	0	0	0	0	0	0	0	0	0	0	0	0	0	0	0	0	0
0	0	0	0	0	0	0	0	0	0	0	0	0	0	0	0	0	0	0	0	0	0	0	0	0	0	0	0	0	0	0	0	0	0	0	0	0	0	0	0	0	0	0	0	0	0	0	0	0	0
0	0	0	0	0	0	0	0	0	0	0	0	0	0	0	0	0	0	0	0	0	0	0	0	0	0	0	0	0	0	0	0	0	0	0	0	0	0	0	0	0	0	0	0	0	0	0	0	0	0
0	0	0	0	0	0	0	0	0	0	0	0	0	0	0	0	0	0	0	0	0	0	0	0	0	0	0	0	0	0	0	0	0	0	0	0	0	0	0	0	0	0	0	0	0	0	0	0	0	0
0	0	0	0	0	0	0	0	0	0	0	0	0	0	0	0	0	0.0001	0.0001	0.0003	0.0007	0.0015	0.0031	0.0062	0.0119	0.0222	0.0396	0.0679	0.112	0.1774	0.27	0.3948	0.5546	0.7486	0.9709	1.2099	1.4485	1.6661	1.8414	1.9552	1.9947	1.9552	1.8414	1.6661	1.4485	1.2099	0.9709	0.7486	0.5546	0.3948
1.8414	1.9552	1.9947	1.9552	1.8414	1.6661	1.4485	1.2099	0.9709	0.7486	0.5546	0.3948	0.27	0.1774	0.112	0.0679	0.0396	0.0222	0.0119	0.0062	0.0031	0.0015	0.0007	0.0003	0.0001	0.0001	0	0	0	0	0	0	0	0	0	0	0	0	0	0	0	0	0	0	0	0	0	0	0	0
1.9947	1.9552	1.8414	1.6661	1.4485	1.2099	0.9709	0.7486	0.5546	0.3948	0.27	0.1774	0.112	0.0679	0.0396	0.0222	0.0119	0.0062	0.0031	0.0015	0.0007	0.0003	0.0001	0.0001	0	0	0	0	0	0	0	0	0	0	0	0	0	0	0	0	0	0	0	0	0	0	0	0	0	0
0	0	0	0	0	0	0	0	0	0	0	0	0	0	0	0	0	0	0	0	0	0	0	0	0	0	0	0	0	0	0	0	0	0	0	0	0	0	0	0	0	0	0	0	0	0	0	0	0	0
0	0	0.0001	0.0001	0.0003	0.0007	0.0015	0.0031	0.0062	0.0119	0.0222	0.0396	0.0679	0.112	0.1774	0.27	0.3948	0.5546	0.7486	0.9709	1.2099	1.4485	1.6661	1.8414	1.9552	1.9947	1.9552	1.8414	1.6661	1.4485	1.2099	0.9709	0.7486	0.5546	0.3948	0.27	0.1774	0.112	0.0679	0.0396	0.0222	0.0119	0.0062	0.0031	0.0015	0.0007	0.0003	0.0001	0.0001	0
0	0	0	0	0	0	0	0	0	0	0	0	0	0	0	0	0	0	0	0	0	0	0	0	0	0	0	0	0	0	0	0	0	0	0	0	0	0	0	0	0	0	0	0	0	0	0	0	0	0
0	0	0	0	0	0	0	0	0	0	0	0	0	0	0	0	0	0	0	0	0	0	0	0	0	0	0	0	0	0	0	0	0	0	0	0	0	0	0	0	0	0	0	0	0	0	0	0	0	0
0	0	0	0	0	0	0	0	0	0	0	0	0	0	0	0	0	0	0	0	0	0	0	0	0	0	0	0	0	0	0	0	0	0	0	0	0	0	0	0	0	0	0	0	0	0	0	0	0	0
0	0	0	0	0	0	0	0	0	0	0	0	0	0	0	0	0	0	0	0	0	0	0	0	0	0	0	0	0	0	0	0	0	0	0	0	0	0	0	0	0	0	0	0	0	0	0	0	0	0
0	0	0	0	0	0	0	0	0	0	0	0	0	0	0	0	0	0	0	0	0	0	0	0	0	0	0	0	0	0	0	0	0	0	0	0	0	0	0	0	0	0	0	0	0	0	0	0	0	0
1.8414	1.9552	1.9947	1.9552	1.8414	1.6661	1.4485	1.2099	0.9709	0.7486	0.5546	0.3948	0.27	0.1774	0.112	0.0679	0.0396	0.0222	0.0119	0.0062	0.0031	0.0015	0.0007	0.0003	0.0001	0.0001	0	0	0	0	0	0	0	0	0	0	0	0	0	0	0	0	0	0	0	0	0	0	0	0
0	0	0	0	0	0	0	0	0	0	0	0	0	0	0	0	0	0	0	0	0	0	0	0	0	0	0	0	0	0	0	0	0	0	0	0	0	0	0	0	0	0	0	0	0	0	0	0	0	0
0.0063	0.0122	0.0228	0.0411	0.071	0.1183	0.1896	0.2928	0.4358	0.6256	0.8668	1.1602	1.502	1.8828	2.2886	2.702	3.1035	3.4745	3.7984	4.0621	4.2561	4.3746	4.4144	4.3746	4.2561	4.0621	3.7984	3.4745	3.1035	2.702	2.2886	1.8828	1.502	1.1602	0.8668	0.6256	0.4358	0.2928	0.1896	0.1183	0.071	0.0411	0.0228	0.0122	0.0063	0.0031	0.0015	0.0007	0.0003	0.0001
0	0	0	0	0	0	0	0	0	0	0	0	0	0	0	0	0	0	0	0	0	0	0	0	0	0	0	0	0	0	0	0	0	0	0	0	0	0	0	0	0	0	0	0	0	0	0	0	0	0
0	0	0	0	0	0	0	0	0	0	0	0	0	0	0	0	0	0	0	0	0	0	0	0	0	0	0	0	0	0	0	0	0	0	0	0	0	0	0	0	0	0	0	0	0	0	0	0	0	0
0	0	0	0	0	0	0	0	0	0	0	0	0	0	0	0	0	0	0.0001	0.0001	0.0003	0.0007	0.0015	0.0031	0.0062	0.0119	0.0222	0.0396	0.0679	0.112	0.1774	0.27	0.3948	0.5546	0.7486	0.9709	1.2099	1.4485	1.6661	1.8414	1.9552	1.9947	1.9552	1.8414	1.6661	1.4485	1.2099	0.9709	0.7486	0.5546
0	0	0	0	0	0	0	0	0	0	0	0	0	0	0	0	0	0	0	0	0	0	0	0	0	0	0	0	0	0	0	0	0	0	0	0	0	0	0	0	0	0	0	0	0	0	0	0	0	0
0	0	0	0	0	0	0	0	0	0	0	0	0	0	0	0	0	0	0	0	0	0	0	0	0	0	0	0	0	0	0	0	0	0	0	0	0	0	0	0	0	0	0	0	0	0	0	0	0	0
0	0	0	0	0	0	0	0	0	0	0	0	0	0	0	0	0	0	0	0	0	0	0	0	0	0	0	0	0	0	0	0	0	0	0	0	0	0	0	0	0	0	0	0	0	0	0	0	0	0
0	0	0	0	0	0	0	0	0	0	0	0	0	0	0	0	0	0	0	0	0	0	0	0	0	0	0	0	0	0	0	0	0	0	0	0	0	0	0	0	0	0	0	0	0	0	0	0	0	0
0	0	0	0	0	0	0	0	0	0	0	0	0	0	0	0	0	0	0	0	0	0	0	0	0	0	0	0	0	0	0	0	0	0	0	0	0	0	0	0	0	0	0	0	0	0	0	0	0	0
0.27	0.3948	0.5547	0.749	0.9717	1.2114	1.4518	1.673	1.8549	1.9809	2.0416	2.0377	1.9812	1.8951	1.8105	1.7633	1.79	1.9238	2.1916	2.6125	3.1979	3.9515	4.8717	5.9519	7.1816	8.5459	10.0238	11.5869	13.1978	14.8099	16.3687	17.8165	19.0967	20.1601	20.9701	21.5066	21.767	21.7659	21.5318	21.1023	20.5193	19.8232	19.048	18.2181	17.3468	16.4371	15.4844	14.4811	13.4207	12.3026
0	0	0	0	0	0	0	0	0	0	0	0	0	0	0	0	0	0	0	0	0	0	0	0	0	0	0	0	0	0	0	0	0	0	0	0	0	0	0	0	0	0	0	0	0	0	0	0	0	0
1.9552	1.9947	1.9552	1.8414	1.6661	1.4485	1.2099	0.971	0.7487	0.5547	0.3951	0.2706	0.1789	0.1152	0.0744	0.0522	0.0458	0.0546	0.0802	0.127	0.201	0.3102	0.463	0.6667	0.9261	1.2409	1.6046	2.0031	2.4149	2.8126	3.1657	3.4446	3.6244	3.6889	3.6333	3.4653	3.2047	2.8802	2.5268	2.1806	1.8749	1.6363	1.4821	1.4183	1.4398	1.5313	1.6701	1.8296	1.9833	2.1098
0	0	0	0	0	0	0	0	0	0	0	0	0	0	0	0	0	0	0	0	0	0	0	0	0	0	0	0	0	0	0	0	0	0	0	0	0	0	0	0	0	0	0	0	0	0	0	0	0	0
0	0	0	0	0	0	0	0	0	0	0	0	0	0	0	0	0	0	0	0	0	0	0	0	0	0	0	0	0	0	0	0	0	0	0	0	0	0	0	0	0	0	0	0	0	0	0	0	0	0.0001
0	0	0	0	0	0	0	0	0	0	0	0	0	0	0	0	0	0	0	0	0	0	0	0	0	0	0	0	0	0	0	0	0	0	0	0	0	0	0	0	0	0	0	0	0	0	0	0	0	0
0	0	0	0	0	0	0	0	0	0	0	0	0	0	0	0	0	0	0	0	0	0	0	0	0	0	0	0	0	0	0	0	0	0	0	0	0	0	0	0	0	0	0	0	0	0	0	0	0	0
0.5942	0.8167	1.0832	1.388	1.72	2.0644	2.4031	2.7179	2.9923	3.2139	3.3758	3.4783	3.5289	3.5425	3.5403	3.5479	3.5921	3.6968	3.8784	4.1406	4.4722	4.8462	5.2225	5.5546	5.7971	5.9151	5.8921	5.7352	5.4756	5.1656	4.8708	4.6606	4.5966	4.7233	5.0597	5.5952	6.2896	7.0771	7.8743	8.5922	9.1489	9.4821	9.5593	9.3829	8.9887	8.4386	7.8081	7.1721	6.5901	6.0976
0	0	0	0	0	0	0	0	0	0	0	0	0	0	0	0	0	0	0	0	0	0	0	0	0	0	0	0	0	0	0	0	0	0	0	0	0	0	0	0	0	0	0	0	0	0	0	0	0	0
0	0	0	0	0	0	0	0	0	0	0	0	0	0	0	0	0	0	0	0	0	0	0	0.0001	0.0001	0.0004	0.0008	0.0019	0.004	0.0082	0.0163	0.0312	0.0576	0.1024	0.1754	0.2896	0.4611	0.708	1.0485	1.4981	2.0654	2.748	3.5286	4.3733	5.2317	6.041	6.733	7.2427	7.5188	7.5318
3.6435	3.8756	3.9783	3.948	3.7987	3.5598	3.2707	2.974	2.7071	2.4965	2.3532	2.273	2.2382	2.2233	2.2005	2.1463	2.0453	1.8928	1.6944	1.4634	1.2175	0.9747	0.7504	0.5554	0.3951	0.2701	0.1774	0.112	0.0679	0.0396	0.0222	0.0119	0.0062	0.0031	0.0015	0.0007	0.0003	0.0001	0.0001	0	0	0	0	0	0	0	0	0	0	0
0	0	0	0	0	0	0	0	0	0	0	0	0	0	0	0	0	0	0	0	0	0	0	0	0	0	0	0	0	0	0	0	0	0	0	0	0	0	0	0	0	0	0	0	0	0	0	0	0	0.0001
0	0	0	0.0001	0.0001	0.0003	0.0007	0.0015	0.0031	0.0062	0.0119	0.0222	0.0396	0.0679	0.112	0.1774	0.2701	0.3952	0.5556	0.7508	0.9754	1.2191	1.4665	1.7002	1.9031	2.0627	2.1746	2.2446	2.2888	2.3311	2.3985	2.5146	2.6936	2.9356	3.2248	3.5315	3.817	4.0419	4.1739	4.1952	4.1061	3.9244	3.6812	3.4134	3.1554	2.9323	2.7554	2.6219	2.5181	2.4248
0	0	0	0	0	0	0	0	0	0	0	0	0	0	0	0	0	0	0	0	0	0	0	0	0	0	0	0	0	0	0	0	0	0	0	0	0	0	0	0	0	0	0	0	0	0	0	0	0	0
0.6666	0.926	1.2409	1.6046	2.0031	2.4148	2.8123	3.1651	3.4432	3.6213	3.6827	3.6213	3.4432	3.1651	2.8123	2.4148	2.0031	1.6046	1.2409	0.926	0.6666	0.4627	0.3095	0.1995	0.1239	0.0741	0.0426	0.0236	0.0126	0.0065	0.0032	0.0015	0.0007	0.0003	0.0001	0.0001	0	0	0	0	0	0	0	0	0	0	0	0	0	0
0	0	0	0	0	0	0	0	0	0	0	0	0	0	0	0	0	0	0	0	0	0	0	0	0	0	0	0	0	0	0	0	0	0	0	0	0	0	0	0	0	0	0	0	0	0	0	0	0	0
0	0	0	0	0	0	0	0	0	0	0	0	0	0	0	0	0	0	0	0	0	0	0	0	0	0	0	0	0	0	0	0	0	0	0	0	0	0	0	0	0	0.0001	0.0001	0.0003	0.0007	0.0015	0.0031	0.0062	0.0119	0.0222
0	0	0	0	0	0	0	0	0	0	0	0	0	0	0	0	0	0	0	0	0	0	0	0	0	0	0	0	0	0	0	0	0	0	0	0	0	0	0	0	0	0	0	0	0	0	0	0	0	0
1.5255	1.9585	2.4194	2.876	3.2898	3.6213	3.8361	3.9104	3.8361	3.6213	3.2898	2.876	2.4194	1.9585	1.5255	1.1434	0.8246	0.5721	0.3819	0.2453	0.1515	0.0901	0.0515	0.0283	0.015	0.0076	0.0037	0.0018	0.0008	0.0003	0.0001	0.0001	0	0	0	0	0	0	0	0	0	0	0	0	0	0	0	0	0	0
0	0	0	0	0	0	0	0	0	0	0	0	0	0	0	0	0	0	0	0	0	0	0	0	0	0	0	0	0	0	0	0	0	0	0	0	0	0	0	0	0	0	0	0	0	0	0	0	0	0
0	0	0	0	0	0	0	0	0	0	0	0	0	0	0	0	0	0	0	0	0	0	0	0	0	0	0	0	0	0	0	0	0	0	0	0	0	0	0	0	0	0	0	0	0	0	0	0	0	0
1.0381	1.4796	2.037	2.7111	3.4915	4.3561	5.2722	6.1997	7.0962	7.9217	8.6429	9.2356	9.685	9.9839	10.1308	10.1272	9.9773	9.6883	9.272	8.7458	8.1336	7.4635	6.7658	6.0683	5.3932	4.7547	4.1592	3.6068	3.0943	2.6184	2.1774	1.7729	1.4083	1.0878	0.815	0.5908	0.4138	0.2796	0.1821	0.1142	0.0689	0.04	0.0223	0.012	0.0062	0.0031	0.0015	0.0007	0.0003	0.0001
3.5393	3.8809	4.1406	4.3153	4.4153	4.4625	4.4863	4.5165	4.5777	4.6834	4.8338	5.0164	5.2094	5.3862	5.5217	5.5962	5.5987	5.527	5.3866	5.188	4.9429	4.6623	4.3542	4.0234	3.6725	3.3038	2.9209	2.5301	2.1407	1.7642	1.4124	1.0963	0.8234	0.5975	0.4185	0.2826	0.1838	0.1152	0.0694	0.0403	0.0225	0.012	0.0062	0.0031	0.0015	0.0007	0.0003	0.0001	0.0001	0
1.698	2.2742	2.9294	3.6292	4.3244	4.9559	5.4627	5.7913	5.9051	5.7913	5.4627	4.9559	4.3244	3.6292	2.9294	2.2742	1.698	1.2193	0.8421	0.5593	0.3573	0.2195	0.1297	0.0737	0.0402	0.0211	0.0107	0.0052	0.0024	0.0011	0.0005	0.0002	0.0001	0	0	0	0	0	0	0	0	0	0	0	0	0	0	0	0	0
0.0222	0.0396	0.0679	0.112	0.1774	0.27	0.3948	0.5546	0.7486	0.9709	1.2099	1.4485	1.6661	1.8414	1.9552	1.9947	1.9552	1.8414	1.6661	1.4485	1.2099	0.9709	0.7486	0.5546	0.3948	0.27	0.1774	0.112	0.0679	0.0396	0.0222	0.0119	0.0062	0.0031	0.0015	0.0007	0.0003	0.0001	0.0001	0	0	0	0	0	0	0.0001	0.0001	0.0003	0.0007	0.0015
6.6456	7.2773	7.7498	8.0354	8.121	8.0071	7.7068	7.243	6.6458	5.9504	5.1945	4.4165	3.6527	2.9346	2.2874	1.7276	1.2628	0.8925	0.6093	0.4015	0.2552	0.1564	0.0923	0.0525	0.0288	0.0152	0.0077	0.0038	0.0018	0.0008	0.0003	0.0001	0.0001	0	0	0	0	0	0	0.0001	0.0001	0.0003	0.0007	0.0015	0.0031	0.0062	0.0119	0.0222	0.0396	0.0679
0	0	0	0	0	0	0	0	0	0	0	0	0	0	0	0	0	0	0	0	0	0	0	0	0	0	0	0	0	0	0	0	0	0	0	0	0	0	0	0	0	0	0	0	0	0	0	0	0	0
7.7124	8.5269	9.1957	9.6733	9.9219	9.9166	9.6489	9.1299	8.3914	7.483	6.4671	5.4112	4.3795	3.4258	2.5882	1.8875	1.3281	0.9013	0.5899	0.3729	0.2286	0.1381	0.0862	0.0625	0.0606	0.0785	0.1171	0.1798	0.271	0.3952	0.5548	0.7487	0.971	1.2099	1.4485	1.6661	1.8414	1.9552	1.9947	1.9552	1.8414	1.6661	1.4485	1.2099	0.9709	0.7486	0.5546	0.3948	0.27	0.1774
0	0	0	0	0	0	0	0	0	0	0	0	0	0	0	0	0	0	0	0	0	0	0	0	0	0	0	0	0	0	0	0	0	0	0	0	0	0	0	0	0	0	0	0	0	0	0	0	0	0
0.7486	0.9709	1.2099	1.4485	1.6661	1.8414	1.9552	1.9947	1.9552	1.8414	1.6661	1.4485	1.2099	0.9709	0.7486	0.5546	0.3948	0.27	0.1774	0.112	0.0679	0.0396	0.0222	0.0119	0.0062	0.0031	0.0015	0.0007	0.0003	0.0001	0.0001	0	0	0	0	0	0	0	0	0	0	0	0	0	0	0	0	0	0	0
1.6661	1.8414	1.9552	1.9947	1.9552	1.8414	1.6661	1.4485	1.2099	0.9709	0.7486	0.5546	0.3948	0.27	0.1774	0.112	0.0679	0.0396	0.0222	0.0119	0.0062	0.0031	0.0015	0.0007	0.0003	0.0001	0.0001	0	0	0	0	0	0	0	0	0	0	0	0	0	0	0	0	0	0	0	0	0	0	0
0.27	0.3948	0.5547	0.7489	0.9716	1.2113	1.4515	1.6723	1.8533	1.9774	2.0343	2.0231	1.9533	1.8435	1.7184	1.6046	1.5255	1.4973	1.5255	1.6046	1.7184	1.8435	1.9533	2.0231	2.0343	1.9774	1.8533	1.6723	1.4515	1.2114	0.9718	0.7494	0.5557	0.3969	0.2745	0.1866	0.1301	0.102	0.1013	0.1297	0.1918	0.2955	0.4504	0.6662	0.95	1.3036	1.7198	2.1811	2.659	3.116
1.9981	2.4873	2.9879	3.4672	3.8913	4.2308	4.465	4.5847	4.5923	4.4997	4.3244	4.0855	3.7998	3.4807	3.1381	2.7798	2.4135	2.0481	1.6937	1.3614	1.061	0.8001	0.5829	0.4097	0.2776	0.1811	0.1138	0.0688	0.0402	0.023	0.0134	0.0092	0.0092	0.0134	0.023	0.0402	0.0687	0.1135	0.1805	0.2761	0.4067	0.5768	0.7882	1.0388	1.3218	1.6258	1.9361	2.2361	2.5098	2.7433
0	0	0	0	0	0	0	0	0	0	0	0	0	0	0	0	0	0	0	0	0	0	0	0	0	0	0	0	0	0	0	0	0	0	0	0	0	0	0	0	0	0	0	0	0	0	0	0	0	0
0.9709	1.2099	1.4485	1.6661	1.8414	1.9552	1.9947	1.9552	1.8414	1.6661	1.4485	1.2099	0.9709	0.7486	0.5546	0.3948	0.27	0.1774	0.112	0.0679	0.0396	0.0222	0.0119	0.0062	0.0031	0.0015	0.0007	0.0003	0.0001	0.0001	0	0	0	0	0	0	0	0	0	0	0	0	0	0	0	0	0	0	0	0
0	0	0	0	0	0	0	0	0	0	0	0	0	0	0	0	0	0.0001	0.0001	0.0003	0.0007	0.0015	0.0031	0.0062	0.0119	0.0222	0.0396	0.0679	0.112	0.1774	0.27	0.3948	0.5546	0.7486	0.9709	1.2099	1.4485	1.6661	1.8414	1.9552	1.9947	1.9552	1.8414	1.6661	1.4485	1.2099	0.9709	0.7486	0.5546	0.3948
2.0344	2.5918	3.1917	3.7998	4.3746	4.8707	5.245	5.4627	5.5022	5.3589	5.0459	4.5923	4.0384	3.4306	2.8141	2.2284	1.7029	1.2554	0.8925	0.6117	0.4041	0.2572	0.1577	0.0931	0.053	0.029	0.0153	0.0077	0.0038	0.0018	0.0008	0.0003	0.0001	0.0001	0	0	0	0	0	0	0	0	0	0	0	0	0	0	0	0
6.8077	7.9788	9.0866	10.0613	10.8401	11.3754	11.6411	11.6354	11.3795	10.9122	10.2824	9.5404	8.7312	7.8902	7.0423	6.2038	5.3857	4.5974	3.849	3.1517	2.5175	1.9569	1.4772	1.0809	0.7655	0.5241	0.3466	0.2211	0.1361	0.0807	0.0461	0.0254	0.0134	0.0069	0.0034	0.0016	0.0007	0.0003	0.0001	0.0001	0	0	0	0	0	0	0	0	0	0
0.1246	0.201	0.3126	0.4688	0.6785	0.9482	1.2805	1.6726	2.1153	2.5928	3.0837	3.5629	4.0039	4.3819	4.6758	4.8708	4.9595	4.9432	4.831	4.6399	4.3925	4.1144	3.8309	3.5631	3.3249	3.121	2.9466	2.7895	2.6337	2.4635	2.2678	2.0423	1.7907	1.5228	1.2526	0.9946	0.7612	0.5611	0.3979	0.2715	0.1781	0.1123	0.068	0.0396	0.0222	0.0119	0.0062	0.0031	0.0015	0.0007
0.7486	0.9709	1.2099	1.4485	1.6662	1.8416	1.9559	1.9962	1.9583	1.8475	1.678	1.4706	1.2494	1.0388	0.8606	0.732	0.6647	0.6647	0.732	0.8606	1.0388	1.2494	1.4706	1.678	1.8475	1.9583	1.9962	1.9559	1.8416	1.6662	1.4485	1.2099	0.9709	0.7487	0.5547	0.3949	0.2702	0.178	0.1134	0.071	0.0457	0.0341	0.0341	0.0457	0.071	0.1134	0.178	0.2702	0.3949	0.5547
0.2894	0.4592	0.7025	1.0367	1.4765	2.0308	2.6991	3.4693	4.3164	5.2039	6.0871	6.9174	7.6487	8.242	8.6691	8.9142	8.9734	8.853	8.5667	8.1338	7.577	6.922	6.1965	5.4297	4.6512	3.8898	3.1714	2.5172	1.9425	1.4554	1.0575	0.7444	0.5071	0.3339	0.2125	0.1305	0.0773	0.0442	0.0243	0.0129	0.0066	0.0032	0.0015	0.0007	0.0003	0.0001	0.0001	0	0	0
0.1774	0.27	0.3948	0.5546	0.7486	0.9709	1.2099	1.4485	1.6661	1.8414	1.9552	1.9947	1.9552	1.8414	1.6661	1.4485	1.2099	0.9709	0.7486	0.5546	0.3948	0.27	0.1774	0.112	0.0679	0.0396	0.0222	0.0119	0.0062	0.0031	0.0015	0.0007	0.0003	0.0001	0.0001	0	0	0	0	0	0	0	0	0	0	0	0	0	0	0
1.3692	1.8401	2.4087	3.0747	3.8315	4.6637	5.5467	6.4451	7.3141	8.1019	8.7544	9.2219	9.4661	9.4661	9.2219	8.7544	8.1019	7.3141	6.4451	5.5467	4.6637	3.8315	3.0747	2.4087	1.8401	1.3692	0.9909	0.6965	0.4747	0.3133	0.2	0.1233	0.0734	0.0421	0.0233	0.0124	0.0064	0.0031	0.0015	0.0007	0.0003	0.0001	0.0001	0	0	0	0	0	0	0
2.8618	3.5864	4.3544	5.1232	5.8416	6.4549	6.9111	7.1683	7.2002	7.0011	6.587	5.9937	5.2719	4.4803	3.6769	2.9128	2.2263	1.6411	1.1663	0.7988	0.5272	0.3351	0.2051	0.1209	0.0686	0.0374	0.0197	0.0099	0.0048	0.0023	0.001	0.0004	0.0002	0.0001	0	0	0	0	0	0	0	0	0	0	0	0	0	0	0	0
0.5546	0.7486	0.9709	1.2099	1.4485	1.6661	1.8414	1.9552	1.9947	1.9552	1.8414	1.6661	1.4485	1.2099	0.9709	0.7486	0.5546	0.3948	0.27	0.1774	0.112	0.0679	0.0396	0.0222	0.0119	0.0062	0.0031	0.0015	0.0007	0.0003	0.0001	0.0001	0	0	0	0	0	0	0	0	0	0	0	0	0	0	0	0	0	0
0	0	0	0	0	0	0	0	0	0	0	0	0	0	0	0	0	0	0	0	0	0	0	0	0	0	0	0	0	0	0	0	0	0	0	0	0	0	0	0	0	0	0	0	0	0	0	0	0	0
0.0001	0.0002	0.0004	0.001	0.0021	0.0046	0.0093	0.0184	0.0347	0.0632	0.1106	0.186	0.3013	0.4695	0.7043	1.0173	1.4152	1.8969	2.4507	3.0531	3.6692	4.2561	4.7675	5.1598	5.3984	5.4627	5.3488	5.0698	4.653	4.136	3.5609	2.9694	2.3978	1.8746	1.4183	1.038	0.7346	0.5025	0.3324	0.2129	0.1331	0.0833	0.056	0.0464	0.0525	0.0745	0.1152	0.1789	0.2707	0.3951
0	0	0	0	0	0	0	0	0	0	0	0	0	0	0	0	0	0	0	0	0	0	0	0	0	0	0	0	0	0	0	0	0	0	0	0	0	0	0	0	0	0	0	0	0	0	0	0	0	0
2.1989	2.6408	3.0589	3.4189	3.6898	3.8495	3.8897	3.8185	3.6609	3.4553	3.2488	3.0896	3.0198	3.0686	3.247	3.5461	3.9373	4.3763	4.8092	5.18	5.4387	5.5479	5.4879	5.2584	4.8775	4.378	3.8014	3.1924	2.5922	2.0345	1.5431	1.1306	0.7999	0.5463	0.36	0.2289	0.1403	0.0829	0.0472	0.0259	0.0137	0.007	0.0034	0.0016	0.0007	0.0003	0.0001	0.0001	0	0
0	0	0	0	0	0	0	0	0	0	0	0	0	0	0	0	0	0	0	0	0	0	0	0	0	0	0	0	0	0	0	0	0	0	0	0	0	0	0	0	0	0	0	0	0	0	0	0	0	0
0.112	0.1774	0.27	0.3948	0.5546	0.7486	0.9709	1.2099	1.4485	1.6663	1.8417	1.956	1.9965	1.9591	1.8493	1.6819	1.4786	1.2652	1.0689	0.9159	0.8297	0.8314	0.9386	1.1661	1.5243	2.018	2.6443	3.39	4.2308	5.131	6.0456	6.9235	7.7131	8.3671	8.8474	9.129	9.2012	9.0677	8.7449	8.2585	7.6407	6.9266	6.152	5.3506	4.5537	3.7884	3.077	2.4365	1.8782	1.4074
0	0	0	0	0	0	0	0	0.0001	0.0001	0.0003	0.0007	0.0016	0.0034	0.007	0.0137	0.0259	0.0473	0.0832	0.141	0.2303	0.3631	0.5525	0.8118	1.1527	1.5826	2.1023	2.7038	3.369	4.0698	4.7694	5.4253	5.9937	6.4336	6.712	6.8073	6.712	6.4336	5.9937	5.4253	4.7694	4.0698	3.369	2.7038	2.1023	1.5826	1.1527	0.8118	0.5525	0.3631
0	0	0	0	0	0	0	0	0.0001	0.0001	0.0003	0.0007	0.0016	0.0034	0.007	0.0137	0.0259	0.0473	0.0832	0.141	0.2303	0.3631	0.5525	0.8118	1.1527	1.5826	2.1023	2.7038	3.369	4.0698	4.7694	5.4253	5.9937	6.4336	6.712	6.8073	6.712	6.4336	5.9937	5.4253	4.7694	4.0698	3.369	2.7038	2.1023	1.5826	1.1527	0.8118	0.5525	0.3631
0	0	0	0	0	0	0	0	0	0	0	0	0	0	0	0	0	0	0	0	0	0	0	0	0	0	0	0	0	0	0	0	0	0	0	0	0	0	0	0	0	0	0	0	0	0	0.0001	0.0001	0.0003	0.0007
0	0	0	0	0	0	0	0	0	0	0	0	0	0	0	0	0	0	0	0	0	0	0	0	0	0	0	0	0	0	0	0	0	0	0	0	0	0	0	0	0	0	0	0	0	0	0	0	0	0
0	0	0	0	0	0	0	0	0	0	0	0	0	0	0	0	0	0	0	0	0	0	0	0	0	0	0	0	0	0	0	0	0	0	0	0	0	0	0	0	0	0	0	0	0	0	0	0	0	0
0	0	0	0	0	0	0	0	0	0	0	0	0	0	0	0	0	0	0	0	0	0	0	0	0	0	0	0	0	0	0	0	0	0	0	0	0	0	0	0	0	0	0	0	0	0	0	0	0	0
0	0	0	0	0	0	0	0	0	0	0	0	0	0	0	0	0	0	0	0	0	0	0	0	0	0	0	0	0	0	0	0	0	0	0	0	0	0	0	0	0	0	0	0	0	0	0	0	0	0
0	0	0	0	0	0	0	0	0	0	0	0	0	0	0	0	0	0	0	0	0	0	0	0	0	0	0	0	0	0	0	0	0	0	0	0	0	0	0	0	0	0	0	0	0	0	0	0	0	0
0	0	0	0	0	0	0	0	0	0	0	0	0	0	0	0	0	0	0	0	0	0	0	0	0	0	0	0	0	0	0	0	0	0	0	0	0	0	0	0	0	0	0	0	0	0	0	0.0001	0.0001	0.0003
0.0015	0.0031	0.0062	0.0119	0.0222	0.0396	0.0679	0.112	0.1774	0.27	0.3948	0.5546	0.7486	0.9709	1.2099	1.4485	1.6661	1.8414	1.9552	1.9947	1.9552	1.8414	1.6661	1.4485	1.2099	0.9709	0.7486	0.5546	0.3948	0.27	0.1774	0.112	0.0679	0.0396	0.0222	0.0119	0.0062	0.0031	0.0015	0.0007	0.0003	0.0001	0.0001	0	0	0	0	0	0	0
0	0	0	0	0	0	0	0	0	0	0	0	0	0	0	0	0	0	0	0	0	0	0	0	0	0	0	0	0	0	0	0	0	0	0	0	0	0	0	0	0	0	0	0	0	0	0	0	0	0
0	0	0	0	0	0	0	0	0	0	0	0	0	0	0	0	0	0	0	0	0	0	0	0	0	0	0	0	0	0	0	0	0	0	0	0	0	0	0	0	0	0	0	0	0	0	0	0	0	0
0	0	0	0	0	0	0	0	0	0	0	0	0	0	0	0	0	0	0	0	0	0	0	0	0	0	0	0	0	0	0	0	0	0	0	0	0	0	0	0	0	0	0	0	0	0	0	0	0	0
0	0	0	0	0	0	0	0	0	0	0	0	0	0	0	0	0	0	0	0	0	0	0	0	0	0	0	0	0	0	0	0	0	0	0	0	0	0	0	0	0	0	0	0	0	0	0	0	0	0
0	0	0	0	0	0	0	0	0	0	0	0	0	0	0	0	0	0	0	0	0	0	0	0	0	0	0	0	0	0	0	0	0	0	0	0	0	0	0	0	0	0	0	0	0	0	0	0	0	0
0	0	0	0	0	0	0	0	0	0	0	0	0	0	0	0	0	0	0	0	0	0	0	0	0	0	0	0	0	0	0	0	0	0	0	0	0	0	0	0	0	0	0	0	0	0	0	0	0	0
0	0	0	0	0	0	0	0	0	0	0	0	0	0	0	0	0	0	0	0	0	0	0	0	0	0	0	0	0	0	0	0	0	0	0	0	0	0	0	0	0	0	0	0	0	0	0	0	0	0
0	0	0	0	0	0	0	0	0	0	0	0	0	0	0	0	0	0	0	0	0	0	0	0	0	0	0	0	0	0	0	0	0	0	0	0	0	0	0	0	0	0	0	0	0	0	0	0	0	0
0	0	0	0	0	0	0	0	0	0	0	0	0	0	0	0	0	0	0	0	0	0	0	0	0	0	0	0	0	0	0	0	0	0	0	0	0	0	0	0	0	0	0	0	0	0	0	0	0	0
0	0	0	0	0	0	0	0	0	0	0	0	0	0	0	0	0	0	0	0	0	0	0	0	0	0	0	0	0	0	0	0	0	0	0	0	0	0	0	0	0	0	0	0	0	0	0	0	0	0
0	0	0	0	0	0	0	0	0	0	0	0	0	0	0	0	0	0	0	0	0	0	0	0	0	0	0	0	0	0	0	0	0	0	0	0	0	0	0	0	0	0	0	0	0	0	0	0	0	0
0	0	0	0	0	0	0	0	0	0	0	0	0	0	0	0	0	0	0	0	0	0	0	0	0	0	0	0	0	0	0	0	0	0	0	0	0	0	0	0	0	0	0	0	0	0	0	0	0	0
0	0	0	0	0	0	0	0	0	0	0	0	0	0	0	0	0	0	0	0	0	0	0	0	0	0	0	0	0	0	0	0	0	0	0	0	0	0	0	0	0	0	0	0	0	0	0	0	0	0
0	0	0	0	0	0	0	0	0	0	0	0	0	0	0	0	0	0	0	0	0	0	0	0	0	0	0	0	0	0	0	0	0	0	0	0	0	0	0	0	0	0	0	0	0	0	0	0	0	0
0	0	0	0	0	0	0	0	0	0	0	0	0	0	0	0	0	0	0	0	0	0	0	0	0	0	0	0	0	0	0	0	0	0	0	0	0	0	0	0	0	0	0	0	0	0	0	0	0	0
0	0	0	0	0	0	0	0	0	0	0	0	0	0	0	0	0	0	0	0	0	0	0	0	0	0	0	0	0	0	0	0	0	0	0	0	0	0	0	0	0	0	0	0	0	0	0	0	0	0
0	0	0	0	0	0	0	0	0	0	0	0	0	0	0	0	0	0	0	0	0	0	0	0	0	0	0	0	0	0	0	0	0	0	0	0	0	0	0	0	0	0	0	0	0	0	0	0	0	0
0	0	0	0	0	0	0	0	0	0	0	0	0	0	0	0	0	0	0	0	0	0	0	0	0	0	0	0	0	0	0	0	0	0	0	0	0	0	0	0	0	0	0	0	0	0	0	0	0	0
0	0	0	0	0	0	0	0	0	0	0	0	0	0	0	0	0	0	0	0	0	0	0	0	0	0	0	0	0	0	0	0	0	0	0	0	0	0	0	0	0	0	0	0	0	0	0	0	0	0
0	0	0	0	0	0	0	0	0	0	0	0	0	0	0	0	0	0	0	0	0	0	0	0	0	0	0	0	0	0	0	0	0	0	0	0	0	0	0	0	0	0	0	0	0	0	0	0	0	0
0	0	0	0	0	0	0	0	0	0	0	0	0	0	0	0	0	0	0	0	0	0	0	0	0	0	0	0	0	0	0	0	0	0	0	0	0	0	0	0	0	0	0	0	0	0	0	0	0	0
0	0	0	0	0	0	0	0	0	0	0	0	0	0	0	0	0	0	0.0001	0.0001	0.0003	0.0007	0.0015	0.0031	0.0062	0.0119	0.0222	0.0396	0.0679	0.112	0.1774	0.27	0.3948	0.5546	0.7486	0.9709	1.2099	1.4485	1.6661	1.8414	1.9552	1.9947	1.9552	1.8414	1.6661	1.4485	1.2099	0.9709	0.7486	0.5546
0	0	0	0	0	0	0	0	0	0	0	0	0	0	0	0	0	0	0	0	0	0	0	0	0	0	0	0	0	0	0	0	0	0	0	0	0	0	0	0	0	0	0	0	0	0	0	0	0	0
0	0	0	0	0	0	0	0	0	0	0	0	0	0	0	0	0	0	0	0.0001	0.0001	0.0003	0.0007	0.0015	0.0031	0.0062	0.0119	0.0222	0.0396	0.0679	0.112	0.1774	0.27	0.3948	0.5546	0.7486	0.9709	1.2099	1.4485	1.6661	1.8414	1.9552	1.9947	1.9552	1.8414	1.6661	1.4485	1.2099	0.9709	0.7486
0	0	0	0	0	0	0	0	0	0	0	0	0	0	0	0	0	0	0	0	0	0	0	0	0	0	0	0	0	0	0	0	0	0	0	0	0	0	0	0	0	0	0	0	0	0	0	0	0	0
0	0	0	0	0	0	0	0	0	0	0	0	0	0	0	0	0	0	0	0	0	0	0	0	0	0	0	0	0	0	0	0	0	0	0	0	0	0	0	0	0	0	0	0	0	0	0	0	0	0
0	0	0	0	0	0	0	0	0	0	0	0	0	0	0	0	0	0	0	0	0	0	0	0	0	0	0	0	0	0	0	0	0	0	0.0001	0.0001	0.0003	0.0007	0.0015	0.0031	0.0063	0.0122	0.0228	0.041	0.071	0.1181	0.1893	0.2921	0.4343	0.6225
0	0	0	0	0	0	0	0	0	0	0	0	0	0	0	0	0	0	0	0	0	0	0	0	0	0	0	0	0	0	0	0	0	0	0	0	0	0	0	0.0001	0.0001	0.0003	0.0007	0.0015	0.0031	0.0062	0.0119	0.0222	0.0396	0.0679
0	0	0	0	0	0	0	0	0	0	0	0	0	0	0	0	0	0	0	0	0	0	0	0	0	0	0	0	0	0	0	0	0	0	0	0	0	0	0	0	0	0	0	0.0001	0.0001	0.0003	0.0007	0.0015	0.0031	0.0062
0	0	0	0	0	0	0	0	0	0	0	0	0	0	0	0	0	0	0	0	0	0	0	0	0	0	0	0	0	0	0	0	0	0	0	0	0	0	0	0	0	0	0	0	0	0	0	0	0	0
0	0	0	0	0	0	0	0	0	0	0	0	0	0	0	0	0	0	0	0	0	0	0	0	0	0	0	0	0	0	0	0	0	0	0	0	0	0	0	0	0	0	0	0	0	0	0	0	0	0
0	0	0	0	0	0	0	0	0	0	0	0	0	0	0	0	0	0	0	0	0	0	0	0	0	0	0	0	0	0	0	0	0	0	0	0	0	0	0	0	0	0	0	0	0	0	0	0	0	0
0	0	0	0	0	0	0	0	0	0	0	0	0	0	0	0	0	0	0	0	0	0	0	0	0	0	0	0	0	0	0	0	0	0	0	0	0	0	0	0	0	0	0	0	0	0	0	0	0	0
0	0	0	0	0	0	0	0	0	0	0	0	0	0	0	0	0	0	0	0	0	0	0	0	0	0	0	0	0	0	0	0	0	0	0	0	0	0	0	0	0	0	0	0	0	0	0	0	0	0
0	0	0	0	0	0	0	0	0	0	0	0	0	0	0	0	0	0	0	0	0	0	0	0	0	0	0	0	0	0	0	0	0	0	0	0	0	0	0	0	0	0	0	0	0	0	0	0	0	0
0	0	0	0	0	0	0	0	0	0	0	0	0	0	0	0	0	0	0	0	0	0	0	0	0	0	0	0	0	0	0	0	0	0	0	0	0	0	0	0	0.0001	0.0001	0.0003	0.0007	0.0015	0.0031	0.0062	0.0119	0.0222	0.0396
0	0	0	0	0	0	0	0	0	0	0	0	0	0	0	0	0	0	0	0	0	0	0	0	0	0	0	0	0	0	0	0	0	0	0	0	0	0	0	0	0	0	0	0	0	0	0	0	0	0
0	0	0	0	0	0	0	0	0	0	0	0	0	0	0	0	0	0	0	0	0	0	0	0	0	0	0	0	0	0	0	0	0	0	0	0	0	0	0	0	0	0	0	0	0	0	0	0	0	0
0	0	0	0	0	0	0	0	0	0	0	0	0	0	0	0	0	0	0	0	0	0	0	0	0	0	0	0	0	0	0	0	0	0	0	0	0	0	0	0	0	0	0	0	0	0	0	0	0	0
0	0	0	0	0	0	0	0	0	0	0	0	0	0	0	0	0	0	0	0	0	0	0	0	0	0	0	0	0	0	0	0	0	0	0	0	0	0	0	0	0	0	0	0	0	0	0	0	0	0
0	0	0	0	0	0	0	0	0	0	0	0	0	0	0	0	0	0	0	0	0	0	0	0	0	0	0	0	0	0	0	0	0	0	0	0	0	0	0	0	0	0	0	0	0	0	0	0	0	0
0	0	0	0	0	0	0	0	0	0	0	0	0	0	0	0	0	0	0	0	0	0	0	0	0	0	0	0	0	0	0	0	0	0	0	0	0	0	0	0	0	0	0	0	0	0	0	0	0	0
0	0	0	0	0	0	0	0	0	0	0	0	0	0	0	0	0	0	0	0	0	0	0	0	0	0	0	0	0	0	0	0	0	0	0	0	0	0	0	0	0	0	0	0	0	0	0	0	0	0
0	0	0	0	0	0	0	0	0	0	0	0	0	0	0	0	0	0	0	0	0	0	0	0	0	0	0	0	0	0	0	0	0	0	0	0	0	0	0	0	0	0	0	0	0	0	0	0	0	0
3.6608	3.7966	3.7966	3.6608	3.4037	3.0512	2.6371	2.1971	1.7645	1.3657	1.0186	0.732	0.5067	0.3379	0.217	0.1341	0.0798	0.0457	0.0252	0.0134	0.0068	0.0034	0.0016	0.0007	0.0003	0.0001	0.0001	0	0	0	0	0	0	0	0	0	0	0	0	0	0	0	0	0	0	0	0	0	0	0
0	0	0	0	0	0	0	0	0	0	0	0	0	0	0	0	0	0	0	0	0	0	0	0	0	0	0	0	0	0	0	0	0	0	0	0	0	0	0	0	0	0	0	0	0	0	0	0	0	0
0.0062	0.0119	0.0222	0.0396	0.0679	0.112	0.1774	0.27	0.3948	0.5546	0.7486	0.9709	1.2099	1.4485	1.6661	1.8414	1.9552	1.9947	1.9552	1.8414	1.6661	1.4485	1.2099	0.9709	0.7486	0.5546	0.3948	0.2701	0.1777	0.1126	0.0694	0.0426	0.0283	0.0238	0.0283	0.0426	0.0694	0.1126	0.1777	0.2701	0.3948	0.5546	0.7486	0.9709	1.2099	1.4485	1.6661	1.8414	1.9552	1.9947
0	0	0	0	0	0	0	0	0	0	0	0	0	0	0	0	0	0	0	0	0	0	0	0	0	0	0	0	0	0	0	0	0	0	0	0	0	0	0	0	0	0	0	0	0	0	0	0	0	0
1.6661	1.8414	1.9552	1.9947	1.9552	1.8414	1.6661	1.4485	1.2099	0.9709	0.7486	0.5546	0.3948	0.27	0.1774	0.112	0.0679	0.0396	0.0222	0.0119	0.0062	0.0031	0.0015	0.0007	0.0003	0.0001	0.0001	0	0	0	0	0	0	0	0	0	0	0	0	0	0	0	0	0	0	0	0	0	0	0
0	0	0	0	0	0	0	0	0	0	0	0	0	0	0	0	0	0	0	0	0	0	0	0	0	0	0	0	0	0	0	0	0	0	0	0	0	0	0	0	0	0	0	0	0	0	0	0	0	0
0	0	0	0	0	0	0	0	0	0	0	0	0	0	0	0	0	0	0	0	0	0	0	0	0	0	0	0	0	0	0	0	0	0	0	0	0	0	0	0	0	0	0	0	0	0	0	0	0	0
0	0	0	0	0	0	0	0	0	0	0	0	0	0	0	0	0	0	0	0	0	0	0	0	0	0	0	0	0	0	0	0	0	0	0	0	0	0	0	0	0	0	0	0	0	0	0	0	0	0
0	0	0	0	0	0	0	0	0	0	0	0	0	0	0	0	0	0	0	0	0	0	0	0	0	0	0	0	0	0	0	0	0	0	0	0	0	0	0	0	0	0	0	0	0	0	0	0	0	0
0	0	0	0	0	0	0	0	0	0	0	0	0	0.0001	0.0001	0.0003	0.0007	0.0015	0.0031	0.0062	0.0119	0.0222	0.0396	0.0679	0.112	0.1774	0.27	0.3948	0.5546	0.7486	0.9709	1.2099	1.4485	1.6661	1.8414	1.9552	1.9947	1.9552	1.8414	1.6661	1.4485	1.2099	0.9709	0.7486	0.5546	0.3948	0.27	0.1774	0.112	0.0679
0	0	0	0	0	0	0	0	0	0	0	0	0	0	0	0	0	0	0	0	0	0	0	0	0	0	0	0	0	0	0	0	0	0	0	0	0	0	0	0	0	0	0	0	0	0	0	0	0	0
0	0	0	0	0	0	0	0	0	0	0	0	0	0.0001	0.0001	0.0003	0.0007	0.0015	0.0031	0.0062	0.0119	0.0222	0.0396	0.0679	0.112	0.1774	0.27	0.3948	0.5546	0.7486	0.9709	1.2099	1.4485	1.6661	1.8414	1.9552	1.9947	1.9552	1.8414	1.6661	1.4485	1.2099	0.9709	0.7486	0.5546	0.3948	0.27	0.1774	0.112	0.0679
0.0119	0.0222	0.0396	0.0679	0.112	0.1774	0.27	0.3948	0.5546	0.7486	0.9709	1.2099	1.4485	1.6661	1.8414	1.9552	1.9947	1.9552	1.8414	1.6661	1.4485	1.2099	0.9709	0.7486	0.5546	0.3948	0.27	0.1774	0.112	0.0679	0.0396	0.0222	0.0119	0.0062	0.0031	0.0015	0.0007	0.0003	0.0001	0.0001	0	0	0	0	0	0	0	0	0	0
0	0	0	0	0	0	0	0	0	0	0	0	0	0	0	0	0	0	0	0	0	0	0	0	0	0	0	0	0	0	0	0	0	0.0001	0.0001	0.0003	0.0007	0.0015	0.0031	0.0062	0.0119	0.0222	0.0396	0.0679	0.112	0.1774	0.27	0.3948	0.5546	0.7486
1.9947	1.9552	1.8414	1.6661	1.4485	1.2099	0.9709	0.7486	0.5546	0.3948	0.27	0.1774	0.112	0.0679	0.0396	0.0222	0.0119	0.0062	0.0031	0.0015	0.0007	0.0003	0.0001	0.0001	0	0	0	0	0	0	0	0	0	0	0	0	0	0	0	0	0	0	0	0	0	0	0	0	0	0
0	0	0	0	0	0	0	0	0	0	0	0	0	0	0	0	0	0	0	0	0	0	0	0	0	0	0	0	0	0	0	0	0	0	0	0	0	0	0	0	0	0	0	0	0	0	0	0	0	0
0	0	0	0	0	0	0	0	0	0	0	0	0	0	0	0	0	0	0	0	0	0	0	0	0	0	0	0	0	0	0	0	0	0	0	0	0	0	0	0	0	0	0	0	0	0	0	0	0	0
0	0	0	0	0	0	0	0	0	0	0	0	0	0	0	0	0	0	0	0	0	0	0	0	0	0	0	0	0	0	0	0	0	0	0	0	0	0	0	0	0	0	0	0	0	0	0	0	0	0
0	0	0	0	0	0	0	0	0	0	0	0	0	0	0	0	0	0	0	0	0	0	0	0	0	0	0	0	0	0	0	0	0	0	0	0	0	0.0001	0.0001	0.0003	0.0007	0.0015	0.0031	0.0062	0.0119	0.0222	0.0396	0.0679	0.112	0.1774
0	0	0	0	0	0	0	0	0	0	0	0	0	0	0	0	0	0	0	0	0	0	0	0	0	0	0	0	0	0	0	0	0	0	0	0	0	0	0	0	0	0	0	0	0	0	0	0	0	0
0	0	0	0	0	0	0	0	0	0	0	0	0	0	0	0	0	0	0	0	0	0	0	0	0	0	0	0	0	0	0	0	0	0	0	0	0	0	0	0	0	0	0	0	0	0	0	0	0	0
0	0	0	0	0	0	0	0	0	0	0	0	0	0	0	0	0	0	0	0	0	0	0	0	0	0	0	0	0	0	0	0	0	0	0	0	0	0	0	0	0	0	0	0	0	0	0	0	0	0
0	0	0	0	0	0	0	0	0	0	0	0	0	0	0	0	0	0	0	0	0	0	0	0	0	0	0	0	0	0	0	0	0	0	0	0	0	0	0	0	0	0	0	0	0	0	0	0	0	0
0	0	0	0	0	0	0	0	0	0	0	0	0	0	0	0	0	0	0	0	0	0	0	0	0	0	0	0	0	0	0	0	0	0	0	0	0	0	0	0	0	0	0	0	0	0	0	0	0	0
0	0	0	0	0	0	0	0	0	0	0	0	0	0	0	0	0	0	0	0	0	0	0	0	0	0	0	0	0	0	0	0	0	0	0	0	0	0	0	0	0	0	0	0	0	0	0	0	0	0
0	0	0	0	0	0	0	0	0	0	0	0	0	0	0	0	0	0	0	0	0	0	0	0	0	0	0	0	0	0	0	0	0	0	0	0	0	0	0	0	0	0	0	0	0	0	0	0	0	0
0	0	0	0	0	0	0	0	0	0	0	0	0	0	0	0	0	0	0	0	0	0	0	0	0	0	0	0	0	0	0	0	0	0	0	0	0	0	0	0	0	0	0	0	0	0	0	0	0	0
0	0	0	0	0	0	0	0	0	0	0	0	0	0	0	0	0	0	0	0	0	0	0	0	0	0	0	0	0	0	0	0	0	0	0	0	0	0	0	0	0	0	0	0	0	0	0	0	0	0
0	0	0	0	0	0	0	0	0	0	0	0	0	0	0	0	0	0	0	0	0	0	0	0	0	0	0	0	0	0	0	0	0	0	0	0	0	0	0	0	0	0	0	0	0	0	0	0	0	0
0	0	0	0	0	0	0	0	0	0	0	0	0	0	0	0	0	0	0	0	0	0	0	0	0	0	0	0	0	0	0	0	0	0	0	0	0	0	0	0	0	0	0	0.0001	0.0001	0.0003	0.0007	0.0015	0.0031	0.0062
0	0	0	0	0	0	0	0	0	0	0	0	0	0	0	0	0	0	0	0	0	0	0	0	0	0	0	0	0	0	0	0	0	0	0	0	0	0	0	0	0	0	0	0	0	0	0	0	0	0
0	0	0	0	0	0	0	0	0	0	0	0	0	0	0	0	0	0	0	0	0	0	0	0	0	0	0	0	0	0	0	0	0	0	0	0	0	0	0	0	0	0	0	0	0	0	0	0	0	0
0	0	0	0	0	0	0	0	0	0	0	0	0	0	0	0	0	0	0	0	0	0	0	0	0	0	0	0	0	0	0	0	0	0	0	0	0	0	0	0	0	0	0	0	0	0	0	0	0	0
[truncated: 400 more columns]

## Sheet: mPeriphery_onMidget
5.8112	6.9574	8.0604	9.0438	9.8363	10.3818	10.6468	10.625	10.3368	9.8251	9.1476	8.3678	7.5466	6.7357	5.9738	5.2866	4.6889	4.1884	3.789	3.494	3.3058	3.2246	3.2463	3.3588	3.542	3.7677	4.003	4.2152	4.3763	4.4676	4.4812	4.4194	4.2928	4.1157	3.9035	3.6707	3.43	3.1942	2.9776	2.7971	2.6721	2.6216	2.6606	2.7956	3.0209	3.318	3.6568	4.0012	4.3152	4.5702
0	0	0	0	0	0	0	0	0	0	0	0	0	0	0	0	0	0	0	0	0	0	0	0	0	0	0	0	0	0	0	0	0	0	0	0	0	0	0	0	0	0	0	0	0	0	0	0	0	0
3.4127	4.021	4.614	5.1617	5.6363	6.0154	6.2849	6.4402	6.486	6.4344	6.3016	6.104	5.8547	5.5625	5.2307	4.8601	4.4511	4.0067	3.5348	3.0486	2.5656	2.1059	1.6893	1.3332	1.0511	0.8516	0.7386	0.7118	0.7667	0.8951	1.085	1.3211	1.5855	1.8591	2.1239	2.3651	2.573	2.7441	2.8805	2.9881	3.0743	3.146	3.207	3.2585	3.298	3.3209	3.3212	3.292	3.2266	3.1191
0.0402	0.0694	0.115	0.1835	0.2819	0.417	0.5943	0.8168	1.0836	1.3887	1.7215	2.067	2.4079	2.7261	3.0053	3.2333	3.4025	3.5111	3.5628	3.566	3.5322	3.4746	3.4065	3.3386	3.2788	3.2307	3.1942	3.1665	3.1435	3.1208	3.0942	3.0595	3.0119	2.9454	2.8526	2.7264	2.5616	2.3568	2.1159	1.8482	1.568	1.292	1.038	0.8223	0.6598	0.5635	0.5459	0.6199	0.7993	1.0983
0	0	0	0	0	0	0	0	0	0	0	0	0	0	0	0	0	0	0	0	0	0	0	0	0	0	0	0	0	0	0	0	0	0	0	0	0	0	0	0	0	0	0	0	0	0	0	0	0	0
2.5099	2.7437	2.9269	3.0528	3.1179	3.1214	3.0646	2.9514	2.7891	2.5897	2.3704	2.1533	1.9644	1.83	1.7739	1.813	1.9544	2.1933	2.5128	2.8854	3.2766	3.6496	3.9707	4.2136	4.3631	4.4157	4.3777	4.2625	4.0862	3.8636	3.6061	3.3213	3.0141	2.689	2.3518	2.0116	1.6804	1.3723	1.1023	0.8844	0.7314	0.6534	0.6587	0.7529	0.9382	1.2123	1.5661	1.9824	2.4347	2.889
0	0	0	0	0.0001	0.0001	0.0003	0.0007	0.0015	0.0031	0.0062	0.0119	0.0222	0.0396	0.0679	0.112	0.1774	0.27	0.3948	0.5546	0.7486	0.9709	1.2099	1.4485	1.6661	1.8414	1.9552	1.9947	1.9553	1.8415	1.6664	1.4491	1.2113	0.974	0.7548	0.5665	0.4169	0.3095	0.2453	0.2239	0.2453	0.3095	0.4169	0.5665	0.7548	0.974	1.2113	1.4491	1.6664	1.8415
2.4297	2.5792	2.705	2.8206	2.9402	3.0752	3.2312	3.4065	3.5927	3.7767	3.9436	4.0796	4.1741	4.2203	4.2154	4.1588	4.0518	3.8961	3.6938	3.4484	3.1659	2.8558	2.5322	2.2131	1.9194	1.6722	1.49	1.3861	1.3664	1.4281	1.5599	1.7441	1.9586	2.1808	2.3905	2.5725	2.7175	2.8221	2.8866	2.9138	2.9066	2.8688	2.8053	2.7248	2.6419	2.5781	2.5609	2.6201	2.7823	3.0637
3.9104	3.9894	3.9104	3.6827	3.3323	2.8969	2.4198	1.942	1.4977	1.1102	0.7916	0.5444	0.364	0.242	0.1699	0.141	0.1521	0.2043	0.303	0.4564	0.6737	0.963	1.3277	1.7641	2.26	2.7942	3.3385	3.8622	4.3365	4.7394	5.0591	5.2938	5.4493	5.5343	5.5552	5.513	5.4023	5.2137	4.9388	4.5751	4.13	3.6216	3.0768	2.5272	2.0036	1.5314	1.1273	0.7988	0.5446	0.3572
10.037	11.1722	12.0837	12.7289	13.0989	13.2205	13.1535	12.9816	12.7996	12.698	12.748	12.989	13.4218	14.0081	14.6769	15.3365	15.8905	16.2539	16.3673	16.2065	15.7865	15.159	14.4051	13.6237	12.9178	12.3816	12.0885	12.0834	12.3774	12.9478	13.7404	14.6756	15.6577	16.5848	17.3619	17.9123	18.1882	18.1762	17.8982	17.4063	16.7733	16.0804	15.406	14.8171	14.3643	14.0808	13.9833	14.0726	14.3351	14.7423
0	0	0	0	0	0	0	0	0	0	0	0	0	0	0	0	0	0	0	0	0	0	0	0	0	0	0	0	0	0	0	0	0	0	0	0	0	0	0	0	0	0	0	0	0	0	0	0	0	0
0	0	0	0	0	0	0	0	0	0	0	0	0	0	0	0	0	0	0	0	0	0	0	0	0	0	0	0	0	0	0	0	0	0	0	0	0	0	0	0	0	0	0	0	0	0	0	0	0	0
2.516	2.7553	2.9483	3.0908	3.1825	3.2266	3.2286	3.1961	3.1381	3.0644	2.9847	2.907	2.8357	2.7703	2.705	2.6296	2.532	2.4014	2.2313	2.0218	1.7796	1.517	1.2497	0.9933	0.7607	0.5611	0.3985	0.2729	0.1811	0.1184	0.08	0.0618	0.0619	0.0801	0.1188	0.1819	0.2745	0.4016	0.5668	0.7709	1.0106	1.2778	1.5604	1.8435	2.1113	2.35	2.5493	2.7039	2.8123	2.876
0.9709	1.2099	1.4485	1.6661	1.8414	1.9552	1.9947	1.9552	1.8414	1.6661	1.4485	1.2099	0.9709	0.7486	0.5546	0.3948	0.27	0.1774	0.112	0.0679	0.0396	0.0222	0.0119	0.0062	0.0031	0.0015	0.0007	0.0003	0.0001	0.0001	0	0	0	0	0	0	0	0	0	0	0	0	0	0	0	0	0	0	0	0
0.1774	0.27	0.3948	0.5546	0.7486	0.9709	1.2099	1.4485	1.6661	1.8414	1.9552	1.9947	1.9552	1.8414	1.6661	1.4485	1.2099	0.9709	0.7486	0.5546	0.3948	0.27	0.1774	0.112	0.0679	0.0396	0.0222	0.0119	0.0062	0.0031	0.0015	0.0007	0.0003	0.0001	0.0001	0	0	0	0	0	0	0	0	0	0	0	0	0	0	0
0	0	0	0	0	0	0	0	0	0	0	0	0	0	0	0	0	0	0	0	0	0	0	0	0	0	0	0	0	0	0	0	0	0	0	0	0	0	0	0	0	0	0	0	0	0	0	0	0	0
1.5103	1.7739	2.0218	2.2459	2.445	2.626	2.803	2.9933	3.2125	3.4701	3.7657	4.0886	4.4199	4.7375	5.0217	5.2595	5.4473	5.5892	5.6943	5.7716	5.8271	5.8627	5.8774	5.8709	5.848	5.8214	5.8119	5.8469	5.9556	6.164	6.4891	6.935	7.4897	8.1253	8.7991	9.4577	10.042	10.4945	10.7662	10.8236	10.6535	10.2664	9.6959	8.9947	8.2281	7.4646	6.7663	6.1798	5.7311	5.4234
2.593	2.9323	3.2165	3.4259	3.5471	3.5755	3.5159	3.3826	3.1976	2.9879	2.7818	2.6045	2.4744	2.4009	2.3834	2.4132	2.4767	2.56	2.6531	2.7525	2.862	2.9907	3.15	3.349	3.5915	3.8736	4.1839	4.5053	4.8179	5.1018	5.3394	5.5172	5.6256	5.6587	5.614	5.4923	5.2976	5.0385	4.7284	4.3862	4.0345	3.6986	3.4025	3.1658	3.0005	2.9094	2.8857	2.9153	2.9791	3.0564
3.6008	3.9615	4.2626	4.491	4.6371	4.6957	4.6664	4.5553	4.3756	4.1478	3.8984	3.6577	3.4559	3.3183	3.2614	3.2897	3.3953	3.5591	3.7547	3.9537	4.1311	4.2696	4.3621	4.4119	4.4296	4.4295	4.4243	4.421	4.4184	4.4067	4.3696	4.2883	4.1461	3.9324	3.6458	3.2952	2.8986	2.4802	2.0677	1.6882	1.3655	1.1185	0.9602	0.8977	0.9324	1.0603	1.2722	1.5539	1.8859	2.2443
0.0679	0.112	0.1774	0.27	0.3948	0.5546	0.7486	0.971	1.2099	1.4486	1.6664	1.842	1.9567	1.9978	1.9614	1.8534	1.6886	1.4887	1.2793	1.0861	0.9325	0.8371	0.8131	0.8672	1.0001	1.2068	1.4773	1.7976	2.151	2.52	2.8877	3.2393	3.5628	3.8483	4.0877	4.2735	4.3987	4.4571	4.4448	4.3628	4.219	4.0295	3.8185	3.616	3.4544	3.3634	3.3655	3.4728	3.6848	3.9886
2.516	2.7553	2.9483	3.0908	3.1825	3.2266	3.2286	3.1961	3.1381	3.0644	2.9847	2.907	2.8357	2.7703	2.705	2.6296	2.532	2.4014	2.2313	2.0218	1.7796	1.517	1.2497	0.9933	0.7607	0.5611	0.3985	0.2729	0.1811	0.1184	0.08	0.0618	0.0619	0.0801	0.1188	0.1819	0.2745	0.4016	0.5668	0.7709	1.0106	1.2778	1.5604	1.8435	2.1113	2.35	2.5493	2.7039	2.8123	2.876
0	0	0	0	0	0	0	0	0	0	0	0	0	0	0	0	0	0	0	0	0	0	0	0	0	0	0	0	0	0	0	0	0	0	0	0	0	0	0	0	0	0	0	0	0	0	0	0	0	0
2.0328	2.4034	2.7843	3.1718	3.5645	3.9606	4.3558	4.7401	5.0967	5.4023	5.63	5.7539	5.7536	5.6188	5.351	4.9642	4.4826	3.9373	3.3622	2.7903	2.2503	1.7648	1.3493	1.013	0.7589	0.5867	0.4932	0.4742	0.5252	0.6406	0.8133	1.034	1.2903	1.5668	1.8467	2.1128	2.3507	2.5496	2.704	2.8125	2.8763	2.8976	2.8774	2.8153	2.71	2.5612	2.3721	2.1509	1.9114	1.6724
0.27	0.3948	0.5547	0.7488	0.9712	1.2105	1.4499	1.6692	1.8475	1.9671	2.0169	1.9948	1.9093	1.7781	1.6258	1.4798	1.3657	1.3032	1.3032	1.3657	1.4798	1.6258	1.7781	1.9093	1.9948	2.0169	1.9672	1.8476	1.6693	1.4502	1.2112	0.9727	0.7518	0.5608	0.4067	0.2921	0.217	0.1799	0.1799	0.217	0.2921	0.4067	0.5608	0.7517	0.9724	1.2105	1.4488	1.6662	1.8414	1.9552
0	0	0	0	0	0	0	0	0	0	0	0	0	0	0	0	0	0	0	0	0	0	0	0	0	0	0	0	0	0	0	0	0	0	0	0	0	0	0	0	0	0	0	0	0	0	0	0.0001	0.0001	0.0003
0	0	0	0	0	0	0	0	0	0	0	0	0	0	0	0	0	0	0	0	0	0	0	0.0001	0.0001	0.0003	0.0007	0.0015	0.0031	0.0062	0.0119	0.0222	0.0396	0.068	0.1121	0.1777	0.2706	0.3962	0.5577	0.7548	0.9829	1.232	1.488	1.734	1.9533	2.1326	2.2647	2.35	2.396	2.4148
0	0	0	0	0	0	0	0	0	0.0001	0.0001	0.0003	0.0007	0.0015	0.0031	0.0062	0.0119	0.0222	0.0397	0.0682	0.1126	0.1788	0.273	0.4009	0.5665	0.7708	1.0105	1.2778	1.5604	1.8435	2.1113	2.35	2.5493	2.7039	2.8123	2.876	2.8969	2.876	2.8123	2.7039	2.5493	2.35	2.1113	1.8435	1.5604	1.2778	1.0105	0.7708	0.5665	0.4009
1.9552	1.9947	1.9552	1.8414	1.6661	1.4485	1.2099	0.9709	0.7486	0.5546	0.3948	0.27	0.1774	0.112	0.0679	0.0396	0.0222	0.0119	0.0062	0.0031	0.0015	0.0007	0.0003	0.0001	0.0001	0	0	0	0	0	0	0	0	0	0	0	0	0	0	0	0	0	0	0	0	0	0	0	0	0
0.971	1.21	1.4488	1.6668	1.8428	1.9583	2.0009	1.9672	1.8636	1.7059	1.5167	1.3227	1.1503	1.023	0.9586	0.9679	1.0545	1.2151	1.4412	1.7216	2.0447	2.4018	2.7889	3.2073	3.6617	4.1566	4.6916	5.2557	5.8253	6.3641	6.8273	7.1689	7.3499	7.3457	7.1506	6.7779	6.2577	5.6305	4.9416	4.2352	3.5509	2.9213	2.3718	1.92	1.5771	1.3473	1.228	1.2099	1.2767	1.4057
1.9553	1.9948	1.9555	1.842	1.6676	1.4515	1.216	0.9829	0.7708	0.5942	0.4627	0.3819	0.3547	0.3819	0.4627	0.5942	0.7708	0.9829	1.2161	1.4517	1.668	1.843	1.9576	1.9994	1.9645	1.8595	1.7002	1.5102	1.3173	1.1508	1.038	1.002	1.0595	1.2194	1.4809	1.8322	2.2502	2.7009	3.1429	3.5313	3.8249	3.9926	4.0193	3.9092	3.6851	3.3847	3.0531	2.7354	2.4682	2.2742
0	0	0	0	0.0001	0.0001	0.0003	0.0007	0.0015	0.0031	0.0062	0.0119	0.0222	0.0396	0.0679	0.112	0.1774	0.27	0.3948	0.5547	0.7488	0.9712	1.2105	1.4499	1.6692	1.8475	1.9671	2.0169	1.9948	1.9093	1.7781	1.6258	1.4798	1.3657	1.3032	1.3032	1.3657	1.4798	1.6258	1.7781	1.9093	1.9948	2.0169	1.9671	1.8475	1.6692	1.4499	1.2105	0.9712	0.7488
0.0062	0.0121	0.0225	0.0403	0.0696	0.1155	0.1845	0.2841	0.4217	0.6041	0.8361	1.12	1.4551	1.8378	2.2629	2.7249	3.2191	3.7423	4.2918	4.8631	5.4469	6.0259	6.5736	7.0545	7.428	7.6544	7.7021	7.5554	7.2188	6.7192	6.1033	5.4318	4.7708	4.1825	3.7167	3.4041	3.2533	3.2512	3.3658	3.5527	3.7627	3.9496	4.0774	4.1248	4.0873	3.9748	3.8082	3.612	3.4089	3.2138
2.5395	3.1354	3.8029	4.5375	5.3289	6.1577	6.993	7.7918	8.5014	9.0653	9.4312	9.56	9.4332	9.058	8.467	7.7148	6.8712	6.0126	5.2134	4.5385	4.0374	3.7402	3.6547	3.766	4.0384	4.4185	4.8415	5.239	5.548	5.7191	5.7233	5.5557	5.2345	4.7977	4.2955	3.7823	3.3077	2.9097	2.6099	2.4123	2.3051	2.2646	2.262	2.2698	2.2681	2.2486	2.2165	2.1892	2.1932	2.259
0	0	0	0	0	0	0	0	0	0	0	0	0	0	0	0	0	0	0	0	0	0	0	0	0	0	0	0	0	0	0	0	0	0	0	0	0	0	0	0	0	0	0	0	0	0	0	0	0	0
0	0	0	0	0	0	0	0	0	0	0	0	0	0	0	0	0	0	0	0	0	0	0	0	0	0	0	0	0	0	0	0	0	0	0	0	0	0	0	0	0	0	0	0	0	0	0	0	0	0
1.9597	2.0039	1.9733	1.8754	1.7279	1.5559	1.3897	1.2603	1.196	1.2194	1.3442	1.5735	1.8976	2.2942	2.7293	3.1603	3.5416	3.8306	3.9957	4.0209	3.91	3.6856	3.3851	3.0539	2.7369	2.4713	2.2803	2.1711	2.1353	2.153	2.1986	2.2471	2.2796	2.2869	2.2702	2.2389	2.2066	2.186	2.1844	2.2011	2.2273	2.2482	2.2475	2.212	2.1358	2.0227	1.8861	1.7468	1.6285	1.554
2.006	2.4209	2.8246	3.1889	3.4875	3.7005	3.8185	3.8453	3.7979	3.705	3.6018	3.5241	3.5006	3.5471	3.6621	3.826	4.0051	4.1576	4.2428	4.23	4.1053	3.8749	3.5642	3.2126	2.8666	2.5708	2.3611	2.259	2.27	2.3834	2.5756	2.814	3.062	3.2837	3.448	3.5313	3.5198	3.4098	3.2075	2.9275	2.5906	2.2211	1.8436	1.4805	1.1498	0.8637	0.6287	0.4462	0.3143	0.2289
0	0	0	0	0	0	0	0	0	0	0	0	0	0	0	0	0	0	0	0	0	0	0	0	0	0	0	0	0	0	0	0	0	0	0	0	0	0	0	0	0	0	0	0	0	0	0	0	0	0
1.8533	1.9774	2.0343	2.0232	1.9534	1.8438	1.7191	1.6061	1.5286	1.5036	1.5378	1.6275	1.7595	1.9146	2.0718	2.2131	2.3279	2.4149	2.4822	2.5455	2.6235	2.7338	2.8891	3.094	3.3452	3.6326	3.9417	4.2568	4.5635	4.8504	5.1096	5.3374	5.533	5.6984	5.8376	5.9556	6.0573	6.1465	6.2238	6.2861	6.3257	6.3311	6.2892	6.1884	6.0219	5.7899	5.501	5.1709	4.8193	4.4667
2.0373	2.0293	1.9652	1.8657	1.758	1.6725	1.6375	1.6746	1.7955	1.9994	2.273	2.5921	2.9243	3.233	3.4827	3.6435	3.6946	3.6275	3.4463	3.1668	2.8135	2.4164	2.0061	1.6108	1.2532	0.9499	0.7109	0.5418	0.4454	0.4235	0.4786	0.614	0.8321	1.1328	1.5099	1.9483	2.4229	2.8984	3.3329	3.683	3.9106	3.9895	3.9104	3.6827	3.3322	2.8969	2.4197	1.9419	1.4973	1.1092
0	0	0	0	0	0	0	0	0	0	0	0	0	0	0	0	0	0	0	0	0	0	0	0	0	0	0	0	0	0	0	0	0	0	0	0	0	0	0	0	0	0	0	0	0	0	0	0	0	0
0.0062	0.0119	0.0222	0.0396	0.068	0.1123	0.178	0.2714	0.3978	0.5608	0.7606	0.9931	1.2494	1.5164	1.7781	2.0187	2.2252	2.3895	2.5099	2.5901	2.6374	2.659	2.6598	2.6402	2.5964	2.5224	2.4131	2.2678	2.0928	1.902	1.716	1.5591	1.456	1.4278	1.4882	1.6418	1.8822	2.193	2.5492	2.9199	3.2726	3.5773	3.8106	3.9588	4.0191	3.9992	3.9144	3.7836	3.6249	3.4519
0	0	0	0	0	0	0	0	0	0	0	0	0	0	0	0	0	0	0	0	0	0	0	0	0	0	0	0	0	0	0	0	0	0	0	0	0	0	0	0	0	0	0	0	0	0	0	0	0	0
0	0	0	0	0	0	0	0	0	0	0	0	0	0	0	0	0	0	0	0	0	0	0	0	0	0	0	0	0	0	0	0	0	0	0	0	0	0	0	0	0	0	0	0	0	0	0	0	0	0
0	0	0	0	0	0	0	0	0	0	0	0	0	0	0	0	0	0	0	0	0	0	0	0	0	0	0	0	0	0	0	0	0	0	0	0	0	0	0	0	0	0	0	0	0	0	0	0	0	0
0.0063	0.0122	0.0228	0.041	0.071	0.1182	0.1894	0.2924	0.435	0.624	0.8637	1.1546	1.4921	1.8663	2.2624	2.6624	3.0473	3.4	3.7077	3.964	4.1696	4.3323	4.4651	4.584	4.7046	4.8393	4.994	5.1665	5.346	5.5137	5.6464	5.7199	5.7145	5.6191	5.4339	5.1712	4.8527	4.5052	4.1549	3.8221	3.5189	3.2481	3.0066	2.7894	2.5945	2.4263	2.2964	2.2221	2.2217	2.3087
0	0	0	0	0	0	0	0	0	0	0	0	0	0	0	0	0	0	0	0	0	0	0	0	0	0	0	0	0	0	0	0	0	0	0.0001	0.0001	0.0003	0.0007	0.0015	0.0031	0.0062	0.0119	0.0222	0.0396	0.0679	0.112	0.1774	0.27	0.3948	0.5546
0	0	0	0	0	0	0	0	0	0	0	0	0	0	0	0	0	0	0	0	0	0	0	0	0	0	0	0	0	0	0	0	0	0	0	0	0	0	0	0	0	0	0	0	0	0	0	0	0	0
0	0	0	0	0	0	0	0	0	0	0	0	0	0	0	0	0	0	0	0	0	0	0	0	0	0	0	0	0	0	0	0	0	0	0	0	0	0	0	0	0	0	0	0	0	0	0	0	0	0
1.9552	1.9947	1.9552	1.8414	1.6661	1.4485	1.2099	0.9709	0.7486	0.5546	0.3948	0.27	0.1774	0.112	0.0679	0.0396	0.0222	0.0119	0.0062	0.0031	0.0015	0.0007	0.0003	0.0001	0.0001	0	0	0	0	0	0	0	0	0	0	0	0	0	0	0	0	0	0	0	0	0	0	0	0	0
0	0	0	0	0	0	0	0	0	0	0	0	0	0	0	0	0	0	0	0	0	0	0	0	0	0	0	0	0	0	0	0	0	0	0	0	0	0	0	0	0	0	0	0	0	0	0	0	0	0
2.0609	2.396	2.7039	2.9656	3.1651	3.2898	3.3322	3.2898	3.1651	2.9656	2.7039	2.396	2.0609	1.7184	1.3872	1.0829	0.8166	0.5942	0.4169	0.2819	0.1837	0.1153	0.07	0.0417	0.0255	0.0183	0.0183	0.0255	0.0417	0.07	0.1153	0.1837	0.2819	0.4169	0.5942	0.8166	1.0829	1.3872	1.7184	2.0609	2.396	2.704	2.966	3.1659	3.2916	3.336	3.2974	3.18	2.994	2.7553
0	0	0	0	0	0	0	0	0	0	0	0	0	0	0	0	0	0	0	0	0	0	0	0	0	0	0	0	0	0	0	0	0	0	0	0	0	0	0	0	0	0	0	0	0	0	0	0	0	0
0.273	0.4009	0.5666	0.7709	1.0108	1.2784	1.5619	1.8466	2.1175	2.3619	2.5716	2.7437	2.8809	2.9894	3.0773	3.1521	3.219	3.2806	3.3375	3.3889	3.4333	3.4696	3.4972	3.5154	3.5235	3.5206	3.5053	3.4757	3.4302	3.3675	3.2877	3.1939	3.0926	2.9948	2.9149	2.8688	2.8711	2.9308	3.0487	3.2156	3.413	3.6161	3.7985	3.9377	4.0204	4.0453	4.0244	3.9799	3.9396	3.9301
0.0679	0.112	0.1774	0.27	0.3948	0.5546	0.7486	0.9709	1.2099	1.4485	1.6661	1.8414	1.9552	1.9947	1.9552	1.8414	1.6661	1.4485	1.2099	0.9709	0.7486	0.5546	0.3948	0.27	0.1774	0.112	0.0679	0.0396	0.0222	0.0119	0.0062	0.0031	0.0015	0.0007	0.0003	0.0001	0.0001	0	0	0	0	0	0	0	0	0	0	0	0	0
0	0	0	0	0	0	0	0	0	0	0	0	0	0	0	0	0	0	0	0	0	0	0	0	0	0	0.0001	0.0001	0.0003	0.0007	0.0015	0.0031	0.0062	0.0119	0.0222	0.0396	0.0679	0.112	0.1774	0.27	0.3948	0.5546	0.7486	0.9709	1.2099	1.4485	1.6661	1.8414	1.9553	1.995
0	0	0	0	0	0	0	0	0	0	0	0	0	0	0	0	0	0	0	0	0	0	0	0	0	0	0	0	0	0	0	0	0	0	0	0	0	0	0	0	0	0	0	0	0	0	0.0001	0.0001	0.0003	0.0007
0	0	0	0	0	0	0	0	0	0	0	0	0	0	0	0	0	0	0	0	0	0	0	0	0	0	0	0	0	0	0	0	0	0	0	0	0	0	0	0	0	0	0	0	0	0	0	0	0	0
0	0	0	0	0	0	0	0	0	0	0	0	0	0	0	0	0	0	0	0	0	0	0	0	0	0	0	0	0	0	0	0	0	0	0	0	0	0	0	0	0	0	0	0	0	0	0	0	0	0
0	0	0	0	0	0	0	0	0	0	0	0	0	0	0	0	0	0	0	0	0	0	0	0	0	0	0	0	0	0	0	0	0	0	0	0	0	0	0	0	0	0	0	0	0	0	0	0	0	0
1.8414	1.9552	1.9947	1.9552	1.8414	1.6661	1.4485	1.2099	0.9709	0.7486	0.5546	0.3948	0.27	0.1774	0.112	0.0679	0.0396	0.0222	0.0119	0.0062	0.0031	0.0015	0.0007	0.0003	0.0001	0.0001	0	0	0	0	0	0	0	0	0	0.0001	0.0001	0.0003	0.0007	0.0015	0.0031	0.0062	0.0119	0.0222	0.0396	0.0679	0.112	0.1774	0.27	0.3948
0	0	0	0	0	0	0	0	0	0	0	0	0	0	0	0	0	0	0	0	0	0	0	0	0	0	0	0	0	0	0	0	0	0	0	0	0	0	0	0	0	0	0	0	0	0	0	0	0	0
1.7781	2.0187	2.2252	2.3895	2.5098	2.59	2.6371	2.6583	2.6583	2.6371	2.59	2.5098	2.3895	2.2252	2.0187	1.7781	1.5164	1.2494	0.9931	0.7606	0.5608	0.3978	0.2714	0.178	0.1123	0.068	0.0396	0.0222	0.0121	0.0065	0.0037	0.0029	0.0037	0.0065	0.012	0.0222	0.0396	0.0679	0.112	0.1774	0.27	0.3948	0.5546	0.7486	0.9709	1.2099	1.4485	1.6661	1.8414	1.9552
0.0034	0.0068	0.0134	0.0253	0.0459	0.0801	0.1348	0.2184	0.3409	0.5129	0.7439	1.0408	1.4053	1.8324	2.3091	2.8144	3.3212	3.7984	4.2154	4.5452	4.7675	4.8707	4.8523	4.7176	4.4791	4.1538	3.7622	3.3271	2.8719	2.4203	1.9948	1.6156	1.2999	1.0601	0.9044	0.8352	0.8498	0.9394	1.0897	1.2811	1.4897	1.6891	1.8539	1.9622	1.9993	1.9598	1.8482	1.6785	1.471	1.2502
0	0	0	0	0	0	0	0	0	0	0	0.0001	0.0001	0.0003	0.0007	0.0015	0.0031	0.0062	0.0119	0.0222	0.0396	0.0679	0.112	0.1774	0.27	0.3948	0.5546	0.7486	0.9709	1.2099	1.4485	1.6661	1.8414	1.9552	1.9947	1.9552	1.8414	1.6661	1.4485	1.2099	0.9709	0.7486	0.5546	0.3948	0.27	0.1774	0.112	0.068	0.0397	0.0225
0	0	0	0	0	0	0	0	0	0	0	0	0	0	0	0	0	0	0	0	0	0	0	0	0	0	0	0	0	0	0	0	0	0	0	0	0	0	0	0	0	0	0	0	0	0	0	0	0	0
2.8123	3.1651	3.4432	3.6213	3.6827	3.6213	3.4432	3.1651	2.8123	2.4148	2.0031	1.6046	1.2409	0.9261	0.6667	0.463	0.3102	0.201	0.127	0.0802	0.0546	0.0458	0.0522	0.0744	0.1152	0.1789	0.2707	0.3952	0.555	0.7494	0.9724	1.2129	1.4546	1.6781	1.8635	1.9949	2.0629	2.0678	2.0201	1.939	1.8493	1.7768	1.7434	1.7639	1.8436	1.979	2.16	2.3735	2.6071	2.8521
1.8414	1.9552	1.9947	1.9552	1.8414	1.6661	1.4485	1.2099	0.9709	0.7486	0.5546	0.3948	0.2701	0.1777	0.1126	0.0694	0.0426	0.0283	0.0238	0.0283	0.0426	0.0694	0.1126	0.1777	0.2701	0.3948	0.5546	0.7486	0.9709	1.2099	1.4485	1.6661	1.8414	1.9552	1.9947	1.9552	1.8414	1.6661	1.4485	1.2099	0.9709	0.7486	0.5546	0.3948	0.27	0.1774	0.112	0.0681	0.04	0.0231
0.0396	0.0679	0.112	0.1774	0.27	0.3948	0.5546	0.7486	0.9709	1.2099	1.4485	1.6661	1.8414	1.9552	1.9947	1.9552	1.8414	1.6661	1.4485	1.2099	0.9709	0.7486	0.5546	0.3948	0.27	0.1774	0.112	0.0679	0.0396	0.0222	0.0119	0.0062	0.0031	0.0015	0.0007	0.0003	0.0001	0.0001	0	0	0	0	0	0	0	0	0	0	0	0
3.8361	3.9104	3.8361	3.6214	3.2899	2.8763	2.4201	1.96	1.5286	1.1495	0.8365	0.5943	0.4215	0.3133	0.2636	0.2677	0.3221	0.4246	0.5728	0.7627	0.9872	1.2352	1.4919	1.7405	1.9654	2.1548	2.3043	2.4179	2.5079	2.5921	2.6893	2.8145	2.974	3.1634	3.3669	3.5598	3.7131	3.7987	3.7947	3.6893	3.4827	3.1872	2.8242	2.4209	2.0062	1.6062	1.2419	0.927	0.6683	0.4661
0.0031	0.0062	0.0119	0.0222	0.0396	0.0679	0.112	0.1774	0.27	0.3949	0.5549	0.7493	0.9724	1.2129	1.4546	1.678	1.8635	1.9948	2.0626	2.0672	2.0187	1.9361	1.8432	1.7645	1.7196	1.7196	1.7645	1.8432	1.9361	2.0187	2.0672	2.0626	1.9948	1.8636	1.6782	1.4549	1.2136	0.9738	0.7524	0.5611	0.4068	0.2922	0.217	0.1799	0.1799	0.217	0.2921	0.4067	0.5608	0.7517
0	0	0	0	0	0	0	0	0	0	0	0	0	0	0	0	0	0	0	0	0	0	0	0	0	0	0	0	0	0	0	0	0	0	0	0	0	0	0	0	0	0	0	0	0	0	0	0	0	0
1.9947	1.9552	1.8414	1.6661	1.4485	1.2099	0.9709	0.7486	0.5546	0.3948	0.27	0.1774	0.112	0.0679	0.0396	0.0222	0.0119	0.0062	0.0031	0.0015	0.0007	0.0003	0.0001	0.0001	0	0	0	0	0	0	0	0	0	0	0	0	0.0001	0.0001	0.0003	0.0007	0.0015	0.0031	0.0062	0.0119	0.0222	0.0396	0.0679	0.112	0.1774	0.27
1.488	1.734	1.9533	2.1326	2.2647	2.35	2.396	2.4148	2.4194	2.4197	2.4194	2.4148	2.396	2.35	2.2647	2.1326	1.9533	1.734	1.488	1.232	0.9829	0.7548	0.5577	0.3962	0.2706	0.1777	0.1121	0.068	0.0396	0.0222	0.0119	0.0062	0.0031	0.0015	0.0007	0.0003	0.0001	0.0001	0	0	0	0	0	0	0	0	0	0	0	0
0	0	0	0	0	0	0	0	0	0	0	0	0	0	0	0	0	0	0	0	0	0	0	0	0	0	0	0	0	0	0	0	0	0	0	0	0	0	0	0	0	0	0	0	0	0	0	0	0	0
0	0	0	0	0	0	0	0	0	0	0	0	0	0	0	0	0	0	0	0	0	0	0	0	0	0	0	0	0	0	0	0	0	0	0	0	0	0	0	0	0	0	0	0	0	0	0	0	0	0
1.488	1.734	1.9533	2.1326	2.2647	2.35	2.396	2.4148	2.4194	2.4197	2.4194	2.4148	2.396	2.35	2.2647	2.1326	1.9533	1.734	1.488	1.232	0.9829	0.7548	0.5577	0.3962	0.2706	0.1777	0.1121	0.068	0.0396	0.0222	0.0119	0.0062	0.0031	0.0015	0.0007	0.0003	0.0001	0.0001	0	0	0	0	0	0	0	0	0	0	0	0
0	0	0	0	0	0	0	0	0.0001	0.0001	0.0003	0.0007	0.0015	0.0031	0.0062	0.0119	0.0222	0.0396	0.0679	0.112	0.1774	0.27	0.3948	0.5546	0.7486	0.9709	1.2099	1.4485	1.6661	1.8414	1.9552	1.9947	1.9552	1.8414	1.6661	1.4485	1.2099	0.9709	0.7486	0.5546	0.3948	0.27	0.1774	0.112	0.0679	0.0396	0.0222	0.0119	0.0062	0.0031
1.9585	2.4194	2.876	3.2898	3.6213	3.8361	3.9104	3.8361	3.6213	3.2898	2.876	2.4194	1.9585	1.5255	1.1434	0.8246	0.5721	0.3819	0.2453	0.1517	0.0904	0.0522	0.0298	0.018	0.0138	0.0156	0.0239	0.0404	0.0683	0.1122	0.1776	0.2703	0.3954	0.5561	0.7517	0.9771	1.2218	1.4706	1.7057	1.9093	2.0672	2.1721	2.2252	2.2361	2.2207	2.1971	2.1808	2.1808	2.1971	2.2209
0	0	0	0	0	0	0	0	0	0	0	0	0	0	0	0	0	0	0	0	0	0	0	0	0	0	0	0	0	0	0	0	0	0	0	0	0	0	0	0	0	0	0	0	0	0	0	0	0	0
0	0	0	0	0	0	0	0	0	0	0	0	0	0	0	0	0	0	0	0	0	0	0	0	0	0	0	0	0	0	0	0	0	0	0	0	0	0	0	0	0	0	0	0	0	0	0	0	0	0
3.0612	3.8484	4.6888	5.5397	6.3505	7.0681	7.6427	8.0345	8.2183	8.1865	7.9499	7.5361	6.9858	6.3486	5.6784	5.0286	4.4479	3.9765	3.6426	3.4598	3.4254	3.5211	3.7155	3.9694	4.242	4.4986	4.7156	4.884	5.0081	5.1021	5.1833	5.2653	5.3539	5.4443	5.5236	5.575	5.5833	5.5402	5.4472	5.3157	5.1649	5.0183	4.898	4.8214	4.7971	4.8234	4.8889	4.974	5.0559	5.1125
0	0	0	0	0	0	0	0	0	0	0	0	0	0	0	0	0	0	0	0	0	0	0	0	0	0	0	0	0	0	0	0	0	0	0	0	0	0	0	0	0	0	0	0	0	0	0	0	0	0
0	0	0	0	0	0	0	0	0	0	0	0	0	0	0	0	0	0	0	0	0	0	0	0	0	0	0	0	0	0	0	0	0	0	0	0	0	0	0	0	0	0	0	0	0	0	0	0	0	0
1.7057	1.9093	2.0672	2.1721	2.2252	2.2361	2.2207	2.1971	2.1808	2.1808	2.1971	2.2207	2.2361	2.2252	2.1721	2.0672	1.9093	1.7057	1.4706	1.2218	0.9771	0.7517	0.5561	0.3954	0.2702	0.1775	0.112	0.0679	0.0396	0.0222	0.0119	0.0062	0.0031	0.0015	0.0007	0.0003	0.0001	0.0001	0	0	0	0	0	0	0	0	0	0	0	0
0	0	0.0001	0.0001	0.0003	0.0007	0.0015	0.0031	0.0062	0.0119	0.0222	0.0396	0.0679	0.112	0.1774	0.27	0.3948	0.5546	0.7486	0.9709	1.2099	1.4485	1.6661	1.8414	1.9552	1.9947	1.9552	1.8414	1.6661	1.4485	1.2099	0.9709	0.7486	0.5546	0.3948	0.27	0.1774	0.112	0.0679	0.0396	0.0222	0.0119	0.0062	0.0031	0.0015	0.0007	0.0003	0.0001	0.0001	0
0	0	0	0	0	0	0	0	0	0	0	0	0	0	0	0	0	0	0	0	0	0	0	0	0	0	0	0	0	0	0	0	0	0	0	0	0	0	0	0	0	0	0	0	0	0	0	0	0	0
0.0119	0.0222	0.0396	0.0679	0.112	0.1774	0.27	0.3948	0.5546	0.7486	0.9709	1.2099	1.4485	1.6661	1.8414	1.9552	1.9947	1.9552	1.8414	1.6661	1.4485	1.2099	0.9709	0.7486	0.5546	0.3948	0.27	0.1774	0.112	0.0679	0.0396	0.0222	0.0119	0.0062	0.0031	0.0015	0.0007	0.0003	0.0001	0.0001	0	0	0	0	0	0	0	0	0	0
6.1733	6.9935	7.7104	8.2832	8.6823	8.8921	8.9128	8.7604	8.4642	8.064	7.6047	7.1318	6.6863	6.2998	5.9916	5.7665	5.6145	5.5128	5.4298	5.3307	5.1842	4.9692	4.6796	4.3267	3.9378	3.5519	3.2134	2.9646	2.8396	2.8598	3.0324	3.3504	3.795	4.3383	4.9465	5.5835	6.2136	6.8056	7.3361	7.7922	8.1737	8.4919	8.7659	9.0168	9.2596	9.4972	9.7162	9.8879	9.974	9.9351
0	0	0	0	0	0	0	0	0	0	0	0	0	0	0	0	0	0	0	0	0	0	0	0	0	0	0	0	0	0	0	0	0	0	0	0	0	0	0	0	0	0	0	0	0	0	0	0	0	0
4.6377	4.9409	5.1721	5.3482	5.4912	5.6224	5.7566	5.9005	6.0525	6.2068	6.3581	6.5053	6.6534	6.8116	6.9891	7.1896	7.4064	7.6201	7.8007	7.9124	7.9212	7.803	7.5494	7.1692	6.6869	6.1375	5.5591	4.9873	4.451	3.9702	3.5575	3.2185	2.9539	2.76	2.6283	2.5456	2.4949	2.4571	2.4142	2.3537	2.2711	2.1723	2.0729	1.9954	1.9648	2.003	2.1237	2.3286	2.606	2.9316
0	0	0	0	0	0	0	0	0	0	0	0	0	0	0	0	0	0	0	0	0	0	0	0	0	0	0	0	0	0	0	0	0	0	0	0	0	0	0	0	0	0	0	0	0	0	0	0.0001	0.0001	0.0003
1.9895	2.5755	3.2129	3.8632	4.4784	5.0064	5.3984	5.616	5.6379	5.4627	5.1093	4.6135	4.0221	3.3857	2.7517	2.1592	1.6356	1.196	0.8439	0.5746	0.3774	0.2391	0.1461	0.086	0.0488	0.0267	0.014	0.0071	0.0035	0.0016	0.0007	0.0003	0.0001	0.0001	0	0	0	0	0	0	0	0	0	0	0	0	0	0	0	0
0.3962	0.5577	0.7548	0.9829	1.232	1.488	1.734	1.9533	2.1326	2.2647	2.35	2.396	2.4148	2.4194	2.4197	2.4194	2.4148	2.396	2.3501	2.265	2.1333	1.9548	1.7371	1.4942	1.2439	1.005	0.7944	0.6256	0.5082	0.448	0.4476	0.5068	0.6226	0.7882	0.9931	1.2218	1.4546	1.6692	1.8428	1.9559	1.995	1.9553	1.8414	1.6661	1.4485	1.2099	0.9709	0.7486	0.5546	0.3948
0	0	0	0	0	0	0	0	0	0	0	0	0	0	0	0	0	0	0	0	0	0	0	0	0	0	0	0	0	0	0	0	0	0	0	0	0	0	0	0	0	0	0	0	0	0	0	0	0	0
0	0	0	0	0	0	0	0	0	0	0	0	0	0	0	0	0	0	0	0	0	0	0	0	0	0	0	0	0	0	0	0	0	0	0	0	0	0	0	0	0	0	0	0	0	0	0	0	0	0
0	0	0	0	0	0	0	0	0	0	0	0	0	0	0	0	0	0	0	0	0	0	0	0	0	0	0	0	0	0	0	0	0	0	0	0	0	0	0	0	0	0	0	0	0	0	0	0	0	0
0.7882	1.0388	1.3218	1.6258	1.9361	2.2361	2.5099	2.7435	2.9264	3.0519	3.116	3.1176	3.0574	2.9381	2.7656	2.5495	2.3043	2.0487	1.8047	1.5948	1.4398	1.3547	1.3476	1.4172	1.5539	1.7409	1.9569	2.1799	2.3898	2.5716	2.7158	2.8185	2.879	2.8984	2.8767	2.8126	2.704	2.5495	2.3503	2.112	1.845	1.5635	1.2841	1.0227	0.7936	0.6076	0.4719	0.3911	0.3681	0.4048
1.7184	2.0609	2.396	2.7039	2.9656	3.1651	3.2898	3.3322	3.2898	3.1651	2.9656	2.7039	2.396	2.0609	1.7184	1.3872	1.0829	0.8166	0.5942	0.4169	0.2819	0.1835	0.115	0.0694	0.0402	0.0225	0.012	0.0062	0.0031	0.0015	0.0007	0.0003	0.0001	0.0001	0	0	0	0	0	0	0	0	0	0	0	0	0	0	0	0
0	0	0	0	0	0	0	0	0	0	0	0	0	0	0	0	0	0	0	0	0	0	0	0	0	0	0	0	0	0	0	0	0	0	0	0	0	0	0	0	0	0	0	0	0	0	0	0	0	0
0	0	0	0	0	0	0	0	0	0	0	0	0	0	0	0	0	0	0	0	0	0	0	0	0	0	0	0	0	0	0	0	0	0	0	0	0	0	0	0	0	0	0	0	0	0	0	0	0	0
0	0	0	0	0	0	0	0	0	0	0	0	0	0	0	0	0	0	0	0	0	0	0	0	0	0	0	0	0	0	0	0	0	0	0	0	0	0	0	0	0	0	0	0	0	0	0	0	0	0
1.8635	1.9948	2.0626	2.0672	2.0187	1.9361	1.8432	1.7645	1.7196	1.7196	1.7645	1.8432	1.9361	2.0187	2.0672	2.0626	1.9948	1.8635	1.678	1.4546	1.2129	0.9724	0.7494	0.5552	0.3956	0.2715	0.1806	0.1185	0.0806	0.0635	0.0655	0.0875	0.1331	0.2088	0.3229	0.4855	0.7064	0.994	1.3529	1.782	2.273	2.8095	3.3669	3.9137	4.4141	4.8312	5.1312	5.2875	5.2845	5.1203
0	0	0	0	0	0	0	0	0	0	0	0	0	0	0	0	0	0	0	0	0	0	0	0	0	0	0	0	0	0	0	0	0	0	0	0	0	0	0	0	0	0	0	0	0	0	0	0	0	0
0	0	0	0	0	0	0	0	0	0	0	0	0	0	0	0	0	0	0	0	0	0	0	0	0	0	0	0	0.0001	0.0001	0.0003	0.0007	0.0015	0.0031	0.0062	0.0119	0.0222	0.0396	0.0679	0.112	0.1774	0.27	0.3948	0.5546	0.7486	0.9709	1.2099	1.4485	1.6661	1.8414
0	0	0	0	0	0	0	0	0	0	0	0	0	0	0	0	0	0	0	0	0	0	0	0	0	0	0	0	0	0	0	0	0	0	0	0	0	0	0	0	0	0	0	0	0	0	0	0	0	0
0	0	0	0	0	0	0	0	0	0	0	0	0	0	0	0	0	0	0	0	0	0	0	0	0	0	0	0	0	0	0	0	0	0	0	0	0	0	0	0	0	0	0	0	0	0	0	0	0	0
1.488	1.734	1.9533	2.1326	2.2647	2.35	2.396	2.4148	2.4194	2.4197	2.4194	2.4148	2.396	2.35	2.2647	2.1326	1.9533	1.734	1.488	1.232	0.9829	0.7548	0.5577	0.3962	0.2706	0.1777	0.1121	0.068	0.0397	0.0225	0.0126	0.0076	0.0061	0.0076	0.0126	0.0225	0.0397	0.068	0.112	0.1774	0.27	0.3948	0.5546	0.7486	0.9709	1.2099	1.4485	1.6661	1.8414	1.9552
0	0	0	0	0	0	0	0	0	0	0	0	0	0	0	0	0	0	0	0	0	0	0	0	0	0	0	0	0	0	0	0	0	0	0	0	0	0	0	0	0	0	0	0	0	0	0	0	0	0
0	0	0	0	0	0	0	0	0	0	0	0	0	0	0	0	0	0	0	0	0	0	0	0	0	0	0	0	0	0	0	0	0	0	0	0	0	0	0	0	0	0	0	0	0	0	0	0	0	0
0	0	0	0	0	0	0	0	0	0	0	0	0	0	0	0	0	0	0	0	0	0	0	0	0	0	0	0	0	0	0	0	0	0	0	0	0	0	0	0	0	0	0	0	0	0	0	0	0	0
0	0	0	0	0	0	0	0	0	0	0	0	0	0	0	0	0	0	0	0	0	0	0	0	0	0	0	0	0	0	0	0	0	0	0	0	0	0	0	0	0	0	0	0	0	0	0	0	0	0
0	0	0	0	0	0	0	0	0	0	0	0	0	0	0	0	0	0	0	0	0	0	0	0	0	0	0	0	0	0	0	0	0	0	0	0	0	0	0	0	0	0	0	0	0	0	0	0	0	0
0	0	0	0	0	0	0	0	0	0	0	0	0	0	0	0	0	0	0	0	0	0	0	0	0	0	0	0	0	0	0	0	0	0	0	0	0	0	0	0	0	0	0	0	0	0	0	0	0	0
0	0	0	0	0	0	0	0	0	0	0	0	0	0	0	0	0	0	0	0	0.0001	0.0001	0.0003	0.0007	0.0015	0.0031	0.0062	0.0119	0.0222	0.0396	0.0679	0.112	0.1774	0.27	0.3948	0.5546	0.7486	0.9709	1.2099	1.4485	1.6661	1.8414	1.9552	1.9947	1.9552	1.8414	1.6661	1.4485	1.2099	0.9709
0	0	0	0	0	0	0	0	0	0	0	0	0	0	0	0	0	0	0	0	0	0	0	0	0	0	0	0	0	0	0	0	0	0	0	0	0	0	0	0	0	0	0	0	0	0	0	0	0	0
0	0	0	0	0	0	0	0	0	0	0	0	0	0	0	0	0	0	0	0	0	0	0	0	0	0	0	0	0	0	0	0	0	0	0	0	0	0	0	0	0	0	0	0	0	0	0	0	0	0
0	0	0	0	0	0	0	0	0	0	0	0	0	0	0	0	0	0	0	0	0	0	0	0	0	0	0	0	0	0	0	0	0	0	0	0	0	0	0	0	0	0	0	0	0	0	0	0	0	0
0	0	0	0	0	0	0	0	0	0	0	0	0	0	0	0	0	0	0	0	0	0	0	0	0	0	0	0	0	0	0	0	0	0	0	0	0	0	0	0	0	0	0	0	0	0	0	0	0	0
0.1774	0.27	0.3948	0.5546	0.7486	0.9709	1.2099	1.4485	1.6661	1.8414	1.9552	1.9947	1.9552	1.8414	1.6661	1.4485	1.2099	0.9709	0.7486	0.5546	0.3948	0.27	0.1774	0.112	0.0679	0.0396	0.0222	0.012	0.0063	0.0034	0.0021	0.0022	0.0035	0.0066	0.0126	0.0236	0.0426	0.0741	0.1239	0.1995	0.3095	0.4627	0.6666	0.926	1.2409	1.6046	2.0031	2.4148	2.8123	3.1651
0	0	0	0	0	0	0	0	0	0	0	0	0	0	0	0	0	0	0	0	0	0	0	0	0	0	0	0	0	0	0	0	0	0	0	0	0	0	0	0	0	0	0	0	0	0	0	0	0	0
0	0	0	0	0	0	0	0	0	0	0	0	0	0	0	0	0	0	0	0	0	0	0	0	0	0	0	0	0	0	0	0	0	0	0	0	0	0	0	0	0	0	0	0	0	0	0	0	0	0
0	0	0	0	0	0	0	0	0	0	0	0	0	0	0	0	0	0	0	0	0	0	0	0	0	0	0	0	0	0	0	0	0	0	0	0	0	0	0	0	0	0	0	0	0	0	0	0	0	0
0	0	0	0	0	0	0	0	0	0	0	0	0	0	0	0	0	0	0	0	0	0	0	0	0	0	0	0	0	0	0	0	0	0	0	0	0	0	0	0	0	0	0	0	0	0	0	0	0	0
0	0	0	0	0	0	0	0	0	0	0	0	0	0	0	0	0	0	0	0	0	0	0	0	0	0	0	0	0	0	0	0	0	0	0	0	0	0	0	0	0	0	0	0	0	0	0	0	0	0
0	0	0	0	0	0	0	0	0	0	0	0	0	0	0	0	0	0	0	0	0	0	0	0	0	0	0	0	0	0	0	0	0	0	0	0	0	0	0	0	0	0	0	0	0	0	0	0	0	0
2.0609	2.396	2.7039	2.9658	3.1654	3.2905	3.3337	3.2929	3.1713	2.9777	2.7263	2.4362	2.1303	1.8335	1.5709	1.3651	1.2341	1.1898	1.2365	1.371	1.5827	1.8557	2.1701	2.5048	2.8397	3.1581	3.4474	3.6996	3.9105	4.0788	4.2045	4.2883	4.3312	4.3351	4.3031	4.2402	4.1527	4.0486	3.9357	3.8207	3.7089	3.603	3.5044	3.413	3.3278	3.2473	3.1684	3.0863	2.9942	2.8833
0	0	0	0	0	0	0	0	0	0	0	0	0	0	0	0	0	0	0	0	0	0	0	0	0	0	0	0	0	0	0	0	0	0	0	0	0	0	0	0	0	0	0	0	0	0	0	0	0	0
1.6661	1.8414	1.9552	1.9947	1.9552	1.8414	1.6661	1.4485	1.2099	0.9709	0.7486	0.5546	0.3948	0.27	0.1774	0.112	0.0679	0.0396	0.0222	0.012	0.0065	0.0037	0.0029	0.0037	0.0065	0.012	0.0222	0.0396	0.0679	0.112	0.1774	0.27	0.3948	0.5546	0.7486	0.9709	1.2099	1.4485	1.6661	1.8414	1.9552	1.9947	1.9552	1.8414	1.6661	1.4485	1.2099	0.9709	0.7486	0.5546
0	0	0	0	0	0	0	0	0	0	0	0	0	0	0	0	0	0	0	0	0	0	0	0	0	0	0	0	0	0	0	0	0	0	0	0	0	0	0	0	0	0	0	0	0	0	0	0	0	0
0	0	0	0	0	0	0	0	0	0	0	0	0	0	0	0	0	0	0	0	0	0	0	0	0	0	0	0	0	0	0	0	0.0001	0.0001	0.0003	0.0007	0.0015	0.0031	0.0062	0.0119	0.0222	0.0396	0.0679	0.112	0.1774	0.27	0.3948	0.5546	0.7486	0.9709
0	0	0	0	0	0	0	0	0	0	0	0	0	0	0	0	0	0	0	0	0	0	0	0	0	0	0	0	0	0	0	0	0	0	0	0	0	0	0	0	0	0	0	0	0	0	0	0	0	0
0	0	0	0	0	0	0	0	0	0	0	0	0	0	0	0	0	0	0	0	0	0	0	0	0	0	0	0	0	0	0	0	0	0	0	0	0	0	0	0	0	0	0	0	0	0	0	0	0	0
0	0	0	0	0	0	0	0	0	0	0	0	0	0	0	0	0	0	0	0	0	0	0	0	0	0	0	0	0	0	0	0	0	0	0	0	0	0	0	0	0	0	0	0	0	0	0	0	0	0
0	0	0	0	0	0	0	0	0	0	0	0	0	0	0	0.0001	0.0001	0.0003	0.0007	0.0015	0.0031	0.0062	0.0119	0.0222	0.0396	0.0679	0.112	0.1774	0.27	0.3948	0.5546	0.7486	0.9709	1.2099	1.4485	1.6661	1.8414	1.9552	1.9947	1.9552	1.8414	1.6661	1.4485	1.2099	0.9709	0.7486	0.5546	0.3948	0.27	0.1774
0	0	0	0	0	0	0	0	0	0	0	0	0	0	0	0	0	0	0	0	0	0	0	0	0	0	0	0	0	0	0	0	0	0	0	0	0	0	0	0	0	0	0	0	0	0	0	0	0	0
0.0062	0.0119	0.0222	0.0396	0.0679	0.112	0.1774	0.27	0.3948	0.5546	0.7486	0.9709	1.2099	1.4485	1.6661	1.8414	1.9552	1.9947	1.9552	1.8414	1.6661	1.4485	1.2099	0.9709	0.7486	0.5546	0.3948	0.27	0.1774	0.112	0.0679	0.0396	0.0222	0.0119	0.0062	0.0031	0.0015	0.0007	0.0003	0.0001	0.0001	0	0	0	0	0	0	0	0	0
0	0	0	0	0	0	0	0	0	0	0	0	0	0	0	0	0	0	0	0	0	0	0	0	0	0	0	0	0	0	0	0	0	0	0	0	0	0	0	0	0	0	0	0	0	0	0	0	0	0
0	0	0	0	0	0	0	0	0	0	0	0	0	0	0	0	0	0	0	0	0	0	0	0	0	0	0	0	0	0	0	0	0	0	0	0	0	0	0	0	0	0	0	0	0	0	0	0	0	0
0	0	0	0	0	0	0	0	0	0	0	0	0	0	0	0	0	0	0	0	0	0	0	0	0	0	0	0	0	0	0	0	0	0	0	0	0	0	0	0	0	0	0	0	0	0	0	0	0	0
0	0	0	0	0	0	0	0	0	0	0	0	0	0	0	0	0	0	0	0	0	0	0	0	0	0	0	0	0	0	0	0	0	0	0	0	0	0	0	0	0	0	0	0	0	0	0	0	0	0
0	0	0	0	0	0	0	0	0	0	0	0	0	0	0	0	0	0	0	0	0	0	0	0	0	0	0	0	0	0	0	0	0	0	0	0	0	0	0	0	0	0	0	0	0	0	0	0	0	0
0	0	0	0	0	0	0	0	0	0	0	0	0	0	0	0	0	0	0	0	0	0	0	0	0	0	0	0	0	0	0	0	0	0	0	0	0	0	0	0	0	0	0	0	0	0	0	0	0	0
0	0	0	0	0	0	0	0	0	0	0	0	0	0	0	0	0	0	0	0	0	0	0	0	0	0	0	0	0	0	0	0	0	0	0	0	0	0	0	0	0	0	0	0	0	0	0	0	0	0
0	0	0	0	0	0	0	0	0	0	0	0	0	0	0	0	0	0	0	0	0	0	0	0	0	0	0	0	0	0	0	0	0	0	0	0	0	0	0	0	0	0	0	0	0	0	0	0	0	0
0	0	0	0	0	0	0	0	0	0	0	0	0	0	0	0	0	0	0	0	0	0	0	0	0	0	0	0	0	0	0	0	0	0	0	0	0	0	0	0	0	0	0	0	0	0	0	0	0	0
0	0	0	0	0	0	0	0	0	0	0	0	0	0	0	0	0	0	0	0	0	0	0	0	0	0	0	0	0	0	0	0	0	0	0	0	0	0	0	0	0	0	0	0	0	0	0	0	0	0
0	0	0	0	0	0	0	0	0	0	0	0	0	0	0	0	0	0	0	0	0	0	0	0	0	0	0	0	0	0	0	0	0	0	0	0	0	0	0	0	0	0	0	0	0	0	0	0	0	0
0	0	0	0	0	0	0	0	0	0	0	0	0	0	0	0	0	0	0	0	0	0	0	0	0	0	0	0	0	0	0	0	0	0	0	0	0	0	0	0	0	0	0	0	0	0	0	0	0	0
0	0	0	0	0	0	0	0	0	0	0	0	0	0	0	0	0	0	0	0	0	0	0	0	0	0	0	0	0	0	0	0	0	0	0	0	0	0	0	0	0	0	0	0	0	0	0	0	0	0
0	0	0	0	0	0	0	0	0	0	0	0	0	0	0	0	0	0	0	0	0	0	0	0	0	0	0	0	0	0	0	0	0	0	0	0	0	0	0	0	0	0	0	0	0	0	0	0	0	0
0.3948	0.5546	0.7486	0.9709	1.2099	1.4485	1.6661	1.8414	1.9553	1.995	1.9559	1.8428	1.6692	1.4546	1.2218	0.9931	0.7883	0.6226	0.507	0.448	0.4488	0.5098	0.6287	0.8001	1.0152	1.2614	1.5225	1.7812	2.0202	2.226	2.3901	2.5106	2.5915	2.6403	2.6648	2.6709	2.6607	2.6326	2.5839	2.5134	2.4247	2.3283	2.2408	2.1829	2.1754	2.234	2.3652	2.5638	2.8126	3.0837
0.3948	0.5546	0.7486	0.9709	1.2099	1.4485	1.6661	1.8414	1.9552	1.9947	1.9552	1.8414	1.6661	1.4485	1.2099	0.9709	0.7486	0.5546	0.3948	0.27	0.1774	0.112	0.0679	0.0396	0.0222	0.0119	0.0062	0.0031	0.0015	0.0007	0.0003	0.0001	0.0001	0	0	0	0	0	0	0	0	0	0	0	0	0.0001	0.0001	0.0003	0.0007	0.0015
1.8414	1.9552	1.9947	1.9552	1.8414	1.6661	1.4485	1.2099	0.9709	0.7486	0.5546	0.3948	0.27	0.1774	0.112	0.0679	0.0396	0.0222	0.0119	0.0062	0.0031	0.0015	0.0007	0.0003	0.0001	0.0001	0	0	0	0	0	0	0	0	0	0	0	0	0	0	0	0	0	0	0	0	0	0	0	0
0	0	0	0	0	0	0	0	0	0	0	0	0	0	0	0	0	0	0	0	0	0	0	0	0	0	0	0	0	0	0	0	0	0	0	0	0	0	0	0	0	0	0	0	0	0	0	0	0	0
0	0	0	0	0	0	0	0	0	0	0	0	0	0	0	0	0	0	0	0	0	0	0	0	0	0	0	0	0	0	0	0	0	0	0	0	0	0	0	0	0	0	0	0	0	0	0	0	0	0
1.2099	1.4485	1.6661	1.8414	1.9552	1.9947	1.9552	1.8414	1.6661	1.4485	1.2099	0.9709	0.7486	0.5546	0.3948	0.27	0.1774	0.112	0.0679	0.0396	0.0222	0.0119	0.0062	0.0031	0.0016	0.001	0.001	0.0016	0.0031	0.0062	0.0119	0.0222	0.0396	0.0679	0.112	0.1774	0.27	0.3948	0.5546	0.7486	0.9709	1.2099	1.4485	1.6661	1.8414	1.9552	1.9947	1.9552	1.8414	1.6661
0	0	0	0	0	0	0	0	0	0	0	0	0	0	0	0	0	0	0	0	0	0	0	0	0	0	0	0	0	0	0	0	0	0	0	0	0	0	0	0	0	0	0	0	0	0	0	0	0.0001	0.0001
0	0	0	0	0	0	0	0	0	0	0	0	0	0	0	0	0	0	0	0	0	0	0	0	0	0	0	0	0	0	0	0	0	0	0	0	0	0	0	0	0	0	0	0	0	0	0	0	0	0
0	0	0	0	0	0	0	0	0	0	0	0	0	0	0	0	0	0	0	0	0	0	0	0	0	0	0	0	0	0	0	0	0	0	0	0	0	0	0	0	0	0	0	0	0	0	0	0	0	0
0	0	0	0	0	0	0	0	0	0	0	0	0	0	0	0	0	0	0	0	0	0	0	0	0	0	0	0	0	0	0	0	0	0	0	0	0	0	0	0	0	0	0	0	0	0	0	0	0	0
0	0	0	0	0	0	0	0	0	0	0	0	0	0	0	0	0	0	0	0	0	0	0	0	0	0	0	0	0	0	0	0	0	0	0	0	0	0	0	0	0	0	0	0	0	0	0	0	0	0
0	0	0	0	0	0	0	0	0	0	0	0	0	0	0	0	0	0	0	0	0	0	0	0	0	0	0	0	0	0	0	0	0	0	0	0	0	0	0	0	0	0	0	0	0	0	0	0	0	0
0	0	0	0	0	0	0	0	0.0001	0.0001	0.0003	0.0007	0.0015	0.0031	0.0062	0.0119	0.0222	0.0396	0.0679	0.112	0.1774	0.27	0.3948	0.5546	0.7486	0.9709	1.2099	1.4485	1.6661	1.8414	1.9552	1.9947	1.9552	1.8414	1.6661	1.4485	1.2099	0.9709	0.7486	0.5546	0.3948	0.27	0.1774	0.112	0.0679	0.0396	0.0222	0.0119	0.0062	0.0031
0	0	0	0	0	0	0	0	0	0	0	0	0	0	0	0	0	0	0	0	0	0	0	0	0	0	0	0	0	0	0	0	0	0	0	0	0	0	0	0	0	0	0	0	0	0	0	0	0	0
0	0	0	0	0	0	0	0	0	0	0	0	0	0	0	0	0	0	0	0	0	0	0	0	0	0	0	0	0	0	0	0	0	0	0	0	0	0	0	0	0	0	0	0	0	0	0	0	0	0
0	0	0	0	0	0	0	0	0	0	0	0	0	0	0	0	0	0	0	0	0	0	0	0	0	0	0	0	0	0	0	0	0	0	0	0	0	0	0.0001	0.0001	0.0003	0.0007	0.0015	0.0031	0.0062	0.0119	0.0222	0.0396	0.0679	0.112
0	0	0	0	0	0	0	0	0	0	0	0	0	0	0	0	0	0	0	0	0	0	0	0	0	0	0	0	0	0	0	0	0	0	0	0	0	0	0	0	0	0	0	0	0	0	0	0	0	0
0	0	0	0	0	0	0	0	0	0	0	0	0	0	0	0	0	0	0	0	0	0	0	0	0	0	0	0	0	0	0	0	0	0	0	0	0	0	0	0	0	0	0	0	0	0	0	0	0	0
0	0	0	0	0	0	0	0	0	0	0	0	0	0	0	0	0	0	0	0	0	0	0	0	0	0	0	0	0	0	0	0	0	0	0	0	0	0	0	0	0	0	0	0	0	0	0	0	0	0
0	0	0	0	0	0	0	0	0	0	0	0	0	0	0	0	0	0	0	0	0	0	0	0	0	0	0	0	0	0	0	0	0	0	0	0	0	0	0	0	0	0	0	0	0	0	0	0	0	0
0	0	0	0	0	0	0	0	0	0	0	0	0	0	0	0	0	0	0	0	0	0	0	0	0	0	0	0	0	0	0	0	0	0	0	0	0	0	0	0	0	0	0	0	0	0	0	0	0	0
0	0	0	0	0	0	0	0	0	0	0	0	0	0	0	0	0	0	0	0	0	0	0	0	0	0	0	0	0	0	0	0	0	0	0	0	0	0	0	0	0	0	0	0	0	0	0	0	0	0
0	0	0	0	0	0	0	0	0	0	0	0	0	0	0	0	0	0	0	0	0	0	0	0	0	0	0	0	0	0	0	0	0	0	0	0	0	0	0	0	0	0	0	0	0	0	0	0	0	0
0.0429	0.0747	0.1254	0.2026	0.3157	0.4746	0.6887	0.9656	1.3088	1.7166	2.1804	2.6847	3.2071	3.7198	4.1921	4.5929	4.894	5.0729	5.1155	5.0183	4.7897	4.449	4.0262	3.5579	3.0844	2.6444	2.2712	1.9882	1.8068	1.7251	1.7285	1.7925	1.8861	1.9769	2.0357	2.0407	1.9806	1.8548	1.673	1.4518	1.2114	0.9717	0.749	0.5547	0.3948	0.27	0.1774	0.112	0.0679	0.0396
0	0	0	0	0	0	0	0	0	0	0	0	0	0	0	0	0	0	0	0	0	0	0	0	0	0	0	0	0	0	0	0	0	0	0	0	0	0	0	0	0	0	0	0	0	0	0	0	0	0
0	0	0	0	0	0	0	0	0	0	0	0	0	0	0	0	0	0	0	0	0	0	0	0	0	0	0	0	0	0	0	0	0	0	0	0	0	0	0	0	0	0	0	0	0	0	0	0	0	0
0	0	0	0	0	0	0	0	0	0	0	0	0	0	0	0	0	0	0	0	0	0.0001	0.0001	0.0003	0.0007	0.0015	0.0031	0.0062	0.0119	0.0222	0.0396	0.0679	0.112	0.1774	0.27	0.3948	0.5546	0.7486	0.9709	1.2099	1.4485	1.6661	1.8414	1.9552	1.9947	1.9552	1.8414	1.6661	1.4485	1.2099
0	0	0	0	0	0	0	0	0	0	0	0	0	0	0	0	0	0	0	0	0	0	0	0	0	0	0	0	0	0	0	0	0	0	0	0	0	0	0	0	0	0	0	0	0	0	0	0	0	0
0	0	0	0	0	0	0	0	0	0	0	0	0	0	0	0	0	0	0	0	0	0	0	0	0	0	0	0	0	0	0	0	0	0	0	0	0	0	0	0	0	0	0	0	0	0	0	0	0	0
0	0	0	0	0	0	0	0	0	0	0	0	0	0	0	0	0	0	0	0	0	0	0	0	0	0	0	0	0	0	0	0	0	0	0	0	0	0	0	0	0	0	0	0	0	0	0	0	0	0
0	0	0	0	0	0	0	0	0	0	0	0	0	0	0	0	0	0	0	0	0	0	0	0	0	0	0	0	0	0	0	0	0	0	0	0	0	0	0	0	0	0	0	0	0	0	0	0	0	0
1.232	1.488	1.734	1.9533	2.1326	2.2647	2.35	2.396	2.4148	2.4194	2.4197	2.4194	2.4148	2.396	2.35	2.2647	2.1326	1.9533	1.734	1.488	1.232	0.9829	0.7548	0.5577	0.3962	0.2706	0.1777	0.1122	0.0683	0.0403	0.0236	0.015	0.0123	0.015	0.0236	0.0403	0.0683	0.1122	0.1777	0.2706	0.3962	0.5577	0.7548	0.9829	1.232	1.488	1.734	1.9533	2.1326	2.2647
0	0	0	0	0	0	0	0	0	0	0	0	0.0001	0.0001	0.0003	0.0007	0.0015	0.0031	0.0062	0.0119	0.0222	0.0396	0.0679	0.112	0.1774	0.27	0.3948	0.5546	0.7486	0.9709	1.2099	1.4485	1.6661	1.8414	1.9552	1.9947	1.9552	1.8414	1.6661	1.4485	1.2099	0.9709	0.7486	0.5546	0.3948	0.27	0.1774	0.112	0.0679	0.0396
0	0	0	0	0	0	0	0	0	0	0	0	0	0	0	0	0	0	0	0	0	0	0	0	0	0	0	0	0	0	0	0	0	0	0	0	0	0	0	0	0	0	0	0	0	0	0	0	0	0
0	0	0	0	0	0	0	0	0	0	0	0	0	0	0	0	0	0	0	0	0	0	0	0	0	0	0	0	0	0	0	0	0	0	0	0	0	0	0	0	0	0	0	0	0	0	0	0	0	0
0.0007	0.0015	0.0031	0.0062	0.012	0.0223	0.0399	0.0686	0.1134	0.1804	0.2761	0.4067	0.5768	0.7882	1.0388	1.3218	1.6258	1.9361	2.2361	2.5098	2.7433	2.9261	3.0512	3.1146	3.1146	3.0512	2.9261	2.7433	2.5098	2.2361	1.9361	1.6258	1.3218	1.0388	0.7882	0.5768	0.4067	0.2761	0.1804	0.1134	0.0686	0.0399	0.0223	0.012	0.0062	0.0031	0.0015	0.0007	0.0003	0.0001
0	0	0	0	0	0	0	0	0	0	0.0001	0.0001	0.0003	0.0007	0.0015	0.0031	0.0062	0.0119	0.0222	0.0396	0.068	0.1123	0.178	0.2714	0.3978	0.5608	0.7606	0.9931	1.2494	1.5164	1.7781	2.0187	2.2252	2.3895	2.5098	2.59	2.6371	2.6583	2.6583	2.6371	2.59	2.5098	2.3895	2.2252	2.0187	1.7781	1.5164	1.2494	0.9931	0.7606
0	0	0	0	0	0	0	0	0	0	0	0	0	0	0	0	0	0	0	0	0	0	0	0	0	0	0	0	0	0	0	0	0	0	0	0	0	0	0	0	0	0	0	0	0	0	0	0	0	0
0.3949	0.5549	0.7493	0.9724	1.2129	1.4546	1.678	1.8635	1.9948	2.0626	2.0672	2.0187	1.9361	1.8432	1.7645	1.7196	1.7196	1.7645	1.8432	1.9361	2.0187	2.0672	2.0626	1.9948	1.8635	1.678	1.4546	1.2129	0.9724	0.7493	0.5549	0.3949	0.27	0.1774	0.112	0.0679	0.0396	0.0222	0.0119	0.0062	0.0031	0.0015	0.0007	0.0003	0.0001	0.0001	0.0001	0.0003	0.0007	0.0015
0	0	0	0	0	0	0	0	0	0	0	0	0	0	0	0	0	0	0	0	0	0	0	0	0	0	0	0	0	0	0	0	0	0	0	0	0	0	0	0	0	0	0	0	0	0	0	0	0	0
0	0	0	0	0	0	0	0	0	0	0	0	0	0	0	0	0	0.0001	0.0001	0.0003	0.0007	0.0015	0.0031	0.0062	0.0119	0.0222	0.0396	0.0679	0.112	0.1774	0.27	0.3948	0.5546	0.7486	0.9709	1.2099	1.4485	1.6661	1.8414	1.9552	1.9947	1.9552	1.8414	1.6661	1.4485	1.2099	0.971	0.7488	0.5549	0.3954
0	0	0	0	0	0	0	0	0	0	0	0	0	0	0	0	0	0	0	0	0	0	0	0	0	0	0	0	0	0	0	0	0	0	0	0	0	0	0	0	0	0	0	0	0	0	0	0	0	0
0	0	0	0	0	0	0	0	0	0	0	0.0001	0.0001	0.0003	0.0007	0.0015	0.0031	0.0062	0.0119	0.0222	0.0396	0.0679	0.112	0.1774	0.27	0.3948	0.5546	0.7486	0.9709	1.2099	1.4485	1.6661	1.8414	1.9552	1.9947	1.9552	1.8414	1.6661	1.4485	1.2099	0.9709	0.7486	0.5546	0.3948	0.27	0.1774	0.112	0.0679	0.0396	0.0222
0	0	0	0	0	0	0	0	0	0	0	0	0	0	0	0	0	0	0	0	0	0	0	0	0	0	0	0	0	0	0	0	0	0	0	0	0	0	0	0	0	0	0	0	0	0	0	0	0	0
2.1067	2.1326	2.1113	2.0609	2.0031	1.9585	1.9419	1.9585	2.0031	2.0609	2.1113	2.1326	2.1067	2.0231	1.8809	1.6883	1.4604	1.216	0.974	0.7501	0.5554	0.3953	0.2707	0.1788	0.115	0.0742	0.0522	0.0467	0.0577	0.0884	0.1451	0.2373	0.3776	0.5798	0.8575	1.2212	1.6747	2.2118	2.8145	3.4515	4.0809	4.6536	5.1203	5.4379	5.5765	5.5241	5.2875	4.8916	4.3749	3.7832
0	0	0	0	0	0	0	0	0	0	0	0	0	0	0	0	0	0	0	0	0	0	0	0	0	0	0	0	0	0	0	0	0	0	0	0	0	0	0	0	0	0	0	0	0	0	0	0	0	0
1.8069	2.1482	2.49	2.8156	3.1073	3.348	3.5232	3.6223	3.6409	3.581	3.4513	3.2656	3.0417	2.7983	2.5538	2.3247	2.1248	1.9651	1.8538	1.7952	1.7895	1.8321	1.9125	2.0159	2.1251	2.2231	2.2972	2.3415	2.3588	2.3596	2.36	2.3774	2.4263	2.5148	2.6421	2.7984	2.9669	3.1267	3.2564	3.3378	3.3582	3.3127	3.2038	3.0407	2.8385	2.6152	2.39	2.181	2.0027	1.8649
0	0	0	0	0	0	0	0	0	0	0	0	0	0	0	0	0	0	0	0	0	0	0	0	0	0	0	0	0	0	0	0	0	0	0	0	0	0	0	0	0	0	0	0	0	0	0	0	0	0
0.1974	0.2773	0.3743	0.4855	0.605	0.7244	0.8335	0.9217	0.9799	1.002	0.9866	0.9377	0.8639	0.778	0.6949	0.6301	0.598	0.6097	0.6722	0.7869	0.9492	1.1479	1.3662	1.583	1.7759	1.924	2.012	2.0325	1.9877	1.8891	1.7548	1.6065	1.4648	1.3454	1.2569	1.1996	1.1669	1.1474	1.1282	1.0984	1.0511	0.9855	0.9061	0.822	0.7445	0.6851	0.6527	0.6523	0.6834	0.7407
4.0258	4.6839	5.3459	5.9957	6.619	7.2033	7.7387	8.2172	8.633	8.9825	9.2648	9.4829	9.6446	9.7636	9.859	9.9538	10.0723	10.2351	10.4545	10.7304	11.0476	11.3761	11.6747	11.8977	12.0035	11.9625	11.7647	11.4224	10.9694	10.4551	9.9359	9.4655	9.0859	8.8217	8.6779	8.6416	8.6864	8.7791	8.8849	8.9735	9.0219	9.0162	8.9513	8.8296	8.6584	8.4473	8.2055	7.9407	7.6587	7.3643
0	0	0	0	0	0	0	0	0	0	0	0	0	0	0.0001	0.0001	0.0003	0.0007	0.0015	0.0031	0.006	0.0111	0.0198	0.034	0.056	0.0887	0.135	0.1974	0.2773	0.3743	0.4855	0.6049	0.7242	0.8331	0.9207	0.9776	0.9974	0.9776	0.9207	0.8331	0.7242	0.6049	0.4855	0.3743	0.2773	0.1974	0.135	0.0887	0.056	0.034
0.3743	0.4855	0.6049	0.7242	0.8331	0.9207	0.9776	0.9974	0.9776	0.9207	0.8331	0.7242	0.6049	0.4855	0.3743	0.2773	0.1974	0.135	0.0887	0.056	0.034	0.0198	0.0111	0.006	0.0031	0.0015	0.0007	0.0003	0.0001	0.0001	0	0	0	0	0	0	0	0	0	0	0	0	0	0	0	0	0	0	0	0
0	0	0	0	0	0	0	0	0.0001	0.0001	0.0003	0.0007	0.0015	0.0031	0.006	0.0111	0.0198	0.034	0.056	0.0887	0.135	0.1974	0.2773	0.3743	0.4855	0.6049	0.7242	0.8331	0.9207	0.9776	0.9974	0.9776	0.9207	0.8331	0.7242	0.6049	0.4855	0.3743	0.2773	0.1974	0.135	0.0887	0.056	0.034	0.0198	0.0111	0.006	0.0031	0.0015	0.0007
5.7631	6.5182	7.1857	7.7363	8.1529	8.4312	8.579	8.6126	8.5528	8.4212	8.2371	8.0163	7.7705	7.5081	7.2343	6.9518	6.6607	6.3592	6.0449	5.7164	5.3761	5.032	4.6985	4.3958	4.1472	3.9752	3.8974	3.9232	4.0522	4.2745	4.5729	4.9258	5.3113	5.7099	6.1066	6.4923	6.8634	7.2218	7.5727	7.9229	8.2788	8.6436	9.0152	9.3857	9.7403	10.0593	10.3199	10.4999	10.5806	10.5494
0	0	0	0	0	0	0	0	0	0	0	0	0	0	0	0	0.0001	0.0001	0.0003	0.0007	0.0015	0.0031	0.006	0.0111	0.0198	0.034	0.056	0.0887	0.135	0.1974	0.2773	0.3743	0.4855	0.6049	0.7242	0.8331	0.9207	0.9776	0.9974	0.9776	0.9207	0.8331	0.7242	0.6049	0.4855	0.3743	0.2773	0.1974	0.135	0.0887
0.3803	0.4965	0.6247	0.7582	0.8891	1.0094	1.1126	1.1948	1.2551	1.2953	1.3193	1.3307	1.3322	1.3245	1.3061	1.2747	1.2287	1.1686	1.098	1.024	0.9556	0.902	0.8709	0.8657	0.8853	0.9231	0.9688	1.0098	1.0339	1.0317	0.9982	0.9333	0.8421	0.7333	0.6175	0.506	0.4086	0.3334	0.2861	0.27	0.2861	0.3333	0.4083	0.5053	0.616	0.7302	0.8361	0.9222	0.9783	0.9977
0.135	0.1974	0.2773	0.3743	0.4855	0.6049	0.7242	0.8331	0.9207	0.9776	0.9974	0.9776	0.9207	0.8331	0.7242	0.6049	0.4855	0.3743	0.2773	0.1974	0.135	0.0887	0.056	0.034	0.0198	0.0111	0.006	0.0031	0.0015	0.0007	0.0003	0.0001	0.0001	0	0	0	0	0	0	0	0	0	0	0	0	0	0	0	0	0
0	0	0	0	0	0	0	0	0	0	0	0	0	0	0	0	0	0	0	0	0	0	0	0	0	0	0	0	0	0	0	0	0	0	0	0	0	0	0	0	0	0	0	0	0	0	0	0	0	0
1.2395	1.527	1.8227	2.1101	2.3719	2.592	2.7577	2.8613	2.9009	2.8798	2.806	2.6901	2.5442	2.3798	2.2079	2.0385	1.8809	1.7445	1.6388	1.5723	1.5509	1.5767	1.6453	1.746	1.8616	1.9714	2.0542	2.0928	2.0777	2.0088	1.8965	1.7595	1.6212	1.5058	1.433	1.4151	1.4543	1.5422	1.6617	1.7896	1.9006	1.9718	1.9861	1.9351	1.8197	1.6495	1.4402	1.2108	0.9797	0.763
0.3743	0.4855	0.6049	0.7242	0.8331	0.9207	0.9776	0.9974	0.9776	0.9207	0.8331	0.7242	0.6049	0.4855	0.3743	0.2773	0.1974	0.135	0.0887	0.056	0.034	0.0198	0.0111	0.006	0.0031	0.0015	0.0007	0.0003	0.0001	0.0001	0	0	0	0	0	0	0	0	0	0	0	0	0	0	0	0	0	0	0	0
5.8981	6.7157	7.4633	8.1114	8.6399	9.0392	9.3092	9.4567	9.4932	9.4327	9.2905	9.0826	8.8262	8.5385	8.2359	7.9311	7.6318	7.3388	7.0471	6.7484	6.4348	6.1042	5.7629	5.4272	5.1216	4.8753	4.7163	4.6662	4.7366	4.9269	5.2248	5.6087	6.0512	6.5226	6.995	7.4454	7.8578	8.2241	8.5443	8.8245	9.0738	9.3006	9.5085	9.6939	9.8447	9.9418	9.9627	9.8863	9.6983	9.3956
0.6049	0.7242	0.8331	0.9207	0.9778	0.9977	0.9783	0.9222	0.8361	0.7302	0.616	0.5053	0.4083	0.3333	0.2861	0.27	0.2861	0.3333	0.4083	0.5053	0.616	0.7302	0.8361	0.9222	0.9783	0.9977	0.9778	0.9207	0.8331	0.7242	0.6049	0.4855	0.3743	0.2773	0.1974	0.135	0.0887	0.056	0.034	0.0198	0.0111	0.006	0.0031	0.0015	0.0007	0.0003	0.0001	0.0001	0	0
0	0	0	0	0	0	0	0	0	0	0	0	0	0	0	0	0	0	0	0	0	0	0	0	0	0	0	0	0	0	0	0	0	0	0	0	0	0	0	0	0	0	0	0	0	0	0	0	0	0
0	0	0	0	0	0	0	0	0	0	0	0	0	0	0	0	0	0	0	0	0	0	0	0	0	0	0	0	0	0	0	0	0	0	0	0	0	0	0	0	0	0	0	0	0	0	0	0	0	0
0	0	0	0	0	0	0	0	0	0	0	0	0	0	0	0	0	0	0	0	0	0	0	0	0	0	0	0	0	0	0	0	0	0	0	0	0	0	0	0	0	0	0	0	0	0	0	0	0	0
0	0	0	0	0	0	0	0	0	0	0	0	0	0	0	0	0	0	0	0	0	0	0	0	0	0	0	0	0	0	0	0	0	0	0	0	0	0	0	0	0	0	0	0	0	0	0	0	0	0
0	0	0	0	0	0	0	0	0	0	0	0	0	0	0	0	0	0	0	0	0	0	0	0	0	0	0	0	0	0	0	0	0	0	0	0	0	0	0	0	0	0.0001	0.0001	0.0003	0.0007	0.0015	0.0031	0.006	0.0111	0.0198
0	0	0	0	0	0	0	0	0	0	0	0	0	0	0	0	0	0	0	0	0	0	0	0	0	0	0	0	0	0	0	0	0	0	0	0	0	0	0	0	0	0	0	0	0	0	0	0	0	0
0	0	0	0	0	0	0	0	0	0	0	0	0	0	0	0	0	0	0	0	0	0	0	0	0	0	0	0	0	0	0	0	0	0	0	0	0	0	0	0	0	0	0	0	0	0	0	0	0	0
0	0	0	0	0	0	0	0	0	0	0	0	0	0	0	0	0	0	0	0	0	0	0	0	0	0	0	0	0	0	0	0	0	0	0	0	0	0	0	0	0	0	0	0	0	0	0	0	0	0
0	0	0	0	0	0	0	0	0	0	0	0	0	0	0	0	0	0	0	0	0	0	0	0	0	0	0	0	0	0	0	0	0	0	0	0	0	0	0	0	0	0	0	0	0	0	0	0	0	0
0	0	0	0	0	0	0	0	0	0	0	0	0	0	0.0001	0.0001	0.0003	0.0007	0.0015	0.0031	0.006	0.0111	0.0198	0.034	0.056	0.0887	0.135	0.1974	0.2773	0.3743	0.4855	0.6049	0.7242	0.8331	0.9207	0.9776	0.9974	0.9776	0.9207	0.8331	0.7242	0.6049	0.4855	0.3743	0.2773	0.1974	0.135	0.0887	0.056	0.034
0	0	0	0	0	0	0	0	0	0	0	0	0	0	0	0	0	0	0	0	0	0	0	0	0	0	0	0	0	0	0	0	0	0	0	0	0	0	0	0	0	0	0	0	0	0	0	0	0	0
0	0	0	0	0	0	0	0	0	0	0	0	0	0	0	0	0	0	0	0	0	0	0	0	0	0	0	0	0	0	0	0	0	0	0	0	0	0	0	0	0	0	0	0	0	0	0	0	0	0
0	0	0	0	0	0	0	0	0	0	0	0	0	0	0	0	0	0	0	0	0	0	0	0	0	0	0	0	0	0	0	0	0	0	0	0	0	0	0	0	0	0	0	0	0	0	0	0	0	0
0	0	0	0	0	0	0	0	0	0	0	0	0	0	0	0	0	0	0	0	0	0	0	0	0	0	0	0	0	0	0	0	0	0	0	0	0	0	0	0	0	0	0	0	0	0	0	0	0	0
0	0	0	0	0	0	0	0	0	0	0	0	0	0	0	0	0	0	0	0	0	0	0	0	0	0	0	0	0	0	0	0	0	0	0	0	0	0	0	0	0	0	0	0	0	0	0	0	0	0
0	0	0	0	0	0	0	0	0	0	0	0	0	0	0	0	0	0	0	0	0	0	0	0	0	0	0	0	0	0	0	0	0	0	0	0	0	0	0	0	0	0	0	0	0	0	0	0	0	0
0	0	0	0	0	0	0	0	0	0	0	0	0	0	0	0	0	0	0	0	0	0	0	0	0	0	0	0	0	0	0	0	0	0	0	0	0	0	0	0	0	0	0	0	0	0	0	0	0	0
0	0	0	0	0	0	0	0	0	0	0	0	0	0	0	0	0	0	0	0	0	0	0	0	0	0	0	0	0	0	0	0	0	0	0	0	0	0	0	0	0	0	0	0	0	0	0	0	0	0
0	0	0	0	0	0	0	0	0	0	0	0	0	0	0	0	0	0	0	0	0	0	0	0	0	0	0	0	0	0	0	0	0	0	0	0	0	0	0	0	0	0	0	0	0	0	0	0	0	0
0	0	0	0	0	0	0	0	0	0	0	0	0	0	0	0	0	0	0	0	0	0	0	0	0	0	0	0	0	0	0	0	0	0	0	0	0	0	0	0	0	0	0	0	0	0	0	0	0	0
0	0	0	0	0	0	0	0	0	0	0	0	0	0	0	0	0	0	0	0	0	0	0	0	0	0	0	0	0	0	0	0	0	0	0	0	0	0	0	0	0	0	0	0	0	0	0	0	0	0
0	0	0	0	0	0	0	0	0	0	0	0	0	0	0	0	0	0	0	0	0	0	0	0	0	0	0	0	0	0	0	0	0	0	0	0	0	0	0	0	0	0	0	0	0	0	0	0	0	0
0	0	0	0	0	0	0	0	0	0	0	0	0	0	0	0	0	0	0	0	0	0	0	0	0	0	0	0	0	0	0	0	0	0	0	0	0	0	0	0	0	0	0	0	0	0	0	0	0	0
0	0	0	0	0	0	0	0	0	0	0	0	0	0	0	0	0	0	0	0	0	0	0	0	0	0	0	0	0	0	0	0	0	0	0	0	0	0	0	0	0	0	0	0	0	0	0	0	0	0
0	0	0	0	0	0	0	0	0	0	0	0	0	0	0	0	0	0	0	0	0	0	0	0	0	0	0	0	0	0	0	0	0	0	0	0	0	0	0	0	0	0	0	0	0	0	0	0	0	0
0	0	0	0	0	0	0	0	0	0	0	0	0	0	0	0	0	0	0	0	0	0	0	0	0	0	0	0	0	0	0	0	0	0	0	0	0	0	0	0	0	0	0	0	0	0	0	0	0	0
0	0	0	0	0	0	0	0	0	0	0	0	0	0	0	0	0	0	0	0	0	0	0	0	0	0	0	0	0	0	0	0	0	0	0	0	0	0	0	0	0	0	0	0	0	0	0	0	0	0
0	0	0	0	0	0	0	0	0	0	0	0	0	0	0	0	0	0	0	0	0	0	0	0	0	0	0	0	0	0	0	0	0	0	0	0	0	0	0	0	0	0	0	0	0	0	0	0	0	0
0	0	0	0	0	0	0	0	0	0	0	0	0	0	0	0	0	0	0	0	0	0	0	0	0	0	0	0	0	0	0	0	0	0	0	0	0	0	0	0	0	0	0	0	0	0	0	0	0	0
0	0	0	0	0	0	0	0	0	0	0	0	0	0	0	0	0	0	0	0	0	0	0	0	0	0	0	0	0	0	0	0	0	0	0	0	0	0	0	0	0	0	0	0	0	0	0	0	0	0
0	0	0	0	0	0	0	0	0	0	0	0	0	0	0	0	0	0	0	0	0	0	0	0	0	0	0	0	0	0	0	0	0	0	0	0	0	0	0	0	0	0	0	0	0	0	0	0	0	0
0	0	0	0	0	0	0	0	0	0	0	0	0	0	0	0	0	0	0	0	0	0	0	0	0	0	0	0	0	0	0	0	0	0	0	0	0	0	0	0	0	0	0	0	0	0	0	0	0	0
0	0	0	0	0	0	0	0	0	0	0	0	0	0	0	0.0001	0.0001	0.0003	0.0007	0.0015	0.0031	0.006	0.0111	0.0198	0.034	0.056	0.0887	0.135	0.1974	0.2773	0.3743	0.4855	0.6049	0.7242	0.8331	0.9207	0.9776	0.9974	0.9776	0.9207	0.8331	0.7242	0.6049	0.4855	0.3743	0.2773	0.1974	0.135	0.0887	0.056
0	0	0	0	0	0	0	0	0	0	0	0	0	0	0	0	0	0	0	0	0	0	0	0	0	0	0	0	0	0	0	0	0	0	0	0	0	0	0	0	0	0	0	0	0	0	0	0	0	0
0	0	0	0	0	0	0	0	0	0	0	0.0001	0.0002	0.0004	0.0009	0.0019	0.0038	0.0075	0.0142	0.0257	0.045	0.0758	0.1226	0.191	0.2861	0.4123	0.5717	0.7628	0.9792	1.2097	1.438	1.6449	1.8107	1.9181	1.9554	1.9184	1.8114	1.6464	1.4411	1.2157	0.9903	0.7826	0.6057	0.4683	0.3749	0.3263	0.3207	0.3546	0.4224	0.5172
0	0	0	0	0	0	0	0	0	0	0	0	0	0	0	0	0	0	0	0	0	0	0	0	0	0	0	0	0	0	0	0	0	0	0	0	0	0	0	0	0	0	0	0	0	0	0	0	0	0
0	0	0	0	0	0	0	0	0	0	0	0	0	0	0	0	0	0	0	0	0	0	0	0	0	0	0	0	0	0	0	0	0	0	0	0	0	0	0	0	0	0	0	0	0	0	0	0	0	0
0	0	0	0	0	0	0	0	0	0	0	0	0	0	0	0	0	0	0	0	0	0	0	0	0	0	0	0	0	0	0	0	0	0	0	0	0	0	0	0	0	0	0	0	0	0	0	0	0	0
0	0	0	0	0	0	0	0	0	0	0	0	0	0	0	0	0	0	0	0	0	0	0	0	0	0	0	0	0	0	0	0	0	0	0	0	0	0	0	0	0	0	0	0	0	0	0	0	0	0
0	0	0	0	0	0.0001	0.0001	0.0003	0.0007	0.0015	0.0031	0.006	0.0111	0.0198	0.034	0.056	0.0887	0.135	0.1974	0.2773	0.3743	0.4855	0.6049	0.7242	0.8331	0.9207	0.9776	0.9974	0.9776	0.9207	0.8331	0.7242	0.6049	0.4855	0.3743	0.2773	0.1974	0.135	0.0888	0.0563	0.0347	0.0213	0.0142	0.0119	0.0142	0.0213	0.0347	0.0563	0.0888	0.135
0	0	0	0	0	0	0	0	0	0	0	0	0	0	0	0	0	0	0	0	0	0	0	0	0	0	0	0	0	0	0	0	0	0	0	0	0	0	0	0	0	0	0	0	0	0	0	0	0	0
0	0	0	0	0	0	0	0	0	0	0	0	0	0	0	0	0	0	0	0	0	0	0	0	0	0	0	0	0	0	0	0	0	0	0	0	0	0	0	0	0	0	0	0	0	0	0	0	0	0
0	0	0	0	0	0	0	0	0	0	0	0	0	0	0	0	0	0	0	0	0	0	0	0	0	0	0	0	0	0	0	0	0	0	0	0	0	0	0	0	0	0	0	0	0	0	0	0	0	0
0	0	0	0	0	0	0	0	0	0	0	0	0	0	0	0	0	0	0	0	0	0	0	0	0	0	0	0	0	0	0	0	0	0	0	0	0	0	0	0	0	0	0	0	0	0	0	0	0	0
0	0	0	0	0	0	0	0	0	0	0	0	0	0	0	0	0	0	0	0	0	0	0	0	0	0	0	0	0	0	0	0	0	0	0	0	0	0	0	0	0	0	0	0	0	0	0	0	0	0
0.86	1.0909	1.3302	1.5596	1.7584	1.9073	1.992	2.0059	1.9522	1.844	1.7027	1.5544	1.4259	1.3407	1.315	1.3556	1.4597	1.6149	1.8028	2.0017	2.1914	2.3567	2.4902	2.5935	2.6758	2.7514	2.8361	2.942	3.0748	3.2309	3.3975	3.5544	3.6776	3.7441	3.7366	3.6476	3.4807	3.2507	2.9803	2.6958	2.4228	2.1818	1.9865	1.8433	1.7532	1.7141	1.7227	1.7757	1.87	2.0006
0	0	0	0	0	0	0	0	0	0	0	0	0	0	0.0001	0.0001	0.0003	0.0007	0.0015	0.0031	0.006	0.0111	0.0198	0.034	0.056	0.0887	0.1351	0.1977	0.278	0.3758	0.4885	0.6109	0.7353	0.8529	0.9547	1.0337	1.0862	1.1129	1.1188	1.1119	1.1016	1.0964	1.1015	1.1183	1.1443	1.174	1.2013	1.221	1.231	1.2319
0	0	0	0	0	0	0	0	0	0	0	0	0	0	0	0	0	0	0	0	0	0	0	0	0	0	0	0	0	0	0	0	0	0	0	0	0	0	0	0	0	0	0	0	0	0	0	0	0	0
0	0	0	0	0	0	0	0	0	0	0	0	0	0	0	0	0	0	0	0	0	0	0	0	0	0	0	0	0	0	0	0	0	0	0	0	0	0	0	0	0	0	0	0	0	0	0	0	0	0
0.6049	0.7242	0.8331	0.9207	0.9776	0.9974	0.9776	0.9207	0.8331	0.7242	0.6049	0.4855	0.3744	0.2774	0.1977	0.1357	0.0902	0.0591	0.0399	0.0309	0.0309	0.0399	0.0591	0.0902	0.1357	0.1977	0.2774	0.3744	0.4855	0.6049	0.7242	0.8331	0.9207	0.9776	0.9974	0.9776	0.9207	0.8332	0.7246	0.6057	0.487	0.3774	0.2833	0.2085	0.1548	0.1227	0.112	0.1227	0.1549	0.2087
0	0	0	0	0	0	0	0	0	0	0	0	0	0	0	0	0	0	0	0	0	0	0	0	0	0	0	0	0	0	0	0	0	0	0	0	0	0	0	0	0	0	0	0	0	0	0	0	0	0
0	0	0	0	0	0	0	0	0	0	0	0	0	0	0	0	0	0	0	0	0	0	0	0	0	0	0	0	0	0	0	0	0	0	0	0	0	0	0	0	0	0	0	0	0	0	0	0	0	0
0	0	0	0	0	0	0	0	0	0	0	0	0	0	0	0	0	0	0	0	0	0	0	0	0	0	0	0	0	0	0	0	0	0	0	0	0	0	0	0	0	0	0	0	0	0	0	0	0	0
1.254	1.6102	1.9909	2.3719	2.7252	3.023	3.2425	3.3695	3.4013	3.3464	3.2231	3.0556	2.8698	2.6897	2.5345	2.4162	2.3401	2.3044	2.3019	2.3216	2.3511	2.3787	2.3961	2.3998	2.3916	2.3781	2.3687	2.373	2.3982	2.4472	2.5186	2.6072	2.7061	2.8089	2.9117	3.0129	3.1129	3.2125	3.3111	3.4053	3.4882	3.5507	3.5822	3.5726	3.5145	3.404	3.2423	3.0362	2.7982	2.5453
0	0	0	0	0	0	0	0	0	0	0	0	0	0	0	0	0	0	0	0	0	0	0	0	0	0	0	0	0	0	0	0	0	0	0	0	0	0	0	0	0	0	0	0	0	0	0	0	0	0
0	0	0	0	0	0	0	0	0	0	0	0	0	0	0	0	0	0	0	0	0	0	0	0	0	0	0	0	0	0	0	0	0	0	0	0	0	0	0	0	0	0	0	0	0	0	0	0	0	0
0	0	0	0	0	0	0	0	0	0	0	0	0	0	0	0	0	0	0	0	0	0	0	0	0	0	0	0	0	0	0	0	0	0	0	0	0	0	0	0	0	0	0	0	0	0	0	0	0	0
0	0	0	0	0	0	0	0	0	0	0	0	0	0	0	0	0	0	0	0	0	0	0	0	0	0	0	0	0	0	0	0	0	0	0	0	0	0	0	0	0	0	0	0	0	0	0	0	0	0
0	0	0	0	0	0	0	0	0	0	0	0	0	0	0	0	0	0	0	0	0	0	0	0	0	0	0	0	0	0	0	0	0	0	0	0	0	0	0	0	0	0	0	0	0	0	0	0	0	0
0	0	0	0	0	0	0	0	0	0	0	0	0	0	0	0	0	0	0	0	0	0	0	0	0	0	0	0	0	0	0	0	0	0	0	0	0	0	0	0	0	0	0	0	0	0	0	0	0	0
0	0	0	0	0	0	0	0	0	0	0	0	0	0	0	0	0	0	0	0	0	0	0	0	0	0	0	0	0	0	0	0	0	0	0	0	0	0	0	0	0	0	0	0	0	0	0	0	0	0
0	0	0	0	0	0	0	0	0	0	0	0	0	0	0	0	0	0	0	0	0	0	0	0	0	0	0	0	0	0	0	0	0	0	0	0	0	0	0	0	0	0	0	0	0	0	0	0	0	0
0	0	0	0	0	0	0	0	0	0	0	0	0	0	0	0	0	0	0	0	0	0	0	0	0	0	0	0	0	0	0	0	0	0	0	0	0	0	0	0	0	0	0	0	0	0	0	0	0	0
0.7628	0.9792	1.2097	1.438	1.6449	1.8107	1.918	1.9552	1.918	1.8107	1.6449	1.438	1.2097	0.9792	0.7628	0.5717	0.4123	0.2861	0.191	0.1226	0.0758	0.045	0.0257	0.0142	0.0075	0.0038	0.0019	0.0009	0.0004	0.0002	0.0002	0.0004	0.0007	0.0015	0.0031	0.006	0.0111	0.0199	0.0341	0.0563	0.0895	0.1367	0.2008	0.284	0.387	0.5084	0.645	0.7916	0.9423	1.0911
0	0	0	0	0	0	0	0	0	0	0	0	0	0	0	0	0	0	0	0	0	0	0	0	0	0	0	0	0	0	0	0	0	0	0	0	0	0	0	0	0	0	0	0	0	0	0	0	0	0
0	0	0	0	0	0	0	0	0	0	0	0	0	0	0	0	0	0	0	0	0	0	0	0	0	0	0	0	0	0	0	0	0	0	0	0	0	0	0	0	0	0	0	0	0	0	0	0	0	0
0	0	0	0	0	0	0	0	0	0	0	0	0	0	0	0	0	0	0	0	0	0	0	0	0	0	0	0	0	0	0	0	0	0	0	0	0	0	0	0	0	0	0	0	0	0	0	0	0	0
0	0	0	0	0	0	0	0	0	0	0	0	0	0	0	0	0	0	0	0	0	0	0	0	0	0	0	0	0	0	0	0	0	0	0	0	0	0	0	0	0	0	0	0	0	0	0	0	0	0
0	0	0	0	0	0	0	0	0	0	0	0	0	0	0	0	0	0	0	0	0	0	0	0	0	0	0	0	0	0	0	0	0	0	0	0	0	0	0	0	0	0	0	0	0	0	0	0	0	0
0	0	0	0	0	0	0	0	0	0	0	0	0	0	0	0	0	0	0	0	0	0	0	0	0	0	0	0	0	0	0	0	0	0	0	0	0	0	0	0	0	0	0	0	0	0	0	0	0	0
0.7628	0.9792	1.2097	1.438	1.6449	1.8107	1.918	1.9552	1.918	1.8107	1.6449	1.438	1.2097	0.9792	0.7628	0.5717	0.4123	0.2861	0.191	0.1226	0.0758	0.045	0.0257	0.0142	0.0075	0.0038	0.0019	0.0009	0.0004	0.0002	0.0002	0.0004	0.0007	0.0015	0.0031	0.006	0.0111	0.0199	0.0341	0.0563	0.0895	0.1367	0.2008	0.284	0.387	0.5084	0.645	0.7916	0.9423	1.0911
0	0	0	0	0	0	0	0	0	0	0	0	0	0	0	0	0	0	0	0	0	0	0	0	0	0	0	0	0	0	0	0	0	0	0	0	0	0	0	0	0	0	0	0	0	0	0	0	0	0
0	0	0	0	0	0	0	0	0	0	0	0	0	0	0	0	0	0	0	0	0	0	0	0	0	0	0	0	0	0	0	0	0	0	0	0	0	0	0	0	0	0	0	0	0	0	0	0	0	0
0	0	0	0	0	0	0	0	0	0	0	0	0	0	0	0	0	0	0	0	0	0	0	0	0	0	0	0	0	0	0	0	0	0	0	0	0	0	0	0	0	0	0	0	0	0	0	0	0	0
0	0	0	0	0	0	0	0	0	0	0	0	0	0	0	0	0	0	0	0	0	0	0	0	0	0	0	0	0	0	0	0	0	0	0	0	0	0	0	0	0	0	0	0	0	0	0	0	0	0
0.135	0.1974	0.2773	0.3743	0.4855	0.6049	0.7242	0.8331	0.9207	0.9776	0.9974	0.9776	0.9207	0.8331	0.7242	0.6049	0.4855	0.3743	0.2773	0.1974	0.135	0.0887	0.056	0.034	0.0198	0.0111	0.006	0.0031	0.0015	0.0007	0.0003	0.0001	0.0001	0	0	0	0	0	0	0	0	0	0	0	0	0	0	0	0	0
0	0	0	0	0	0	0	0	0	0	0	0	0	0	0	0	0	0	0	0	0	0	0	0	0	0	0	0	0	0	0	0	0	0	0	0	0	0	0	0	0	0	0	0	0	0	0	0	0	0
0	0	0	0	0	0	0	0	0	0	0	0	0	0	0	0	0	0	0	0	0	0	0	0	0	0	0	0	0	0	0	0	0	0	0	0	0	0	0	0	0	0	0	0	0	0	0	0	0	0
0	0	0	0	0	0	0	0	0	0	0	0	0	0	0	0	0	0	0	0	0	0	0	0	0	0	0	0	0	0	0	0	0	0	0	0	0	0	0	0	0	0	0	0	0	0	0	0	0	0
0	0	0	0	0	0	0	0	0	0	0	0	0	0	0	0	0	0	0	0	0	0	0	0	0	0	0	0	0	0	0	0	0	0	0	0	0	0	0	0	0	0	0	0	0	0	0	0	0	0
0	0	0	0	0	0	0	0	0	0	0	0	0	0	0	0	0	0	0	0	0	0	0	0	0	0	0	0	0	0	0	0	0	0	0	0	0	0	0	0	0	0	0	0	0	0	0	0	0	0
0	0	0	0	0	0	0	0	0	0	0	0	0	0	0	0	0	0	0	0	0	0	0	0	0	0	0	0	0	0	0	0	0	0	0	0	0	0	0	0	0	0	0	0	0	0	0	0	0	0
0	0	0	0	0	0	0	0	0	0	0	0	0	0	0	0	0	0	0	0	0	0	0	0	0	0	0	0	0	0	0	0	0	0	0	0	0	0	0	0	0	0	0	0	0	0	0	0	0	0
0	0	0	0	0	0	0	0	0	0	0	0	0	0	0	0	0	0	0	0	0	0	0	0	0	0	0	0	0	0	0	0	0	0	0	0	0	0	0	0	0	0	0	0	0	0	0	0	0	0
0.8523	1.1367	1.4668	1.8324	2.2175	2.6011	2.9598	3.2706	3.5139	3.6771	3.7563	3.757	3.693	3.5837	3.4498	3.31	3.1769	3.0561	2.946	2.8403	2.7308	2.6114	2.4801	2.3399	2.1985	2.0653	1.9497	1.8585	1.795	1.7588	1.7472	1.7565	1.7834	1.8257	1.8827	1.9544	2.0408	2.1408	2.251	2.3657	2.4767	2.5742	2.6487	2.6923	2.7011	2.6759	2.623	2.5523	2.476	2.4058
0	0	0	0	0	0	0	0	0	0	0	0	0	0	0	0	0	0	0	0	0	0	0	0	0	0	0	0	0	0	0	0	0	0	0	0	0	0	0	0	0	0	0	0	0	0	0	0	0	0
0	0	0	0	0	0	0	0	0	0	0	0	0	0	0	0	0	0	0	0	0	0	0	0	0	0	0	0	0	0	0	0	0	0	0	0	0	0	0	0	0	0	0	0	0	0	0	0	0	0
0	0	0	0	0	0	0	0	0	0	0	0	0	0	0	0	0	0	0	0	0	0	0	0	0	0	0	0	0	0	0	0	0	0	0	0	0	0	0	0	0	0	0	0	0	0	0	0	0	0
0	0	0	0	0	0	0	0	0	0	0	0	0	0	0	0	0	0	0	0	0	0	0	0	0	0	0	0	0	0	0	0	0	0	0	0	0	0	0	0	0	0	0	0	0	0	0	0	0	0
0	0	0	0	0	0	0	0	0	0	0	0	0	0	0	0	0	0	0	0	0	0	0	0	0	0	0	0	0	0	0	0	0	0	0	0	0	0	0	0	0	0	0	0	0	0	0	0	0	0
0	0	0	0	0	0	0	0	0	0	0	0	0	0	0	0	0	0	0	0	0	0	0	0	0	0	0	0	0	0	0	0	0	0	0	0	0	0	0	0	0	0	0	0	0	0	0	0	0	0
0	0	0	0	0	0	0	0	0	0	0	0	0	0	0	0	0	0	0	0	0	0	0	0	0	0	0	0	0	0	0	0	0	0	0	0	0	0	0	0	0	0	0	0	0	0	0	0	0	0
0	0	0	0	0	0	0	0	0	0	0	0	0	0	0	0	0	0	0	0	0	0	0	0	0	0	0	0	0	0	0	0	0	0	0	0	0	0	0	0	0	0	0	0	0	0	0	0	0	0
0.034	0.056	0.0888	0.1352	0.1978	0.2782	0.3762	0.4893	0.6124	0.7384	0.8588	0.9657	1.0534	1.12	1.1686	1.2067	1.2453	1.2959	1.3677	1.4648	1.5842	1.7156	1.843	1.9472	2.0098	2.0172	1.9631	1.8502	1.6899	1.4999	1.3015	1.1158	0.9609	0.8493	0.7867	0.7716	0.7959	0.8469	0.9088	0.9657	1.0034	1.0115	0.9851	0.9245	0.8349	0.7251	0.6053	0.4856	0.3744	0.2773
0	0	0	0	0	0	0	0	0	0	0	0	0	0	0	0	0	0	0	0	0	0	0	0	0	0	0	0	0	0	0	0	0	0	0	0	0	0	0	0	0	0	0	0	0	0	0	0	0	0
0	0	0	0	0	0	0	0	0	0	0	0	0	0	0	0	0	0	0	0	0	0	0	0	0	0	0	0	0	0	0	0	0	0	0	0	0	0	0	0	0	0	0	0	0	0	0	0	0	0
0	0	0	0	0	0	0	0	0	0	0	0	0	0	0	0	0	0	0	0	0	0	0	0	0	0	0	0	0	0	0	0	0	0	0	0	0	0	0	0	0	0	0	0	0	0	0	0	0	0
0	0	0	0	0	0	0	0	0	0	0	0	0	0	0	0	0	0	0	0	0	0	0	0	0	0	0	0	0	0	0	0	0	0	0	0	0	0	0	0	0	0	0	0	0	0	0	0	0	0
0	0	0	0	0	0	0	0	0	0	0	0	0	0	0	0	0	0	0	0	0	0	0	0	0	0	0	0	0	0	0	0	0	0	0	0	0	0	0	0	0	0	0	0	0	0	0	0	0	0
0	0	0	0	0	0	0	0	0	0	0	0	0	0	0	0	0	0	0	0	0	0	0	0	0	0	0	0	0	0	0	0	0	0	0	0	0	0	0	0	0	0	0	0	0	0	0	0	0	0
0	0	0	0	0	0	0	0	0	0	0	0	0	0	0	0	0	0	0	0	0	0	0	0	0	0	0	0	0	0	0	0	0	0	0	0	0	0	0	0	0	0	0	0	0	0	0	0	0	0
0	0	0	0	0	0	0	0	0	0	0	0	0	0	0	0	0	0	0	0	0	0	0	0	0	0	0	0	0	0	0	0	0	0	0	0	0	0	0	0	0	0	0	0	0	0	0	0	0	0
0	0	0	0	0	0	0	0	0	0	0	0	0	0	0	0	0	0	0	0	0	0	0	0	0	0	0	0	0	0	0	0	0	0	0	0	0	0	0	0	0	0	0	0	0	0	0	0	0	0
0	0	0	0	0	0	0	0	0	0	0	0	0	0	0	0	0	0	0	0	0	0	0	0	0	0	0	0	0	0	0	0	0	0	0	0	0	0	0	0	0	0	0	0	0	0	0	0	0	0
0	0	0	0	0	0	0	0	0	0	0	0	0	0	0	0	0	0	0	0	0	0	0	0	0	0	0	0	0	0	0	0	0	0	0	0	0	0	0	0	0	0	0	0	0	0	0	0	0	0
0	0	0	0	0	0	0	0	0	0	0	0	0	0	0	0	0	0	0	0	0	0	0	0	0	0	0	0	0	0	0	0	0	0	0	0	0	0	0	0	0	0	0	0	0	0	0	0	0	0
0	0	0	0	0	0	0	0	0	0	0	0	0	0	0	0	0	0	0	0	0	0	0	0	0	0	0	0	0	0	0	0	0	0	0	0	0	0	0	0	0	0	0	0	0	0	0	0	0	0
0	0	0	0	0	0	0	0	0	0	0	0	0	0	0	0	0	0	0	0	0	0	0	0	0	0	0	0	0	0	0	0	0	0	0	0	0	0	0	0	0	0	0	0	0	0	0	0	0	0
0	0	0	0	0	0	0	0	0	0	0	0	0	0	0	0	0	0	0	0	0	0	0	0	0	0	0	0	0	0	0	0	0	0	0	0	0	0	0	0	0	0	0	0	0	0	0	0	0	0
0	0	0	0	0	0	0	0	0	0	0	0	0	0	0	0	0	0	0	0	0	0	0	0	0	0	0	0	0	0	0	0	0	0	0	0	0	0	0	0	0	0	0	0	0	0	0	0	0	0
0	0	0	0	0	0	0	0	0	0	0	0	0	0	0	0	0	0	0	0	0	0	0	0	0	0	0	0	0	0	0	0	0	0	0	0	0	0	0	0	0	0	0	0	0	0	0	0	0	0
0	0	0	0	0	0	0	0	0	0	0	0	0	0	0	0	0	0	0	0	0	0	0	0	0	0	0	0	0	0	0	0	0	0	0	0	0	0	0	0	0	0	0	0	0	0	0	0	0	0
0.7628	0.9792	1.2097	1.438	1.6449	1.8107	1.918	1.9552	1.918	1.8107	1.6449	1.438	1.2097	0.9792	0.7628	0.5717	0.4123	0.2862	0.1913	0.1234	0.0773	0.0481	0.0317	0.0252	0.0273	0.0378	0.0579	0.0897	0.1358	0.1985	0.2794	0.3785	0.4937	0.6206	0.7531	0.8841	1.0075	1.12	1.2223	1.3197	1.4216	1.5397	1.6844	1.8615	2.0695	2.2978	2.5271	2.7323	2.8861	2.9646
2.788	3.0656	3.2849	3.4362	3.5177	3.5361	3.5079	3.458	3.418	3.4223	3.5035	3.6867	3.9848	4.3945	4.8958	5.4537	6.0227	6.5533	6.9992	7.3245	7.5078	7.5448	7.4475	7.2405	6.9555	6.625	6.2767	5.9299	5.5939	5.2697	4.9536	4.6407	4.3291	4.0217	3.7266	3.4558	3.2224	3.0381	2.9108	2.843	2.8311	2.866	2.9344	3.021	3.1106	3.1912	3.2559	3.3048	3.3447	3.3884
1.5671	1.7726	1.9333	2.0376	2.0828	2.0773	2.04	1.9986	1.9852	2.0313	2.1621	2.3922	2.7228	3.1404	3.6188	4.1223	4.6107	5.0443	5.3886	5.6173	5.7144	5.6743	5.5006	5.2052	4.8064	4.3278	3.7964	3.241	2.6902	2.17	1.7022	1.303	0.9823	0.7448	0.5906	0.5169	0.519	0.5906	0.7239	0.9084	1.1306	1.3738	1.6187	1.8452	2.0349	2.1738	2.2544	2.2766	2.2469	2.1768
2.0886	2.5848	3.1068	3.6346	4.1489	4.6334	5.0768	5.4728	5.8204	6.1222	6.3836	6.6119	6.816	7.0063	7.1942	7.3913	7.6074	7.8491	8.1181	8.4104	8.717	9.0254	9.3224	9.5966	9.8409	10.0536	10.2385	10.4029	10.5552	10.7017	10.8432	10.9739	11.0809	11.1459	11.1496	11.0748	10.9112	10.6579	10.3229	9.9218	9.4731	8.9941	8.4968	7.9868	7.4642	6.9271	6.377	5.8228	5.284	4.79
12.4672	14.0961	15.5717	16.8488	17.9047	18.7382	19.3653	19.8125	20.1091	20.2816	20.3494	20.3232	20.2073	20.0025	19.7114	19.3438	18.9211	18.4789	18.0664	17.7417	17.5653	17.59	17.8519	18.3621	19.1019	20.0221	21.0463	22.0786	23.0142	23.7523	24.2095	24.3319	24.1039	23.5522	22.7429	21.7714	20.7481	19.7802	18.9551	18.3279	17.9166	17.7043	17.6491	17.6968	17.7947	17.9021	17.9953	18.0678	18.1248	18.1769
3.2104	3.7285	4.2061	4.6111	4.9138	5.0905	5.1263	5.0175	4.7721	4.4097	3.9594	3.4568	2.94	2.4464	2.0083	1.6516	1.3931	1.2409	1.194	1.2432	1.3721	1.5586	1.777	2.0004	2.2032	2.3642	2.4682	2.5071	2.4799	2.3913	2.2503	2.0683	1.8576	1.63	1.397	1.1686	0.9542	0.7614	0.5967	0.4651	0.3701	0.3142	0.2989	0.325	0.3923	0.4996	0.6438	0.8196	1.0187	1.2304
9.9993	11.3906	12.6619	13.7629	14.6601	15.3396	15.8074	16.0866	16.2143	16.237	16.2051	16.1685	16.1703	16.2431	16.4043	16.6548	16.9793	17.3493	17.7287	18.0802	18.3723	18.5853	18.7145	18.7711	18.7797	18.7731	18.7848	18.8416	18.9573	19.1287	19.3358	19.5459	19.7211	19.8262	19.8367	19.7429	19.551	19.2806	18.9595	18.6192	18.2913	18.0049	17.7874	17.6636	17.6555	17.7802	18.0468	18.4527	18.9817	19.6046
2.2328	2.7317	3.2614	3.8044	4.3401	4.8449	5.2937	5.6622	5.9297	6.0834	6.1226	6.0609	5.9273	5.7632	5.6172	5.5377	5.5648	5.7222	6.0125	6.4148	6.8859	7.3657	7.7848	8.0746	8.1781	8.0592	7.7086	7.1461	6.4174	5.5865	4.7262	3.9071	3.1885	2.6121	2.199	1.9503	1.8497	1.8684	1.97	2.1158	2.2695	2.4008	2.4876	2.517	2.4848	2.3937	2.2518	2.0698	1.86	1.6347
0	0	0	0	0	0	0	0	0	0	0	0	0	0	0	0	0	0	0	0	0	0	0	0	0	0	0	0	0	0	0	0	0	0	0	0	0	0	0	0	0	0	0	0	0	0	0	0	0	0.0001
0.9301	0.9954	1.0298	1.0345	1.0168	0.9892	0.9686	0.9732	1.0202	1.1226	1.2874	1.5133	1.7914	2.1059	2.4366	2.7625	3.0657	3.3345	3.5653	3.7633	3.94	4.1106	4.2897	4.4876	4.708	4.9478	5.1981	5.4475	5.6853	5.905	6.1057	6.2924	6.4744	6.6625	6.8649	7.085	7.3189	7.555	7.7756	7.959	8.0836	8.1314	8.0917	7.9638	7.7577	7.494	7.2009	6.9101	6.6521	6.4507
4.3924	4.8051	5.14	5.3981	5.5909	5.7373	5.8581	5.9711	6.0868	6.2059	6.3201	6.4146	6.473	6.482	6.4357	6.3379	6.2016	6.0468	5.8961	5.7703	5.6847	5.6466	5.6552	5.703	5.7777	5.8658	5.9553	6.039	6.1162	6.1944	6.2894	6.423	6.6199	6.902	7.2832	7.7642	8.3304	8.9523	9.59	10.2002	10.7435	11.1918	11.5318	11.7663	11.9105	11.9866	12.0181	12.0233	12.0128	11.988
0.006	0.0111	0.0198	0.034	0.0561	0.0888	0.1353	0.1982	0.279	0.3777	0.4922	0.6175	0.7471	0.873	0.9878	1.0861	1.1664	1.2311	1.287	1.3431	1.4086	1.4902	1.59	1.7039	1.8227	1.9332	2.0215	2.076	2.09	2.0634	2.0023	1.9177	1.8226	1.7294	1.6479	1.5837	1.5388	1.5127	1.5042	1.5126	1.5385	1.5831	1.6467	1.7271	1.8181	1.9097	1.9885	2.0405	2.0538	2.0213
0	0	0	0	0	0	0	0	0	0	0	0	0	0	0	0	0	0	0	0	0	0	0	0	0	0	0	0	0	0	0	0	0	0	0	0	0	0	0	0	0	0	0	0	0	0	0	0	0	0
0.7737	1.0001	1.2482	1.5063	1.7618	2.0033	2.2241	2.4243	2.612	2.802	3.0135	3.2659	3.5739	3.9442	4.3733	4.8475	5.3455	5.8417	6.3102	6.7282	7.0777	7.3466	7.5283	7.62	7.6224	7.5383	7.3732	7.1349	6.8344	6.4862	6.1078	5.7193	5.3415	4.9938	4.692	4.4457	4.2571	4.1205	4.0236	3.9501	3.8833	3.8097	3.7213	3.617	3.5013	3.3823	3.2685	3.166	3.0766	2.9974
0.8689	1.0568	1.2532	1.4526	1.6497	1.8389	2.0141	2.1682	2.2926	2.3785	2.4177	2.4053	2.341	2.2306	2.0861	1.9234	1.7596	1.6102	1.4854	1.3888	1.3175	1.2636	1.217	1.1686	1.1131	1.0508	0.9877	0.9345	0.9047	0.9115	0.9656	1.0727	1.2324	1.4379	1.6774	1.9357	2.1968	2.4465	2.6739	2.8725	3.0391	3.173	3.2733	3.3381	3.3631	3.3427	3.271	3.1438	2.9608	2.7266
2.3185	2.7349	3.1328	3.4903	3.7905	4.0246	4.1949	4.3146	4.407	4.5009	4.6257	4.8057	5.055	5.3744	5.7507	6.1583	6.5636	6.9302	7.225	7.4243	7.5174	7.5091	7.4187	7.277	7.1209	6.9867	6.903	6.8864	6.9377	7.0432	7.1776	7.3099	7.4098	7.4539	7.4297	7.3382	7.1928	7.017	6.8399	6.6919	6.5993	6.581	6.6454	6.7885	6.995	7.2387	7.4863	7.701	7.847	7.8946
5.0811	5.4724	5.6995	5.7481	5.6251	5.3591	4.9953	4.5891	4.1964	3.8657	3.6307	3.507	3.4915	3.5653	3.6992	3.8597	4.0148	4.1389	4.2149	4.2351	4.1995	4.1139	3.9869	3.8283	3.6476	3.4542	3.2577	3.069	2.8996	2.7618	2.6667	2.622	2.631	2.6908	2.7929	2.9249	3.072	3.2197	3.3557	3.471	3.5598	3.6194	3.6487	3.6485	3.6206	3.5689	3.4995	3.4212	3.3452	3.2848
4.0107	4.6493	5.2341	5.7292	6.1047	6.3404	6.4274	6.3684	6.1766	5.8743	5.4911	5.0612	4.6218	4.2098	3.8583	3.5929	3.4281	3.3655	3.3934	3.4893	3.6242	3.7688	3.898	3.996	4.0573	4.0863	4.0935	4.0922	4.0941	4.1063	4.1309	4.1646	4.2018	4.236	4.2626	4.2803	4.2914	4.3013	4.3173	4.3469	4.3956	4.4662	4.5576	4.6651	4.7809	4.8953	4.9976	5.0777	5.1271	5.1401
0	0	0	0	0	0	0	0	0	0	0	0	0	0	0	0	0	0	0	0	0	0	0	0	0	0	0	0	0	0	0	0	0	0	0	0.0001	0.0001	0.0003	0.0007	0.0015	0.0031	0.006	0.0111	0.0198	0.034	0.056	0.0887	0.135	0.1974	0.2773
0	0	0	0	0	0	0	0	0	0	0	0	0	0	0	0	0	0	0	0	0	0	0	0	0	0	0	0	0	0	0	0	0	0	0	0	0	0	0	0	0	0	0	0	0	0	0	0	0	0
0	0	0	0	0	0	0	0	0	0	0	0	0	0	0	0	0	0	0	0	0	0	0	0	0	0	0	0	0	0	0	0	0	0	0	0	0	0	0	0	0	0	0	0	0	0	0	0	0	0
0.169	0.2535	0.3663	0.51	0.6844	0.8853	1.1045	1.3296	1.5454	1.7358	1.8864	1.987	2.0334	2.0281	1.9799	1.9015	1.8071	1.7094	1.6175	1.5357	1.4639	1.3996	1.3394	1.2815	1.2266	1.1776	1.1388	1.114	1.1046	1.1084	1.1199	1.1313	1.1342	1.1226	1.0944	1.0525	1.005	0.9637	0.9423	0.9536	1.0076	1.1099	1.2606	1.4547	1.6824	1.9305	2.1837	2.4265	2.6441	2.8248
0.034	0.0561	0.089	0.1357	0.1989	0.2804	0.3803	0.4966	0.6249	0.7585	0.8898	1.0109	1.1157	1.2007	1.266	1.3148	1.3525	1.3851	1.4178	1.4535	1.4924	1.5322	1.5691	1.5983	1.6148	1.6143	1.5935	1.55	1.4832	1.3947	1.2889	1.1733	1.0587	0.9579	0.8847	0.8518	0.8688	0.94	1.0631	1.2285	1.4195	1.6142	1.7885	1.9193	1.9884	1.9856	1.9105	1.7725	1.5892	1.384
0	0	0	0	0	0	0	0	0	0	0	0	0	0	0	0	0	0	0	0	0	0	0	0	0	0	0	0	0	0	0	0	0	0	0	0	0	0	0	0	0	0	0	0	0	0	0	0	0	0
3.0572	3.632	4.2163	4.7898	5.3339	5.8352	6.2873	6.6933	7.0652	7.4221	7.787	8.181	8.6186	9.1027	9.6214	10.1484	10.6456	11.0687	11.3749	11.5314	11.5229	11.3559	11.0594	10.6802	10.2746	9.8968	9.587	9.3637	9.2197	9.1256	9.0388	8.9153	8.7217	8.4448	8.0943	7.7004	7.3062	6.9575	6.6926	6.5355	6.4927	6.5545	6.6998	6.9016	7.1331	7.3713	7.5996	7.8079	7.9928	8.1576
0	0	0	0	0	0	0	0	0	0	0	0	0	0	0	0	0	0	0	0	0	0.0001	0.0001	0.0003	0.0007	0.0015	0.0031	0.006	0.0111	0.0198	0.034	0.056	0.0887	0.135	0.1974	0.2773	0.3743	0.4855	0.6049	0.7242	0.8331	0.9207	0.9776	0.9974	0.9776	0.9207	0.8331	0.7242	0.6049	0.4855
1.2645	1.488	1.7298	1.9944	2.2875	2.6142	2.9768	3.3739	3.799	4.2413	4.6868	5.1194	5.523	5.8816	6.1801	6.404	6.5398	6.5758	6.5045	6.3245	6.0431	5.6773	5.2536	4.8045	4.3646	3.965	3.6288	3.3683	3.1849	3.0717	3.0169	3.0093	3.0417	3.1128	3.2273	3.3933	3.6197	3.9119	4.2702	4.6875	5.1495	5.6352	6.1185	6.5699	6.9586	7.2551	7.4337	7.4752	7.369	7.1154
0	0	0	0	0	0	0	0.0001	0.0002	0.0004	0.0008	0.0017	0.0034	0.0067	0.0126	0.0229	0.0399	0.0671	0.1085	0.1689	0.2534	0.366	0.5094	0.683	0.8826	1.0993	1.3201	1.5287	1.7078	1.8415	1.9181	1.9322	1.8864	1.7905	1.6606	1.5159	1.3758	1.2565	1.1683	1.1142	1.0902	1.0864	1.0896	1.0861	1.0644	1.0175	0.9436	0.8457	0.7311	0.6087
0	0	0	0	0	0	0	0	0	0	0	0	0	0	0	0	0	0	0	0	0	0	0	0	0	0	0	0	0	0	0	0	0	0	0	0	0	0	0	0	0	0	0	0	0	0	0	0	0	0
0	0	0	0	0	0	0	0	0	0	0	0	0	0	0	0	0	0	0	0	0	0	0	0	0	0	0	0	0	0	0	0	0	0	0	0	0	0	0	0	0	0	0	0	0	0	0	0	0	0
1.4828	1.5825	1.6449	1.6661	1.6449	1.5825	1.4828	1.3519	1.198	1.0304	0.8592	0.6936	0.5415	0.4083	0.2971	0.2085	0.1409	0.0918	0.0575	0.0347	0.0201	0.0112	0.006	0.0031	0.0015	0.0008	0.0004	0.0003	0.0005	0.0009	0.0019	0.0038	0.0075	0.0142	0.0257	0.045	0.0758	0.1226	0.191	0.2861	0.4123	0.5717	0.7628	0.9794	1.21	1.4387	1.6464	1.8137	1.924	1.9663
1.9555	2.2851	2.6418	3.0198	3.4077	3.7879	4.1387	4.4365	4.6606	4.7965	4.8392	4.7941	4.6758	4.5049	4.3036	4.0923	3.8858	3.6933	3.5182	3.3613	3.2228	3.1051	3.0126	2.9512	2.9254	2.9357	2.9757	3.0319	3.085	3.1131	3.096	3.0197	2.8791	2.6797	2.4361	2.1699	1.9053	1.6653	1.4681	1.3246	1.2377	1.203	1.2103	1.2467	1.2993	1.3571	1.4127	1.4629	1.5082	1.5514
4.4774	5.2792	6.0925	6.8922	7.6556	8.3642	9.0048	9.5695	10.0544	10.4578	10.7789	11.0168	11.171	11.2419	11.2318	11.145	10.9874	10.7654	10.4847	10.1505	9.7683	9.3464	8.8971	8.4387	7.9945	7.5901	7.2502	6.9939	6.8325	6.7679	6.7937	6.8971	7.0619	7.2708	7.507	7.7548	8.0006	8.2329	8.4438	8.6303	8.796	8.9518	9.1143	9.3034	9.5367	9.8247	10.1653	10.5412	10.9208	11.2615
6.0722	7.1928	8.3003	9.3458	10.2841	11.0761	11.692	12.1123	12.3288	12.345	12.1765	11.8501	11.4019	10.8733	10.3066	9.7386	9.1965	8.6951	8.236	7.811	7.4061	7.0075	6.6055	6.1984	5.7921	5.3996	5.037	4.72	4.4601	4.2626	4.1257	4.0419	4.0008	3.9921	4.0084	4.0462	4.1057	4.1887	4.2956	4.4238	4.5658	4.7109	4.8462	4.9609	5.0478	5.1055	5.1383	5.1546	5.1651	5.1808
7.9242	9.3107	10.7061	12.0591	13.3203	14.4473	15.4095	16.1906	16.7889	17.2155	17.4902	17.638	17.6855	17.6579	17.5782	17.4659	17.3367	17.2018	17.0684	16.9399	16.8174	16.7014	16.5925	16.492	16.4001	16.3144	16.2277	16.1288	16.0037	15.8404	15.6328	15.3844	15.1093	14.8286	14.5653	14.3365	14.1473	13.9872	13.8318	13.6483	13.4044	13.0778	12.6641	12.1797	11.6605	11.1555	10.7182	10.3964	10.224	10.2159
15.1857	17.5626	19.8686	22.0231	23.9528	25.5938	26.8921	27.8051	28.3054	28.3854	28.064	27.3908	26.4474	25.3435	24.207	23.1706	22.3553	21.8555	21.7264	21.9772	22.571	23.4306	24.4501	25.5107	26.4966	27.3101	27.8823	28.1779	28.1939	27.9538	27.4987	26.8788	26.1452	25.3457	24.5212	23.7047	22.9202	22.1819	21.4943	20.8527	20.2458	19.6605	19.0863	18.5207	17.972	17.4596	17.0111	16.6579	16.4293	16.3473
0.0198	0.034	0.056	0.0887	0.135	0.1974	0.2773	0.3743	0.4855	0.6049	0.7242	0.8331	0.9207	0.9776	0.9974	0.9776	0.9207	0.8331	0.7242	0.6049	0.4855	0.3743	0.2773	0.1974	0.1351	0.089	0.0567	0.0355	0.0229	0.0171	0.0171	0.023	0.0358	0.0575	0.0906	0.1383	0.2035	0.2887	0.3948	0.521	0.664	0.8189	0.9791	1.1379	1.289	1.4281	1.5526	1.6624	1.7585	1.8421
9.1939	10.5004	11.6679	12.6411	13.3847	13.8862	14.1541	14.2146	14.1052	13.8702	13.5556	13.2065	12.8644	12.5663	12.3429	12.2174	12.205	12.3123	12.5373	12.8694	13.29	13.7719	14.2801	14.7731	15.2057	15.5329	15.715	15.7223	15.5391	15.1661	14.6211	13.9376	13.1626	12.3525	11.5681	10.8684	10.3041	9.9109	9.7048	9.6808	9.8138	10.0648	10.3878	10.7383	11.0798	11.388	11.6506	11.8656	12.0373	12.1717
0.5742	0.7399	0.9216	1.1104	1.295	1.4631	1.6024	1.7022	1.7545	1.7553	1.7049	1.6082	1.4742	1.3148	1.1444	0.9777	0.8289	0.7099	0.6292	0.5916	0.5975	0.6426	0.7194	0.8174	0.9249	1.0306	1.1255	1.2039	1.264	1.3077	1.3391	1.3636	1.3856	1.408	1.4315	1.4554	1.478	1.498	1.5146	1.5279	1.5384	1.5465	1.5522	1.5554	1.5553	1.5515	1.5433	1.5301	1.5108	1.4839
0.0198	0.034	0.056	0.0887	0.135	0.1974	0.2773	0.3743	0.4855	0.6049	0.7242	0.8331	0.9207	0.9776	0.9974	0.9776	0.9207	0.8331	0.7242	0.6049	0.4855	0.3743	0.2773	0.1974	0.135	0.0887	0.056	0.034	0.0198	0.0111	0.006	0.0031	0.0015	0.0007	0.0003	0.0001	0.0001	0	0	0	0	0	0	0	0	0	0	0	0	0
0	0	0	0	0	0	0	0	0	0	0	0	0	0	0	0	0	0	0	0	0	0	0	0	0	0	0	0	0	0	0	0	0	0	0	0	0.0001	0.0001	0.0003	0.0007	0.0015	0.0031	0.006	0.0111	0.0198	0.034	0.056	0.0887	0.135	0.1974
1.7347	2.0787	2.4138	2.7195	2.977	3.1709	3.2904	3.3308	3.2931	3.1839	3.0149	2.8017	2.5628	2.3173	2.083	1.8741	1.6994	1.5613	1.4563	1.3768	1.3134	1.258	1.2062	1.1587	1.1213	1.1037	1.1169	1.171	1.2722	1.4217	1.6142	1.8389	2.0803	2.3206	2.5413	2.7265	2.8641	2.9477	2.9772	2.9586	2.9032	2.8254	2.7411	2.6656	2.6109	2.5852	2.5918	2.629	2.6915	2.7719
1.0104	1.2457	1.4931	1.7419	1.9797	2.1933	2.3698	2.4979	2.5692	2.5797	2.5309	2.4304	2.2913	2.1307	1.9671	1.8178	1.6962	1.6098	1.56	1.5425	1.5492	1.5704	1.5964	1.6193	1.6339	1.6377	1.6314	1.6187	1.6058	1.6017	1.6165	1.66	1.7399	1.8599	2.0175	2.2048	2.4081	2.6109	2.7959	2.9476	3.0539	3.1073	3.1044	3.0453	2.933	2.7729	2.5727	2.3428	2.0967	1.85
0	0	0	0	0	0	0	0	0	0	0	0	0.0001	0.0002	0.0004	0.0009	0.0019	0.0038	0.0075	0.0142	0.0258	0.0451	0.0759	0.123	0.1917	0.2876	0.4154	0.5777	0.7738	0.999	1.2437	1.494	1.7336	1.9456	2.1154	2.2325	2.2923	2.2961	2.2498	2.1622	2.0428	1.8999	1.7404	1.5692	1.3902	1.2075	1.0256	0.85	0.6867	0.5417
1.1196	1.258	1.3776	1.4742	1.5454	1.5913	1.6133	1.6143	1.5981	1.5692	1.5326	1.4932	1.4553	1.4216	1.3926	1.3669	1.3414	1.3137	1.2831	1.2532	1.2329	1.2363	1.282	1.3905	1.5812	1.8686	2.2595	2.7495	3.3218	3.9467	4.5832	5.1826	5.6934	6.0678	6.2681	6.2722	6.0768	5.6982	5.1697	4.5366	3.8495	3.1578	2.5038	1.9187	1.4215	1.0197	0.7114	0.4889	0.342	0.2608
0.0001	0.0001	0.0003	0.0007	0.0015	0.0031	0.006	0.0111	0.0198	0.034	0.056	0.0887	0.135	0.1974	0.2773	0.3743	0.4855	0.6049	0.7242	0.8331	0.9207	0.9776	0.9974	0.9776	0.9207	0.8331	0.7242	0.6049	0.4855	0.3743	0.2773	0.1974	0.135	0.0887	0.056	0.034	0.0199	0.0112	0.0063	0.0038	0.0031	0.0038	0.0063	0.0112	0.0199	0.034	0.056	0.0887	0.135	0.1974
0	0	0	0	0	0	0	0	0	0	0	0	0	0	0	0	0	0	0	0	0	0	0	0	0	0	0	0	0	0	0	0	0	0	0	0	0	0	0	0	0	0	0	0	0	0	0	0	0	0
0	0.0001	0.0001	0.0003	0.0007	0.0015	0.0031	0.006	0.0111	0.0198	0.034	0.056	0.0887	0.135	0.1974	0.2773	0.3743	0.4855	0.6049	0.7242	0.8331	0.9207	0.9776	0.9974	0.9776	0.9207	0.8331	0.7242	0.6049	0.4855	0.3744	0.2774	0.1977	0.1357	0.0902	0.0591	0.0399	0.0309	0.0309	0.0399	0.0591	0.0902	0.1358	0.1979	0.2778	0.3751	0.487	0.608	0.7302	0.8441
0.2773	0.3743	0.4855	0.6049	0.7242	0.8331	0.9207	0.9776	0.9974	0.9776	0.9207	0.8331	0.7242	0.6049	0.4855	0.3743	0.2773	0.1974	0.135	0.0887	0.056	0.034	0.0199	0.0112	0.0063	0.0038	0.0031	0.0038	0.0063	0.0112	0.0199	0.034	0.056	0.0887	0.135	0.1974	0.2773	0.3744	0.4856	0.6053	0.725	0.8346	0.9238	0.9837	1.0088	0.9981	0.9562	0.8921	0.8189	0.751
0.0575	0.0918	0.141	0.2086	0.2973	0.4089	0.5429	0.6967	0.8657	1.0436	1.2236	1.4001	1.5698	1.7336	1.8975	2.0726	2.2748	2.5227	2.8348	3.2256	3.702	4.2591	4.8784	5.5279	6.1651	6.7429	7.2166	7.5509	7.7261	7.7404	7.6094	7.3623	7.0365	6.6711	6.3018	5.9569	5.655	5.4047	5.2052	5.0478	4.9187	4.8011	4.6792	4.5405	4.3787	4.1945	3.9953	3.7931	3.6015	3.4322
0	0	0	0	0	0	0	0	0	0	0	0	0	0	0	0	0	0	0	0	0	0	0	0	0	0	0	0	0	0	0	0	0	0	0	0	0	0	0	0	0	0	0	0	0	0	0	0	0	0
0	0	0	0	0	0	0	0	0	0	0	0	0	0	0	0	0	0	0	0	0	0	0	0	0	0	0	0	0	0	0	0	0	0	0	0	0	0	0	0	0	0	0	0	0	0	0	0	0	0
2.4723	2.9063	3.3555	3.8039	4.2325	4.6217	4.9543	5.218	5.4076	5.5254	5.5794	5.5811	5.5415	5.4688	5.3667	5.2343	5.0679	4.8635	4.6193	4.3377	4.0268	3.6998	3.3744	3.0709	2.81	2.6108	2.4891	2.4562	2.5178	2.6737	2.9173	3.2352	3.6068	4.0052	4.3986	4.7529	5.0363	5.2234	5.3001	5.2656	5.1334	4.9279	4.6808	4.4243	4.186	3.9846	3.8283	3.7148	3.634	3.5714
2.8674	3.1711	3.4075	3.567	3.6481	3.656	3.6002	3.4912	3.3379	3.1466	2.9211	2.6649	2.3825	2.0813	1.7718	1.4672	1.1812	0.9266	0.7139	0.5501	0.439	0.3819	0.3778	0.4243	0.5178	0.653	0.8226	1.0169	1.2238	1.4297	1.6206	1.784	1.9106	1.9962	2.0421	2.0549	2.0457	2.0269	2.0104	2.0046	2.0128	2.0326	2.0567	2.0748	2.0763	2.0528	2.0007	1.9216	1.8229	1.7159
0	0	0	0	0	0	0	0	0	0	0	0	0	0	0	0	0	0	0	0	0	0	0	0	0	0	0	0	0	0	0	0	0	0	0	0	0	0	0	0	0	0	0	0	0	0	0	0.0001	0.0001	0.0003
0	0	0	0	0	0	0	0	0	0	0	0	0	0	0	0	0	0	0	0	0	0	0	0	0	0	0	0	0	0	0	0	0	0	0	0	0.0001	0.0001	0.0003	0.0007	0.0015	0.0031	0.006	0.0111	0.0198	0.034	0.056	0.0887	0.135	0.1974
12.3501	13.7571	14.9616	15.9296	16.6551	17.1572	17.4739	17.652	17.7371	17.7663	17.763	17.7362	17.6828	17.5907	17.4434	17.2223	16.91	16.4914	15.9561	15.3009	14.5327	13.6714	12.7513	11.8204	10.9375	10.1655	9.5648	9.1845	9.0561	9.1888	9.5685	10.1598	10.9117	11.7645	12.6564	13.5299	14.335	15.0304	15.5841	15.9722	16.1798	16.2019	16.0462	15.7343	15.3026	14.7997	14.2828	13.811	13.44	13.2166
0	0	0	0	0	0	0	0	0	0	0	0	0	0	0	0	0	0	0	0	0	0	0	0	0	0	0	0	0	0	0	0	0	0	0	0	0	0	0	0	0	0	0	0	0	0	0	0	0	0
0	0	0	0	0	0	0	0	0	0	0	0	0	0	0	0	0	0	0	0	0	0	0	0	0	0	0	0	0	0	0	0	0	0	0	0	0	0	0	0	0	0	0	0	0	0	0	0	0	0
7.825	9.0961	10.3174	11.4337	12.3945	13.1581	13.6958	13.9954	14.0649	13.9334	13.6501	13.2791	12.8912	12.5522	12.3125	12.1988	12.2103	12.3221	12.4929	12.6765	12.8333	12.9382	12.984	12.9795	12.943	12.8946	12.8489	12.8109	12.7749	12.728	12.655	12.5439	12.3908	12.2017	11.992	11.7828	11.5967	11.4528	11.3628	11.3296	11.3467	11.4006	11.4733	11.5453	11.5988	11.6201	11.6005	11.5376	11.435	11.302
0	0	0	0	0	0	0	0	0	0	0	0	0	0	0	0	0	0	0	0	0	0	0	0	0	0	0	0	0	0	0	0	0	0	0	0	0	0	0	0	0	0	0	0	0	0	0	0	0	0
6.8691	8.0989	9.3027	10.4217	11.4001	12.1912	12.7631	13.1027	13.2178	13.1363	12.9029	12.5726	12.2025	11.8432	11.5317	11.2874	11.1109	10.9874	10.8916	10.7951	10.6714	10.5013	10.2752	9.9932	9.6648	9.3069	8.9412	8.5915	8.281	8.0283	7.845	7.7331	7.6844	7.6819	7.7039	7.7282	7.7373	7.7219	7.6821	7.6255	7.5644	7.5117	7.4786	7.474	7.5059	7.5844	7.7235	7.9425	8.2636	8.7075
3.2042	3.7138	4.1809	4.5805	4.8954	5.1186	5.2532	5.3117	5.3121	5.2744	5.2162	5.1498	5.0807	5.0081	4.9274	4.8338	4.7257	4.6075	4.4915	4.3958	4.3423	4.3514	4.4373	4.6029	4.8375	5.1166	5.4046	5.6609	5.847	5.9345	5.9104	5.7796	5.5637	5.2962	5.0149	4.7551	4.5433	4.3942	4.3111	4.2876	4.3123	4.3724	4.4566	4.5563	4.6661	4.7825	4.9033	5.0273	5.1544	5.2865
0	0	0	0	0	0	0	0	0	0	0	0	0	0	0	0	0	0	0	0	0	0	0	0	0	0	0	0	0	0	0	0	0	0	0	0	0	0	0	0	0	0	0	0	0	0	0	0	0	0
0.7242	0.8331	0.9207	0.9776	0.9974	0.9776	0.9207	0.8331	0.7242	0.6049	0.4855	0.3744	0.2774	0.1977	0.1357	0.0902	0.0591	0.0399	0.0309	0.0309	0.0399	0.0591	0.0902	0.1357	0.1977	0.2774	0.3744	0.4855	0.6049	0.7242	0.8331	0.9207	0.9776	0.9974	0.9776	0.9207	0.8331	0.7242	0.6049	0.4855	0.3743	0.2773	0.1974	0.135	0.0887	0.056	0.034	0.0198	0.0111	0.006
1.0664	1.1327	1.1757	1.1996	1.2106	1.216	1.2217	1.231	1.2444	1.2599	1.2748	1.2872	1.2978	1.3104	1.331	1.3666	1.4229	1.5022	1.6027	1.7182	1.84	1.9588	2.0675	2.1636	2.25	2.3344	2.4274	2.5389	2.6743	2.832	3.0015	3.165	3.301	3.3888	3.4144	3.3737	3.2742	3.1332	2.9732	2.8169	2.681	2.5733	2.4915	2.4249	2.3592	2.2807	2.1808	2.0587	1.9215	1.7825
0.0111	0.0198	0.034	0.056	0.0887	0.135	0.1974	0.2773	0.3743	0.4855	0.6049	0.7242	0.8331	0.9207	0.9777	0.9975	0.9779	0.9214	0.8346	0.7273	0.6109	0.4965	0.3941	0.3113	0.2534	0.2237	0.2237	0.2534	0.3113	0.3941	0.4966	0.611	0.7276	0.8353	0.9229	0.981	1.0035	0.9888	0.9405	0.8671	0.7803	0.6938	0.6208	0.5726	0.5565	0.5755	0.6279	0.7078	0.806	0.9121
0.0111	0.0198	0.034	0.056	0.0887	0.135	0.1974	0.2773	0.3743	0.4855	0.6049	0.7243	0.8331	0.9208	0.9779	0.9981	0.9791	0.9238	0.839	0.7353	0.6247	0.5194	0.4303	0.366	0.3324	0.3324	0.366	0.4303	0.5194	0.6247	0.7353	0.839	0.9238	0.9791	0.9981	0.9779	0.9208	0.8331	0.7243	0.6049	0.4855	0.3744	0.2774	0.1977	0.1357	0.0902	0.0592	0.0405	0.0324	0.0348
0.4856	0.6053	0.725	0.8346	0.9238	0.9836	1.0084	0.9974	0.9546	0.8891	0.813	0.74	0.6831	0.6521	0.6527	0.6851	0.7445	0.822	0.9061	0.9855	1.0511	1.0984	1.1282	1.1474	1.1669	1.1996	1.2569	1.3454	1.4648	1.6065	1.7547	1.8887	1.987	2.0309	2.0089	1.9181	1.7648	1.5633	1.3322	1.0919	0.8605	0.652	0.4748	0.3324	0.2237	0.1447	0.0899	0.0537	0.0309	0.017
0	0	0	0	0	0	0	0	0	0	0	0	0	0	0	0	0	0	0	0	0	0	0	0	0	0	0	0	0	0	0	0	0	0	0	0	0	0	0	0	0	0	0	0	0	0	0	0	0	0
0.8224	1.0362	1.2649	1.4979	1.7235	1.9302	2.1081	2.2504	2.3536	2.4183	2.4477	2.4477	2.4251	2.3874	2.3411	2.2917	2.2429	2.1968	2.1536	2.1118	2.0684	2.0196	1.961	1.8884	1.7987	1.6909	1.5664	1.4305	1.2916	1.1616	1.0544	0.9848	0.9665	1.0101	1.1212	1.2993	1.5366	1.8186	2.1247	2.4303	2.7101	2.9408	3.1041	3.1893	3.1937	3.123	2.9895	2.8099	2.603	2.388
3.3899	4.1063	4.8211	5.4877	6.0577	6.4876	6.7439	6.8082	6.6792	6.3728	5.9188	5.3579	4.7359	4.0999	3.4938	2.9556	2.5158	2.1955	2.0064	1.9513	2.024	2.211	2.493	2.8464	3.245	3.6618	4.0703	4.4452	4.764	5.0078	5.1623	5.2193	5.1776	5.0436	4.8312	4.5604	4.2562	3.9455	3.655	3.4084	3.2249	3.1176	3.0931	3.1509	3.2841	3.4795	3.7188	3.9801	4.2398	4.4754
0.0541	0.0907	0.1462	0.2268	0.3384	0.4859	0.6717	0.8945	1.1479	1.4209	1.6982	1.9622	2.1954	2.3834	2.5168	2.5927	2.6145	2.591	2.5335	2.4543	2.3644	2.2723	2.1839	2.103	2.0327	1.9763	1.9385	1.9255	1.9452	2.0055	2.1132	2.2719	2.4805	2.7322	3.014	3.3073	3.5894	3.8353	4.0209	4.1258	4.136	4.0468	3.8634	3.6017	3.2867	2.9499	2.6259	2.3484	2.1463	2.0395
0	0	0	0	0	0	0	0	0	0	0.0001	0.0001	0.0003	0.0007	0.0015	0.0031	0.006	0.0111	0.0198	0.034	0.056	0.0887	0.135	0.1974	0.2773	0.3743	0.4855	0.6049	0.7242	0.8331	0.9207	0.9776	0.9974	0.9776	0.9207	0.8331	0.7242	0.6049	0.4855	0.3743	0.2773	0.1974	0.135	0.0887	0.056	0.034	0.0198	0.0111	0.006	0.0031
0	0	0	0	0	0	0	0	0	0	0	0	0	0	0	0	0	0	0	0	0	0	0	0	0	0	0	0	0	0	0	0	0	0	0	0	0	0	0	0	0	0	0	0	0	0	0	0	0	0
4.557	5.4732	6.4458	7.4576	8.4892	9.5171	10.5119	11.4384	12.257	12.9273	13.414	13.6933	13.7588	13.624	13.3228	12.9052	12.4307	11.9599	11.5469	11.233	11.044	10.9901	11.0687	11.269	11.5761	11.9742	12.4478	12.9802	13.5523	14.1403	14.7162	15.2498	15.7127	16.0836	16.3513	16.5163	16.588	16.5803	16.5054	16.3689	16.1681	15.8927	15.5292	15.0666	14.5012	13.8394	13.0982	12.3028	11.4837	10.6726
1.1467	1.2511	1.3443	1.4315	1.519	1.6124	1.7146	1.8239	1.9342	2.0359	2.1181	2.1715	2.1906	2.1755	2.1314	2.0679	1.9965	1.9287	1.8735	1.8371	1.8225	1.8299	1.8579	1.9038	1.9644	2.0358	2.113	2.1909	2.2638	2.3273	2.3782	2.416	2.4428	2.4628	2.4817	2.5055	2.5397	2.5896	2.6595	2.754	2.8773	3.0333	3.2243	3.4488	3.7001	3.9653	4.2256	4.4591	4.6443	4.7645
0.0198	0.034	0.056	0.0887	0.135	0.1974	0.2773	0.3743	0.4855	0.605	0.7243	0.8332	0.921	0.9783	0.9989	0.9807	0.9266	0.8442	0.7441	0.639	0.5418	0.4637	0.4138	0.3979	0.4183	0.4742	0.5616	0.6736	0.8015	0.9359	1.0676	1.1892	1.296	1.3868	1.4628	1.5276	1.585	1.6385	1.6894	1.7373	1.7799	1.814	1.8361	1.844	1.8369	1.8161	1.7845	1.7464	1.7065	1.6694
0	0	0	0	0	0	0	0	0	0	0	0	0	0	0	0	0	0	0	0	0	0	0	0	0	0	0	0	0	0	0	0	0	0	0	0	0	0	0	0	0	0	0	0	0	0	0	0	0	0
0	0	0	0	0	0	0	0	0	0	0	0	0	0	0	0	0	0	0	0	0	0	0	0	0	0	0	0	0	0.0001	0.0001	0.0003	0.0007	0.0015	0.0031	0.006	0.0111	0.0198	0.034	0.056	0.0887	0.1351	0.1977	0.278	0.3758	0.4885	0.6109	0.7353	0.8529	0.9546
0	0	0	0	0	0	0	0	0	0	0	0	0	0	0	0	0	0	0	0	0	0	0	0	0	0	0	0	0	0	0	0	0	0	0	0	0	0	0	0	0	0	0	0	0	0	0	0	0	0
0	0	0	0	0	0	0	0	0	0	0	0	0	0	0	0	0	0	0	0	0	0	0	0	0	0	0	0	0	0	0	0	0	0	0	0	0	0	0	0	0	0	0	0	0	0	0	0	0	0
0.7242	0.8331	0.9207	0.9776	0.9974	0.9776	0.9207	0.8331	0.7242	0.6049	0.4855	0.3743	0.2773	0.1974	0.135	0.0887	0.056	0.034	0.0198	0.0111	0.006	0.0031	0.0015	0.0007	0.0003	0.0001	0.0001	0	0	0	0	0	0	0	0	0	0	0	0	0	0	0	0	0	0	0	0	0	0	0
0.135	0.1974	0.2773	0.3743	0.4855	0.6049	0.7242	0.8331	0.9207	0.9776	0.9974	0.9776	0.9207	0.8331	0.7243	0.6051	0.4858	0.375	0.2788	0.2005	0.1409	0.0998	0.0758	0.068	0.0759	0.1001	0.1417	0.202	0.2819	0.381	0.4969	0.6249	0.7582	0.8891	1.0094	1.1126	1.1948	1.255	1.2951	1.3189	1.3299	1.3307	1.3216	1.301	1.266	1.2145	1.1465	1.0653	0.9777	0.8932
1.3299	1.5589	1.757	1.9047	1.9871	1.997	1.9369	1.8188	1.6631	1.4951	1.3418	1.2278	1.1722	1.1869	1.2757	1.4338	1.6495	1.9051	2.1793	2.4492	2.693	2.8923	3.0339	3.1115	3.1263	3.0857	3.0028	2.894	2.7767	2.6681	2.5832	2.5346	2.532	2.582	2.6877	2.8479	3.0564	3.3006	3.5618	3.8156	4.0342	4.1902	4.2601	4.2289	4.0932	3.8618	3.555	3.2012	2.8321	2.4777
0	0	0	0	0	0	0	0	0	0	0	0	0	0	0	0	0	0	0	0	0	0	0	0	0	0	0	0	0	0	0	0	0	0	0	0	0	0	0	0	0.0001	0.0001	0.0003	0.0007	0.0015	0.0031	0.006	0.0111	0.0198	0.034
2.5782	2.8733	3.1535	3.4201	3.6756	3.9211	4.1539	4.3671	4.5494	4.688	4.7711	4.7915	4.7483	4.6476	4.5013	4.3241	4.13	3.9298	3.7293	3.5297	3.3299	3.1295	2.9322	2.7484	2.5947	2.4926	2.4641	2.5265	2.6878	2.9426	3.2714	3.6423	4.0168	4.3556	4.6266	4.8099	4.901	4.9093	4.8546	4.7604	4.648	4.5311	4.4134	4.2893	4.1468	3.9725	3.7559	3.4937	3.1915	2.8638
0	0	0	0	0	0	0	0	0	0	0	0	0	0	0	0	0	0	0	0	0	0	0	0	0	0	0	0	0	0	0	0	0	0	0	0	0	0	0	0	0	0	0	0	0	0	0	0	0	0
0	0	0	0	0	0	0	0	0	0	0	0	0.0001	0.0001	0.0003	0.0007	0.0015	0.0031	0.006	0.0111	0.0198	0.034	0.056	0.0887	0.135	0.1974	0.2773	0.3743	0.4855	0.6049	0.7242	0.8331	0.9207	0.9776	0.9974	0.9776	0.9207	0.8331	0.7242	0.6049	0.4855	0.3743	0.2773	0.1974	0.135	0.0887	0.056	0.034	0.0198	0.0111
0	0	0	0	0	0	0	0	0	0	0	0	0	0	0	0	0	0	0	0	0	0	0	0	0	0	0	0	0	0	0	0	0	0	0	0	0	0	0	0	0	0	0	0	0	0	0	0	0	0
0	0	0	0	0	0	0	0	0	0	0	0	0	0	0	0	0	0	0	0	0	0	0	0	0	0	0	0	0	0	0	0	0	0	0	0	0	0	0	0	0	0	0	0	0	0	0	0	0	0
0	0	0	0	0	0	0	0	0	0	0	0	0	0	0	0	0	0	0	0	0	0	0	0	0	0	0	0	0	0	0	0	0	0	0	0	0	0	0	0	0	0	0	0	0	0	0	0	0	0
2.3209	2.595	2.8517	3.0935	3.325	3.5501	3.7687	3.9748	4.1566	4.2989	4.387	4.411	4.3697	4.272	4.1358	3.9846	3.8427	3.7305	3.661	3.6383	3.6584	3.7113	3.7841	3.8641	3.9403	4.0053	4.0555	4.0901	4.1115	4.1237	4.1319	4.1412	4.1554	4.1757	4.1995	4.2196	4.2241	4.198	4.125	3.9908	3.7866	3.5115	3.1737	2.7906	2.3859	1.9869	1.6208	1.3114	1.0771	0.9298
0	0	0	0	0	0	0	0	0	0	0	0	0	0	0	0	0	0	0	0	0	0	0	0	0	0	0	0	0	0	0	0	0	0	0	0	0	0	0	0	0	0	0	0	0	0	0	0	0	0
1.3872	1.6124	1.8351	2.0516	2.26	2.4607	2.6547	2.8435	3.0273	3.2052	3.3744	3.5309	3.67	3.7871	3.878	3.9395	3.9696	3.9674	3.9339	3.8714	3.7844	3.6789	3.5616	3.4387	3.3147	3.1913	3.0664	2.9353	2.7915	2.6291	2.4448	2.2402	2.0224	1.8037	1.601	1.4331	1.3183	1.2723	1.3057	1.4231	1.6223	1.8947	2.2258	2.5969	2.9868	3.3733	3.7348	4.0515	4.3064	4.4853
0.056	0.0887	0.135	0.1974	0.2773	0.3744	0.4856	0.6053	0.725	0.8346	0.9238	0.9836	1.0084	0.9974	0.9547	0.8892	0.8132	0.7406	0.6844	0.6547	0.6576	0.6939	0.7597	0.8469	0.9452	1.0437	1.1331	1.2073	1.2639	1.304	1.3311	1.3497	1.3634	1.3747	1.3837	1.3899	1.3921	1.3899	1.3837	1.3747	1.3635	1.3497	1.3312	1.3042	1.2643	1.2081	1.1346	1.0467	0.9511	0.858
0	0	0.0001	0.0001	0.0003	0.0007	0.0015	0.0031	0.006	0.0111	0.0198	0.034	0.056	0.0887	0.135	0.1974	0.2773	0.3744	0.4856	0.6053	0.725	0.8346	0.9238	0.9836	1.0084	0.9974	0.9546	0.8891	0.8129	0.7399	0.6829	0.6518	0.652	0.6836	0.7414	0.816	0.895	0.9657	1.0172	1.0424	1.0396	1.0124	0.9696	0.9224	0.8826	0.8601	0.8601	0.8829	0.9231	0.9711
0.0031	0.006	0.0111	0.0198	0.034	0.056	0.0887	0.135	0.1974	0.2773	0.3743	0.4855	0.6049	0.7242	0.8331	0.9207	0.9776	0.9974	0.9776	0.9207	0.8331	0.7243	0.605	0.4856	0.3747	0.278	0.1989	0.1381	0.0946	0.0671	0.0537	0.0537	0.0671	0.0946	0.1381	0.1989	0.278	0.3747	0.4856	0.605	0.7243	0.8331	0.9207	0.9776	0.9974	0.9776	0.9207	0.8331	0.7242	0.6049
0	0	0	0	0	0	0	0	0	0	0	0	0	0	0	0	0	0	0	0	0	0.0001	0.0001	0.0003	0.0007	0.0015	0.0031	0.006	0.0111	0.0198	0.034	0.056	0.0887	0.135	0.1974	0.2773	0.3743	0.4855	0.6049	0.7242	0.8331	0.9207	0.9776	0.9974	0.9776	0.9207	0.8331	0.7243	0.605	0.4856
0	0	0	0	0	0	0	0	0	0	0	0	0	0	0	0	0	0	0	0	0	0	0	0	0	0	0	0	0	0	0	0	0	0	0	0	0	0	0	0	0	0	0	0	0	0	0	0	0	0
0	0	0	0	0	0	0	0	0	0	0	0	0	0	0	0	0	0	0	0	0	0	0	0	0	0	0	0	0	0	0	0	0	0	0	0	0	0	0	0	0	0	0	0	0	0	0	0	0	0
2.0602	2.5943	3.1641	3.743	4.3014	4.8097	5.2421	5.5783	5.8049	5.9157	5.9104	5.794	5.5756	5.2682	4.8885	4.4566	3.9962	3.5333	3.0954	2.7093	2.3991	2.1835	2.074	2.0731	2.1739	2.3608	2.6121	2.9025	3.2079	3.5088	3.7932	4.0588	4.3117	4.5647	4.8331	5.1302	5.4637	5.8321	6.2245	6.6213	6.998	7.3287	7.5905	7.767	7.8498	7.8381	7.7366	7.5533	7.2965	6.9744
0	0	0	0	0	0	0	0	0	0	0	0	0	0	0	0	0	0	0	0	0	0	0	0	0	0	0	0	0	0	0	0	0	0	0	0	0	0	0	0	0	0	0	0	0	0	0	0	0	0
2.0841	2.7605	3.5386	4.3944	5.2936	6.1936	7.049	7.8156	8.456	8.9425	9.2597	9.4061	9.3938	9.2477	9.0046	8.71	8.4146	8.1683	8.0147	7.9837	8.0878	8.3184	8.6479	9.0341	9.4273	9.7797	10.0532	10.2267	10.2988	10.2882	10.2305	10.1723	10.1643	10.253	10.4744	10.8477	11.3725	12.0277	12.7744	13.5611	14.3307	15.0286	15.6092	16.0407	16.3056	16.3986	16.3221	16.0819	15.684	15.1346
4.6454	5.2198	5.7637	6.2805	6.7839	7.2954	7.8399	8.4411	9.1157	9.8692	10.6933	11.565	12.4497	13.3049	14.0875	14.7604	15.2974	15.6871	15.932	16.0454	16.046	15.952	15.7772	15.5281	15.2058	14.8082	14.3352	13.7921	13.1928	12.5603	11.9252	11.3224	10.7876	10.3528	10.0436	9.8771	9.8618	9.9971	10.275	10.681	11.1947	11.7909	12.4406	13.1113	13.7694	14.3817	14.9185	15.3564	15.6806	15.887
0	0	0	0	0	0	0	0	0	0	0	0	0	0	0	0	0.0001	0.0002	0.0005	0.0011	0.0023	0.0046	0.009	0.017	0.0309	0.0537	0.0899	0.1447	0.2237	0.3324	0.4747	0.6517	0.8599	1.0907	1.3299	1.5588	1.7568	1.9042	1.986	1.9948	1.9322	1.8097	1.646	1.4641	1.2878	1.1371	1.0259	0.9601	0.9373	0.9479
2.4998	3.2381	4.0825	5.0135	6.0007	7.0039	7.9752	8.8628	9.6156	10.1887	10.548	10.6744	10.5656	10.2363	9.7162	9.046	8.2736	7.4489	6.6201	5.8302	5.1151	4.5017	4.0082	3.6442	3.4114	3.306	3.3197	3.4416	3.6599	3.9624	4.3372	4.7717	5.2519	5.761	6.2775	6.7746	7.2204	7.5794	7.8168	7.9031	7.8193	7.5614	7.1418	6.5886	5.9416	5.2464	4.5481	3.886	3.2908	2.7835
2.5687	3.3095	4.1291	4.9914	5.8487	6.6462	7.3275	7.8422	8.1523	8.2388	8.1047	7.7761	7.2986	6.732	6.1424	5.594	5.1419	4.8267	4.6718	4.6827	4.8486	5.1451	5.5382	5.9873	6.4497	6.8838	7.2523	7.5247	7.6794	7.7052	7.6013	7.3764	7.0476	6.6372	6.17	5.6709	5.1625	4.6646	4.1947	3.7685	3.4014	3.1082	2.9024	2.7938	2.7852	2.8703	3.0318	3.2422	3.4661	3.6654
0.4855	0.6049	0.7242	0.8331	0.9207	0.9776	0.9974	0.9776	0.9207	0.8331	0.7242	0.6049	0.4855	0.3743	0.2773	0.1974	0.135	0.0887	0.056	0.034	0.0198	0.0111	0.006	0.0032	0.0019	0.0015	0.0019	0.0032	0.006	0.0111	0.0198	0.034	0.056	0.0887	0.135	0.1974	0.2773	0.3743	0.4855	0.6051	0.7246	0.8338	0.9222	0.9807	1.0033	0.9887	0.9405	0.8671	0.7804	0.6939
0	0	0	0	0	0	0	0	0	0	0	0	0	0	0	0	0	0	0	0	0	0	0	0	0	0	0	0	0	0	0	0	0	0	0	0	0	0	0	0	0	0	0	0	0	0	0	0	0	0
1.0904	1.3292	1.5573	1.7537	1.8983	1.975	1.975	1.8983	1.7539	1.5576	1.3299	1.0919	0.8629	0.6577	0.4861	0.3529	0.2592	0.2037	0.1846	0.1998	0.2481	0.3284	0.4397	0.5795	0.7437	0.9257	1.1168	1.3063	1.4829	1.6363	1.7578	1.8424	1.8887	1.8992	1.8796	1.8374	1.7805	1.7154	1.6462	1.5737	1.4964	1.411	1.3147	1.2061	1.087	0.9628	0.8417	0.734	0.6507	0.6017
2.2924	2.8198	3.3489	3.8417	4.2591	4.5666	4.7397	4.7678	4.6566	4.4264	4.1087	3.7413	3.362	3.0037	2.691	2.4389	2.2534	2.1339	2.0751	2.0695	2.1091	2.1853	2.2893	2.4122	2.5446	2.678	2.8055	2.9236	3.0332	3.1404	3.2561	3.394	3.568	3.7891	4.0616	4.3814	4.7346	5.0989	5.4466	5.7485	5.9786	6.1181	6.158	6.1004	5.9573	5.7484	5.4979	5.2301	4.9662	4.7215
0.0001	0.0001	0.0003	0.0007	0.0015	0.0031	0.006	0.0111	0.0198	0.034	0.056	0.0887	0.135	0.1974	0.2773	0.3743	0.4855	0.6049	0.7242	0.8331	0.9207	0.9776	0.9974	0.9776	0.9207	0.8331	0.7242	0.6049	0.4855	0.3743	0.2773	0.1974	0.135	0.0887	0.056	0.034	0.0198	0.0111	0.006	0.0031	0.0015	0.0007	0.0003	0.0001	0.0001	0	0	0	0	0
0	0	0	0	0	0	0	0	0	0	0	0	0	0	0	0	0	0	0	0	0	0	0	0	0	0	0	0	0	0	0	0	0	0	0	0	0	0	0	0	0	0	0	0	0	0	0	0	0	0
0	0	0	0	0	0	0	0	0	0	0	0	0	0	0	0	0	0	0	0	0	0	0	0	0	0	0	0	0	0	0	0	0	0	0	0	0	0	0	0	0	0	0	0	0	0	0	0	0	0
0	0	0	0	0.0001	0.0001	0.0003	0.0007	0.0015	0.0031	0.006	0.0112	0.0201	0.0347	0.0575	0.0918	0.1409	0.2085	0.2971	0.4083	0.5415	0.6936	0.8592	1.0304	1.198	1.3519	1.4828	1.5825	1.6449	1.6661	1.6449	1.5825	1.4828	1.3519	1.198	1.0304	0.8592	0.6936	0.5415	0.4084	0.2975	0.2093	0.1428	0.0956	0.065	0.0488	0.0459	0.0563	0.0818	0.1257
0	0	0	0	0	0	0	0	0	0	0	0	0	0	0	0	0	0	0.0001	0.0001	0.0003	0.0007	0.0015	0.0031	0.006	0.0111	0.0198	0.034	0.056	0.0887	0.135	0.1974	0.2773	0.3743	0.4855	0.6049	0.7242	0.8331	0.9207	0.9776	0.9974	0.9776	0.9207	0.8331	0.7242	0.6049	0.4855	0.3743	0.2773	0.1974
0.7356	0.8536	0.9562	1.0367	1.0922	1.124	1.1386	1.146	1.1579	1.1858	1.238	1.3188	1.4276	1.5594	1.7065	1.8599	2.0112	2.1537	2.2829	2.3959	2.4908	2.5654	2.6166	2.6398	2.6298	2.5816	2.4924	2.3629	2.1985	2.0094	1.8101	1.6172	1.4475	1.3149	1.2287	1.1927	1.2048	1.2585	1.3445	1.4528	1.5741	1.7005	1.8258	1.9442	2.0495	2.1339	2.189	2.2055	2.1759	2.0958
0	0	0	0	0	0	0	0	0	0	0	0	0	0	0	0	0	0	0	0	0	0	0	0	0	0	0	0	0	0	0	0	0	0	0	0	0	0	0	0	0	0	0	0	0	0	0	0	0	0
0	0	0	0	0	0	0	0	0	0	0	0	0	0	0	0	0	0	0	0	0	0	0	0	0	0	0	0	0	0	0	0	0	0	0	0	0	0	0	0	0	0	0	0	0	0	0	0	0	0
0	0	0	0	0	0	0	0	0	0	0	0	0	0	0	0	0	0	0	0	0	0	0	0	0	0	0	0	0	0	0	0	0	0	0	0	0	0	0	0	0	0	0	0	0	0	0	0	0	0
0	0	0	0	0	0	0	0	0	0	0	0	0	0	0	0	0	0	0	0	0	0	0	0	0	0	0	0	0	0	0	0	0	0	0	0	0	0	0	0	0	0	0	0	0	0	0	0	0	0
2.0841	2.0917	2.0418	1.9496	1.8347	1.7175	1.6154	1.5408	1.4996	1.4928	1.5175	1.5695	1.6442	1.7372	1.8436	1.9563	2.0653	2.1578	2.2189	2.2344	2.1937	2.0925	1.9343	1.7304	1.4982	1.2585	1.0332	0.8418	0.7009	0.6228	0.616	0.685	0.8306	1.0495	1.3333	1.6685	2.0359	2.4124	2.7727	3.0926	3.3524	3.5399	3.6521	3.6953	3.6837	3.6369	3.5768	3.5246	3.4991	3.5151
2.5513	2.9686	3.3654	3.7179	4.0024	4.1984	4.291	4.2742	4.1529	3.9439	3.6749	3.3816	3.1027	2.8744	2.7249	2.6696	2.709	2.8288	3.003	3.198	3.3788	3.5141	3.5814	3.5691	3.4776	3.3173	3.1061	2.866	2.6189	2.3842	2.1765	2.0048	1.8731	1.7817	1.7291	1.7138	1.7349	1.7926	1.8871	2.0165	2.175	2.3528	2.5352	2.7058	2.8484	2.9515	3.0105	3.0302	3.0242	3.0123
0	0	0	0	0	0	0	0	0	0	0	0	0	0	0	0	0	0	0	0	0	0	0	0	0	0	0	0	0	0	0	0	0	0	0	0	0	0	0	0	0	0	0	0	0	0	0	0	0	0
0	0	0	0	0	0	0	0	0	0	0	0	0	0	0	0	0	0	0	0	0	0	0	0	0	0	0	0	0	0	0	0	0	0	0	0	0	0	0	0	0	0	0	0	0	0	0	0	0	0
0	0	0	0	0	0	0	0	0	0	0	0	0	0	0	0	0	0	0	0	0	0	0	0	0	0	0	0	0	0	0	0	0	0	0	0	0	0	0	0	0	0	0	0	0	0	0	0	0	0
0	0	0	0	0	0	0	0	0	0	0	0	0	0	0	0	0	0	0	0	0	0	0	0	0	0	0	0	0	0	0	0	0	0	0	0	0	0	0	0	0	0	0	0	0	0	0	0	0	0
0	0	0	0	0	0	0	0	0	0	0	0	0	0	0	0	0	0	0	0	0	0	0	0	0	0	0	0	0	0	0	0	0	0	0	0	0	0	0	0	0	0	0	0	0	0	0	0	0	0
0	0	0	0	0	0	0	0	0	0	0	0	0	0	0	0	0	0	0	0	0	0	0	0	0	0	0	0	0	0	0	0	0	0	0	0	0	0	0	0	0	0	0	0	0	0	0	0	0	0
0	0	0	0	0	0	0	0	0	0.0001	0.0001	0.0003	0.0007	0.0015	0.0031	0.006	0.0111	0.0198	0.034	0.056	0.0887	0.135	0.1974	0.2773	0.3743	0.4855	0.6049	0.7242	0.8331	0.9207	0.9776	0.9974	0.9776	0.9207	0.8331	0.7242	0.6049	0.4855	0.3743	0.2773	0.1974	0.135	0.0887	0.056	0.034	0.0198	0.0111	0.006	0.0031	0.0015
0	0	0	0	0	0	0	0	0	0	0	0	0	0	0	0	0	0	0	0	0	0	0	0	0	0	0	0	0	0	0	0	0	0	0	0	0	0	0	0	0	0	0	0	0	0	0	0	0	0
0	0	0	0	0	0	0	0	0	0	0	0	0	0	0	0	0	0	0	0	0	0	0	0	0	0	0	0	0	0	0	0	0	0	0	0	0	0	0	0	0	0	0	0	0	0	0	0	0	0
0.1787	0.2797	0.4213	0.6102	0.8502	1.1398	1.4703	1.8257	2.1836	2.5174	2.8016	3.0161	3.1517	3.2129	3.2188	3.2005	3.196	3.2429	3.3713	3.5975	3.9207	4.3225	4.7696	5.2199	5.6292	5.9587	6.1813	6.2857	6.2778	6.1792	6.0233	5.8485	5.6921	5.5829	5.5366	5.5535	5.6191	5.7081	5.7906	5.839	5.8344	5.77	5.6518	5.4957	5.3226	5.1517	4.9963	4.8603	4.7385	4.6198
3.6197	3.9559	4.2396	4.4672	4.6381	4.7534	4.8145	4.8225	4.7786	4.6845	4.5438	4.3618	4.1463	3.9065	3.6531	3.3974	3.1513	2.9271	2.7372	2.5932	2.5051	2.4799	2.5204	2.6251	2.7881	3.0002	3.2491	3.521	3.8013	4.0748	4.327	4.5453	4.7205	4.849	4.9337	4.9848	5.0185	5.0546	5.113	5.2102	5.3564	5.5545	5.8004	6.0838	6.3909	6.7054	7.01	7.2867	7.5173	7.6846
0	0	0	0	0	0	0	0	0	0	0	0	0	0	0	0	0	0	0	0	0	0	0	0	0	0	0	0	0	0	0	0	0	0	0	0	0	0	0	0	0	0	0	0	0	0	0	0	0	0
3.2865	3.8161	4.3131	4.7509	5.1058	5.3597	5.5007	5.5241	5.4322	5.2347	4.9481	4.5951	4.2036	3.804	3.4262	3.0959	2.8307	2.6379	2.5144	2.4477	2.4203	2.4137	2.4136	2.4127	2.412	2.4197	2.4478	2.5081	2.6081	2.7484	2.9217	3.1141	3.308	3.485	3.6294	3.7309	3.785	3.7933	3.7625	3.7017	3.621	3.5296	3.4337	3.3369	3.2396	3.1402	3.0365	2.9267	2.8113	2.6936
1.0868	1.1142	1.1213	1.1167	1.1105	1.1121	1.1283	1.1624	1.2139	1.2803	1.3581	1.4451	1.5418	1.6512	1.7786	1.9296	2.108	2.3141	2.5438	2.7876	3.0323	3.2626	3.4637	3.624	3.7377	3.8067	3.8405	3.8555	3.872	3.9102	3.9865	4.1098	4.2795	4.4854	4.7106	4.9346	5.1378	5.3061	5.4323	5.5171	5.5668	5.5905	5.5957	5.586	5.559	5.5072	5.4204	5.2886	5.1063	4.8738
1.7019	1.8305	1.8984	1.8986	1.8311	1.7034	1.5287	1.3245	1.1096	0.902	0.7168	0.5653	0.4548	0.3887	0.367	0.3873	0.4445	0.5313	0.6389	0.7566	0.8737	0.9801	1.068	1.1331	1.1753	1.1981	1.2074	1.2097	1.2099	1.2097	1.2074	1.198	1.175	1.1323	1.0663	0.9767	0.867	0.744	0.616	0.4914	0.3774	0.2788	0.1981	0.1353	0.0888	0.056	0.034	0.0198	0.0111	0.006
0.0013	0.0027	0.0057	0.0113	0.0217	0.04	0.0709	0.1211	0.1991	0.3151	0.4801	0.7043	0.9951	1.3544	1.7764	2.2458	2.7382	3.2217	3.6604	4.0202	4.2734	4.4039	4.4097	4.3032	4.1085	3.8576	3.5849	3.3225	3.0954	2.9194	2.8002	2.7339	2.7095	2.7117	2.7244	2.7336	2.7295	2.7073	2.6666	2.6103	2.5421	2.4649	2.3798	2.2858	2.1804	2.0615	1.9282	1.7828	1.6308	1.4811
0	0	0	0	0	0	0	0	0	0	0	0	0	0	0	0	0	0	0	0	0	0	0	0	0	0	0	0	0	0	0	0	0	0	0	0	0	0	0	0	0	0	0	0	0	0	0	0	0	0
0	0	0	0	0	0	0	0	0	0	0	0	0	0	0	0	0	0	0	0	0	0	0	0	0	0	0	0	0	0	0	0	0	0	0	0	0	0	0	0	0	0	0	0	0	0	0	0	0	0
2.6823	2.9375	3.1337	3.2598	3.3097	3.283	3.1845	3.0247	2.819	2.586	2.3463	2.1197	1.9232	1.7688	1.6625	1.6046	1.59	1.6111	1.6588	1.7245	1.8006	1.8805	1.9578	2.0254	2.0756	2.0997	2.0898	2.0396	1.946	1.8104	1.6386	1.4401	1.2272	1.0126	0.8083	0.6235	0.4645	0.334	0.2317	0.1549	0.0999	0.0622	0.0375	0.0224	0.0141	0.0109	0.0123	0.0186	0.0316	0.0542
0.0142	0.0257	0.045	0.0758	0.1226	0.191	0.2861	0.4123	0.5717	0.7628	0.9792	1.2097	1.438	1.6449	1.8107	1.918	1.9552	1.918	1.8107	1.6449	1.438	1.2097	0.9793	0.7629	0.572	0.413	0.2876	0.1941	0.1286	0.0869	0.065	0.06	0.0709	0.0977	0.1419	0.2052	0.2893	0.3946	0.5197	0.6613	0.8137	0.9696	1.1211	1.2609	1.3828	1.4829	1.5596	1.6133	1.646	1.6606
0.056	0.0888	0.1353	0.1981	0.2789	0.3775	0.4916	0.6163	0.7447	0.8685	0.9797	1.0723	1.1434	1.1948	1.232	1.2634	1.2985	1.3452	1.4078	1.4862	1.5754	1.6664	1.7483	1.8103	1.8437	1.8437	1.8103	1.7483	1.6664	1.5754	1.4862	1.4078	1.3452	1.2985	1.2634	1.232	1.1948	1.1434	1.0723	0.9797	0.8685	0.7447	0.6163	0.4916	0.3775	0.2789	0.1981	0.1353	0.0888	0.056
0	0	0	0	0	0	0	0	0	0	0	0	0	0	0	0	0	0	0	0	0	0	0	0	0	0	0	0	0	0	0	0	0	0	0	0	0	0	0	0	0	0	0	0	0	0	0	0	0	0
1.498	1.7763	2.0697	2.3766	2.6963	3.0287	3.3726	3.7245	4.0777	4.4217	4.7432	5.0281	5.2638	5.4428	5.5654	5.6407	5.686	5.7237	5.7763	5.8609	5.9845	6.1411	6.3132	6.4762	6.6055	6.6849	6.7133	6.7081	6.7045	6.7492	6.8914	7.172	7.6138	8.2153	8.9497	9.7677	10.605	11.392	12.0629	12.5642	12.8597	12.9337	12.7902	12.4515	11.9533	11.3409	10.6633	9.968	9.2963	8.6803
1.2981	1.469	1.6134	1.7217	1.7878	1.8099	1.791	1.7383	1.6627	1.5769	1.4937	1.4241	1.3757	1.3521	1.3533	1.3766	1.4184	1.4758	1.5469	1.6314	1.7283	1.8352	1.9456	2.049	2.1315	2.1779	2.1747	2.1135	1.9935	1.8218	1.6131	1.3871	1.1657	0.9701	0.8185	0.7246	0.6974	0.7411	0.8559	1.0385	1.282	1.5766	1.9089	2.263	2.6199	2.9593	3.2603	3.5034	3.6729	3.7582
0	0	0	0	0	0	0	0	0	0	0	0	0	0	0	0	0	0	0	0	0	0	0	0	0	0	0	0	0	0	0	0	0	0	0	0	0	0	0	0	0	0	0	0	0	0	0	0	0	0
0	0	0	0	0	0	0	0	0	0	0	0	0	0	0	0	0	0	0	0	0	0	0	0	0	0	0	0	0	0	0	0	0	0	0	0	0	0	0	0	0	0	0	0	0	0	0	0	0	0
0	0	0	0	0	0	0	0	0	0	0	0	0	0	0	0	0	0	0	0	0	0	0	0	0	0	0	0	0	0	0	0	0	0	0	0	0	0	0	0	0	0	0	0	0	0	0	0	0	0
0.034	0.056	0.0888	0.1353	0.1981	0.2789	0.3775	0.4916	0.6163	0.7447	0.8685	0.9797	1.0723	1.1434	1.1948	1.2319	1.2634	1.2984	1.345	1.4074	1.4854	1.5738	1.6637	1.7439	1.8035	1.8341	1.8319	1.7986	1.7424	1.6773	1.6218	1.5966	1.6216	1.7125	1.8776	2.1149	2.4114	2.7431	3.0778	3.379	3.6111	3.7444	3.7602	3.6525	3.4295	3.1113	2.7262	2.3067	1.8841	1.4853
1.8414	1.9552	1.9947	1.9552	1.8414	1.6661	1.4485	1.2099	0.9709	0.7486	0.5546	0.3948	0.27	0.1774	0.112	0.0679	0.0396	0.0222	0.0119	0.0062	0.0031	0.0015	0.0007	0.0003	0.0001	0.0001	0	0	0	0	0	0	0	0	0	0	0	0.0001	0.0002	0.0004	0.0009	0.0019	0.0038	0.0075	0.0142	0.0257	0.045	0.0758	0.1226	0.191
0	0	0	0	0	0	0	0	0	0	0	0	0	0	0.0001	0.0001	0.0003	0.0007	0.0016	0.0034	0.0069	0.0135	0.0252	0.0455	0.079	0.1318	0.2113	0.3259	0.4834	0.6896	0.946	1.2482	1.5842	1.9339	2.271	2.5656	2.7883	2.9154	2.9328	2.8387	2.6437	2.3691	2.0429	1.6952	1.3536	1.0401	0.7691	0.5473	0.3747	0.247
0.1974	0.2773	0.3743	0.4855	0.6049	0.7242	0.8331	0.9207	0.9776	0.9974	0.9776	0.9207	0.8331	0.7242	0.6049	0.4855	0.3743	0.2773	0.1974	0.135	0.0887	0.056	0.034	0.0198	0.0111	0.006	0.0031	0.0015	0.0007	0.0003	0.0001	0.0001	0	0	0	0	0	0	0	0	0	0	0	0	0	0	0	0	0	0
0	0	0	0	0	0	0	0	0	0	0	0	0	0	0	0	0	0	0	0	0	0	0	0	0	0	0	0	0	0	0	0	0	0	0	0	0	0	0	0	0	0	0	0	0	0	0	0	0	0
0	0	0	0	0	0	0	0	0	0	0	0	0	0	0	0	0	0	0	0	0	0	0	0	0	0	0	0	0	0	0	0	0	0	0	0	0	0	0	0	0	0	0	0	0	0	0	0	0	0
0	0	0	0	0	0	0	0	0	0	0	0	0	0	0	0	0	0	0	0	0	0	0	0	0	0	0	0	0	0	0	0	0	0	0	0	0	0	0	0	0	0	0	0	0	0	0	0	0	0
0	0	0	0	0	0	0	0	0	0	0	0	0	0	0	0	0	0	0	0	0	0	0	0	0	0	0	0	0	0	0	0	0	0	0	0	0	0	0	0	0	0	0	0	0	0	0	0	0	0
0	0	0	0	0	0	0	0	0	0	0	0	0	0	0	0	0	0	0	0	0	0	0	0	0	0	0	0	0	0	0	0	0	0	0	0	0	0	0	0	0	0	0	0	0	0	0	0	0	0
0	0	0	0	0	0	0	0	0	0	0	0	0	0	0	0	0	0	0	0	0	0	0	0	0	0	0	0	0	0	0	0	0	0	0	0	0	0	0	0	0	0	0	0	0	0	0	0	0	0
0	0	0	0	0	0	0	0	0	0	0	0	0	0	0	0	0	0	0	0	0	0	0	0	0	0	0	0	0	0	0	0	0	0	0	0	0	0	0	0	0	0	0	0	0	0	0	0	0	0
0.0884	0.1455	0.2309	0.3531	0.5208	0.7407	1.0163	1.3456	1.7197	2.1224	2.5302	2.9152	3.2476	3.5006	3.6539	3.6972	3.6322	3.472	3.239	2.9615	2.6686	2.3868	2.1355	1.9265	1.7629	1.6413	1.5543	1.4931	1.4496	1.4176	1.3931	1.3729	1.3539	1.3321	1.3022	1.2588	1.1972	1.1149	1.0128	0.8952	0.7693	0.6445	0.5305	0.4363	0.3691	0.3339	0.3331	0.3663	0.4305	0.5195
0	0	0	0	0	0	0	0	0	0	0	0	0	0	0	0	0	0	0	0	0	0	0	0	0	0	0	0	0	0	0	0	0	0	0	0	0	0	0	0	0	0	0	0	0	0	0	0	0	0
0	0	0	0	0	0	0	0	0	0	0	0	0	0	0	0	0	0	0	0	0	0	0	0	0	0	0	0	0	0	0	0	0	0	0	0	0	0	0	0	0	0	0	0	0	0	0	0	0	0
0	0	0	0	0	0	0	0	0	0	0	0	0	0	0	0	0	0	0	0	0	0	0	0	0	0	0	0	0	0	0	0	0	0	0	0	0	0	0	0	0	0	0	0	0	0	0	0	0	0
0	0	0	0	0	0	0	0	0	0	0	0	0	0	0	0	0	0	0	0	0	0	0	0	0	0	0	0	0	0	0	0	0	0	0	0	0	0	0	0	0	0	0	0	0	0	0	0	0	0
0	0	0	0	0	0	0	0	0	0	0	0	0	0	0	0	0	0	0	0	0	0	0	0	0	0	0	0	0	0	0	0	0	0	0	0	0	0	0	0	0	0	0	0	0	0	0	0	0	0
3.8282	4.5757	5.3147	6.0133	6.6463	7.1983	7.6643	8.0477	8.3562	8.5972	8.7744	8.8853	8.9222	8.875	8.7351	8.4996	8.1745	7.7759	7.3295	6.8678	6.4265	6.0401	5.7378	5.5393	5.4528	5.4734	5.5837	5.756	5.9553	6.1442	6.2882	6.3607	6.3478	6.2512	6.0893	5.8959	5.7154	5.5964	5.5841	5.7112	5.9916	6.416	6.9519	7.5472	8.1385	8.6605	9.0569	9.2889	9.3409	9.2211
3.4816	4.166	4.8604	5.5334	6.1533	6.6924	7.1306	7.4578	7.6746	7.7902	7.8189	7.7761	7.6747	7.523	7.3256	7.0857	6.8083	6.5028	6.1839	5.8703	5.581	5.3311	5.1283	4.9701	4.8452	4.7352	4.6198	4.4812	4.308	4.0979	3.8583	3.6042	3.3558	3.1354	2.9637	2.8572	2.8265	2.8755	3.0005	3.1916	3.4331	3.7053	3.9862	4.2534	4.4864	4.6687	4.7897	4.8466	4.845	4.799
0.0111	0.0198	0.034	0.056	0.0887	0.135	0.1974	0.2773	0.3743	0.4855	0.6049	0.7242	0.8331	0.9207	0.9776	0.9974	0.9776	0.9207	0.8331	0.7242	0.6049	0.4855	0.3743	0.2773	0.1974	0.135	0.0887	0.056	0.034	0.0198	0.0111	0.006	0.0031	0.0015	0.0007	0.0003	0.0001	0.0001	0	0	0	0	0	0	0	0	0	0	0	0
0	0	0	0	0	0	0	0	0	0	0	0	0	0	0	0	0	0	0	0	0	0	0	0	0	0	0	0	0	0	0	0	0	0	0	0	0	0	0	0	0	0	0	0	0	0	0	0	0	0
1.1692	1.3611	1.5686	1.799	2.0615	2.3642	2.7114	3.1004	3.5204	3.9527	4.3733	4.757	5.0824	5.3366	5.5185	5.6391	5.7206	5.7915	5.8806	6.0109	6.1941	6.427	6.6922	6.9614	7.2025	7.3876	7.5008	7.5435	7.535	7.5094	7.5086	7.5736	7.7366	8.0143	8.4057	8.8921	9.441	10.0104	10.5552	11.0327	11.4079	11.6564	11.767	11.7409	11.5899	11.3331	10.9928	10.5915	10.1503	9.6881
0.034	0.056	0.0887	0.135	0.1974	0.2773	0.3743	0.4855	0.6049	0.7242	0.8331	0.9207	0.9776	0.9974	0.9776	0.9207	0.8331	0.7242	0.6049	0.4855	0.3743	0.2773	0.1974	0.135	0.0887	0.056	0.034	0.0198	0.0111	0.006	0.0031	0.0015	0.0007	0.0003	0.0002	0.0001	0.0002	0.0003	0.0007	0.0015	0.0031	0.006	0.0111	0.0198	0.034	0.056	0.0887	0.135	0.1974	0.2774
3.2692	3.7675	4.2402	4.6679	5.035	5.3303	5.5478	5.6864	5.7488	5.7404	5.6676	5.5364	5.3522	5.1202	4.8463	4.539	4.2103	3.8759	3.5548	3.2665	3.0293	2.8572	2.759	2.738	2.7934	2.9222	3.121	3.387	3.7168	4.1043	4.5371	4.9944	5.4463	5.8566	6.1877	6.409	6.5041	6.4762	6.35	6.1675	5.9803	5.8387	5.7807	5.8237	5.961	6.1637	6.3878	6.5842	6.7089	6.7324
0	0	0	0	0	0	0	0	0	0	0	0	0	0	0	0	0	0	0	0	0	0	0	0	0	0	0	0	0	0	0	0	0	0	0	0	0	0	0	0	0	0	0	0	0	0	0	0	0	0
0.0001	0.0001	0.0003	0.0007	0.0015	0.0031	0.006	0.0111	0.0198	0.034	0.056	0.0887	0.135	0.1974	0.2773	0.3743	0.4855	0.6049	0.7242	0.8331	0.9207	0.9776	0.9974	0.9776	0.9207	0.8331	0.7242	0.6049	0.4855	0.3743	0.2773	0.1974	0.135	0.0887	0.056	0.034	0.0198	0.0111	0.006	0.0031	0.0015	0.0007	0.0003	0.0001	0.0001	0	0	0	0	0
0.4757	0.6507	0.8642	1.1158	1.4028	1.7194	2.0568	2.4035	2.7461	3.0694	3.3584	3.6003	3.786	3.9124	3.9835	4.01	4.0078	3.9949	3.9881	3.9991	4.0326	4.0853	4.1475	4.2066	4.2507	4.2731	4.2747	4.2643	4.2576	4.2724	4.325	4.4248	4.5726	4.7594	4.9685	5.1797	5.3739	5.5376	5.6655	5.7618	5.8383	5.9112	5.9966	6.1054	6.2404	6.3943	6.5499	6.6834	6.7683	6.7806
0	0	0	0	0	0	0.0001	0.0001	0.0003	0.0007	0.0015	0.0031	0.006	0.0111	0.0198	0.034	0.056	0.0887	0.1351	0.1977	0.278	0.3758	0.4885	0.6109	0.7353	0.8529	0.9546	1.0336	1.086	1.1126	1.1181	1.1104	1.0985	1.0904	1.0904	1.0985	1.1104	1.1181	1.1126	1.086	1.0336	0.9546	0.8529	0.7353	0.6109	0.4885	0.3758	0.278	0.1977	0.1351
1.2322	1.6609	2.1567	2.6984	3.2537	3.782	4.239	4.5836	4.7843	4.8257	4.7114	4.4639	4.1218	3.7334	3.349	3.0145	2.7647	2.6203	2.5871	2.6575	2.8136	3.0314	3.2848	3.5484	3.801	4.0266	4.2161	4.3672	4.4845	4.5786	4.6639	4.756	4.8681	5.0078	5.1745	5.3584	5.5427	5.7066	5.8306	5.9015	5.9161	5.8825	5.8189	5.7494	5.6989	5.6877	5.7275	5.8188	5.9515	6.1072
0	0	0	0	0	0	0	0	0	0	0	0	0	0	0	0	0	0	0	0	0	0	0	0	0	0	0	0	0	0	0	0	0	0	0	0	0	0	0	0	0	0	0	0	0	0	0	0	0	0
0.2321	0.3349	0.4662	0.6267	0.8141	1.0229	1.2444	1.4681	1.6825	1.8767	2.0428	2.1762	2.2769	2.3483	2.3967	2.4291	2.4521	2.4703	2.4861	2.4999	2.511	2.519	2.5248	2.5308	2.5406	2.5583	2.5868	2.6264	2.674	2.7227	2.7625	2.7815	2.7677	2.7113	2.6062	2.4517	2.2529	2.0203	1.7688	1.5158	1.2792	1.0748	0.9151	0.8071	0.7523	0.7464	0.78	0.8402	0.9119	0.9807
0	0	0	0	0	0	0	0	0	0	0	0	0	0	0	0	0	0	0	0	0	0	0	0	0	0	0	0	0	0	0	0	0	0	0	0	0	0	0	0	0	0	0	0	0	0	0	0	0	0
0	0	0	0	0	0	0	0	0	0	0	0	0	0	0	0	0	0	0	0	0	0	0	0	0	0	0	0	0	0	0	0	0	0	0	0	0	0	0	0	0	0	0	0	0	0	0	0	0	0
0	0	0	0	0	0	0	0	0	0	0	0	0	0	0	0	0	0	0	0	0	0	0	0	0	0	0	0	0	0	0	0	0	0	0	0	0	0	0	0	0	0	0	0	0	0	0	0	0	0
2.4261	2.6635	2.819	2.8759	2.8278	2.6794	2.4463	2.1516	1.8228	1.4872	1.1683	0.8836	0.6433	0.4507	0.3039	0.1972	0.1232	0.0742	0.0434	0.0252	0.0157	0.0125	0.0144	0.0215	0.035	0.0571	0.0905	0.1384	0.2041	0.2899	0.3973	0.5255	0.6723	0.8334	1.0035	1.1771	1.3496	1.5177	1.6802	1.8369	1.9876	2.1315	2.2656	2.3848	2.4823	2.5506	2.5826	2.5734	2.5209	2.4266
0	0	0	0	0	0	0	0	0	0	0	0	0	0	0	0	0	0	0	0	0	0	0	0	0	0	0	0	0	0	0	0	0	0	0	0	0	0	0	0	0	0	0	0	0	0	0	0	0	0
0	0	0	0	0	0	0	0	0	0	0	0	0	0	0	0	0	0	0	0	0	0	0	0	0	0	0	0	0	0	0	0	0	0	0	0	0	0	0	0	0	0	0	0	0	0	0	0	0	0
0.6049	0.7242	0.8331	0.9207	0.9776	0.9974	0.9776	0.9207	0.8331	0.7242	0.6049	0.4855	0.3743	0.2773	0.1974	0.135	0.0887	0.056	0.034	0.0198	0.0111	0.006	0.0031	0.0015	0.0007	0.0003	0.0002	0.0001	0.0001	0.0002	0.0003	0.0007	0.0015	0.0031	0.006	0.0111	0.0198	0.034	0.056	0.0887	0.135	0.1975	0.2776	0.375	0.487	0.608	0.7302	0.8441	0.9405	1.0116
0	0	0	0	0	0	0	0	0	0	0	0	0	0	0	0	0	0	0	0	0	0	0	0	0	0	0	0	0	0	0	0	0	0	0	0	0	0	0	0	0	0	0	0	0	0	0	0	0	0
0	0	0	0	0	0	0	0	0	0	0	0	0	0	0	0	0	0	0	0	0	0	0	0	0	0	0	0	0	0	0	0	0	0	0	0	0	0	0	0	0	0	0	0	0	0	0	0	0	0
0.135	0.1974	0.2773	0.3743	0.4855	0.6049	0.7242	0.8331	0.9207	0.9776	0.9974	0.9776	0.9207	0.8331	0.7242	0.6049	0.4855	0.3743	0.2773	0.1974	0.135	0.0887	0.0561	0.0343	0.0205	0.0126	0.009	0.009	0.0126	0.0205	0.0343	0.0561	0.0887	0.135	0.1974	0.2773	0.3744	0.4856	0.6053	0.725	0.8346	0.9238	0.9836	1.0085	0.9976	0.9552	0.8903	0.8155	0.7452	0.6934
0	0	0	0	0	0	0	0	0	0	0	0	0	0	0	0	0	0	0	0	0	0	0	0	0	0	0	0	0	0	0	0	0	0	0	0	0	0	0	0	0	0	0	0	0	0	0	0	0	0
0	0	0	0	0	0	0	0	0	0	0	0	0	0	0	0	0	0	0	0	0	0	0	0	0	0	0	0	0	0	0	0	0	0	0	0	0	0	0	0	0	0	0	0	0	0	0	0	0	0
0	0	0	0	0	0	0	0	0	0	0	0	0	0	0	0	0	0	0	0	0	0	0	0	0	0	0	0	0	0	0	0	0	0	0	0	0	0	0	0	0	0	0	0	0	0	0	0	0	0
0	0	0	0	0	0	0	0	0	0	0	0	0	0	0	0	0	0	0	0	0	0	0	0	0	0	0	0	0	0	0	0	0	0	0	0	0	0	0	0	0	0	0	0	0	0	0	0	0	0
0.1989	0.2804	0.3804	0.4969	0.6254	0.7597	0.8921	1.0153	1.1237	1.2145	1.2889	1.351	1.4072	1.4641	1.5265	1.5958	1.6693	1.7404	1.7997	1.8368	1.8424	1.8097	1.7358	1.6221	1.4742	1.301	1.1134	0.9231	0.7406	0.5745	0.4305	0.3114	0.2173	0.1464	0.0954	0.0606	0.0386	0.0265	0.0225	0.0259	0.0371	0.0575	0.0894	0.1353	0.1975	0.2774	0.3743	0.4855	0.6049	0.7242
0.4855	0.6049	0.7242	0.8331	0.9207	0.9776	0.9974	0.9776	0.9207	0.8331	0.7242	0.6049	0.4855	0.3743	0.2773	0.1974	0.135	0.0887	0.056	0.034	0.0198	0.0111	0.006	0.0031	0.0015	0.0007	0.0003	0.0001	0.0001	0	0	0	0	0	0	0	0	0	0	0	0	0	0	0	0	0	0	0	0	0
0.1974	0.2773	0.3743	0.4855	0.6049	0.7242	0.8331	0.9207	0.9776	0.9974	0.9776	0.9207	0.8331	0.7242	0.6049	0.4855	0.3743	0.2773	0.1974	0.135	0.0887	0.056	0.034	0.0198	0.0111	0.006	0.0031	0.0015	0.0007	0.0003	0.0001	0.0001	0	0	0	0	0	0	0	0	0	0	0	0	0	0	0	0	0	0
0	0	0	0	0	0	0	0	0	0	0	0	0	0	0	0	0.0001	0.0001	0.0003	0.0007	0.0015	0.0031	0.006	0.0111	0.0198	0.034	0.056	0.0887	0.135	0.1974	0.2773	0.3743	0.4855	0.6049	0.7242	0.8331	0.9207	0.9776	0.9974	0.9777	0.9208	0.8334	0.725	0.6065	0.4885	0.3803	0.2884	0.2172	0.1689	0.1447
0.278	0.3758	0.4885	0.6109	0.7353	0.8529	0.9546	1.0336	1.086	1.1126	1.1181	1.1104	1.0985	1.0904	1.0904	1.0985	1.1104	1.1181	1.1126	1.086	1.0336	0.9546	0.8529	0.7353	0.6109	0.4885	0.3758	0.278	0.1977	0.1351	0.0887	0.056	0.034	0.0198	0.0111	0.006	0.0031	0.0015	0.0007	0.0003	0.0001	0.0001	0	0	0	0	0	0	0	0
0	0	0	0	0	0	0	0	0	0	0	0	0	0	0	0	0	0	0	0	0	0	0	0	0	0	0	0	0	0	0	0	0	0	0	0	0	0	0	0	0	0	0	0	0	0	0	0	0	0
0	0	0	0	0	0	0	0	0	0	0	0	0	0	0	0	0	0	0	0	0	0	0	0	0	0	0	0	0	0	0	0	0	0	0	0	0	0	0	0	0	0	0	0	0	0	0	0	0	0
0	0	0	0	0	0	0	0	0	0	0	0	0	0	0	0	0	0	0	0	0	0	0	0	0	0	0	0	0	0	0	0	0	0	0	0	0	0	0	0	0	0	0	0	0	0	0	0	0	0
0	0	0	0	0	0	0	0	0	0	0	0	0	0	0	0	0	0	0	0	0	0	0	0	0	0	0	0	0	0	0	0	0	0	0	0	0	0	0	0	0	0	0	0	0	0	0	0	0	0
0	0	0	0	0	0	0	0	0	0	0	0	0	0	0	0	0	0	0	0	0	0	0	0	0	0	0	0	0	0	0	0	0	0	0	0	0	0	0	0	0	0	0	0	0	0	0	0	0	0
0	0	0	0	0	0	0	0	0	0	0	0	0	0	0	0	0	0	0	0	0	0	0	0	0	0	0	0	0	0	0	0	0	0.0001	0.0001	0.0003	0.0007	0.0015	0.0031	0.006	0.0111	0.0198	0.034	0.056	0.0887	0.135	0.1974	0.2773	0.3743	0.4855
0	0	0	0	0	0	0	0	0	0	0	0	0	0	0	0	0	0	0	0	0	0	0	0	0	0	0	0	0	0	0	0	0	0	0	0	0	0	0	0	0	0	0	0	0	0	0	0	0	0
0	0	0	0	0	0	0	0	0	0	0	0	0	0	0	0	0	0	0	0	0	0	0	0	0	0	0	0	0	0	0	0	0	0	0	0	0	0	0	0	0	0	0	0	0	0	0	0	0	0
0	0	0	0	0	0	0	0	0	0	0	0	0	0	0	0	0	0	0	0	0	0	0	0	0	0	0	0	0	0	0	0	0	0	0	0	0	0	0	0	0	0	0	0	0	0	0	0	0	0
0	0	0	0	0	0	0	0	0	0	0	0	0	0	0	0	0	0	0	0	0	0	0	0	0.0001	0.0001	0.0003	0.0007	0.0015	0.0031	0.006	0.0111	0.0198	0.034	0.056	0.0887	0.135	0.1974	0.2773	0.3743	0.4855	0.6049	0.7242	0.8331	0.9207	0.9776	0.9974	0.9776	0.9207	0.8331
0	0	0	0	0	0	0	0	0	0	0	0	0	0	0	0	0	0	0	0	0	0	0	0	0	0	0	0	0	0	0	0	0	0	0	0	0	0	0	0	0	0	0	0	0	0	0	0	0	0
0	0	0	0	0	0	0	0	0	0	0	0	0	0	0	0	0	0	0	0	0	0	0	0	0	0	0	0	0	0	0	0	0	0	0	0	0	0	0	0	0	0	0	0	0	0	0	0	0	0
0	0	0	0	0	0	0	0	0	0	0	0	0	0	0	0	0	0	0	0	0	0	0	0	0	0	0	0	0	0	0	0	0	0	0	0	0	0	0	0	0	0	0	0	0	0	0	0	0	0
0	0	0	0	0	0	0	0	0	0	0	0	0	0	0	0	0	0	0	0	0	0	0	0	0	0	0	0	0	0	0	0	0	0	0	0	0	0	0	0	0	0	0	0	0	0	0	0	0	0
0	0	0	0	0	0	0	0	0	0	0	0	0	0	0	0	0	0	0	0	0	0	0	0	0	0	0	0	0	0	0	0	0	0	0	0	0	0	0	0	0	0	0	0	0	0	0	0	0	0
0	0	0	0	0.0001	0.0001	0.0003	0.0007	0.0015	0.0031	0.006	0.0111	0.0198	0.034	0.056	0.0887	0.1351	0.1977	0.278	0.3758	0.4885	0.6109	0.7353	0.8529	0.9546	1.0336	1.086	1.1126	1.1181	1.1104	1.0985	1.0904	1.0904	1.0985	1.1104	1.1181	1.1126	1.086	1.0336	0.9546	0.8529	0.7353	0.6109	0.4885	0.3758	0.278	0.1977	0.1351	0.0887	0.056
4.3008	5.0485	5.7745	6.451	7.0571	7.581	8.0196	8.3765	8.6577	8.8684	9.0096	9.0776	9.0657	8.9675	8.7813	8.5145	8.1853	7.8224	7.4621	7.1432	6.9016	6.7646	6.7475	6.8519	7.0652	7.363	7.7118	8.0722	8.4029	8.6644	8.8225	8.8523	8.7407	8.4888	8.1134	7.646	7.1305	6.6186	6.1636	5.813	5.6011	5.5442	5.6369	5.853	6.1498	6.4743	6.772	6.9948	7.1078	7.0934
0	0	0	0	0	0	0	0	0	0	0	0	0	0	0	0	0	0	0	0	0	0	0	0	0	0	0	0	0	0	0	0	0	0	0	0	0	0	0	0	0	0	0	0	0	0	0	0	0	0
0	0	0	0	0.0001	0.0001	0.0003	0.0007	0.0015	0.0031	0.006	0.0111	0.0198	0.034	0.056	0.0887	0.135	0.1974	0.2773	0.3743	0.4855	0.6049	0.7242	0.8331	0.9207	0.9776	0.9974	0.9777	0.9208	0.8334	0.725	0.6065	0.4886	0.3803	0.2885	0.2175	0.1697	0.1462	0.1478	0.1749	0.2282	0.3082	0.4142	0.5445	0.6951	0.8599	1.0308	1.1981	1.352	1.4828
0	0	0	0	0	0	0	0	0	0	0	0	0	0	0	0	0	0	0	0	0	0	0	0	0	0	0	0	0	0	0	0	0	0	0	0	0	0	0	0	0	0	0	0	0	0	0	0	0	0
0	0	0	0	0	0	0	0	0	0	0	0	0	0	0	0	0	0	0	0	0	0	0	0	0	0	0	0	0	0	0	0	0	0	0	0	0	0	0	0	0	0	0	0	0	0	0	0	0	0
0	0	0	0	0	0	0	0	0	0	0	0	0	0	0	0	0	0	0	0	0	0	0	0	0	0	0	0	0	0	0	0	0	0	0	0	0	0	0	0	0	0	0	0	0	0	0	0	0	0
0	0	0	0	0	0	0	0	0	0	0	0	0	0	0	0	0	0	0	0	0	0	0	0	0	0	0	0	0	0	0	0	0	0	0	0	0	0	0	0	0	0	0	0	0	0	0	0	0	0
6.7732	7.6028	8.3423	8.9653	9.4561	9.8107	10.0361	10.149	10.1726	10.1334	10.0572	9.9661	9.8763	9.7975	9.7343	9.6883	9.6618	9.6606	9.6951	9.7801	9.9319	10.1633	10.479	10.8714	11.3187	11.7865	12.2323	12.6118	12.8866	13.03	13.0307	12.8933	12.6352	12.2823	11.8636	11.4062	10.9327	10.46	10.0004	9.5626	9.1537	8.7802	8.4489	8.1657	7.9354	7.76	7.6386	7.5665	7.5359	7.5369
1.147	1.2233	1.3088	1.4231	1.5874	1.8203	2.1328	2.5239	2.9784	3.4667	3.9479	4.376	4.7076	4.9099	4.9676	4.8861	4.6919	4.4272	4.1431	3.8902	3.7097	3.6266	3.6463	3.7543	3.9205	4.1047	4.2649	4.3639	4.375	4.2848	4.0939	3.8144	3.4665	3.0742	2.6617	2.2508	1.859	1.4992	1.18	0.9059	0.6783	0.4961	0.3565	0.256	0.1909	0.1579	0.1549	0.181	0.2362	0.3213
0.7628	0.9792	1.2097	1.438	1.6449	1.8107	1.918	1.9552	1.918	1.8107	1.6449	1.438	1.2097	0.9792	0.7628	0.5717	0.4123	0.2862	0.1913	0.1234	0.0773	0.0481	0.0317	0.0252	0.0273	0.0378	0.0579	0.0896	0.1354	0.1975	0.2774	0.3743	0.4855	0.6049	0.7242	0.8331	0.9207	0.9776	0.9974	0.9776	0.9207	0.8331	0.7242	0.6049	0.4855	0.3743	0.2773	0.1974	0.1351	0.089
0	0	0	0	0	0	0	0	0	0	0	0	0	0	0	0	0	0	0	0	0	0	0	0	0	0	0	0	0	0	0	0	0	0	0	0	0	0	0	0	0	0	0	0	0	0	0	0	0	0
2.3356	2.59	2.7893	2.9252	2.9984	3.0191	3.0064	2.9856	2.9843	3.0289	3.1401	3.3304	3.6018	3.9457	4.3436	4.7696	5.1933	5.5841	5.9143	6.1629	6.3172	6.3742	6.34	6.2283	6.058	5.8504	5.6275	5.409	5.212	5.0494	4.9301	4.8586	4.8356	4.8583	4.9205	5.0133	5.1258	5.2454	5.3588	5.4517	5.5101	5.5202	5.4702	5.351	5.159	4.8973	4.5779	4.2217	3.8581	3.5222
0.0003	0.0007	0.0015	0.0031	0.006	0.0111	0.0198	0.034	0.056	0.0887	0.135	0.1974	0.2773	0.3743	0.4855	0.6049	0.7242	0.8331	0.9207	0.9776	0.9974	0.9776	0.9207	0.8331	0.7242	0.6049	0.4855	0.3743	0.2773	0.1974	0.135	0.0887	0.056	0.034	0.0198	0.0111	0.006	0.0031	0.0016	0.0009	0.0007	0.0009	0.0016	0.0031	0.006	0.0111	0.0198	0.034	0.056	0.0887
5.8126	6.3622	6.7958	7.1162	7.3441	7.5121	7.6552	7.8006	7.9597	8.1245	8.27	8.361	8.3626	8.2503	8.0172	7.6771	7.2617	6.8145	6.3816	6.0036	5.7089	5.5103	5.4055	5.3801	5.4119	5.4761	5.5487	5.6097	5.6437	5.6406	5.5948	5.5047	5.3729	5.2057	5.0142	4.8137	4.6242	4.4691	4.374	4.3637	4.4592	4.6741	5.0116	5.4624	6.0042	6.6039	7.2207	7.8123	8.3394	8.7712
2.4386	2.7814	3.1383	3.515	3.9174	4.3483	4.8044	5.2742	5.738	6.1689	6.5368	6.8125	6.9733	7.0067	6.9138	6.7095	6.4215	6.0864	5.7441	5.4316	5.1768	4.9937	4.8804	4.8205	4.7872	4.7509	4.6858	4.5769	4.4229	4.2362	4.039	3.8577	3.7166	3.6325	3.6129	3.6551	3.7497	3.8838	4.0447	4.2233	4.4155	4.6224	4.8493	5.1037	5.3928	5.7207	6.0857	6.4781	6.8797	7.264
6.6286	7.3003	7.812	8.1425	8.2916	8.2795	8.1415	7.9213	7.663	7.4046	7.1743	6.989	6.8558	6.7754	6.7458	6.7657	6.8365	6.9628	7.1508	7.4057	7.7276	8.1084	8.5292	8.9605	9.3648	9.7017	9.9345	10.0368	9.997	9.8208	9.5287	9.1527	8.7298	8.2962	7.8824	7.5106	7.1932	6.9338	6.7281	6.5661	6.4337	6.3148	6.1936	6.057	5.8968	5.7117	5.5086	5.3017	5.1114	4.9608
4.1733	4.5865	4.9314	5.2119	5.4431	5.6469	5.8451	6.0528	6.2724	6.4919	6.6856	6.8202	6.8618	6.7843	6.576	6.2433	5.8103	5.3148	4.8019	4.3166	3.8974	3.5712	3.3513	3.2371	3.2166	3.2683	3.3656	3.4794	3.5818	3.6486	3.6616	3.6104	3.492	3.3106	3.0758	2.8006	2.4992	2.1857	1.8724	1.5701	1.2872	1.0304	0.8044	0.6121	0.4547	0.3319	0.2426	0.185	0.1579	0.1606
0	0	0	0	0	0	0	0	0	0	0	0	0	0	0	0	0	0	0	0	0	0	0	0	0	0	0	0	0	0	0	0	0	0	0	0	0	0	0	0	0	0	0	0	0	0	0	0	0	0
0	0	0	0	0	0	0	0	0	0	0	0	0	0	0	0	0	0	0	0	0	0	0	0	0	0	0	0	0	0	0	0	0	0	0	0	0	0	0	0	0	0	0	0	0	0	0	0	0	0
0	0	0	0	0	0	0	0	0	0	0	0	0	0	0	0	0	0	0	0	0	0	0	0	0	0	0	0	0	0	0	0	0	0	0	0	0	0	0	0	0	0	0	0	0	0	0	0	0	0
0	0	0	0	0	0	0	0	0	0	0	0	0	0	0	0	0	0	0	0	0	0	0	0	0	0	0	0	0	0	0	0	0	0	0	0	0	0	0	0	0	0	0	0	0	0	0	0	0	0
0	0	0	0	0	0	0	0	0	0	0	0	0	0	0	0	0	0	0	0	0	0	0	0	0	0	0	0	0	0	0	0	0	0	0	0	0	0	0	0	0	0	0	0.0001	0.0001	0.0003	0.0007	0.0015	0.0031	0.006
1.295	1.4631	1.6023	1.702	1.7541	1.7545	1.7034	1.6054	1.469	1.3061	1.1302	0.9556	0.7959	0.6629	0.5653	0.5088	0.4948	0.5211	0.5816	0.6671	0.7657	0.8647	0.9519	1.0177	1.0565	1.0678	1.0564	1.0308	1.0017	0.9793	0.971	0.9793	1.0015	1.0304	1.0557	1.0663	1.0533	1.0116	0.9405	0.8441	0.7302	0.608	0.487	0.3751	0.2777	0.1976	0.1352	0.089	0.0567	0.0355
1.8905	2.064	2.2073	2.32	2.4044	2.4648	2.5047	2.5259	2.5271	2.5041	2.4509	2.3613	2.2316	2.0618	1.8566	1.6254	1.3806	1.1359	0.9043	0.6962	0.5187	0.3752	0.266	0.1895	0.1428	0.1232	0.1287	0.1579	0.21	0.284	0.3777	0.4871	0.6057	0.7246	0.8332	0.9207	0.9776	0.9974	0.9777	0.9208	0.8334	0.725	0.6065	0.4885	0.3803	0.2884	0.2172	0.1689	0.1447	0.1447
2.5524	3.0083	3.5045	4.0473	4.6418	5.2885	5.9794	6.6946	7.403	8.0642	8.6344	9.0728	9.3491	9.4485	9.3745	9.1479	8.803	8.3814	7.9257	7.473	7.0512	6.6771	6.356	6.0841	5.8503	5.6398	5.4366	5.2261	4.9971	4.7438	4.4664	4.1711	3.8694	3.5761	3.3072	3.0771	2.8975	2.7757	2.7141	2.7105	2.7585	2.8482	2.9677	3.1039	3.2442	3.3782	3.4984	3.6016	3.6882	3.7619
0	0	0	0	0	0	0	0	0	0	0	0	0	0	0	0	0	0	0	0	0	0	0	0	0	0	0	0	0	0	0	0	0	0	0	0	0	0	0	0	0	0	0	0	0	0	0	0	0	0
0.2773	0.3743	0.4855	0.6049	0.7242	0.8331	0.9207	0.9776	0.9974	0.9776	0.9207	0.8331	0.7242	0.6049	0.4855	0.3743	0.2773	0.1974	0.135	0.0887	0.056	0.034	0.0198	0.0111	0.006	0.0031	0.0015	0.0007	0.0003	0.0002	0.0001	0.0001	0.0001	0.0002	0.0003	0.0007	0.0015	0.0031	0.006	0.0112	0.0201	0.0347	0.0575	0.0918	0.1409	0.2085	0.2971	0.4083	0.5415	0.6936
0.4855	0.6049	0.7242	0.8331	0.9207	0.9776	0.9974	0.9776	0.9207	0.8331	0.7242	0.6049	0.4855	0.3743	0.2773	0.1974	0.135	0.0887	0.056	0.034	0.0198	0.0111	0.006	0.0031	0.0015	0.0007	0.0003	0.0001	0.0001	0	0	0	0.0001	0.0002	0.0004	0.0009	0.0019	0.0038	0.0075	0.0142	0.0258	0.0451	0.0758	0.1227	0.1912	0.2865	0.4133	0.574	0.7674	0.9883
0	0	0	0	0	0	0	0	0	0	0	0	0	0	0	0	0	0	0	0	0	0	0	0	0	0	0	0	0	0	0	0	0	0	0	0	0	0	0	0	0	0	0	0	0	0	0	0	0	0
0	0	0	0	0	0	0	0	0	0	0	0	0	0	0	0	0	0	0	0	0	0	0	0	0	0	0	0	0	0	0	0	0	0	0	0	0	0	0	0	0	0	0	0	0	0	0	0	0	0
0	0	0	0	0	0	0	0	0	0	0	0	0	0	0	0	0	0	0	0	0	0	0	0	0	0	0	0	0	0	0	0	0	0	0	0	0	0	0	0	0	0	0	0	0	0	0	0	0	0
0.4341	0.6212	0.8576	1.1431	1.4728	1.837	2.2222	2.6125	2.9925	3.3489	3.6724	3.9577	4.2025	4.406	4.5672	4.6839	4.7526	4.7707	4.7381	4.6597	4.5467	4.4163	4.2892	4.187	4.1279	4.1244	4.181	4.2953	4.4598	4.6649	4.9019	5.1653	5.4531	5.7657	6.1038	6.466	6.8475	7.2387	7.6263	7.9942	8.325	8.6013	8.8074	8.9305	8.9619	8.8989	8.7462	8.5167	8.2309	7.9156
0	0	0	0	0	0	0	0	0	0	0	0	0	0	0	0	0	0	0	0	0	0	0	0	0	0	0	0	0	0	0	0	0	0	0	0	0	0	0	0	0	0	0	0	0	0	0	0	0	0
0	0	0	0	0	0	0	0	0	0	0	0	0	0	0	0	0	0	0	0	0	0	0	0	0	0	0	0	0	0	0	0	0	0	0	0	0	0	0	0	0	0	0	0	0	0	0	0	0	0
0	0	0	0	0	0	0	0	0	0	0	0	0	0	0	0	0	0	0	0	0	0	0	0	0	0	0	0	0	0	0	0	0	0	0	0	0	0	0	0	0	0	0	0	0	0	0	0	0	0
0	0	0	0	0	0	0	0	0	0	0	0	0	0	0	0	0	0	0	0	0	0	0	0	0	0	0	0	0.0001	0.0001	0.0003	0.0007	0.0015	0.0031	0.006	0.0111	0.0198	0.034	0.056	0.0887	0.135	0.1974	0.2773	0.3743	0.4855	0.6049	0.7242	0.8331	0.9207	0.9776
6.4038	7.2564	8.0345	8.7253	9.3313	9.8666	10.3498	10.7955	11.2072	11.5731	11.8664	12.0518	12.0934	11.9658	11.6628	11.2029	10.6294	10.0062	9.408	8.9095	8.5731	8.4392	8.5197	8.7968	9.2264	9.745	10.2804	10.7622	11.1321	11.3507	11.4011	11.2879	11.0331	10.6705	10.2389	9.7768	9.3184	8.8916	8.518	8.2132	7.9872	7.8456	7.7894	7.8162	7.9201	8.0931	8.3253	8.6063	8.9249	9.2695
0	0	0	0	0	0	0	0	0	0	0	0	0	0	0	0	0	0	0	0	0	0	0	0	0	0	0	0	0	0	0	0	0	0	0	0	0	0	0	0	0	0	0	0	0	0	0	0	0	0
0	0	0	0	0	0	0	0	0	0	0	0	0	0	0	0	0	0	0	0	0	0	0	0	0	0	0	0	0	0	0	0	0	0	0	0	0	0	0	0	0	0	0	0	0	0	0	0	0	0
0	0	0	0	0	0	0	0	0	0	0	0	0	0	0	0	0	0	0	0	0	0	0	0	0	0	0	0	0	0	0	0	0	0	0	0	0	0	0	0	0	0	0	0	0	0	0	0	0	0
0	0	0	0	0	0	0	0	0	0	0	0	0	0	0	0	0	0	0	0	0	0	0	0	0	0	0	0	0	0	0	0	0	0	0	0	0	0.0001	0.0001	0.0003	0.0007	0.0015	0.0031	0.006	0.0111	0.0199	0.0341	0.0563	0.0894	0.1365
0	0	0	0	0	0	0	0	0	0	0	0	0	0	0	0	0	0	0	0	0	0	0	0	0	0	0	0	0	0	0	0	0	0	0	0	0	0	0	0	0	0	0	0	0	0	0	0	0	0
0.4855	0.6049	0.7242	0.8331	0.9207	0.9776	0.9974	0.9776	0.9207	0.8331	0.7244	0.6053	0.4863	0.376	0.2807	0.2041	0.1476	0.1116	0.0959	0.101	0.1283	0.18	0.2593	0.3691	0.5108	0.6836	0.8826	1.0987	1.3186	1.5256	1.7018	1.8304	1.8983	1.8983	1.8306	1.7022	1.5263	1.3201	1.1016	0.8882	0.6939	0.5291	0.4001	0.3096	0.2583	0.2449	0.2675	0.3234	0.4091	0.5202
2.6061	3.1875	3.7802	4.3517	4.869	5.3029	5.6318	5.8446	5.9412	5.9315	5.8337	5.6705	5.4664	5.245	5.0268	4.8279	4.6591	4.5249	4.4238	4.3482	4.2861	4.2238	4.1487	4.0522	3.9321	3.7933	3.6468	3.5075	3.3907	3.3103	3.2759	3.2924	3.3598	3.4737	3.626	3.8056	3.9986	4.189	4.3595	4.4923	4.5713	4.5834	4.5204	4.3807	4.1698	3.9006	3.5923	3.2685	2.9548	2.6756
1.5178	1.6803	1.837	1.9879	2.1322	2.267	2.3878	2.488	2.561	2.6009	2.6043	2.5707	2.5033	2.4082	2.2934	2.1681	2.0411	1.9193	1.8071	1.7057	1.6134	1.5262	1.4396	1.3501	1.2569	1.1629	1.0746	1.0009	0.9522	0.9371	0.9614	1.0264	1.1281	1.258	1.4042	1.5534	1.6924	1.8104	1.8998	1.9571	1.9822	1.9782	1.9494	1.9006	1.8355	1.7563	1.6637	1.5578	1.439	1.3091
0	0	0	0	0	0	0	0	0	0	0	0	0	0	0	0	0	0	0	0	0	0	0	0	0	0	0	0	0	0	0	0	0.0001	0.0001	0.0003	0.0007	0.0015	0.0031	0.006	0.0111	0.0198	0.034	0.056	0.0887	0.135	0.1974	0.2773	0.3743	0.4855	0.6049
0	0	0	0	0	0	0	0	0	0	0	0	0	0	0	0	0	0	0	0	0	0	0	0	0	0	0	0	0	0	0	0	0	0	0	0	0	0	0	0	0	0	0	0	0	0	0	0	0	0
0	0	0	0	0	0	0	0	0	0	0	0	0	0	0	0	0	0	0	0	0	0	0	0	0	0	0	0	0	0	0	0	0	0	0	0	0	0	0	0	0	0	0	0	0	0	0	0	0	0
0.1085	0.169	0.2534	0.3661	0.5096	0.6836	0.8838	1.1016	1.3245	1.5367	1.7216	1.8644	1.9543	1.987	1.9654	1.8992	1.8029	1.6928	1.584	1.4872	1.4071	1.3425	1.287	1.2317	1.1678	1.0892	0.9937	0.8841	0.7669	0.6515	0.5481	0.4664	0.414	0.3955	0.4126	0.4632	0.5415	0.6389	0.744	0.8441	0.9266	0.9807	0.9989	0.9783	0.921	0.8332	0.7243	0.605	0.4855	0.3743
0.5546	0.7486	0.9709	1.2099	1.4485	1.6661	1.8414	1.9552	1.9947	1.9552	1.8414	1.6661	1.4485	1.2099	0.9709	0.7487	0.5547	0.3949	0.2703	0.1781	0.1135	0.071	0.0455	0.0332	0.0317	0.0401	0.059	0.0901	0.1356	0.1977	0.2774	0.3744	0.4855	0.6049	0.7242	0.8331	0.9207	0.9776	0.9974	0.9776	0.9207	0.8331	0.7242	0.6049	0.4855	0.3743	0.2773	0.1974	0.135	0.0887
0	0	0	0	0	0	0	0	0	0	0	0	0	0	0	0	0	0	0	0	0	0	0	0	0	0	0	0	0	0	0	0	0	0	0	0	0	0	0	0	0	0	0	0	0	0	0	0	0	0
0	0	0	0	0	0	0	0	0	0	0	0	0	0.0001	0.0001	0.0003	0.0007	0.0015	0.0031	0.006	0.0111	0.0198	0.034	0.056	0.0887	0.135	0.1974	0.2773	0.3743	0.4855	0.6049	0.7242	0.8331	0.9207	0.9776	0.9974	0.9776	0.9207	0.8331	0.7242	0.6049	0.4855	0.3743	0.2773	0.1974	0.135	0.0888	0.0562	0.0344	0.0207
0	0	0	0	0	0	0	0	0	0	0	0	0	0	0	0	0	0	0	0	0	0	0	0	0	0	0	0	0	0	0	0	0	0	0	0	0	0	0	0	0	0	0	0	0	0	0	0	0	0
2.6936	3.1385	3.6031	4.0824	4.571	5.0616	5.5437	6.0032	6.4215	6.7768	7.0456	7.2057	7.2397	7.1379	6.9012	6.5418	6.0823	5.5532	4.9892	4.4244	3.8886	3.4046	2.9865	2.6397	2.3625	2.1479	1.9856	1.8648	1.7757	1.7101	1.6622	1.6278	1.604	1.5882	1.578	1.571	1.5651	1.5586	1.5503	1.5393	1.525	1.5064	1.4825	1.4526	1.4175	1.3793	1.3421	1.3113	1.2925	1.2905
0	0	0	0	0	0	0	0	0	0	0	0	0	0	0	0	0	0	0	0	0	0	0	0	0	0	0	0	0	0	0	0	0	0	0	0	0	0	0	0	0	0	0	0	0	0	0	0	0	0
2.0848	2.2083	2.2894	2.3379	2.3697	2.4041	2.4596	2.5508	2.6858	2.8649	3.0816	3.3235	3.5751	3.8201	4.0426	4.2288	4.367	4.4482	4.466	4.4172	4.3021	4.1255	3.8966	3.6286	3.3372	3.0389	2.7494	2.4818	2.2463	2.05	1.8978	1.7932	1.7381	1.7332	1.7772	1.8666	1.9951	2.1546	2.3349	2.5257	2.7166	2.8978	3.0607	3.1974	3.3013	3.3675	3.3933	3.3788	3.3277	3.2468
0.8178	1.0796	1.3758	1.6928	2.0111	2.3068	2.5546	2.7313	2.819	2.808	2.6992	2.5032	2.2392	1.9316	1.6065	1.2878	0.9948	0.7404	0.5308	0.3666	0.2442	0.1573	0.099	0.0628	0.0435	0.0376	0.0433	0.0607	0.091	0.1361	0.1979	0.2775	0.3744	0.4855	0.6049	0.7242	0.8331	0.9207	0.9776	0.9974	0.9776	0.9207	0.8331	0.7242	0.6049	0.4855	0.3743	0.2774	0.1975	0.1353
0	0	0	0	0	0	0	0	0	0	0	0	0	0	0	0	0	0	0	0	0	0	0	0	0	0	0	0	0	0	0	0	0	0	0	0	0	0	0	0	0	0	0	0	0	0	0	0	0	0
0	0	0	0	0	0	0	0	0	0	0	0	0	0	0	0	0	0	0	0	0	0	0	0	0	0	0	0	0	0	0	0	0	0	0	0	0	0	0	0	0	0	0	0	0	0	0	0	0	0
3.1752	3.5126	3.7911	4.0013	4.1408	4.2144	4.2322	4.2082	4.1571	4.0928	4.0256	3.9612	3.8998	3.8371	3.7649	3.6734	3.5539	3.4013	3.2159	3.0043	2.7792	2.5573	2.3573	2.1968	2.0897	2.0453	2.0672	2.1537	2.299	2.493	2.7224	2.9705	3.2182	3.4438	3.6259	3.7444	3.784	3.7361	3.6005	3.3855	3.1074	2.7886	2.4551	2.1337	1.8496	1.6238	1.471	1.3985	1.4049	1.48
0	0	0	0	0	0	0	0	0	0	0	0	0	0	0	0	0	0	0	0	0	0	0	0	0	0	0	0	0	0	0	0	0	0	0	0	0	0	0	0	0	0	0	0	0	0	0	0	0	0
0	0	0	0	0.0001	0.0002	0.0004	0.0008	0.0017	0.0034	0.0067	0.0126	0.0229	0.0399	0.0671	0.1085	0.1689	0.2534	0.366	0.5094	0.683	0.8826	1.0993	1.3201	1.5288	1.7081	1.8422	1.9196	1.9353	1.8924	1.8016	1.6804	1.5499	1.4318	1.3452	1.3033	1.3116	1.3675	1.4607	1.5751	1.691	1.7887	1.8506	1.8644	1.8236	1.729	1.5875	1.4109	1.2142	1.0131
0	0	0	0	0	0	0	0	0	0	0	0	0	0	0	0	0.0001	0.0001	0.0003	0.0007	0.0015	0.0031	0.006	0.0111	0.0198	0.034	0.056	0.0887	0.135	0.1974	0.2773	0.3743	0.4855	0.6049	0.7242	0.8331	0.9207	0.9776	0.9974	0.9776	0.9207	0.8331	0.7242	0.6049	0.4855	0.3743	0.2773	0.1974	0.135	0.0887
0.6204	0.8023	1.0015	1.2074	1.4061	1.5825	1.7216	1.8107	1.8414	1.8107	1.7216	1.5825	1.4061	1.2074	1.0016	0.8024	0.6206	0.4633	0.334	0.2329	0.1578	0.1057	0.073	0.0568	0.0553	0.0678	0.095	0.1382	0.199	0.2781	0.3747	0.4856	0.605	0.7243	0.8331	0.9207	0.9777	0.9975	0.978	0.9215	0.8349	0.728	0.6124	0.4997	0.4006	0.3238	0.277	0.2663	0.2978	0.3773
0	0	0	0	0	0	0	0	0	0	0	0	0	0	0	0	0	0	0	0	0	0	0	0	0	0	0	0	0	0	0	0	0	0	0	0	0	0	0	0	0	0	0	0	0	0	0	0	0	0
0	0	0	0	0	0	0	0	0	0	0	0	0	0	0	0	0	0	0	0	0	0	0	0	0	0	0	0	0	0	0	0	0	0	0	0	0	0	0	0	0	0	0	0	0	0	0	0	0	0
0	0	0	0	0	0	0	0	0	0	0	0	0	0	0	0	0	0	0	0	0	0	0	0	0	0	0	0	0	0	0	0	0	0	0	0	0	0	0	0	0	0	0	0	0	0	0	0	0	0
0	0	0	0	0	0	0	0	0	0	0	0	0	0	0	0	0	0	0	0	0	0	0	0	0	0	0	0	0	0	0	0	0	0	0	0	0	0	0	0	0	0	0	0	0	0	0	0	0	0
0	0	0	0	0	0	0	0	0	0	0	0	0	0	0	0	0	0	0	0	0	0	0	0	0	0	0	0	0	0	0	0	0	0	0	0	0	0	0	0	0	0	0	0	0	0	0	0	0	0
0	0	0	0	0	0	0	0	0	0	0	0	0	0	0	0	0	0	0	0	0	0	0	0	0	0	0	0	0	0	0	0	0	0	0	0	0	0	0	0	0	0	0	0	0	0	0	0	0	0
0	0	0	0	0	0	0	0	0	0	0	0	0	0	0	0	0	0	0	0	0	0	0	0	0	0	0	0	0	0	0	0	0	0	0	0	0	0	0	0	0	0	0	0	0	0	0	0	0	0
0	0	0	0	0	0	0	0	0	0	0	0	0	0	0	0	0	0	0	0	0	0	0	0	0	0	0	0	0	0	0	0	0	0	0	0	0	0	0	0	0	0	0	0	0	0	0	0	0	0
0.4914	0.616	0.744	0.867	0.9767	1.0663	1.1323	1.175	1.198	1.2074	1.2097	1.2099	1.2097	1.2074	1.198	1.1751	1.1327	1.067	0.9782	0.8701	0.75	0.6271	0.5114	0.4117	0.3356	0.2884	0.2736	0.2927	0.3455	0.4303	0.5438	0.681	0.8359	1.002	1.1734	1.3456	1.5168	1.6872	1.8587	2.0335	2.212	2.3913	2.5645	2.7206	2.8462	2.9278	2.955	2.9229	2.8333	2.695
0	0	0	0	0	0	0	0	0	0	0	0	0	0	0	0	0	0	0	0	0	0	0	0	0	0	0	0	0	0	0	0	0	0	0	0	0	0	0	0	0	0	0	0	0	0	0	0	0	0
0.9212	0.9787	0.9996	0.9822	0.9297	0.8501	0.7551	0.6587	0.5755	0.5191	0.5013	0.5305	0.6112	0.7434	0.9217	1.1354	1.3687	1.6023	1.8157	1.99	2.1115	2.1731	2.1759	2.1282	2.0428	1.9341	1.8146	1.6928	1.5723	1.4523	1.3297	1.2013	1.0654	0.9232	0.7783	0.6366	0.5041	0.3866	0.2882	0.2114	0.1574	0.1262	0.1182	0.1339	0.1747	0.2428	0.34	0.4676	0.6251	0.809
0	0	0	0	0	0	0	0	0	0	0	0	0	0	0	0	0	0	0	0.0001	0.0001	0.0003	0.0007	0.0015	0.0031	0.006	0.0111	0.0198	0.034	0.056	0.0887	0.135	0.1974	0.2773	0.3743	0.4855	0.6049	0.7242	0.8331	0.9207	0.9776	0.9974	0.9776	0.9207	0.8331	0.7242	0.6049	0.4855	0.3743	0.2773
0.422	0.598	0.8178	1.0796	1.3758	1.6928	2.0111	2.3068	2.5547	2.7314	2.8191	2.8084	2.6999	2.5047	2.2423	1.9376	1.6175	1.3076	1.0287	0.7963	0.6194	0.5013	0.4408	0.4331	0.4702	0.5424	0.6375	0.7423	0.8432	0.927	0.9831	1.0046	0.9895	0.9414	0.8686	0.7833	0.6996	0.6315	0.5915	0.5886	0.6277	0.7091	0.8286	0.9776	1.1443	1.3148	1.4742	1.6082	1.7049	1.7553
0	0	0	0	0	0	0	0	0	0	0	0	0	0	0	0	0	0	0	0	0	0	0	0	0	0	0	0	0	0	0	0	0	0	0	0	0	0	0	0	0	0	0	0	0	0	0	0	0	0
0	0	0	0	0	0	0	0	0	0	0	0	0	0	0	0	0	0	0	0	0	0	0	0	0	0	0	0	0	0	0	0	0	0	0	0	0	0	0	0	0	0	0	0	0	0	0	0	0	0
0	0	0	0	0	0	0	0	0	0	0	0	0	0	0	0	0	0	0	0	0	0	0	0	0	0	0	0	0	0	0	0	0	0	0	0	0	0	0	0	0	0	0	0	0	0	0	0	0	0
0	0	0	0	0	0	0	0	0	0	0	0	0	0	0	0	0	0	0	0	0	0	0	0	0	0	0	0	0	0	0	0	0	0	0	0	0	0	0	0	0	0	0	0	0	0	0	0	0	0
0	0	0	0	0	0	0	0	0	0	0	0	0	0	0	0	0	0	0	0	0	0	0	0	0	0	0	0	0	0	0	0	0	0	0	0	0	0	0	0	0	0	0	0	0	0	0	0	0	0
0	0	0	0	0	0	0	0	0	0	0	0	0	0	0	0	0	0	0	0	0	0	0	0	0	0	0	0	0	0	0	0	0	0	0	0	0	0	0	0	0	0	0	0	0	0	0	0	0	0
0	0	0	0	0	0	0	0	0	0	0	0	0	0	0	0	0	0	0	0	0	0	0	0	0	0	0	0	0	0	0	0	0	0	0	0	0	0	0	0	0	0	0	0	0	0	0	0	0	0
0	0	0	0	0	0	0	0	0	0	0	0	0	0	0	0	0	0	0	0	0	0	0	0	0	0	0	0	0	0	0	0	0	0	0	0	0	0	0	0	0	0	0	0	0	0	0	0	0	0
1.1565	1.5423	1.9926	2.4964	3.0359	3.5874	4.1236	4.6153	5.0346	5.3575	5.5663	5.6509	5.6107	5.4541	5.1984	4.8684	4.494	4.1074	3.7389	3.414	3.1503	2.9558	2.8289	2.7598	2.7338	2.734	2.7451	2.7554	2.7582	2.7513	2.736	2.7156	2.693	2.6699	2.6457	2.6174	2.5804	2.5296	2.4607	2.3715	2.2629	2.1392	2.0075	1.876	1.7526	1.6428	1.5487	1.468	1.3958	1.3253
2.9214	2.9976	2.9714	2.854	2.669	2.4483	2.227	2.0367	1.9006	1.8298	1.8224	1.865	1.9356	2.0091	2.0617	2.076	2.0435	1.9658	1.8529	1.7206	1.5866	1.4659	1.3683	1.2962	1.2456	1.2071	1.1693	1.1216	1.0565	0.9718	0.8702	0.7589	0.6479	0.5483	0.4709	0.4243	0.4151	0.4468	0.5199	0.632	0.7778	0.9494	1.1372	1.3306	1.5199	1.6975	1.8596	2.0072	2.1465	2.2876
1.5765	1.812	2.0818	2.3949	2.7558	3.1627	3.6052	4.0652	4.5192	4.9431	5.3163	5.6266	5.8722	6.0622	6.2136	6.3466	6.4796	6.6238	6.7799	6.9365	7.0718	7.1572	7.1619	7.059	6.8302	6.47	5.9871	5.4037	4.7528	4.0741	3.4089	2.7957	2.2666	1.8451	1.5448	1.3701	1.3167	1.373	1.5209	1.7373	1.9956	2.2676	2.5261	2.7478	2.9164	3.025	3.0779	3.0895	3.0826	3.0838
0.1974	0.2773	0.3743	0.4855	0.6049	0.7242	0.8331	0.9207	0.9776	0.9974	0.9776	0.9207	0.8331	0.7242	0.6049	0.4855	0.3743	0.2773	0.1974	0.135	0.0887	0.056	0.034	0.0198	0.0111	0.006	0.0031	0.0015	0.0007	0.0003	0.0001	0.0001	0	0	0	0	0	0	0	0	0	0	0	0	0	0	0	0	0	0
0.1558	0.2435	0.3663	0.5307	0.7404	0.995	1.2882	1.6075	1.9339	2.2438	2.5123	2.7164	2.8392	2.8734	2.8228	2.7024	2.5364	2.3545	2.1874	2.0616	1.9957	1.9976	2.0636	2.1797	2.3243	2.4724	2.5998	2.6869	2.7215	2.6999	2.6263	2.5112	2.3686	2.2134	2.0586	1.913	1.781	1.6618	1.551	1.4422	1.3291	1.2074	1.0758	0.9367	0.7959	0.6609	0.5403	0.4419	0.3722	0.3357
0	0	0	0	0	0	0	0	0.0001	0.0001	0.0003	0.0007	0.0015	0.0031	0.006	0.0111	0.0198	0.034	0.056	0.0887	0.135	0.1974	0.2773	0.3743	0.4855	0.6049	0.7242	0.8331	0.9207	0.9776	0.9974	0.9776	0.9207	0.8331	0.7243	0.605	0.4856	0.3747	0.278	0.1989	0.1381	0.0946	0.0671	0.0537	0.0537	0.0671	0.0946	0.1381	0.1989	0.278
0.278	0.3758	0.4885	0.6109	0.7353	0.8529	0.9546	1.0336	1.086	1.1126	1.1181	1.1104	1.0985	1.0904	1.0904	1.0985	1.1104	1.1181	1.1126	1.086	1.0336	0.9546	0.8529	0.7353	0.6109	0.4885	0.3758	0.278	0.1977	0.1351	0.0887	0.056	0.034	0.0198	0.0111	0.006	0.0031	0.0015	0.0007	0.0003	0.0001	0.0001	0	0	0	0	0	0	0	0
0	0	0	0	0	0	0	0	0	0	0	0	0	0	0	0	0	0	0	0	0	0	0	0	0	0	0	0	0	0	0	0	0	0	0	0	0	0	0	0	0	0	0	0	0	0	0	0	0	0
0	0	0	0	0	0	0	0	0	0	0	0	0	0	0	0	0	0	0	0	0	0	0	0	0	0	0	0	0	0	0	0	0	0	0	0	0	0	0	0	0	0	0	0	0	0	0	0	0	0
0	0	0	0	0	0	0	0	0	0	0	0	0	0	0	0	0	0	0	0	0	0	0	0	0	0	0	0	0	0	0	0	0	0	0	0	0	0	0	0	0	0	0	0	0	0	0	0	0	0
0	0	0	0	0	0	0	0	0	0	0	0	0	0	0	0	0	0	0	0	0	0	0	0	0	0	0	0	0	0	0	0	0	0	0	0	0	0	0	0	0	0	0	0	0	0	0	0	0	0
0	0	0	0	0	0	0	0	0	0	0	0	0	0	0	0	0	0	0	0	0	0	0	0	0	0	0	0	0	0	0	0	0	0	0	0	0	0	0	0	0	0	0	0	0	0	0	0	0	0
2.4897	2.632	2.7116	2.7338	2.7119	2.6659	2.6196	2.5978	2.6224	2.709	2.8643	3.0844	3.3546	3.6508	3.9419	4.1945	4.3768	4.463	4.4369	4.2932	4.0386	3.6901	3.2725	2.8148	2.347	1.8964	1.4851	1.1288	0.8363	0.6104	0.4496	0.3494	0.3042	0.3082	0.3558	0.4416	0.5598	0.7035	0.8649	1.0346	1.203	1.3604	1.4988	1.6123	1.6987	1.7598	1.8019	1.8357	1.8754	1.9376
1.0215	1.1347	1.2334	1.3201	1.4011	1.4852	1.5821	1.7002	1.8453	2.0193	2.2206	2.445	2.6865	2.9388	3.1964	3.4544	3.7091	3.9569	4.1936	4.4137	4.6094	4.7709	4.8863	4.9426	4.928	4.8337	4.6566	4.4006	4.0774	3.7061	3.3109	2.9188	2.5561	2.2454	2.0033	1.8393	1.755	1.7454	1.7996	1.9027	2.0376	2.1859	2.3291	2.4503	2.5347	2.5717	2.5557	2.4876	2.3747	2.2294
0.2465	0.3723	0.5417	0.7601	1.0287	1.3438	1.6951	2.0666	2.4366	2.7805	3.0735	3.2935	3.4239	3.4556	3.3877	3.2274	2.9887	2.6902	2.3535	2.0003	1.6509	1.3224	1.0272	0.7735	0.5646	0.3999	0.2764	0.1891	0.1329	0.1033	0.097	0.112	0.1478	0.2042	0.2808	0.376	0.4863	0.6054	0.7247	0.8339	0.9222	0.9807	1.0033	0.9887	0.9405	0.8672	0.7805	0.6943	0.622	0.5748
0	0	0	0	0	0	0	0	0	0	0	0	0	0	0	0	0	0	0	0	0	0	0	0	0	0	0	0	0	0	0	0	0	0	0	0	0	0	0	0	0	0	0	0	0	0	0	0	0	0
0	0	0	0	0	0	0	0	0	0	0	0	0	0	0	0	0	0	0	0	0	0	0	0	0	0.0001	0.0001	0.0003	0.0007	0.0015	0.0031	0.006	0.0111	0.0198	0.034	0.056	0.0887	0.135	0.1974	0.2773	0.3743	0.4855	0.6049	0.7242	0.8331	0.9207	0.9776	0.9974	0.9776	0.9207
0	0	0	0	0	0	0	0	0	0	0	0	0	0	0	0	0	0	0	0	0	0	0	0	0	0	0	0	0	0	0	0	0	0	0	0	0	0	0	0	0	0	0	0	0	0	0	0	0	0
2.2196	2.6364	3.0716	3.5145	3.9542	4.3805	4.7842	5.1582	5.4965	5.7934	6.0423	6.2347	6.3596	6.4049	6.3596	6.2163	5.9742	5.6411	5.233	4.773	4.2878	3.8038	3.3433	2.9224	2.5488	2.2236	1.9424	1.6985	1.4861	1.3021	1.1477	1.0283	0.9526	0.9305	0.971	1.0805	1.2606	1.5071	1.8093	2.1503	2.5083	2.8582	3.1744	3.4347	3.6232	3.7338	3.7716	3.7536	3.7058	3.6589
0.056	0.0887	0.135	0.1974	0.2773	0.3743	0.4855	0.6049	0.7242	0.8331	0.9207	0.9778	0.9977	0.9783	0.9222	0.8361	0.7302	0.616	0.5053	0.4084	0.3336	0.2868	0.2715	0.2891	0.3392	0.4194	0.525	0.65	0.7862	0.9248	1.0572	1.1757	1.275	1.3521	1.4062	1.438	1.4485	1.438	1.4061	1.3519	1.2747	1.175	1.0557	0.9217	0.7802	0.6389	0.5053	0.3854	0.2833	0.2005
0	0	0	0	0	0	0	0	0	0	0	0	0	0	0	0	0	0	0	0	0	0	0	0	0	0	0	0	0	0	0	0	0	0	0	0	0	0	0	0	0	0	0	0	0	0	0	0	0	0
0	0	0	0	0	0	0	0	0	0	0	0	0	0	0	0	0	0	0	0	0	0	0	0	0	0	0	0	0	0	0	0	0	0	0	0	0	0	0	0	0	0	0	0	0	0	0	0	0	0
3.6427	4.1772	4.7355	5.3355	6.0012	6.7554	7.613	8.5727	9.6128	10.6891	11.7386	12.6872	13.4601	13.9947	14.2521	14.226	13.9468	13.4791	12.9131	12.3505	11.8881	11.6007	11.5285	11.671	11.988	12.4089	12.8467	13.2152	13.4444	13.4934	13.3557	13.0592	12.659	12.2262	11.8335	11.5414	11.3865	11.3753	11.4833	11.6606	11.8424	11.9616	11.9617	11.8069	11.4879	11.0221	10.4503	9.8291	9.2225	8.6922
0	0	0	0	0	0	0	0	0	0	0	0	0	0	0	0	0	0	0	0	0	0	0	0	0	0	0	0	0	0	0	0	0	0	0	0	0	0	0	0	0	0	0	0	0	0	0	0	0	0
0.0126	0.0229	0.0399	0.0671	0.1086	0.1693	0.2541	0.3675	0.5124	0.6889	0.8936	1.1191	1.354	1.5847	1.7965	1.9765	2.1154	2.2095	2.2607	2.276	2.2655	2.2401	2.2089	2.1772	2.1459	2.1116	2.0678	2.0071	1.9227	1.8105	1.6697	1.5037	1.3194	1.1261	0.9343	0.7544	0.5957	0.4652	0.3679	0.3067	0.2827	0.2954	0.3433	0.4233	0.5312	0.6619	0.8093	0.968	1.1336	1.3043
0.9216	1.1104	1.295	1.4631	1.6023	1.7019	1.7538	1.7539	1.7022	1.6031	1.4648	1.2986	1.1175	0.9353	0.7651	0.6188	0.5066	0.4373	0.4181	0.4556	0.5556	0.7229	0.9607	1.2695	1.6452	2.0792	2.557	3.0592	3.5636	4.0466	4.487	4.868	5.179	5.4163	5.5827	5.6852	5.7335	5.7376	5.7059	5.6447	5.5573	5.4444	5.3048	5.1362	4.9361	4.7033	4.4383	4.1447	3.8298	3.5048
0	0	0	0	0	0	0	0	0	0	0	0	0	0	0	0	0	0	0	0	0	0	0	0	0	0	0	0.0001	0.0001	0.0003	0.0007	0.0015	0.0031	0.006	0.0111	0.0198	0.034	0.056	0.0887	0.135	0.1974	0.2773	0.3743	0.4855	0.6049	0.7242	0.8331	0.9207	0.9776	0.9974
0.9266	0.9887	1.0171	1.0116	0.9767	0.9217	0.8592	0.8023	0.7628	0.7486	0.7628	0.8023	0.8592	0.9217	0.9767	1.0116	1.0171	0.9887	0.9266	0.8361	0.7258	0.6057	0.4858	0.3745	0.2774	0.1974	0.135	0.0887	0.056	0.034	0.0198	0.0111	0.006	0.0031	0.0015	0.0007	0.0003	0.0001	0.0001	0	0	0	0	0	0	0	0	0	0	0
0	0	0	0	0	0	0	0	0	0	0	0	0	0	0	0	0	0	0	0	0	0	0	0	0	0	0	0	0	0	0	0	0	0	0	0	0	0	0	0	0	0	0	0	0	0	0	0	0	0
0	0	0	0	0	0	0	0	0	0	0	0	0	0	0	0	0	0	0	0	0	0	0	0	0	0	0	0	0	0	0	0	0	0	0	0	0	0	0	0	0	0	0	0	0	0	0	0	0	0
0	0	0	0	0	0	0	0	0	0	0	0	0	0	0	0	0	0	0	0	0	0	0	0	0	0	0	0	0	0	0	0	0	0	0	0	0	0	0	0	0	0	0	0	0	0	0	0	0	0
0	0	0	0	0	0	0	0	0.0001	0.0001	0.0003	0.0007	0.0015	0.0031	0.006	0.0111	0.0198	0.034	0.056	0.0887	0.135	0.1974	0.2773	0.3743	0.4855	0.6049	0.7242	0.8331	0.9207	0.9776	0.9974	0.9776	0.9207	0.8331	0.7242	0.6049	0.4855	0.3743	0.2773	0.1974	0.135	0.0887	0.056	0.034	0.0198	0.0111	0.006	0.0031	0.0015	0.0007
8.3768	9.4815	10.5492	11.5699	12.5392	13.4542	14.3092	15.0926	15.7867	16.3694	16.8188	17.1177	17.259	17.2487	17.1076	16.8697	16.5786	16.2821	16.025	15.8426	15.7549	15.7627	15.8474	15.9735	16.0954	16.1649	16.1409	15.9974	15.7288	15.3518	14.9033	14.4349	14.0046	13.6677	13.4688	13.4337	13.5652	13.8413	14.2171	14.6303	15.0095	15.2844	15.3964	15.3067	15.0027	14.4995	13.8377	13.0787	12.2959	11.566
0	0	0	0	0	0	0	0	0	0	0	0	0	0	0	0	0	0	0	0	0	0	0	0	0	0	0	0.0001	0.0001	0.0003	0.0007	0.0015	0.0031	0.006	0.0111	0.0198	0.034	0.056	0.0888	0.1353	0.1981	0.2788	0.3774	0.4914	0.616	0.744	0.867	0.9767	1.0663	1.1323
5.1162	5.7239	6.3255	6.9366	7.5755	8.2557	8.9779	9.7254	10.4634	11.1427	11.7086	12.1113	12.3166	12.3139	12.1199	11.7764	11.3445	10.8948	10.4954	10.202	10.0482	10.0414	10.1614	10.3649	10.593	10.7823	10.8766	10.8373	10.651	10.3324	9.9219	9.4793	9.0731	8.7687	8.6168	8.6442	8.848	9.1953	9.6276	10.0704	10.4451	10.6819	10.7311	10.5698	10.2045	9.6681	9.0137	8.3056	7.6102	6.9882
0	0	0	0	0	0	0	0	0	0	0	0	0	0	0	0	0	0	0	0	0	0	0	0	0	0	0	0	0	0	0	0	0	0	0	0	0	0	0	0	0	0	0	0	0	0	0	0	0	0
0	0	0	0	0	0	0	0	0	0	0	0	0	0	0	0	0	0	0	0	0	0	0	0	0	0	0	0	0	0	0	0	0	0	0	0	0	0	0	0	0	0	0	0	0	0	0	0	0	0
0	0	0	0	0	0	0	0	0	0	0	0	0	0	0	0	0	0	0	0	0	0	0	0	0	0	0	0	0	0	0	0	0	0	0	0	0	0	0	0	0	0	0	0	0	0	0	0	0	0
0	0	0	0	0	0	0	0	0	0	0	0	0	0	0	0	0	0	0	0	0	0	0	0	0	0	0	0	0	0	0	0	0	0	0	0	0	0	0	0	0	0	0	0	0	0	0	0	0	0
0.034	0.056	0.0887	0.135	0.1974	0.2773	0.3743	0.4855	0.6049	0.7242	0.8331	0.9207	0.9776	0.9974	0.9776	0.9207	0.8331	0.7242	0.6049	0.4855	0.3743	0.2773	0.1974	0.135	0.0887	0.056	0.034	0.0198	0.0111	0.006	0.0031	0.0015	0.0007	0.0003	0.0001	0.0001	0	0	0	0	0.0001	0.0001	0.0003	0.0007	0.0015	0.0031	0.006	0.0111	0.0198	0.034
0	0	0	0	0	0	0	0	0	0	0	0	0	0	0	0	0	0	0	0	0	0	0	0	0	0	0	0	0	0	0	0	0	0	0	0	0	0	0	0	0	0	0	0	0	0	0	0	0	0
0	0	0	0	0	0	0	0	0	0	0	0	0	0	0	0	0	0	0	0	0	0	0	0	0	0	0	0	0	0	0	0	0	0	0	0.0001	0.0002	0.0004	0.0009	0.0019	0.0038	0.0075	0.0142	0.0257	0.045	0.0758	0.1226	0.191	0.2861	0.4123
1.7242	2.0246	2.3427	2.6737	3.0101	3.3406	3.6503	3.9218	4.1374	4.2814	4.3428	4.3178	4.2104	4.0333	3.8062	3.5546	3.3071	3.0925	2.9362	2.8575	2.8659	2.9598	3.1256	3.3395	3.5708	3.7865	3.9572	4.0612	4.0887	4.0423	3.936	3.792	3.6357	3.4915	3.3785	3.3077	3.2813	3.2925	3.3283	3.3711	3.4027	3.4072	3.3742	3.3018	3.1982	3.0821	2.9819	2.9321	2.9689	3.1237
0	0	0	0	0	0	0	0	0	0	0	0	0	0	0	0	0	0	0	0	0	0	0	0	0	0	0	0	0	0	0	0	0	0	0	0	0	0	0	0	0	0	0	0	0	0	0	0	0	0
0	0	0	0	0	0	0	0	0	0	0	0	0	0	0	0	0	0	0	0	0	0	0	0	0	0	0	0	0	0	0	0	0	0	0	0	0	0	0	0	0	0	0	0	0	0	0	0	0	0
0	0	0	0	0	0	0	0	0	0	0	0	0	0	0	0	0	0	0	0	0	0	0	0	0	0	0	0	0	0	0	0	0	0	0	0	0	0	0	0	0	0	0	0	0	0	0	0	0	0
2.8	3.2423	3.6615	4.0401	4.3643	4.6262	4.825	4.968	5.0693	5.1488	5.2287	5.3292	5.4648	5.6404	5.8493	6.0738	6.288	6.4624	6.5703	6.5933	6.5266	6.38	6.1775	5.9527	5.7425	5.5793	5.4851	5.4671	5.5171	5.6143	5.7311	5.8395	5.9181	5.9569	5.9591	5.9408	5.9264	5.943	6.0134	6.1502	6.3512	6.5984	6.8603	7.0975	7.269	7.3403	7.2892	7.11	6.8138	6.4268
0.1447	0.2238	0.3327	0.4754	0.6532	0.8629	1.0964	1.3403	1.5771	1.7879	1.9546	2.0645	2.1117	2.0992	2.0381	1.9449	1.839	1.7383	1.657	1.6042	1.5841	1.5973	1.643	1.7203	1.8284	1.9664	2.1309	2.3148	2.5056	2.6857	2.8342	2.9298	2.9545	2.8971	2.7558	2.5383	2.2613	1.9475	1.6218	1.3086	1.0287	0.7979	0.6269	0.5222	0.487	0.5221	0.6266	0.7971	1.0272	1.3056
0	0	0	0	0	0	0	0	0	0	0	0	0	0	0	0	0	0	0	0	0	0	0	0	0	0	0	0	0	0	0	0	0	0	0	0	0	0	0	0	0	0	0	0	0	0	0	0	0	0
0	0	0	0	0	0	0	0	0	0	0	0	0	0	0	0	0	0	0	0	0	0	0	0	0	0	0	0	0	0	0	0	0	0	0	0	0	0	0	0	0	0	0	0	0	0	0	0	0	0
0	0	0	0	0	0	0	0	0	0	0	0	0	0	0	0	0	0.0001	0.0002	0.0005	0.0011	0.0024	0.0049	0.0098	0.0186	0.034	0.0597	0.101	0.1645	0.2578	0.3887	0.5641	0.7881	1.0602	1.3737	1.7146	2.0625	2.3926	2.6785	2.8967	3.0306	3.0733	3.0284	2.9092	2.7353	2.5284	2.3082	2.0896	1.8808	1.6843
4.6539	5.2867	5.9273	6.5763	7.2345	7.9005	8.5688	9.2289	9.8658	10.4622	11.0008	11.4677	11.854	12.1579	12.3841	12.5436	12.651	12.7229	12.7748	12.8196	12.8654	12.9148	12.9638	13.003	13.018	12.9925	12.9117	12.7663	12.5569	12.2972	12.0145	11.7483	11.5452	11.4515	11.5041	11.7217	12.0982	12.5996	13.1656	13.7166	14.1644	14.4262	14.4373	14.1621	13.5996	12.7838	11.7779	10.6649	9.5356	8.4768
0.6065	0.7273	0.839	0.9318	0.9974	1.0313	1.0336	1.0094	0.968	0.9216	0.8822	0.8598	0.8598	0.8822	0.9216	0.9681	1.0095	1.0339	1.032	0.9989	0.9348	0.845	0.7384	0.6262	0.5202	0.4306	0.3661	0.3324	0.3324	0.366	0.4303	0.5194	0.6247	0.7353	0.839	0.9238	0.9791	0.9981	0.978	0.9208	0.8332	0.7244	0.6053	0.4862	0.3758	0.2804	0.2033	0.1461	0.1085	0.0899
0	0	0.0001	0.0001	0.0003	0.0007	0.0015	0.0031	0.006	0.0111	0.0198	0.034	0.056	0.0887	0.135	0.1974	0.2773	0.3743	0.4855	0.6049	0.7242	0.8331	0.9207	0.9777	0.9975	0.9779	0.9214	0.8346	0.7274	0.611	0.4969	0.3948	0.3128	0.2564	0.2296	0.2347	0.2732	0.3452	0.4501	0.5853	0.746	0.925	1.1126	1.2973	1.4665	1.6084	1.713	1.7736	1.7877	1.7578
0	0	0	0	0	0	0	0	0	0	0	0	0	0	0	0	0	0	0	0	0	0	0	0	0	0	0	0	0	0	0	0	0	0	0	0	0	0	0	0	0	0	0	0	0	0	0	0	0	0
0	0	0	0	0	0	0	0	0	0	0	0	0	0	0	0	0	0	0	0	0	0	0	0	0	0	0	0	0	0	0	0	0	0	0	0	0	0	0	0	0	0	0	0	0	0	0	0	0	0
0	0	0	0	0	0	0	0	0	0	0	0	0	0	0	0	0	0	0	0	0	0	0	0	0	0	0	0	0	0	0	0	0	0	0	0	0	0	0	0	0	0	0	0	0	0	0	0	0	0
0	0	0	0	0	0	0	0	0	0	0	0	0	0	0	0	0	0	0	0	0	0	0	0	0	0	0	0	0	0	0	0	0	0	0	0	0	0	0	0	0	0	0	0	0	0	0	0	0	0
0	0	0	0	0	0	0	0	0	0	0	0	0	0	0	0	0	0	0	0	0	0	0	0	0	0	0	0	0	0	0	0	0	0	0	0	0	0	0	0	0	0	0	0	0	0	0	0	0	0
0	0	0	0	0	0	0	0	0	0	0	0	0	0	0	0	0	0	0	0	0	0	0	0	0	0	0	0	0	0	0	0	0	0	0	0	0	0	0	0	0	0	0	0	0	0	0	0	0	0
0	0	0	0	0	0	0	0	0	0	0	0	0	0	0	0	0	0	0	0	0	0	0	0	0	0	0	0	0	0	0	0	0	0	0	0	0	0	0	0	0	0	0	0	0	0	0	0	0	0
0	0	0	0	0	0	0	0	0	0	0	0	0	0	0	0	0	0	0	0	0	0	0	0	0	0	0	0	0	0	0	0	0	0	0	0	0	0	0	0	0	0	0	0	0	0	0	0	0	0
0	0	0	0	0	0	0	0	0	0	0	0	0	0	0	0	0	0	0	0	0	0	0	0	0	0	0	0	0	0	0	0	0	0	0	0	0	0	0	0	0	0	0	0	0	0	0	0	0	0
0	0	0	0	0	0	0	0	0	0	0	0	0	0	0	0	0	0	0	0	0	0	0	0	0	0	0	0	0	0	0	0	0	0	0	0	0	0	0	0	0	0	0	0	0	0	0	0	0	0
0	0	0	0	0	0	0	0	0	0	0	0	0	0	0	0	0	0	0	0	0	0	0	0	0	0	0	0	0	0	0	0	0	0	0	0	0	0	0	0	0	0	0	0	0	0	0	0	0	0
0	0	0	0	0	0	0	0	0	0	0	0	0	0	0	0	0	0	0	0	0	0	0	0	0	0	0	0	0	0	0	0	0	0	0	0	0	0	0	0	0	0	0	0	0	0	0	0	0	0
0	0	0	0	0	0	0	0	0	0	0	0	0	0	0	0	0	0	0	0	0	0	0	0	0	0	0	0	0	0	0	0	0	0	0	0	0	0	0	0	0	0	0	0	0	0	0	0	0	0
0	0	0	0	0	0	0	0	0	0	0	0	0	0	0	0	0	0	0	0	0	0	0	0	0	0	0	0	0	0	0	0	0	0	0	0	0	0	0	0	0	0	0	0	0	0	0	0	0	0
0	0	0	0	0	0	0	0	0	0	0	0	0	0	0	0	0	0	0	0	0	0	0	0	0	0	0	0	0	0	0	0	0	0	0	0	0	0	0	0	0	0	0	0	0	0	0	0	0	0
0	0	0	0	0	0	0	0	0	0	0	0	0	0	0	0	0	0	0	0	0	0	0	0	0	0	0	0	0	0	0	0	0	0	0	0	0	0	0	0	0	0	0	0	0	0	0	0	0	0
0	0	0	0	0	0	0	0	0	0	0	0	0	0	0	0	0	0	0	0	0	0	0	0	0	0	0	0	0	0	0	0	0	0	0	0	0	0	0	0	0	0	0	0	0	0	0	0	0	0
0	0	0	0	0	0	0	0	0	0	0	0	0	0	0	0	0	0	0	0	0	0	0	0	0	0	0	0	0	0	0	0	0	0	0	0	0	0	0	0	0	0	0	0	0	0	0	0	0	0
0	0	0	0	0	0	0	0	0	0	0	0	0	0	0	0	0	0	0	0	0	0	0	0	0	0	0	0	0	0	0	0	0	0	0	0	0	0	0	0	0	0	0	0	0	0	0	0	0	0
0	0	0	0	0	0	0	0	0	0	0	0	0	0	0	0	0	0	0	0	0	0	0	0	0	0	0	0	0	0	0	0	0	0	0	0	0	0	0	0	0	0	0	0	0	0	0	0	0	0
0.8276	1.1495	1.5375	1.9807	2.459	2.9439	3.4018	3.7987	4.106	4.3052	4.3907	4.37	4.2607	4.0858	3.8678	3.6246	3.3669	3.0986	2.8193	2.5273	2.2233	1.9114	1.6	1.2999	1.0224	0.777	0.5696	0.4024	0.2737	0.1791	0.1128	0.0683	0.0397	0.0222	0.0119	0.0062	0.0031	0.0015	0.0007	0.0003	0.0001	0.0001	0.0001	0.0001	0.0003	0.0007	0.0015	0.0031	0.0062	0.0119
0	0	0	0	0	0	0	0	0	0	0	0	0	0	0	0	0	0	0	0	0	0	0	0	0	0	0	0	0	0	0	0	0	0	0	0	0	0	0	0	0	0	0	0	0	0	0	0	0	0
1.4973	1.9419	2.4197	2.8969	3.3322	3.6827	3.9104	3.9894	3.9104	3.6827	3.3322	2.8969	2.4197	1.9419	1.4973	1.1092	0.7895	0.5399	0.3548	0.2241	0.1361	0.0798	0.0458	0.0269	0.0185	0.0181	0.0251	0.041	0.0688	0.1129	0.1789	0.2731	0.4009	0.5665	0.7708	1.0105	1.2778	1.5605	1.8436	2.1116	2.3506	2.5508	2.7069	2.8184	2.8879	2.9191	2.9156	2.8802	2.8158	2.7267
0	0	0	0	0	0	0	0	0	0	0	0	0	0	0	0	0	0	0	0	0	0	0	0	0	0	0	0	0	0	0	0	0	0	0	0	0	0	0	0	0	0	0	0	0	0	0	0	0	0
0.0031	0.0062	0.0119	0.0222	0.0396	0.0679	0.112	0.1774	0.27	0.3948	0.5546	0.7486	0.9709	1.2099	1.4485	1.6662	1.8416	1.9559	1.9962	1.9583	1.8475	1.678	1.4706	1.2494	1.0388	0.8606	0.732	0.6647	0.6647	0.732	0.8606	1.0388	1.2494	1.4706	1.678	1.8475	1.9583	1.9962	1.9559	1.8416	1.6662	1.4485	1.2099	0.9709	0.7486	0.5546	0.3948	0.27	0.1774	0.112
0.0062	0.0119	0.0222	0.0396	0.0679	0.112	0.1774	0.27	0.3948	0.5546	0.7487	0.971	1.21	1.4488	1.6668	1.8428	1.9583	2.001	1.9674	1.8642	1.7072	1.5194	1.328	1.1602	1.0408	0.9889	1.0173	1.1306	1.3257	1.5918	1.9111	2.2603	2.6121	2.9381	3.2107	3.4067	3.5089	3.5082	3.404	3.2049	2.9266	2.591	2.2229	1.8477	1.489	1.1664	0.8947	0.6843	0.5418	0.4721
0	0	0	0	0	0	0	0	0	0	0	0	0.0001	0.0001	0.0003	0.0007	0.0015	0.0031	0.0062	0.0119	0.0222	0.0396	0.0679	0.112	0.1774	0.27	0.3948	0.5546	0.7486	0.9709	1.2099	1.4485	1.6661	1.8414	1.9552	1.9947	1.9552	1.8414	1.6661	1.4485	1.2099	0.9709	0.7486	0.5546	0.3948	0.27	0.1774	0.112	0.0679	0.0396
0.0062	0.012	0.0223	0.0399	0.0686	0.1136	0.1808	0.2769	0.4085	0.5806	0.796	1.0542	1.3511	1.6795	2.0307	2.397	2.7735	3.16	3.5615	3.9863	4.444	4.9414	5.4792	6.0499	6.6368	7.2153	7.7553	8.225	8.5938	8.8363	8.9344	8.8796	8.6743	8.3319	7.8772	7.3442	6.774	6.211	5.6977	5.2691	4.9478	4.7397	4.6328	4.5992	4.5997	4.5921	4.5397	4.4195	4.2267	3.9762
0	0	0	0	0	0	0	0	0	0	0	0	0	0	0	0	0	0	0	0	0	0	0	0	0	0	0	0	0	0	0	0	0	0	0	0	0	0	0	0	0	0	0	0	0	0	0	0	0	0
1.0388	1.3218	1.6258	1.9361	2.2361	2.5098	2.7433	2.9261	3.0512	3.1146	3.1146	3.0512	2.9261	2.7433	2.5098	2.2361	1.9361	1.6258	1.3218	1.0388	0.7882	0.5768	0.4067	0.2761	0.1804	0.1135	0.0687	0.0401	0.0229	0.0133	0.0091	0.0092	0.0138	0.0246	0.0447	0.0796	0.1365	0.2254	0.3578	0.5461	0.8014	1.1314	1.5369	2.0099	2.532	3.075	3.6037	4.0805	4.4712	4.75
0	0	0	0	0	0	0	0	0	0	0	0	0	0	0	0	0	0	0	0	0	0	0	0	0	0	0	0	0	0	0	0	0	0	0	0	0	0	0	0	0	0	0	0	0	0	0	0	0	0
0.0001	0.0001	0.0003	0.0007	0.0015	0.0031	0.0062	0.0119	0.0222	0.0396	0.0679	0.112	0.1774	0.27	0.3948	0.5546	0.7486	0.9709	1.2099	1.4485	1.6661	1.8414	1.9552	1.9947	1.9552	1.8414	1.6661	1.4485	1.2099	0.9709	0.7486	0.5546	0.3948	0.27	0.1774	0.112	0.0679	0.0396	0.0222	0.0119	0.0062	0.0031	0.0015	0.0007	0.0003	0.0001	0.0001	0	0	0
0.4641	0.6696	0.9322	1.2528	1.6268	2.0426	2.4827	2.9243	3.3425	3.7132	4.0162	4.2376	4.3706	4.4156	4.378	4.2669	4.0928	3.8666	3.5994	3.3035	2.9932	2.6853	2.3987	2.1527	1.964	1.8435	1.7936	1.8071	1.8668	1.9487	2.0252	2.0705	2.0644	1.9961	1.8653	1.6812	1.4608	1.2249	0.9946	0.7889	0.6228	0.5069	0.4474	0.4475	0.5072	0.6235	0.7903	0.9976	1.231	1.4727
0.0222	0.0396	0.0679	0.112	0.1774	0.27	0.3948	0.5546	0.7487	0.971	1.21	1.4488	1.6668	1.8428	1.9583	2.0009	1.9671	1.8635	1.7057	1.5164	1.3218	1.1483	1.0186	0.9494	0.9494	1.0186	1.1483	1.3218	1.5164	1.7057	1.8635	1.9671	2.0009	1.9583	1.8428	1.6668	1.4488	1.21	0.971	0.7487	0.5547	0.395	0.2706	0.1788	0.115	0.0741	0.0515	0.0443	0.0515	0.0741
0.0062	0.0119	0.0222	0.0396	0.0679	0.112	0.1774	0.27	0.3948	0.5546	0.7486	0.9709	1.2099	1.4485	1.6661	1.8414	1.9552	1.9947	1.9553	1.8415	1.6664	1.4491	1.2113	0.974	0.7548	0.5665	0.4169	0.3095	0.2453	0.2239	0.2453	0.3095	0.4169	0.5665	0.7548	0.974	1.2113	1.4491	1.6664	1.8415	1.9553	1.9947	1.9552	1.8414	1.6661	1.4485	1.2099	0.9709	0.7486	0.5546
0	0	0	0	0	0	0	0	0	0	0	0	0	0	0	0	0	0	0	0	0.0001	0.0001	0.0003	0.0007	0.0015	0.0031	0.0062	0.0119	0.0222	0.0396	0.0679	0.112	0.1774	0.27	0.3948	0.5546	0.7486	0.9709	1.2099	1.4485	1.6661	1.8414	1.9552	1.9947	1.9552	1.8414	1.6661	1.4485	1.2099	0.9709
0.4641	0.6696	0.9322	1.2528	1.6268	2.0426	2.4827	2.9243	3.3425	3.7132	4.0164	4.238	4.3714	4.4172	4.3811	4.2727	4.103	3.884	3.6277	3.3476	3.0586	2.7779	2.5235	2.3126	2.158	2.0658	2.0326	2.0457	2.0845	2.1239	2.1391	2.11	2.0249	1.8823	1.69	1.4636	1.2222	0.9859	0.7723	0.5949	0.463	0.3821	0.3549	0.3821	0.4631	0.5951	0.7729	0.9874	1.2252	1.4696
5.4448	6.0748	6.6667	7.2247	7.7606	8.2888	8.8205	9.3582	9.8915	10.3963	10.8379	11.1758	11.3726	11.4022	11.2566	10.9497	10.5168	10.0101	9.4903	9.0178	8.6429	8.3998	8.3033	8.3488	8.5172	8.7804	9.1083	9.4744	9.8593	10.251	10.6426	11.0286	11.4015	11.7492	12.0557	12.3035	12.4784	12.5733	12.5913	12.5458	12.4579	12.3525	12.2527	12.1756	12.1296	12.1135	12.1174	12.1247	12.1146	12.0641
1.8432	2.2207	2.59	2.9261	3.2046	3.4037	3.5075	3.5075	3.4037	3.2046	2.9261	2.59	2.2207	1.8432	1.4798	1.1484	0.8609	0.6231	0.4357	0.2952	0.1958	0.1312	0.0966	0.0891	0.1096	0.1631	0.2588	0.4099	0.6328	0.9447	1.361	1.8918	2.5382	3.2893	4.1209	4.9967	5.8713	6.6965	7.4276	8.0296	8.4819	8.7791	8.9298	8.9519	8.8675	8.6976	8.4592	8.1643	7.8216	7.4387
2.3619	2.5715	2.7434	2.8802	2.9881	3.0746	3.1466	3.2085	3.2615	3.3041	3.3328	3.3433	3.3315	3.2945	3.2311	3.1431	3.0355	2.9165	2.7969	2.6878	2.5983	2.5326	2.4883	2.4559	2.4212	2.3681	2.2828	2.1578	1.9945	1.8028	1.6008	1.4108	1.2557	1.1556	1.1246	1.1692	1.2878	1.4721	1.7091	1.985	2.2884	2.614	2.9635	3.3451	3.7703	4.2481	4.7789	5.3497	5.9319	6.4831
0	0	0	0	0	0	0	0	0	0	0	0	0	0	0	0	0	0	0	0	0	0	0	0	0	0	0	0	0	0	0	0	0	0	0	0	0	0	0	0	0	0	0	0	0	0	0	0	0	0
0	0	0	0	0	0	0	0	0	0	0	0	0	0	0	0	0	0.0001	0.0002	0.0004	0.001	0.0021	0.0045	0.0092	0.0181	0.0341	0.0617	0.1075	0.1799	0.2893	0.4473	0.6647	0.9494	1.3033	1.7196	2.1809	2.6586	3.1152	3.5089	3.7996	3.9561	3.9619	3.8189	3.5474	3.1832	2.7719	2.3615	1.9964	1.7114	1.5292
0	0	0	0	0	0	0	0	0	0	0	0	0	0	0	0	0	0	0	0	0	0	0	0	0	0	0	0	0	0	0	0	0	0	0	0	0	0	0	0	0	0	0	0	0	0	0	0	0	0
0	0	0	0	0	0	0	0	0	0	0	0	0	0	0	0	0	0	0	0	0	0	0	0	0	0	0	0	0	0	0	0	0	0	0	0	0	0	0	0	0	0	0	0	0	0	0	0	0	0
0	0	0	0	0	0	0	0	0	0	0	0	0	0	0	0	0	0	0	0	0	0	0	0	0	0	0	0	0	0	0	0	0	0	0	0	0	0	0	0	0	0	0	0	0	0	0	0	0	0
0	0	0	0	0	0	0	0	0	0	0	0	0	0	0	0	0	0	0	0	0	0	0	0	0	0	0	0	0	0	0	0	0	0	0	0	0	0	0	0	0	0	0	0	0	0	0	0	0	0
2.5099	2.7435	2.9265	3.052	3.1164	3.1184	3.0589	2.9414	2.7723	2.5628	2.3292	2.0938	1.883	1.7259	1.6505	1.6807	1.8322	2.1097	2.5048	2.9951	3.5453	4.1098	4.6381	5.0805	5.3952	5.5546	5.5501	5.3946	5.1216	4.7814	4.4354	4.1476	3.9763	3.9662	4.1416	4.5032	5.0284	5.6749	6.3877	7.1085	7.7837	8.3711	8.8435	9.1876	9.401	9.4872	9.4524	9.303	9.0468	8.6947
1.7166	2.1804	2.6847	3.2071	3.7198	4.1921	4.5929	4.894	5.0729	5.1155	5.0183	4.7897	4.449	4.0262	3.5579	3.0844	2.6444	2.2712	1.9883	1.807	1.7254	1.7293	1.7942	1.8899	1.9846	2.0508	2.0692	2.0325	1.9458	1.8267	1.7016	1.6026	1.5619	1.6076	1.7599	2.0278	2.4084	2.8861	3.4353	4.0224	4.6103	5.1615	5.6419	6.023	6.2827	6.4058	6.3841	6.2163	5.9086	5.4756
1.2099	1.4485	1.6661	1.8414	1.9552	1.9947	1.9552	1.8414	1.6661	1.4485	1.2099	0.971	0.7488	0.5549	0.3954	0.2714	0.1805	0.1182	0.08	0.062	0.0624	0.0813	0.1212	0.1866	0.2833	0.4176	0.5945	0.8167	1.083	1.3872	1.7184	2.0609	2.396	2.7039	2.9656	3.1651	3.2898	3.3322	3.2898	3.1651	2.9656	2.7039	2.396	2.0609	1.7184	1.3872	1.0829	0.8166	0.5942	0.4169
3.5203	4.0211	4.4866	4.8947	5.2259	5.4646	5.6006	5.6303	5.5563	5.3873	5.1363	4.8186	4.451	4.05	3.6323	3.2153	2.8181	2.4616	2.1682	1.9604	1.8584	1.8774	2.0247	2.2978	2.6828	3.1544	3.6768	4.206	4.6941	5.0938	5.3639	5.4751	5.4134	5.1834	4.8077	4.3243	3.7813	3.2305	2.7208	2.2919	1.9702	1.7669	1.6773	1.6839	1.759	1.8703	1.9861	2.0804	2.1376	2.1549
0	0	0	0	0	0	0	0	0	0	0	0	0	0	0	0	0	0	0	0	0	0	0	0	0	0	0	0	0	0	0	0	0	0	0	0	0	0	0	0	0	0	0	0	0	0	0	0	0	0
2.1721	2.2252	2.2361	2.2208	2.1972	2.1811	2.1815	2.1986	2.2238	2.2423	2.2371	2.1942	2.1068	1.9772	1.8177	1.648	1.4919	1.3721	1.307	1.3062	1.3694	1.4863	1.6379	1.8003	1.9489	2.0627	2.1288	2.1445	2.1175	2.0639	2.0045	1.9592	1.9422	1.9586	2.0031	2.0609	2.1113	2.1326	2.1067	2.0231	1.8809	1.6883	1.4604	1.216	0.974	0.7501	0.5553	0.395	0.2701	0.1774
0	0	0	0	0	0.0001	0.0001	0.0003	0.0007	0.0015	0.0031	0.0063	0.0122	0.0228	0.0411	0.071	0.1183	0.1896	0.2929	0.4361	0.6262	0.8682	1.1633	1.5081	1.8947	2.3108	2.7415	3.1714	3.5865	3.9758	4.332	4.6509	4.9292	5.1631	5.3455	5.466	5.5105	5.4645	5.3159	5.0587	4.6967	4.2439	3.7241	3.1681	2.6087	2.0766	1.5965	1.1844	0.8474	0.5843
0	0	0	0	0	0.0001	0.0001	0.0003	0.0007	0.0015	0.0031	0.0062	0.0119	0.0222	0.0396	0.0679	0.112	0.1774	0.27	0.3948	0.5546	0.7486	0.9709	1.2099	1.4485	1.6661	1.8414	1.9552	1.9947	1.9552	1.8414	1.6661	1.4485	1.2099	0.9709	0.7486	0.5546	0.3948	0.27	0.1774	0.112	0.0679	0.0396	0.0222	0.0119	0.0062	0.0031	0.0015	0.0007	0.0003
0	0	0	0	0	0	0	0	0	0	0	0	0	0	0	0	0	0	0	0	0	0	0	0	0	0	0	0	0	0	0	0	0	0	0	0	0	0	0	0	0	0	0	0	0	0	0	0	0	0
0	0	0	0	0	0	0	0	0	0	0	0	0	0	0	0	0	0	0	0	0	0	0	0	0	0	0	0	0	0	0	0	0	0	0	0	0	0	0	0	0	0	0	0	0	0	0	0	0	0
0	0	0	0	0	0	0	0	0	0	0	0	0	0	0	0	0	0	0	0	0	0	0	0	0	0	0	0	0	0	0	0	0	0	0	0	0	0	0	0	0	0	0	0	0	0	0	0	0	0
0.0122	0.0228	0.041	0.071	0.1181	0.1893	0.2921	0.4343	0.6225	0.8606	1.1483	1.4798	1.8432	2.2207	2.59	2.9261	3.2046	3.4037	3.5075	3.5075	3.4037	3.2046	2.9261	2.59	2.2207	1.8432	1.4798	1.1483	0.8606	0.6225	0.4343	0.2921	0.1893	0.1181	0.071	0.041	0.0228	0.0122	0.0063	0.0031	0.0015	0.0007	0.0003	0.0001	0.0001	0	0	0	0	0
1.21	1.4488	1.6668	1.8428	1.9583	2.0009	1.9671	1.8635	1.7057	1.5164	1.3219	1.1484	1.0189	0.95	0.9508	1.0217	1.1546	1.3341	1.5393	1.747	1.9352	2.0868	2.1934	2.2568	2.2897	2.3129	2.352	2.4324	2.5748	2.7917	3.0855	3.4489	3.8657	4.3141	4.7684	5.2022	5.5897	5.9085	6.1407	6.2748	6.3062	6.2383	6.0814	5.8505	5.5635	5.2377	4.8878	4.5246	4.1549	3.7839
0.0003	0.0007	0.0015	0.0031	0.0062	0.0119	0.0222	0.0396	0.0679	0.112	0.1774	0.27	0.3948	0.5546	0.7486	0.9709	1.2099	1.4485	1.6661	1.8414	1.9552	1.9947	1.9552	1.8414	1.6661	1.4485	1.21	0.9712	0.7493	0.5561	0.3978	0.2761	0.1893	0.1341	0.1075	0.1075	0.1341	0.1893	0.2761	0.3978	0.5561	0.7493	0.9712	1.21	1.4485	1.6661	1.8414	1.9552	1.9947	1.9552
0.5546	0.7486	0.9709	1.2099	1.4485	1.6661	1.8414	1.9552	1.9947	1.9552	1.8414	1.6661	1.4485	1.2099	0.9709	0.7486	0.5546	0.3948	0.27	0.1774	0.112	0.0679	0.0396	0.0222	0.0119	0.0062	0.0031	0.0015	0.0007	0.0003	0.0001	0.0001	0	0	0	0	0	0	0	0	0	0	0	0	0	0	0	0	0	0
0.5546	0.7486	0.9709	1.2099	1.4485	1.6661	1.8414	1.9552	1.9947	1.9552	1.8414	1.6661	1.4485	1.21	0.9712	0.7493	0.5561	0.3978	0.2761	0.1893	0.1341	0.1075	0.1075	0.1341	0.1893	0.2761	0.3978	0.5561	0.7493	0.9712	1.21	1.4485	1.6661	1.8414	1.9552	1.9947	1.9552	1.8414	1.6661	1.4485	1.2099	0.9709	0.7486	0.5546	0.3948	0.27	0.1774	0.112	0.0679	0.0396
0	0	0	0	0	0	0	0	0	0	0	0	0	0	0	0	0	0	0	0	0	0	0	0	0	0	0	0	0	0	0	0	0	0	0	0	0	0	0	0	0	0	0	0	0	0	0	0	0	0
0	0	0	0	0	0	0	0	0	0	0	0	0	0	0	0	0	0	0	0	0	0	0	0	0	0	0	0	0	0	0	0	0	0	0	0	0	0	0	0	0	0	0	0	0	0	0	0	0	0
0.9713	1.2108	1.4506	1.6706	1.8506	1.9733	2.0289	2.0172	1.9495	1.8475	1.7409	1.6633	1.6476	1.7202	1.8974	2.1822	2.5627	3.0131	3.4965	3.9701	4.3907	4.7207	4.9328	5.0126	4.959	4.7822	4.5003	4.1363	3.7144	3.2585	2.7907	2.3309	1.8959	1.4995	1.1515	0.8576	0.6194	0.435	0.3	0.2088	0.1561	0.138	0.1525	0.2	0.2821	0.401	0.5577	0.7502	0.9719	1.2108
0	0	0	0	0	0	0	0	0	0	0	0	0	0	0	0	0	0	0	0	0	0	0	0	0	0	0	0	0	0	0	0	0	0	0	0	0	0	0	0	0	0	0	0	0	0	0	0	0	0
0.0003	0.0007	0.0015	0.0031	0.0062	0.012	0.0223	0.0399	0.0686	0.1134	0.1804	0.2761	0.4067	0.5768	0.7882	1.0388	1.3218	1.6258	1.9361	2.2361	2.5099	2.7435	2.9264	3.0519	3.116	3.1176	3.0574	2.9381	2.7655	2.5494	2.304	2.0481	1.8032	1.5918	1.4336	1.3428	1.3254	1.3776	1.486	1.6289	1.7796	1.9099	1.9951	2.017	1.9672	1.8475	1.6692	1.4499	1.2106	0.9714
0	0	0	0	0	0	0	0	0	0	0	0	0	0	0	0	0	0	0	0	0	0	0	0	0	0	0	0	0	0	0	0	0	0	0	0	0	0	0	0	0	0	0	0	0	0	0	0	0	0
0.0015	0.0031	0.0062	0.0119	0.0222	0.0396	0.0679	0.112	0.1775	0.2702	0.3954	0.5561	0.7517	0.9771	1.2218	1.4706	1.7057	1.9093	2.0673	2.1724	2.2258	2.2376	2.2238	2.2033	2.1927	2.2029	2.2367	2.2886	2.3481	2.4025	2.442	2.4619	2.4639	2.4543	2.4415	2.4316	2.4255	2.4178	2.3974	2.3506	2.265	2.1327	1.9534	1.7341	1.488	1.232	0.9829	0.7548	0.5577	0.3962
0	0	0	0	0	0	0	0	0	0.0001	0.0001	0.0003	0.0007	0.0015	0.0031	0.0062	0.0119	0.0222	0.0396	0.0679	0.112	0.1774	0.27	0.3948	0.5546	0.7486	0.9709	1.2099	1.4485	1.6661	1.8414	1.9552	1.9947	1.9552	1.8414	1.6662	1.4486	1.2101	0.9716	0.7501	0.5577	0.4009	0.2819	0.1995	0.1515	0.1358	0.1515	0.1995	0.2819	0.4009
0.5546	0.7486	0.9709	1.2099	1.4485	1.6661	1.8414	1.9552	1.9947	1.9552	1.8414	1.6661	1.4485	1.2099	0.9709	0.7486	0.5546	0.3948	0.27	0.1774	0.112	0.0679	0.0396	0.0222	0.0119	0.0062	0.0031	0.0016	0.001	0.001	0.0016	0.0031	0.0062	0.0119	0.0222	0.0396	0.0679	0.112	0.1774	0.27	0.3948	0.5546	0.7486	0.9709	1.2099	1.4485	1.6661	1.8414	1.9552	1.9947
0.9716	1.2113	1.4515	1.6723	1.8533	1.9774	2.0343	2.0231	1.9533	1.8435	1.7184	1.6046	1.5256	1.4973	1.5257	1.6049	1.7191	1.845	1.9564	2.0293	2.0463	1.9998	1.8935	1.7417	1.5665	1.3948	1.2535	1.1658	1.1489	1.2114	1.3529	1.5646	1.8304	2.1288	2.4355	2.726	2.9776	3.1714	3.2932	3.3344	3.2919	3.1684	2.9719	2.7158	2.4181	2.1005	1.7863	1.4992	1.2603	1.0865
0.7488	0.9712	1.2106	1.45	1.6695	1.8482	1.9686	2.0199	2.001	1.9212	1.8003	1.6655	1.548	1.4783	1.4821	1.5763	1.7666	2.0463	2.3966	2.7886	3.187	3.5552	3.8604	4.0784	4.1975	4.2185	4.1538	4.0228	3.8472	3.6457	3.4308	3.2075	2.9748	2.7288	2.4665	2.1884	1.9012	1.6167	1.3514	1.1242	0.9539	0.8576	0.8496	0.9395	1.1314	1.4221	1.7997	2.2427	2.7201	3.1945
0.0003	0.0007	0.0015	0.0031	0.0062	0.0119	0.0222	0.0396	0.068	0.1121	0.1777	0.2706	0.3962	0.5577	0.7548	0.9829	1.232	1.488	1.734	1.9533	2.1326	2.2647	2.35	2.396	2.4148	2.4194	2.4197	2.4194	2.4148	2.396	2.35	2.2647	2.1326	1.9533	1.734	1.488	1.232	0.9829	0.7548	0.5577	0.3962	0.2706	0.1777	0.1121	0.068	0.0396	0.0222	0.0119	0.0062	0.0031
0	0	0	0	0	0	0	0	0	0	0	0	0	0	0	0	0	0	0	0	0	0	0	0	0	0	0	0	0	0	0	0	0	0	0	0	0	0	0	0	0	0.0001	0.0001	0.0003	0.0007	0.0015	0.0031	0.0062	0.0119	0.0222
0	0	0	0	0	0	0	0	0	0	0	0	0	0	0	0	0	0	0	0	0	0	0	0	0	0	0	0	0	0	0	0	0	0	0	0	0	0	0	0	0	0.0001	0.0001	0.0003	0.0007	0.0015	0.0031	0.0062	0.0119	0.0222
0	0	0	0	0	0	0	0	0	0	0	0	0	0	0	0	0	0	0	0	0	0	0	0	0	0	0	0	0	0	0	0	0	0	0	0	0	0	0	0	0	0	0	0	0	0	0	0	0	0
1.7057	1.9093	2.0672	2.1721	2.2252	2.2361	2.2208	2.1972	2.181	2.1812	2.1981	2.2229	2.2406	2.2344	2.1902	2.1013	1.971	1.8133	1.6508	1.5118	1.4259	1.4196	1.5123	1.7126	2.017	2.4095	2.863	3.3439	3.8174	4.2548	4.6389	4.9687	5.2586	5.5351	5.8287	6.1648	6.5555	6.9937	7.453	7.8916	8.2599	8.5101	8.6038	8.5186	8.2494	7.8084	7.221	6.5218	5.7502	4.9463
0	0	0	0	0	0.0001	0.0001	0.0003	0.0008	0.0018	0.0037	0.0076	0.015	0.0283	0.0515	0.0901	0.1516	0.2453	0.382	0.5722	0.8249	1.1441	1.527	1.9616	2.4255	2.8879	3.312	3.6609	3.904	4.0224	4.0134	3.8913	3.6846	3.4306	3.168	2.9294	2.7354	2.5918	2.4907	2.4135	2.3371	2.24	2.1068	1.9314	1.7177	1.4769	1.2251	0.9792	0.7538	0.5594
1.216	1.4604	1.6883	1.8809	2.0231	2.1067	2.1326	2.1113	2.0609	2.0032	1.9588	1.9425	1.96	2.0061	2.067	2.1232	2.1547	2.1463	2.091	1.9929	1.8657	1.7303	1.6108	1.5286	1.4987	1.5262	1.6049	1.7185	1.8435	1.9534	2.0232	2.0343	1.9775	1.8536	1.673	1.453	1.2144	0.9778	0.7609	0.5769	0.4345	0.3382	0.29	0.2908	0.3409	0.4405	0.5887	0.7827	1.0167	1.2808
0.9709	1.2099	1.4485	1.6661	1.8414	1.9552	1.9947	1.9552	1.8414	1.6661	1.4485	1.2099	0.9709	0.7486	0.5546	0.3948	0.27	0.1774	0.112	0.0679	0.0396	0.0222	0.0119	0.0062	0.0031	0.0015	0.0007	0.0004	0.0005	0.0008	0.0018	0.0037	0.0076	0.015	0.0283	0.0515	0.0901	0.1515	0.2453	0.3819	0.5721	0.8246	1.1434	1.5255	1.9585	2.4194	2.876	3.2898	3.6213	3.8361
0	0	0	0	0	0	0	0	0	0	0	0	0	0	0	0	0	0	0	0	0	0	0	0	0	0	0	0	0	0	0	0	0	0	0	0	0	0	0	0	0	0	0	0	0	0	0	0	0	0
0	0	0	0	0	0	0	0	0	0	0	0	0	0	0	0	0	0	0	0	0	0	0	0	0	0	0	0	0	0	0	0	0	0	0	0	0	0	0	0	0	0	0	0	0	0	0	0	0	0
0.7517	0.9771	1.2218	1.4706	1.7057	1.9093	2.0672	2.1721	2.2252	2.2361	2.2207	2.1971	2.1808	2.1808	2.1971	2.2207	2.2361	2.2252	2.1721	2.0672	1.9093	1.7057	1.4706	1.2218	0.9771	0.7517	0.5561	0.3954	0.2702	0.1775	0.112	0.0679	0.0396	0.0222	0.0119	0.0062	0.0031	0.0015	0.0007	0.0003	0.0001	0.0001	0.0001	0.0003	0.0007	0.0015	0.0032	0.0065	0.0126	0.0236
0	0	0	0	0	0	0	0	0	0	0	0	0	0	0	0	0	0	0	0	0	0	0	0	0	0	0	0	0	0	0	0	0	0	0	0	0	0	0	0	0	0	0	0	0	0	0	0	0	0
0	0	0	0	0	0	0	0	0	0	0	0	0	0	0	0	0	0	0	0	0	0	0	0	0	0	0	0	0	0	0	0	0	0	0	0	0	0	0	0	0	0	0	0	0	0	0	0	0	0
0	0	0	0	0	0	0	0	0	0	0	0	0	0	0	0	0	0	0	0	0	0	0	0	0	0	0	0	0	0	0	0	0	0	0	0	0	0	0	0	0	0	0	0	0	0	0	0	0	0
0	0	0	0	0	0	0	0	0	0	0	0	0	0	0	0	0	0	0	0	0	0	0	0	0	0	0	0	0	0	0	0	0	0	0	0	0	0	0	0	0	0	0	0	0	0	0	0	0	0
0	0	0	0	0	0	0	0	0	0	0	0	0	0	0	0	0	0	0	0	0	0	0	0	0	0	0	0	0	0	0	0	0	0	0	0	0	0	0	0	0	0	0	0	0	0	0	0	0	0
0.5562	0.752	0.9778	1.2234	1.474	1.7125	1.9226	2.0924	2.2178	2.305	2.3703	2.4377	2.5351	2.6878	2.9134	3.2171	3.5895	4.0067	4.4342	4.8314	5.1583	5.3815	5.48	5.4476	5.2945	5.0446	4.7321	4.3955	4.0713	3.7892	3.5678	3.4138	3.3226	3.2814	3.2722	3.2759	3.2743	3.2518	3.196	3.0979	2.9523	2.7583	2.5198	2.2456	1.9496	1.6487	1.3617	1.1069	0.9003	0.7543
0	0	0	0	0	0	0	0	0	0	0	0	0	0	0	0	0	0.0001	0.0001	0.0003	0.0008	0.0018	0.0037	0.0076	0.015	0.0283	0.0515	0.0901	0.1515	0.2453	0.3819	0.5721	0.8246	1.1434	1.5255	1.9585	2.4194	2.876	3.2898	3.6213	3.8361	3.9104	3.8361	3.6214	3.2899	2.8763	2.4201	1.96	1.5286	1.1495
1.3145	1.7343	2.2226	2.7721	3.3719	4.0078	4.664	5.3224	5.9632	6.563	7.0952	7.5305	7.8392	7.9956	7.9836	7.8019	7.4665	7.0113	6.4833	5.9359	5.4198	4.975	4.6248	4.3743	4.2123	4.1163	4.0595	4.0184	3.9783	3.9369	3.9054	3.9051	3.963	4.1044	4.3452	4.6861	5.1091	5.5787	6.0478	6.4662	6.7916	6.9981	7.0812	7.0573	6.9576	6.8189	6.6736	6.5412	6.425	6.3126
0.0001	0.0003	0.0007	0.0015	0.0031	0.0062	0.0119	0.0222	0.0396	0.0679	0.112	0.1774	0.27	0.3948	0.5546	0.7486	0.9709	1.2099	1.4485	1.6662	1.8415	1.9555	1.9954	1.9567	1.8444	1.6723	1.4604	1.232	1.0105	0.8166	0.6666	0.5721	0.5399	0.5721	0.6666	0.8166	1.0105	1.232	1.4604	1.6723	1.8444	1.9567	1.9954	1.9555	1.8415	1.6662	1.4485	1.2099	0.971	0.7488
0	0	0	0	0	0	0	0	0	0	0	0	0	0	0	0	0	0	0	0	0	0	0	0	0	0	0	0	0	0	0	0	0	0	0	0	0	0	0	0	0	0	0	0	0	0	0	0	0	0
1.1108	1.5006	1.9487	2.4331	2.9221	3.378	3.7626	4.0447	4.2067	4.249	4.1909	4.0673	3.9218	3.7976	3.7291	3.7354	3.8172	3.9589	4.1329	4.3078	4.4551	4.5556	4.6021	4.5994	4.561	4.5045	4.4461	4.397	4.3611	4.3358	4.3136	4.2849	4.2416	4.1783	4.0935	3.9888	3.8678	3.734	3.5908	3.4403	3.2849	3.1283	2.9763	2.8368	2.7189	2.6309	2.5775	2.5584	2.5679	2.5966
0.0031	0.0063	0.0122	0.0228	0.041	0.071	0.1181	0.1893	0.2921	0.4343	0.6225	0.8606	1.1483	1.4798	1.8432	2.2207	2.59	2.9262	3.2046	3.4037	3.5076	3.5078	3.4043	3.206	2.9292	2.5961	2.2326	1.8654	1.5194	1.2162	0.9726	0.7999	0.7043	0.6869	0.7439	0.8668	1.0419	1.2509	1.4713	1.6783	1.8476	1.9583	1.9962	1.9559	1.8417	1.6663	1.4486	1.2102	0.9717	0.7502
0	0	0	0	0	0	0	0	0	0	0	0	0	0	0	0	0	0	0	0	0	0	0	0	0	0	0	0	0	0	0	0	0	0	0	0	0	0	0	0	0	0	0	0	0	0	0	0	0	0
1.6661	1.8414	1.9552	1.9947	1.9552	1.8414	1.6661	1.4485	1.2099	0.9709	0.7486	0.5546	0.3948	0.27	0.1774	0.112	0.0679	0.0396	0.0222	0.0119	0.0062	0.0031	0.0015	0.0007	0.0003	0.0001	0.0001	0	0	0	0	0	0	0	0	0	0	0	0	0	0	0	0	0	0	0	0	0	0	0
0	0	0	0	0	0	0	0	0	0	0	0	0	0	0	0	0	0	0	0	0	0	0	0	0	0	0	0	0	0	0	0	0	0	0	0	0	0	0	0	0	0	0	0	0	0	0	0	0	0
0	0	0	0	0	0	0	0	0	0	0	0	0	0	0	0	0	0	0	0	0	0	0	0	0	0	0	0	0	0	0	0	0	0	0	0	0	0	0	0	0	0	0	0	0	0	0	0	0	0
0	0	0	0	0	0	0	0	0	0	0	0	0	0	0	0	0	0	0	0	0	0	0	0	0	0	0	0	0	0	0	0	0	0	0	0	0	0	0.0001	0.0002	0.0004	0.001	0.0021	0.0045	0.0092	0.0181	0.0341	0.0617	0.1075	0.1799
1.4485	1.6661	1.8414	1.9552	1.9947	1.9552	1.8414	1.6661	1.4485	1.2099	0.9709	0.7486	0.5546	0.3948	0.27	0.1774	0.112	0.0679	0.0396	0.0222	0.012	0.0063	0.0034	0.0021	0.0021	0.0034	0.0063	0.012	0.0222	0.0396	0.0679	0.112	0.1774	0.27	0.3948	0.5546	0.7486	0.9709	1.2099	1.4485	1.6661	1.8414	1.9552	1.9947	1.9552	1.8414	1.6661	1.4485	1.2099	0.9709
0	0	0	0	0	0	0	0	0	0	0	0	0	0	0	0	0	0	0	0	0	0	0	0	0	0	0	0	0	0	0	0	0	0	0	0	0	0	0	0	0	0	0	0	0	0	0	0	0	0
0.008	0.0158	0.0301	0.0552	0.0977	0.1665	0.2736	0.4334	0.6622	0.9761	1.3887	1.9075	2.5306	3.2439	4.0194	4.8153	5.5798	6.2555	6.7864	7.1259	7.2427	7.1259	6.7864	6.2555	5.5798	4.8153	4.0194	3.2439	2.5306	1.9075	1.3887	0.9761	0.6622	0.4334	0.2736	0.1665	0.0977	0.0552	0.0301	0.0158	0.008	0.0039	0.0018	0.0008	0.0004	0.0001	0.0001	0	0	0
0.0003	0.0007	0.0015	0.0031	0.0062	0.0119	0.0222	0.0396	0.0679	0.112	0.1774	0.27	0.3948	0.5546	0.7486	0.9709	1.2099	1.4485	1.6661	1.8414	1.9552	1.9947	1.9552	1.8414	1.6661	1.4485	1.2099	0.9709	0.7486	0.5546	0.3948	0.27	0.1774	0.112	0.0679	0.0396	0.0222	0.0119	0.0062	0.0031	0.0015	0.0007	0.0003	0.0001	0.0001	0	0	0	0	0
0.0031	0.0062	0.0119	0.0222	0.0397	0.0682	0.1126	0.1788	0.273	0.4009	0.5665	0.7708	1.0105	1.2778	1.5604	1.8435	2.1113	2.35	2.5493	2.7039	2.8123	2.876	2.8969	2.876	2.8123	2.7039	2.5493	2.35	2.1113	1.8435	1.5604	1.2778	1.0105	0.7708	0.5665	0.4009	0.273	0.1788	0.1126	0.0682	0.0397	0.0222	0.0119	0.0062	0.0031	0.0015	0.0007	0.0003	0.0001	0.0001
0	0	0	0	0	0	0	0	0	0	0	0	0	0	0	0	0	0	0	0	0	0	0	0	0	0	0	0	0	0	0	0	0	0	0	0	0	0	0	0	0	0	0	0	0	0	0	0	0	0
0.1421	0.2327	0.368	0.562	0.8298	1.1854	1.64	2.1993	2.8624	3.6193	4.4518	5.3333	6.231	7.1084	7.9279	8.6536	9.2535	9.7014	9.9781	10.0716	9.9781	9.7014	9.2535	8.6536	7.9279	7.1084	6.231	5.3333	4.4518	3.6193	2.8624	2.1993	1.64	1.1854	0.8298	0.562	0.368	0.2327	0.1421	0.0837	0.0476	0.026	0.0137	0.007	0.0034	0.0016	0.0007	0.0003	0.0001	0.0001
0.1421	0.2327	0.368	0.562	0.8298	1.1854	1.64	2.1994	2.8624	3.6194	4.4519	5.3336	6.2317	7.1099	7.931	8.6597	9.2654	9.7236	10.0176	10.1395	10.09	9.8788	9.5234	9.0483	8.4825	7.8571	7.202	6.5431	5.9003	5.2854	4.7037	4.1546	3.6347	3.1406	2.6711	2.2281	1.8164	1.4426	1.113	0.8323	0.6022	0.4208	0.2837	0.1843	0.1154	0.0695	0.0403	0.0225	0.0121	0.0062
0	0	0	0	0	0	0	0	0	0	0	0	0	0	0	0	0	0	0	0	0	0	0.0001	0.0001	0.0003	0.0007	0.0015	0.0031	0.0062	0.0119	0.0222	0.0396	0.0679	0.112	0.1774	0.27	0.3948	0.5546	0.7486	0.9709	1.2099	1.4485	1.6661	1.8414	1.9552	1.9947	1.9552	1.8414	1.6661	1.4485
0	0	0	0	0	0	0	0	0	0	0	0	0	0.0001	0.0001	0.0003	0.0007	0.0015	0.0031	0.0062	0.0119	0.0222	0.0396	0.0679	0.112	0.1774	0.27	0.3948	0.5546	0.7486	0.9709	1.2099	1.4485	1.6661	1.8414	1.9552	1.9947	1.9552	1.8414	1.6661	1.4485	1.2099	0.9709	0.7486	0.5546	0.3948	0.27	0.1775	0.1123	0.0686
0	0	0	0	0.0001	0.0001	0.0003	0.0007	0.0015	0.0031	0.0062	0.0119	0.0222	0.0396	0.0679	0.112	0.1774	0.27	0.3948	0.5546	0.7486	0.9709	1.2099	1.4485	1.6662	1.8416	1.9559	1.9962	1.9583	1.8475	1.678	1.4706	1.2494	1.0388	0.8606	0.732	0.6647	0.6647	0.732	0.8606	1.0388	1.2494	1.4706	1.678	1.8475	1.9583	1.9962	1.9559	1.8416	1.6662
0	0	0	0	0	0	0	0	0	0	0	0	0	0	0	0	0	0	0	0	0	0	0	0	0	0	0	0	0	0	0	0	0	0	0	0	0	0	0	0	0	0	0	0	0	0	0	0	0	0
0	0	0	0	0	0	0	0	0	0	0	0	0	0	0	0	0	0	0	0	0	0	0	0	0	0	0	0	0	0	0	0	0	0	0	0	0	0	0	0	0	0	0	0	0	0	0	0	0	0
0	0	0	0	0	0	0	0	0	0	0	0	0	0	0.0001	0.0001	0.0003	0.0007	0.0015	0.0031	0.0062	0.0119	0.0222	0.0396	0.0679	0.112	0.1774	0.27	0.3948	0.5546	0.7486	0.9709	1.2099	1.4485	1.6661	1.8414	1.9552	1.9947	1.9552	1.8414	1.6661	1.4485	1.2099	0.9709	0.7486	0.5546	0.3948	0.27	0.1774	0.112
0	0	0	0	0	0	0	0	0	0	0	0	0	0	0	0	0	0	0	0	0	0	0	0	0	0	0	0	0	0	0	0	0	0	0	0	0	0	0	0	0	0	0	0	0	0	0	0	0	0
0	0	0	0	0	0	0	0	0	0	0	0	0	0	0	0	0	0	0	0	0	0	0	0	0	0	0	0	0	0	0	0	0	0	0	0	0	0	0	0	0	0	0	0	0	0	0	0	0	0
0	0	0	0	0	0	0	0	0	0	0	0	0	0	0	0	0	0	0	0	0	0	0	0	0	0	0	0	0	0	0	0	0	0	0	0	0	0	0	0	0	0	0	0	0	0	0	0	0	0
0	0	0	0	0	0	0	0	0	0	0	0	0	0	0	0	0	0	0	0	0	0	0	0	0	0	0	0	0	0	0	0	0	0	0	0	0	0	0	0	0	0	0	0	0	0	0	0	0	0
0	0	0	0	0	0	0	0	0	0	0	0	0	0	0	0	0	0	0	0	0	0	0	0	0	0	0	0	0	0	0	0	0	0	0	0	0	0	0	0	0	0	0	0	0	0	0	0	0	0
0.7486	0.9709	1.2099	1.4485	1.6661	1.8414	1.9552	1.9947	1.9552	1.8414	1.6661	1.4485	1.2099	0.9709	0.7487	0.5547	0.3949	0.2702	0.178	0.1134	0.071	0.0457	0.0341	0.0341	0.0457	0.071	0.1134	0.178	0.2702	0.3949	0.5547	0.7487	0.9709	1.2099	1.4485	1.6661	1.8414	1.9552	1.9947	1.9552	1.8414	1.6661	1.4485	1.2099	0.9709	0.7486	0.5546	0.3948	0.27	0.1775
0	0	0	0	0	0	0	0	0	0	0	0	0	0	0	0	0	0	0	0	0	0	0	0	0	0	0	0	0	0	0	0	0	0	0	0	0	0	0	0	0	0	0	0	0	0	0	0	0	0
0	0	0	0	0	0	0	0	0	0	0	0	0	0	0	0	0	0	0	0	0	0	0	0	0	0	0	0	0	0	0	0	0	0	0	0	0	0	0	0	0	0	0	0	0	0	0	0	0	0
0	0	0	0	0	0	0	0	0	0	0	0	0	0	0	0	0	0.0001	0.0001	0.0003	0.0007	0.0015	0.0031	0.0062	0.0119	0.0222	0.0396	0.0679	0.112	0.1774	0.27	0.3948	0.5546	0.7486	0.9709	1.2099	1.4485	1.6661	1.8414	1.9552	1.9947	1.9552	1.8414	1.6661	1.4485	1.2099	0.9709	0.7487	0.5547	0.3949
0.0679	0.112	0.1774	0.27	0.3948	0.5546	0.7486	0.9709	1.2099	1.4485	1.6661	1.8414	1.9552	1.9947	1.9552	1.8414	1.6661	1.4485	1.2099	0.9709	0.7486	0.5546	0.3948	0.27	0.1774	0.112	0.0679	0.0396	0.0222	0.0119	0.0062	0.0031	0.0015	0.0007	0.0003	0.0001	0.0001	0.0001	0.0003	0.0007	0.0015	0.0031	0.0062	0.0119	0.0222	0.0396	0.0679	0.112	0.1774	0.27
0	0	0	0	0	0	0	0	0	0	0	0	0	0	0	0	0	0	0	0	0	0	0	0	0	0	0	0	0	0	0	0	0	0	0	0	0	0	0	0	0	0	0	0	0	0	0	0	0	0
0	0	0	0	0	0	0	0	0	0	0	0	0	0	0	0	0	0	0	0	0	0	0	0	0	0	0	0	0	0	0	0	0	0	0	0	0	0	0	0	0	0	0	0	0	0	0	0	0	0
0	0	0	0	0	0	0	0	0	0	0	0	0	0	0	0	0	0	0	0	0	0	0	0	0	0	0	0	0	0	0	0	0	0	0	0	0	0	0	0	0	0	0	0	0	0	0	0	0	0
0	0	0	0	0	0	0	0	0	0	0	0	0	0	0	0	0	0	0	0	0	0	0	0	0	0	0	0	0	0	0	0	0	0	0	0	0	0	0	0	0	0	0	0	0	0	0	0	0	0
0	0	0	0	0	0	0	0	0	0	0	0	0	0	0	0	0	0	0	0	0	0	0	0	0	0	0	0	0	0	0	0	0	0	0	0	0	0	0	0	0	0	0	0	0	0	0	0	0	0
0	0	0	0	0	0	0	0	0	0	0	0	0	0	0	0	0	0	0	0	0	0	0	0	0	0.0001	0.0001	0.0003	0.0007	0.0015	0.0031	0.0062	0.0119	0.0222	0.0396	0.068	0.1121	0.1778	0.2709	0.3969	0.5592	0.7582	0.9897	1.2454	1.5133	1.7798	2.0332	2.2667	2.4816	2.6878
0	0	0	0	0	0	0	0	0	0	0	0	0	0	0	0	0	0	0	0	0	0	0	0	0	0	0	0	0	0	0.0001	0.0001	0.0003	0.0007	0.0015	0.0031	0.0063	0.0122	0.0229	0.0412	0.0713	0.1188	0.1908	0.2952	0.4405	0.6344	0.8828	1.1879	1.5478	1.9553
0	0	0	0	0	0	0	0	0	0	0	0	0	0	0	0	0	0	0	0	0	0	0	0	0	0	0	0	0	0	0	0	0	0	0	0	0	0	0	0	0	0	0	0	0	0	0	0	0	0
1.3658	1.7648	2.1978	2.6385	3.0543	3.4099	3.673	3.8192	3.8372	3.7312	3.5209	3.2393	2.9283	2.6324	2.3934	2.2454	2.2121	2.3053	2.5265	2.8685	3.3179	3.8567	4.4638	5.114	5.7778	6.4211	7.0061	7.4939	7.8498	8.0479	8.0765	7.9406	7.6615	7.2736	6.8188	6.3398	5.8735	5.4471	5.0756	4.7619	4.4989	4.2724	4.0645	3.8569	3.6335	3.3827	3.0988	2.7825	2.4407	2.0855
0	0	0	0	0	0	0	0	0	0	0	0	0	0	0	0	0	0	0	0	0	0	0	0	0	0	0	0	0	0	0	0	0	0	0	0	0	0	0	0	0	0	0	0	0	0	0	0	0	0
0	0	0	0	0	0	0	0	0	0	0	0	0	0	0	0.0001	0.0001	0.0003	0.0007	0.0015	0.0031	0.0062	0.0119	0.0222	0.0396	0.0679	0.112	0.1774	0.27	0.3948	0.5546	0.7486	0.9709	1.2099	1.4485	1.6662	1.8415	1.9555	1.9954	1.9567	1.8445	1.6724	1.4607	1.2327	1.012	0.8196	0.6727	0.5841	0.5621	0.6118
0	0	0	0	0	0	0	0	0	0	0	0	0	0	0	0	0	0	0	0	0	0	0	0	0	0	0	0	0	0	0	0	0	0	0	0	0	0	0	0	0	0	0	0	0	0	0	0	0	0
0	0	0	0	0	0	0	0	0	0	0	0	0	0	0	0	0	0	0	0	0	0	0	0	0	0	0	0	0	0	0	0	0	0	0	0	0	0	0	0	0	0	0	0	0	0	0	0	0	0
0	0	0	0	0	0	0	0	0	0	0	0	0	0	0	0	0	0	0	0	0	0	0	0	0	0	0	0	0	0	0	0	0	0	0	0	0	0	0	0	0	0	0	0	0	0	0	0	0	0
0	0	0	0	0	0	0	0	0	0	0	0	0	0	0	0	0	0	0	0	0	0	0	0	0	0	0	0	0	0	0	0	0	0	0	0	0	0	0	0	0	0	0	0	0	0	0	0	0	0
0	0	0	0	0	0	0	0	0	0	0	0	0	0	0	0	0	0	0	0	0	0	0	0	0	0	0	0	0	0	0	0	0	0	0	0	0	0	0	0	0	0	0	0	0	0	0	0	0	0
0.3948	0.5546	0.7486	0.9709	1.2099	1.4485	1.6661	1.8414	1.9552	1.9947	1.9552	1.8414	1.6661	1.4485	1.2099	0.9709	0.7486	0.5546	0.3948	0.27	0.1774	0.112	0.0679	0.0396	0.0222	0.012	0.0065	0.0037	0.0029	0.0038	0.0066	0.0123	0.0229	0.0411	0.071	0.1181	0.1893	0.2921	0.4343	0.6225	0.8606	1.1483	1.4798	1.8432	2.2207	2.59	2.9261	3.2046	3.4037	3.5075
0	0	0	0	0	0	0	0	0	0	0	0	0	0	0	0	0	0	0	0	0	0	0	0	0	0	0	0	0	0	0	0	0	0	0	0	0	0	0	0	0	0	0	0	0	0	0	0	0	0
3.7378	4.2691	4.7677	5.2144	5.5923	5.8868	6.0862	6.1831	6.1759	6.0714	5.8862	5.6482	5.3945	5.1676	5.0096	4.9557	5.0277	5.2307	5.5523	5.9647	6.4296	6.9033	7.3424	7.7072	7.9646	8.0899	8.0688	7.8985	7.5893	7.1655	6.6633	6.1279	5.607	5.1449	4.7762	4.5217	4.3874	4.3661	4.4409	4.5897	4.7887	5.0141	5.2432	5.4535	5.6217	5.7241	5.7381	5.6446	5.432	5.0993
0	0	0	0	0	0	0	0	0	0	0	0	0	0	0	0	0	0	0	0	0	0	0	0	0	0	0	0	0	0	0	0	0	0	0	0	0	0	0	0	0	0	0	0	0	0	0	0	0	0
0	0	0	0	0	0	0	0	0	0	0	0	0	0	0	0	0	0	0	0	0	0	0	0	0	0	0	0	0	0	0	0	0	0	0	0	0	0	0	0	0	0	0	0	0	0	0	0	0	0
0	0	0	0	0	0	0	0	0	0	0	0	0	0	0	0	0	0	0	0	0	0	0	0	0	0	0	0	0	0	0	0	0	0	0	0	0	0	0	0	0	0	0	0	0	0	0	0	0	0
3.1693	3.604	3.9607	4.2188	4.3745	4.4428	4.4559	4.4576	4.4935	4.6022	4.8062	5.1067	5.4831	5.8968	6.2984	6.6367	6.8678	6.9618	6.9067	6.7088	6.3901	5.9838	5.5278	5.0592	4.6088	4.1973	3.8339	3.5168	3.2353	2.9744	2.7189	2.4581	2.188	1.9129	1.644	1.3977	1.1917	1.0426	0.9621	0.9559	1.0218	1.1498	1.3225	1.5167	1.7058	1.8636	1.9672	2.0009	1.9584	1.8432
0	0	0	0	0	0	0	0	0	0	0	0	0	0	0	0	0	0	0	0	0	0	0	0	0	0	0	0	0	0	0	0	0	0	0	0	0	0	0	0	0	0	0	0	0	0	0	0	0	0
0	0	0	0	0	0	0	0	0	0	0	0	0	0	0	0	0	0	0	0	0	0	0	0	0	0	0	0	0	0	0	0	0	0	0	0	0	0	0	0	0	0	0	0	0	0	0	0	0	0
0	0	0	0	0	0	0	0	0	0	0	0	0	0	0	0	0	0	0	0	0	0	0	0	0	0	0	0	0	0	0	0	0	0	0	0	0	0	0	0	0	0	0	0	0	0	0	0	0	0
0	0	0	0	0	0	0	0	0	0	0	0	0	0	0	0	0	0	0	0	0	0	0	0	0	0	0	0	0	0	0	0	0	0	0	0	0	0	0	0	0	0	0	0	0	0	0	0	0	0
0.7496	0.9731	1.2144	1.4577	1.6842	1.8754	2.0169	2.1022	2.1351	2.1307	2.1135	2.1132	2.1592	2.2742	2.4682	2.7354	3.0532	3.3848	3.6855	3.91	4.0209	3.9957	3.8306	3.5416	3.1603	2.7293	2.2942	1.8976	1.5735	1.3443	1.2195	1.1962	1.2609	1.3911	1.5589	1.7341	1.888	1.9978	2.0497	2.0419	1.9855	1.903	1.8258	1.7895	1.8284	1.9698	2.2293	2.6066	3.0844	3.6289
0	0	0	0	0	0	0	0	0	0	0	0	0	0	0	0	0	0	0	0	0	0	0	0	0	0	0	0	0	0	0	0	0	0	0	0	0	0	0	0	0	0	0	0	0	0	0	0	0	0
0	0	0	0	0	0	0	0	0	0	0	0	0	0	0	0	0	0	0	0	0	0	0	0	0	0	0	0	0	0	0	0	0	0	0	0	0	0	0	0	0	0	0	0	0	0	0	0	0	0
0	0	0	0	0	0	0	0	0	0	0	0	0	0	0	0	0	0	0	0	0	0	0	0	0	0	0	0	0	0	0	0	0	0	0	0	0	0	0	0	0	0	0	0	0	0	0	0	0	0
0	0	0	0	0	0	0	0	0	0	0	0	0	0	0	0	0	0	0	0	0	0	0	0	0	0	0	0	0	0	0	0	0	0	0	0	0	0	0	0	0	0	0	0	0	0	0	0	0	0
0	0	0	0	0	0	0	0	0	0	0	0	0	0	0	0	0	0	0	0	0	0	0	0	0	0	0	0	0	0	0	0	0	0	0	0	0	0	0	0	0	0	0	0	0	0	0	0	0	0
0	0	0	0	0	0.0001	0.0001	0.0003	0.0007	0.0015	0.0031	0.0062	0.0119	0.0222	0.0396	0.0679	0.112	0.1774	0.27	0.3948	0.5546	0.7486	0.9709	1.2099	1.4485	1.6662	1.8416	1.9559	1.9962	1.9583	1.8475	1.678	1.4706	1.2494	1.0388	0.8606	0.732	0.6647	0.6647	0.732	0.8606	1.0388	1.2494	1.4706	1.678	1.8475	1.9583	1.9962	1.9559	1.8416
3.3665	3.7447	4.0186	4.1708	4.203	4.1365	4.0096	3.8699	3.7657	3.7358	3.8025	3.9684	4.2165	4.5162	4.8302	5.1238	5.3711	5.5598	5.6914	5.7786	5.8407	5.898	5.9671	6.0573	6.1695	6.2961	6.4223	6.5287	6.5944	6.5997	6.5298	6.3767	6.1403	5.8278	5.4518	5.0278	4.5716	4.097	3.6161	3.1386	2.6735	2.2297	1.8158	1.4403	1.1101	0.8296	0.6004	0.4206	0.2861	0.191
0	0	0	0	0	0	0	0	0	0	0	0	0	0	0	0	0	0	0	0	0	0	0	0	0	0	0	0	0	0	0	0	0	0	0	0	0	0	0	0	0	0	0	0	0	0	0	0	0	0
0	0	0	0	0	0	0	0	0	0	0	0	0	0	0	0	0	0	0	0	0	0	0	0	0	0	0	0	0	0	0	0	0	0	0	0	0	0	0	0	0	0	0	0	0	0	0	0	0	0
0.0003	0.0007	0.0015	0.0031	0.0062	0.0119	0.0222	0.0396	0.0679	0.112	0.1774	0.27	0.3948	0.5546	0.7486	0.9709	1.2099	1.4485	1.6662	1.8415	1.9555	1.9954	1.9567	1.8444	1.6723	1.4604	1.232	1.0105	0.8166	0.6666	0.5721	0.5399	0.5721	0.6666	0.8166	1.0105	1.2321	1.4605	1.6726	1.8451	1.9581	1.9984	1.9617	1.8534	1.6883	1.4881	1.2778	1.0829	0.926	0.8246
0	0	0	0	0	0	0	0	0	0	0	0	0	0	0	0	0	0	0	0	0	0	0	0	0	0	0	0	0	0	0	0	0	0	0	0	0	0	0	0	0	0	0	0	0	0	0	0	0	0
0	0	0	0	0	0	0	0	0	0	0	0	0	0	0	0	0	0	0	0	0	0	0	0	0	0	0	0	0	0	0	0	0	0	0	0	0	0	0	0	0	0	0	0	0	0	0	0	0	0
0	0	0	0	0	0	0	0	0	0	0	0	0	0	0	0	0	0	0	0	0	0	0	0	0	0	0	0	0	0	0	0	0	0	0	0	0	0	0	0	0	0	0	0	0	0	0	0	0	0
0	0	0	0	0	0	0	0	0	0	0	0	0	0	0	0	0	0	0	0	0	0	0	0	0	0	0	0	0	0	0	0	0	0	0	0	0	0	0	0	0	0	0	0	0	0	0	0	0	0
0	0	0	0	0	0	0	0	0	0	0	0	0	0	0	0	0	0	0	0	0	0	0	0	0	0	0	0	0	0	0	0	0	0	0	0	0	0	0	0	0	0	0	0	0	0	0	0	0	0
0	0	0	0	0	0	0	0	0	0	0	0	0	0	0	0	0	0	0	0	0	0	0	0	0	0	0	0	0	0	0	0	0	0	0	0	0	0	0	0	0	0	0	0	0	0	0	0	0	0
0	0	0	0	0	0	0	0	0	0	0	0	0	0	0	0	0	0	0	0	0	0	0	0	0	0	0	0	0	0	0	0	0	0	0	0	0	0	0	0	0	0	0	0	0	0	0	0	0	0
0	0	0	0	0	0	0	0	0	0	0	0	0	0	0	0	0	0	0	0	0	0	0	0	0	0	0	0	0	0	0	0	0	0	0	0	0	0	0	0	0	0	0	0	0	0	0	0	0	0
0	0	0	0	0	0	0	0	0	0	0	0	0	0	0	0	0	0	0	0	0	0	0	0	0	0	0	0	0	0	0	0	0	0	0	0	0	0	0	0	0	0	0	0	0	0	0	0	0	0
0	0	0	0	0	0	0	0	0	0	0	0	0	0	0	0	0	0	0	0	0	0	0	0	0	0	0	0	0	0	0	0	0	0	0	0	0	0	0	0	0	0	0	0	0	0	0	0	0	0
0	0	0	0	0	0	0	0	0	0	0	0	0	0	0	0	0	0	0.0001	0.0001	0.0003	0.0007	0.0015	0.0031	0.0062	0.0119	0.0222	0.0396	0.0679	0.112	0.1774	0.27	0.3948	0.5546	0.7486	0.9709	1.2099	1.4485	1.6661	1.8414	1.9552	1.9947	1.9552	1.8414	1.6661	1.4485	1.2099	0.9709	0.7486	0.5546
0	0	0	0	0	0	0	0	0	0	0	0	0	0	0	0	0	0	0	0	0	0	0	0	0	0	0	0	0	0	0	0	0	0	0	0	0	0	0	0	0	0	0	0	0	0	0	0	0	0
0	0	0	0	0	0	0	0	0	0	0	0	0	0	0	0	0	0	0	0	0	0	0	0	0	0	0	0	0	0	0	0	0	0	0	0	0	0	0	0	0	0	0	0	0	0	0	0	0	0
0	0	0	0	0	0	0	0	0	0	0	0	0	0	0	0	0	0	0	0	0	0	0	0	0	0	0	0	0	0	0	0	0	0	0	0	0	0	0	0	0	0	0	0	0	0	0	0	0	0
0	0	0	0	0	0	0	0	0	0	0	0	0	0	0	0	0	0	0	0	0	0	0	0	0	0	0	0	0	0	0	0	0	0	0	0	0	0	0	0	0	0	0	0	0	0	0	0	0	0
0	0	0	0	0	0	0	0	0	0	0	0	0	0	0	0	0	0	0	0	0	0	0	0	0	0	0	0	0	0	0	0	0	0	0	0	0	0	0	0	0	0	0.0001	0.0001	0.0003	0.0007	0.0015	0.0031	0.0062	0.0119
0	0	0	0	0	0	0	0	0	0	0	0	0	0	0	0	0	0	0	0	0	0	0	0	0	0	0	0	0	0	0	0	0	0	0	0	0	0	0	0	0	0	0	0	0	0	0	0	0	0
0.0031	0.0062	0.0119	0.0222	0.0396	0.0679	0.112	0.1774	0.27	0.3948	0.5546	0.7486	0.9709	1.2099	1.4485	1.6661	1.8414	1.9552	1.9947	1.9552	1.8414	1.6661	1.4485	1.2099	0.9709	0.7486	0.5546	0.3948	0.27	0.1774	0.112	0.0679	0.0396	0.0222	0.0119	0.0062	0.0031	0.0015	0.0007	0.0003	0.0001	0.0001	0	0	0	0	0	0	0	0
2.6766	3.1191	3.5156	3.8382	4.0665	4.1913	4.2154	4.1523	4.0222	3.8471	3.646	3.4316	3.2092	2.9784	2.7362	2.4807	2.2148	1.9479	1.6963	1.4815	1.3282	1.2609	1.301	1.4639	1.7561	2.173	2.6974	3.2992	3.937	4.5624	5.1259	5.5844	5.9085	6.0867	6.1281	6.0589	5.9169	5.7418	5.5665	5.4101	5.2739	5.1434	4.9932	4.7953	4.5276	4.1802	3.7587	3.2832	2.7848	2.2996
0.3949	0.555	0.7497	0.9732	1.2147	1.4583	1.6857	1.8785	2.0231	2.1142	2.1574	2.1706	2.182	2.2266	2.3396	2.5503	2.8749	3.3122	3.8413	4.4234	5.0067	5.5344	5.9539	6.2256	6.3285	6.2627	6.0469	5.7126	5.2969	4.8351	4.3553	3.877	3.411	2.9633	2.5378	2.1398	1.7776	1.4627	1.2088	1.0303	0.9408	0.9512	1.068	1.2913	1.6126	2.0137	2.4658	2.9311	3.3664	3.7285
1.6664	1.842	1.9567	1.9978	1.9614	1.8533	1.6883	1.488	1.2778	1.083	0.9261	0.8249	0.7902	0.826	0.9291	1.0891	1.2897	1.5103	1.7282	1.9219	2.0749	2.1783	2.2331	2.2494	2.2446	2.2399	2.2549	2.3047	2.3966	2.5303	2.6988	2.8917	3.0981	3.3081	3.5139	3.7088	3.8854	4.0341	4.1422	4.1949	4.1774	4.0781	3.8916	3.6207	3.2771	2.8802	2.4544	2.0253	1.6166	1.2473
0	0	0	0	0	0	0	0	0	0	0	0	0	0	0	0	0	0	0	0	0	0	0	0	0	0	0	0	0	0	0	0	0	0	0	0	0	0	0	0	0	0	0	0	0	0	0	0	0	0
0	0	0	0	0	0	0	0	0	0	0	0	0	0	0	0	0	0	0	0	0	0	0	0	0	0	0	0	0	0	0	0	0	0	0	0	0	0	0	0	0	0	0	0	0	0	0	0	0	0
0.2729	0.4009	0.5669	0.7725	1.0152	1.289	1.5843	1.8901	2.1961	2.4951	2.7842	3.0644	3.3386	3.608	3.8682	4.1068	4.3032	4.4313	4.465	4.3842	4.1804	3.8601	3.4442	2.9648	2.4593	1.964	1.5092	1.1154	0.7926	0.5414	0.3554	0.2242	0.136	0.0792	0.0443	0.0238	0.0123	0.0061	0.0029	0.0013	0.0006	0.0002	0.0001	0	0	0.0001	0.0001	0.0003	0.0008	0.0018
0	0	0	0	0	0	0	0	0	0	0	0	0	0	0	0	0	0	0	0	0	0	0	0	0	0	0	0	0	0	0	0	0	0	0	0	0	0	0	0	0	0	0	0	0	0	0	0	0	0
0	0	0	0	0	0	0	0	0	0	0	0	0	0	0	0	0	0	0	0	0	0	0	0	0	0	0	0	0	0	0	0	0	0	0	0	0	0	0	0	0	0	0	0	0	0	0	0.0001	0.0001	0.0003
0	0	0	0	0	0	0	0	0	0	0	0	0	0	0	0	0	0	0	0	0	0	0	0	0	0	0	0	0	0	0	0	0	0	0	0	0	0	0	0	0	0	0	0	0.0001	0.0001	0.0003	0.0007	0.0015	0.0031
0	0	0	0	0	0	0	0	0	0	0	0	0	0	0	0	0	0	0	0	0	0	0	0	0	0	0	0	0	0	0	0	0	0	0	0	0	0	0	0	0	0	0	0	0	0	0	0	0	0
0	0	0	0	0	0	0	0	0	0	0	0	0	0	0	0.0001	0.0001	0.0003	0.0007	0.0015	0.0031	0.0062	0.0119	0.0222	0.0396	0.0679	0.112	0.1774	0.2701	0.3951	0.5554	0.7504	0.9747	1.2175	1.4634	1.6944	1.8928	2.0453	2.1463	2.2005	2.2233	2.2382	2.273	2.3532	2.4965	2.7071	2.974	3.2707	3.5598	3.7987
0	0	0	0	0	0	0	0	0	0	0	0	0	0	0	0	0	0	0	0	0	0	0	0	0	0	0	0	0	0	0	0	0	0	0	0	0	0	0	0	0	0	0	0	0	0	0	0	0	0
0	0	0	0	0	0	0	0	0	0	0	0	0	0	0	0	0	0	0	0	0	0	0	0	0	0	0	0	0	0	0	0	0	0	0	0	0	0	0	0	0	0	0	0	0	0	0	0	0	0
0	0	0	0	0	0	0	0	0	0	0	0	0	0	0	0	0	0	0	0	0	0	0	0	0	0	0	0	0	0	0	0	0	0	0	0	0	0	0	0	0	0	0	0	0	0	0	0	0	0
4.6135	5.1093	5.4627	5.6379	5.616	5.3984	5.0064	4.4784	3.8632	3.2129	2.5755	1.9895	1.4806	1.0613	0.7326	0.4869	0.3115	0.1918	0.1137	0.0648	0.0357	0.0191	0.0102	0.0062	0.0054	0.0074	0.013	0.0238	0.0427	0.0741	0.1239	0.1995	0.3095	0.4627	0.6666	0.926	1.2409	1.6046	2.0031	2.4148	2.8123	3.1651	3.4432	3.6213	3.6827	3.6213	3.4432	3.1651	2.8123	2.4148
3.7653	4.1642	4.5006	4.7569	4.9201	4.9827	4.945	4.8155	4.6109	4.3547	4.0734	3.7929	3.5343	3.3108	3.1276	2.9834	2.8745	2.7995	2.7629	2.777	2.8604	3.0326	3.3076	3.6867	4.1528	4.6685	5.1795	5.6219	5.9332	6.0638	5.9866	5.7028	5.2415	4.6548	4.0085	3.3717	2.8075	2.3652	2.0764	1.9534	1.9905	2.1659	2.4453	2.7849	3.1369	3.4534	3.6927	3.8238	3.8309	3.7151
0	0	0	0	0	0	0	0	0	0	0	0	0.0001	0.0001	0.0003	0.0007	0.0015	0.0031	0.0062	0.0119	0.0222	0.0396	0.0679	0.112	0.1774	0.27	0.3948	0.5546	0.7486	0.9709	1.2099	1.4485	1.6661	1.8414	1.9552	1.9947	1.9552	1.8414	1.6661	1.4485	1.2099	0.9709	0.7486	0.5546	0.3948	0.27	0.1774	0.112	0.0679	0.0396
0	0	0	0	0	0	0	0	0	0	0	0	0	0	0	0	0	0	0	0	0	0	0	0	0	0	0	0	0	0	0	0	0	0	0	0	0	0	0	0	0	0	0	0	0	0	0	0	0	0
0	0	0	0	0	0	0	0	0	0	0	0	0	0	0	0	0	0	0	0	0	0	0	0	0	0	0	0	0	0	0	0	0	0	0	0	0.0001	0.0001	0.0003	0.0007	0.0015	0.0031	0.0062	0.0119	0.0222	0.0396	0.0679	0.112	0.1774	0.27
0	0	0	0	0	0	0	0	0	0	0	0	0	0	0	0	0	0	0	0	0	0	0	0	0	0	0	0	0	0	0	0	0	0	0	0	0	0	0	0	0	0	0	0	0	0	0	0	0	0
0	0	0	0	0	0	0	0	0	0	0	0	0	0	0	0	0	0	0	0	0	0	0	0	0	0	0	0	0	0	0	0	0	0	0	0	0	0	0	0	0	0	0	0	0	0	0	0	0	0
0	0	0	0	0	0	0	0	0	0	0	0	0	0	0	0	0	0	0	0	0	0	0	0	0	0	0	0	0	0	0	0	0	0	0	0	0	0	0	0	0	0	0	0	0	0	0	0	0	0
0	0	0	0	0	0	0	0	0	0	0	0	0	0	0	0	0	0	0	0	0	0	0	0	0	0	0	0	0	0	0	0	0	0	0	0	0	0	0	0	0	0	0	0	0	0	0	0	0	0
2.6992	3.2903	3.8816	4.4379	4.9266	5.3227	5.6143	5.8047	5.9122	5.9669	6.0053	6.0628	6.1668	6.3319	6.5576	6.8302	7.1283	7.43	7.7202	7.9961	8.2676	8.5538	8.8761	9.2492	9.6752	10.14	10.6164	11.0709	11.4725	11.8013	12.0527	12.2367	12.3725	12.4805	12.5741	12.6544	12.71	12.7201	12.6616	12.5159	12.2746	11.9421	11.5354	11.0818	10.6153	10.1735	9.7934	9.5092	9.3483	9.3285
0	0	0	0	0	0	0	0	0	0	0	0	0	0	0	0	0	0	0	0	0	0	0	0	0	0	0	0	0	0	0	0	0	0	0	0	0	0	0	0	0	0	0	0	0	0	0	0	0	0
0	0	0	0	0	0	0	0	0	0	0	0	0	0	0	0	0	0	0	0	0	0	0	0	0	0	0	0	0	0	0	0	0	0	0	0	0	0	0	0	0	0	0	0	0	0	0	0	0	0
0	0	0	0	0	0	0	0	0	0	0	0	0	0	0	0	0	0	0	0	0	0	0	0	0	0	0	0	0	0	0	0	0	0	0	0	0	0	0	0	0	0	0	0	0	0	0	0	0	0
0	0	0	0	0	0	0	0	0	0	0	0	0	0	0	0	0	0	0	0	0	0	0	0	0	0	0	0	0	0	0	0	0	0	0	0	0	0	0	0	0	0	0	0	0	0	0	0	0	0
0	0	0	0	0	0	0	0	0	0	0	0	0	0	0	0	0	0	0	0	0	0	0	0	0	0	0	0	0	0	0	0	0	0	0	0	0	0	0	0	0	0	0	0	0	0	0	0	0	0
0	0	0	0	0	0	0	0	0	0	0	0	0	0	0	0	0	0	0	0	0	0	0	0	0	0	0	0	0	0	0	0	0	0	0	0	0	0	0	0	0	0	0	0	0	0	0	0	0	0
0	0	0	0	0	0	0	0	0	0	0	0	0	0	0	0	0	0	0	0	0	0	0	0	0	0	0	0	0	0	0	0	0	0	0	0	0	0	0	0	0	0	0	0	0	0	0	0	0	0
0	0	0	0	0	0	0	0	0	0	0	0	0	0	0	0	0	0	0	0	0	0	0	0	0	0	0	0	0	0	0	0	0	0	0	0	0	0	0	0	0	0	0	0	0	0	0	0	0	0
0.0119	0.0222	0.0396	0.0679	0.112	0.1774	0.27	0.3948	0.5546	0.7486	0.9709	1.2099	1.4485	1.6661	1.8414	1.9552	1.9947	1.9552	1.8414	1.6661	1.4485	1.2099	0.9709	0.7486	0.5546	0.3948	0.27	0.1774	0.112	0.0679	0.0396	0.0222	0.0119	0.0062	0.0031	0.0015	0.0007	0.0003	0.0002	0.0003	0.0007	0.0015	0.0031	0.0062	0.0119	0.0222	0.0396	0.0679	0.112	0.1774
0.0003	0.0007	0.0015	0.0031	0.0062	0.0119	0.0222	0.0396	0.0679	0.112	0.1774	0.27	0.3948	0.5546	0.7486	0.9709	1.2099	1.4485	1.6661	1.8414	1.9552	1.9948	1.9553	1.8416	1.6668	1.4499	1.2129	0.9771	0.7606	0.5768	0.4343	0.3379	0.2893	0.2893	0.3379	0.4343	0.5768	0.7606	0.9771	1.2129	1.4499	1.6668	1.8416	1.9553	1.9948	1.9553	1.8415	1.6664	1.4491	1.2113
0	0	0	0	0	0	0	0	0	0	0	0	0	0	0	0	0	0	0	0	0	0	0	0	0	0	0	0	0	0	0	0	0	0	0	0	0	0	0	0	0	0	0	0	0	0	0	0	0	0
0	0	0	0	0	0	0	0	0	0	0	0	0	0	0	0	0	0	0	0	0	0	0	0	0	0	0	0	0	0	0	0	0	0	0	0	0	0	0	0	0	0	0	0	0	0	0	0	0	0
0	0	0	0	0	0	0	0	0	0	0	0	0	0	0	0	0	0	0	0	0	0	0	0	0	0	0	0	0	0	0	0	0	0	0	0	0	0	0	0	0	0	0	0	0	0	0	0	0	0
0.0001	0.0001	0.0003	0.0007	0.0015	0.0031	0.0062	0.0119	0.0222	0.0396	0.0679	0.112	0.1774	0.27	0.3948	0.5546	0.7486	0.9709	1.2099	1.4485	1.6661	1.8414	1.9552	1.9947	1.9552	1.8414	1.6661	1.4485	1.2099	0.9709	0.7486	0.5546	0.3948	0.27	0.1774	0.112	0.0679	0.0396	0.0222	0.0119	0.0062	0.0031	0.0015	0.0007	0.0003	0.0001	0.0001	0	0	0
1.4485	1.6661	1.8414	1.9552	1.9947	1.9552	1.8414	1.6661	1.4485	1.2099	0.971	0.7488	0.5549	0.3954	0.2714	0.1805	0.1183	0.0801	0.0624	0.0632	0.0829	0.1243	0.1924	0.2936	0.435	0.6228	0.8607	1.1484	1.4798	1.8432	2.2207	2.59	2.9262	3.2046	3.4037	3.5076	3.5079	3.4046	3.2067	2.9307	2.5992	2.2388	1.8773	1.5415	1.2558	1.0405	0.9119	0.8818	0.9571	1.1393
1.9556	1.9957	1.9573	1.8459	1.6754	1.4666	1.2441	1.033	0.8568	0.736	0.6872	0.7236	0.8543	1.0842	1.4122	1.8301	2.3211	2.8595	3.4129	3.9449	4.4207	4.8115	5.0992	5.2781	5.3541	5.3422	5.2617	5.1322	4.97	4.7871	4.5918	4.3909	4.1926	4.0084	3.8533	3.7451	3.7011	3.7349	3.8527	4.0518	4.3204	4.6401	4.9887	5.3448	5.6896	6.0089	6.2919	6.529	6.7103	6.8238
0	0	0	0	0	0	0	0	0	0	0	0	0	0	0	0	0	0	0	0	0	0	0	0	0	0	0	0	0	0	0	0	0	0	0	0	0	0	0	0	0	0	0	0	0	0	0	0	0	0
0	0	0	0	0	0	0	0	0	0	0	0	0	0	0	0	0	0	0	0	0	0	0	0	0	0	0	0	0	0	0	0	0	0	0	0	0	0	0	0	0	0	0	0	0	0	0	0	0	0
0	0	0	0	0	0	0	0	0	0	0	0	0	0	0	0	0	0	0	0	0	0	0	0	0	0	0	0	0	0	0	0	0	0	0	0	0	0	0	0	0	0	0	0	0	0	0	0	0	0
1.9947	1.9552	1.8414	1.6661	1.4485	1.2099	0.9709	0.7486	0.5546	0.3948	0.27	0.1774	0.112	0.0679	0.0396	0.0222	0.0119	0.0062	0.0031	0.0015	0.0008	0.0006	0.0008	0.0015	0.0031	0.0062	0.0119	0.0222	0.0396	0.0679	0.112	0.1774	0.27	0.3948	0.5546	0.7486	0.9709	1.2099	1.4485	1.6661	1.8414	1.9552	1.9947	1.9552	1.8414	1.6661	1.4485	1.2099	0.9709	0.7486
0	0	0	0	0	0	0	0	0	0	0	0	0	0	0	0	0	0	0	0	0	0	0	0	0	0	0	0	0	0	0	0	0	0	0	0	0	0	0	0	0	0	0	0	0	0	0	0	0	0
0	0	0	0	0	0	0	0	0	0	0	0	0	0	0	0	0	0	0	0	0	0	0	0	0	0	0	0	0	0	0	0	0	0	0	0	0	0	0	0	0	0	0	0	0	0	0	0	0	0
0	0	0	0	0	0	0	0	0	0	0	0	0	0	0	0	0	0	0	0	0	0	0	0	0	0	0	0	0	0	0	0	0	0	0	0	0	0	0	0	0	0	0	0	0	0	0	0	0	0
0	0	0	0	0	0	0	0	0	0	0	0	0	0.0001	0.0001	0.0003	0.0007	0.0015	0.0031	0.0063	0.0122	0.0228	0.041	0.071	0.1181	0.1893	0.2921	0.4343	0.6225	0.8606	1.1483	1.4798	1.8432	2.2207	2.59	2.9261	3.2046	3.4037	3.5075	3.5075	3.4037	3.2046	2.9262	2.5901	2.2209	1.8436	1.4808	1.1504	0.8651	0.6317
0	0	0	0	0	0	0	0	0	0	0	0	0	0	0	0	0	0	0	0	0	0	0	0	0	0	0	0	0	0	0	0	0	0	0	0	0	0	0	0	0	0	0	0	0	0	0	0	0	0
0	0	0	0	0	0	0	0	0	0	0	0	0	0	0	0	0	0	0	0	0	0	0	0	0	0	0	0	0	0	0	0	0	0	0	0	0	0	0	0	0	0	0	0	0	0	0	0	0	0
0	0	0	0	0	0	0	0	0	0	0	0	0	0	0	0	0	0	0	0	0	0	0	0	0	0	0	0	0	0	0	0	0	0	0	0	0	0	0	0	0	0	0	0	0	0	0	0	0	0
0	0	0	0	0	0	0	0	0	0	0	0	0	0	0	0	0	0	0	0	0	0.0001	0.0001	0.0003	0.0007	0.0015	0.0031	0.0062	0.0119	0.0222	0.0396	0.0679	0.112	0.1774	0.27	0.3948	0.5546	0.7486	0.9709	1.2099	1.4485	1.6661	1.8414	1.9552	1.9947	1.9552	1.8414	1.6661	1.4485	1.2099
1.2099	1.4485	1.6661	1.8414	1.9552	1.9947	1.9552	1.8414	1.6661	1.4485	1.2099	0.9709	0.7486	0.5546	0.3948	0.27	0.1774	0.112	0.0679	0.0396	0.0223	0.0123	0.007	0.0048	0.0052	0.0083	0.0153	0.0284	0.0515	0.0901	0.1516	0.2453	0.3819	0.5721	0.8246	1.1434	1.5255	1.9585	2.4194	2.876	3.2898	3.6213	3.8361	3.9104	3.8361	3.6213	3.2898	2.876	2.4194	1.9585
0	0	0	0	0	0	0	0	0	0	0	0	0	0	0	0	0	0	0	0	0	0	0	0	0	0	0	0	0	0	0	0	0	0	0	0	0	0	0	0	0	0	0	0	0	0	0	0	0	0
0	0	0	0	0	0	0	0	0	0	0	0	0	0	0	0	0	0	0	0	0	0	0	0	0	0	0	0	0	0	0	0	0	0	0	0	0	0	0	0	0	0	0	0	0	0	0	0	0	0
0	0	0	0	0	0	0	0	0	0	0	0	0	0	0	0	0	0	0	0	0	0	0	0	0	0	0	0	0	0	0	0	0	0	0	0	0	0	0	0	0	0	0	0	0	0	0	0	0	0
0	0	0	0	0	0	0	0	0	0	0	0	0	0	0	0	0	0	0	0	0	0	0	0	0	0	0	0	0	0	0	0	0	0	0	0	0	0	0	0	0	0	0	0	0	0	0	0	0	0
0	0	0	0	0	0	0	0	0	0	0	0	0	0	0	0	0	0	0	0	0	0	0	0	0	0	0	0	0	0	0	0	0	0	0	0	0	0	0	0	0	0	0	0	0	0	0	0	0	0
0	0	0	0	0	0	0	0	0	0	0	0	0	0	0	0	0	0	0	0	0	0	0.0001	0.0001	0.0003	0.0007	0.0015	0.0031	0.0062	0.0119	0.0222	0.0396	0.0679	0.112	0.1774	0.27	0.3948	0.5546	0.7486	0.9709	1.2099	1.4485	1.6661	1.8414	1.9552	1.9947	1.9552	1.8414	1.6661	1.4485
0	0	0	0	0	0	0	0	0	0	0	0	0	0	0	0	0	0	0	0	0	0	0	0	0	0	0	0	0	0	0	0	0	0	0	0	0	0	0	0	0	0	0	0	0	0	0	0	0	0
0	0	0	0	0	0	0	0	0	0	0	0	0	0	0	0	0	0	0	0	0	0	0	0	0	0	0	0	0	0	0	0	0	0	0	0	0	0	0	0	0	0	0	0	0	0	0	0	0	0
0	0	0	0	0	0	0	0	0	0	0	0	0	0	0	0	0	0	0	0	0	0	0	0	0	0	0	0	0	0	0	0	0	0	0	0	0	0	0	0	0	0	0	0	0	0	0	0	0	0
0	0	0	0	0	0	0	0	0	0	0	0	0	0	0	0	0	0	0	0	0	0	0	0	0	0	0	0	0	0	0	0	0	0	0	0	0	0	0	0	0	0	0	0	0	0	0	0	0	0
0	0	0	0	0	0	0	0	0	0	0	0	0	0	0	0	0	0	0	0	0	0	0	0	0	0	0	0	0	0	0	0	0	0	0	0	0	0	0	0	0	0	0	0	0	0	0	0	0	0
0	0	0.0001	0.0001	0.0003	0.0007	0.0015	0.0031	0.0062	0.0119	0.0222	0.0396	0.0679	0.112	0.1774	0.2701	0.3951	0.5553	0.7502	0.9743	1.2167	1.4618	1.6914	1.8871	2.0352	2.1291	2.1728	2.1807	2.176	2.1867	2.2407	2.3594	2.5541	2.8227	3.1499	3.5105	3.8732	4.2071	4.487	4.6968	4.8313	4.8954	4.9006	4.8609	4.7886	4.6914	4.5708	4.4231	4.241	4.0173
0	0	0	0	0	0	0	0	0	0	0	0	0	0	0	0	0	0	0	0	0.0001	0.0001	0.0003	0.0007	0.0015	0.0031	0.0062	0.012	0.0223	0.0399	0.0686	0.1134	0.1804	0.2761	0.4067	0.5768	0.7882	1.0388	1.3218	1.6258	1.9361	2.2361	2.5098	2.7433	2.9261	3.0512	3.1146	3.1146	3.0512	2.9261
0	0	0	0	0	0	0	0	0	0	0	0	0	0	0	0	0	0	0	0	0	0	0	0	0	0	0	0	0	0	0	0	0	0	0	0	0	0	0	0	0	0	0	0	0	0	0	0	0	0
0	0	0	0	0	0	0	0	0	0	0	0	0	0	0	0	0	0	0.0001	0.0001	0.0003	0.0007	0.0015	0.0031	0.0062	0.0119	0.0222	0.0396	0.0679	0.112	0.1774	0.27	0.3948	0.5546	0.7486	0.9709	1.2099	1.4485	1.6661	1.8414	1.9552	1.9947	1.9552	1.8414	1.6661	1.4485	1.2099	0.9709	0.7486	0.5546
0	0	0	0	0	0	0	0	0	0	0	0	0	0	0	0	0	0	0	0	0	0	0	0	0	0	0	0	0	0	0	0	0	0	0	0	0	0	0	0	0	0	0	0	0	0	0	0.0001	0.0001	0.0003
0	0	0	0	0	0	0	0	0	0	0	0	0	0	0	0	0	0	0	0	0	0	0	0	0	0	0	0	0	0	0	0	0	0	0	0	0	0	0	0	0	0	0	0	0	0	0	0	0	0
0	0	0	0	0	0	0	0	0	0	0	0	0	0	0	0	0	0	0	0	0	0	0	0	0	0	0	0	0	0	0	0	0	0	0	0	0	0	0	0	0	0	0	0	0	0	0	0	0	0
0	0	0	0	0	0	0	0	0	0	0	0	0	0	0	0	0	0	0	0	0	0	0	0	0	0	0	0	0	0	0	0	0	0	0	0	0	0	0	0	0	0	0	0	0	0	0	0	0	0
0	0	0	0	0	0	0	0	0	0	0	0	0	0	0	0	0	0	0	0	0	0	0	0	0	0	0	0	0	0	0	0	0	0	0	0	0	0	0	0	0	0	0	0	0	0	0	0	0	0
1.9947	1.9552	1.8414	1.6661	1.4485	1.2099	0.9711	0.7491	0.5556	0.3969	0.2745	0.1866	0.1301	0.102	0.1013	0.1297	0.1918	0.2955	0.4504	0.6662	0.9501	1.3038	1.7204	2.1823	2.6614	3.1207	3.5194	3.8187	3.9895	4.0178	3.9085	3.6848	3.3845	3.0531	2.7354	2.4682	2.2742	2.1592	2.1132	2.1135	2.1307	2.1351	2.1022	2.0169	1.8754	1.6842	1.4577	1.2144	0.9731	0.7496
0.3948	0.5546	0.7486	0.9709	1.2099	1.4485	1.6661	1.8414	1.9552	1.9947	1.9552	1.8414	1.6661	1.4485	1.2099	0.9709	0.7486	0.5546	0.3948	0.27	0.1774	0.112	0.0679	0.0396	0.0222	0.0119	0.0062	0.0031	0.0015	0.0007	0.0003	0.0001	0.0001	0	0	0	0	0	0	0	0	0	0	0	0	0	0	0	0	0
0	0	0	0	0	0	0	0	0	0	0	0	0	0	0	0	0	0	0	0	0	0	0	0	0	0	0	0	0.0001	0.0001	0.0003	0.0007	0.0015	0.0031	0.0062	0.0119	0.0222	0.0396	0.0679	0.112	0.1774	0.27	0.3948	0.5546	0.7486	0.9709	1.2099	1.4485	1.6661	1.8414
3.8444	4.0784	4.2135	4.255	4.2202	4.1341	4.0243	3.9155	3.8253	3.7616	3.7225	3.6977	3.6719	3.628	3.5499	3.4254	3.248	3.0176	2.741	2.4316	2.1076	1.7905	1.5025	1.2647	1.0944	1.004	0.9999	1.082	1.2445	1.4764	1.7631	2.0883	2.4359	2.7918	3.1443	3.4838	3.8013	4.0862	4.3247	4.4998	4.5923	4.5847	4.465	4.2308	3.8913	3.4672	2.988	2.4876	1.9987	1.5491
0.2819	0.4169	0.5942	0.8166	1.0829	1.3872	1.7184	2.0609	2.396	2.7039	2.9656	3.1651	3.2898	3.3322	3.2898	3.1651	2.9656	2.7039	2.396	2.0609	1.7184	1.3872	1.0829	0.8166	0.5943	0.4172	0.2825	0.185	0.1181	0.0755	0.0522	0.0446	0.0516	0.0741	0.1151	0.1788	0.2706	0.395	0.5547	0.7487	0.971	1.2099	1.4485	1.6661	1.8414	1.9552	1.9947	1.9552	1.8414	1.6661
0.5546	0.7486	0.9709	1.2099	1.4485	1.6661	1.8414	1.9552	1.9947	1.9552	1.8414	1.6661	1.4485	1.2099	0.9709	0.7486	0.5546	0.3948	0.27	0.1774	0.112	0.0679	0.0396	0.0222	0.0119	0.0062	0.0031	0.0015	0.0007	0.0003	0.0001	0.0001	0	0	0	0	0	0	0	0	0	0	0	0	0	0	0	0	0	0
0	0	0	0	0	0	0	0	0	0	0	0	0	0	0	0	0	0	0	0	0	0	0	0	0	0	0	0	0	0	0	0	0	0	0	0	0	0	0	0	0	0	0	0	0	0	0	0	0	0
0	0	0	0	0	0	0	0	0	0	0	0	0	0	0	0	0	0	0	0	0	0	0	0	0	0	0	0	0	0	0	0	0	0	0.0001	0.0001	0.0003	0.0007	0.0015	0.0031	0.0062	0.0119	0.0222	0.0396	0.068	0.1121	0.1777	0.2706	0.3962	0.5577
0	0	0	0	0	0	0	0	0	0	0	0	0	0	0	0	0	0	0	0	0	0	0	0	0	0	0	0	0	0	0	0	0	0	0	0	0	0	0	0	0	0	0	0	0	0	0	0	0	0
0	0	0	0	0	0	0	0	0	0	0	0	0	0	0	0	0	0	0	0	0	0	0	0	0	0	0	0	0	0	0	0	0	0	0	0	0	0	0	0	0	0	0	0	0	0	0	0	0	0
1.8414	1.9553	1.9948	1.9555	1.842	1.6676	1.4515	1.216	0.9829	0.7708	0.5942	0.4627	0.3819	0.3548	0.3819	0.4627	0.5943	0.7711	0.9835	1.2175	1.4546	1.6737	1.8539	1.9777	2.0344	2.0232	1.9533	1.8435	1.7184	1.6046	1.5255	1.4973	1.5256	1.6047	1.7187	1.8442	1.9548	2.0263	2.0407	1.99	1.8769	1.7149	1.5256	1.3352	1.1712	1.0586	1.0177	1.062	1.1974	1.4213
0	0	0	0	0	0	0	0	0	0	0	0	0	0	0	0	0	0	0	0	0	0	0	0	0	0	0	0	0	0	0	0	0	0	0	0	0	0	0	0	0	0	0	0	0.0001	0.0001	0.0003	0.0007	0.0015	0.0031
0	0	0	0	0	0	0.0001	0.0001	0.0003	0.0007	0.0015	0.0032	0.0065	0.0126	0.0236	0.0426	0.0741	0.1239	0.1995	0.3095	0.4627	0.6666	0.926	1.2409	1.6046	2.0031	2.4148	2.8123	3.1651	3.4432	3.6215	3.683	3.622	3.4446	3.1681	2.8184	2.4267	2.0252	1.6442	1.3088	1.038	0.8439	0.7326	0.7043	0.7542	0.8727	1.0453	1.2532	1.4735	1.6818
0.7517	0.9771	1.2218	1.4707	1.706	1.91	2.0687	2.1753	2.2317	2.249	2.245	2.2412	2.2579	2.3108	2.4086	2.5524	2.7384	2.9598	3.2104	3.4862	3.7856	4.1073	4.4477	4.7978	5.1417	5.4569	5.7174	5.8989	5.9844	5.9697	5.8661	5.6996	5.507	5.3289	5.2008	5.1462	5.1707	5.2611	5.3879	5.5116	5.5899	5.5858	5.4735	5.2417	4.8944	4.4489	3.9322	3.3765	2.8148	2.2766
0	0	0	0	0	0	0	0	0	0	0	0	0	0	0	0	0	0	0	0	0	0	0	0	0	0	0	0	0	0	0.0001	0.0001	0.0003	0.0007	0.0015	0.0031	0.0062	0.0119	0.0222	0.0396	0.0679	0.112	0.1774	0.27	0.3948	0.5546	0.7486	0.9709	1.2099	1.4485
3.342	4.1308	4.9785	5.8577	6.7368	7.5829	8.3644	9.0534	9.6278	10.0717	10.3754	10.5345	10.5495	10.4254	10.1725	9.8079	9.3568	8.8538	8.3414	7.868	7.4816	7.2236	7.1214	7.1826	7.3922	7.7139	8.096	8.481	8.816	9.0636	9.2071	9.2521	9.2222	9.1497	9.0661	8.9922	8.9333	8.878	8.8034	8.6821	8.4917	8.2223	7.8804	7.4887	7.0816	6.6972	6.3686	6.1173	5.9487	5.8529
0	0	0	0	0	0	0	0	0	0	0	0	0	0	0	0	0	0	0	0	0	0	0	0	0	0	0	0	0	0	0	0	0	0	0	0	0	0	0	0	0	0	0	0	0	0	0	0	0	0
0.5546	0.7486	0.9709	1.2099	1.4485	1.6661	1.8414	1.9552	1.9947	1.9552	1.8414	1.6661	1.4485	1.2099	0.9709	0.7486	0.5546	0.3948	0.27	0.1774	0.112	0.0679	0.0396	0.0222	0.0119	0.0062	0.0031	0.0015	0.0007	0.0003	0.0002	0.0002	0.0005	0.0011	0.0024	0.0052	0.0107	0.0211	0.0403	0.0737	0.1298	0.2198	0.3579	0.5608	0.8451	1.2255	1.7099	2.2963	2.969	3.6972
0	0	0	0	0	0	0	0	0	0	0	0	0	0	0	0	0	0	0	0	0	0	0	0	0	0	0	0	0	0	0	0	0	0	0	0	0	0	0	0	0	0	0	0	0	0	0	0	0	0
0.0119	0.0222	0.0396	0.0679	0.112	0.1774	0.27	0.3948	0.5546	0.7486	0.971	1.2099	1.4486	1.6665	1.8421	1.957	1.9984	1.9628	1.8563	1.6944	1.5	1.2999	1.1225	0.994	0.9368	0.9675	1.096	1.3238	1.6437	2.0383	2.4811	2.9377	3.3696	3.7395	4.0165	4.1818	4.2315	4.1762	4.0386	3.847	3.6293	3.407	3.1917	2.9847	2.7798	2.5668	2.3372	2.0867	1.8178	1.5388
0	0	0	0	0	0	0	0	0	0	0	0	0	0	0	0	0	0	0	0	0	0	0	0	0	0	0	0	0	0	0	0	0	0	0	0	0	0	0	0	0	0	0	0	0	0	0	0	0	0
0	0	0	0	0	0	0	0	0	0	0	0	0	0	0	0	0	0	0	0	0	0	0	0	0	0	0	0	0	0	0	0	0	0	0	0	0	0	0	0	0	0	0	0	0	0	0	0	0	0
0	0	0	0	0	0	0	0	0	0	0	0	0	0	0	0	0	0	0	0	0	0	0	0	0	0	0	0	0	0	0.0001	0.0001	0.0003	0.0007	0.0015	0.0031	0.0062	0.0119	0.0222	0.0396	0.0679	0.112	0.1774	0.27	0.3948	0.5546	0.7486	0.9709	1.2099	1.4485
0.0031	0.0062	0.0119	0.0222	0.0396	0.0679	0.112	0.1775	0.2703	0.3954	0.5561	0.7518	0.9774	1.2225	1.4722	1.7091	1.9161	2.0806	2.1973	2.271	2.3161	2.3552	2.4149	2.5205	2.6915	2.9374	3.2558	3.6332	4.0473	4.4712	4.8779	5.2453	5.5592	5.8155	6.0203	6.187	6.3328	6.4728	6.6146	6.7542	6.8743	6.9463	6.9358	6.81	6.5455	6.1348	5.5893	4.938	4.2226	3.4905
1.9947	1.9552	1.8414	1.6661	1.4485	1.2099	0.9709	0.7486	0.5546	0.3948	0.27	0.1774	0.112	0.0679	0.0396	0.0222	0.0119	0.0062	0.0031	0.0015	0.0007	0.0003	0.0001	0.0001	0	0	0	0	0	0	0	0	0	0	0	0	0	0	0	0	0	0	0	0	0	0	0	0	0	0
1.6661	1.8414	1.9553	1.9948	1.9555	1.842	1.6676	1.4515	1.216	0.9829	0.7708	0.5942	0.4627	0.3819	0.3547	0.3819	0.4627	0.5942	0.7708	0.9829	1.216	1.4515	1.6676	1.842	1.9555	1.9948	1.9553	1.8414	1.6661	1.4485	1.2099	0.9709	0.7486	0.5546	0.3948	0.2701	0.1777	0.1127	0.0694	0.0428	0.0286	0.0245	0.0298	0.0457	0.0755	0.1246	0.1998	0.3097	0.4627	0.6666
0.4627	0.6666	0.926	1.2409	1.6046	2.0031	2.4148	2.8123	3.1651	3.4432	3.6213	3.6827	3.6213	3.4432	3.1651	2.8123	2.4148	2.0031	1.6046	1.2409	0.9261	0.6669	0.4633	0.311	0.2026	0.1301	0.086	0.0648	0.0632	0.0805	0.1184	0.1806	0.2715	0.3954	0.5549	0.7488	0.971	1.2099	1.4485	1.6661	1.8414	1.9552	1.9947	1.9553	1.8415	1.6664	1.4491	1.2113	0.974	0.7548
0.0015	0.0031	0.0062	0.0119	0.0222	0.0396	0.0679	0.112	0.1774	0.2701	0.395	0.5553	0.7501	0.974	1.216	1.4604	1.6883	1.8809	2.0231	2.1067	2.1326	2.1113	2.0609	2.0031	1.9585	1.9419	1.9586	2.0034	2.0617	2.1131	2.1364	2.1145	2.0386	1.9107	1.7433	1.5584	1.3846	1.2535	1.1972	1.2456	1.424	1.751	2.2363	2.8776	3.6591	4.5493	5.5028	6.4627	7.3671	8.1569
0	0	0	0	0	0	0	0	0	0	0	0	0	0	0	0	0	0	0	0	0	0	0	0	0	0	0	0	0	0	0	0	0	0	0	0	0	0	0	0	0	0	0	0	0	0	0	0	0	0
2.3047	2.6233	2.9238	3.2023	3.4579	3.6913	3.9028	4.09	4.248	4.3692	4.4459	4.4722	4.4459	4.3692	4.2481	4.0903	3.9035	3.6928	3.4609	3.2084	2.9357	2.6454	2.3443	2.044	1.7604	1.5118	1.3164	1.1891	1.139	1.1679	1.2695	1.43	1.6299	1.8468	2.0589	2.2481	2.4029	2.5191	2.5992	2.6504	2.6811	2.6982	2.7051	2.702	2.6872	2.6594	2.6199	2.5733	2.5267	2.4873
0	0	0	0	0	0	0	0	0	0	0	0	0	0	0	0	0	0	0	0	0	0	0	0	0	0	0	0	0	0	0	0	0	0	0	0	0	0	0	0	0	0	0	0	0	0	0	0	0	0
0.0062	0.0119	0.0222	0.0396	0.0679	0.112	0.1774	0.27	0.3948	0.5546	0.7486	0.9709	1.2099	1.4485	1.6661	1.8414	1.9552	1.9947	1.9552	1.8414	1.6661	1.4485	1.2099	0.9709	0.7486	0.5546	0.3948	0.27	0.1774	0.112	0.0679	0.0396	0.0222	0.0119	0.0062	0.0031	0.0015	0.0007	0.0003	0.0001	0.0001	0	0	0	0	0	0	0	0	0
1.2099	1.4485	1.6661	1.8414	1.9553	1.9949	1.9556	1.8422	1.6679	1.4524	1.2179	0.9869	0.7791	0.6107	0.4944	0.4406	0.4596	0.5626	0.7631	1.0767	1.5197	2.1066	2.8471	3.7431	4.786	5.9549	7.2164	8.5261	9.8308	11.0726	12.1935	13.1414	13.8746	14.368	14.6156	14.6324	14.4518	14.1211	13.6931	13.2174	12.7313	12.255	11.7895	11.3205	10.8245	10.2783	9.6669	8.9886	8.2567	7.4965
0	0	0	0	0	0	0	0	0	0	0	0	0	0	0	0	0	0	0	0	0	0	0	0	0	0	0	0	0	0	0	0	0	0	0	0	0	0	0	0	0	0	0	0	0	0	0	0	0	0
0	0	0	0	0	0	0	0	0	0	0	0	0	0	0	0	0	0	0	0	0	0	0	0	0	0	0	0	0	0	0	0	0	0	0	0	0	0	0	0	0	0	0	0	0	0	0	0	0	0
0.9709	1.2099	1.4485	1.6661	1.8414	1.9552	1.9947	1.9552	1.8414	1.6661	1.4485	1.2099	0.9709	0.7486	0.5546	0.3948	0.27	0.1774	0.112	0.068	0.0399	0.0228	0.0134	0.0092	0.0092	0.0134	0.0228	0.0399	0.068	0.112	0.1774	0.27	0.3948	0.5546	0.7486	0.9709	1.2099	1.4485	1.6661	1.8414	1.9552	1.9947	1.9552	1.8414	1.6661	1.4485	1.2099	0.9709	0.7486	0.5546
1.9947	1.9552	1.8414	1.6661	1.4485	1.2099	0.9709	0.7486	0.5546	0.3948	0.27	0.1774	0.112	0.0679	0.0396	0.0222	0.0119	0.0062	0.0031	0.0015	0.0007	0.0003	0.0001	0.0001	0	0.0001	0.0001	0.0003	0.0007	0.0015	0.0031	0.0062	0.0119	0.0222	0.0396	0.0679	0.112	0.1774	0.27	0.3948	0.5546	0.7486	0.9709	1.2099	1.4485	1.6661	1.8414	1.9552	1.9948	1.9553
3.0735	3.4435	3.7294	3.91	3.977	3.937	3.8103	3.628	3.4253	3.236	3.0864	2.9918	2.9553	2.9695	3.0196	3.0874	3.155	3.2075	3.234	3.2282	3.1884	3.1169	3.0201	2.9079	2.7923	2.6854	2.5971	2.5318	2.4874	2.4544	2.4181	2.3619	2.2708	2.1357	1.9548	1.7348	1.4886	1.2328	0.9844	0.7579	0.5638	0.4081	0.2928	0.2172	0.18	0.18	0.217	0.2922	0.407	0.5614
0	0	0	0	0	0	0	0	0	0	0	0	0	0	0	0	0	0	0	0	0	0	0	0	0	0	0	0	0	0	0	0	0	0	0	0	0	0	0	0	0	0	0	0	0	0	0	0	0	0
0	0	0	0	0	0	0	0	0	0	0	0	0	0	0	0	0	0	0	0	0	0	0	0	0	0	0	0	0	0	0	0	0	0	0	0	0	0	0	0	0	0	0	0	0	0	0	0	0	0
0	0	0	0	0	0	0	0	0	0	0	0	0	0	0	0	0	0	0	0	0	0	0	0	0	0	0	0	0	0	0	0	0	0	0	0	0	0	0	0	0	0	0	0	0.0001	0.0001	0.0003	0.0007	0.0015	0.0031
0	0	0	0	0	0	0	0	0	0	0	0	0	0	0	0	0	0	0	0	0	0	0	0	0	0	0	0	0	0	0	0	0	0	0	0	0	0	0	0	0	0	0	0	0	0	0	0	0	0
0	0	0	0	0	0	0	0	0	0	0	0	0	0	0	0	0	0	0	0	0	0	0	0	0	0	0	0	0	0	0	0	0	0	0	0	0	0	0	0	0	0	0	0	0	0	0	0	0	0
0	0	0	0	0	0	0	0	0	0	0	0	0	0	0	0	0	0	0	0	0	0	0	0	0	0	0	0	0	0	0	0	0	0	0	0	0	0	0	0	0	0	0	0	0	0	0	0	0	0
0	0	0	0	0	0.0001	0.0001	0.0003	0.0007	0.0015	0.0031	0.0062	0.0119	0.0222	0.0396	0.0679	0.112	0.1774	0.27	0.3948	0.5546	0.7486	0.9709	1.2099	1.4485	1.6661	1.8414	1.9552	1.9947	1.9552	1.8414	1.6661	1.4485	1.2099	0.9709	0.7486	0.5546	0.3948	0.27	0.1774	0.112	0.0679	0.0396	0.0222	0.0119	0.0062	0.0031	0.0015	0.0007	0.0003
0	0	0	0	0	0	0	0	0	0	0	0	0	0	0	0	0	0	0	0	0	0	0	0	0	0	0	0	0	0	0	0	0	0	0	0	0	0	0	0	0	0	0	0	0	0	0	0	0	0
0	0	0	0	0	0	0	0	0	0	0	0	0	0	0	0	0	0	0	0	0	0	0	0	0	0	0	0	0	0	0	0	0	0	0	0	0	0	0	0	0	0	0	0	0	0	0	0	0	0
0	0	0	0	0	0	0	0	0	0	0	0	0	0	0	0	0	0	0	0	0	0	0	0	0	0	0	0	0	0	0	0	0	0	0	0	0	0	0	0	0	0	0	0	0	0	0	0	0	0
1.9978	1.9614	1.8533	1.6883	1.488	1.2778	1.0829	0.926	0.8246	0.7896	0.8249	0.9267	1.0844	1.2808	1.4942	1.7003	1.8757	2.0016	2.0672	2.0718	2.0258	1.949	1.867	1.8071	1.7937	1.8435	1.964	2.1527	2.3987	2.6853	2.9932	3.3035	3.5994	3.8667	4.0931	4.2676	4.3794	4.4186	4.3768	4.2495	4.0384	3.7529	3.4107	3.0369	2.6615	2.3157	2.0277	1.8195	1.7033	1.6808
0	0	0	0	0	0	0	0	0	0	0	0	0	0	0	0	0	0	0	0	0	0	0	0	0	0	0	0	0	0	0	0	0	0	0	0	0	0	0	0	0	0	0	0	0	0	0	0	0	0
0	0	0	0	0	0	0	0	0	0	0	0	0	0	0	0	0	0	0	0	0	0	0	0	0	0	0	0	0	0	0	0	0	0	0	0	0	0	0	0	0	0	0	0	0	0	0	0	0	0
0	0	0	0	0	0	0	0	0	0	0	0	0	0	0	0	0	0	0	0	0	0	0	0	0	0	0	0	0	0	0	0	0	0	0	0	0	0	0	0	0	0	0	0	0	0	0	0	0	0
0	0	0	0	0	0	0.0001	0.0001	0.0003	0.0007	0.0015	0.0031	0.0062	0.0119	0.0222	0.0396	0.0679	0.112	0.1774	0.27	0.3948	0.5546	0.7486	0.9709	1.2099	1.4485	1.6662	1.8415	1.9555	1.9954	1.9567	1.8444	1.6723	1.4604	1.232	1.0105	0.8166	0.6666	0.5721	0.5399	0.5721	0.6666	0.8166	1.0106	1.2323	1.461	1.6737	1.8475	1.9628	2.0073
0	0	0	0	0	0	0	0	0	0	0	0	0	0	0	0	0	0	0	0	0	0	0	0	0	0	0	0	0	0	0	0	0	0	0	0	0	0	0	0	0	0	0	0	0	0	0	0	0	0
0	0	0	0	0	0	0	0	0	0	0	0	0	0	0	0	0	0	0	0	0	0	0	0	0	0	0	0	0	0	0	0	0	0	0	0	0	0	0	0	0	0	0	0	0	0	0	0	0	0
0	0	0	0	0	0	0	0	0	0	0	0	0	0	0	0	0	0	0	0	0	0	0	0	0	0	0	0	0	0	0	0	0	0	0	0	0	0	0	0	0	0	0	0	0	0	0	0	0	0
0	0	0	0	0	0	0	0	0	0	0	0	0	0	0	0	0	0	0	0	0	0	0	0	0	0	0	0	0	0	0	0	0	0	0	0	0	0	0	0	0	0	0	0	0	0	0	0	0	0
0	0	0	0	0	0	0	0	0	0	0	0	0	0	0	0	0	0	0	0	0	0	0	0	0	0	0	0	0	0	0	0	0	0	0	0	0	0	0	0	0	0	0	0	0	0	0	0	0	0
0	0	0	0	0	0	0	0	0	0	0	0	0	0	0	0	0	0	0	0	0	0	0	0	0	0	0	0	0	0	0	0	0	0	0	0	0	0	0	0	0	0	0	0	0	0	0	0	0	0
0	0	0	0	0	0	0	0	0	0	0	0	0	0	0	0	0	0	0	0	0	0	0	0	0	0	0	0	0	0	0	0	0	0	0	0	0	0	0	0	0	0	0	0	0	0	0	0	0	0
0.1126	0.1788	0.273	0.4009	0.5666	0.7709	1.0108	1.2784	1.5619	1.8466	2.1175	2.3619	2.5715	2.7434	2.8802	2.988	3.0744	3.1462	3.2077	3.2599	3.3011	3.3272	3.3333	3.3147	3.2675	3.19	3.0838	2.9552	2.8155	2.6813	2.5729	2.5118	2.5174	2.6038	2.7768	3.0327	3.3579	3.7301	4.1201	4.4945	4.8188	5.0604	5.1931	5.2003	5.0788	4.8402	4.5103	4.1258	3.7286	3.3592
0	0	0	0	0	0	0	0	0	0	0	0	0	0	0	0	0	0	0	0	0	0	0	0	0	0	0	0	0	0	0	0	0	0	0	0	0	0	0	0	0	0	0	0	0	0	0	0	0	0
0	0	0	0	0	0	0	0	0	0	0	0	0	0	0	0	0	0	0.0001	0.0001	0.0003	0.0007	0.0015	0.0031	0.0062	0.012	0.0223	0.0399	0.0686	0.1134	0.1804	0.2761	0.4067	0.5768	0.7882	1.0388	1.3218	1.6258	1.9361	2.2361	2.5098	2.7434	2.9262	3.0513	3.1148	3.115	3.0522	2.9284	2.7482	2.5197
0	0	0	0	0	0	0	0	0	0	0	0	0	0	0	0	0	0	0	0	0	0	0	0	0	0	0	0	0	0	0	0	0	0	0	0	0	0	0	0	0	0	0	0	0	0	0	0	0	0
0	0	0	0	0	0	0	0	0	0	0	0	0	0	0	0	0	0	0	0	0	0	0	0	0	0	0	0	0	0	0	0	0	0	0	0	0	0	0	0	0	0	0	0	0	0	0	0	0	0
0	0	0	0	0	0	0	0	0	0	0	0	0	0	0	0	0	0	0	0	0	0	0	0	0	0	0	0	0	0	0	0	0	0	0	0	0	0	0	0	0	0	0	0	0	0	0	0	0	0
0	0	0	0	0	0	0	0	0	0	0	0	0	0	0	0	0	0	0	0	0	0	0	0	0.0001	0.0001	0.0003	0.0008	0.0018	0.0037	0.0076	0.015	0.0283	0.0515	0.0901	0.1515	0.2453	0.3819	0.5721	0.8246	1.1434	1.5255	1.9585	2.4194	2.876	3.2898	3.6213	3.8361	3.9104	3.8361
0.0021	0.0045	0.0092	0.0181	0.0341	0.0617	0.1075	0.1799	0.2893	0.4473	0.6647	0.9494	1.3032	1.7196	2.1808	2.6583	3.1146	3.5075	3.7966	3.9499	3.9499	3.7966	3.5075	3.1146	2.6583	2.1808	1.7196	1.3032	0.9494	0.6647	0.4473	0.2893	0.1799	0.1075	0.0617	0.0341	0.0181	0.0092	0.0045	0.0021	0.001	0.0004	0.0002	0.0001	0	0	0	0	0	0
0	0	0	0	0	0	0	0	0	0	0	0	0	0	0	0	0	0	0	0	0	0	0	0	0	0	0	0	0	0	0	0	0	0	0	0	0	0	0	0	0	0	0	0	0	0	0	0	0	0
0	0	0	0	0	0	0	0	0	0	0	0	0	0	0	0	0	0	0	0	0	0	0	0	0	0	0	0	0	0	0	0	0	0	0	0	0	0	0	0	0	0	0	0	0	0	0	0	0	0
0	0	0	0	0	0	0	0	0	0	0	0	0	0	0	0	0	0	0	0	0	0	0	0	0	0	0	0	0	0	0	0	0	0	0	0	0	0	0	0	0	0	0	0	0	0	0	0	0	0
0	0	0	0	0	0	0	0	0	0	0	0	0	0	0	0	0	0	0	0	0	0	0	0	0	0	0	0	0	0	0	0	0	0	0	0	0	0	0	0	0	0	0	0	0	0	0	0	0	0
0	0	0	0	0	0	0	0	0	0	0	0	0	0	0	0	0	0	0	0	0	0	0	0	0	0	0	0	0	0	0	0	0	0	0	0	0	0	0	0	0	0	0	0	0	0	0	0	0	0
0	0	0	0	0	0	0	0	0	0	0	0	0	0	0	0	0	0	0	0	0	0	0	0	0	0	0	0	0	0	0	0	0	0	0	0	0	0.0001	0.0001	0.0003	0.0007	0.0015	0.0031	0.0062	0.0119	0.0222	0.0396	0.0679	0.112	0.1774
0	0	0	0	0	0	0.0001	0.0001	0.0003	0.0007	0.0015	0.0031	0.0063	0.0122	0.0228	0.041	0.071	0.1181	0.1893	0.2921	0.4343	0.6225	0.8606	1.1483	1.4798	1.8432	2.2207	2.59	2.9261	3.2046	3.4037	3.5075	3.5075	3.4037	3.2046	2.9261	2.59	2.2207	1.8432	1.4798	1.1483	0.8606	0.6225	0.4343	0.2921	0.1893	0.1181	0.071	0.041	0.0228
0.3962	0.5577	0.7549	0.9831	1.2327	1.4895	1.7371	1.9595	2.1445	2.2868	2.3895	2.4639	2.5268	2.5969	2.6899	2.8147	2.9707	3.1475	3.327	3.4868	3.6049	3.6638	3.6547	3.5794	3.4515	3.2946	3.1398	3.0209	2.9689	3.0061	3.142	3.3705	3.6711	4.012	4.3571	4.6726	4.9339	5.1286	5.257	5.3288	5.3575	5.3549	5.3279	5.2778	5.2032	5.1043	4.9878	4.8686	4.7692	4.7148
0	0	0	0	0	0	0	0	0	0	0	0	0	0	0	0	0	0	0	0	0	0	0	0	0	0	0	0	0	0	0	0	0	0	0	0	0	0	0	0	0	0	0	0	0	0	0	0	0	0
0.1774	0.27	0.3948	0.5546	0.7486	0.9709	1.2099	1.4485	1.6661	1.8414	1.9552	1.9948	1.9553	1.8416	1.6668	1.4499	1.2129	0.9771	0.7606	0.5768	0.4343	0.3379	0.2893	0.2893	0.3379	0.4343	0.5768	0.7606	0.9771	1.2129	1.4499	1.6668	1.8416	1.9553	1.9948	1.9552	1.8414	1.6661	1.4485	1.2099	0.9709	0.7486	0.5546	0.3948	0.27	0.1774	0.112	0.0679	0.0396	0.0222
2.9458	3.2622	3.5687	3.8622	4.1358	4.3774	4.5716	4.703	4.7619	4.7491	4.6789	4.5788	4.485	4.4354	4.461	4.5786	4.7867	5.0648	5.3782	5.6847	5.9434	6.123	6.2073	6.1978	6.1124	5.9813	5.8409	5.7277	5.6722	5.6951	5.8049	5.9973	6.2578	6.564	6.8903	7.2121	7.5102	7.7737	8.0001	8.1947	8.3675	8.529	8.6868	8.8445	9.0007	9.1516	9.2936	9.4256	9.5499	9.6712
0	0	0	0	0	0	0	0	0	0	0	0	0	0	0	0	0	0	0	0	0	0	0	0	0	0	0	0	0	0	0	0	0	0	0	0	0	0	0	0	0	0	0	0	0	0	0	0	0	0
0	0	0	0	0	0	0	0	0	0	0	0	0	0	0	0	0	0	0	0	0	0	0	0	0	0	0	0	0	0	0	0	0	0	0	0	0	0	0	0	0	0	0	0	0	0	0	0	0	0
0	0	0	0	0	0	0	0	0	0	0	0	0	0	0	0	0	0	0	0	0	0	0	0	0	0	0	0	0	0	0	0	0	0	0	0	0	0	0	0	0	0	0	0	0	0	0	0	0	0
0	0	0	0	0	0	0	0	0	0	0	0	0	0	0	0	0	0	0	0	0	0	0	0	0	0	0	0	0	0	0	0	0	0	0	0	0	0	0	0	0	0	0	0	0	0	0	0	0	0
0	0	0	0	0	0	0	0	0	0	0	0	0	0	0	0	0	0	0	0	0	0	0	0	0	0	0	0	0	0	0	0	0	0	0	0	0	0	0	0	0	0	0	0	0	0	0	0	0	0
0	0	0	0	0	0	0	0	0	0	0	0	0	0	0	0	0	0	0	0	0	0	0	0	0	0	0	0	0	0	0	0	0	0	0	0	0	0	0	0	0	0	0	0	0	0	0	0	0	0
4.2789	4.8085	5.2308	5.5165	5.652	5.641	5.5042	5.2757	4.997	4.71	4.4509	4.2448	4.103	4.0234	3.9928	3.9914	3.9978	3.9946	3.9722	3.9314	3.8839	3.85	3.8554	3.9257	4.0821	4.3363	4.689	5.1294	5.6375	6.1877	6.7524	7.3059	7.8258	8.2945	8.6983	9.0283	9.2805	9.4572	9.5685	9.6334	9.6783	9.7346	9.8343	10.004	10.2603	10.6061	11.0299	11.5074	12.0046	12.4828
2.015	2.4369	2.8519	3.233	3.5551	3.7987	3.9527	4.0161	3.9978	3.9137	3.7832	3.6246	3.4516	3.2709	3.0825	2.8819	2.6627	2.4209	2.157	1.8776	1.5945	1.3236	1.0816	0.8846	0.7454	0.6729	0.6716	0.7411	0.8763	1.0675	1.3011	1.5608	1.8297	2.0929	2.3405	2.569	2.7819	2.9881	3.1979	3.4189	3.6514	3.8865	4.1064	4.2879	4.4082	4.4504	4.4083	4.2882	4.107	3.8879
0	0	0	0	0	0	0	0	0	0	0	0	0	0	0	0	0	0	0	0	0	0	0	0	0	0	0	0	0	0	0	0	0	0	0	0	0	0	0	0	0	0	0	0	0	0	0	0	0	0
0	0	0	0	0	0	0	0	0	0	0	0	0	0	0	0	0	0	0	0	0	0	0	0	0	0	0	0	0	0	0	0	0	0	0	0	0	0	0	0	0	0	0	0	0	0	0	0	0	0
0.0007	0.0015	0.0031	0.0062	0.0119	0.0222	0.0396	0.0679	0.112	0.1774	0.27	0.3948	0.5546	0.7486	0.9709	1.2099	1.4485	1.6661	1.8414	1.9552	1.9947	1.9552	1.8414	1.6661	1.4485	1.2099	0.9709	0.7486	0.5546	0.3948	0.27	0.1774	0.112	0.0679	0.0396	0.0222	0.0119	0.0062	0.0031	0.0015	0.0007	0.0003	0.0001	0.0001	0	0	0	0	0	0
0	0	0	0	0	0	0	0	0	0	0	0	0	0	0	0	0	0	0	0	0	0	0	0	0	0	0	0	0	0	0	0	0	0	0	0	0	0	0	0	0	0	0	0	0	0	0	0	0	0
0	0	0	0	0	0	0	0	0	0	0	0	0	0	0	0	0	0	0	0	0	0	0	0	0	0	0	0	0	0	0	0	0	0	0	0	0	0	0	0	0	0	0	0	0	0	0	0	0	0
0	0	0	0	0	0	0	0	0	0	0	0	0	0	0	0	0	0	0	0	0	0	0	0	0	0.0001	0.0001	0.0003	0.0007	0.0015	0.0031	0.0062	0.0119	0.0222	0.0396	0.0679	0.112	0.1774	0.27	0.3948	0.5546	0.7486	0.9709	1.2099	1.4485	1.6661	1.8414	1.9552	1.9947	1.9552
0	0	0	0	0	0	0	0	0	0	0	0	0	0	0	0	0	0	0	0	0	0	0	0	0	0	0	0	0	0	0	0	0	0	0	0	0	0	0	0	0	0	0	0	0	0	0	0	0	0
0	0	0	0	0	0	0	0	0	0	0	0	0	0	0	0	0	0	0	0	0	0	0	0	0	0	0	0	0	0	0	0	0	0	0	0	0	0	0	0	0	0	0	0	0	0	0	0	0	0
0	0	0	0	0	0	0	0	0	0	0	0	0	0	0	0	0	0	0	0	0	0	0	0	0	0	0	0	0	0	0	0	0	0	0	0	0	0	0	0	0	0	0	0	0	0	0	0	0	0
0	0	0	0	0	0	0	0	0	0	0	0	0	0	0.0001	0.0001	0.0003	0.0007	0.0015	0.0031	0.0062	0.0119	0.0222	0.0396	0.0679	0.112	0.1774	0.27	0.3948	0.5546	0.7486	0.9709	1.2099	1.4485	1.6661	1.8414	1.9552	1.9947	1.9552	1.8414	1.6661	1.4485	1.2099	0.9709	0.7486	0.5546	0.3948	0.27	0.1774	0.112
0	0	0	0	0	0	0	0	0	0	0	0	0	0	0	0	0	0	0	0	0	0	0	0	0	0	0	0	0	0	0	0	0	0	0	0	0	0	0	0	0	0	0	0	0	0	0	0	0	0
0	0	0	0	0	0	0	0	0	0	0	0	0	0	0	0	0	0	0	0	0	0	0	0	0	0	0	0	0	0	0	0	0	0	0	0	0	0	0	0	0	0	0	0	0	0	0	0	0	0
2.2361	2.5098	2.7433	2.9261	3.0512	3.1146	3.1146	3.0512	2.9261	2.7433	2.5098	2.2361	1.9361	1.6258	1.3218	1.0388	0.7882	0.5768	0.4067	0.2761	0.1804	0.1134	0.0686	0.0399	0.0223	0.012	0.0062	0.0031	0.0015	0.0007	0.0003	0.0001	0.0001	0	0	0	0	0	0	0	0	0	0	0	0	0	0	0	0	0
0	0	0	0	0	0	0	0	0	0	0	0	0	0	0	0	0	0	0	0	0	0	0	0	0	0	0	0	0	0	0	0	0	0	0	0	0	0	0	0	0	0	0	0	0	0	0	0	0	0
0	0	0	0	0	0	0	0	0	0	0	0	0	0	0	0	0	0	0	0	0	0	0	0	0	0	0	0	0	0	0	0	0	0	0	0	0	0	0	0	0	0	0	0	0	0	0	0	0	0
0	0	0	0	0	0	0	0	0	0	0	0	0	0	0	0	0	0	0	0	0	0	0	0	0	0	0	0	0	0	0	0	0	0	0	0	0	0	0	0	0	0	0	0	0	0	0	0	0	0
0.0001	0.0001	0.0003	0.0008	0.0018	0.0037	0.0076	0.015	0.0283	0.0515	0.0901	0.1515	0.2453	0.3819	0.5721	0.8246	1.1434	1.5255	1.9585	2.4194	2.876	3.2899	3.6215	3.8364	3.9112	3.8379	3.6252	3.2977	2.8916	2.4492	2.013	1.6218	1.3069	1.092	0.9937	1.0221	1.1821	1.473	1.887	2.4078	3.0085	3.6515	4.2905	4.8745	5.3542	5.6893	5.8552	5.8467	5.6795	5.3861
0	0	0	0	0	0	0	0	0	0	0	0	0	0	0	0	0	0	0	0	0	0	0	0	0	0	0	0	0	0	0	0	0	0	0	0	0	0	0	0	0	0	0	0	0	0	0	0	0	0
0	0	0	0	0	0	0	0	0	0	0	0	0	0	0	0	0	0	0	0	0	0	0	0	0	0	0	0	0	0	0	0	0	0	0	0	0	0	0	0	0	0	0	0	0	0	0	0	0	0
0	0	0	0	0	0	0	0	0	0	0	0	0	0	0	0	0	0	0	0	0	0	0	0	0	0	0	0.0001	0.0001	0.0003	0.0007	0.0015	0.0031	0.0062	0.0119	0.0222	0.0396	0.0679	0.112	0.1774	0.27	0.3948	0.5546	0.7486	0.9709	1.2099	1.4485	1.6661	1.8414	1.9552
0	0	0	0	0	0	0	0	0	0	0	0	0	0	0	0	0	0	0	0	0	0	0	0	0	0	0	0	0	0	0	0	0	0	0	0	0	0	0	0	0	0	0	0	0	0	0.0001	0.0001	0.0003	0.0007
0	0	0	0	0	0	0	0	0	0	0	0	0	0	0	0	0	0	0	0	0	0	0	0	0	0	0	0	0	0	0	0	0	0	0	0	0	0	0	0	0	0	0	0	0	0	0	0	0	0
0	0	0	0	0	0	0	0	0	0	0	0	0	0	0	0	0	0	0	0	0	0	0	0	0	0	0	0	0	0	0	0	0	0	0	0	0	0	0	0	0	0	0	0	0	0	0	0	0	0
0.0397	0.0682	0.1126	0.1788	0.273	0.4009	0.5665	0.7708	1.0105	1.2778	1.5604	1.8435	2.1113	2.35	2.5493	2.7039	2.8123	2.876	2.8969	2.876	2.8123	2.7039	2.5493	2.35	2.1113	1.8435	1.5604	1.2778	1.0105	0.7708	0.5665	0.4009	0.273	0.1788	0.1126	0.0682	0.0397	0.0222	0.0119	0.0062	0.0031	0.0015	0.0007	0.0003	0.0001	0.0001	0	0	0	0
0	0	0	0	0	0	0	0	0	0	0	0	0	0	0	0	0	0	0	0	0	0	0	0	0	0	0	0	0	0	0	0	0	0	0	0	0	0	0	0	0	0	0	0	0	0	0	0	0	0
0	0	0	0	0	0	0	0	0	0	0	0	0	0	0	0	0	0	0	0	0	0	0	0	0	0	0	0	0	0	0	0	0	0	0	0	0	0	0	0	0	0	0	0	0	0	0	0	0	0
0	0	0	0	0	0	0	0	0	0	0	0	0	0	0	0	0	0	0	0	0	0	0	0	0	0	0	0	0	0	0	0	0	0	0	0	0	0	0	0	0	0	0	0	0	0	0	0	0	0
0	0	0	0	0	0	0	0	0	0	0	0	0	0	0	0	0	0	0	0	0	0	0	0	0	0	0	0	0	0	0	0	0	0	0	0	0	0	0	0	0	0	0	0	0	0	0	0	0	0
0.0001	0.0003	0.0007	0.0015	0.0031	0.0062	0.0119	0.0222	0.0396	0.0679	0.112	0.1774	0.27	0.3948	0.5546	0.7486	0.9709	1.2099	1.4485	1.6661	1.8414	1.9552	1.9947	1.9552	1.8414	1.6661	1.4485	1.2099	0.9709	0.7486	0.5546	0.3948	0.27	0.1774	0.112	0.0679	0.0396	0.0222	0.0119	0.0062	0.0031	0.0015	0.0007	0.0003	0.0001	0.0001	0	0	0	0
4.6644	5.5552	6.4135	7.1874	7.8303	8.3076	8.6013	8.7118	8.6578	8.4735	8.2042	7.9	7.6099	7.3751	7.2237	7.1669	7.1984	7.2958	7.4254	7.5499	7.6361	7.663	7.6272	7.5454	7.4529	7.3974	7.4314	7.601	7.9371	8.4471	9.1114	9.8837	10.6962	11.4686	12.1198	12.5795	12.8001	12.7641	12.4878	12.0194	11.4314	10.8094	10.2379	9.7869	9.5014	9.3964	9.4571	9.6445	9.9055	10.1832
0	0	0	0	0	0	0	0	0	0	0	0	0	0	0	0	0	0	0	0	0	0	0	0	0	0	0	0	0	0	0	0	0	0	0	0	0	0	0	0	0	0	0	0	0	0	0	0	0	0
0	0	0	0	0	0	0	0	0	0	0	0	0	0	0	0	0	0	0	0	0	0	0	0	0	0	0	0	0	0	0	0	0	0	0	0	0	0	0	0	0	0	0	0	0	0	0	0	0	0
0	0	0	0	0	0	0	0	0	0	0	0	0	0	0	0	0	0	0	0	0	0	0	0	0	0	0	0	0	0	0	0	0	0	0	0	0	0	0	0	0	0	0	0	0	0	0	0	0	0
0	0	0	0	0	0	0	0	0	0	0	0	0	0	0	0	0	0	0	0	0	0	0	0	0	0	0	0	0	0	0	0	0	0	0	0	0	0	0	0	0	0	0	0	0	0	0	0	0	0
0	0	0	0	0	0	0	0	0	0	0	0	0	0	0	0	0.0001	0.0001	0.0003	0.0007	0.0015	0.0031	0.0062	0.0119	0.0222	0.0396	0.0679	0.112	0.1774	0.27	0.3948	0.5546	0.7486	0.9709	1.2099	1.4485	1.6661	1.8414	1.9553	1.995	1.9559	1.8428	1.6692	1.4546	1.2218	0.9931	0.7882	0.6225	0.5067	0.4473
0	0	0	0	0	0	0	0	0	0	0	0	0	0	0	0	0	0	0	0	0	0	0	0	0	0	0	0	0	0	0	0	0	0	0	0	0	0	0	0	0	0	0	0	0	0.0001	0.0001	0.0003	0.0007	0.0016
0	0	0	0	0	0	0	0	0	0	0	0	0	0	0	0	0	0	0	0	0	0	0	0	0	0	0	0	0	0	0	0	0	0	0	0	0	0	0	0	0	0	0	0	0	0	0	0	0	0
0.0618	0.1075	0.18	0.2896	0.448	0.6662	0.9525	1.3095	1.7318	2.2036	2.6993	3.1856	3.6256	3.9859	4.242	4.3843	4.4191	4.3681	4.2629	4.1381	4.024	3.9403	3.8933	3.8756	3.8696	3.8517	3.7983	3.6904	3.5173	3.2782	2.9824	2.6477	2.2979	1.9599	1.6597	1.4202	1.2579	1.1818	1.1923	1.2812	1.4332	1.6283	1.8446	2.0623	2.2674	2.4543	2.6262	2.7938	2.9708	3.1687
0.0062	0.0119	0.0222	0.0396	0.0679	0.112	0.1774	0.27	0.3948	0.5546	0.7486	0.9709	1.2099	1.4485	1.6661	1.8414	1.9552	1.9947	1.9552	1.8414	1.6662	1.4486	1.2101	0.9716	0.7501	0.5577	0.4009	0.2819	0.1995	0.1515	0.1358	0.1515	0.1995	0.2819	0.4009	0.5577	0.7501	0.9716	1.2102	1.4487	1.6665	1.842	1.9567	1.9978	1.9614	1.8533	1.6883	1.488	1.2778	1.0829
0	0	0	0	0	0	0	0	0	0	0	0	0	0	0	0	0	0	0	0	0	0	0	0	0	0	0	0	0	0	0	0	0	0	0	0	0	0	0	0	0	0	0	0	0	0	0	0	0	0
0.0083	0.0164	0.0314	0.0577	0.102	0.1737	0.2849	0.4498	0.6841	1.0019	1.4133	1.9203	2.5131	3.1681	3.8471	4.5001	5.0708	5.5043	5.7563	5.8005	5.6342	5.2792	4.7794	4.1937	3.5883	3.0278	2.5678	2.2498	2.0982	2.1195	2.3027	2.6217	3.0379	3.5042	3.9708	4.3898	4.7212	4.937	5.0234	4.981	4.8228	4.5711	4.2543	3.9036	3.5506	3.225	2.9533	2.7564	2.6475	2.6306
0.0001	0.0001	0.0003	0.0007	0.0015	0.0031	0.0062	0.0119	0.0222	0.0396	0.0679	0.112	0.1774	0.27	0.3948	0.5546	0.7486	0.9709	1.2099	1.4485	1.6661	1.8414	1.9552	1.9947	1.9552	1.8414	1.6661	1.4485	1.2099	0.9709	0.7486	0.5546	0.3948	0.27	0.1774	0.112	0.0679	0.0396	0.0222	0.0119	0.0062	0.0031	0.0015	0.0007	0.0003	0.0001	0.0001	0	0	0
0	0	0	0	0	0	0	0	0	0	0	0	0	0	0	0	0	0	0	0	0	0	0	0	0	0	0	0	0	0	0	0	0	0	0	0	0	0	0	0	0	0	0	0	0	0	0	0	0	0
0	0	0	0	0	0	0	0	0	0	0	0	0	0	0	0	0	0	0	0	0	0	0	0	0	0	0	0	0	0	0	0	0	0	0	0	0	0	0	0	0	0	0	0	0	0	0	0	0	0
0.772	1.1348	1.6075	2.1952	2.8907	3.6722	4.5028	5.3325	6.1041	6.7606	7.2536	7.5508	7.6408	7.5339	7.2593	6.8587	6.3792	5.8661	5.3584	4.886	4.47	4.1246	3.8594	3.6801	3.5889	3.5831	3.6532	3.7826	3.9484	4.1251	4.2904	4.4312	4.5493	4.664	4.811	5.037	5.3897	5.9066	6.6027	7.462	8.4335	9.4343	10.3594	11.098	11.5519	11.653	11.3771	10.7486	9.8379	8.7499
0	0	0	0	0	0	0	0	0	0	0	0	0	0	0	0	0	0	0	0	0	0	0	0	0	0	0	0	0	0	0	0	0	0	0	0	0	0	0	0	0	0	0	0	0	0	0	0	0	0
0	0	0	0	0	0	0	0	0	0	0	0	0	0	0	0	0	0	0	0	0	0	0	0	0	0	0	0	0	0	0	0	0	0	0	0	0	0	0	0	0	0	0	0	0	0	0	0	0	0
0	0	0	0	0	0	0	0	0	0	0	0	0	0	0	0	0	0	0	0	0	0	0	0	0	0	0	0	0	0	0	0	0	0	0	0	0	0	0	0	0	0	0	0	0	0	0	0	0	0
0	0	0	0	0	0	0	0	0	0	0	0	0	0	0	0	0	0	0	0	0	0	0	0	0	0	0	0	0	0	0	0	0	0	0	0	0	0	0	0	0	0	0	0	0	0	0	0	0	0
0.0062	0.0119	0.0222	0.0396	0.0679	0.112	0.1774	0.27	0.3948	0.5546	0.7486	0.9709	1.2099	1.4485	1.6661	1.8414	1.9552	1.9948	1.9553	1.8416	1.6668	1.4499	1.2129	0.9771	0.7607	0.5771	0.435	0.3393	0.2925	0.2956	0.3501	0.4572	0.6178	0.8315	1.0952	1.4023	1.7422	2.1014	2.4649	2.8175	3.1463	3.4415	3.6973	3.9108	4.0818	4.2115	4.3025	4.358	4.3836	4.3872
0.0253	0.0474	0.0853	0.1478	0.2461	0.3943	0.6079	0.9016	1.2869	1.7679	2.3381	2.9774	3.6517	4.3151	4.9147	5.3985	5.7235	5.8638	5.8153	5.5969	5.2469	4.8157	4.3566	3.9167	3.529	3.209	2.955	2.7514	2.5754	2.4036	2.218	2.0097	1.7803	1.5406	1.3075	1.1008	0.9397	0.8402	0.8135	0.8652	0.9949	1.1965	1.4583	1.7643	2.0953	2.4307	2.7511	3.0397	3.2847	3.4799
0	0	0	0	0	0	0	0	0	0	0	0	0	0	0	0	0	0	0	0	0	0	0	0	0	0	0	0	0	0	0	0	0	0	0	0	0	0	0	0	0	0	0	0	0	0	0	0	0	0
0	0	0	0	0	0	0	0	0	0	0	0	0	0	0	0	0	0	0	0	0	0	0	0	0	0	0	0	0	0	0	0	0	0	0	0	0	0	0	0	0	0	0	0	0	0	0	0	0	0.0001
0	0	0	0.0001	0.0001	0.0003	0.0007	0.0015	0.0031	0.0062	0.0119	0.0222	0.0396	0.0679	0.112	0.1774	0.27	0.3948	0.5546	0.7486	0.9709	1.2099	1.4485	1.6661	1.8414	1.9552	1.9947	1.9553	1.8415	1.6664	1.4491	1.2113	0.974	0.7548	0.5665	0.4169	0.3095	0.2453	0.2239	0.2453	0.3095	0.4169	0.5665	0.7548	0.974	1.2113	1.4491	1.6664	1.8415	1.9553
0	0	0	0	0	0	0	0	0	0	0	0	0	0	0	0	0	0	0	0	0	0	0	0	0	0	0	0	0	0	0	0	0	0	0	0	0	0	0	0	0	0	0	0	0	0	0	0	0	0
0	0	0	0	0	0	0	0	0	0	0	0	0	0	0	0	0	0	0	0	0	0	0	0	0	0	0	0	0	0	0	0	0	0	0	0	0	0	0	0	0	0	0	0	0	0	0	0	0	0
0	0	0	0	0	0	0	0	0	0	0	0	0	0	0	0	0	0	0	0	0	0	0	0	0	0	0	0	0	0	0	0	0	0	0	0	0	0	0	0	0	0	0	0	0	0	0	0	0	0
0	0	0	0	0	0	0	0	0	0	0	0	0	0	0	0	0	0	0	0	0	0	0	0	0	0	0	0	0	0	0	0	0	0	0	0	0	0	0	0	0	0	0	0	0	0	0	0	0	0
0	0	0	0	0	0	0	0	0	0	0	0	0	0	0	0	0	0	0	0	0	0	0	0	0	0	0	0	0	0	0	0	0	0	0	0	0	0	0	0	0	0	0	0	0	0	0	0	0	0
0	0	0	0	0	0	0	0	0	0	0	0	0	0	0	0	0	0	0	0	0	0	0	0	0	0	0	0	0	0	0	0	0	0	0	0	0	0	0	0	0	0	0	0	0	0	0	0	0	0
0	0	0	0	0	0	0	0	0	0	0	0	0	0	0	0	0	0	0	0	0	0	0	0	0	0	0	0	0	0	0	0	0	0	0	0	0	0	0	0	0	0	0	0	0	0	0	0	0	0
0	0	0	0	0	0	0	0	0	0	0	0	0	0	0	0	0	0	0	0	0	0	0	0	0	0	0	0	0	0	0	0	0	0	0	0	0	0	0	0	0	0	0	0	0	0	0	0	0	0
1.2099	1.4485	1.6661	1.8414	1.9552	1.9948	1.9554	1.8417	1.6669	1.4502	1.2136	0.9786	0.7636	0.5829	0.4462	0.36	0.3289	0.3573	0.4498	0.6117	0.8467	1.1553	1.5317	1.9616	2.4209	2.8767	3.2902	3.6216	3.8366	3.9115	3.8383	3.6262	3.2997	2.8955	2.4565	2.0264	1.6449	1.3454	1.1535	1.0874	1.1586	1.372	1.7247	2.2044	2.7869	3.4353	4.1005	4.7249	5.2488	5.6178
3.168	3.4493	3.6337	3.7065	3.6657	3.5223	3.3009	3.0362	2.7695	2.543	2.3943	2.3505	2.4241	2.6103	2.8864	3.2148	3.5484	3.8385	4.0436	4.1375	4.1156	3.9968	3.822	3.6477	3.5377	3.5528	3.7408	4.1282	4.715	5.4723	6.3443	7.254	8.1127	8.832	9.3367	9.5768	9.5361	9.2346	8.7251	8.0832	7.3933	6.7334	6.1616	5.7079	5.3727	5.132	4.9477	4.78	4.6	4.3979
17.8417	20.2364	22.4133	24.2828	25.7789	26.8637	27.5282	27.7926	27.7031	27.3288	26.7555	26.0792	25.3973	24.7998	24.3595	24.1253	24.1163	24.3207	24.6985	25.188	25.7153	26.2052	26.5919	26.8275	26.8869	26.7691	26.4935	26.0933	25.606	25.0636	24.484	23.8667	23.1933	22.4338	21.5579	20.5473	19.407	18.1721	16.9065	15.6953	14.6309	13.7974	13.2567	13.0403	13.1474	13.5506	14.2054	15.0602	16.0645	17.1721
1.8085	2.2314	2.6957	3.1988	3.7387	4.3133	4.9178	5.5432	6.1742	6.7905	7.3683	7.884	8.3176	8.6542	8.8844	9.0015	8.9994	8.8708	8.6069	8.2015	7.6545	6.9772	6.194	5.3415	4.4647	3.6104	2.8203	2.1256	1.5442	1.0806	0.728	0.4719	0.2943	0.1765	0.1018	0.0564	0.0301	0.0154	0.0076	0.0036	0.0017	0.0008	0.0006	0.0008	0.0015	0.0031	0.0062	0.0119	0.0222	0.0396
6.5313	7.4225	8.3924	9.466	10.6593	11.9709	13.3747	14.8179	16.2253	17.5088	18.5811	19.3703	19.834	19.9671	19.8041	19.4135	18.8853	18.3151	17.7866	17.3571	17.0497	16.853	16.7292	16.6274	16.4998	16.315	16.0658	15.7696	15.4611	15.1801	14.9584	14.8094	14.7232	14.6693	14.6053	14.4897	14.2951	14.0181	13.6836	13.3417	13.0591	12.9055	12.9395	13.1978	13.688	14.3882	15.252	16.2176	17.2177	18.1891
1.0848	1.4021	1.7609	2.1552	2.5785	3.0258	3.4934	3.9788	4.4786	4.9865	5.4916	5.9776	6.4247	6.8117	7.1201	7.336	7.4525	7.4681	7.3853	7.2077	6.9389	6.5823	6.1432	5.6313	5.0635	4.4649	3.8674	3.3063	2.8154	2.4218	2.141	1.9754	1.9135	1.9327	2.0038	2.096	2.1831	2.2479	2.2848	2.3001	2.3098	2.3358	2.3999	2.5196	2.7042	2.9529	3.2548	3.5909	3.9366	4.2643
0.1774	0.27	0.3948	0.5546	0.7487	0.9711	1.2102	1.4494	1.6682	1.8457	1.9643	2.0128	1.9897	1.9048	1.7784	1.6396	1.5231	1.4648	1.4981	1.6491	1.9329	2.3501	2.8845	3.5023	4.1537	4.7778	5.3096	5.6893	5.8718	5.8338	5.578	5.1318	4.5424	3.868	3.1684	2.4965	1.892	1.3792	0.9669	0.6519	0.4227	0.2635	0.158	0.0911	0.0505	0.0269	0.0138	0.0068	0.0032	0.0015
0.2907	0.4502	0.6708	0.9617	1.3271	1.7639	2.2599	2.7941	3.3385	3.8622	4.3365	4.7394	5.0591	5.2938	5.4493	5.5343	5.5552	5.513	5.4023	5.2137	4.9388	4.5751	4.13	3.6216	3.0768	2.5272	2.0036	1.5314	1.1273	0.7987	0.5444	0.3569	0.2249	0.1362	0.0793	0.0444	0.0239	0.0123	0.0061	0.003	0.0015	0.0009	0.0009	0.0016	0.0031	0.0062	0.0119	0.0222	0.0396	0.0679
3.7984	4.2154	4.5452	4.7675	4.8707	4.8522	4.7175	4.4789	4.1533	3.7615	3.3258	2.8701	2.4183	1.9938	1.6187	1.3135	1.0967	0.9855	0.9953	1.1398	1.4295	1.8694	2.4555	3.1713	3.9844	4.8464	5.6946	6.458	7.066	7.4581	7.5934	7.4575	7.0646	6.4549	5.6883	4.8341	3.9616	3.1301	2.3843	1.7506	1.2388	0.8447	0.5551	0.3518	0.2154	0.1286	0.0771	0.0506	0.0425	0.0501
0	0	0	0	0	0	0	0	0	0	0	0	0	0	0	0	0	0	0	0	0	0	0	0	0	0	0	0	0	0	0	0	0	0	0	0	0	0	0	0	0	0	0	0	0	0	0	0	0	0
1.8432	2.2207	2.59	2.9261	3.2046	3.4037	3.5076	3.5077	3.4043	3.206	2.9294	2.5968	2.2345	1.8701	1.5303	1.2394	1.0186	0.886	0.857	0.944	1.1562	1.4973	1.963	2.5375	3.1912	3.8801	4.5484	5.1343	5.578	5.8315	5.8659	5.6775	5.2875	4.7383	4.0858	3.3903	2.7071	2.0802	1.5383	1.0948	0.7503	0.4956	0.3169	0.1986	0.1271	0.0917	0.0864	0.1098	0.1654	0.2609
0.27	0.3948	0.5547	0.7488	0.9713	1.2106	1.4501	1.6696	1.8485	1.9693	2.0214	2.004	1.9273	1.8122	1.6876	1.5873	1.5456	1.5926	1.7506	2.0304	2.4292	2.9291	3.4977	4.09	4.6531	5.1315	5.4746	5.6441	5.6191	5.3998	5.0071	4.4787	3.8633	3.213	2.5756	1.9895	1.4806	1.0613	0.7326	0.4869	0.3115	0.1918	0.1137	0.0648	0.0356	0.0189	0.0098	0.0053	0.0036	0.004
1.4336	1.8764	2.3745	2.9071	3.4461	3.9586	4.4101	4.769	5.0095	5.1155	5.0817	4.9148	4.632	4.26	3.8323	3.3859	2.9577	2.5813	2.2831	2.0796	1.9761	1.9665	2.035	2.1592	2.314	2.4756	2.6247	2.7482	2.8391	2.8948	2.9153	2.9013	2.8534	2.7725	2.6617	2.5277	2.3819	2.2396	2.118	2.0325	1.9938	2.0046	2.0596	2.1469	2.2517	2.3611	2.4683	2.5753	2.6927	2.8371
0	0	0	0	0	0	0	0	0	0	0	0	0	0	0	0	0	0	0	0	0	0	0	0	0	0	0	0	0	0	0	0	0	0	0	0	0	0	0	0	0	0.0001	0.0001	0.0003	0.0007	0.0015	0.0031	0.0062	0.012	0.0225
1.5164	1.7781	2.0187	2.2252	2.3895	2.5098	2.59	2.6371	2.6583	2.6583	2.6371	2.59	2.5098	2.3895	2.2252	2.0187	1.7781	1.5164	1.2494	0.9931	0.7606	0.5608	0.3978	0.2714	0.178	0.1123	0.068	0.0396	0.0222	0.0119	0.0062	0.0031	0.0015	0.0007	0.0003	0.0001	0.0001	0	0	0	0	0	0	0	0	0	0	0	0	0
7.5187	8.1702	8.6894	9.0723	9.326	9.4637	9.499	9.4412	9.2938	9.0555	8.7242	8.3012	7.7949	7.2219	6.6056	5.9726	5.3481	4.7529	4.2016	3.7038	3.266	2.8945	2.5967	2.3818	2.2589	2.2348	2.3116	2.485	2.7437	3.0698	3.4402	3.8283	4.2048	4.5396	4.803	4.968	5.0127	4.9242	4.7007	4.3533	3.9057	3.391	2.8482	2.3162	1.8299	1.4167	1.0958	0.8782	0.7694	0.7711
2.238	2.7753	3.3386	3.8971	4.4144	4.8521	5.1736	5.3489	5.3592	5.1999	4.8828	4.4344	3.893	3.3036	2.7118	2.1588	1.6772	1.2891	1.0065	0.832	0.7614	0.7847	0.8875	1.0515	1.2548	1.4726	1.6786	1.8475	1.9582	1.9961	1.9558	1.8416	1.6662	1.4485	1.2099	0.9709	0.7486	0.5546	0.3948	0.27	0.1774	0.1121	0.0682	0.0402	0.0236	0.015	0.0123	0.015	0.0236	0.0403
1.3657	1.7645	2.1971	2.6371	3.0512	3.4037	3.6608	3.7966	3.7966	3.6608	3.4037	3.0512	2.6371	2.1971	1.7645	1.3657	1.0186	0.732	0.5067	0.3379	0.217	0.1341	0.0798	0.0457	0.0252	0.0134	0.0068	0.0034	0.0016	0.0007	0.0003	0.0001	0.0001	0	0	0	0	0	0	0	0	0	0	0	0	0	0	0	0	0
0	0	0	0	0	0	0	0	0	0	0	0	0	0	0	0	0	0	0	0	0	0	0	0	0	0	0	0	0	0	0	0	0	0	0	0	0	0	0	0	0	0	0	0	0	0	0	0	0	0
0.0119	0.0222	0.0396	0.0679	0.112	0.1774	0.27	0.3948	0.5546	0.7486	0.9709	1.2099	1.4485	1.6661	1.8414	1.9552	1.9947	1.9552	1.8414	1.6661	1.4485	1.2099	0.9709	0.7486	0.5546	0.3948	0.27	0.1774	0.112	0.0679	0.0396	0.0222	0.0119	0.0062	0.0031	0.0015	0.0007	0.0003	0.0001	0.0001	0	0	0	0	0	0	0	0	0	0
2.5148	3.1359	3.806	4.5046	5.2094	5.8981	6.5495	7.1437	7.6616	8.0842	8.3921	8.5664	8.5904	8.4521	8.1474	7.6826	7.0755	6.3547	5.5579	4.7272	3.9052	3.1298	2.431	1.8283	1.3302	0.9355	0.6358	0.4174	0.2653	0.1643	0.1015	0.067	0.0545	0.0611	0.0876	0.1379	0.2187	0.3387	0.5071	0.7322	1.0189	1.3664	1.7659	2.2002	2.6432	3.0631	3.4259	3.7005	3.8646	3.9088
0	0	0	0	0	0	0.0001	0.0001	0.0003	0.0007	0.0016	0.0034	0.0068	0.0134	0.0252	0.0457	0.0798	0.1341	0.217	0.3379	0.5067	0.732	1.0186	1.3657	1.7645	2.1972	2.6373	3.0519	3.4051	3.6639	3.8027	3.8085	3.683	3.4432	3.1191	2.749	2.3745	2.0344	1.7605	1.5732	1.4807	1.478	1.5484	1.6669	1.8035	1.9278	2.0139	2.0443	2.013	1.926
0.7895	1.1092	1.4973	1.9419	2.4198	2.8971	3.3326	3.6835	3.9122	3.9932	3.9182	3.698	3.3612	2.9499	2.5128	2.0996	1.7545	1.5133	1.4012	1.4324	1.6101	1.9269	2.3643	2.8933	3.4749	4.0623	4.6046	5.052	5.3618	5.5035	5.4633	5.2453	4.8708	4.3746	3.7999	3.1917	2.5919	2.0345	1.5432	1.1309	0.8006	0.5479	0.3634	0.2357	0.1537	0.1081	0.0929	0.1057	0.1478	0.2239
0.3954	0.5561	0.7518	0.9774	1.2225	1.4722	1.709	1.916	2.0804	2.1971	2.2709	2.3167	2.3579	2.4226	2.5392	2.7318	3.0176	3.4048	3.8935	4.4772	5.1445	5.8805	6.6661	7.4773	8.2828	9.0433	9.7116	10.2365	10.568	10.6645	10.5004	10.0715	9.3973	8.5194	7.4967	6.3975	5.2904	4.2364	3.283	2.4608	1.7832	1.2492	0.8464	0.5564	0.3585	0.233	0.164	0.1403	0.1558	0.2091
0	0	0	0	0	0	0	0	0	0	0	0	0	0	0	0	0	0	0	0	0	0	0	0	0	0	0	0	0	0	0	0	0	0	0	0	0	0	0	0	0	0	0	0	0	0	0	0	0	0
1.3657	1.7645	2.1971	2.6371	3.0512	3.4037	3.6608	3.7966	3.7966	3.6608	3.4037	3.0512	2.6371	2.1971	1.7645	1.3657	1.0186	0.732	0.5067	0.3379	0.217	0.1341	0.0798	0.0458	0.0253	0.0135	0.0071	0.004	0.003	0.0038	0.0065	0.0121	0.0222	0.0396	0.0679	0.112	0.1774	0.27	0.3948	0.5546	0.7486	0.9709	1.2099	1.4485	1.6661	1.8414	1.9552	1.9947	1.9552	1.8414
1.0225	1.3001	1.6003	1.9121	2.2247	2.5304	2.8255	3.1106	3.3893	3.6649	3.9372	4.2009	4.4443	4.6518	4.8076	4.8994	4.9226	4.8816	4.789	4.6623	4.5198	4.3766	4.2413	4.1152	3.9927	3.8634	3.7148	3.5354	3.3167	3.0558	2.7554	2.4243	2.0759	1.726	1.391	1.0847	0.8173	0.5945	0.4171	0.2819	0.1836	0.115	0.0694	0.0402	0.0225	0.012	0.0062	0.0031	0.0015	0.0007
0	0	0	0	0	0	0	0	0	0	0	0	0	0	0	0	0	0	0	0	0	0	0	0	0	0	0	0	0	0	0	0	0	0	0	0	0	0	0	0	0	0	0	0	0	0	0	0	0	0
0	0	0	0	0	0	0	0	0	0	0	0	0	0	0	0	0	0	0	0	0	0	0	0	0	0	0	0	0	0	0	0	0	0	0	0	0	0	0	0	0	0	0	0	0	0	0	0	0	0
0	0	0	0	0	0	0	0	0	0	0	0	0	0	0	0	0	0	0	0	0	0	0	0	0.0001	0.0001	0.0003	0.0007	0.0015	0.0031	0.0062	0.0119	0.0222	0.0396	0.0679	0.112	0.1774	0.27	0.3949	0.5549	0.7493	0.9724	1.2129	1.4546	1.678	1.8635	1.9948	2.0626	2.0672	2.0187
0	0	0	0	0	0	0	0	0	0	0	0	0	0	0	0	0	0	0	0	0	0	0	0	0.0001	0.0003	0.0006	0.0014	0.003	0.0064	0.013	0.0253	0.0474	0.0853	0.1478	0.2461	0.3943	0.6078	0.9015	1.2867	1.7675	2.3373	2.9758	3.6486	4.3093	4.9045	5.381	5.6951	5.8197	5.7499
0	0	0	0	0	0	0	0	0	0	0	0	0	0	0	0	0	0	0	0	0	0	0	0	0	0	0	0	0	0	0	0	0	0	0	0	0	0	0	0	0	0	0	0	0	0	0	0	0	0
0.8166	1.0829	1.3872	1.7184	2.0609	2.396	2.7039	2.9656	3.1651	3.2898	3.3323	3.2898	3.1651	2.9658	2.7042	2.3967	2.0626	1.7221	1.3948	1.0979	0.8449	0.6457	0.507	0.4334	0.4288	0.497	0.6415	0.8648	1.1658	1.5376	1.9647	2.4225	2.8774	3.2905	3.6216	3.8362	3.9105	3.8361	3.6213	3.2898	2.876	2.4194	1.9585	1.5255	1.1434	0.8246	0.5721	0.3819	0.2453	0.1515
0	0	0	0	0	0	0	0	0	0	0.0001	0.0001	0.0003	0.0007	0.0015	0.0031	0.0062	0.0119	0.0222	0.0396	0.0679	0.112	0.1774	0.27	0.3948	0.5546	0.7486	0.9709	1.2099	1.4485	1.6661	1.8414	1.9552	1.9947	1.9552	1.8414	1.6661	1.4485	1.21	0.9712	0.7493	0.5561	0.3978	0.2761	0.1893	0.1341	0.1075	0.1075	0.1341	0.1893
0	0	0	0	0	0	0	0	0	0	0	0	0	0	0	0	0	0	0	0	0	0	0	0	0	0	0	0	0	0	0	0	0	0	0	0	0	0	0	0	0	0	0	0	0	0	0	0	0	0
1.9552	1.9947	1.9552	1.8414	1.6661	1.4485	1.2099	0.9709	0.7486	0.5546	0.3948	0.27	0.1774	0.112	0.0679	0.0396	0.0222	0.0119	0.0062	0.0031	0.0015	0.0007	0.0003	0.0001	0.0001	0	0	0	0	0	0	0	0	0	0	0	0	0	0	0	0	0	0	0	0	0	0	0	0	0
1.4485	1.6661	1.8414	1.9552	1.9947	1.9552	1.8414	1.6661	1.4485	1.2099	0.971	0.7487	0.5547	0.395	0.2706	0.1788	0.115	0.0741	0.0515	0.0443	0.0515	0.0741	0.115	0.1788	0.2706	0.395	0.5547	0.7487	0.971	1.2099	1.4485	1.6661	1.8414	1.9552	1.9947	1.9552	1.8414	1.6661	1.4485	1.2099	0.9709	0.7486	0.5546	0.3948	0.27	0.1774	0.112	0.0679	0.0396	0.0222
2.2319	2.8211	3.4443	4.0644	4.6395	5.1289	5.4995	5.7317	5.8242	5.7944	5.6767	5.5171	5.3651	5.2657	5.2517	5.3382	5.5206	5.7759	6.067	6.3494	6.5785	6.716	6.7357	6.6261	6.3916	6.0518	5.6387	5.1936	4.7625	4.3916	4.122	3.9848	3.9967	4.1571	4.4479	4.8354	5.2761	5.724	6.14	6.4999	6.8001	7.0593	7.3151	7.6161	8.0109	8.5366	9.2089	10.017	10.9244	11.8745
0.0396	0.0679	0.112	0.1774	0.27	0.3948	0.5546	0.7486	0.9709	1.2099	1.4485	1.6662	1.8415	1.9555	1.9953	1.9566	1.8444	1.6725	1.4614	1.2352	1.0183	0.834	0.7025	0.6412	0.665	0.7868	1.0168	1.3612	1.8201	2.3838	3.0319	3.732	4.442	5.1157	5.7087	6.1864	6.5305	6.7413	6.8378	6.8515	6.8187	6.7714	6.7289	6.694	6.6521	6.576	6.4334	6.1953	5.8437	5.3769
0.8387	1.1225	1.4551	1.8304	2.2382	2.6659	3.0986	3.5202	3.9137	4.2607	4.5421	4.7383	4.8312	4.8071	4.6594	4.3915	4.0178	3.5635	3.061	2.5463	2.0547	1.6166	1.2556	0.988	0.8236	0.7669	0.8189	0.9768	1.2338	1.5772	1.9869	2.4344	2.8836	3.2935	3.6231	3.8369	3.9108	3.8362	3.6214	3.2898	2.876	2.4194	1.9585	1.5255	1.1434	0.8246	0.5721	0.3819	0.2453	0.1515
0.8166	1.0829	1.3872	1.7184	2.0609	2.396	2.7039	2.9656	3.1651	3.2898	3.3323	3.2898	3.1651	2.9658	2.7042	2.3967	2.0626	1.7221	1.3948	1.0979	0.8449	0.6457	0.507	0.4334	0.4288	0.497	0.6415	0.8648	1.1658	1.5376	1.9647	2.4225	2.8774	3.2905	3.6216	3.8362	3.9105	3.8361	3.6213	3.2898	2.876	2.4194	1.9585	1.5255	1.1434	0.8246	0.5721	0.3819	0.2453	0.1515
0.0679	0.112	0.1774	0.27	0.3948	0.5546	0.7487	0.9711	1.2102	1.4493	1.6679	1.8451	1.9628	2.0097	1.9835	1.8928	1.7562	1.6	1.4551	1.3529	1.3208	1.3792	1.5381	1.7955	2.1359	2.5314	2.944	3.3297	3.6442	3.8494	3.9196	3.8453	3.6347	3.3126	2.9158	2.4874	2.0705	1.7029	1.4134	1.2193	1.1267	1.1306	1.2162	1.3614	1.5385	1.7176	1.8697	1.9702	2.0023	1.9589
1.6068	1.9248	2.2485	2.5731	2.8992	3.233	3.5845	3.9639	4.3776	4.824	5.2913	5.7578	6.1947	6.5702	6.855	7.0273	7.0754	6.9995	6.8101	6.5259	6.1692	5.7631	5.3273	4.8768	4.421	3.9653	3.5121	3.0639	2.6249	2.2012	1.8014	1.4347	1.1095	0.8317	0.6042	0.4265	0.2954	0.2064	0.1549	0.1374	0.1523	0.1998	0.282	0.401	0.5577	0.7501	0.9716	1.2101	1.4486	1.6662
2.3777	2.9279	3.5016	4.0745	4.6221	5.122	5.5558	5.9098	6.1746	6.3446	6.4175	6.3946	6.281	6.0866	5.8261	5.5182	5.1839	4.8442	4.5183	4.2217	3.9665	3.7607	3.6097	3.5166	3.4824	3.5066	3.5861	3.7158	3.8873	4.0884	4.3029	4.5095	4.6836	4.7988	4.8311	4.7635	4.5906	4.3214	3.98	3.6029	3.2336	2.9156	2.6853	2.5663	2.5659	2.674	2.8653	3.1034	3.3463	3.5525
2.2414	2.7162	3.187	3.6276	4.0156	4.3365	4.5861	4.77	4.9009	4.9931	5.0568	5.094	5.0967	5.0484	4.929	4.7214	4.4172	4.0206	3.5492	3.031	2.4995	1.9876	1.5225	1.1226	0.7964	0.5434	0.3568	0.2257	0.1384	0.0841	0.0543	0.0435	0.0498	0.0747	0.1238	0.2064	0.3357	0.5274	0.799	1.1665	1.6415	2.2273	2.9149	3.6815	4.4896	5.2903	6.0284	6.6502	7.1117	7.3863
0.0031	0.0062	0.0119	0.0222	0.0396	0.0679	0.112	0.1774	0.27	0.3948	0.5546	0.7486	0.9709	1.2099	1.4485	1.6661	1.8414	1.9552	1.9947	1.9552	1.8414	1.6661	1.4485	1.2099	0.9709	0.7486	0.5546	0.3948	0.27	0.1774	0.112	0.0679	0.0396	0.0222	0.0119	0.0062	0.0031	0.0015	0.0007	0.0003	0.0001	0.0001	0	0.0001	0.0001	0.0003	0.0007	0.0015	0.0031	0.0063
0.0015	0.0031	0.0062	0.0121	0.0225	0.0403	0.0695	0.1153	0.1842	0.2834	0.42	0.6005	0.8289	1.106	1.429	1.7909	2.1822	2.5917	3.0086	3.4236	3.8302	4.2245	4.6044	4.9691	5.3178	5.649	5.9604	6.2481	6.5063	6.7267	6.8978	7.0053	7.0328	6.9645	6.7877	6.4963	6.0932	5.5918	5.0152	4.3947	3.7663	3.1675	2.6329	2.1919	1.866	1.6673	1.5985	1.6521	1.8122	2.055
0.0029	0.0061	0.0123	0.0239	0.0444	0.0793	0.1361	0.2246	0.3562	0.543	0.7957	1.1211	1.5194	1.9814	2.4876	3.0089	3.5096	3.9527	4.3052	4.544	4.6591	4.6536	4.5421	4.3454	4.0858	3.7832	3.4525	3.1039	2.7447	2.3813	2.0209	1.6724	1.3457	1.0501	0.793	0.5784	0.4071	0.2761	0.1803	0.1133	0.0685	0.0398	0.0223	0.012	0.0062	0.0031	0.0015	0.0007	0.0003	0.0001
0	0	0	0	0	0	0	0	0	0	0	0	0	0	0	0	0	0	0	0	0	0	0	0	0.0001	0.0001	0.0003	0.0007	0.0015	0.0031	0.0062	0.0119	0.0222	0.0396	0.0679	0.112	0.1774	0.27	0.3948	0.5546	0.7486	0.9709	1.2099	1.4485	1.6661	1.8414	1.9552	1.9947	1.9552	1.8414
1.322	1.6261	1.9368	2.2376	2.513	2.7498	2.9388	3.075	3.1576	3.1895	3.1771	3.1301	3.0621	2.991	2.9385	2.9287	2.9858	3.1309	3.3794	3.7384	4.2057	4.7694	5.4083	6.0935	6.7889	7.454	8.0463	8.5256	8.8594	9.0276	9.0269	8.8719	8.5935	8.2341	7.8406	7.4574	7.1214	6.8588	6.6849	6.605	6.6156	6.7061	6.858	7.0451	7.2348	7.3902	7.4751	7.4594	7.3246	7.0666
1.3666	1.7665	2.2015	2.6461	3.0692	3.4382	3.7243	3.9088	3.9877	3.9741	3.8976	3.8008	3.7319	3.7359	3.8461	4.076	4.4154	4.8304	5.2686	5.668	5.9684	6.1237	6.1101	5.9318	5.6191	5.2222	4.801	4.4133	4.1041	3.8989	3.8004	3.7912	3.8392	3.9056	3.9531	3.9535	3.8915	3.7673	3.5943	3.3956	3.1985	3.0287	2.906	2.8415	2.8377	2.89	2.99	3.1288	3.2982	3.4908
0.0001	0.0003	0.0007	0.0015	0.0031	0.0062	0.0119	0.0222	0.0396	0.0679	0.112	0.1774	0.27	0.3948	0.5547	0.7488	0.9712	1.2105	1.4499	1.6692	1.8475	1.9671	2.0169	1.9948	1.9093	1.7781	1.626	1.4801	1.3664	1.3047	1.3064	1.372	1.4921	1.6488	1.8194	1.9809	2.1144	2.2092	2.2654	2.2938	2.3139	2.3501	2.4267	2.563	2.7693	3.0453	3.3795	3.7507	4.1306	4.4866
1.8809	2.0231	2.1067	2.1326	2.1113	2.0609	2.0031	1.9585	1.9419	1.9586	2.0034	2.0616	2.1128	2.1357	2.113	2.0353	1.9038	1.7293	1.5314	1.3341	1.1633	1.0422	0.9896	1.0176	1.1307	1.3257	1.5918	1.9111	2.2603	2.6121	2.9381	3.2107	3.4067	3.5089	3.5081	3.404	3.2047	2.9262	2.5901	2.2209	1.8435	1.4805	1.1498	0.8637	0.6287	0.4462	0.3143	0.2289	0.1861	0.183
0	0	0	0	0	0	0	0	0	0	0	0	0	0	0	0	0	0	0	0	0	0	0	0	0	0	0	0	0	0	0	0	0	0	0	0	0	0	0	0	0	0	0	0	0	0	0	0	0	0
0.273	0.4009	0.5665	0.7708	1.0106	1.2781	1.5611	1.845	2.1145	2.3564	2.5619	2.7275	2.8549	2.9501	3.0208	3.0755	3.1218	3.1665	3.2159	3.2761	3.3525	3.4488	3.565	3.6956	3.8289	3.9478	4.0319	4.0618	4.0236	3.9122	3.7332	3.5034	3.247	2.9922	2.7651	2.5848	2.46	2.3878	2.3555	2.3439	2.3328	2.3063	2.2565	2.1854	2.1035	2.0267	1.9711	1.9483	1.9617	2.0046
0.5546	0.7487	0.971	1.21	1.4487	1.6667	1.8427	1.9581	2.0008	1.9675	1.8652	1.7105	1.5277	1.3459	1.1953	1.1043	1.0966	1.1888	1.3884	1.6927	2.0879	2.5494	3.044	3.5343	3.984	4.3639	4.6572	4.8612	4.9866	5.0521	5.0778	5.0781	5.0565	5.0048	4.9058	4.7394	4.4898	4.1513	3.7314	3.2504	2.7375	2.2251	1.7435	1.3157	0.9558	0.6683	0.4501	0.293	0.1863	0.1195
0.0031	0.0062	0.0119	0.0222	0.0396	0.0679	0.112	0.1774	0.27	0.3948	0.5546	0.7486	0.9709	1.2099	1.4485	1.6661	1.8414	1.9552	1.9947	1.9552	1.8414	1.6661	1.4485	1.2099	0.9711	0.7491	0.5556	0.3969	0.2745	0.1866	0.1301	0.102	0.1013	0.1297	0.1918	0.2955	0.4504	0.6662	0.95	1.3035	1.7197	2.1808	2.6583	3.1146	3.5075	3.7966	3.9499	3.95	3.7967	3.5078
0.0031	0.0062	0.0119	0.0222	0.0396	0.0679	0.112	0.1774	0.27	0.3948	0.5546	0.7486	0.9709	1.2099	1.4485	1.6661	1.8414	1.9552	1.9947	1.9552	1.8414	1.6661	1.4485	1.2099	0.9711	0.7491	0.5556	0.3969	0.2745	0.1866	0.1301	0.102	0.1013	0.1297	0.1918	0.2955	0.4504	0.6662	0.95	1.3035	1.7197	2.1808	2.6583	3.1146	3.5075	3.7966	3.9499	3.9499	3.7966	3.5076
0	0	0	0	0	0	0	0	0	0	0	0	0	0	0.0001	0.0001	0.0003	0.0007	0.0015	0.0031	0.0062	0.0119	0.0222	0.0396	0.0679	0.112	0.1774	0.27	0.3948	0.5546	0.7486	0.9709	1.2099	1.4485	1.6661	1.8414	1.9552	1.9947	1.9552	1.8414	1.6661	1.4485	1.2099	0.9709	0.7486	0.5546	0.3948	0.27	0.1774	0.112
0	0	0	0	0	0	0	0	0	0	0	0	0	0	0	0	0	0	0	0	0	0	0	0	0	0	0	0	0	0	0	0	0	0	0	0	0	0	0	0	0	0	0	0	0	0	0	0	0	0
1.9947	1.9552	1.8414	1.6661	1.4485	1.2099	0.9709	0.7486	0.5546	0.3948	0.27	0.1774	0.112	0.0679	0.0396	0.0222	0.0119	0.0062	0.0031	0.0015	0.0007	0.0003	0.0001	0.0001	0	0	0.0001	0.0001	0.0003	0.0007	0.0016	0.0034	0.0069	0.0135	0.0255	0.0465	0.0814	0.1375	0.2238	0.3513	0.5321	0.778	1.0991	1.5013	1.9845	2.5411	3.1557	3.8053	4.4618	5.0944
0.0679	0.112	0.1774	0.27	0.3948	0.5546	0.7486	0.9709	1.2099	1.4485	1.6661	1.8414	1.9552	1.9947	1.9553	1.8415	1.6665	1.4494	1.212	0.9754	0.7579	0.5727	0.4288	0.3317	0.2849	0.2919	0.3573	0.4869	0.6869	0.9613	1.3094	1.7226	2.1822	2.659	3.1149	3.5076	3.7966	3.95	3.9501	3.7969	3.5081	3.116	2.6614	2.1869	1.7315	1.3254	0.9889	0.7326	0.5593	0.4667
0	0	0	0	0	0	0	0	0	0	0	0	0	0	0	0	0	0	0	0	0	0	0	0	0	0	0	0	0	0	0	0	0	0	0	0	0	0	0	0	0	0	0	0	0	0	0	0	0	0
0.0001	0.0001	0.0003	0.0007	0.0015	0.0031	0.0062	0.0119	0.0222	0.0396	0.0679	0.112	0.1774	0.27	0.3948	0.5546	0.7486	0.9709	1.2099	1.4485	1.6661	1.8414	1.9552	1.9947	1.9552	1.8414	1.6661	1.4485	1.2099	0.971	0.7487	0.5547	0.395	0.2706	0.1788	0.115	0.0741	0.0515	0.0444	0.0518	0.0747	0.1165	0.1819	0.2768	0.407	0.5769	0.7883	1.0389	1.3218	1.6259
0	0	0	0	0	0	0	0	0	0	0	0	0	0	0	0	0	0	0	0	0	0	0	0	0	0	0	0	0	0	0	0	0	0	0	0	0	0	0	0	0	0	0	0	0	0	0	0	0	0
0	0	0	0	0	0	0	0	0	0	0	0	0	0	0	0	0	0	0	0	0	0	0	0	0	0	0	0	0	0	0	0	0	0	0	0	0	0	0	0	0	0	0	0	0	0	0	0	0	0
0	0	0	0	0	0	0	0	0	0	0	0	0	0	0	0	0	0	0	0	0	0	0	0	0	0	0	0	0	0	0	0	0	0	0	0	0	0	0	0	0	0	0	0	0	0	0	0	0	0
0.5655	0.8541	1.2418	1.7382	2.3435	3.0445	3.8128	4.6063	5.3728	6.0569	6.6078	6.988	7.1785	7.1811	7.0168	6.7204	6.3331	5.8951	5.4392	4.9878	4.5516	4.1319	3.7244	3.3229	2.9233	2.5256	2.1345	1.7587	1.4084	1.0936	0.8217	0.5966	0.418	0.2823	0.1837	0.1151	0.0694	0.0403	0.0225	0.012	0.0062	0.0031	0.0015	0.0007	0.0003	0.0001	0.0001	0	0	0
0	0	0	0.0001	0.0001	0.0003	0.0007	0.0015	0.0031	0.0062	0.0119	0.0222	0.0396	0.0679	0.112	0.1775	0.2703	0.3955	0.5562	0.752	0.9778	1.2232	1.4737	1.7119	1.9212	2.0893	2.2117	2.2931	2.3481	2.3981	2.467	2.5755	2.7354	2.9457	3.1917	3.446	3.6736	3.8382	3.9085	3.8645	3.7004	3.4258	3.0631	2.6432	2.2002	1.7659	1.3664	1.0189	0.7321	0.5068
0	0	0	0	0	0	0	0	0	0	0	0	0	0	0	0	0	0	0	0	0	0	0	0	0	0	0	0	0	0	0	0	0	0	0	0	0	0	0	0	0	0	0	0	0	0	0	0	0	0
0	0	0	0	0	0	0	0	0	0	0	0	0	0	0	0	0	0	0	0	0	0	0	0	0	0	0	0	0	0	0	0	0	0	0	0	0	0	0	0	0	0	0	0	0	0	0	0	0	0
0	0	0	0	0	0	0	0	0	0	0	0	0	0	0	0	0	0	0	0	0	0	0	0	0	0	0	0	0	0	0	0	0	0	0	0	0	0	0	0	0	0	0	0	0	0	0	0	0	0
0	0	0	0	0	0	0	0	0	0	0	0	0	0	0	0	0	0	0	0	0	0	0	0	0	0	0	0	0	0	0	0	0	0	0	0	0	0	0	0	0	0	0	0	0	0	0	0	0	0
0	0	0	0	0	0	0	0	0	0	0	0	0	0	0	0	0	0	0	0	0.0001	0.0001	0.0003	0.0007	0.0015	0.0031	0.0062	0.0119	0.0222	0.0396	0.0679	0.112	0.1774	0.27	0.3948	0.5546	0.7486	0.9709	1.2099	1.4485	1.6661	1.8414	1.9552	1.9947	1.9552	1.8414	1.6661	1.4485	1.2099	0.9709
0	0	0	0	0	0	0	0	0	0	0	0	0	0	0	0	0	0	0	0	0	0	0	0	0	0	0	0	0	0	0	0	0	0	0	0	0	0	0	0	0	0	0	0	0	0	0	0	0	0
0	0	0	0	0	0	0	0	0	0	0	0	0	0	0	0	0	0	0	0	0	0	0	0	0	0	0	0	0	0	0	0	0	0	0	0	0	0	0	0	0	0	0	0	0	0	0	0	0	0
1.9552	1.9947	1.9552	1.8414	1.6661	1.4485	1.2099	0.9709	0.7486	0.5546	0.3948	0.27	0.1774	0.112	0.0679	0.0396	0.0222	0.0119	0.0062	0.0031	0.0015	0.0007	0.0003	0.0001	0.0001	0	0	0	0	0	0	0	0	0	0	0	0	0	0	0	0	0	0	0	0	0	0	0	0	0
0	0	0	0	0	0	0	0	0	0	0	0	0	0	0	0	0	0	0	0	0	0	0	0	0	0	0	0	0	0	0	0	0	0	0	0	0	0	0	0	0	0	0	0	0	0	0	0	0	0
0	0	0	0	0	0	0	0	0	0	0	0	0	0	0	0	0	0	0	0	0	0	0	0	0	0	0	0	0	0	0	0	0	0	0	0	0	0	0	0	0	0	0	0	0	0	0	0	0	0
0	0	0	0	0	0	0	0	0	0	0	0	0	0	0	0	0	0	0	0	0	0	0	0	0	0	0	0	0	0	0	0	0	0	0	0	0	0	0	0	0	0	0	0	0	0	0	0	0	0
0	0	0	0	0	0	0	0	0	0	0	0	0	0	0	0	0	0	0	0	0	0	0	0	0	0	0	0	0	0	0	0	0	0	0	0	0	0	0	0	0	0	0	0	0	0	0	0	0	0
0	0	0.0001	0.0001	0.0003	0.0007	0.0015	0.0031	0.0062	0.0119	0.0222	0.0396	0.0679	0.112	0.1774	0.27	0.3948	0.5546	0.7486	0.9709	1.2099	1.4485	1.6661	1.8414	1.9552	1.9947	1.9552	1.8414	1.6661	1.4485	1.2099	0.9709	0.7486	0.5546	0.3948	0.27	0.1774	0.112	0.0679	0.0396	0.0222	0.0119	0.0062	0.0031	0.0015	0.0007	0.0003	0.0001	0.0001	0
0	0	0	0	0	0	0	0	0	0	0	0	0	0	0	0	0	0	0	0	0	0	0	0	0	0	0	0	0	0	0	0	0	0	0	0	0	0	0	0	0	0	0	0	0	0	0	0	0	0
0	0	0	0	0	0	0	0	0	0	0	0	0	0	0	0	0	0	0	0	0	0	0	0	0	0	0	0	0	0	0	0	0	0	0	0	0	0	0	0	0	0	0	0	0	0	0	0	0	0
0.5768	0.7882	1.0388	1.3218	1.6258	1.9361	2.2361	2.5098	2.7433	2.9261	3.0512	3.1146	3.1146	3.0512	2.9261	2.7433	2.5098	2.2361	1.9361	1.6258	1.3218	1.0388	0.7882	0.5768	0.4067	0.2761	0.1804	0.1134	0.0686	0.0399	0.0223	0.012	0.0062	0.0031	0.0015	0.0007	0.0003	0.0001	0.0001	0	0	0	0	0	0	0	0	0	0	0
0	0	0	0	0	0	0	0	0	0	0	0	0	0	0	0	0	0	0	0	0	0	0	0	0	0	0	0	0	0	0	0	0	0	0	0	0	0	0	0	0	0	0	0	0	0	0	0	0	0
0	0	0	0	0	0	0	0	0	0	0	0	0	0	0	0	0	0	0	0	0	0	0	0	0	0	0	0	0	0	0	0	0	0	0	0	0	0	0	0	0	0	0	0	0	0	0	0	0	0
0	0	0	0	0	0	0	0	0	0	0	0	0	0	0	0	0	0	0	0	0	0	0	0	0	0	0	0	0	0	0	0	0	0	0	0	0	0	0	0	0	0	0	0	0	0	0	0	0	0
0	0	0	0	0	0	0	0	0	0	0	0	0	0	0	0	0	0	0	0	0	0	0	0	0	0	0	0	0	0	0	0	0	0	0	0	0	0	0	0	0	0	0	0	0	0	0	0	0	0
0	0	0	0	0	0	0	0	0	0	0	0	0	0	0	0	0	0	0	0	0	0	0	0	0	0	0	0	0	0	0	0	0	0	0	0	0	0	0	0	0	0	0	0	0	0	0	0	0	0
0.007	0.0137	0.0259	0.0472	0.0829	0.1403	0.2289	0.3602	0.5466	0.8006	1.132	1.5461	2.0406	2.6038	3.2138	3.8394	4.4425	4.9827	5.4224	5.7326	5.8969	5.9135	5.7946	5.5632	5.2483	4.879	4.4803	4.0698	3.6581	3.2501	2.8477	2.4531	2.0702	1.7057	1.3676	1.0641	0.8016	0.5836	0.41	0.2777	0.1812	0.1138	0.0688	0.0402	0.023	0.0134	0.0092	0.0092	0.0134	0.0228
0	0	0	0	0	0	0	0	0	0	0	0	0	0	0	0	0	0	0	0	0	0	0	0	0	0	0	0	0	0	0	0	0	0	0	0	0	0	0	0	0	0	0	0	0	0	0	0	0	0
0	0	0	0	0	0	0	0	0	0	0	0	0	0	0	0	0	0	0	0	0	0	0	0	0	0	0	0	0	0	0	0	0	0	0	0	0	0	0	0	0	0	0	0	0	0	0	0	0	0
0	0	0	0	0	0	0	0	0	0	0	0	0	0	0	0	0	0	0	0	0	0	0	0	0	0	0	0	0	0	0	0	0	0	0	0	0	0	0	0	0	0	0	0	0	0	0	0	0	0
0	0	0	0	0	0	0	0	0	0	0	0	0	0	0	0	0	0	0	0	0	0	0	0	0	0	0	0	0	0	0	0	0	0	0	0	0	0	0	0	0	0	0	0	0	0	0	0	0	0
0	0	0	0	0	0	0	0	0	0	0	0	0	0	0	0	0	0	0	0	0	0	0	0	0	0	0	0	0	0	0	0	0	0	0	0	0	0	0	0	0	0	0	0	0	0	0	0	0	0
0	0	0	0	0	0	0	0	0	0	0	0	0	0	0	0	0	0	0	0	0	0	0	0	0	0	0	0	0	0	0	0	0	0	0	0	0	0	0	0	0	0	0	0	0	0	0	0	0	0
0	0	0	0	0	0	0	0	0	0	0	0	0	0	0	0	0	0	0	0	0	0	0	0	0	0	0	0	0	0	0	0	0	0	0	0	0	0	0	0	0	0	0	0	0.0001	0.0001	0.0003	0.0007	0.0015	0.0031
0	0	0	0	0	0	0	0	0	0	0	0	0	0	0	0	0	0	0	0	0	0	0	0	0	0	0	0	0	0	0	0	0	0	0	0	0	0	0	0	0	0	0	0	0	0	0	0	0	0
0	0	0	0	0	0	0	0	0	0	0	0	0	0	0	0	0	0	0	0	0	0	0	0	0	0	0	0	0	0	0	0	0	0	0	0	0	0	0	0	0	0	0	0	0	0	0	0	0	0
0	0	0	0	0	0	0	0	0	0	0	0	0	0	0	0	0	0	0	0	0	0	0	0	0	0	0	0	0	0	0	0	0	0	0	0	0	0	0	0	0	0	0	0	0	0	0	0	0	0
0	0	0	0	0	0	0	0	0	0	0	0	0	0	0	0	0	0	0	0	0	0	0	0	0	0	0	0	0	0	0	0	0	0	0	0	0	0	0	0	0	0	0	0	0	0	0	0	0	0
0	0	0	0	0	0	0	0	0	0	0	0	0	0	0	0	0	0	0	0	0	0	0	0	0	0	0	0	0	0	0	0	0	0	0	0	0	0	0	0	0	0	0	0	0	0	0	0	0	0
0	0	0	0	0	0	0	0	0	0	0	0	0	0	0	0	0	0	0	0	0	0	0	0	0	0	0	0	0	0	0	0	0	0	0	0	0	0	0	0	0	0	0	0	0	0	0	0	0	0
0	0	0	0	0	0	0	0	0	0	0	0	0	0	0	0	0	0	0	0	0	0	0	0	0	0	0	0	0	0	0	0	0	0	0	0	0	0	0	0	0	0	0	0	0	0	0	0	0	0
0	0	0	0	0	0	0	0	0	0	0	0	0	0	0	0	0	0	0	0	0	0	0	0	0	0	0	0	0	0	0	0	0	0	0	0	0	0	0	0	0	0	0	0	0	0	0	0	0	0
0	0	0	0	0	0	0	0	0	0	0	0	0	0	0	0	0	0	0	0	0	0	0	0	0	0	0	0	0	0	0	0	0	0	0	0	0	0	0	0	0	0	0	0	0	0	0	0	0	0
0	0	0	0	0	0	0	0	0	0	0	0	0	0	0	0	0	0	0	0	0	0	0	0	0	0	0	0	0	0	0	0	0	0	0	0	0	0	0	0	0	0	0	0	0	0	0	0	0	0
0	0	0	0	0	0	0	0	0	0	0	0	0	0	0	0	0	0	0	0	0	0	0	0	0	0	0	0	0	0	0	0	0	0	0	0	0	0	0	0	0	0	0	0	0	0	0	0	0	0
0	0	0	0	0	0	0	0	0	0	0	0	0	0	0	0	0	0	0	0	0	0	0	0	0	0	0	0	0	0	0	0	0	0	0	0	0	0	0	0	0	0	0	0	0	0	0	0	0	0
0	0	0	0	0	0	0	0	0	0	0	0	0	0	0	0	0	0	0	0	0	0	0	0	0	0	0	0	0	0	0	0	0	0	0	0	0	0	0	0	0	0	0	0	0	0	0	0	0	0
0	0	0	0	0	0	0	0	0	0	0	0	0	0	0	0	0	0	0	0	0	0	0	0	0	0	0	0	0	0	0	0	0	0	0	0	0	0	0	0	0	0	0	0	0	0	0	0	0	0
0	0	0	0	0	0	0	0	0	0	0	0	0	0	0	0	0	0	0	0	0	0	0	0	0	0	0	0	0	0	0	0	0	0	0	0	0	0	0	0	0	0	0	0	0	0	0	0	0	0
[truncated: 400 more columns]

## Sheet: mPeriphery_onParasol
0	0	0	0	0	0	0	0	0	0	0	0	0	0	0	0	0	0	0	0	0	0	0	0	0	0	0	0	0	0	0	0	0	0	0	0	0	0	0	0	0	0	0	0	0	0	0	0	0	0
0	0	0	0	0	0	0	0	0	0	0	0	0	0	0	0	0	0	0	0	0	0	0	0	0	0	0	0	0	0	0	0	0	0	0	0	0	0	0	0	0	0	0	0	0	0	0	0	0	0
0	0	0	0	0	0	0	0	0	0	0	0	0	0	0	0	0	0	0	0	0	0	0	0	0	0	0	0	0	0	0	0	0	0	0	0	0	0	0	0	0	0	0	0	0	0	0	0	0.0001	0.0001
0	0	0	0	0	0	0	0	0	0	0	0	0	0	0	0	0	0	0	0	0	0	0	0	0	0	0	0	0	0	0	0	0	0	0	0	0	0	0	0	0	0	0	0	0	0	0	0	0	0
0	0	0	0	0	0	0	0	0	0	0	0	0	0	0	0	0	0	0	0	0	0	0	0	0	0	0	0	0	0	0	0	0	0	0	0	0	0	0	0	0	0	0	0	0	0	0	0	0	0
0	0	0	0	0	0	0	0	0	0	0	0	0	0	0	0	0	0	0	0	0	0	0	0	0	0	0	0	0	0	0	0	0	0	0	0	0	0	0	0	0	0	0	0	0	0	0	0	0	0
0	0	0	0	0	0	0	0	0	0	0	0	0	0	0	0	0	0	0	0	0	0	0	0	0	0	0	0	0	0	0	0	0	0	0	0	0	0	0	0	0	0	0	0	0	0	0	0	0	0
0	0	0	0	0	0	0	0	0	0	0	0	0	0	0	0	0	0	0	0	0	0	0	0	0	0	0	0	0	0	0	0	0	0	0	0	0	0	0	0	0	0	0	0	0	0	0	0	0	0
0	0	0	0	0	0	0	0	0	0	0	0	0	0	0	0	0	0	0	0	0	0	0	0	0	0	0	0	0	0	0	0	0	0	0	0	0	0	0	0	0	0	0	0	0	0	0	0	0	0
0	0	0	0	0	0	0	0	0	0	0	0	0	0	0	0	0	0	0	0	0	0	0	0	0	0	0	0	0	0	0	0	0	0	0	0	0	0	0	0	0	0	0	0	0	0	0	0	0	0
0	0	0	0	0	0	0	0	0	0	0	0	0	0	0	0	0	0	0	0	0	0	0	0	0	0	0	0	0	0	0	0	0	0	0	0	0	0	0	0	0	0	0	0	0	0	0	0	0	0
0	0	0	0	0	0	0	0	0	0	0	0	0	0	0	0	0	0	0	0	0	0	0	0	0	0	0	0	0	0	0	0	0	0	0	0	0	0	0	0	0	0	0	0	0	0	0	0	0	0
0	0	0	0	0	0	0	0	0	0	0	0	0	0	0	0	0	0	0	0	0	0	0	0	0	0	0	0	0	0	0	0	0	0	0	0	0	0	0	0	0	0	0	0	0	0	0	0	0	0
0	0	0	0	0	0	0	0	0	0	0	0	0	0	0	0	0	0	0	0	0	0	0	0	0	0	0	0	0	0	0	0	0	0	0	0	0	0	0	0	0	0	0	0	0	0	0	0	0	0
0	0	0	0	0	0	0	0	0	0	0	0	0	0	0	0	0	0	0	0	0	0.0001	0.0001	0.0003	0.0007	0.0015	0.0031	0.0062	0.0119	0.0222	0.0396	0.0679	0.112	0.1774	0.27	0.3948	0.5546	0.7486	0.9709	1.2099	1.4485	1.6661	1.8414	1.9552	1.9947	1.9552	1.8414	1.6661	1.4485	1.2099
0	0	0	0	0	0	0	0	0	0	0	0	0	0	0	0	0	0	0	0	0	0	0	0	0	0	0	0	0	0	0	0	0	0	0	0	0	0	0	0	0	0	0	0	0	0	0	0	0	0
0	0	0	0	0	0	0	0	0	0	0	0	0	0	0	0	0	0	0	0	0	0	0	0	0	0	0	0	0	0	0	0	0	0	0	0	0	0	0	0	0	0	0	0	0	0	0	0	0	0
1.232	1.488	1.734	1.9533	2.1326	2.2647	2.35	2.396	2.4148	2.4194	2.4197	2.4194	2.4148	2.396	2.35	2.2647	2.1326	1.9533	1.734	1.488	1.232	0.9829	0.7548	0.5577	0.3962	0.2706	0.1777	0.1121	0.068	0.0396	0.0222	0.0119	0.0062	0.0031	0.0015	0.0007	0.0003	0.0001	0.0001	0	0	0	0	0	0	0	0	0	0	0
0	0	0	0	0	0	0	0	0	0	0	0	0	0	0	0	0	0	0	0	0	0	0	0	0	0	0	0	0	0	0	0	0	0	0	0	0	0	0	0	0	0	0	0	0	0	0	0	0	0
0	0	0	0	0	0	0	0	0	0	0	0	0	0	0	0	0	0	0	0	0	0	0	0	0	0	0	0	0	0	0	0	0	0	0	0	0	0	0	0	0	0	0	0	0	0	0	0	0	0
0	0	0	0	0	0	0	0	0	0	0	0	0	0	0	0	0	0	0	0	0	0	0	0	0	0	0	0	0	0	0	0	0	0	0	0	0	0	0	0	0	0	0	0	0	0	0	0	0	0
0	0	0	0	0	0	0	0	0	0	0	0	0	0	0	0	0	0	0	0	0	0	0	0	0	0	0	0	0	0	0	0	0	0	0	0	0	0	0	0	0	0	0	0	0	0	0	0	0	0
0	0	0	0	0	0	0	0	0	0	0	0	0	0	0	0	0	0	0	0	0	0	0	0	0	0	0	0	0	0	0	0	0	0	0	0	0	0	0	0	0	0	0	0	0	0	0	0	0	0
0	0	0	0	0	0	0	0	0	0	0	0	0	0	0	0	0	0	0	0	0	0	0	0	0	0	0	0	0	0	0	0	0	0	0	0	0	0	0	0	0	0	0	0	0	0	0	0	0	0
0	0	0	0	0	0	0	0	0	0	0	0	0	0	0	0	0	0	0	0	0	0	0	0	0	0	0	0	0	0	0	0	0	0	0	0	0	0	0	0	0	0	0	0	0	0	0	0	0	0
0	0	0	0	0	0	0	0	0	0	0	0	0	0	0	0	0	0	0	0	0	0	0	0	0	0	0	0	0	0	0	0	0	0	0	0	0	0	0	0	0	0	0	0	0	0	0	0	0	0
0	0	0	0	0	0	0	0	0	0	0	0	0	0	0	0	0	0	0	0	0	0	0	0	0	0	0	0	0	0	0	0	0	0	0	0	0	0	0	0	0	0	0	0	0	0	0	0	0	0
0	0	0	0	0	0	0	0	0	0	0	0	0	0	0	0	0	0	0	0	0	0	0	0	0	0	0	0	0	0	0	0	0	0	0	0	0	0	0	0	0	0	0	0	0	0	0	0	0	0
0	0	0	0	0	0	0	0	0	0	0	0	0	0	0	0	0	0	0	0	0	0	0	0	0	0	0	0	0	0	0	0	0	0	0	0	0	0	0	0	0	0	0	0	0	0	0	0	0	0
0	0	0	0	0	0	0	0	0	0	0	0	0	0	0	0	0	0	0	0	0	0	0	0	0	0	0	0	0	0	0	0	0	0	0	0	0	0	0	0	0	0	0	0	0	0	0	0	0	0
0	0	0	0	0	0	0	0	0	0	0	0	0	0	0	0	0	0	0	0	0	0	0	0	0	0	0	0	0	0	0	0	0	0	0	0	0	0	0	0	0	0	0	0	0	0	0	0	0	0
0	0	0	0	0	0	0	0	0	0	0	0	0	0	0	0	0	0	0	0	0	0	0	0	0	0	0	0	0	0	0	0	0	0	0	0	0	0	0	0	0	0	0	0	0	0.0001	0.0001	0.0003	0.0007	0.0016
0	0	0	0	0	0	0	0	0	0	0	0	0	0	0	0	0	0	0	0	0	0	0	0	0	0	0	0	0	0	0	0	0	0	0	0	0	0	0	0	0	0	0	0	0	0	0	0	0	0
0	0	0	0	0	0	0	0	0	0	0	0	0	0	0	0	0	0	0	0	0	0	0	0	0	0	0	0	0	0	0	0	0	0	0	0	0	0	0	0	0	0	0	0	0	0	0	0	0	0
0	0	0	0	0	0	0	0	0	0	0	0	0	0	0	0	0	0	0	0	0	0	0	0	0	0	0	0	0	0	0	0	0	0	0	0	0	0	0	0	0	0	0	0	0	0	0	0	0	0
0	0	0	0	0	0	0	0	0	0	0	0	0	0	0	0	0	0	0	0	0	0	0	0	0	0	0	0	0	0	0	0	0	0	0	0	0	0	0	0	0	0	0	0	0	0	0	0	0	0
0	0	0	0	0	0	0	0	0	0	0	0	0	0	0	0	0	0	0	0	0	0	0	0	0	0	0	0	0	0	0	0	0	0	0	0	0	0	0	0	0	0	0	0	0	0	0	0	0	0
0	0	0	0	0	0	0	0	0	0	0	0	0	0	0	0	0	0	0	0	0	0	0	0	0	0	0	0	0	0	0	0	0	0	0	0	0	0	0	0	0	0	0	0	0	0	0	0	0	0
0	0	0	0	0	0	0	0	0	0	0	0	0	0	0	0	0	0	0	0	0	0	0	0	0	0	0	0	0	0	0	0	0	0	0	0	0	0	0	0	0	0	0	0	0	0	0	0	0	0
0.0198	0.034	0.056	0.0887	0.135	0.1974	0.2773	0.3743	0.4855	0.6049	0.7242	0.8331	0.9207	0.9776	0.9974	0.9776	0.9207	0.8331	0.7242	0.6049	0.4855	0.3743	0.2773	0.1974	0.135	0.0887	0.056	0.034	0.0198	0.0111	0.006	0.0031	0.0015	0.0007	0.0003	0.0001	0.0001	0	0	0	0	0	0	0	0	0	0	0	0	0
0	0	0	0	0	0	0	0	0	0	0	0	0	0	0	0	0	0	0	0.0001	0.0001	0.0003	0.0007	0.0015	0.0031	0.006	0.0111	0.0198	0.034	0.0561	0.089	0.1357	0.1989	0.2804	0.3803	0.4965	0.6247	0.7582	0.889	1.0094	1.1126	1.1947	1.2549	1.295	1.3185	1.3292	1.3292	1.3185	1.295	1.2549
0	0	0	0	0.0001	0.0001	0.0003	0.0007	0.0015	0.0031	0.006	0.0111	0.0198	0.034	0.056	0.0887	0.135	0.1974	0.2773	0.3743	0.4855	0.6049	0.7242	0.8331	0.9207	0.9776	0.9974	0.9776	0.9207	0.8331	0.7242	0.6049	0.4855	0.3743	0.2773	0.1974	0.135	0.0887	0.056	0.034	0.0198	0.0111	0.006	0.0031	0.0015	0.0007	0.0003	0.0001	0.0001	0
0	0	0	0	0	0	0	0	0	0	0	0	0	0	0	0	0	0	0	0	0	0	0	0	0	0	0	0	0	0	0	0	0	0	0	0	0	0	0	0	0	0	0	0	0	0	0	0	0	0
0	0	0	0	0	0	0	0	0	0	0	0	0	0	0	0	0	0	0	0	0	0	0	0	0	0	0	0	0	0	0	0	0	0	0	0	0	0	0	0	0	0	0	0	0	0	0	0	0	0
0.9776	0.9974	0.9776	0.9207	0.8331	0.7242	0.6049	0.4855	0.3743	0.2773	0.1974	0.135	0.0887	0.056	0.034	0.0198	0.0111	0.006	0.0031	0.0015	0.0007	0.0003	0.0001	0.0001	0	0	0	0	0	0	0	0	0	0	0	0	0	0	0	0	0	0	0	0	0	0	0	0	0	0
0	0	0	0	0	0	0	0	0	0	0	0	0	0	0	0	0	0	0	0	0	0	0	0	0	0	0	0	0	0	0	0	0	0	0	0	0	0	0	0	0	0	0	0	0	0	0	0	0	0
0	0	0	0	0	0	0	0	0	0	0	0	0	0	0	0	0	0	0	0	0	0	0	0	0	0	0	0	0	0	0	0	0	0	0	0	0	0	0	0	0	0	0	0	0	0	0	0	0	0
0	0	0	0	0	0	0	0	0	0	0	0	0	0	0	0	0	0	0	0	0	0	0	0	0	0	0	0	0	0	0	0	0	0	0	0	0	0	0	0	0	0	0	0	0	0	0	0	0	0
0	0	0	0	0	0	0	0	0	0	0	0	0	0	0	0	0	0	0	0	0	0	0	0	0	0	0	0	0	0	0	0	0	0	0	0	0	0	0	0	0	0	0	0	0	0	0	0	0	0
0	0	0	0	0	0	0	0	0	0	0	0	0	0	0	0	0	0	0	0	0	0	0	0	0	0	0	0	0	0	0	0	0	0	0	0	0	0	0	0	0	0	0	0	0	0	0	0	0	0
0	0	0	0	0	0	0	0	0	0	0	0	0	0	0	0	0	0	0	0	0	0	0	0	0	0	0	0	0	0	0	0	0	0	0	0	0	0	0	0	0	0	0	0	0	0	0	0	0	0
0	0	0	0	0	0	0	0	0	0	0	0	0	0	0	0	0	0	0	0	0	0	0	0	0	0	0	0	0	0	0	0	0	0	0	0	0	0	0	0	0	0	0	0	0	0	0	0	0	0
0	0	0	0	0	0	0	0	0	0	0	0	0	0	0	0	0	0	0	0	0	0	0	0	0	0	0	0	0	0	0	0	0	0	0	0	0	0	0	0	0	0	0	0	0	0	0	0	0	0
0	0	0	0	0	0	0	0	0	0	0	0	0	0	0	0	0	0	0	0	0	0	0	0	0	0	0	0	0	0	0	0	0	0	0	0	0	0	0	0	0	0	0	0	0	0	0	0	0	0
0	0	0	0	0	0	0	0	0	0	0	0	0	0	0	0	0	0	0	0	0	0	0	0	0	0	0	0	0	0	0	0	0	0	0	0	0	0	0	0	0	0	0	0	0	0	0	0	0	0
0	0	0	0	0	0	0	0	0	0	0	0	0	0	0	0	0	0	0	0	0	0	0	0	0	0	0	0	0	0	0	0	0	0	0	0	0	0	0	0	0	0	0	0	0	0	0	0	0	0
0	0	0	0	0	0	0	0	0	0	0	0	0	0	0	0	0	0	0	0	0	0	0	0	0	0	0	0	0	0	0	0	0	0	0	0	0	0	0	0	0	0	0	0	0	0	0	0	0	0
0	0	0	0	0	0	0	0	0	0	0	0	0	0	0	0	0	0	0	0	0	0	0	0	0	0	0	0	0	0	0	0	0	0	0	0	0	0	0	0	0	0	0	0	0	0	0	0	0	0
0	0	0	0	0	0	0	0	0	0	0	0	0	0	0	0	0	0	0	0	0	0	0	0	0	0	0	0	0	0	0	0	0	0	0	0	0	0	0	0	0	0	0	0	0	0	0	0	0	0
0	0	0	0	0	0	0	0	0	0	0	0	0	0	0	0	0	0	0	0	0	0	0	0	0	0	0	0	0	0	0	0	0	0	0	0	0	0	0	0	0	0	0	0	0	0	0	0	0	0
0	0	0	0	0	0	0	0	0	0	0	0	0	0	0	0	0	0	0	0	0	0	0	0	0	0	0	0	0	0	0	0	0	0	0	0	0	0	0	0	0	0	0	0	0	0	0	0	0	0
0	0	0	0	0	0	0	0	0	0	0	0	0	0	0	0	0	0	0	0	0	0	0	0	0	0	0	0	0	0	0	0	0	0	0	0	0	0	0	0	0	0	0	0	0	0	0	0	0	0
0	0	0	0	0	0	0	0	0	0	0	0	0	0	0	0	0	0	0	0	0	0	0	0	0	0	0	0	0	0	0	0	0	0	0	0	0	0	0	0	0	0	0	0	0	0	0	0	0	0
0	0	0	0	0	0	0	0	0	0	0	0	0	0	0	0	0	0	0	0	0	0	0	0	0	0	0	0	0	0	0	0	0	0	0	0	0	0	0	0	0	0	0	0	0	0	0	0	0	0
0	0	0	0	0	0	0	0	0.0001	0.0001	0.0003	0.0007	0.0015	0.0031	0.006	0.0111	0.0198	0.034	0.056	0.0887	0.135	0.1974	0.2773	0.3743	0.4855	0.6049	0.7242	0.8331	0.9207	0.9776	0.9974	0.9776	0.9207	0.8331	0.7242	0.6049	0.4855	0.3743	0.2773	0.1974	0.135	0.0887	0.056	0.034	0.0198	0.0111	0.006	0.0031	0.0015	0.0007
0	0	0	0	0	0	0	0	0	0	0	0	0	0	0	0	0	0	0	0	0	0	0	0	0	0	0	0	0	0	0	0	0	0	0	0	0	0	0	0	0	0	0	0	0	0	0	0	0	0
0	0	0	0	0	0	0	0	0	0	0	0	0	0	0	0	0	0	0	0	0	0	0	0	0	0	0	0	0	0	0	0	0	0	0	0	0	0	0	0	0	0	0	0	0	0	0	0	0	0
0	0	0	0	0	0	0	0	0	0	0	0	0	0	0	0	0	0	0	0	0	0	0	0	0	0	0	0	0	0	0	0	0	0	0	0	0	0	0	0	0	0	0	0	0	0	0	0	0	0
0	0	0	0	0	0	0	0	0	0	0	0	0	0	0	0	0	0	0	0	0	0	0	0	0	0	0	0	0	0	0	0	0	0	0	0	0	0	0	0	0	0	0	0	0	0	0	0	0	0
0	0	0	0	0	0	0	0	0	0	0	0	0	0	0	0	0	0	0	0	0	0	0	0	0	0	0	0	0	0	0	0	0	0	0	0	0	0	0	0	0	0	0	0	0	0	0	0	0	0
0	0	0	0	0	0	0	0	0	0	0	0	0	0	0	0	0	0	0	0	0	0	0	0	0	0	0	0	0	0	0	0	0	0	0	0	0	0	0	0	0	0	0	0	0	0	0	0	0	0
0	0	0	0	0	0	0	0	0	0	0	0	0	0	0	0	0	0	0	0	0	0	0	0	0	0	0	0	0	0	0	0	0	0	0	0	0	0	0	0	0	0	0	0	0	0	0	0	0	0
0	0	0	0	0	0	0	0	0	0	0	0	0	0	0	0	0	0	0	0	0	0	0	0	0	0	0	0	0	0	0	0	0	0	0	0	0	0	0	0	0	0	0	0	0	0	0	0	0	0
0	0	0	0	0	0	0	0	0	0	0	0	0	0	0	0	0	0	0	0	0	0	0	0	0	0	0	0	0	0	0	0	0	0	0	0	0	0	0	0	0	0	0	0	0	0	0	0	0	0
0	0	0	0	0	0	0	0	0	0	0	0	0	0	0	0	0	0	0	0	0	0	0	0	0	0	0	0	0	0	0	0	0	0	0	0	0	0	0	0	0	0	0	0	0	0	0	0	0	0
0	0	0	0	0	0	0	0	0	0	0	0	0	0	0	0	0	0	0	0	0	0	0	0	0	0	0	0	0	0	0	0	0	0	0	0	0	0	0	0	0	0	0	0	0	0	0	0	0	0
0	0	0	0	0	0	0	0	0	0	0	0	0	0	0	0	0	0	0	0	0	0	0	0	0	0	0	0	0	0	0	0	0	0	0	0	0	0	0	0	0	0	0	0	0	0	0	0	0	0
0	0	0	0	0	0	0	0	0	0	0	0	0	0	0	0	0	0	0	0	0	0	0	0	0	0	0	0	0	0	0	0	0	0	0	0	0	0	0	0	0	0	0	0	0	0	0	0	0	0
0	0	0	0	0	0	0	0	0	0	0	0	0	0	0	0	0	0	0	0	0	0	0	0	0	0	0	0	0	0	0	0	0	0	0	0	0	0	0	0	0	0	0	0	0	0	0	0	0	0
0	0	0	0	0	0	0	0	0	0	0	0	0	0	0	0	0	0	0	0	0	0	0	0	0	0	0	0	0	0	0	0	0	0	0	0	0	0	0	0	0	0	0	0	0	0	0	0	0	0
0	0	0	0	0	0	0	0	0.0001	0.0001	0.0003	0.0007	0.0015	0.0031	0.006	0.0111	0.0198	0.034	0.056	0.0887	0.135	0.1974	0.2773	0.3743	0.4855	0.6049	0.7242	0.8331	0.9207	0.9776	0.9974	0.9776	0.9207	0.8331	0.7242	0.6049	0.4855	0.3743	0.2773	0.1974	0.135	0.0887	0.056	0.034	0.0198	0.0111	0.006	0.0031	0.0015	0.0007
0	0	0	0	0	0	0	0	0	0	0	0	0	0	0	0	0	0	0	0	0	0	0	0	0	0	0	0	0	0	0	0	0	0	0	0	0	0	0	0	0	0	0	0	0	0	0	0	0	0
0	0	0	0	0	0	0	0	0	0	0	0	0	0	0	0	0	0	0	0	0	0	0	0	0	0	0	0	0	0	0	0	0	0	0	0	0	0	0	0	0	0	0	0	0	0	0	0	0	0
0	0	0	0	0	0	0	0	0	0	0	0	0	0	0	0	0	0	0	0	0	0	0	0	0	0	0	0	0	0	0	0	0	0	0	0	0	0	0	0	0	0	0	0	0	0	0	0	0	0
0	0	0	0	0	0	0	0	0	0	0	0	0	0	0	0	0	0	0	0	0	0	0	0	0	0	0	0	0	0	0	0	0	0	0	0	0	0	0	0	0	0	0	0	0	0	0	0	0	0
0	0	0	0	0	0	0	0	0	0	0	0	0	0	0	0	0	0	0	0	0	0	0	0	0	0	0	0	0	0	0	0	0	0	0	0	0	0	0	0	0	0	0	0	0	0	0	0	0	0
0	0	0	0	0	0	0	0	0	0	0	0	0	0	0	0	0	0	0	0	0	0	0	0	0	0	0	0	0	0	0	0	0	0	0	0	0	0	0	0	0	0	0	0	0	0	0	0	0	0
0	0	0	0	0	0	0	0	0	0	0	0	0	0	0	0	0	0	0	0	0	0	0	0	0	0	0	0	0	0	0	0	0	0	0	0	0	0	0	0	0	0	0	0	0	0	0	0	0	0
0	0	0	0	0	0	0	0	0	0	0	0	0	0	0	0	0	0	0	0	0	0	0	0	0	0	0	0	0	0	0	0	0	0	0	0	0	0	0	0	0	0	0	0	0	0	0	0	0	0
0	0	0	0	0	0	0	0	0	0	0	0	0	0	0	0	0	0	0	0	0	0	0	0	0	0	0	0	0	0	0	0	0	0	0	0	0	0	0	0	0	0	0	0	0	0.0001	0.0001	0.0003	0.0007	0.0015
0	0	0	0	0	0	0	0	0	0	0	0	0	0	0	0	0	0	0	0	0	0	0	0	0	0	0	0	0	0	0	0	0	0	0	0	0	0	0	0	0	0	0	0	0	0	0	0	0	0
0	0	0	0	0	0	0	0	0	0	0	0	0	0	0	0	0	0	0	0	0	0	0	0	0	0	0	0	0	0	0	0	0	0	0	0	0	0	0	0	0	0	0	0	0	0.0001	0.0002	0.0004	0.0009	0.0019
0	0	0	0	0	0	0	0	0	0	0	0	0	0	0	0	0	0	0	0	0	0	0	0	0	0	0	0	0	0	0	0	0	0	0	0	0	0	0	0	0	0	0	0	0	0	0	0	0	0
0	0	0	0	0	0	0	0	0	0	0	0	0	0	0	0	0	0	0	0	0	0	0	0	0	0	0	0	0	0	0	0	0	0	0	0	0	0	0	0	0	0	0	0	0	0	0	0	0	0
0	0	0	0	0	0	0	0	0	0	0	0	0	0	0	0	0	0	0	0	0	0	0	0	0	0	0	0	0	0	0	0	0	0	0	0	0	0	0	0	0	0	0	0	0	0	0	0	0	0
0	0	0	0	0	0	0	0	0	0	0	0	0	0	0	0	0	0	0	0	0	0	0	0	0	0	0	0	0	0	0	0	0	0	0	0	0	0	0	0	0	0	0	0	0	0	0	0	0	0
0	0	0	0	0	0	0	0	0	0	0	0	0	0	0.0001	0.0002	0.0004	0.0008	0.0017	0.0034	0.0067	0.0126	0.0229	0.0399	0.0671	0.1085	0.1689	0.2534	0.366	0.5093	0.6828	0.8822	1.0985	1.3185	1.5256	1.7018	1.8304	1.8983	1.8983	1.8304	1.7018	1.5256	1.3185	1.0985	0.8822	0.6828	0.5093	0.366	0.2534	0.1689
0	0	0	0	0	0	0	0	0	0	0	0	0	0	0	0	0	0	0	0	0	0	0	0	0	0	0	0	0	0	0	0	0	0	0	0	0	0	0	0	0	0	0	0	0	0	0	0	0	0
0	0	0	0	0	0	0	0	0	0	0	0	0	0	0	0	0	0	0	0	0	0	0	0	0	0	0	0	0	0	0	0	0	0	0	0	0	0	0	0	0	0	0	0	0	0	0	0	0	0
0.9709	1.2099	1.4485	1.6661	1.8414	1.9552	1.9947	1.9552	1.8414	1.6661	1.4485	1.2099	0.9709	0.7486	0.5546	0.3948	0.27	0.1774	0.112	0.0679	0.0396	0.0222	0.0119	0.0062	0.0031	0.0015	0.0007	0.0003	0.0001	0.0001	0	0	0	0	0	0	0	0	0	0	0	0	0	0	0	0.0001	0.0001	0.0003	0.0007	0.0015
0	0	0	0	0	0	0	0	0	0	0	0	0	0	0	0	0	0	0	0	0	0	0	0	0	0	0	0	0	0	0	0	0	0	0	0	0	0	0	0	0	0	0	0	0	0	0	0	0	0
0	0	0	0	0	0	0	0	0	0	0	0	0	0	0	0	0	0	0	0	0	0	0	0	0	0	0	0	0	0	0	0	0	0	0	0	0	0	0	0	0	0	0	0	0	0	0	0	0	0
0	0	0	0	0	0	0	0	0	0	0	0	0	0	0	0	0	0	0	0	0	0	0	0	0	0	0	0	0	0	0	0	0	0	0	0	0	0	0	0	0	0	0	0	0	0	0	0	0	0
0	0	0	0	0	0	0	0	0	0	0	0	0	0	0	0	0	0	0	0	0	0	0	0	0	0	0	0	0	0	0	0	0	0	0	0	0	0	0	0	0	0	0	0	0	0	0	0	0	0
0	0	0	0	0	0	0	0	0	0	0	0	0	0	0	0	0	0	0	0	0	0	0	0	0	0	0	0	0	0	0	0	0	0	0	0	0	0	0	0	0	0	0	0	0	0	0.0001	0.0002	0.0005	0.0012
0	0	0	0	0	0	0	0	0	0	0	0	0	0	0	0	0	0	0	0	0	0	0	0	0	0	0	0	0	0	0	0	0	0	0	0	0	0	0	0	0	0	0	0	0	0	0	0	0	0
0	0	0	0	0	0	0	0	0	0	0	0	0	0	0	0	0	0	0	0	0	0	0	0	0	0	0	0	0	0	0	0	0	0	0	0	0	0	0	0	0	0	0	0	0	0	0	0	0	0
0	0	0	0	0	0	0	0	0	0	0	0	0	0	0	0	0	0	0	0	0	0	0	0	0	0	0	0	0	0	0	0	0	0	0	0	0	0	0	0	0	0	0	0	0	0	0	0	0	0
0	0	0	0	0	0	0	0	0	0	0	0	0	0	0	0	0	0	0	0	0	0	0	0	0	0	0	0	0	0	0	0	0	0	0	0	0	0	0	0	0	0	0	0	0	0	0	0	0	0
0	0	0	0	0	0	0	0	0	0	0	0	0	0	0	0	0	0	0	0	0	0	0	0	0	0	0	0	0	0	0	0	0	0	0	0	0	0	0	0	0	0	0	0	0	0	0	0	0	0
0	0	0	0	0	0	0	0	0	0	0	0	0	0	0	0	0	0	0	0	0	0	0	0	0	0	0	0	0	0	0	0	0	0	0	0	0	0	0	0	0	0	0	0	0	0	0	0	0	0
1.0723	1.1434	1.1948	1.232	1.2634	1.2985	1.3451	1.4077	1.4861	1.5754	1.6666	1.7492	1.8127	1.8493	1.8556	1.8336	1.7907	1.739	1.6928	1.6665	1.671	1.7112	1.7842	1.8788	1.9774	2.0585	2.1013	2.0894	2.0143	1.8768	1.6866	1.4599	1.216	0.9741	0.7502	0.5553	0.3951	0.2701	0.1774	0.112	0.0679	0.0396	0.0222	0.0119	0.0062	0.0031	0.0015	0.0007	0.0003	0.0001
0	0	0	0	0	0	0	0	0	0	0	0	0	0	0	0	0	0	0	0	0	0	0	0	0	0	0	0	0	0	0	0	0	0	0	0	0	0	0	0	0	0	0	0	0	0	0	0	0	0
0	0	0	0	0	0	0	0	0	0	0	0	0	0	0	0	0	0	0	0	0	0	0	0	0	0	0	0	0	0	0	0	0	0	0	0	0	0	0	0	0	0	0	0	0	0	0	0	0	0
0	0	0	0	0	0	0	0	0	0	0	0	0	0	0	0	0	0	0	0	0	0	0	0	0	0	0	0	0	0	0	0	0	0	0	0	0	0	0	0	0	0	0	0	0	0	0	0	0	0
0	0	0	0	0	0	0	0	0	0	0	0	0	0	0	0	0	0	0	0	0	0	0	0	0	0	0	0	0	0	0	0	0	0	0	0	0	0	0	0	0	0	0	0	0	0	0	0	0	0
0	0	0	0	0	0	0	0	0	0	0	0	0	0	0	0	0	0	0	0	0	0	0	0	0	0	0	0	0	0	0	0	0	0	0	0	0	0	0	0	0	0	0	0	0	0	0	0	0	0
0	0	0	0	0	0	0	0	0	0	0	0	0	0	0	0	0	0	0	0	0	0	0	0	0	0	0	0	0	0	0	0	0	0	0	0	0	0	0	0	0	0	0	0	0	0	0	0	0	0
0	0	0	0	0	0	0	0	0	0	0	0	0	0	0	0	0	0	0	0	0	0	0	0	0	0	0	0	0	0	0	0	0	0	0	0	0	0	0	0	0	0	0	0	0	0	0	0	0	0
0	0	0	0	0	0	0	0	0	0	0	0	0	0	0	0	0	0	0	0	0	0	0	0	0	0	0	0	0	0	0	0	0	0	0	0	0	0	0	0	0	0	0	0	0	0	0	0	0	0
0	0	0	0	0	0	0	0	0	0	0	0	0	0	0	0	0	0	0	0	0	0	0	0	0	0	0	0	0	0	0	0	0	0	0	0	0	0	0	0	0	0	0	0	0	0	0	0	0	0
0	0	0	0	0	0	0	0	0	0	0	0	0	0	0	0	0	0	0.0001	0.0001	0.0003	0.0007	0.0015	0.0031	0.006	0.0112	0.0201	0.0347	0.0575	0.0918	0.1409	0.2085	0.2971	0.4083	0.5415	0.6938	0.8597	1.0315	1.2002	1.3565	1.4919	1.5996	1.6758	1.7199	1.7348	1.7272	1.7065	1.6843	1.6727	1.6821
0	0	0	0	0	0	0	0	0	0	0	0	0	0	0	0	0	0	0	0	0	0	0	0	0	0	0	0	0	0	0	0	0	0	0	0	0	0	0	0	0	0	0	0	0	0	0	0	0	0
0	0	0	0	0	0	0	0	0	0	0	0	0	0	0	0	0	0	0	0	0	0	0	0	0	0	0	0	0	0	0	0	0	0	0	0	0	0	0	0	0	0	0	0	0	0	0	0	0	0
0	0	0	0	0	0	0	0	0	0	0	0	0	0	0	0	0	0	0	0	0	0	0	0	0	0	0	0	0	0	0	0	0	0	0	0	0	0	0	0	0	0	0	0	0	0	0	0	0	0
0	0	0	0	0	0	0	0	0	0	0	0	0	0	0	0	0	0	0	0	0	0	0	0	0	0	0	0	0	0	0	0	0	0	0	0	0	0	0	0	0	0	0	0	0	0	0	0	0	0
0	0	0	0	0	0	0	0	0	0	0	0	0	0	0	0	0	0	0	0	0	0	0	0	0	0	0	0	0	0	0	0	0	0	0	0	0	0	0	0	0	0	0	0	0	0	0	0	0	0
0	0	0	0	0	0	0	0	0	0	0	0	0	0	0	0	0	0	0	0	0	0	0	0	0	0	0	0	0	0	0	0	0	0	0	0	0	0	0	0	0	0	0	0	0	0	0	0	0	0
0	0	0	0	0	0	0	0	0	0	0	0	0	0	0	0	0	0	0	0	0	0	0	0	0	0	0	0	0	0	0	0	0	0	0	0	0	0	0	0	0	0	0	0	0	0	0	0	0	0
0	0	0	0	0	0	0	0	0	0	0	0	0	0	0	0	0	0	0	0	0	0	0	0	0	0	0	0	0	0	0	0	0	0	0	0	0	0	0	0	0	0	0	0	0	0	0	0	0	0
0	0	0	0	0	0	0	0	0	0	0	0	0	0	0	0	0	0	0	0	0	0	0	0	0	0	0	0	0	0	0	0	0	0	0	0	0	0	0	0	0	0	0	0	0	0	0	0	0	0
0	0	0	0	0	0	0	0	0	0	0	0	0	0	0	0	0	0	0	0	0	0	0	0	0	0	0	0	0	0	0	0	0	0	0	0	0	0	0	0	0	0	0	0	0	0	0	0	0	0
0	0	0	0	0	0	0	0	0	0	0	0	0	0	0	0	0	0	0	0	0	0	0	0	0	0	0	0	0	0	0	0	0	0	0	0	0	0	0	0	0	0	0	0	0	0	0	0	0	0
0	0	0	0	0	0	0	0	0	0	0	0	0	0	0	0	0	0	0	0	0	0	0	0	0	0	0	0	0	0	0	0	0	0	0	0	0	0	0	0	0	0	0	0	0	0	0	0	0	0
0	0	0	0	0	0	0	0	0	0	0	0	0	0	0	0	0	0	0	0	0	0	0	0	0	0	0	0	0	0	0	0	0	0	0	0	0	0	0	0	0	0	0	0	0	0	0	0	0	0
0	0	0	0	0	0	0	0	0	0	0	0	0	0	0	0	0	0	0	0	0	0	0	0	0	0	0	0	0	0.0001	0.0001	0.0003	0.0007	0.0015	0.0031	0.006	0.0111	0.0199	0.0341	0.0563	0.0894	0.1365	0.2005	0.2833	0.3854	0.5053	0.639	0.7805	0.9225	1.0572
0	0	0	0	0	0	0	0	0	0	0	0	0	0	0	0	0	0	0	0	0	0	0	0	0	0	0	0	0	0	0	0	0	0	0	0	0	0	0	0	0	0	0	0	0	0	0	0	0	0
0	0	0	0	0	0	0	0	0	0	0	0	0	0	0	0	0	0	0	0	0	0	0	0	0	0	0	0	0	0	0	0	0	0	0	0	0	0	0	0	0	0	0	0	0	0	0	0	0	0
0	0	0	0	0	0	0	0	0	0	0	0	0	0	0	0	0	0	0	0	0	0	0	0	0	0	0	0	0	0	0	0	0	0	0	0	0	0	0	0	0	0	0	0	0	0	0	0	0	0
0	0	0	0	0	0	0	0	0	0	0	0	0	0	0	0	0	0	0	0	0	0	0	0	0	0	0	0	0	0	0	0	0	0	0	0	0	0	0	0	0	0	0	0	0	0	0	0	0	0
0	0	0	0	0	0	0	0	0	0	0	0	0	0	0	0	0	0	0	0	0	0	0	0	0	0	0	0	0	0	0	0	0	0	0	0	0	0	0	0	0	0	0	0	0	0	0	0	0	0
0	0	0	0	0	0	0	0	0	0	0	0	0	0	0	0	0	0	0	0	0	0	0	0	0	0	0	0	0	0	0	0	0	0	0	0	0	0	0	0	0	0	0	0	0	0	0	0	0	0
0	0	0	0	0	0	0	0	0	0	0	0	0	0	0	0	0	0	0	0	0	0	0	0	0	0	0	0	0	0	0	0	0	0	0	0	0	0	0	0	0	0	0	0	0	0	0	0	0	0
0	0	0	0	0	0	0	0	0	0	0	0	0	0	0	0	0	0	0	0	0	0	0	0	0	0	0	0	0	0	0	0	0	0	0	0	0	0	0	0	0	0	0	0	0	0	0	0	0	0
0	0	0	0	0	0	0	0	0	0	0	0	0	0	0	0	0	0	0	0	0	0	0	0	0	0	0	0	0	0	0	0	0	0	0	0	0	0	0	0	0	0	0	0	0	0	0	0	0	0
0	0	0	0	0	0	0	0	0	0	0	0	0	0	0	0	0	0	0	0	0	0	0	0	0	0	0	0	0	0	0	0	0	0	0	0	0	0	0	0	0	0	0	0	0	0	0	0	0	0
0	0	0	0	0	0	0	0	0	0	0	0	0	0	0	0	0	0	0	0	0	0	0	0	0	0	0	0	0	0	0	0	0	0	0	0	0	0	0	0	0	0	0	0	0	0	0	0	0	0
0	0	0	0	0	0	0	0	0	0	0	0	0	0	0	0	0	0	0	0	0	0	0	0	0	0	0	0	0	0	0	0	0	0	0	0	0	0	0	0	0	0	0	0	0	0	0	0	0	0
0	0	0	0	0	0	0	0	0	0	0	0	0	0	0	0	0	0	0	0	0	0	0	0	0	0	0	0	0	0	0	0	0	0	0	0	0	0	0	0	0	0	0	0	0	0	0	0	0	0
0	0	0	0	0	0	0	0	0	0	0	0	0	0	0	0	0	0	0	0	0	0	0	0	0	0	0	0	0	0	0	0	0	0	0	0	0	0	0	0	0	0	0	0	0	0	0	0	0	0
0	0	0	0	0	0	0	0	0	0	0	0	0	0	0	0	0	0	0	0	0	0	0	0	0	0	0	0	0	0	0	0	0	0	0	0	0	0	0	0	0	0	0	0	0	0	0	0	0	0
0	0	0	0	0	0	0	0	0	0	0	0	0	0	0	0	0	0	0	0	0	0	0	0	0	0	0	0	0	0	0	0	0	0	0	0	0	0	0	0	0	0	0	0	0	0	0	0	0	0
0	0	0	0	0	0	0	0	0	0	0	0	0	0	0	0	0	0	0	0	0	0	0	0	0	0	0	0	0	0	0	0	0	0	0	0	0	0	0	0	0	0	0	0	0	0	0	0	0	0
0	0	0	0	0	0	0	0	0	0	0	0	0	0	0	0	0	0	0	0	0	0	0	0	0	0	0	0	0	0	0	0	0	0	0	0	0	0	0	0	0	0	0	0	0	0	0	0	0	0
0	0	0	0	0	0	0	0	0	0	0	0	0	0	0	0	0	0	0	0	0	0	0	0	0	0	0	0	0	0	0	0	0	0	0	0	0	0	0	0	0	0	0	0	0	0	0	0	0	0
0	0	0	0	0	0	0	0	0	0	0	0	0	0	0	0	0	0	0	0	0	0	0	0	0	0	0	0	0	0	0	0	0	0	0	0	0	0	0	0	0	0	0	0	0	0	0	0	0	0
0	0	0	0	0	0	0	0	0	0	0	0	0	0	0	0	0	0	0	0	0	0	0	0	0	0	0	0	0	0	0	0	0	0	0	0	0	0	0	0	0	0	0	0	0	0	0	0	0	0
0	0	0	0	0	0	0	0	0	0	0	0	0	0	0	0	0	0	0	0	0	0	0	0	0	0	0	0	0	0	0	0	0	0	0	0	0	0	0	0	0	0	0	0	0	0	0	0	0	0
0	0	0	0	0	0	0	0	0	0	0	0	0	0	0	0	0	0	0	0	0	0	0	0	0	0	0	0	0	0	0	0	0	0	0	0	0	0	0	0	0	0	0	0	0	0	0	0	0	0
0	0	0	0	0	0	0	0	0	0	0	0	0	0	0	0	0	0	0	0	0	0	0	0	0	0	0	0	0	0	0	0	0	0	0	0	0	0	0	0	0	0	0	0	0	0	0	0	0	0
0	0	0	0	0	0	0	0	0	0	0	0	0	0	0	0	0	0	0	0	0	0	0	0	0	0	0	0	0	0	0	0	0	0	0	0	0	0	0	0	0	0	0	0	0	0	0	0	0	0
0	0	0	0	0	0	0	0	0	0	0	0	0	0	0	0	0	0	0	0	0	0	0	0	0	0	0	0	0	0	0	0	0	0	0	0	0	0	0	0	0	0	0	0	0	0	0	0	0	0
0	0	0	0	0	0	0	0	0	0	0	0	0	0	0	0	0	0	0	0	0	0	0	0	0	0	0	0	0	0	0	0	0	0	0	0	0	0	0	0	0	0	0	0	0	0	0	0	0	0
0	0	0	0	0	0	0	0	0	0	0	0	0	0	0	0	0	0	0	0	0	0	0	0	0	0	0	0	0	0	0	0	0	0	0	0	0	0	0	0	0	0	0	0	0	0	0	0	0	0
0	0	0	0	0	0	0	0	0	0	0	0	0	0	0	0	0	0	0	0	0	0	0	0	0	0	0	0	0	0	0	0	0	0	0	0	0	0	0	0	0	0	0	0	0	0	0	0	0	0
0	0	0	0	0	0	0	0	0	0	0	0	0	0	0	0	0	0	0	0	0	0	0	0	0	0	0	0	0	0	0	0	0	0	0	0	0	0	0	0	0	0	0	0	0	0	0	0	0	0
0	0	0	0	0	0	0	0	0	0	0	0	0	0	0	0	0	0	0	0	0	0	0	0	0	0	0	0	0	0	0	0	0	0	0	0	0	0	0	0	0	0	0	0	0	0	0	0	0	0
0	0	0	0	0	0	0	0	0	0	0	0	0	0	0	0	0	0	0	0	0	0	0	0	0	0	0	0	0	0	0	0	0	0	0	0	0	0	0	0	0	0	0	0	0	0	0	0	0	0
0	0	0	0	0	0	0	0	0	0	0	0	0	0	0	0	0	0	0	0	0	0	0	0	0	0	0	0	0	0	0	0	0	0	0	0	0	0	0	0	0	0	0	0	0	0	0	0	0	0
0	0	0	0	0	0	0	0	0	0	0	0	0	0	0	0	0	0	0	0	0	0	0	0	0	0	0	0	0	0	0	0	0	0	0	0	0	0	0	0	0	0	0	0	0	0	0	0	0	0
0	0	0	0	0	0	0	0	0	0	0	0	0	0	0	0	0	0	0	0	0	0	0	0	0	0	0	0	0	0	0	0	0	0	0	0	0	0	0	0	0	0	0	0	0	0	0	0	0	0
0	0	0	0	0	0	0	0	0	0	0	0	0	0	0	0	0	0	0	0	0	0	0	0	0	0	0	0	0	0	0	0	0	0	0	0	0	0	0	0	0	0	0	0	0	0	0	0	0	0
0	0	0	0	0	0	0	0	0	0	0	0	0	0	0	0	0	0	0	0	0	0	0	0	0	0	0	0	0	0	0	0	0	0	0	0	0	0	0	0	0	0	0	0	0	0	0	0	0	0
0	0	0	0	0	0	0	0	0	0	0	0	0	0	0	0	0	0	0	0	0	0	0	0	0	0	0	0	0	0	0	0	0	0	0	0	0	0	0	0	0	0	0	0	0	0	0	0	0	0
0	0	0	0	0	0	0	0	0	0	0	0	0	0	0	0	0	0	0	0	0	0	0	0	0	0	0	0	0	0	0	0	0	0	0	0	0	0	0	0	0	0	0	0	0	0	0	0	0	0
0	0	0	0	0	0	0	0	0	0	0	0	0	0	0	0	0	0	0	0	0	0	0	0	0	0	0	0	0	0	0	0	0	0	0	0	0	0	0	0	0	0	0	0	0	0	0	0	0	0
0	0	0	0	0	0	0	0	0	0	0	0	0	0	0	0	0	0	0	0	0	0	0	0	0	0	0	0	0	0	0	0	0	0	0	0	0	0	0	0	0	0	0	0	0	0	0	0	0	0
0	0	0	0	0	0	0	0	0	0	0	0	0	0	0	0	0	0	0	0	0	0	0	0	0	0	0	0	0	0	0	0	0	0	0	0	0	0	0	0	0	0	0	0	0	0	0	0	0	0
0	0	0	0	0	0	0	0	0	0	0	0	0	0	0	0	0	0	0	0	0	0	0	0	0	0	0	0	0	0	0	0	0	0	0	0	0	0	0	0	0	0	0	0	0	0	0	0	0	0
0	0	0	0	0	0	0	0	0	0	0	0	0	0	0	0	0	0	0	0	0	0	0	0	0	0	0	0	0	0	0	0	0	0	0	0	0	0	0	0	0	0	0	0	0	0	0	0	0	0
0	0	0	0	0	0	0	0	0	0	0	0	0	0	0	0	0	0	0	0	0	0	0	0	0	0	0	0	0	0	0	0	0	0	0	0	0	0	0	0	0	0	0	0	0	0	0	0	0	0
0	0	0	0	0	0	0	0	0	0	0	0	0	0	0	0	0	0	0	0	0	0	0	0	0	0	0	0	0	0	0	0	0	0	0	0	0	0	0	0	0	0	0	0	0	0	0	0	0	0
0	0	0	0	0	0	0	0	0	0	0	0	0	0	0	0	0	0	0	0	0	0	0	0	0	0	0	0	0	0	0	0	0	0	0	0	0	0	0	0	0	0	0	0	0	0	0	0	0	0
0	0	0	0	0	0	0	0	0	0	0	0	0	0	0	0	0	0	0	0	0	0	0	0	0	0	0	0	0	0	0	0	0	0	0	0	0	0	0	0	0	0	0	0	0	0	0	0	0	0
0	0	0	0	0	0	0	0	0	0	0	0	0	0	0	0	0	0	0	0	0	0	0	0	0	0	0	0	0	0	0	0	0	0	0	0	0	0	0	0	0	0	0	0	0	0	0	0	0	0
0	0	0	0	0	0	0	0	0	0	0	0	0	0	0	0	0	0	0	0	0	0	0	0	0	0	0	0	0	0	0	0	0	0	0	0	0	0	0	0	0	0	0	0	0	0	0	0	0	0
0	0	0	0	0	0	0	0	0	0	0	0	0	0	0	0	0	0	0	0	0	0	0	0	0	0	0	0	0	0	0	0	0	0	0	0	0	0	0	0	0	0	0	0	0	0	0	0	0	0
0	0	0	0	0	0	0	0	0	0	0	0	0	0	0	0	0	0	0	0	0	0	0	0	0	0	0	0	0	0	0	0	0	0	0	0	0	0	0	0	0	0	0	0	0	0	0	0	0	0
0	0	0	0	0	0	0	0	0	0	0	0	0	0	0	0	0	0	0	0	0	0	0	0	0	0	0	0	0	0	0	0	0	0	0	0	0	0	0	0	0	0	0	0	0	0	0	0	0	0
0	0	0	0	0	0	0	0	0	0	0	0	0	0	0	0	0	0	0	0	0	0	0	0	0	0	0	0	0	0	0	0	0	0	0	0	0	0	0	0	0	0	0	0	0	0	0	0	0	0
0	0	0	0	0	0	0	0	0	0	0	0	0	0	0	0	0	0	0	0	0	0	0	0	0	0	0	0	0	0	0	0	0	0	0	0	0	0	0	0	0	0	0	0	0	0	0	0	0	0
0	0	0	0	0	0	0	0	0	0	0	0	0	0	0	0	0	0	0	0	0	0	0	0	0	0	0	0	0	0	0	0	0	0	0	0	0	0	0	0	0	0	0	0	0	0	0	0	0	0
0	0	0	0	0	0	0	0	0	0	0	0	0	0	0	0	0	0	0	0	0	0	0	0	0	0	0	0	0	0	0	0	0	0	0	0	0	0	0	0	0	0	0	0	0	0	0	0	0	0
0	0	0	0	0	0	0	0	0	0	0	0	0	0	0	0	0	0	0	0	0	0	0	0	0	0	0	0	0	0	0	0	0	0	0	0	0	0	0	0	0	0	0	0	0	0	0	0	0	0
0	0	0	0	0	0	0	0	0	0	0	0	0	0	0	0	0	0	0	0	0	0	0	0	0	0	0	0	0	0	0	0	0	0	0	0	0	0	0	0	0	0	0	0	0	0	0	0	0	0
0	0	0	0	0	0	0	0	0	0	0	0	0	0	0	0	0	0	0	0	0	0	0	0	0	0	0	0	0	0	0	0	0	0	0	0	0	0	0	0	0	0	0	0	0	0	0	0	0	0
0	0	0	0	0	0	0	0	0	0	0	0	0	0	0	0	0	0	0	0	0	0	0	0	0	0	0	0	0	0	0	0	0	0	0	0	0	0	0	0	0	0	0	0	0	0	0	0	0	0
0	0	0	0	0	0	0	0	0	0	0	0	0	0	0	0	0	0	0	0	0	0	0	0	0	0	0	0	0	0	0	0	0	0	0	0	0	0	0	0	0	0	0	0	0	0	0	0	0	0
0	0	0	0	0	0	0	0	0	0	0	0	0	0	0	0	0	0	0	0	0	0	0	0	0	0	0	0	0	0	0	0	0	0	0	0	0	0	0	0	0	0	0	0	0	0	0	0	0	0
0	0	0	0	0	0	0	0	0	0	0	0	0	0	0	0	0	0	0	0	0	0	0	0	0	0	0	0	0	0	0	0	0	0	0	0	0	0	0	0	0	0	0	0	0	0	0	0	0	0
0.616	0.744	0.867	0.9767	1.0663	1.1323	1.175	1.198	1.2074	1.2098	1.2101	1.2102	1.2085	1.2003	1.1797	1.1415	1.0837	1.0083	0.9224	0.8372	0.767	0.7269	0.7311	0.7907	0.912	1.0956	1.3355	1.6196	1.9305	2.2476	2.5496	2.8172	3.0356	3.1959	3.2956	3.3375	3.3282	3.2754	3.1866	3.0672	2.9205	2.7479	2.5505	2.3297	2.0888	1.8337	1.572	1.3131	1.0666	0.8409
0	0	0	0	0	0	0	0	0	0	0	0	0	0	0	0	0	0	0	0	0	0	0	0	0	0	0	0	0	0	0	0	0	0	0	0	0	0	0	0	0	0	0	0	0	0	0	0	0	0
0	0	0	0	0	0	0	0	0	0	0	0	0	0	0	0	0	0	0	0	0	0	0	0	0	0	0	0	0	0	0	0	0	0	0	0	0	0	0	0	0	0	0	0	0	0	0	0	0	0
0	0	0	0	0	0	0	0	0	0	0	0	0	0	0	0	0	0	0	0	0	0	0	0	0	0	0	0	0	0	0	0	0	0	0	0	0	0	0	0	0	0	0	0	0	0	0	0	0	0
0	0	0	0	0	0	0	0	0	0	0	0	0	0	0	0	0	0	0	0	0	0	0	0	0	0	0	0	0	0	0	0	0	0	0	0	0	0	0	0	0	0	0	0	0	0	0	0	0	0
0	0	0	0	0	0	0	0	0	0	0	0	0	0	0	0	0	0	0	0	0	0	0	0	0	0	0	0	0	0	0	0.0001	0.0001	0.0003	0.0007	0.0015	0.0031	0.006	0.0111	0.0198	0.034	0.056	0.0887	0.135	0.1974	0.2773	0.3743	0.4855	0.6049	0.7242
0	0	0	0	0	0	0	0	0	0	0	0	0	0	0	0	0	0	0	0	0	0	0	0	0	0	0	0	0	0	0	0	0	0	0	0	0	0	0	0	0	0	0	0	0	0	0	0	0	0
0	0	0	0	0	0	0	0	0	0	0	0	0	0	0	0	0	0	0	0	0	0	0	0	0	0	0	0	0	0	0	0	0	0	0	0.0001	0.0001	0.0003	0.0007	0.0015	0.0031	0.006	0.0111	0.0198	0.034	0.056	0.0887	0.135	0.1974	0.2773
0	0	0	0	0	0	0	0	0	0	0	0	0	0	0	0	0	0	0	0	0	0	0	0	0	0	0	0	0	0	0	0	0	0	0	0	0	0	0	0	0	0	0	0	0	0	0	0	0	0
0	0	0	0	0	0	0	0	0	0	0	0	0	0	0	0	0	0	0	0	0	0	0	0	0	0	0	0	0	0	0	0	0	0	0	0	0	0	0	0	0	0	0	0	0	0	0	0	0	0
0	0	0	0	0	0	0	0	0	0	0	0	0	0	0	0	0	0	0	0	0	0	0	0	0	0	0	0	0	0	0	0	0	0	0	0	0	0	0	0	0	0	0	0	0	0	0	0	0	0
0	0	0	0	0	0	0	0	0	0	0	0	0	0	0	0	0	0	0	0	0	0	0	0	0	0	0	0	0	0	0	0	0	0	0	0	0	0	0	0	0	0	0	0	0	0	0	0	0	0
0	0	0	0	0	0	0	0	0	0	0	0	0	0	0	0	0	0	0	0	0	0	0	0	0	0	0	0	0	0	0	0	0	0	0	0	0	0	0	0	0	0	0	0	0	0	0	0	0	0
0	0	0	0	0	0	0	0	0	0	0	0	0	0	0	0	0	0	0	0	0	0	0	0	0	0	0	0	0	0	0	0	0	0	0	0	0	0	0	0	0	0	0	0	0	0	0	0	0	0
0	0	0	0	0	0	0	0	0	0	0	0	0	0	0	0	0	0	0	0	0	0	0	0	0	0	0	0	0.0001	0.0001	0.0003	0.0007	0.0015	0.0031	0.006	0.0111	0.0198	0.034	0.056	0.0887	0.135	0.1975	0.2776	0.375	0.487	0.608	0.7302	0.8441	0.9405	1.0116
0	0	0	0	0	0	0	0	0	0	0	0	0	0	0	0	0	0	0	0	0	0	0	0	0	0	0	0	0	0	0	0	0	0	0	0	0	0	0	0	0	0	0	0	0	0	0	0	0	0
0.0671	0.1085	0.1689	0.2534	0.366	0.5093	0.6828	0.8822	1.0985	1.3185	1.5256	1.7018	1.8304	1.8983	1.8983	1.8304	1.7018	1.5256	1.3185	1.0985	0.8822	0.6828	0.5093	0.366	0.2534	0.1689	0.1085	0.0671	0.0399	0.0229	0.0126	0.0067	0.0034	0.0017	0.0008	0.0004	0.0002	0.0001	0	0	0	0.0001	0.0001	0.0003	0.0007	0.0015	0.0031	0.006	0.0112	0.02
0	0	0	0	0	0	0	0	0	0	0	0	0	0	0	0	0	0	0	0	0	0	0	0	0	0	0	0	0	0	0	0	0	0	0	0	0	0	0	0	0	0	0	0	0	0	0	0	0	0
0	0	0	0	0	0	0	0	0	0	0	0	0	0	0	0	0	0	0	0	0	0	0	0	0	0	0	0	0	0	0	0	0	0	0	0	0	0	0	0	0	0	0	0	0	0	0	0	0	0
0	0	0	0	0	0	0	0	0	0	0	0	0	0	0	0	0	0	0	0	0	0	0	0	0	0	0	0	0	0	0	0	0	0	0	0	0	0	0	0	0	0	0	0	0	0	0	0	0	0
0	0	0	0	0	0	0	0	0	0	0	0	0	0	0	0	0	0	0	0	0	0	0	0	0	0	0	0	0	0	0	0	0	0	0	0	0	0	0	0	0	0	0	0	0	0	0	0	0	0
0.9777	0.9975	0.9779	0.9214	0.8346	0.7273	0.6109	0.4965	0.3941	0.3113	0.2534	0.2237	0.2237	0.2534	0.3113	0.3941	0.4965	0.6109	0.7273	0.8346	0.9214	0.9779	0.9975	0.9777	0.9207	0.8331	0.7242	0.6049	0.4855	0.3743	0.2773	0.1974	0.135	0.0887	0.056	0.034	0.0198	0.0111	0.006	0.0031	0.0015	0.0007	0.0003	0.0001	0.0001	0	0	0	0	0
0	0	0	0	0	0	0	0	0	0	0	0	0	0	0	0	0	0	0	0	0	0	0	0	0	0	0	0	0	0	0	0	0	0	0	0	0	0	0	0	0	0	0	0	0	0	0	0	0	0
0	0	0	0	0	0	0	0	0	0	0	0	0	0	0	0	0	0	0	0	0	0	0	0	0	0	0	0	0	0	0	0	0	0	0	0	0	0	0	0	0	0	0	0	0	0	0	0	0	0
0	0	0	0	0	0	0	0	0	0	0	0	0	0	0	0	0	0	0	0	0	0	0	0	0	0	0	0	0	0	0	0	0	0	0	0	0	0	0	0	0	0	0	0	0	0	0	0	0	0
0	0	0	0	0	0	0	0	0	0	0	0	0	0	0	0	0	0	0	0	0	0	0	0	0	0	0	0	0	0	0	0	0	0	0	0	0	0	0	0	0	0	0	0	0	0	0	0	0	0
0	0	0	0	0	0	0	0	0	0	0	0	0	0	0	0	0	0	0	0	0	0	0	0	0	0	0	0	0.0001	0.0001	0.0003	0.0007	0.0015	0.0031	0.006	0.0111	0.0198	0.034	0.056	0.0887	0.135	0.1974	0.2773	0.3743	0.4855	0.6049	0.7242	0.8331	0.9207	0.9776
0	0	0	0	0	0	0	0	0	0	0	0	0	0	0	0	0	0	0	0	0	0	0	0	0	0	0	0	0	0	0	0	0	0	0	0	0	0	0	0	0	0	0	0	0	0	0	0	0	0
0	0	0	0	0	0	0	0	0	0	0	0	0	0	0	0	0	0	0	0	0	0	0	0	0	0	0	0	0	0	0	0	0	0	0	0	0	0	0	0	0	0	0	0	0	0	0	0	0	0
0	0	0	0	0	0	0	0	0	0	0	0	0	0	0	0	0	0	0	0	0	0	0	0	0	0	0	0	0	0	0	0	0	0	0	0	0	0	0	0	0	0	0	0	0	0	0	0	0	0
0	0	0	0	0	0	0	0	0	0	0	0	0	0	0	0	0	0	0	0	0	0	0	0	0	0	0	0	0	0	0	0	0	0	0	0	0	0	0	0	0	0	0	0	0	0	0	0	0	0
0	0	0	0	0	0	0	0	0	0	0	0	0	0	0	0	0	0	0	0	0	0	0	0	0	0	0	0	0	0	0	0	0	0	0	0	0	0	0	0	0	0	0	0	0	0	0	0	0	0
0	0	0	0	0	0	0	0	0	0	0	0	0	0	0	0	0	0	0	0	0	0	0	0	0	0	0	0	0	0	0	0	0	0	0	0	0	0	0	0	0	0	0	0	0	0	0	0	0	0
0	0	0	0	0	0	0	0	0	0	0	0	0	0	0	0	0	0	0	0	0	0	0	0	0	0	0	0	0	0	0	0	0	0	0	0	0	0	0	0	0	0	0	0	0	0	0	0	0	0
0.8331	0.9207	0.9776	0.9974	0.9776	0.9207	0.8331	0.7242	0.6049	0.4855	0.3743	0.2773	0.1974	0.135	0.0887	0.056	0.034	0.0198	0.0111	0.006	0.0031	0.0015	0.0007	0.0003	0.0001	0.0001	0	0	0	0	0	0	0	0	0	0	0	0	0	0	0	0	0	0	0	0	0	0	0	0
1.8019	2.1085	2.4065	2.6844	2.932	3.1419	3.3089	3.4305	3.5073	3.5425	3.5424	3.5161	3.4748	3.4305	3.3941	3.3737	3.373	3.3899	3.4167	3.4411	3.4481	3.4226	3.3521	3.2293	3.0539	2.8331	2.5814	2.3178	2.0635	1.8382	1.6573	1.5301	1.4586	1.4389	1.4628	1.5204	1.6019	1.6999	1.8095	1.9282	2.0546	2.1876	2.3252	2.4638	2.5982	2.722	2.8282	2.9092	2.9578	2.9672
1.6647	1.8446	1.974	2.0439	2.0531	2.0082	1.9225	1.813	1.6967	1.5873	1.493	1.4158	1.3527	1.2976	1.2443	1.1889	1.1315	1.0755	1.0274	0.9937	0.9792	0.9846	1.0065	1.0373	1.0671	1.0863	1.0874	1.0677	1.0295	0.9799	0.9291	0.8884	0.8673	0.8716	0.9024	0.9557	1.0241	1.0981	1.1686	1.2287	1.2747	1.3061	1.3245	1.3322	1.3307	1.3193	1.2953	1.2551	1.1948	1.1126
0	0	0	0	0	0	0	0	0	0	0	0	0	0	0	0	0	0	0	0	0	0	0	0	0	0	0	0	0	0	0	0	0	0	0	0	0	0	0	0	0	0	0	0	0	0	0	0	0	0
0.0007	0.0015	0.0031	0.006	0.0112	0.02	0.0344	0.0571	0.091	0.1397	0.2068	0.2951	0.4067	0.5423	0.7008	0.88	1.0765	1.287	1.5083	1.7377	1.9724	2.2084	2.4395	2.6558	2.8441	2.9887	3.0735	3.0853	3.0163	2.8663	2.6433	2.3627	2.045	1.7126	1.3869	1.0856	0.8209	0.5995	0.4227	0.2877	0.1889	0.1196	0.0731	0.043	0.0244	0.0133	0.007	0.0036	0.0017	0.0008
0	0	0	0	0	0	0	0	0	0	0	0	0	0	0	0	0	0	0	0	0	0	0	0	0	0	0	0	0	0	0	0	0	0	0	0	0	0	0	0	0	0	0	0	0	0	0	0	0	0
0	0	0	0	0	0	0	0	0	0	0	0	0	0	0	0	0	0	0	0	0	0	0.0001	0.0001	0.0003	0.0007	0.0015	0.0031	0.006	0.0111	0.0198	0.034	0.056	0.0887	0.135	0.1974	0.2773	0.3743	0.4855	0.6049	0.7242	0.8331	0.9207	0.9776	0.9974	0.9776	0.9207	0.8331	0.7242	0.6049
0	0	0	0	0	0	0	0	0	0	0	0	0	0	0	0	0	0	0	0	0	0	0	0	0	0	0	0	0	0	0	0	0	0	0	0	0	0	0	0	0	0	0	0	0	0	0	0	0	0
0	0	0	0	0	0	0	0	0	0	0	0	0	0	0	0	0	0	0	0	0	0	0	0	0	0	0	0	0	0	0	0	0	0	0	0	0	0	0	0	0	0	0	0	0	0	0	0	0	0
0	0	0	0	0	0	0	0	0	0	0	0	0	0	0	0	0	0	0	0	0	0	0	0	0	0	0	0	0	0	0	0	0	0	0	0	0	0	0	0	0	0	0	0	0	0	0	0	0	0
0	0	0	0	0	0	0	0	0	0	0	0	0	0	0	0	0	0	0	0	0	0	0	0	0	0	0	0	0	0	0	0	0	0	0	0	0	0	0	0	0	0	0	0	0	0	0	0	0	0
0	0	0	0	0	0	0	0	0	0	0	0	0	0	0	0	0	0	0	0	0	0	0	0	0	0	0	0	0	0	0	0	0	0	0	0	0	0	0	0	0	0	0	0	0	0	0	0	0	0
0	0	0	0	0	0	0	0	0	0	0	0	0	0	0	0	0	0	0	0	0	0	0	0	0	0	0	0	0	0	0	0	0	0	0	0	0	0	0	0	0	0	0	0	0	0	0	0	0	0
0	0	0	0	0	0	0	0	0	0	0	0	0	0	0	0	0	0	0	0	0	0	0	0	0	0	0	0	0	0	0	0	0	0	0	0	0	0	0	0	0	0	0	0	0	0	0	0	0	0
0	0	0	0	0	0	0	0	0	0	0	0	0	0	0	0	0	0	0	0	0	0	0	0	0	0	0	0	0	0	0	0	0	0	0	0	0	0	0	0	0	0	0	0	0	0	0	0	0	0
0	0	0	0	0	0	0	0	0	0	0	0	0	0	0	0	0	0	0	0	0	0	0	0	0	0	0	0	0	0	0	0	0	0	0	0	0	0	0	0	0	0	0	0	0	0	0	0	0	0
0.9777	0.9975	0.9779	0.9214	0.8346	0.7273	0.6109	0.4965	0.3941	0.3113	0.2534	0.2237	0.2237	0.2534	0.3113	0.3941	0.4965	0.6109	0.7273	0.8346	0.9214	0.9779	0.9975	0.9777	0.9207	0.8331	0.7242	0.6049	0.4855	0.3743	0.2773	0.1974	0.135	0.0887	0.056	0.034	0.0198	0.0111	0.006	0.0031	0.0015	0.0007	0.0003	0.0001	0.0001	0	0	0	0	0
0	0	0	0	0	0	0	0	0	0	0	0	0	0	0	0	0	0	0	0	0	0	0	0	0	0	0	0	0	0	0	0	0	0	0	0	0	0	0	0	0	0	0	0	0	0	0	0	0	0
0	0	0	0	0	0	0	0	0	0	0	0	0	0	0	0	0	0	0	0	0	0	0	0	0	0	0	0	0	0	0	0	0	0	0	0	0	0	0	0	0	0	0	0	0	0	0	0	0	0
0	0	0	0	0	0	0	0	0	0	0	0	0	0	0	0	0	0	0	0	0	0	0	0	0	0	0	0	0	0	0	0	0	0	0	0	0	0	0	0	0	0	0	0	0	0	0	0	0	0
0	0	0	0	0	0	0	0	0	0	0	0	0	0	0	0	0	0	0	0	0	0	0.0001	0.0001	0.0003	0.0007	0.0015	0.0031	0.006	0.0111	0.0198	0.034	0.056	0.0887	0.135	0.1974	0.2773	0.3743	0.4855	0.6049	0.7242	0.8331	0.9207	0.9776	0.9974	0.9776	0.9207	0.8331	0.7242	0.6049
0	0	0	0	0	0	0	0	0	0	0	0	0	0	0	0	0	0	0	0	0	0	0	0	0	0	0	0	0	0	0	0	0	0	0	0	0	0	0	0	0	0	0	0	0	0	0	0	0	0
0	0	0	0	0	0	0	0	0	0	0	0	0	0	0	0	0	0	0	0	0	0	0	0	0	0	0	0	0	0	0	0	0	0	0	0	0	0	0	0	0	0	0	0	0	0	0	0	0	0
0	0	0	0	0	0	0	0	0	0	0	0	0	0	0	0	0	0	0	0	0	0	0	0	0	0	0	0	0	0	0	0	0	0	0	0	0	0	0	0	0	0	0	0	0	0	0	0	0	0
0	0	0	0	0	0	0	0	0	0	0	0	0	0	0	0	0	0	0	0	0	0	0	0	0	0	0	0	0	0	0	0	0	0	0	0	0	0	0	0	0	0	0	0	0	0	0	0	0	0
0	0	0	0	0	0	0	0	0	0	0	0	0	0	0	0	0	0	0	0	0	0	0	0	0	0	0	0	0	0	0	0	0	0	0	0	0	0	0	0	0	0	0	0	0	0	0	0	0	0
0	0	0	0	0	0	0	0	0	0	0	0	0	0	0	0	0	0	0	0	0	0	0.0001	0.0001	0.0003	0.0007	0.0015	0.0031	0.006	0.0111	0.0198	0.034	0.056	0.0887	0.135	0.1974	0.2773	0.3743	0.4855	0.6049	0.7242	0.8331	0.9207	0.9776	0.9974	0.9776	0.9207	0.8331	0.7242	0.6049
0	0	0	0	0	0	0	0	0	0	0	0	0	0	0	0	0	0	0	0	0	0	0	0	0	0	0	0	0	0	0	0	0	0	0	0	0	0	0	0	0	0	0	0	0	0	0	0	0	0
0	0	0	0	0	0	0	0	0	0	0	0	0	0	0	0	0	0	0	0	0	0	0	0	0	0	0	0	0	0	0	0	0	0	0	0	0	0	0	0	0	0	0	0	0	0	0	0	0	0
0	0	0	0	0	0	0	0	0	0	0	0	0	0	0	0	0	0	0	0	0	0	0	0	0	0	0	0	0.0001	0.0001	0.0003	0.0007	0.0015	0.0031	0.006	0.0111	0.0198	0.034	0.056	0.0887	0.135	0.1974	0.2773	0.3743	0.4855	0.6049	0.7242	0.8331	0.9207	0.9776
0	0	0	0	0	0	0	0	0	0	0	0	0	0	0	0	0	0	0	0	0	0	0	0	0	0	0	0	0	0	0	0	0	0	0	0	0	0	0	0	0	0	0	0	0	0	0	0	0	0
0	0	0	0	0	0	0	0	0	0	0	0	0	0	0	0	0	0	0	0	0	0	0	0	0	0	0	0	0	0	0	0	0	0	0	0	0	0	0	0	0	0	0	0	0	0	0	0	0	0
0	0	0	0	0	0	0	0	0	0	0	0	0	0	0	0	0	0	0	0	0	0	0	0	0	0	0	0	0	0	0	0	0	0	0	0	0	0	0	0	0	0	0	0	0	0	0	0	0	0
0	0	0	0	0	0	0	0	0	0	0	0	0	0	0	0	0	0	0	0	0	0	0	0	0	0	0	0	0	0	0	0	0	0	0	0	0	0	0	0	0	0	0	0	0	0	0	0	0	0
0	0	0	0	0	0	0	0	0	0	0	0	0	0	0	0	0	0	0	0	0	0	0	0	0	0	0	0	0	0	0	0	0	0	0	0	0	0	0	0	0	0	0	0	0	0	0	0	0	0
0	0	0	0	0	0	0	0	0	0	0	0	0	0	0	0	0	0	0	0	0	0	0	0	0	0	0	0	0	0	0	0	0	0	0	0	0	0	0	0	0	0	0	0	0	0	0	0	0	0
0	0	0	0	0	0	0	0	0	0	0	0	0	0	0	0	0	0	0	0	0	0	0	0	0	0	0	0	0	0	0	0	0	0	0	0	0	0	0	0	0	0	0	0	0	0	0	0	0	0
0	0	0	0	0	0	0	0	0	0	0	0	0	0	0	0	0	0	0	0	0	0	0	0	0	0	0	0	0	0	0	0	0	0	0	0	0	0	0	0	0	0	0	0	0	0	0	0	0	0
0	0	0	0	0	0	0	0	0	0	0	0	0	0	0	0	0	0	0	0	0	0	0	0	0	0	0	0	0	0	0	0	0	0	0	0	0	0	0	0	0	0	0	0	0	0	0	0	0	0
0	0	0	0	0	0	0	0	0	0	0	0	0	0	0	0	0	0	0	0	0	0	0	0	0	0	0	0	0	0	0	0	0	0	0	0	0	0	0	0	0	0	0	0	0	0	0	0	0	0
0	0	0	0	0	0	0	0	0	0	0	0	0	0	0	0	0	0	0	0	0	0	0	0	0	0	0	0	0	0	0	0	0	0	0	0	0	0	0	0	0	0	0	0	0	0	0	0	0	0
0	0	0	0	0	0	0	0	0	0	0	0	0	0	0	0	0	0	0	0	0	0	0	0	0	0	0	0	0	0	0	0	0	0	0	0	0	0	0	0	0	0	0	0	0	0	0	0	0	0
0	0	0	0	0	0	0	0	0	0	0	0	0	0	0	0	0	0	0	0	0	0	0	0	0	0	0	0	0	0	0	0	0	0	0	0	0	0	0	0	0	0	0	0	0	0	0	0	0	0
0	0	0	0	0	0	0	0	0	0	0	0	0	0	0	0	0	0	0	0	0	0	0	0	0	0	0	0	0	0	0	0	0	0	0	0	0	0	0	0	0	0	0	0	0	0	0	0	0	0
0	0	0	0	0	0	0	0	0	0	0	0	0	0	0	0	0	0	0	0	0	0	0	0	0	0	0	0	0	0	0	0	0	0	0	0	0	0	0	0	0	0	0	0	0	0	0	0	0	0
0	0	0	0	0	0	0	0	0	0	0	0	0	0	0	0	0	0	0	0	0	0	0	0	0	0	0	0	0	0	0	0	0	0	0	0	0	0	0	0	0	0	0	0	0	0	0	0	0	0
0	0	0	0	0	0	0	0	0	0	0	0	0	0	0	0	0	0	0	0	0	0	0	0	0	0	0	0	0	0	0	0	0	0	0	0	0	0	0	0	0	0	0	0	0	0	0	0	0	0
0	0	0	0	0	0	0	0	0	0	0	0	0	0	0	0	0	0	0	0	0	0	0	0	0	0	0	0	0	0	0	0	0	0	0	0	0	0	0	0	0	0	0	0	0	0	0	0	0	0
0	0	0	0	0	0	0	0	0	0	0	0	0	0	0	0	0	0	0	0	0	0	0	0	0	0	0	0	0	0	0	0	0	0	0	0	0	0	0	0	0	0	0	0	0	0	0	0	0	0
0	0	0	0	0	0	0	0	0	0	0	0	0	0	0	0	0	0	0	0	0	0	0	0	0	0	0	0	0	0	0	0	0	0	0	0	0	0	0	0	0	0	0	0	0	0	0	0	0	0
0.0031	0.006	0.0111	0.0198	0.034	0.056	0.0887	0.135	0.1974	0.2773	0.3743	0.4855	0.6049	0.7242	0.8331	0.9207	0.9776	0.9974	0.9776	0.9207	0.8331	0.7242	0.6049	0.4855	0.3743	0.2773	0.1974	0.135	0.0887	0.056	0.034	0.0198	0.0111	0.006	0.0031	0.0015	0.0007	0.0003	0.0001	0.0001	0	0	0	0	0	0	0	0	0	0
0	0	0	0	0	0	0	0	0	0	0	0	0	0	0	0	0	0	0	0	0	0	0	0	0	0	0	0	0	0	0	0	0	0	0	0	0	0	0	0	0	0	0	0	0	0	0	0	0	0
0	0	0	0	0	0	0	0	0	0	0	0	0	0	0	0	0	0	0	0	0	0	0	0	0	0	0	0	0	0	0	0	0	0	0	0	0	0	0	0	0	0	0	0	0	0	0	0	0	0
0	0	0	0	0	0	0	0	0	0	0	0	0	0	0	0	0	0	0	0	0	0	0	0	0	0	0	0	0	0	0	0	0	0	0	0	0	0	0	0	0	0	0	0	0	0	0	0	0	0
0	0	0	0	0	0	0	0	0	0	0	0	0	0	0	0	0	0	0	0	0	0	0	0	0	0	0	0	0	0	0	0	0	0	0	0	0	0	0	0	0	0	0	0	0	0	0	0	0	0
0	0	0	0	0	0	0	0	0	0	0	0	0	0	0	0	0	0	0	0	0	0	0	0	0	0	0	0	0	0	0	0	0	0	0	0	0	0	0	0	0	0	0	0	0	0	0	0	0	0
0	0	0	0	0	0	0	0	0	0	0	0	0	0	0	0	0	0	0	0	0	0	0	0	0	0	0	0	0	0	0	0	0	0	0	0	0	0	0	0	0	0	0	0	0	0	0	0	0	0
0	0	0	0	0	0	0	0	0	0	0	0	0	0	0	0	0	0	0	0	0	0	0	0	0	0	0	0	0	0	0	0	0	0	0	0	0	0	0	0	0	0	0	0	0	0	0	0	0	0
0	0	0	0	0	0	0	0	0	0	0	0	0	0	0	0	0	0	0	0	0	0	0	0	0	0	0	0	0	0	0	0	0	0	0	0	0	0	0	0	0	0	0	0	0	0	0	0	0	0
0	0	0	0	0	0	0	0	0	0	0	0	0	0	0	0	0	0	0	0	0	0	0	0	0	0	0	0	0	0	0	0	0	0	0	0	0	0	0	0	0	0	0	0	0	0	0	0	0	0
0	0	0	0	0	0	0	0	0	0	0	0	0	0	0	0	0	0	0	0	0	0	0	0	0	0	0	0	0	0	0	0	0	0	0	0	0	0	0	0	0	0	0	0	0	0	0	0	0	0
0	0	0	0	0	0	0	0	0	0	0	0	0	0	0	0	0	0	0	0	0	0	0	0	0	0	0	0	0	0	0	0	0	0	0	0	0	0	0	0	0	0	0	0	0	0	0	0	0	0
0	0	0	0	0	0	0	0	0	0	0	0	0	0	0	0	0	0	0	0	0	0	0	0	0	0	0	0	0	0	0	0	0	0	0	0	0	0	0	0	0	0	0	0	0	0	0	0	0	0
0	0	0	0	0	0	0	0	0	0	0	0	0	0	0	0	0	0	0	0	0	0	0	0	0	0	0	0	0	0	0	0	0	0	0	0	0	0	0	0	0	0	0	0	0	0	0	0	0	0
0.0887	0.135	0.1974	0.2773	0.3743	0.4855	0.6049	0.7242	0.8331	0.9207	0.9776	0.9974	0.9776	0.9207	0.8331	0.7242	0.6049	0.4855	0.3743	0.2773	0.1974	0.135	0.0887	0.056	0.034	0.0198	0.0111	0.006	0.0031	0.0015	0.0007	0.0003	0.0001	0.0001	0	0	0	0	0	0	0	0	0	0	0	0	0	0	0	0
0	0	0	0	0	0	0	0	0	0	0	0	0	0	0	0	0	0	0	0	0	0	0	0	0	0	0	0	0	0	0	0	0	0	0	0	0	0	0	0	0	0	0	0	0	0	0	0	0	0
0.2773	0.3743	0.4855	0.6049	0.7242	0.8331	0.9207	0.9776	0.9974	0.9776	0.9207	0.8331	0.7242	0.6049	0.4855	0.3743	0.2773	0.1974	0.135	0.0887	0.056	0.034	0.0198	0.0111	0.006	0.0031	0.0015	0.0007	0.0003	0.0001	0.0001	0	0	0	0	0	0	0	0	0	0	0	0	0.0001	0.0001	0.0003	0.0007	0.0015	0.0031	0.006
0	0	0	0	0	0	0	0	0	0	0	0	0	0	0	0	0	0	0	0	0	0	0	0	0	0	0	0	0	0	0	0	0	0	0	0	0	0	0	0	0	0	0	0	0	0	0	0	0	0
0	0	0	0	0	0	0	0	0	0	0	0	0	0	0	0	0	0	0	0	0	0	0	0	0	0	0	0	0	0	0	0	0	0	0	0	0	0	0	0	0	0	0	0	0	0	0	0	0	0
0	0	0	0	0	0	0	0	0	0	0	0	0	0	0	0	0	0	0	0	0	0	0	0	0	0	0	0	0	0	0	0	0	0	0	0	0	0	0	0	0	0	0	0	0	0	0	0	0	0
0	0	0	0	0	0	0	0	0	0	0	0	0	0	0	0	0	0	0	0	0	0	0	0	0	0	0	0	0	0	0	0	0	0	0	0	0	0	0	0	0	0	0	0	0	0	0	0	0	0
0.9207	0.9776	0.9974	0.9776	0.9207	0.8331	0.7242	0.6049	0.4855	0.3743	0.2773	0.1974	0.135	0.0887	0.056	0.034	0.0198	0.0111	0.006	0.0031	0.0015	0.0007	0.0003	0.0001	0.0001	0	0	0	0	0	0	0	0	0	0	0	0	0	0	0	0	0	0	0	0	0	0	0	0	0
0	0	0	0	0	0	0	0	0	0	0	0	0	0	0	0	0	0	0	0	0	0	0	0	0	0	0	0	0	0	0	0	0	0	0	0	0	0	0	0	0	0	0	0	0	0	0	0	0	0
0	0	0	0	0	0	0	0	0	0	0	0	0	0	0	0	0	0	0	0	0	0	0	0	0	0	0	0	0	0	0	0	0	0	0	0	0	0	0	0	0	0	0	0	0	0	0	0	0	0
0	0	0	0	0	0	0	0	0	0	0	0	0	0	0	0	0	0	0	0	0	0	0	0	0	0	0	0	0	0	0	0	0	0	0	0	0	0	0	0	0	0	0	0	0	0	0	0	0	0
0.968	1.1181	1.2549	1.3717	1.4631	1.5256	1.5573	1.5573	1.5256	1.4631	1.3717	1.2549	1.1181	0.968	0.8129	0.6609	0.5194	0.3941	0.2884	0.2034	0.1382	0.0906	0.0574	0.0358	0.023	0.0171	0.0171	0.0229	0.0355	0.0567	0.089	0.1351	0.1974	0.2773	0.3743	0.4855	0.6049	0.7242	0.8331	0.9207	0.9776	0.9974	0.9776	0.9207	0.8331	0.7242	0.6049	0.4855	0.3743	0.2773
0	0	0	0	0	0	0	0	0	0	0	0	0	0	0	0	0	0	0	0	0	0	0	0	0	0	0	0	0	0	0	0	0	0	0	0	0	0	0	0	0	0	0	0	0	0	0	0	0	0
0	0	0	0	0	0	0	0	0	0	0	0	0	0	0	0	0	0	0	0	0	0	0	0	0	0	0	0	0	0	0	0	0	0	0	0	0	0	0	0	0	0	0	0	0	0	0	0	0	0
0	0	0	0	0	0	0	0	0	0	0	0	0	0	0	0	0	0	0	0	0	0	0	0	0	0	0	0	0	0	0	0	0	0	0	0	0	0	0	0	0	0	0	0	0	0	0	0	0	0
0	0	0	0	0	0	0	0	0	0	0	0	0	0	0	0	0	0	0	0	0	0	0	0	0	0	0	0	0	0	0	0	0	0	0	0	0	0	0	0	0	0	0	0	0	0	0	0	0	0
0	0	0	0	0	0	0	0	0	0	0	0	0	0	0	0	0	0	0	0	0	0	0	0	0	0	0	0	0	0	0	0	0	0	0	0	0	0	0	0	0	0	0	0	0	0	0	0	0	0
0	0	0	0	0	0	0	0	0	0	0	0	0	0	0	0	0	0	0	0	0	0	0	0	0	0	0	0	0	0	0.0001	0.0001	0.0003	0.0007	0.0015	0.0031	0.006	0.0111	0.0198	0.034	0.056	0.0887	0.135	0.1974	0.2773	0.3743	0.4855	0.6049	0.7242	0.8331
0	0	0	0	0	0	0	0	0	0	0	0	0	0	0	0	0	0	0	0	0	0	0	0	0	0	0	0	0	0	0	0	0	0	0	0	0	0	0	0	0	0	0	0	0	0	0	0	0	0
0	0	0	0	0	0	0	0	0	0	0	0	0	0	0	0	0	0	0	0	0	0	0	0	0	0	0	0	0	0	0	0	0	0	0	0	0	0	0	0	0	0	0	0	0	0	0	0	0	0
0	0	0	0	0	0	0	0	0	0	0	0	0	0	0	0	0	0	0	0	0	0	0	0	0	0	0	0	0	0	0	0	0	0	0	0	0	0	0	0	0	0	0	0	0	0	0	0	0	0
0	0	0	0	0	0	0	0	0	0	0	0	0	0	0	0	0	0	0	0	0	0	0	0	0	0	0	0	0	0	0	0	0	0	0	0	0	0	0	0	0	0	0	0	0	0	0	0	0	0
0	0	0	0	0	0	0	0	0	0	0	0	0	0	0	0	0	0	0	0	0	0	0	0	0	0	0	0	0	0	0	0	0	0	0	0	0	0	0	0	0	0	0	0	0	0	0	0	0	0
0	0	0	0	0	0	0	0	0	0	0	0	0	0	0	0	0	0	0	0	0	0	0	0	0	0	0	0	0	0	0	0	0	0	0	0	0	0	0	0	0	0	0	0	0	0	0	0	0	0
0	0	0	0	0	0	0	0	0	0	0	0	0	0	0	0	0	0	0	0	0	0	0	0	0	0	0	0	0	0	0	0	0	0	0	0	0	0	0	0	0	0	0	0	0	0	0	0	0	0
0	0	0	0	0	0	0	0	0	0	0	0	0	0	0	0	0	0	0	0	0	0	0	0	0	0	0	0	0	0	0	0	0	0	0	0	0	0	0	0	0	0	0	0	0	0	0	0	0	0
0	0	0	0	0	0	0	0	0	0	0	0	0	0	0	0	0	0	0	0	0	0	0	0	0	0	0	0	0	0	0	0	0	0	0	0	0	0	0	0	0	0	0	0	0	0	0	0	0	0
0	0	0	0	0	0	0	0	0	0	0	0	0	0	0	0	0	0	0	0	0	0	0	0	0	0	0	0	0	0	0	0	0	0	0	0	0	0	0	0	0	0	0	0	0	0	0	0	0	0
0	0	0	0	0	0	0	0	0	0	0	0	0	0	0	0	0	0	0	0	0	0	0	0	0	0	0	0	0	0	0	0	0	0	0	0	0	0	0	0	0	0	0	0	0	0	0	0	0	0
0	0	0	0	0	0	0	0	0	0	0	0	0	0	0	0	0	0	0	0	0	0	0	0	0	0	0	0	0	0	0	0	0	0	0	0	0	0	0	0	0	0	0	0	0	0	0	0	0	0
0	0	0	0	0	0	0	0	0	0	0	0	0	0	0	0	0	0	0	0	0	0	0	0	0	0	0	0	0	0	0	0	0	0	0	0	0	0	0	0	0	0	0	0	0	0	0	0	0	0
0	0	0	0	0	0	0	0	0	0	0	0	0	0	0	0	0	0	0	0	0	0	0	0	0	0	0	0	0	0	0	0	0	0	0	0	0	0	0	0	0	0	0	0	0	0	0	0	0	0
0	0	0	0	0	0	0	0	0	0	0	0	0	0	0	0	0	0	0	0	0	0	0	0	0	0	0	0	0	0	0	0	0	0	0	0	0	0	0	0	0	0	0	0	0	0	0	0	0	0
0	0	0	0	0	0	0	0	0	0	0	0	0	0	0	0	0	0	0	0	0	0	0	0	0	0	0	0	0	0	0	0	0	0	0	0	0	0	0	0	0	0	0	0	0	0	0	0	0	0
0	0	0	0	0	0	0	0	0	0	0	0	0	0	0	0	0	0	0	0	0	0	0	0	0	0	0	0	0	0	0	0	0	0	0	0	0	0	0	0	0	0	0	0	0	0	0	0	0	0
0	0	0	0	0	0	0	0	0	0	0	0	0	0	0	0	0	0	0	0	0	0	0	0	0	0	0	0	0	0	0	0	0	0	0	0	0	0	0	0	0	0	0	0	0	0	0	0	0	0
0	0	0	0	0	0	0	0	0	0	0	0	0	0	0	0	0	0	0	0	0	0	0	0	0	0	0	0	0	0	0	0	0	0	0	0	0	0	0	0	0	0	0	0	0	0	0	0	0	0
0	0	0	0	0	0	0	0	0	0	0	0	0	0	0	0	0	0	0	0	0	0	0	0	0	0	0	0	0	0	0	0	0	0	0	0	0	0	0	0	0	0	0	0	0	0	0	0	0	0
0	0	0	0	0	0	0	0	0	0	0	0	0	0	0	0	0	0	0	0	0	0	0	0	0	0	0	0	0	0	0	0	0	0	0	0	0	0	0	0	0	0	0	0	0	0	0	0	0	0
0	0	0	0	0	0	0	0	0	0	0	0	0	0	0	0	0	0	0	0	0	0	0	0	0	0	0	0	0	0	0	0	0	0	0	0	0	0	0	0	0	0	0	0	0	0	0	0	0	0
0	0	0	0	0	0	0	0	0	0	0	0	0	0	0	0	0	0	0	0	0	0	0	0	0	0	0	0	0	0	0	0	0	0	0	0	0	0	0	0	0	0	0	0	0	0	0	0	0	0
0	0	0	0	0	0	0	0	0	0	0	0	0	0	0	0	0	0	0	0	0	0	0	0	0	0	0	0	0	0	0	0	0	0.0001	0.0001	0.0003	0.0007	0.0015	0.0031	0.006	0.0111	0.0198	0.034	0.056	0.0887	0.135	0.1974	0.2773	0.3743	0.4855
0	0	0	0	0	0	0	0	0	0	0	0	0	0	0	0	0	0	0	0	0	0	0	0	0	0	0	0	0	0	0	0	0	0	0	0	0	0	0	0	0	0	0	0	0	0	0	0	0	0
0	0	0	0	0	0	0	0	0	0	0	0	0	0	0	0	0	0	0	0	0	0	0	0	0	0	0	0	0	0	0	0	0	0	0	0	0	0	0	0	0	0	0	0	0	0	0	0	0	0
0	0	0	0	0	0	0	0	0	0	0	0	0	0	0	0	0	0	0	0	0	0	0	0	0	0	0	0	0	0	0	0	0	0	0	0	0	0	0	0	0	0	0	0	0	0	0	0	0	0
0	0	0	0	0	0	0	0	0	0	0	0	0	0	0	0	0	0	0	0	0	0	0	0	0	0	0	0	0	0	0	0	0	0	0	0	0	0	0	0	0	0	0	0	0	0	0	0	0	0
0	0	0	0	0	0	0	0	0	0	0.0001	0.0001	0.0003	0.0007	0.0015	0.0031	0.006	0.0111	0.0198	0.034	0.056	0.0887	0.135	0.1974	0.2773	0.3743	0.4855	0.6049	0.7242	0.8331	0.9207	0.9776	0.9974	0.9776	0.9207	0.8331	0.7242	0.6049	0.4855	0.3743	0.2773	0.1974	0.135	0.0887	0.056	0.034	0.0198	0.0111	0.006	0.0031
0	0	0	0	0	0	0	0	0	0	0	0	0.0001	0.0001	0.0003	0.0007	0.0015	0.0031	0.006	0.0111	0.0198	0.034	0.056	0.0887	0.135	0.1974	0.2773	0.3743	0.4855	0.6049	0.7242	0.8331	0.9207	0.9776	0.9974	0.9776	0.9207	0.8331	0.7242	0.6049	0.4855	0.3743	0.2773	0.1974	0.135	0.0887	0.056	0.034	0.0198	0.0111
0	0	0	0	0	0	0	0	0	0	0	0	0	0	0	0	0	0	0	0	0	0	0	0	0	0	0	0	0	0	0	0	0	0	0	0	0	0	0	0	0	0	0	0	0	0	0	0	0	0
0	0	0	0	0	0	0	0	0	0	0	0	0	0	0	0	0	0	0	0	0	0	0	0	0	0	0	0	0	0	0	0	0	0	0	0	0	0	0	0	0	0	0	0	0	0	0	0	0	0
0	0	0	0	0	0	0	0	0	0	0	0	0	0	0	0	0	0	0	0	0	0	0	0	0	0	0	0	0	0	0	0	0	0	0	0	0	0	0	0	0	0	0	0	0	0	0	0	0	0
0	0	0	0	0	0	0	0	0	0	0	0	0	0	0	0	0	0	0	0	0	0	0	0	0	0	0	0	0	0	0	0	0	0	0	0	0	0	0	0	0	0	0	0	0	0	0	0	0	0
0	0	0	0	0	0	0	0	0	0	0	0	0	0	0	0	0	0	0	0	0	0	0	0	0	0	0	0	0	0	0	0.0001	0.0001	0.0003	0.0007	0.0015	0.0031	0.006	0.0111	0.0198	0.034	0.056	0.0887	0.135	0.1974	0.2773	0.3743	0.4855	0.6049	0.7242
0	0	0	0	0	0	0	0	0	0	0	0	0	0	0	0	0	0	0	0	0	0	0	0	0	0	0	0	0	0	0	0	0	0	0	0	0	0	0	0	0	0	0	0	0	0	0	0	0	0
0	0	0	0	0	0	0	0	0	0	0	0	0	0	0	0	0	0	0	0	0	0	0	0	0	0	0	0	0	0	0	0	0	0	0	0	0	0	0	0	0	0	0	0	0	0	0	0	0	0
0	0	0	0	0	0	0	0	0	0	0	0	0	0	0	0	0	0	0	0	0	0	0	0	0	0	0	0	0	0	0	0	0	0	0	0	0	0	0	0	0	0	0	0	0	0	0	0	0	0
0	0	0	0	0	0	0	0	0	0	0	0	0	0	0	0	0	0	0	0	0	0	0	0	0	0	0	0	0	0	0	0	0	0	0	0	0	0	0	0	0	0	0	0	0	0	0	0	0	0
0	0	0	0	0	0	0	0	0	0	0	0	0	0	0	0	0	0	0	0	0	0	0	0	0	0	0	0	0	0	0	0	0	0	0	0	0	0	0	0	0	0	0	0	0	0	0	0	0	0
0	0	0	0	0	0	0	0	0	0	0	0	0	0	0	0	0	0	0	0	0	0	0	0	0	0	0	0	0	0	0	0	0	0	0	0	0	0	0	0	0	0	0	0	0	0	0	0	0	0
0	0	0	0	0	0	0	0	0	0	0	0	0	0	0	0	0	0	0	0	0	0	0	0	0	0	0	0	0	0	0	0	0	0	0	0	0	0	0	0	0	0	0	0	0	0	0	0	0	0
0	0	0	0	0	0	0	0	0	0	0	0	0	0	0	0	0	0	0	0	0	0	0	0	0	0	0	0	0	0	0	0	0	0	0	0	0	0	0	0	0	0	0	0	0	0	0	0	0	0
0	0	0	0	0	0	0	0	0	0	0	0	0	0	0	0	0	0	0	0	0	0	0	0	0	0	0	0	0	0	0	0	0	0	0	0	0	0	0	0	0	0	0	0	0	0	0	0	0	0
0	0	0	0	0	0	0	0	0	0	0	0	0	0	0	0	0	0	0	0	0	0	0	0	0	0	0	0	0	0	0	0	0	0	0	0	0	0	0	0	0	0	0	0	0	0	0	0	0	0
0	0	0	0	0	0	0	0	0	0	0	0	0	0	0	0	0	0	0	0	0	0	0	0	0	0	0	0	0	0	0	0	0	0	0	0	0	0	0	0	0	0	0	0	0	0	0	0	0	0
0	0	0	0	0	0	0	0	0	0	0	0	0	0	0	0	0	0	0	0	0	0	0	0	0	0	0	0	0	0	0	0	0	0	0	0	0	0	0	0	0	0	0	0	0	0	0	0	0	0
0	0	0	0	0	0	0	0	0	0	0	0	0	0	0	0	0	0	0	0	0	0	0	0	0	0	0	0	0	0	0	0	0	0	0	0	0	0	0	0	0	0	0	0	0	0	0	0	0	0
0.652	0.8605	1.0919	1.3322	1.5633	1.7648	1.9181	2.0089	2.0309	1.987	1.8887	1.7547	1.6065	1.4647	1.3452	1.2565	1.1989	1.1654	1.1443	1.1223	1.0873	1.0314	0.9517	0.8504	0.734	0.6111	0.4908	0.3813	0.2889	0.2174	0.169	0.1447	0.1447	0.1689	0.2172	0.2884	0.3803	0.4885	0.6065	0.725	0.8334	0.9208	0.9777	0.9974	0.9776	0.9207	0.8331	0.7242	0.6049	0.4855
0	0	0	0	0	0	0	0	0	0	0	0	0	0	0	0	0	0	0	0	0	0	0	0	0	0	0	0	0	0	0	0	0	0	0	0	0	0	0	0	0	0	0	0	0	0	0	0	0	0
0	0	0	0	0	0	0	0	0	0	0	0	0	0	0	0	0	0	0	0	0	0	0	0	0	0	0	0	0	0	0	0	0	0	0	0	0	0	0	0	0	0	0	0	0	0	0	0	0	0
0.0887	0.135	0.1974	0.2773	0.3743	0.4855	0.6049	0.7242	0.8331	0.9207	0.9776	0.9974	0.9776	0.9207	0.8331	0.7242	0.6049	0.4855	0.3743	0.2773	0.1974	0.135	0.0887	0.056	0.0341	0.0201	0.0118	0.0075	0.0062	0.0075	0.0118	0.0201	0.0341	0.056	0.0887	0.135	0.1974	0.2773	0.3743	0.4855	0.6049	0.7242	0.8331	0.9207	0.9776	0.9974	0.9776	0.9207	0.8331	0.7242
0	0	0	0	0	0	0	0	0	0	0	0	0	0	0	0	0	0	0	0	0	0	0	0	0	0	0	0	0	0	0	0	0	0	0	0	0	0	0	0	0	0	0	0	0	0	0	0	0	0
0	0	0	0	0	0	0	0	0	0	0	0	0	0	0	0	0	0	0	0	0	0	0	0	0	0	0	0	0	0	0	0	0	0	0	0	0	0	0	0	0	0	0	0	0	0	0	0	0	0
0	0	0	0	0	0	0	0	0	0	0	0	0	0	0	0	0	0	0	0	0	0	0	0	0	0	0	0	0	0	0	0	0	0	0	0	0	0	0	0	0	0	0	0	0	0	0	0	0	0
0	0	0	0	0	0	0	0	0	0	0	0	0	0	0	0	0	0	0	0	0	0	0	0	0	0	0	0	0	0	0	0	0	0	0	0	0	0	0	0	0	0	0	0	0	0	0	0	0	0
0	0	0	0	0	0	0	0	0	0	0	0	0	0	0	0	0	0	0	0	0	0	0	0	0	0	0	0	0	0	0	0	0	0	0	0	0	0	0	0	0	0	0	0	0	0	0	0	0	0
0	0	0	0	0	0	0	0	0	0	0	0	0	0	0	0	0	0	0	0	0	0	0	0	0	0	0	0	0	0	0	0	0	0	0	0	0	0	0	0	0	0	0	0	0	0	0	0	0	0
0	0	0	0	0	0	0	0	0	0	0	0	0	0	0	0	0	0	0	0	0	0	0	0	0	0	0	0	0	0	0	0	0	0	0	0	0	0	0	0	0	0	0	0	0	0	0	0	0	0
0	0	0	0	0	0	0	0	0	0	0	0	0	0	0	0	0	0	0	0	0	0	0	0	0	0	0	0	0	0	0	0	0	0	0	0	0	0	0	0	0	0	0	0	0	0	0	0	0	0
0	0	0	0	0	0	0	0	0	0	0	0	0	0	0	0	0	0	0	0	0	0	0	0	0	0	0	0	0	0	0	0	0	0	0	0	0	0	0	0	0	0	0	0	0	0	0	0	0	0
0	0	0	0	0	0	0	0	0	0	0	0	0	0	0	0	0	0	0	0	0	0	0	0	0	0	0	0	0	0	0	0	0	0	0	0	0	0	0	0	0	0	0	0	0	0	0	0	0	0
0	0	0	0	0	0	0	0	0	0	0	0	0	0	0	0	0	0	0	0	0	0	0	0	0	0	0	0	0	0	0	0	0	0	0	0	0	0	0	0	0	0	0	0	0	0	0	0	0	0
0	0	0	0	0	0	0	0	0	0	0	0	0	0	0	0	0	0	0	0	0	0	0	0	0	0	0	0	0	0	0	0	0	0	0	0	0	0	0	0	0	0	0	0	0	0	0	0	0	0
0	0	0	0	0	0	0	0	0	0	0	0	0	0	0	0	0	0	0	0	0	0	0	0	0	0	0	0	0	0	0	0	0	0	0	0	0	0	0	0	0	0	0	0	0	0	0	0	0	0
0	0	0	0	0	0	0	0	0	0	0	0	0	0	0	0	0	0	0	0	0	0	0	0	0	0	0	0	0	0	0	0	0	0	0	0	0	0	0	0	0	0	0	0	0	0	0	0	0	0
0	0	0	0	0	0	0	0	0	0	0	0.0001	0.0002	0.0005	0.0011	0.0023	0.0046	0.009	0.017	0.0309	0.0537	0.0899	0.1447	0.2237	0.3324	0.4747	0.6516	0.8598	1.0904	1.3292	1.5573	1.7537	1.8983	1.975	1.975	1.8983	1.7537	1.5573	1.3292	1.0904	0.8598	0.6516	0.4747	0.3324	0.2237	0.1447	0.0899	0.0537	0.0309	0.017
0	0	0	0	0	0	0	0	0	0	0	0	0	0	0	0	0	0	0	0	0	0	0	0	0	0	0	0	0	0	0	0	0	0	0	0	0	0	0	0	0	0	0	0	0	0	0	0	0	0
0	0	0	0	0	0	0	0	0	0	0	0	0	0	0	0	0	0	0	0	0	0	0	0	0	0	0	0	0	0	0	0	0	0	0	0	0	0	0	0	0	0	0	0	0	0	0	0	0	0
0	0	0	0	0	0	0	0	0	0	0	0	0	0	0	0	0	0	0	0	0	0	0	0	0	0	0	0	0	0	0	0	0	0	0	0	0	0	0	0	0	0	0	0	0	0	0	0	0	0
0	0	0	0	0	0	0	0	0	0	0	0	0	0	0	0	0	0	0	0	0	0	0	0	0	0	0	0	0	0	0	0	0	0	0	0	0	0	0	0	0	0	0	0	0	0	0	0	0	0
0	0	0	0	0	0	0	0	0	0	0	0	0	0	0	0	0	0	0	0	0	0	0	0	0	0	0	0	0	0	0	0	0	0	0	0	0	0	0	0	0	0	0	0	0	0	0	0	0	0
0	0	0	0	0	0	0	0	0	0	0	0	0	0	0	0	0	0	0	0	0	0	0	0	0	0	0	0	0	0	0	0	0	0	0	0	0	0	0	0	0	0	0	0	0	0	0	0	0	0
0	0	0	0	0	0	0	0	0	0	0	0	0	0	0	0	0	0	0	0	0	0	0	0	0	0	0	0	0	0	0	0	0	0	0	0	0	0	0	0	0	0	0	0	0	0	0	0	0	0
0	0	0	0	0	0	0	0	0	0	0	0	0	0	0	0	0	0	0	0	0	0	0	0	0	0	0	0	0	0	0	0	0	0	0	0	0	0	0	0	0	0	0	0	0	0	0	0	0	0
0	0	0	0	0	0	0	0	0	0	0	0	0	0	0	0	0	0	0	0	0	0	0	0	0	0	0	0	0	0	0	0	0	0	0	0	0	0	0	0	0	0	0	0	0	0	0	0	0	0
0	0	0	0	0	0	0	0	0	0	0	0	0	0	0	0	0	0	0	0	0	0	0	0	0	0	0	0	0	0	0	0	0	0	0	0	0	0	0	0	0	0	0	0	0	0	0	0	0	0
0	0	0	0	0	0	0	0	0	0	0	0	0	0	0	0	0	0	0	0	0	0	0	0	0	0	0	0	0	0	0	0	0	0	0	0	0	0	0	0	0	0	0	0	0	0	0	0	0	0
0	0	0	0	0	0	0	0	0	0	0	0	0	0	0	0	0	0	0	0	0	0	0	0	0	0	0	0	0	0	0	0	0	0	0	0	0	0	0	0	0	0	0	0	0	0	0	0	0	0
0	0	0	0	0	0	0	0	0	0	0	0	0	0	0	0	0	0	0	0	0	0	0	0	0	0	0	0	0	0	0	0	0	0	0	0	0	0	0	0	0	0	0	0	0	0	0	0	0	0
0	0	0	0	0	0	0	0	0	0	0	0	0	0	0	0	0	0	0	0	0	0	0	0	0	0	0	0	0	0	0	0	0	0	0	0	0	0	0	0	0	0	0	0	0	0	0	0	0	0
0	0	0	0	0	0	0	0	0	0	0	0	0	0	0	0	0	0	0	0	0	0	0	0	0	0	0	0	0	0	0	0	0	0	0	0	0	0	0	0	0	0	0	0	0	0	0	0	0	0
0	0	0	0	0	0	0	0	0	0	0	0	0	0	0	0	0	0	0	0	0	0	0	0	0	0	0	0	0	0	0	0	0	0	0	0	0	0	0	0	0	0	0	0	0	0	0	0	0	0
0	0	0	0	0	0	0	0	0	0	0	0	0	0	0	0	0	0	0	0	0	0	0	0	0	0	0	0	0	0	0	0	0	0	0	0	0	0	0	0	0	0	0	0	0	0	0	0	0	0
0	0	0	0	0	0	0	0	0	0	0	0	0	0	0	0	0	0	0	0	0	0	0	0	0	0	0	0	0	0	0	0	0	0	0	0	0	0	0	0	0	0	0	0	0	0	0	0	0	0
0	0	0	0	0	0	0	0	0	0	0	0	0	0	0	0	0	0	0	0	0	0	0	0	0	0	0	0	0	0	0	0	0	0	0	0	0	0	0	0	0	0	0	0	0	0	0	0	0	0
0	0	0	0	0	0	0	0	0	0	0	0	0	0	0	0	0	0	0	0	0	0	0	0	0	0	0	0	0	0	0	0	0	0	0	0	0	0	0	0	0	0	0	0	0	0	0	0	0	0
0	0	0	0	0	0	0	0	0	0	0	0	0	0	0	0	0	0	0	0	0	0	0	0	0	0	0	0	0	0	0	0	0	0	0	0	0	0	0	0	0	0	0	0	0	0	0	0	0	0
0	0	0	0	0	0	0	0	0	0	0	0	0	0	0	0	0	0	0	0	0	0	0	0	0	0	0	0	0	0	0	0	0	0	0	0	0	0	0	0	0	0	0	0	0	0	0	0	0	0
0	0	0	0	0	0	0	0	0	0	0	0	0	0	0	0	0	0	0	0	0	0	0	0	0	0	0	0	0	0	0	0	0	0	0	0	0	0	0	0	0	0	0.0001	0.0001	0.0003	0.0007	0.0015	0.0031	0.006	0.0111
0	0	0	0	0	0	0	0	0	0	0	0	0	0	0	0	0	0	0	0	0	0	0	0	0	0	0	0	0	0	0	0	0	0	0	0	0	0	0	0	0	0	0	0	0	0	0	0	0	0
0	0	0	0	0	0	0	0	0	0	0	0	0	0	0	0	0	0	0	0	0	0	0	0	0	0	0	0	0	0	0	0	0	0	0	0	0	0	0	0	0	0	0	0	0	0	0	0	0	0
0	0	0	0	0	0	0	0	0	0	0	0	0	0	0	0	0	0	0	0	0	0	0	0	0	0	0	0	0	0	0	0	0	0	0	0	0	0	0	0	0	0	0	0	0	0	0	0	0	0
0	0	0	0	0	0	0	0	0	0	0	0	0	0	0	0	0	0	0	0	0	0	0	0	0	0	0	0	0	0	0	0	0	0	0	0	0	0	0	0	0	0	0	0	0	0	0	0	0	0
0	0	0	0	0	0	0	0	0	0	0	0	0	0	0	0	0	0	0	0	0	0	0	0	0	0	0	0	0	0	0	0	0	0	0	0	0	0	0	0	0	0	0	0	0	0	0	0	0	0
0	0	0	0	0	0	0	0	0	0	0	0	0	0	0	0	0	0	0	0	0	0	0	0	0	0	0	0	0	0	0	0	0	0	0	0	0	0	0	0	0	0	0	0	0	0	0	0	0	0
0	0	0	0	0	0	0	0	0	0	0	0	0	0	0	0	0	0	0	0	0	0	0	0	0	0	0	0	0	0	0	0	0	0	0	0	0	0	0	0	0	0	0	0	0	0	0	0	0	0
0	0	0	0	0	0	0	0	0	0	0	0	0	0	0	0	0	0	0	0	0	0	0	0	0	0	0	0	0	0	0	0	0	0	0	0	0	0	0	0	0	0	0	0	0	0	0	0	0	0
0	0	0	0	0	0	0	0	0	0	0	0	0	0	0	0	0	0	0	0	0	0	0	0	0	0	0	0	0	0	0	0	0	0	0	0	0	0	0	0	0	0	0	0	0	0	0.0001	0.0001	0.0003	0.0007
0	0	0	0	0	0	0	0	0	0	0	0	0	0	0	0	0	0	0	0	0	0	0	0	0	0	0	0	0	0	0	0	0	0	0	0	0	0	0	0	0	0	0	0	0	0	0	0	0	0
0	0	0	0	0	0	0	0	0	0	0	0	0	0	0	0	0	0	0	0	0	0	0	0	0	0	0	0	0	0	0	0	0	0	0	0	0	0	0	0	0	0	0	0	0	0	0	0	0	0
0	0	0	0	0	0	0	0	0	0	0	0	0	0	0	0	0	0	0	0	0	0	0	0	0	0	0	0	0	0	0	0	0	0	0	0	0	0	0	0	0	0	0	0	0	0	0	0	0	0
0	0	0	0	0	0	0	0	0	0	0	0	0	0	0	0	0	0	0	0	0	0	0	0	0	0	0	0	0	0	0	0	0	0	0	0	0	0	0	0	0	0	0	0	0	0	0	0	0	0
0	0	0	0	0	0	0	0	0	0	0	0	0	0	0	0	0	0	0	0	0	0	0	0	0	0	0	0	0	0	0	0	0	0	0	0	0	0	0	0	0	0	0	0	0	0	0	0	0	0
0	0	0	0	0	0	0	0	0	0	0	0	0	0	0	0	0	0	0	0	0	0	0	0	0	0	0	0	0	0	0	0	0	0	0	0	0	0	0	0	0	0	0	0	0	0	0	0	0	0
0	0	0	0	0	0	0	0	0	0	0	0	0	0	0	0	0	0	0	0	0	0	0	0	0	0	0	0	0	0	0	0	0	0	0	0	0	0	0	0	0	0	0	0	0	0	0	0	0	0
0	0	0	0	0	0	0	0	0	0	0	0	0	0	0	0	0	0	0	0	0	0	0	0	0	0	0	0	0	0	0	0	0	0	0	0	0	0	0	0	0	0	0	0	0	0	0	0	0	0
0	0	0	0	0	0	0	0	0	0	0	0	0	0	0	0	0	0	0	0	0	0	0	0	0	0	0	0	0	0	0	0	0	0	0	0	0	0	0	0	0	0	0	0	0	0	0	0	0	0
0	0	0	0	0	0	0	0	0	0	0	0	0	0	0	0	0	0	0	0	0	0	0	0	0	0	0	0	0	0	0	0	0	0	0	0	0	0	0	0	0	0	0	0	0	0	0	0	0	0
0.0887	0.1351	0.1977	0.278	0.3758	0.4885	0.6109	0.7353	0.8529	0.9546	1.0336	1.0861	1.1127	1.1184	1.1111	1.1001	1.0935	1.0964	1.1096	1.1302	1.152	1.1686	1.1749	1.1689	1.1527	1.1317	1.1127	1.1023	1.1046	1.12	1.1454	1.1751	1.203	1.2243	1.2373	1.2438	1.2485	1.2578	1.2778	1.3125	1.3637	1.4301	1.5086	1.5955	1.6869	1.7793	1.8693	1.9529	2.0252	2.0799
0	0	0	0	0	0	0	0	0	0	0	0	0	0	0	0	0	0	0	0	0	0	0	0	0	0	0	0	0	0	0	0	0	0	0	0	0	0	0	0	0	0	0	0	0	0	0	0	0	0
0	0	0	0	0	0	0	0	0	0	0	0	0	0	0	0	0	0	0	0	0	0	0	0	0	0	0	0	0	0	0	0	0	0	0	0	0	0	0	0	0	0	0	0	0	0	0	0	0	0
0	0	0	0	0	0	0	0	0	0	0	0	0	0	0	0	0	0	0	0	0	0	0	0	0	0	0	0	0	0	0	0	0	0	0	0	0	0	0	0	0	0	0	0	0	0	0	0	0	0
0.9207	0.9776	0.9974	0.9776	0.9207	0.8332	0.7246	0.6057	0.487	0.3774	0.2833	0.2085	0.1548	0.1226	0.112	0.1226	0.1548	0.2085	0.2833	0.3774	0.487	0.6057	0.7246	0.8332	0.9207	0.9776	0.9974	0.9776	0.9207	0.8331	0.7242	0.6049	0.4855	0.3743	0.2773	0.1974	0.135	0.0887	0.056	0.034	0.0198	0.0111	0.006	0.0031	0.0015	0.0007	0.0003	0.0001	0.0001	0
0	0	0	0	0	0	0	0	0	0	0	0	0	0	0	0	0	0	0	0	0	0	0	0	0	0	0	0	0	0	0	0	0	0	0	0	0	0	0	0	0	0	0	0	0	0	0	0	0	0
0	0	0	0	0	0	0	0	0	0	0	0	0	0	0	0	0	0	0	0	0	0	0	0	0	0	0	0	0	0	0	0	0	0	0	0	0	0	0	0	0	0	0	0	0	0	0	0	0	0
0	0	0	0	0	0	0	0	0	0	0	0	0	0	0	0	0	0	0	0	0	0	0	0	0	0	0	0	0	0	0	0	0	0	0	0	0	0	0	0	0	0	0	0	0	0	0	0	0	0
0	0	0	0	0	0	0	0	0	0	0	0	0	0	0	0	0	0	0	0	0	0	0	0	0	0	0	0	0	0	0	0	0	0	0	0	0	0	0	0	0	0	0	0	0	0	0	0	0	0
0	0	0	0	0	0	0	0	0	0	0	0	0	0	0	0	0	0	0	0	0	0	0	0	0	0	0	0	0	0	0	0	0	0	0	0	0	0	0	0	0	0	0	0	0	0	0	0	0	0
0	0	0	0	0	0	0	0	0	0	0	0	0	0	0	0	0	0	0	0	0	0	0	0	0	0	0	0	0	0	0	0	0	0	0	0	0	0	0	0	0	0	0	0	0	0	0	0	0	0
0	0	0	0	0	0	0	0	0	0	0	0.0001	0.0001	0.0003	0.0007	0.0015	0.0031	0.006	0.0111	0.0198	0.034	0.056	0.0887	0.135	0.1974	0.2774	0.3747	0.4862	0.6065	0.7273	0.839	0.9318	0.9975	1.0316	1.0343	1.0109	0.9711	0.9276	0.8933	0.8796	0.8937	0.9382	1.0103	1.103	1.2068	1.311	1.4058	1.4832	1.5374	1.5648
0	0	0	0	0	0	0	0	0	0	0	0	0	0	0	0	0	0	0	0	0	0	0	0	0	0	0	0	0	0	0	0	0	0	0	0	0	0	0	0	0	0	0	0	0	0	0	0	0	0
0	0	0	0	0	0	0	0	0	0	0	0	0	0	0	0	0	0	0	0	0	0	0	0	0	0	0	0	0	0	0	0	0	0	0	0	0	0	0	0	0	0	0	0	0	0	0	0	0	0
0	0	0	0	0	0	0	0	0	0	0	0	0	0	0	0	0	0	0	0	0	0	0	0	0	0	0	0	0	0	0	0	0	0	0	0	0	0	0	0	0	0	0	0	0	0	0	0	0	0
0	0	0	0	0	0	0	0	0	0	0	0	0	0	0	0	0	0	0	0	0	0	0	0	0	0	0	0	0	0	0	0	0	0	0	0	0	0	0	0	0	0	0	0	0	0	0	0	0	0
0	0	0	0	0	0	0	0	0	0	0	0	0	0	0	0	0	0	0	0	0	0	0	0	0	0	0	0	0	0	0	0	0	0	0	0	0	0	0	0	0	0	0	0	0	0	0	0	0	0
0	0	0	0	0	0	0	0	0	0	0	0	0	0	0	0	0	0	0	0	0	0	0	0	0	0	0	0	0	0	0	0	0	0	0	0	0	0	0	0	0	0	0	0	0	0	0	0	0	0
0	0	0	0	0	0	0	0	0	0	0	0	0	0	0	0	0	0	0	0	0	0	0	0	0	0	0	0	0	0	0	0	0	0	0	0	0	0	0	0	0	0	0	0	0	0	0	0	0	0
0	0	0	0	0	0	0	0	0	0	0	0	0	0	0	0	0	0	0	0	0	0	0	0	0	0	0	0	0	0	0	0	0	0	0	0	0	0	0	0	0	0	0	0	0	0	0	0.0001	0.0001	0.0003
0	0	0	0	0	0	0	0	0	0	0	0	0	0	0	0	0	0	0	0	0	0	0	0	0	0	0	0	0	0	0	0	0	0	0	0	0	0	0	0	0	0	0	0	0	0	0	0	0	0
0	0	0	0	0	0	0	0	0	0	0	0	0	0	0	0	0	0	0	0	0	0	0	0	0	0	0	0	0	0	0	0	0	0	0	0	0	0	0	0	0	0	0	0	0	0	0	0	0	0
0	0	0	0	0	0	0	0	0	0	0	0	0	0	0	0	0	0	0	0	0	0	0	0	0	0	0	0	0	0	0	0	0	0	0	0	0	0	0	0	0	0	0	0	0	0	0	0	0	0
0	0	0	0	0	0	0	0	0	0	0	0.0001	0.0001	0.0003	0.0007	0.0015	0.0031	0.006	0.0111	0.0198	0.034	0.056	0.0887	0.135	0.1974	0.2773	0.3743	0.4855	0.6049	0.7242	0.8331	0.9207	0.9776	0.9974	0.9776	0.9207	0.8331	0.7242	0.6049	0.4855	0.3743	0.2773	0.1974	0.135	0.0887	0.056	0.034	0.0198	0.0111	0.006
0	0	0	0	0	0	0	0	0	0	0	0	0	0	0	0	0	0	0	0	0	0	0	0	0	0	0	0	0	0	0	0	0	0	0	0	0	0	0	0	0	0	0	0	0	0	0	0	0	0
0	0	0	0	0	0	0	0	0	0	0	0	0	0	0	0	0	0	0	0	0	0	0	0	0	0	0	0	0	0	0	0	0	0	0	0	0	0	0	0	0	0	0	0	0	0	0	0	0	0
0	0	0	0	0	0	0	0	0	0	0	0	0	0	0	0	0	0	0	0	0	0	0	0	0	0	0	0	0	0	0	0	0	0	0	0	0	0	0	0	0	0	0	0	0	0	0	0	0	0
0	0	0	0	0	0	0	0	0	0	0	0	0	0	0	0	0	0	0	0	0	0	0	0	0	0	0	0	0	0	0	0	0	0	0	0	0	0	0	0	0	0	0	0	0	0	0	0	0	0
0	0	0	0	0	0	0	0	0	0	0	0	0	0	0	0	0	0	0	0	0	0	0	0	0	0	0	0	0	0	0	0	0	0	0	0	0	0	0	0	0	0	0	0	0	0	0	0	0	0
0	0	0	0	0	0	0	0	0	0	0	0	0	0	0	0	0	0	0	0	0	0	0	0	0	0	0	0	0	0	0	0	0	0	0	0	0	0	0	0	0	0	0	0	0	0	0	0	0	0
0	0	0	0	0	0	0	0	0	0	0	0	0	0	0	0	0	0	0	0	0	0	0	0	0	0	0	0	0	0	0	0	0	0	0	0	0	0	0	0	0	0	0	0	0	0	0	0	0	0
0	0	0	0	0	0	0	0	0	0	0	0	0	0	0	0	0	0	0	0	0	0	0	0	0	0	0	0	0	0	0	0	0	0	0	0	0	0	0	0	0	0	0	0	0	0	0	0	0	0
0	0	0	0	0	0	0	0	0	0	0	0	0	0	0	0	0	0	0	0	0	0	0	0	0	0	0	0	0	0	0	0	0	0	0	0	0	0	0	0	0	0	0	0	0	0	0	0	0	0
0	0	0	0	0	0	0	0	0	0	0	0	0	0	0	0	0	0	0	0	0	0	0	0	0	0	0	0	0	0	0	0	0	0	0	0	0	0	0	0	0	0	0	0	0	0	0	0	0	0
0	0	0	0	0	0	0	0	0	0	0	0	0	0	0	0	0	0	0	0	0	0	0	0	0	0	0	0	0	0	0	0	0	0	0	0	0	0	0	0	0	0	0	0	0	0	0	0	0	0
0	0	0	0	0	0	0	0	0	0	0	0	0	0	0	0	0	0	0	0	0	0	0	0	0	0	0	0	0	0	0	0	0	0	0	0	0	0	0	0	0	0	0	0	0	0	0	0	0	0
0	0	0	0	0	0	0	0	0	0	0	0	0	0	0	0	0	0	0	0	0	0	0	0	0	0	0	0	0	0	0	0	0	0	0	0	0	0	0	0	0	0	0	0	0	0	0	0	0	0
0	0	0	0	0	0	0	0	0	0	0	0	0	0	0	0	0	0	0	0	0	0	0	0	0	0	0	0	0	0	0	0	0	0	0	0	0	0	0	0	0	0	0	0	0	0	0	0	0	0
0	0	0	0	0	0	0	0	0	0	0	0	0	0	0	0	0	0	0	0	0	0	0	0	0	0	0	0	0	0	0	0	0	0	0	0.0001	0.0001	0.0003	0.0007	0.0015	0.0031	0.006	0.0111	0.0198	0.034	0.056	0.0887	0.135	0.1974	0.2773
0	0	0	0	0	0	0	0	0	0	0	0	0	0	0	0	0	0	0	0	0	0	0	0	0	0	0	0	0	0	0	0	0	0	0	0	0	0	0	0	0	0	0	0	0	0	0	0	0	0
0	0	0	0	0	0	0	0	0	0	0	0	0	0	0	0	0	0	0	0	0	0	0	0	0	0	0	0	0	0	0	0	0	0	0	0	0	0	0	0	0	0	0	0	0	0	0	0	0	0
0	0	0	0	0	0	0	0	0	0	0	0	0	0	0	0	0	0	0	0	0	0	0	0	0	0	0	0	0	0	0	0	0	0	0	0	0	0	0	0	0	0	0	0	0	0	0	0	0	0
0	0	0	0	0	0	0	0	0	0	0	0	0	0	0	0	0	0	0	0	0	0	0	0	0	0	0	0	0	0	0	0	0	0	0	0	0	0	0	0	0	0	0	0	0	0	0	0	0	0
0	0	0	0	0	0	0	0	0	0	0	0	0	0	0	0	0	0	0	0	0	0	0	0	0	0	0	0	0	0	0	0	0	0	0	0	0	0	0	0	0	0	0	0	0	0	0	0	0	0
0	0	0	0	0	0	0	0	0	0	0	0	0	0	0	0	0	0	0	0	0	0	0	0	0	0	0	0	0	0	0	0	0	0	0	0	0	0	0	0	0	0	0	0	0	0	0	0	0	0
0	0	0	0	0	0	0	0	0	0	0	0	0	0	0	0	0	0	0	0	0	0	0	0	0	0	0	0	0	0	0	0	0	0	0	0	0	0	0	0	0	0	0	0	0	0	0	0	0	0
0	0	0	0	0	0	0	0	0	0	0	0	0	0	0	0	0	0	0	0	0	0	0	0	0	0	0	0	0	0	0	0	0	0	0	0	0	0	0	0	0	0	0	0	0	0	0	0	0	0
0	0	0	0	0	0	0	0	0	0	0	0	0	0	0	0	0	0	0	0	0	0	0	0	0	0	0	0	0	0	0	0	0	0	0	0	0	0	0	0	0	0	0	0	0	0	0	0	0	0
0	0	0	0	0	0	0	0	0	0	0	0	0	0	0	0	0	0	0	0	0	0	0	0	0	0	0	0	0	0	0	0	0	0	0	0	0	0	0	0	0	0	0	0	0	0	0	0	0	0
0	0	0	0	0	0	0	0	0	0	0	0	0	0	0	0	0	0	0	0	0	0	0	0	0	0	0	0	0	0	0	0	0	0	0	0	0	0	0	0	0	0	0	0	0	0	0	0	0	0
0	0	0	0	0	0	0	0	0	0	0	0	0	0	0	0	0	0	0	0	0	0	0	0	0	0	0	0	0	0	0	0	0	0	0	0	0	0	0	0	0	0	0	0	0	0	0	0	0	0
0	0	0	0	0	0	0	0	0	0	0	0	0	0	0	0	0	0	0	0	0	0	0	0	0	0	0	0	0	0	0	0	0	0	0	0	0	0	0	0	0	0	0	0	0	0	0	0.0001	0.0001	0.0003
0	0	0	0	0	0	0	0	0	0	0	0	0	0	0	0	0	0	0	0	0	0	0	0	0	0	0	0	0	0	0	0	0	0	0	0	0	0	0	0	0	0	0	0	0	0	0	0	0	0
0	0	0	0	0	0	0	0	0	0	0	0	0	0	0	0	0	0	0	0	0	0	0	0	0	0	0	0	0	0	0	0	0	0	0	0	0	0	0	0	0	0	0	0	0	0	0	0	0	0
0	0	0	0	0	0	0	0	0	0	0	0	0	0	0	0	0	0	0	0	0	0	0	0	0	0	0	0	0	0	0	0	0	0	0	0	0	0	0	0	0	0	0	0	0	0	0	0	0	0
0	0	0	0	0	0	0	0	0	0	0	0	0	0	0	0	0	0	0	0	0	0	0	0	0	0	0	0	0	0	0	0	0	0	0	0	0	0	0	0	0	0	0	0	0	0	0	0	0	0
0	0	0	0	0	0	0	0	0	0	0	0	0	0	0	0	0	0	0	0	0	0	0	0	0	0	0	0	0	0	0	0	0	0	0	0	0	0	0	0	0	0	0	0	0	0	0	0	0	0
0	0	0	0	0	0	0	0	0	0	0	0	0	0	0	0	0	0	0	0	0	0	0	0	0	0	0	0	0	0	0	0	0	0	0	0	0	0	0	0	0	0	0	0	0	0	0	0	0	0
0	0	0	0	0	0	0	0	0	0	0	0	0	0	0	0	0	0	0	0	0	0	0	0	0	0	0	0	0	0	0	0	0	0	0	0	0	0	0	0	0	0	0	0	0	0	0	0	0	0
0	0	0	0	0	0	0	0	0	0	0	0	0	0	0	0	0	0	0	0	0	0	0	0	0	0	0	0	0	0	0	0	0	0	0	0	0	0	0	0	0	0	0	0	0	0	0	0	0	0
0	0	0	0	0	0	0	0	0	0	0	0	0	0	0	0	0	0	0	0	0	0	0	0	0	0	0	0	0	0	0	0	0	0	0	0	0	0	0	0	0	0	0	0	0	0	0	0	0	0
0	0	0	0	0	0	0	0	0	0	0	0	0	0	0	0	0	0	0	0	0	0	0	0	0	0	0	0	0	0	0	0	0	0	0	0	0	0	0	0	0	0	0	0	0	0	0	0	0	0
0	0	0	0	0	0	0	0	0	0	0	0	0	0	0	0	0	0	0	0	0	0	0	0	0	0	0	0	0	0	0	0	0	0	0	0	0	0	0	0	0	0	0	0	0	0	0	0	0	0
0	0	0	0	0	0	0	0	0	0	0	0	0	0	0	0	0	0	0	0	0	0	0	0	0	0	0	0	0	0	0	0	0	0	0	0	0	0	0	0	0	0	0	0	0	0	0	0	0	0
0	0	0	0	0	0	0	0	0	0	0	0	0	0	0	0	0	0	0	0	0	0	0	0	0	0	0	0	0	0	0	0	0	0	0	0	0	0	0	0	0	0	0	0	0	0	0	0	0	0
0	0	0	0	0	0	0	0	0	0	0	0	0	0	0	0	0	0	0	0	0	0	0	0	0	0	0	0	0	0	0	0	0	0	0	0	0	0	0	0	0	0	0	0	0	0	0	0	0	0
0	0	0	0	0	0	0	0	0	0	0	0	0	0	0	0	0	0	0	0	0	0	0	0	0	0	0	0	0	0	0	0	0	0	0	0	0	0	0	0	0	0	0	0	0	0	0	0	0	0
0	0	0	0	0	0	0	0	0	0	0	0	0	0	0	0	0	0	0	0	0	0	0	0	0	0	0	0	0	0	0	0	0	0	0	0	0	0	0	0	0	0	0	0	0	0	0	0	0	0
0	0	0	0	0	0	0	0	0	0	0	0	0	0	0	0	0	0	0	0	0	0	0	0	0	0	0	0	0	0	0	0	0	0	0	0	0	0	0	0	0	0	0	0	0	0	0	0	0	0
0	0	0	0	0	0	0	0	0	0	0	0	0	0	0	0	0	0	0	0	0	0	0	0	0	0	0	0	0	0	0	0	0	0	0	0	0	0	0	0	0	0	0	0	0	0	0	0	0	0
0	0	0	0	0	0	0	0	0	0	0	0	0	0	0	0	0	0	0	0	0	0	0	0	0	0	0	0	0	0	0	0	0	0	0	0	0	0	0	0	0	0	0	0	0	0	0	0	0	0
0	0	0	0	0	0	0	0	0	0	0	0	0	0	0	0	0	0	0	0	0	0	0	0	0	0	0	0	0	0	0	0	0	0	0	0	0	0	0	0	0	0	0	0	0	0	0	0	0	0
0	0	0	0	0	0	0	0	0	0	0	0	0	0	0	0	0	0	0	0	0	0	0	0	0	0	0	0	0	0	0	0	0	0	0	0	0	0	0	0	0	0	0	0	0	0	0	0	0	0
0	0	0	0	0	0	0	0	0	0	0	0	0	0	0	0	0	0	0	0	0	0	0	0	0	0	0	0	0	0	0	0	0	0	0	0	0	0	0	0	0	0	0	0	0	0	0	0	0	0
0.0887	0.135	0.1974	0.2773	0.3743	0.4855	0.6049	0.7242	0.8331	0.9207	0.9776	0.9974	0.9776	0.9207	0.8331	0.7242	0.6049	0.4855	0.3743	0.2773	0.1974	0.135	0.0887	0.056	0.034	0.0198	0.0111	0.006	0.0031	0.0015	0.0007	0.0003	0.0001	0.0001	0	0	0	0	0	0	0	0	0	0	0	0	0	0	0	0
0	0	0	0	0	0	0	0	0	0	0	0	0	0	0	0	0	0	0	0	0	0	0	0	0	0	0	0	0	0	0	0	0	0	0	0	0	0	0	0	0	0	0	0	0	0	0	0	0	0
0	0	0	0	0	0	0	0	0	0	0	0	0	0	0	0	0	0	0	0	0	0	0	0	0	0	0	0	0	0	0	0	0	0	0	0	0	0	0	0	0	0	0	0	0	0	0	0	0	0
0	0	0	0	0	0	0	0	0	0	0	0	0	0	0	0	0	0	0	0	0	0	0	0	0	0	0	0	0	0	0	0	0	0	0	0	0	0	0	0	0	0	0	0	0	0	0	0	0	0
0	0	0	0	0	0	0	0	0	0	0	0	0	0	0	0	0	0	0	0	0	0	0	0	0	0	0	0	0	0	0	0	0	0	0	0	0	0	0	0	0	0	0	0	0	0	0	0	0	0
0	0	0	0	0	0	0	0	0	0	0	0	0	0	0	0	0	0	0	0	0	0	0	0	0	0	0	0	0	0	0	0	0	0	0	0	0	0	0	0	0	0	0	0	0	0	0	0	0	0
0.0142	0.0257	0.045	0.0758	0.1226	0.191	0.2861	0.4123	0.5717	0.7628	0.9792	1.2097	1.438	1.6449	1.8107	1.918	1.9552	1.918	1.8107	1.6449	1.438	1.2097	0.9792	0.7628	0.5717	0.4123	0.2861	0.191	0.1226	0.0758	0.045	0.0257	0.0142	0.0075	0.0038	0.0019	0.0009	0.0004	0.0002	0.0001	0	0	0	0	0	0	0	0	0	0
0.1974	0.2773	0.3743	0.4855	0.6049	0.7242	0.8331	0.9207	0.9776	0.9974	0.9776	0.9207	0.8331	0.7242	0.6049	0.4855	0.3743	0.2773	0.1974	0.135	0.0887	0.056	0.034	0.0198	0.0111	0.006	0.0031	0.0015	0.0007	0.0003	0.0002	0.0001	0.0001	0.0001	0.0002	0.0003	0.0007	0.0015	0.0031	0.006	0.0111	0.0198	0.034	0.056	0.0887	0.135	0.1974	0.2773	0.3743	0.4855
0	0	0	0	0	0	0	0	0	0	0	0	0	0	0	0	0	0	0	0	0	0	0	0	0	0	0	0	0	0	0	0	0	0	0	0	0	0	0	0	0	0	0	0	0	0	0	0	0	0
0	0	0	0	0	0	0	0	0	0	0	0	0	0	0	0	0	0	0	0	0	0	0	0	0	0	0	0	0	0	0	0	0	0	0	0	0	0	0	0	0	0	0	0	0	0	0	0	0	0
0	0	0	0	0	0	0	0	0	0	0	0	0	0	0	0	0	0	0	0	0	0	0	0	0	0	0	0	0	0	0	0	0	0	0	0	0	0	0	0	0	0	0	0	0	0	0	0	0	0
0	0	0	0	0	0	0	0	0	0	0	0	0	0	0	0	0	0	0	0	0	0	0	0	0	0	0	0	0	0	0	0	0	0	0	0	0	0	0	0	0	0	0	0	0	0	0	0	0	0
0	0	0	0	0	0	0	0	0	0	0	0	0	0	0	0	0	0	0	0	0	0	0	0	0	0	0	0	0	0	0	0	0	0	0	0	0	0	0	0	0	0	0	0	0	0	0	0	0	0
0	0	0	0	0	0	0	0	0	0	0	0	0	0	0	0	0	0	0	0	0	0	0	0	0	0	0	0	0	0	0	0	0	0	0	0	0	0	0	0	0	0	0	0	0	0	0	0	0	0
0	0	0	0	0	0	0	0	0	0	0	0	0	0	0	0	0	0	0	0	0	0	0	0	0	0	0	0	0	0	0	0	0	0	0	0	0	0	0	0	0	0	0	0	0	0	0	0	0	0
0	0	0	0	0	0	0	0	0	0	0	0	0	0	0	0	0	0	0	0	0	0	0	0	0	0	0	0	0	0	0	0	0	0	0	0	0	0	0	0	0	0	0	0	0	0	0	0	0	0
0	0	0	0	0	0	0	0	0	0	0	0	0	0	0	0	0	0	0	0	0	0	0	0	0	0	0	0	0	0	0	0	0	0	0	0	0	0	0	0	0	0	0	0	0	0	0	0	0	0
0	0	0	0	0	0	0	0	0	0	0	0	0	0	0	0	0	0	0	0	0	0	0	0	0	0	0	0	0	0	0	0	0	0	0	0	0	0	0	0	0	0	0	0	0	0	0	0	0	0
0	0	0	0	0	0	0	0	0	0	0	0	0	0	0	0	0	0	0	0	0	0	0	0	0	0	0	0	0	0	0	0	0	0	0	0	0	0	0	0	0	0	0	0	0	0	0	0	0	0
0	0	0	0	0	0	0	0	0	0	0	0	0	0	0	0	0	0	0	0	0	0	0	0	0	0	0	0	0	0	0	0	0	0	0	0	0	0	0	0	0	0	0	0	0	0	0	0	0	0
0	0	0	0	0	0	0	0	0	0	0	0	0	0	0	0	0	0	0	0	0	0	0	0	0	0	0	0	0	0	0	0	0	0	0	0	0	0	0	0	0	0	0	0	0	0	0	0	0	0
0	0	0	0	0	0	0	0	0	0	0	0	0	0	0	0	0	0	0	0	0	0	0	0	0	0	0	0	0	0	0	0	0	0	0	0	0	0	0	0	0	0	0	0	0	0	0	0	0	0
0	0	0	0	0	0	0	0	0	0	0	0	0	0	0	0	0	0	0	0	0	0	0	0	0	0	0	0	0	0	0	0	0	0	0	0	0	0	0	0	0	0	0	0	0	0	0	0	0	0
0	0	0	0	0	0	0	0	0	0	0	0	0	0	0	0	0	0	0	0	0	0	0	0	0	0	0	0	0	0	0	0	0	0	0	0	0	0	0	0	0	0	0	0	0	0	0	0	0	0
0	0	0	0	0	0	0	0	0	0	0	0	0	0	0	0	0	0	0	0	0	0	0	0	0	0	0	0	0	0	0	0	0	0	0	0	0	0	0	0	0	0	0	0	0	0	0	0	0	0
0	0	0	0	0	0	0	0	0	0	0	0	0	0	0	0	0	0	0	0	0	0	0	0	0	0	0	0	0	0	0	0	0	0	0	0	0	0	0	0	0	0	0	0	0	0	0	0	0	0
0	0	0	0	0	0	0	0	0	0	0	0	0	0	0	0	0	0	0	0	0	0	0	0	0	0	0	0	0	0	0	0	0	0	0	0	0	0	0	0	0	0	0	0	0	0	0	0	0	0
0	0	0	0	0	0	0	0	0	0	0	0	0	0	0	0	0	0	0	0	0	0	0	0	0	0	0	0	0	0	0	0	0	0	0	0	0	0	0	0	0	0	0	0	0	0	0	0	0	0
0	0	0	0	0	0	0	0	0	0	0	0	0	0	0	0	0	0	0	0	0	0	0	0	0	0	0	0	0	0	0	0	0	0	0	0	0	0	0	0	0	0	0	0	0	0	0	0	0	0
0	0	0	0	0	0	0	0	0	0	0	0	0	0	0	0	0	0	0	0	0	0	0	0	0	0	0	0	0	0	0	0	0	0	0	0	0	0	0	0	0	0	0	0	0	0	0	0	0	0
0	0	0	0	0	0	0	0	0	0	0	0	0	0	0	0	0	0	0	0	0	0	0	0	0	0	0	0	0	0	0	0	0	0	0	0	0	0	0	0	0	0	0	0	0	0	0	0	0	0
0	0	0	0	0	0	0	0	0	0	0	0	0	0	0	0	0	0	0	0	0	0	0	0	0	0	0	0	0	0	0	0	0	0	0	0	0	0	0	0	0	0	0	0	0	0	0	0	0	0
0	0	0	0	0	0	0	0	0	0	0	0	0	0	0	0	0	0	0	0	0	0	0	0	0	0	0	0	0	0	0	0	0	0	0	0	0	0	0	0	0	0	0	0	0	0	0	0	0	0
0	0	0	0	0	0	0	0	0	0	0	0	0	0	0	0	0	0	0	0	0	0	0	0	0	0	0	0	0	0	0	0	0	0	0	0	0	0	0	0	0	0	0	0	0	0	0	0	0	0
0	0	0	0	0	0	0	0	0	0	0	0	0	0	0	0	0	0	0	0	0	0	0	0	0	0	0	0	0	0	0	0	0	0	0	0	0	0	0	0	0	0	0	0	0	0	0	0	0	0
0	0	0	0	0	0	0	0	0	0	0	0	0	0	0	0	0	0	0	0	0	0	0	0	0	0	0	0	0	0	0	0	0	0	0	0	0	0	0	0	0	0	0	0	0	0	0	0	0	0
0	0	0	0	0	0	0	0	0	0	0	0	0	0	0	0	0	0	0	0	0	0	0	0	0	0	0	0	0	0	0	0	0	0	0	0	0	0	0	0	0	0	0	0	0	0	0	0	0	0
0	0	0	0	0	0	0	0	0	0	0	0	0	0	0	0	0	0	0	0	0	0	0	0	0	0	0	0	0	0	0	0	0	0	0	0	0	0	0	0	0	0	0	0	0	0	0	0	0	0.0001
0	0	0	0	0	0	0	0	0	0	0	0	0	0	0	0	0	0	0	0	0	0	0	0	0	0	0	0	0	0	0	0	0	0	0	0	0	0	0	0	0	0	0	0	0	0	0	0	0	0
0	0	0	0	0	0	0	0	0	0	0	0	0	0	0	0	0	0	0	0	0	0	0	0	0	0	0	0	0	0	0	0	0	0	0	0	0	0	0	0	0	0	0	0	0	0	0	0	0	0
0	0	0	0	0	0	0	0	0	0	0	0	0	0	0	0	0	0	0	0	0	0	0	0	0	0	0	0	0	0	0	0	0	0	0	0	0	0	0	0	0	0	0	0	0	0	0	0	0	0
0	0	0	0	0	0	0	0	0	0	0	0	0	0	0	0	0	0	0	0	0	0	0	0	0	0	0	0	0	0	0	0	0	0	0	0	0	0	0	0	0	0	0	0	0	0	0	0	0	0
0	0	0	0	0	0	0	0	0	0	0	0	0	0	0	0	0	0	0	0	0	0	0	0	0	0	0	0	0	0	0	0	0	0	0	0	0	0	0	0	0	0	0	0	0	0	0	0	0	0
0	0	0	0	0	0	0	0	0	0	0	0	0	0	0	0	0	0	0	0	0	0	0	0	0	0	0	0	0	0	0	0	0	0	0	0	0	0	0	0	0	0	0	0	0	0	0	0	0	0
0	0	0	0	0	0	0	0	0	0	0	0	0	0	0	0	0	0	0	0	0	0	0	0	0	0	0	0	0	0	0	0	0	0	0	0	0	0	0	0	0	0	0	0	0	0	0	0	0	0
0	0	0	0	0	0	0	0	0	0	0	0	0	0	0	0	0	0	0	0	0	0	0	0	0	0	0	0	0	0	0	0	0	0	0	0	0	0	0	0	0	0	0	0	0	0	0	0	0	0
0	0	0	0	0	0	0	0	0	0	0	0	0	0	0	0	0	0	0	0	0	0	0	0	0	0	0	0	0	0	0	0	0	0	0	0	0	0	0	0	0	0	0	0	0	0	0	0	0	0
0	0	0	0	0	0	0	0	0	0	0	0	0	0	0	0	0	0	0	0	0	0	0	0	0	0	0	0	0	0	0	0	0	0	0	0	0	0	0	0	0	0	0	0	0	0	0	0	0	0
0	0	0	0	0	0	0	0	0	0	0	0	0	0	0	0	0	0	0	0	0	0	0	0	0	0	0	0	0	0	0	0	0	0	0	0	0	0	0	0	0	0	0	0	0	0	0	0	0	0
0	0	0	0	0	0	0	0	0	0	0	0	0	0	0	0	0	0	0	0	0	0	0	0	0	0	0	0	0	0	0	0	0	0	0	0	0	0	0	0	0	0	0	0	0	0	0	0	0	0
0	0	0	0	0	0	0	0	0	0	0	0	0	0	0	0	0	0	0	0	0	0	0	0	0	0	0	0	0	0	0	0	0	0	0	0	0	0	0	0	0	0	0	0	0	0	0	0	0	0
0	0	0	0	0	0	0	0	0	0	0	0	0	0	0	0	0	0	0	0	0	0	0	0	0	0	0	0	0	0	0	0	0	0	0	0	0	0	0	0	0	0	0	0	0	0	0	0	0	0
0	0	0	0	0	0	0	0	0	0	0	0	0	0	0	0	0	0	0	0	0	0	0	0	0	0	0	0	0	0	0	0	0	0	0	0	0	0	0	0	0	0	0	0	0	0	0	0	0	0
0	0	0	0	0	0	0	0	0	0	0	0	0	0	0	0	0	0	0	0	0	0	0	0	0	0	0	0	0	0	0	0	0	0	0	0	0	0	0	0	0	0	0	0	0	0	0	0	0	0
0	0	0	0	0	0	0	0	0	0	0	0	0	0	0	0	0	0	0	0	0	0	0	0	0	0	0	0	0	0	0	0	0	0	0	0	0	0	0	0	0	0	0	0	0	0	0	0	0	0
0	0	0	0	0	0	0	0	0	0	0	0	0	0	0	0	0	0	0	0	0	0	0	0	0	0	0	0	0	0	0	0	0	0	0	0	0	0	0	0	0	0	0	0	0	0	0	0	0	0
0	0	0	0	0	0	0	0	0	0	0	0	0	0	0	0	0	0	0	0	0	0	0	0	0	0	0	0	0	0	0	0	0	0	0	0	0	0	0	0	0	0	0	0	0	0	0	0	0	0
0	0	0	0	0	0	0	0	0	0	0	0	0	0	0	0	0	0	0	0	0	0	0	0	0	0	0	0	0	0	0	0	0	0	0	0	0	0	0	0	0	0	0	0	0	0	0	0	0	0
0	0	0	0	0	0	0	0	0	0	0	0	0	0	0	0	0	0	0	0	0	0	0	0	0	0	0.0001	0.0001	0.0003	0.0007	0.0015	0.0031	0.006	0.0111	0.0198	0.034	0.056	0.0887	0.135	0.1974	0.2773	0.3743	0.4855	0.6049	0.7242	0.8331	0.9207	0.9776	0.9974	0.9776
0	0	0	0	0	0	0	0	0	0	0	0	0	0	0	0	0	0	0	0	0	0	0	0	0	0	0	0	0	0	0	0	0	0	0	0	0	0	0	0	0	0	0	0	0	0	0	0	0	0
0	0	0	0	0	0	0	0	0	0	0	0	0	0	0	0	0	0	0	0	0	0	0	0	0	0	0	0	0	0	0	0	0	0	0	0	0	0	0	0	0	0	0	0	0	0	0	0	0	0
0	0	0	0	0	0	0	0	0	0	0	0	0	0	0	0	0	0	0	0	0	0	0	0	0	0	0	0	0	0	0	0	0	0	0	0	0	0	0	0	0	0	0	0	0	0	0	0	0	0
0	0	0	0	0	0	0	0	0	0	0	0	0	0	0	0	0	0	0	0	0	0	0	0	0	0	0	0	0	0	0	0	0	0	0	0	0	0	0	0	0	0	0	0	0	0	0	0	0	0
0	0	0	0	0	0	0	0	0	0	0	0	0	0	0	0	0	0	0	0	0	0	0	0	0	0	0	0	0	0	0	0	0	0	0	0	0	0	0	0	0	0	0	0	0	0	0	0	0	0
0	0	0	0	0	0	0	0	0	0	0	0	0	0	0	0	0	0	0	0	0	0	0	0	0	0	0	0	0	0	0	0	0	0	0	0	0	0	0	0	0	0	0	0	0	0	0	0	0	0
0	0	0	0	0	0	0	0	0	0	0	0	0	0	0	0	0	0	0	0	0	0	0	0	0	0	0	0	0	0	0	0	0	0	0	0	0	0	0	0	0	0	0	0	0	0	0	0	0	0
0	0	0	0	0	0	0	0	0	0	0	0	0	0	0	0	0	0	0	0	0	0	0	0	0	0	0	0	0	0	0	0	0	0	0	0	0	0	0	0	0	0	0	0	0	0	0	0	0	0
0	0	0	0	0	0	0	0	0	0	0	0	0	0	0	0	0	0	0	0	0	0	0	0	0	0	0	0	0	0	0	0	0	0	0	0	0	0	0	0	0	0	0	0	0	0	0	0	0	0
0.0111	0.0198	0.034	0.056	0.0887	0.135	0.1974	0.2773	0.3743	0.4855	0.6049	0.7242	0.8331	0.9207	0.9776	0.9974	0.9776	0.9207	0.8331	0.7242	0.6049	0.4855	0.3743	0.2773	0.1974	0.135	0.0887	0.056	0.034	0.0198	0.0111	0.006	0.0031	0.0016	0.0009	0.0007	0.0009	0.0016	0.0031	0.006	0.0111	0.0198	0.034	0.056	0.0887	0.135	0.1974	0.2773	0.3743	0.4855
0	0	0	0	0	0	0	0	0	0	0	0	0	0	0	0	0	0	0	0	0	0	0	0	0	0	0	0	0	0	0	0	0	0	0	0	0	0	0	0	0	0	0	0	0	0	0	0	0	0
0	0	0.0001	0.0001	0.0003	0.0007	0.0015	0.0031	0.006	0.0111	0.0198	0.034	0.056	0.0887	0.135	0.1974	0.2773	0.3743	0.4855	0.6049	0.7242	0.8331	0.9207	0.9776	0.9974	0.9776	0.9207	0.8331	0.7242	0.6049	0.4855	0.3743	0.2773	0.1974	0.135	0.0887	0.056	0.034	0.0198	0.0111	0.006	0.0031	0.0015	0.0007	0.0003	0.0001	0.0001	0	0	0
0.1974	0.2773	0.3743	0.4855	0.6049	0.7242	0.8331	0.9207	0.9776	0.9974	0.9776	0.9207	0.8331	0.7242	0.6049	0.4855	0.3743	0.2773	0.1974	0.135	0.0887	0.056	0.034	0.0198	0.0111	0.006	0.0031	0.0015	0.0007	0.0003	0.0001	0.0001	0	0	0	0	0	0	0	0	0	0	0	0	0	0	0	0	0	0
0.0213	0.037	0.0619	0.0998	0.1548	0.2313	0.3333	0.463	0.6204	0.8023	1.0015	1.2074	1.4061	1.5825	1.7216	1.8107	1.8414	1.8107	1.7216	1.5825	1.4061	1.2074	1.0015	0.8023	0.6204	0.463	0.3333	0.2313	0.1548	0.0998	0.0619	0.037	0.0213	0.0118	0.0063	0.0032	0.0016	0.0008	0.0003	0.0002	0.0001	0	0	0	0	0	0	0	0	0
0	0	0	0	0	0	0	0	0	0	0	0	0	0	0	0	0.0001	0.0001	0.0003	0.0007	0.0015	0.0031	0.006	0.0111	0.0198	0.034	0.056	0.0888	0.1353	0.1981	0.2788	0.3774	0.4914	0.616	0.744	0.867	0.9767	1.0663	1.1323	1.175	1.198	1.2074	1.2097	1.2099	1.2097	1.2074	1.198	1.175	1.1323	1.0663
0	0	0	0	0	0	0	0	0	0	0	0	0	0	0	0	0	0	0	0	0	0	0	0	0.0001	0.0001	0.0003	0.0007	0.0015	0.0031	0.006	0.0111	0.0198	0.034	0.056	0.0887	0.135	0.1974	0.2773	0.3743	0.4855	0.6049	0.7242	0.8331	0.9207	0.9777	0.9975	0.9779	0.9214	0.8346
0	0	0	0	0	0	0	0	0	0	0	0	0	0	0	0	0	0	0	0	0	0	0	0	0	0	0	0	0	0	0	0	0	0	0	0	0	0	0	0	0	0	0	0	0	0	0	0	0	0
0	0	0	0	0	0	0	0	0	0	0	0	0	0	0	0	0	0	0	0	0	0	0	0	0	0	0	0	0	0	0	0	0	0	0	0	0	0	0	0	0	0	0	0	0	0	0	0	0	0
0	0	0	0	0	0	0	0	0	0	0	0	0	0	0	0	0	0	0	0	0	0	0	0	0	0	0	0	0	0	0	0	0	0	0	0	0	0	0	0	0	0	0	0	0	0	0	0	0	0
0	0	0	0	0	0	0	0	0	0	0	0	0	0	0	0	0	0	0	0	0	0	0	0	0	0	0	0	0	0	0	0	0	0	0	0	0	0	0	0	0	0	0	0	0	0	0	0	0	0
0	0	0	0	0	0	0	0	0	0	0	0	0	0	0	0	0	0	0	0	0	0	0	0	0	0	0	0	0	0	0	0	0	0	0	0	0	0	0	0	0	0	0	0	0	0	0	0	0	0
0	0	0	0	0	0	0	0	0	0	0	0	0	0	0	0	0	0	0	0	0	0	0	0	0	0	0	0	0	0	0	0	0	0	0	0	0	0	0	0	0	0	0	0	0	0	0	0	0	0
0	0	0	0	0	0	0	0	0	0	0	0	0	0	0	0	0	0	0	0	0	0	0	0	0	0	0	0	0	0	0	0	0	0	0	0	0	0	0	0	0	0	0	0	0	0	0	0	0	0
0	0	0	0	0	0	0	0	0	0	0	0	0	0	0	0	0	0	0	0	0	0	0	0	0	0	0	0	0	0	0	0	0	0	0	0	0	0	0	0	0	0	0	0	0	0	0	0	0	0
0	0	0	0	0	0	0	0	0	0	0	0	0	0	0	0	0	0	0	0	0	0	0	0	0	0	0	0	0	0	0	0	0	0	0	0	0	0	0	0	0	0	0	0	0	0	0	0	0	0
0	0	0	0	0	0	0	0	0	0	0	0	0	0	0	0	0	0	0	0	0	0	0	0	0	0	0	0	0	0	0	0	0	0	0	0	0	0	0	0	0	0	0	0	0	0	0	0	0	0
0	0	0	0	0	0	0	0	0	0	0	0	0	0	0	0	0	0	0	0	0	0	0	0	0	0	0	0	0	0	0	0	0	0	0	0	0	0	0	0	0	0	0	0	0	0	0	0	0	0
0	0	0	0	0	0	0	0	0	0	0	0	0	0	0	0	0	0	0	0	0	0	0	0	0	0	0	0	0	0	0	0	0	0	0	0	0	0	0	0	0	0	0	0	0	0	0	0	0	0
0	0	0	0	0	0	0	0	0	0	0	0	0	0	0	0	0	0	0	0	0	0	0	0	0	0	0	0	0	0	0	0	0	0	0	0	0	0	0	0	0	0	0	0	0	0	0	0	0	0
0	0	0	0	0	0	0	0	0	0	0	0	0	0	0	0	0	0	0	0	0	0	0	0	0	0	0	0	0	0	0	0	0	0	0	0	0	0	0	0	0	0	0	0	0	0	0	0	0	0
0	0	0	0	0	0	0	0	0	0	0	0	0	0	0	0	0	0	0	0	0	0	0	0	0	0	0	0	0	0	0	0	0	0	0	0	0	0	0	0	0	0	0	0	0	0	0	0	0	0
0	0	0	0	0	0	0	0	0	0	0	0	0	0	0	0	0	0	0	0	0	0	0	0	0	0	0	0	0	0	0	0	0	0	0	0	0	0	0	0	0	0	0	0	0	0	0	0	0	0
0	0	0	0	0	0	0	0	0	0	0	0	0	0	0	0	0	0	0	0	0	0	0	0	0	0	0	0	0	0	0	0	0	0	0	0	0	0	0	0	0	0	0	0	0	0	0	0	0	0
0	0	0	0	0	0	0	0	0	0	0	0	0	0	0	0	0	0	0	0	0	0	0	0	0	0	0	0	0	0	0	0	0	0	0	0	0	0	0	0	0	0	0	0	0	0	0	0	0	0
0	0	0	0	0	0	0	0	0	0	0	0	0	0	0	0	0	0	0	0	0	0	0	0	0	0	0	0	0	0	0	0	0	0	0	0	0	0	0	0	0	0	0	0	0	0	0	0	0	0
0	0	0	0	0	0	0	0	0	0	0	0	0	0	0	0	0	0	0	0	0	0	0	0	0	0	0	0	0	0	0	0	0	0	0	0	0	0	0	0	0	0	0	0	0	0	0	0	0	0
0	0	0	0	0	0	0	0	0	0	0	0	0	0	0	0	0	0	0	0	0	0	0	0	0	0	0	0	0	0	0	0	0	0	0	0	0	0	0	0	0	0	0	0	0	0	0	0	0	0
0	0	0	0	0	0	0	0	0	0	0	0	0	0	0	0	0	0	0	0	0	0	0	0	0	0	0	0	0	0	0	0	0	0	0	0	0	0	0	0	0	0	0	0	0	0	0	0	0	0
0	0	0	0	0	0	0	0	0	0	0	0	0	0	0	0	0	0	0	0	0	0	0	0	0	0	0	0	0	0	0	0	0	0	0	0	0	0	0	0	0	0	0	0	0	0	0	0	0	0
0	0	0	0	0	0	0	0	0	0	0	0	0	0	0	0	0	0	0	0	0	0	0	0	0	0	0	0	0	0	0	0	0	0	0	0	0	0	0	0	0	0	0	0	0	0	0	0	0	0
0	0	0	0	0	0	0	0	0	0	0	0	0	0	0	0	0	0	0	0	0	0	0	0	0	0	0	0	0	0	0	0	0	0	0	0	0	0	0	0	0	0	0	0	0	0	0	0	0	0
0	0	0	0	0	0	0	0	0	0	0	0	0	0	0	0	0	0	0	0	0	0	0	0	0	0	0	0	0	0	0	0	0	0	0	0	0	0	0	0	0	0	0	0	0	0	0	0	0	0
0	0	0	0	0	0	0	0	0	0	0	0	0	0	0	0	0	0	0	0	0	0	0	0	0	0	0	0	0	0	0	0	0	0	0	0	0	0	0	0	0	0	0	0	0	0	0	0	0	0
0	0	0	0	0	0	0	0	0	0	0	0	0	0	0	0	0	0	0	0	0	0	0	0	0	0	0	0	0	0	0	0	0	0	0	0	0	0	0	0	0	0	0	0	0	0	0	0	0	0
0	0	0	0	0	0	0	0	0	0	0	0	0	0	0	0	0	0	0	0	0	0	0	0	0	0	0	0	0	0	0	0	0	0	0	0.0001	0.0001	0.0003	0.0007	0.0015	0.0031	0.006	0.0111	0.0198	0.034	0.056	0.0887	0.135	0.1974	0.2773
0	0	0	0	0	0	0	0	0	0	0	0	0	0	0	0	0	0	0	0	0	0	0	0	0	0	0	0	0	0	0	0	0	0	0	0	0	0	0	0	0	0	0	0	0	0	0	0	0	0
0	0	0	0	0	0	0	0	0	0	0	0	0	0	0	0	0	0	0	0	0	0	0	0	0	0	0	0	0	0	0	0	0	0	0	0	0	0	0	0	0	0	0	0	0	0	0	0	0	0
0	0	0	0	0	0	0	0	0	0	0	0	0	0	0	0	0	0	0	0	0	0	0	0	0	0	0	0	0	0	0	0	0	0	0	0	0	0	0	0	0	0	0	0	0	0	0	0	0	0
0	0	0	0	0	0	0	0	0	0	0	0	0	0	0	0	0	0	0	0	0	0	0	0	0	0	0	0	0	0	0	0	0	0	0	0	0	0	0	0	0	0	0	0	0	0	0	0	0	0
0	0	0	0	0	0	0	0	0	0	0	0	0	0	0	0	0	0	0	0	0	0	0	0	0	0	0	0	0	0	0	0	0	0	0	0	0	0	0	0	0	0	0	0	0	0	0	0	0	0
0	0	0	0	0	0	0	0	0	0	0	0	0	0	0	0	0	0	0	0	0	0	0	0	0	0	0	0	0	0	0	0	0	0	0	0	0	0	0	0	0	0	0	0	0	0	0	0	0	0
0	0	0	0	0	0	0	0	0	0	0	0	0	0	0	0	0	0	0	0	0	0	0	0	0	0	0	0	0	0	0	0	0	0	0	0	0	0	0	0	0	0	0	0	0	0	0	0	0	0
0	0	0	0	0	0	0	0	0	0	0	0	0	0	0	0	0	0	0	0	0	0	0	0	0	0	0	0	0	0	0	0	0	0	0	0	0	0	0	0	0	0	0	0	0	0	0	0	0	0
0	0	0	0	0	0	0	0	0	0	0	0	0	0	0	0	0	0	0	0	0	0	0	0	0	0	0	0	0	0	0	0	0	0	0	0	0	0	0	0	0	0	0	0	0	0	0	0	0	0
0	0	0	0	0	0	0	0	0	0	0	0	0	0	0	0	0	0	0	0	0	0	0	0	0	0	0	0	0	0	0	0	0	0	0	0	0	0	0	0	0	0	0	0	0	0	0	0	0	0
0	0	0	0	0	0	0	0	0	0	0	0	0	0	0	0	0	0	0	0	0	0	0	0	0	0	0	0	0	0	0	0	0	0	0	0	0	0	0	0	0	0	0	0	0	0	0	0	0	0
0	0	0	0	0	0	0	0	0	0	0	0	0	0	0	0	0	0	0	0	0	0	0	0	0	0	0	0	0	0	0	0	0	0	0	0	0	0	0	0	0	0	0	0	0	0	0	0	0	0
0	0	0	0	0	0	0	0	0	0	0	0	0	0	0	0	0	0	0	0	0	0	0	0	0	0	0	0	0	0	0	0	0	0	0	0	0	0	0	0	0	0	0	0	0	0	0	0	0	0
0	0	0	0	0	0	0	0	0	0	0	0	0	0	0	0	0	0	0	0	0	0	0	0	0	0	0	0	0	0	0	0	0	0	0	0	0	0	0	0	0	0	0	0	0	0	0	0	0	0
0	0	0	0	0	0	0	0	0	0	0	0	0	0	0	0	0	0.0001	0.0001	0.0003	0.0007	0.0015	0.0031	0.006	0.0111	0.0198	0.034	0.056	0.0887	0.135	0.1974	0.2773	0.3743	0.4855	0.6049	0.7242	0.8331	0.9207	0.9776	0.9974	0.9776	0.9207	0.8331	0.7242	0.6049	0.4855	0.3743	0.2773	0.1974	0.135
0	0	0	0	0	0	0	0	0	0	0	0	0	0	0	0	0	0	0	0	0	0	0	0	0	0	0	0	0	0	0	0	0	0	0	0	0	0	0	0	0	0	0	0	0	0	0	0	0	0
0	0	0	0	0	0	0	0	0	0	0	0	0	0	0	0	0	0	0	0	0	0	0	0	0	0	0	0	0	0	0	0	0	0	0	0	0	0	0	0	0	0	0	0	0	0	0	0	0	0
0	0	0	0	0	0	0	0	0	0	0	0	0	0	0	0	0	0	0	0	0	0	0	0	0	0	0	0	0	0	0	0	0	0	0	0	0	0	0	0	0	0	0	0	0	0	0	0	0	0
0	0	0	0	0	0	0	0	0	0	0	0	0	0	0	0	0	0	0	0	0	0	0	0	0	0	0	0	0	0	0	0	0	0	0	0	0	0	0	0	0	0	0	0	0	0	0	0	0	0
0	0	0	0	0	0	0	0	0	0	0	0	0	0	0	0	0	0	0	0	0	0	0	0	0	0	0	0	0	0	0	0	0	0	0	0	0	0	0	0	0	0	0	0	0	0	0	0	0	0
0	0	0	0	0	0	0	0	0	0	0	0	0	0	0	0	0	0	0	0	0	0	0	0	0	0	0	0	0	0	0	0	0	0	0	0	0	0	0	0	0	0	0	0	0	0	0	0	0	0
0	0	0	0	0	0	0	0	0	0	0	0	0	0	0	0	0	0	0	0	0	0	0	0	0	0	0	0	0	0	0	0	0	0	0	0	0	0	0	0	0	0	0	0	0	0	0	0	0	0
0	0	0	0	0	0	0	0	0	0	0	0	0	0	0	0	0	0	0	0	0	0	0	0	0	0	0	0	0	0	0	0	0	0	0	0	0	0	0	0	0	0	0	0	0	0	0	0	0	0
0	0	0	0	0	0	0	0	0	0	0	0	0	0	0	0	0	0	0	0	0	0	0	0	0	0	0	0	0	0	0	0	0	0	0	0	0	0	0	0	0	0	0	0	0	0	0	0	0	0
0	0	0	0	0	0	0	0	0	0	0	0	0	0	0	0	0	0	0	0	0	0	0	0	0	0	0	0	0	0	0	0	0	0	0	0	0	0	0	0	0	0	0	0	0	0	0	0	0	0
0	0	0	0	0	0	0	0	0	0	0	0	0	0	0	0	0	0	0	0	0	0	0	0	0	0	0	0	0	0	0	0	0	0	0	0	0	0	0	0	0	0	0	0	0	0	0	0	0	0
0	0	0	0	0	0	0	0	0	0	0	0	0	0	0	0	0	0	0	0	0	0	0	0	0	0	0	0	0	0	0	0	0	0	0	0	0	0	0	0	0	0	0	0	0	0	0	0	0	0
0	0	0	0	0	0	0	0	0	0	0	0	0	0	0	0	0	0	0	0	0	0	0	0	0	0	0	0	0	0	0	0	0	0	0	0	0	0	0	0	0	0	0	0	0	0	0	0	0	0
0	0	0	0	0	0	0	0	0	0	0	0	0	0	0	0	0	0	0	0	0	0	0	0	0	0	0	0	0	0	0	0	0	0	0	0	0	0	0	0	0	0	0	0	0	0	0	0	0	0
0	0	0	0	0	0	0	0	0	0	0	0	0	0	0	0	0	0	0	0	0	0	0	0	0	0	0	0	0	0	0	0	0	0	0	0	0	0	0	0	0	0	0	0	0	0	0	0	0	0
0	0	0	0	0	0	0	0	0	0	0	0	0	0	0	0	0	0	0	0	0	0	0	0	0	0	0	0	0	0	0	0	0	0	0	0	0	0	0	0	0	0	0	0	0	0	0	0	0	0
0	0	0	0	0	0	0	0	0	0	0	0	0	0	0	0	0	0	0	0	0	0	0	0	0	0	0	0	0	0	0	0	0	0	0	0	0	0	0	0	0	0	0	0	0	0	0	0	0	0
0	0	0	0	0	0	0	0	0	0	0	0	0	0	0	0	0	0	0	0	0	0	0	0	0	0	0	0	0	0	0	0	0	0	0	0	0	0	0	0	0	0	0	0	0	0	0	0	0	0
0	0	0	0	0	0	0	0	0	0	0	0	0	0	0	0	0	0	0	0	0	0	0	0	0	0	0	0	0	0	0	0	0	0	0	0	0	0	0	0	0	0	0	0	0	0	0	0	0	0
0	0	0	0	0	0	0	0	0	0	0	0	0	0	0	0	0	0	0	0	0	0	0	0	0	0.0001	0.0001	0.0003	0.0007	0.0015	0.0031	0.006	0.0111	0.0198	0.034	0.056	0.0888	0.1353	0.1981	0.2788	0.3774	0.4914	0.616	0.744	0.867	0.9767	1.0663	1.1323	1.175	1.198
0	0	0	0	0	0	0	0	0	0	0	0	0	0	0	0	0	0	0	0	0	0	0	0	0	0	0	0	0	0	0	0	0	0	0	0	0	0	0	0	0	0	0	0	0	0	0	0	0	0
0	0	0	0	0	0	0	0	0	0	0	0	0	0	0	0	0	0	0	0	0	0	0	0	0	0	0	0	0	0	0	0	0	0	0	0	0	0	0	0	0	0	0	0	0	0	0	0	0	0
0	0	0	0	0	0	0	0	0	0	0	0	0	0	0	0	0	0	0	0	0	0	0	0	0	0	0	0	0	0	0	0	0	0	0	0	0	0	0	0	0	0	0	0	0	0	0	0	0	0
0	0	0	0	0	0	0	0	0	0	0	0	0	0	0	0	0	0	0	0	0	0	0	0	0	0	0	0	0	0	0	0	0	0	0	0	0	0	0	0	0	0	0	0	0	0	0	0	0	0
0	0	0	0	0	0	0	0	0	0	0	0	0	0	0	0	0	0	0	0	0	0	0	0	0	0	0	0	0	0	0	0	0	0	0	0	0	0	0	0	0	0	0	0	0	0	0	0	0	0
0	0	0	0	0	0	0	0	0	0	0	0	0	0	0	0	0	0	0	0	0	0	0	0	0	0	0	0	0	0	0	0	0	0	0	0	0	0	0	0	0	0	0	0	0	0	0	0	0	0
0	0	0	0	0	0	0	0	0	0	0	0	0	0	0	0	0	0	0	0	0	0	0	0	0	0	0	0	0	0	0	0	0	0	0	0	0	0	0	0	0	0	0	0	0	0	0	0	0	0
0	0	0	0	0	0	0	0	0	0	0	0	0	0	0	0	0	0	0	0	0	0	0	0	0	0	0	0	0	0	0	0	0	0	0	0	0	0	0	0	0	0	0	0	0	0	0	0	0	0
0	0	0	0	0	0	0	0	0	0	0	0	0	0	0	0	0	0	0	0	0	0	0	0	0	0	0	0	0	0	0	0	0	0	0	0	0	0	0	0	0	0	0	0	0	0	0	0	0	0
0	0	0	0	0	0	0	0	0	0	0	0	0	0	0	0	0	0	0	0	0	0	0	0	0	0	0	0	0	0	0	0	0	0	0	0	0	0	0	0	0	0	0	0	0	0	0	0	0	0
0	0	0	0	0	0	0	0	0	0	0	0	0	0	0	0	0	0	0	0	0	0	0	0	0	0	0	0	0	0	0	0	0	0	0	0	0	0	0	0	0	0	0	0	0	0	0	0	0	0
0.0007	0.0015	0.0031	0.006	0.0111	0.0198	0.034	0.056	0.0887	0.135	0.1974	0.2773	0.3743	0.4855	0.6049	0.7242	0.8331	0.9207	0.9776	0.9974	0.9776	0.9207	0.8331	0.7242	0.6049	0.4855	0.3743	0.2773	0.1974	0.135	0.0887	0.056	0.034	0.0198	0.0111	0.006	0.0031	0.0015	0.0007	0.0003	0.0001	0.0001	0	0	0	0	0	0	0	0.0001
0	0	0	0	0	0	0	0	0	0	0	0	0	0	0	0	0	0	0	0	0	0	0	0	0	0	0	0	0	0	0	0	0	0	0	0	0	0	0	0	0	0	0	0	0	0	0	0	0	0
0.0001	0.0002	0.0004	0.0009	0.0019	0.0038	0.0075	0.0142	0.0259	0.0454	0.0765	0.1242	0.1942	0.2924	0.4241	0.593	0.7999	1.0413	1.3098	1.5935	1.8778	2.147	2.387	2.5868	2.7402	2.8463	2.9086	2.9335	2.9287	2.9013	2.8567	2.7985	2.7283	2.6469	2.5544	2.4521	2.3419	2.2275	2.1138	2.0063	1.9106	1.8311	1.7705	1.729	1.7044	1.6929	1.6893	1.6881	1.6842	1.6736
0	0	0	0	0	0	0	0	0	0	0	0	0	0	0	0	0	0	0	0	0	0	0	0	0	0	0	0	0	0	0	0.0001	0.0002	0.0003	0.0008	0.0016	0.0032	0.0063	0.0118	0.0213	0.037	0.0619	0.0998	0.1548	0.2313	0.3333	0.463	0.6205	0.8023	1.0016
0	0	0	0	0	0	0	0	0	0	0	0	0	0	0	0	0	0	0	0	0	0	0	0	0	0	0	0	0	0	0	0	0	0	0	0	0	0	0	0	0	0	0	0	0	0	0	0	0	0
0	0	0	0	0	0	0	0	0	0	0	0	0	0	0	0	0	0	0	0	0	0	0	0	0	0	0	0	0	0	0	0	0	0	0	0	0	0	0	0	0	0	0	0	0	0	0	0	0	0
0	0	0	0	0	0	0	0	0	0	0	0	0	0	0	0	0	0	0	0	0	0	0	0	0	0	0	0	0	0	0	0	0	0	0	0	0	0	0	0	0	0	0	0	0	0	0	0	0	0
0	0	0	0	0	0	0	0	0	0	0	0	0	0	0	0	0	0	0	0	0	0	0	0	0	0	0	0	0	0	0	0	0	0	0	0	0	0	0	0	0	0	0	0	0	0	0	0	0	0
0	0	0	0	0	0	0	0	0	0	0	0	0	0	0	0	0	0	0	0	0	0	0	0	0	0	0	0	0	0	0	0	0	0	0	0	0	0	0	0	0	0	0	0	0	0	0	0	0	0
0	0	0	0	0	0	0	0	0	0	0	0	0	0	0	0	0	0	0	0	0	0	0	0	0	0	0	0	0	0	0	0	0	0	0	0	0	0	0	0	0	0	0	0	0	0	0	0	0	0
0	0	0	0	0	0	0	0	0	0	0	0	0	0	0	0	0	0	0	0	0	0	0	0	0	0	0	0	0	0	0	0	0	0	0	0	0	0	0	0	0	0	0	0	0	0	0	0	0	0
0	0	0	0	0	0	0	0	0	0	0	0	0	0	0	0	0	0	0	0	0	0	0	0	0	0	0	0	0	0	0	0	0	0	0	0	0	0	0	0	0	0	0	0	0	0	0	0	0	0
0	0	0	0	0	0	0	0	0	0	0	0	0	0	0	0	0	0	0	0	0	0	0	0	0	0	0	0	0	0	0	0	0	0	0	0	0	0	0	0	0	0	0	0	0	0	0	0	0	0
0	0	0	0	0	0	0	0	0	0	0	0	0	0	0	0	0	0	0	0	0	0	0	0	0	0	0	0	0	0	0	0	0	0	0	0	0	0	0	0	0	0	0	0	0	0	0	0	0	0
0	0	0	0	0	0	0	0	0	0	0	0	0	0	0	0	0	0	0	0	0	0	0	0	0	0	0	0	0	0	0	0	0	0	0	0	0	0	0	0	0	0	0	0	0	0	0	0	0	0
0	0	0	0	0	0	0	0	0	0	0	0	0	0	0	0	0	0	0	0	0	0	0	0	0	0	0	0	0	0	0	0	0	0	0	0	0	0	0	0	0	0	0	0	0	0	0	0	0	0
0	0	0	0	0	0	0	0	0	0	0	0	0	0	0	0	0	0	0	0	0	0	0	0	0	0	0	0	0	0	0	0	0	0	0	0	0	0	0	0	0	0	0	0	0	0	0	0	0	0
0	0	0	0	0	0	0	0	0	0	0	0	0	0	0	0	0	0	0	0	0	0	0	0	0	0	0	0	0	0	0	0	0	0	0	0	0	0	0	0	0	0	0	0	0	0	0	0	0	0
0	0	0	0	0	0	0	0	0	0	0	0	0	0	0	0	0	0	0	0	0	0	0	0	0	0	0	0	0	0	0	0	0	0	0	0	0	0	0	0	0	0	0	0	0	0	0	0	0	0
0	0	0	0	0	0	0	0	0	0	0	0	0	0	0	0	0	0	0	0	0	0	0	0	0	0	0	0	0	0	0	0	0	0	0	0	0	0	0	0	0	0	0	0	0	0	0	0	0	0
0	0	0	0	0	0	0	0	0	0	0	0	0	0	0	0	0	0	0	0	0	0	0	0	0	0	0	0	0	0	0	0	0	0	0	0	0	0	0	0	0	0	0	0	0	0	0	0	0	0
0	0	0	0	0	0	0	0	0	0	0	0	0	0	0	0	0	0	0	0	0	0	0	0	0	0	0	0	0	0	0	0	0	0	0	0	0	0	0	0	0	0	0	0	0	0	0	0	0	0
0	0	0	0	0	0	0	0	0	0	0	0	0	0	0	0	0	0	0	0	0	0	0	0	0	0	0	0	0	0	0	0	0	0	0	0	0	0	0	0	0	0	0	0	0	0	0	0	0	0
0	0	0	0	0	0	0	0	0	0	0	0	0	0	0	0	0	0	0	0	0	0	0	0	0	0	0	0	0	0	0	0	0	0	0	0	0	0	0	0	0	0	0	0	0	0	0	0	0	0
0	0	0	0	0	0	0	0	0	0	0	0	0	0	0	0	0	0	0	0	0	0	0	0	0	0	0	0	0	0	0	0	0	0	0	0	0	0	0	0	0	0	0	0	0	0	0	0	0	0
0	0	0	0	0	0	0	0	0	0	0	0	0	0	0	0	0	0	0	0	0	0	0	0	0	0	0	0	0	0	0	0	0	0	0	0	0	0	0	0	0	0	0	0	0	0	0	0	0	0
0	0	0	0	0	0	0	0	0	0	0	0	0	0	0	0	0	0	0	0	0	0	0	0	0	0	0	0	0	0	0	0	0	0	0	0	0	0	0	0	0	0	0	0	0	0	0	0	0	0
0	0	0	0	0	0	0	0	0	0	0	0	0	0	0	0	0	0	0	0	0	0	0	0	0	0	0	0	0	0	0	0	0	0	0	0	0	0	0	0	0	0	0	0	0	0	0	0	0	0
0	0	0	0	0	0	0	0	0	0	0	0	0	0	0	0	0	0	0	0	0	0	0	0	0	0	0	0	0	0	0	0	0	0	0	0	0	0	0	0	0	0	0	0	0	0	0	0	0	0
0	0	0	0	0	0	0	0	0	0	0	0	0	0	0	0	0	0	0	0	0	0	0	0	0	0	0	0	0	0	0	0	0	0	0	0	0	0	0	0	0	0	0	0	0	0	0	0	0	0
0	0	0	0	0	0	0	0	0	0	0	0	0	0	0	0	0	0	0	0	0	0	0	0	0	0	0	0	0	0	0	0	0	0	0	0	0	0	0	0	0	0	0	0	0	0	0	0	0	0
0	0	0	0	0	0	0	0	0	0	0	0	0	0	0	0	0	0	0	0	0	0	0	0	0	0	0	0	0	0	0	0	0	0	0	0	0	0	0	0	0	0	0	0	0	0	0	0	0	0
0	0	0	0	0	0	0	0	0	0	0	0	0	0	0	0	0	0	0	0	0	0	0	0	0	0	0	0	0	0	0	0	0	0	0	0	0	0	0	0	0	0	0	0	0	0	0	0	0	0
0	0	0	0	0	0	0	0	0	0	0	0	0	0	0	0	0	0	0	0	0	0	0	0	0	0	0	0	0	0	0	0	0	0	0	0	0	0	0	0	0	0	0	0	0	0	0	0	0	0
0	0	0	0	0	0	0	0	0	0	0	0	0	0	0	0	0	0	0	0	0	0	0	0	0	0	0	0	0	0	0	0	0	0	0	0	0	0	0	0	0	0	0	0	0	0	0	0	0	0
0	0	0	0	0	0	0	0	0	0	0	0	0	0	0	0	0	0	0	0	0	0	0	0	0	0	0	0	0	0	0	0	0	0	0	0	0	0	0	0	0	0	0	0	0	0	0	0	0	0
0	0	0	0	0	0	0	0	0	0	0	0	0	0	0	0	0	0	0	0	0	0	0	0	0	0	0	0	0	0	0	0	0	0	0	0	0	0	0	0	0	0	0	0	0	0	0	0	0	0
0	0	0	0	0	0	0	0	0	0	0	0	0	0	0	0	0	0	0	0	0	0	0	0	0	0	0	0	0	0	0	0	0	0	0	0	0	0	0	0	0	0	0	0	0	0	0	0	0	0
0	0	0	0	0	0	0	0	0	0	0	0	0	0	0	0	0	0	0	0	0	0	0	0	0	0	0	0	0	0	0	0	0	0	0	0	0	0	0	0	0	0	0	0	0	0	0	0	0	0
0	0	0	0	0	0	0	0	0	0	0	0	0	0	0	0	0	0	0	0	0	0	0	0	0	0	0	0	0	0	0	0	0	0	0	0	0	0	0	0	0	0	0	0	0	0	0	0	0	0
0	0	0	0	0	0	0	0	0	0	0	0	0	0	0	0	0	0	0	0	0	0	0	0	0	0	0	0	0	0	0	0	0	0	0	0	0	0	0	0	0	0	0	0	0	0	0	0	0	0
0	0	0	0	0	0	0	0	0	0	0	0	0	0	0	0	0	0	0	0	0	0	0	0	0	0	0	0	0	0	0	0	0	0	0	0	0	0	0	0	0	0	0	0	0	0	0	0	0	0
0	0	0	0	0	0	0	0	0	0	0	0	0	0	0	0	0	0	0	0	0	0	0	0	0	0	0	0	0	0	0	0	0	0	0	0	0	0	0	0	0	0	0	0	0	0	0	0	0	0
0	0	0	0	0	0	0	0.0001	0.0001	0.0003	0.0007	0.0015	0.0031	0.006	0.0111	0.0198	0.034	0.056	0.0887	0.135	0.1974	0.2773	0.3743	0.4855	0.6049	0.7242	0.8331	0.9207	0.9776	0.9974	0.9776	0.9207	0.8331	0.7242	0.6049	0.4855	0.3743	0.2773	0.1974	0.135	0.0887	0.056	0.034	0.0198	0.0111	0.006	0.0031	0.0015	0.0008	0.0004
0	0	0	0	0	0	0	0	0	0	0	0	0	0	0	0	0	0	0	0	0	0	0	0	0	0	0	0	0	0	0	0	0	0	0	0	0	0	0	0	0	0	0	0	0	0	0	0	0	0
0	0	0	0	0	0	0	0	0	0	0	0	0	0	0	0	0	0	0	0	0	0	0	0	0	0	0	0	0	0	0	0	0	0	0	0	0	0	0	0	0	0	0	0	0	0	0	0	0	0
0	0	0	0	0	0	0	0	0	0	0	0	0	0	0	0	0	0	0	0	0	0	0	0	0	0	0	0	0	0	0	0	0	0	0	0	0	0	0	0	0	0	0	0	0	0	0	0	0	0
0	0	0	0	0	0	0	0	0	0	0	0	0	0	0	0	0	0	0	0	0	0	0	0	0	0	0	0	0	0	0	0	0	0	0	0	0	0	0	0	0	0	0	0	0	0	0	0	0	0
0	0	0	0	0	0	0	0	0	0	0	0	0	0	0	0	0	0	0	0	0	0	0	0	0	0	0	0	0	0	0	0	0	0	0	0	0	0	0	0	0	0	0	0	0	0	0	0	0	0
0	0	0	0	0	0	0	0	0	0	0	0	0	0	0	0	0	0	0	0	0	0	0	0	0	0	0	0	0	0	0	0	0	0	0	0	0	0	0	0	0	0	0	0	0	0	0	0	0	0
0	0	0	0	0	0	0	0	0	0	0	0	0	0	0	0	0	0	0	0	0	0	0	0	0	0	0	0	0	0	0	0	0	0	0	0	0	0	0	0	0	0	0	0	0	0	0	0	0	0
0	0	0	0	0	0	0	0	0	0	0	0	0	0	0	0	0	0	0	0	0	0	0	0	0	0	0	0	0	0	0	0	0	0	0	0	0	0	0	0	0	0	0	0	0	0	0	0	0	0
0	0	0	0	0	0	0	0	0	0	0	0	0	0	0	0	0	0	0	0	0	0	0	0	0	0	0	0	0	0	0	0	0	0	0	0	0	0	0	0	0	0	0	0	0	0	0	0	0	0
0	0	0	0	0	0	0	0	0	0	0	0	0	0	0	0	0	0	0	0	0	0	0	0	0	0	0	0	0	0	0	0	0	0	0	0	0	0	0	0	0	0	0	0	0	0	0	0	0	0
0	0	0	0	0	0	0	0	0	0	0	0	0	0	0	0	0	0	0	0	0	0	0	0	0	0	0	0	0	0	0	0	0	0	0	0	0	0	0	0	0	0	0	0	0	0	0	0	0	0
0	0	0	0	0	0	0	0	0	0	0	0	0	0	0	0	0	0	0	0	0	0	0	0	0	0	0	0	0	0	0	0	0	0	0	0	0	0	0	0	0	0	0	0	0	0	0	0	0	0
0	0	0	0	0	0	0	0	0	0	0	0	0	0	0	0	0	0	0	0	0	0	0	0	0	0	0	0	0	0	0	0	0	0	0	0	0	0	0	0	0	0	0	0	0	0	0	0	0	0
0	0	0	0	0	0	0	0	0	0	0	0	0	0	0	0	0	0	0	0	0	0	0	0	0	0	0	0	0	0	0	0	0	0	0	0	0	0	0	0	0	0	0	0	0	0	0	0	0	0
0	0	0	0	0	0	0	0	0	0	0	0	0	0	0	0	0	0	0	0	0	0	0	0	0	0	0	0	0	0	0	0	0	0	0	0	0	0	0	0	0	0	0	0	0	0	0	0	0	0
0	0	0	0	0	0	0	0	0	0	0	0	0	0	0	0	0	0	0	0	0	0	0	0	0	0	0	0	0	0	0	0	0	0	0	0	0	0	0	0	0	0	0	0	0	0	0	0	0	0
0	0	0	0	0	0	0	0	0	0	0	0	0	0	0	0	0	0	0	0	0	0	0	0	0	0	0	0	0	0	0	0	0	0	0	0	0	0	0	0	0	0	0	0	0	0	0	0	0	0
0	0	0	0	0	0	0	0	0	0	0	0	0	0	0	0	0	0	0	0	0	0	0	0	0	0	0	0	0	0	0	0	0	0	0	0	0	0	0	0	0	0	0	0	0	0	0	0	0	0
0	0	0	0	0	0	0	0	0	0	0	0	0	0	0	0	0	0	0	0	0	0	0	0	0	0	0	0	0	0	0	0	0	0	0	0	0	0	0	0	0	0	0	0	0	0	0	0	0	0
0	0	0	0	0	0	0	0	0	0	0	0	0	0	0	0	0	0	0	0	0	0	0	0	0	0	0	0	0	0	0	0	0	0	0	0	0	0	0	0	0	0	0	0	0	0	0	0	0	0
0	0	0	0	0	0	0	0	0	0	0	0	0	0	0	0	0	0	0	0	0	0	0	0	0	0	0	0	0	0	0	0	0	0	0	0	0	0	0	0	0	0	0	0	0	0	0	0	0	0
0	0	0	0	0	0	0	0	0	0	0	0	0	0	0	0	0	0	0	0	0	0	0	0	0	0	0	0	0	0	0	0	0	0	0	0	0	0	0	0	0	0	0	0	0	0	0	0	0	0
0	0	0	0	0	0	0	0	0	0	0	0	0	0	0	0	0	0	0	0	0	0	0	0	0	0	0	0	0	0	0	0	0	0	0	0	0	0	0	0	0	0	0	0	0	0	0	0	0	0
0	0	0	0	0	0	0	0	0	0	0	0	0	0	0	0	0	0	0	0	0	0	0	0	0	0	0	0	0	0	0	0	0	0	0	0	0	0	0	0	0	0	0	0	0	0	0	0	0	0
0	0	0	0	0	0	0	0	0	0	0	0	0	0	0	0	0	0	0	0	0	0	0	0	0	0	0	0	0	0	0	0	0	0	0	0	0	0	0	0	0	0	0	0	0	0	0	0	0	0
0	0	0	0	0	0	0	0	0	0	0	0	0	0	0	0	0	0	0	0	0	0	0	0	0	0	0	0	0	0	0	0	0	0	0	0	0	0	0	0	0	0	0	0	0	0	0	0	0	0
0	0	0	0	0	0	0	0	0	0	0	0	0	0	0	0	0	0	0	0	0	0	0	0	0	0	0	0	0	0	0	0	0	0	0	0	0	0	0	0	0	0	0	0	0	0	0	0	0	0
0	0	0	0	0	0	0	0	0	0	0	0	0	0	0	0	0	0	0	0	0	0	0	0	0	0	0	0	0	0	0	0	0	0	0	0	0	0	0	0	0	0	0	0	0	0	0	0	0	0
0	0	0	0	0	0	0	0	0	0	0	0	0	0	0	0	0	0	0	0	0	0	0	0	0	0	0	0	0	0	0	0	0	0	0	0	0	0	0	0	0	0	0	0	0	0	0	0	0	0
0	0	0	0	0	0	0	0	0	0	0	0	0	0	0	0	0	0	0	0	0	0	0	0	0	0	0	0	0	0	0	0	0	0	0	0	0	0	0	0	0	0	0	0	0	0	0	0	0	0
0	0	0	0	0	0	0	0	0	0	0	0	0	0	0	0	0	0	0	0	0	0	0	0	0	0	0	0	0	0	0	0	0	0	0	0	0	0	0	0	0	0	0	0	0	0	0	0	0	0
0	0	0	0	0	0	0	0	0	0	0	0	0	0	0	0	0	0	0	0	0	0	0	0	0	0	0	0	0	0	0	0	0	0	0	0	0	0	0	0	0	0	0	0	0	0	0	0	0	0
0	0	0	0	0	0	0	0	0	0	0	0	0	0	0	0	0	0	0	0	0	0	0	0	0	0	0	0	0	0	0	0	0	0	0	0	0	0	0	0	0	0	0	0	0	0	0	0	0	0
0	0	0	0	0	0	0	0	0	0	0	0	0	0	0	0	0	0	0	0	0	0	0	0	0	0	0	0	0	0	0	0	0	0	0	0	0	0	0	0	0	0	0	0	0	0	0	0	0	0
0	0	0	0	0	0	0	0	0	0	0	0	0	0	0	0	0	0	0	0	0	0	0	0	0	0	0	0	0	0	0	0	0	0	0	0	0	0	0	0	0	0	0	0	0	0	0	0	0	0
0	0	0	0	0	0	0	0	0	0	0	0	0	0	0	0	0	0	0	0	0	0	0	0	0	0	0	0	0	0	0	0	0	0	0	0	0	0	0	0	0	0	0	0	0	0	0	0	0	0
0	0	0	0	0	0	0	0	0	0	0	0	0	0	0	0	0	0	0	0	0	0	0	0	0	0	0	0	0	0	0	0	0	0	0	0	0	0	0	0	0	0	0	0	0	0	0	0	0	0
0	0	0	0	0	0	0	0	0	0	0	0	0	0	0	0	0	0	0	0	0	0	0	0	0	0	0	0	0	0	0	0	0	0	0	0	0	0	0	0	0	0	0	0	0	0	0	0	0	0
0	0	0	0	0	0	0	0	0	0	0	0	0	0	0	0	0	0	0	0	0	0	0	0	0	0	0	0	0	0	0	0	0	0	0	0	0	0	0	0	0	0	0	0	0	0	0	0	0	0
0	0	0	0	0	0	0	0	0	0	0	0	0	0	0	0	0	0	0	0	0	0	0	0	0	0	0	0	0	0	0	0	0	0	0	0	0	0	0	0	0	0	0	0	0	0	0	0	0	0
0	0	0	0	0	0	0	0	0	0	0	0	0	0	0	0	0	0	0	0	0	0	0	0	0	0	0	0	0	0	0	0	0	0	0	0	0	0	0	0	0	0	0	0	0	0	0	0	0	0
0	0	0	0	0	0	0	0	0	0	0	0	0	0	0	0	0	0	0	0	0	0	0	0	0	0	0	0	0	0	0	0	0	0	0	0	0	0	0	0	0	0	0	0	0	0	0	0	0	0
0	0	0	0	0	0	0	0	0	0	0	0	0	0	0	0	0	0	0	0	0	0	0	0	0	0	0	0	0	0	0	0	0	0	0	0	0	0	0	0	0	0	0	0	0	0	0	0	0	0
0	0	0	0	0	0	0	0	0	0	0	0	0	0	0	0	0	0	0	0	0	0	0	0	0	0	0	0	0	0	0	0	0	0	0	0	0	0	0	0	0	0	0	0	0	0	0	0	0	0
0	0	0	0	0	0	0	0	0	0	0	0	0	0	0	0	0	0	0	0	0	0	0	0	0	0	0	0	0	0	0	0	0	0	0	0	0	0	0	0	0	0	0	0	0	0	0	0	0	0
0	0	0	0	0	0	0	0	0	0	0	0	0	0	0	0	0	0	0	0	0	0	0	0	0	0	0	0	0	0	0	0	0	0	0	0	0	0	0	0	0	0	0	0	0	0	0	0	0	0
0	0	0	0	0	0	0	0	0	0	0	0	0	0	0	0	0	0	0	0	0	0	0	0	0	0	0	0	0	0	0	0	0	0	0	0	0	0	0	0	0	0	0	0	0	0	0	0	0	0
0	0	0	0	0	0	0	0	0	0	0	0	0	0	0	0	0	0	0	0	0	0	0	0	0	0	0	0	0	0	0	0	0	0	0	0	0	0	0	0	0	0	0	0	0	0	0	0	0	0
0	0	0	0	0	0	0	0	0	0	0	0	0	0	0	0	0	0	0	0	0	0	0	0	0	0	0	0	0	0	0	0	0	0	0	0	0	0	0	0	0	0	0	0	0	0	0	0	0	0
0	0	0	0	0	0	0	0	0	0	0	0	0	0	0	0	0	0	0	0	0	0	0	0	0	0	0	0	0	0	0	0	0	0	0	0	0	0	0	0	0	0	0	0	0	0	0	0	0	0
0	0	0	0	0	0	0	0	0	0	0	0	0	0	0	0	0	0	0	0	0	0	0	0	0	0	0	0	0	0	0	0	0	0	0	0	0	0	0	0	0	0	0	0	0	0	0	0	0	0
0	0	0	0	0	0	0	0	0	0	0	0	0	0	0	0	0	0	0	0	0	0	0	0	0	0	0	0	0	0	0	0	0	0	0	0	0	0	0	0	0	0	0	0	0	0	0	0	0	0
0	0	0	0	0	0	0	0	0	0	0	0	0	0	0	0	0	0	0	0	0	0	0	0	0	0	0	0	0	0	0	0	0	0	0	0	0	0	0	0	0	0	0	0	0	0	0	0	0	0
0	0	0	0	0	0	0	0	0	0	0	0	0	0	0	0	0	0	0	0	0	0	0	0	0	0	0	0	0	0	0	0	0	0	0	0	0	0	0	0	0	0	0	0	0	0	0	0	0	0
0	0	0	0	0	0	0	0	0	0	0	0	0	0	0	0	0	0	0	0	0	0	0	0	0	0	0	0	0	0	0	0	0	0	0	0	0	0	0	0	0	0	0	0	0	0	0	0	0	0
0	0	0	0	0	0	0	0	0	0	0	0	0	0	0	0	0	0	0	0	0	0	0	0	0	0	0	0	0	0	0	0	0	0	0	0	0	0	0	0	0	0	0	0	0	0	0	0	0	0
0	0	0	0	0	0	0	0	0	0	0	0	0	0	0	0	0	0	0	0	0	0	0	0	0	0	0	0	0	0	0	0	0	0	0	0	0	0	0	0	0	0	0	0	0	0	0	0	0	0
0	0	0	0	0	0	0	0	0	0	0	0	0	0	0	0	0	0	0	0	0	0	0	0	0	0	0	0	0	0	0	0	0	0	0	0	0	0	0	0	0	0	0	0	0	0	0	0	0	0
0	0	0	0	0	0	0	0	0	0	0	0	0	0	0	0	0	0	0	0	0	0	0	0	0	0	0	0	0	0	0	0	0	0	0	0	0	0	0	0	0	0	0	0	0	0	0	0	0	0
0	0	0	0	0	0	0	0	0	0	0	0	0	0	0	0	0	0	0	0	0	0	0	0	0	0	0	0	0	0	0	0	0	0	0	0	0	0	0	0	0	0	0	0	0	0	0	0	0	0
0	0	0	0	0	0	0	0	0	0	0	0	0	0	0	0	0	0	0	0	0	0	0	0	0	0	0	0	0	0	0	0	0	0	0	0	0	0	0	0	0	0	0	0	0	0	0	0	0	0
[truncated: 1,221 more rows]
[truncated: 400 more columns]

## Sheet: mPeriphery_onoff
1.4546	1.678	1.8635	1.9948	2.0626	2.0672	2.0187	1.9361	1.8433	1.7648	1.7202	1.721	1.7675	1.8494	1.948	2.0409	2.1068	2.1305	2.1068	2.0409	1.948	1.8494	1.7675	1.721	1.7202	1.7648	1.8433	1.9361	2.0187	2.0672	2.0626	1.9948	1.8635	1.6781	1.4547	1.2132	0.9731	0.7508	0.558	0.401	0.2819	0.1996	0.1516	0.1358	0.1515	0.1995	0.2819	0.4009	0.5577	0.7501
[truncated: 500 more rows]
[truncated: 400 more columns]

[truncated: 1 more sheets: umapCoordinates]
