# Supplementary material for: Synchronization of visual perception within the human fovea
Source: Nat Neurosci. 2025 Jul 16;28(9):1959–67. doi: 10.1038/s41593-025-02011-3 (PMC12411267; doi:10.1038/s41593-025-02011-3)
Supplement: Supplementary file 6 — Source data. [file 41593_2025_2011_MOESM6_ESM.zip › fig2/2e.xlsx]

## Sheet: Midget (Fovea)
index	speed_m_s
1	0.910116
2	0.592939
3	0.562616
4	0.432607
5	0.453853
6	0.513437
7	0.641803
8	0.479819
9	0.278653
10	0.435989
11	0.405321
12	0.486162
13	0.599479
14	0.630899
15	0.437441
16	0.802248
17	0.4449
18	0.418606
19	0.418294
20	0.687127
21	0.555347
22	0.391983
23	0.366604
24	0.325562
25	0.410571
26	0.567391
27	0.532332
28	0.602518
29	0.523387
30	0.580677
31	0.469955
32	0.593854
33	0.390802
34	0.490299
35	0.549424
36	0.494521
37	0.506856
38	0.375555
39	0.581645
40	0.464736
41	0.558323
42	0.666714
43	0.770588
44	0.512862
45	0.467383
46	0.48656
47	0.616851
48	0.747126
49	0.362149
50	0.465027
51	0.320298
52	0.455031
53	0.285387
54	0.486629
55	0.407682
56	0.336061
57	0.607499
58	0.977776
59	0.594077
60	0.662514
61	0.88034
62	0.777751
63	0.917708
64	0.867705
65	0.745049
66	0.633222
67	0.773664
68	0.696408
69	0.865918
70	0.826203
71	0.604048
72	0.809961
73	0.797334
74	1.01476
75	0.515003
76	0.61032
77	0.554273
78	0.610348
79	0.591218
80	0.810064
81	0.857379
82	0.470064
83	0.865721
84	0.710724
85	0.582652
86	0.647094
87	0.531929
88	0.828242
89	0.786542
90	0.637329
91	0.466054
92	0.637313
93	0.366172
94	0.451027
95	0.721594
96	0.588144
97	0.518716
98	0.725647
99	0.971664
100	0.468012
101	0.314692
102	0.269658
103	0.637563
104	0.457938
105	0.375588
106	0.515344
107	0.463507
108	0.405126
109	0.762391
110	0.551918
111	0.465366
112	0.645856
113	0.474948

## Sheet: Parasol (Fovea)
index	speed_m_s
1	0.611442
2	0.800982
3	0.704269
4	0.494117
5	0.864105
6	0.799199
7	0.833292
8	0.700873
9	0.655795
10	0.809514
11	0.881213
12	0.77772
13	0.729279
14	0.979995
15	0.934035
16	0.203481
17	0.516886
18	0.548184
19	0.554089
20	0.606598
21	0.715518
22	0.588332
23	0.515804
24	0.368431
25	0.50062
26	0.72468
27	0.617955
28	0.632388

## Sheet: Midget (Periphery)
index	speed_m_s
1	0.739748
2	0.931377
3	0.810359
4	0.840108
5	0.834446
6	0.816344
7	0.642164
8	0.780576
9	0.662958
10	0.848976
11	0.758929
12	0.780366
13	0.74755
14	1.06997
15	1.22172
16	1.17519
17	0.581335
18	0.883826
19	0.720382
20	0.798196
21	1.0521
22	0.701278
23	1.16844
24	1.02363
25	0.852673
26	0.812327
27	1.38276
28	1.34909
29	1.21668
30	1.11514
31	1.11326
32	1.13211
33	0.667442
34	1.06346
35	0.741936
36	1.34972
37	1.15996
38	0.668912
39	0.768909
40	0.83542
41	0.778825
42	0.816732
43	0.738371
44	0.712702
45	0.599638
46	1.12981
47	1.17166
48	0.625138
49	1.16291
50	1.11589
51	1.10447
52	0.665568
53	1.13664
54	0.698356
55	1.12493
56	0.81601
57	1.23
58	0.575484
59	0.799311
60	0.717438
61	0.760923
62	0.668138
63	0.976508
64	0.669468
65	0.980775
66	0.83022
67	0.956086
68	1.00606
69	1.00028
70	1.0923
71	0.68947
72	0.690627
73	1.04489
74	1.01766
75	0.687219
76	1.1813
77	1.0907
78	1.08845
79	1.14508
80	0.739868
81	0.723502
82	1.27511
83	1.14188
84	1.19527
85	1.14386
86	0.704439
87	1.14068
88	0.79678
89	1.19658
90	1.14047
91	1.14852
92	0.762708
93	1.29775
94	0.840397
95	1.18299
96	0.774516
97	1.14958
98	1.21951
99	1.18272
100	0.73738
101	0.863932
102	1.17105
103	1.30936
104	1.2545

## Sheet: Parasol (Periphery)
index	speed_m_s
1	0.982816
2	0.559882
3	0.61297
4	0.768866
5	0.565449
6	0.673849
7	0.784206
8	0.416807
9	0.986574
10	0.849667
11	0.977219
12	0.822819
13	1.02242
14	1.05965
15	1.19645
16	1.12425
17	1.18501
18	1.32725
19	1.29503
20	0.721498
21	1.06536
22	1.13758
23	1.01536
24	0.800352
25	0.766274
26	1.23252
27	1.18405
28	1.14666
29	1.4067
30	0.861817
31	1.16505
32	1.14705
33	1.14542
34	1.30846
35	1.34423
36	1.32544
37	1.1273
38	1.26702
39	1.15058
40	1.18527
41	1.27451
42	1.28411
43	1.31462
44	1.12877
45	1.11844
46	1.25549
47	1.14757
48	1.43484
49	1.19603
50	1.15204
51	1.30223
52	1.1783
53	1.09829
54	1.2682
55	1.19331
56	0.678292
57	1.19738
58	1.11213
59	1.16913
60	1.19268
61	1.06984
62	1.05976
63	1.08125
64	1.22933
65	0.975433
66	1.01863
67	1.11676
68	1.1932
69	1.14542
70	1.15422
71	0.953331
72	1.04947
73	0.719175
74	0.674915
75	0.619335
76	1.09923
77	0.594292
78	1.04643
79	1.21492
80	0.847012
81	0.763294
82	0.587176
83	0.899671
84	0.853665
85	1.00406
86	1.14786
87	1.21308
88	1.20859
89	1.08686
90	0.973329
91	1.16855
92	1.15739
93	1.31675
94	1.11671
95	1.28358
96	1.15806
97	1.18009
98	1.14164
99	1.1122
100	1.09071
101	1.06323
102	1.18331
103	0.769823
104	1.24382
105	0.671113
106	0.553139
107	0.617303
108	1.22283
109	0.876228
110	0.728217
111	0.663678
112	0.49198
113	1.10497
114	1.09883
115	0.976653
116	0.583925
117	0.667936
118	0.928391
119	0.894702
120	1.03179
121	0.86931
122	0.618426
123	0.840033
124	0.895485
125	0.822314
126	0.630041
127	0.900335
128	0.903144
129	0.855269
130	1.07556
131	0.539576
132	0.942536
133	0.898251
134	1.01773
135	0.61263
136	0.687787
137	0.857173
138	1.05462
139	0.904189
140	1.02832
141	0.974668
142	0.844694
143	0.950709
144	1.15396
145	0.832264
146	0.781175
147	0.99061
148	0.751812
149	1.09156
150	1.15986
151	1.15499
152	1.11724
153	1.09042
154	0.920311
155	0.864249
156	0.868397
157	1.08683
158	1.11733
159	1.16261
160	0.955325
161	1.02365
162	0.723797
163	1.08286
164	1.09815
165	0.710197
166	1.08212
167	1.04268
168	1.04983
169	1.06262
170	1.09961
171	1.05949
172	1.04581
173	1.0384
174	1.04437
175	0.832085
176	1.16816
177	1.14307
178	1.12102
179	1.08539
180	1.09867
181	1.15867
182	1.09867
183	1.13047
184	1.10083
185	1.0307
186	0.984507
187	1.01128
188	1.01244
189	1.11919
190	1.03508
191	1.31793
192	1.04327
193	1.11919
194	1.20965
195	1.15868
196	1.27736
197	1.13744
198	1.10388
199	0.773192
200	0.819691
201	1.10468
202	0.735985
203	1.12982
204	1.16541
205	1.14526
206	1.12478
207	1.19834
208	1.21361
209	1.20146
210	1.19465
211	1.18128
212	1.13951
213	1.17312
214	1.29136
215	1.03686
216	1.1101
217	0.938808
218	1.12722
219	1.13925
220	1.09683
221	1.10114
222	1.07224
223	0.797591
224	1.15615
225	1.1238
226	1.04355
227	1.05667
228	1.29852
229	1.1237
230	1.11714
231	1.16757
232	0.767101
233	1.04359
234	0.914575
235	1.19059
236	1.24415
237	1.18766
238	1.08107
239	1.15123
240	0.963923
241	1.19028
242	1.16026
243	1.18475
244	0.791722
245	1.30087
246	1.26809
247	1.21564
248	1.2243
249	1.3118
250	1.05366
251	1.18676
252	1.26008
253	1.29372
254	1.40712
255	1.37406
256	1.25917
257	1.23221
258	1.30742
