# Supplementary material for: Synchronization of visual perception within the human fovea
Source: Nat Neurosci. 2025 Jul 16;28(9):1959–67. doi: 10.1038/s41593-025-02011-3 (PMC12411267; doi:10.1038/s41593-025-02011-3)
Supplement: Supplementary file 6 — Source data. [file 41593_2025_2011_MOESM6_ESM.zip › fig2/2b.xlsx]

## Sheet: fovea_onMidget
0	0	0	0	0	0	0	0	0	0	0	0	0	0	0	0	0	0	0	0	0	0	0	0	0	0	0	0	0	0	0	0	0	0	0	0	0	0	0	0	0	0	0	0	0	0	0	0	0	0
1.6661	1.8414	1.9552	1.9947	1.9552	1.8414	1.6661	1.4485	1.2099	0.971	0.7487	0.5547	0.3951	0.2707	0.179	0.1153	0.0747	0.053	0.0474	0.0577	0.086	0.1372	0.2184	0.3385	0.507	0.7321	1.0186	1.3657	1.7645	2.1971	2.6371	3.0512	3.4037	3.6608	3.7966	3.7966	3.661	3.404	3.0519	2.6385	2.2002	1.7706	1.3776	1.0408	0.7716	0.5746	0.4498	0.3943	0.4041	0.4746
0	0	0	0	0	0	0	0.0001	0.0001	0.0003	0.0007	0.0015	0.0031	0.0062	0.0119	0.0222	0.0396	0.0679	0.112	0.1774	0.27	0.3948	0.5546	0.7486	0.9709	1.2099	1.4485	1.6661	1.8414	1.9552	1.9947	1.9552	1.8414	1.6661	1.4485	1.2099	0.9709	0.7486	0.5546	0.3948	0.2701	0.1777	0.1126	0.0694	0.0426	0.0283	0.0238	0.0283	0.0426	0.0694
2.265	2.3507	2.3975	2.4179	2.4258	2.4323	2.443	2.4574	2.47	2.4739	2.4642	2.4421	2.416	2.4006	2.414	2.4729	2.5875	2.7579	2.9725	3.2088	3.4364	3.6223	3.7365	3.7568	3.6729	3.4875	3.2166	2.8864	2.5298	2.1819	1.8752	1.6359	1.4807	1.4153	1.4336	1.5194	1.648	1.7901	1.9157	1.9986	2.0199	1.9712	1.8546	1.6827	1.4752	1.2563	1.0511	0.8829	0.7716	0.7326
0	0	0	0	0	0	0	0	0	0	0	0.0001	0.0001	0.0003	0.0007	0.0015	0.0031	0.0062	0.0119	0.0222	0.0396	0.0679	0.112	0.1774	0.27	0.3948	0.5546	0.7486	0.9709	1.2099	1.4485	1.6661	1.8414	1.9552	1.9947	1.9552	1.8414	1.6661	1.4485	1.2099	0.9709	0.7486	0.5546	0.3948	0.27	0.1774	0.112	0.0679	0.0396	0.0222
0	0	0	0	0	0	0	0	0	0	0	0	0	0	0	0	0	0	0	0	0	0	0	0	0	0	0	0	0	0	0	0	0	0	0	0	0	0	0	0	0	0	0	0	0	0	0	0	0	0
2.0343	2.0231	1.9533	1.8435	1.7185	1.6049	1.5262	1.4987	1.5286	1.6108	1.7304	1.8658	1.9932	2.0918	2.148	2.1585	2.1308	2.082	2.0344	2.0114	2.0326	2.1103	2.2485	2.4429	2.6834	2.9572	3.2501	3.5487	3.8394	4.1077	4.3364	4.5058	4.5953	4.5862	4.4657	4.2311	3.8914	3.4673	2.9881	2.4876	1.9987	1.5492	1.1584	0.8369	0.5871	0.4055	0.2855	0.2198	0.2022	0.2289
1.9947	1.9552	1.8414	1.6661	1.4485	1.2099	0.9709	0.7486	0.5546	0.3948	0.27	0.1774	0.112	0.0679	0.0396	0.0222	0.0119	0.0062	0.0031	0.0015	0.0007	0.0003	0.0001	0.0001	0	0	0	0	0	0	0	0	0	0	0.0001	0.0001	0.0003	0.0007	0.0015	0.0031	0.0062	0.0119	0.0222	0.0396	0.0679	0.112	0.1774	0.27	0.3948	0.5546
0.2453	0.3819	0.5721	0.8246	1.1434	1.5255	1.9585	2.4194	2.876	3.2898	3.6214	3.8362	3.9107	3.8367	3.6228	3.2929	2.8821	2.4313	1.9807	1.5652	1.2114	0.9368	0.7502	0.6533	0.6431	0.7123	0.8506	1.0446	1.2778	1.5314	1.7857	2.0225	2.2269	2.3903	2.5102	2.5902	2.6372	2.6585	2.6587	2.638	2.5921	2.5144	2.3989	2.2437	2.0538	1.842	1.6284	1.4387	1.3008	1.2426
0	0	0	0	0	0	0	0	0	0	0	0	0	0	0	0	0	0	0	0	0	0	0	0	0	0	0	0	0	0	0	0	0	0	0	0	0	0	0	0	0	0	0	0	0	0	0	0	0	0
0.1774	0.27	0.3948	0.5546	0.7486	0.9709	1.2099	1.4485	1.6661	1.8414	1.9552	1.9947	1.9552	1.8414	1.6661	1.4485	1.2099	0.9709	0.7486	0.5546	0.3948	0.27	0.1774	0.112	0.0679	0.0396	0.0222	0.0119	0.0062	0.0031	0.0015	0.0007	0.0003	0.0001	0.0001	0	0	0	0	0	0	0	0.0001	0.0001	0.0003	0.0007	0.0015	0.0031	0.0062	0.0119
2.521	3.3145	4.2078	5.1617	6.1231	7.0313	7.8248	8.4506	8.8714	9.0715	9.0587	8.8626	8.5305	8.1201	7.692	7.3026	6.9975	6.8077	6.7472	6.8128	6.9864	7.2371	7.5261	7.8114	8.0534	8.2199	8.2917	8.265	8.1527	7.9826	7.7917	7.6203	7.5036	7.466	7.5173	7.6525	7.8559	8.1068	8.3872	8.6873	9.008	9.3603	9.7599	10.2197	10.7411	11.3077	11.8828	12.4121	12.8321	13.082
0.9709	1.2099	1.4485	1.6661	1.8414	1.9552	1.9947	1.9552	1.8414	1.6661	1.4485	1.2099	0.9709	0.7486	0.5546	0.3948	0.27	0.1775	0.1123	0.0686	0.041	0.0252	0.0181	0.0181	0.0252	0.041	0.0686	0.1123	0.1775	0.27	0.3948	0.5546	0.7486	0.9709	1.2099	1.4485	1.6662	1.8416	1.9559	1.9962	1.9583	1.8475	1.678	1.4706	1.2495	1.0389	0.8608	0.7324	0.6657	0.6669
2.9879	3.4672	3.8913	4.2308	4.4651	4.5848	4.5926	4.5003	4.3259	4.0886	3.806	3.4927	3.1603	2.8193	2.4814	2.16	1.8711	1.6314	1.4559	1.355	1.3322	1.3821	1.4905	1.6357	1.7918	1.9322	2.0347	2.0849	2.0792	2.0249	1.9392	1.8447	1.7653	1.7202	1.7204	1.766	1.8463	1.9422	2.0306	2.0894	2.1022	2.0628	1.9756	1.8557	1.7252	1.6091	1.5301	1.5041	1.5377	1.6269
0	0	0	0	0	0	0	0	0	0	0	0	0	0	0	0	0	0	0	0	0	0	0	0	0	0	0	0	0	0	0	0	0	0	0	0	0	0	0	0	0	0	0	0	0	0	0	0	0	0
2.8761	3.2901	3.622	3.8375	3.9135	3.8422	3.6333	3.312	2.9157	2.4876	2.0711	1.7043	1.4164	1.2257	1.1397	1.1559	1.2636	1.4467	1.6863	1.9637	2.264	2.578	2.9038	3.2455	3.6103	4.0035	4.4231	4.8556	5.2742	5.6413	5.9136	6.0506	6.0224	5.8168	5.4421	4.9265	4.3132	3.6538	3.0004	2.3996	1.8881	1.491	1.2227	1.0879	1.0847	1.2055	1.4384	1.7676	2.1738	2.6338
0	0	0	0	0	0	0	0	0	0	0	0	0	0	0	0	0	0	0	0	0	0	0	0	0	0	0	0	0	0	0	0	0	0	0	0	0	0	0	0	0	0	0	0	0	0	0	0	0	0
0	0	0	0	0	0	0	0	0	0.0001	0.0001	0.0003	0.0007	0.0015	0.0031	0.0062	0.0119	0.0222	0.0396	0.0679	0.112	0.1774	0.27	0.3948	0.5546	0.7486	0.9709	1.2099	1.4485	1.6661	1.8414	1.9552	1.9947	1.9552	1.8414	1.6661	1.4485	1.2099	0.9709	0.7486	0.5546	0.3948	0.27	0.1774	0.112	0.0679	0.0396	0.0222	0.0119	0.0062
0.2115	0.3317	0.5022	0.7345	1.038	1.4183	1.8746	2.3979	2.9695	3.5612	4.1367	4.6545	5.0729	5.3551	5.4749	5.4212	5.2008	4.8385	4.3742	3.8585	3.3452	2.8851	2.5195	2.2758	2.1656	2.1841	2.3127	2.522	2.776	3.0367	3.2678	3.4384	3.5258	3.5168	3.4082	3.2067	2.9271	2.5904	2.2209	1.8433	1.4798	1.1483	0.8606	0.6225	0.4343	0.2921	0.1893	0.1181	0.071	0.0411
0	0	0	0	0	0	0	0	0	0	0	0	0	0	0	0	0	0	0	0	0	0	0	0	0	0	0	0	0	0	0	0	0	0	0	0	0	0	0	0	0	0	0	0	0	0	0	0	0	0
5.6973	6.4009	7.0688	7.6978	8.291	8.855	9.3962	9.9172	10.4142	10.8753	11.2814	11.6078	11.8286	11.9209	11.8694	11.6704	11.3336	10.8818	10.348	9.7707	9.1888	8.6359	8.137	7.7055	7.3438	7.0441	6.7913	6.5667	6.3524	6.1356	5.9116	5.6861	5.4739	5.2963	5.1757	5.13	5.1674	5.2835	5.4613	5.674	5.8902	6.0801	6.2203	6.2984	6.3136	6.2757	6.202	6.113	6.0273	5.9579
2.2871	2.3902	2.4653	2.5298	2.6029	2.7016	2.8363	3.009	3.2127	3.4333	3.6529	3.8531	4.0187	4.1392	4.21	4.2317	4.2097	4.1521	4.0698	3.9754	3.8831	3.8081	3.7656	3.7678	3.8215	3.9244	4.0636	4.2156	4.3493	4.4318	4.4355	4.3442	4.1579	3.8933	3.5805	3.2569	2.9595	2.7175	2.5476	2.4524	2.4224	2.4409	2.4901	2.5567	2.6349	2.7277	2.8436	2.9921	3.1776	3.3948
0.0119	0.0222	0.0396	0.0679	0.112	0.1774	0.27	0.3948	0.5546	0.7486	0.9709	1.2099	1.4485	1.6661	1.8414	1.9552	1.9947	1.9552	1.8414	1.6661	1.4485	1.2099	0.9709	0.7486	0.5546	0.3948	0.27	0.1774	0.112	0.0679	0.0396	0.0223	0.0122	0.0068	0.0045	0.0045	0.0069	0.0123	0.0226	0.0403	0.0694	0.115	0.1835	0.2819	0.4169	0.5942	0.8167	1.0832	1.3879	1.7199
2.1721	2.2252	2.2362	2.221	2.1978	2.1822	2.1838	2.2033	2.2326	2.2583	2.2647	2.24	2.1792	2.0866	1.9757	1.8654	1.7764	1.7257	1.7226	1.7659	1.8439	1.9364	2.0188	2.0672	2.0626	1.9948	1.8635	1.678	1.4546	1.2129	0.9724	0.7493	0.5549	0.3949	0.27	0.1774	0.112	0.0679	0.0396	0.0222	0.0119	0.0062	0.0031	0.0015	0.0007	0.0004	0.0004	0.0007	0.0015	0.0031
1.948	2.2584	2.5497	2.8119	3.0396	3.2317	3.3908	3.5215	3.6286	3.7158	3.7853	3.8378	3.8739	3.8943	3.9015	3.8996	3.8942	3.8917	3.8979	3.916	3.9453	3.9803	4.0105	4.0218	3.9982	3.9245	3.7895	3.5873	3.3199	2.9962	2.6317	2.2462	1.8614	1.4979	1.1735	0.9017	0.6911	0.5466	0.4696	0.4593	0.5129	0.6256	0.7897	0.9938	1.2221	1.4548	1.6694	1.8431	1.9566	1.9965
0.1356	0.2201	0.3443	0.5193	0.7556	1.0612	1.4398	1.8884	2.3968	2.9469	3.5145	4.0717	4.5899	5.0437	5.4132	5.6864	5.8587	5.933	5.9174	5.8244	5.669	5.4682	5.2402	5.004	4.7785	4.5817	4.4293	4.3339	4.3044	4.3455	4.4574	4.6359	4.8714	5.1485	5.4451	5.7332	5.9813	6.1581	6.2385	6.2085	6.0705	5.8438	5.5628	5.2706	5.0109	4.8182	4.7116	4.6901	4.7347	4.8133
0.0018	0.0037	0.0076	0.015	0.0283	0.0515	0.0901	0.1515	0.2453	0.382	0.5722	0.8247	1.1438	1.5265	1.9606	2.4239	2.8852	3.3079	3.6555	3.8979	4.0182	4.0166	3.9121	3.7402	3.5468	3.3807	3.2839	3.2847	3.3921	3.5948	3.8641	4.1594	4.4366	4.6561	4.7886	4.819	4.7456	4.578	4.3321	4.0259	3.6765	3.2987	2.9049	2.5062	2.1135	1.7378	1.3897	1.0784	0.8104	0.5887
0	0	0	0	0	0	0	0	0	0	0	0	0	0	0	0	0	0	0	0	0	0	0	0	0	0	0	0	0	0	0	0	0	0	0	0	0	0	0	0	0	0	0	0	0	0	0	0	0	0
0.5645	0.7684	1.0091	1.2809	1.5757	1.8856	2.2062	2.5395	2.8965	3.2966	3.7647	4.3251	4.9933	5.7684	6.6277	7.5254	8.3976	9.1719	9.781	10.1762	10.3385	10.284	10.0614	9.7437	9.414	9.1494	9.0068	9.012	9.1559	9.397	9.6705	9.9006	10.0158	9.9612	9.7077	9.2547	8.6277	7.8704	7.0352	6.1737	5.3295	4.5356	3.8137	3.1779	2.6375	2.2008	1.8761	1.6722	1.5971	1.6553
0	0	0	0	0	0	0	0	0	0	0	0	0	0	0	0	0	0	0	0	0	0	0	0	0	0	0	0	0	0	0	0	0	0	0	0	0	0	0	0	0	0	0	0	0	0	0	0	0	0
0.0222	0.0396	0.0679	0.112	0.1774	0.27	0.3948	0.5546	0.7486	0.9709	1.2099	1.4485	1.6661	1.8414	1.9552	1.9947	1.9552	1.8414	1.6661	1.4485	1.2099	0.9709	0.7486	0.5546	0.3948	0.27	0.1774	0.112	0.0679	0.0396	0.0222	0.0119	0.0062	0.0031	0.0016	0.001	0.001	0.0016	0.0031	0.0062	0.0119	0.0222	0.0396	0.0679	0.112	0.1774	0.27	0.3948	0.5547	0.7488
0	0	0	0	0	0	0	0	0	0	0	0	0	0	0	0	0	0	0	0	0	0	0	0	0	0	0	0	0	0	0	0	0	0	0	0	0	0	0	0	0	0	0	0	0	0	0	0	0	0
0.1774	0.27	0.3948	0.5546	0.7486	0.9709	1.2099	1.4485	1.6661	1.8414	1.9552	1.9947	1.9552	1.8414	1.6661	1.4485	1.2099	0.9709	0.7486	0.5546	0.3948	0.27	0.1775	0.1123	0.0686	0.041	0.0252	0.0181	0.0181	0.0252	0.041	0.0686	0.1123	0.1776	0.2703	0.3954	0.5561	0.7517	0.9771	1.2218	1.4707	1.706	1.91	2.0687	2.1753	2.2316	2.2487	2.2443	2.2397	2.2549
1.8032	2.206	2.6309	3.0644	3.492	3.8971	4.2611	4.563	4.7807	4.8926	4.8814	4.7381	4.465	4.0775	3.6022	3.0743	2.5317	2.0098	1.5369	1.1314	0.8014	0.5461	0.3578	0.2254	0.1366	0.0796	0.0449	0.0249	0.0145	0.0107	0.0123	0.0198	0.0355	0.0637	0.1113	0.1876	0.3044	0.4757	0.7163	1.0398	1.4556	1.9666	2.5664	3.2381	3.9541	4.6792	5.3736	5.9985	6.5209	6.9178
2.1068	2.24	2.3371	2.4135	2.4907	2.5919	2.7354	2.9295	3.1683	3.4312	3.6859	3.8944	4.0201	4.0361	3.9313	3.7131	3.4078	3.0572	2.7131	2.4311	2.2643	2.2576	2.442	2.831	3.4168	4.1679	5.0305	5.9316	6.787	7.5128	8.0376	8.3141	8.327	8.0941	7.6618	7.0954	6.4657	5.8379	5.262	4.7686	4.3693	4.0603	3.8275	3.6518	3.5141	3.3981	3.2926	3.1917	3.0948	3.0046
0.0015	0.0031	0.0062	0.0121	0.0225	0.0403	0.0695	0.1153	0.1842	0.2833	0.42	0.6004	0.8285	1.1052	1.4271	1.787	2.1743	2.5764	2.98	3.3723	3.7419	4.0781	4.3712	4.6119	4.7916	4.9032	4.943	4.9119	4.8161	4.6667	4.478	4.2654	4.0432	3.8229	3.6134	3.4208	3.2497	3.1035	2.984	2.891	2.8212	2.7688	2.7265	2.6881	2.6512	2.6201	2.6061	2.6264	2.7001	2.8432
0	0	0	0	0	0	0	0	0	0	0	0	0	0	0	0	0	0	0.0001	0.0001	0.0003	0.0007	0.0015	0.0031	0.0062	0.0119	0.0222	0.0396	0.0679	0.112	0.1774	0.27	0.3948	0.5546	0.7486	0.9709	1.2099	1.4485	1.6661	1.8414	1.9552	1.9947	1.9552	1.8414	1.6661	1.4485	1.2099	0.971	0.7487	0.5547
2.7963	3.4555	4.1472	4.8425	5.5107	6.1222	6.6505	7.0729	7.3707	7.5296	7.5397	7.3964	7.1021	6.6674	6.112	5.4638	4.7568	4.0285	3.3149	2.6477	2.0509	1.5392	1.1185	0.7865	0.535	0.3525	0.226	0.1433	0.0945	0.0726	0.0743	0.1003	0.1551	0.2472	0.3889	0.5949	0.8814	1.264	1.7552	2.3615	3.0811	3.9019	4.801	5.7449	6.692	7.5958	8.4089	9.0879	9.5978	9.9162
0	0	0	0	0	0	0	0	0	0	0	0	0	0	0	0	0	0	0	0	0	0	0.0001	0.0001	0.0003	0.0007	0.0015	0.0031	0.0062	0.0119	0.0222	0.0396	0.0679	0.112	0.1774	0.27	0.3948	0.5546	0.7487	0.9711	1.2101	1.4491	1.6676	1.8444	1.9614	2.0066	1.9774	1.8809	1.734	1.5604
7.6558	8.1869	8.5441	8.7361	8.7906	8.7478	8.6517	8.5408	8.4415	8.3647	8.3054	8.2475	8.1696	8.0532	7.8891	7.6832	7.4581	7.2507	7.1071	7.0738	7.1894	7.4762	7.936	8.5485	9.2738	10.0573	10.8357	11.5434	12.1176	12.503	12.6563	12.5495	12.1744	11.545	10.6986	9.6946	8.6091	7.5276	6.5355	5.7082	5.1032	4.7544	4.6701	4.8338	5.2076	5.7375	6.3594	7.0053	7.6091	8.1129
0.0252	0.0457	0.0798	0.1341	0.217	0.3379	0.5067	0.732	1.0186	1.3657	1.7645	2.1972	2.6372	3.0516	3.4046	3.663	3.8011	3.8058	3.6789	3.4378	3.1129	2.7445	2.377	2.0538	1.813	1.6833	1.6815	1.8103	2.0581	2.3992	2.7956	3.2007	3.5654	3.8446	4.0043	4.0277	3.9181	3.6984	3.4074	3.093	2.8036	2.5805	2.4522	2.4306	2.511	2.6742	2.8913	3.1282	3.3516	3.5333
0	0	0	0	0	0	0	0	0	0	0	0	0	0	0	0	0	0	0	0	0	0	0	0	0	0	0	0	0	0	0	0	0	0	0.0001	0.0001	0.0003	0.0007	0.0015	0.0031	0.0062	0.0119	0.0222	0.0396	0.0679	0.112	0.1774	0.27	0.3948	0.5546
0	0	0	0	0	0	0	0	0	0	0	0	0	0	0	0	0	0	0	0	0	0	0	0	0	0	0	0	0	0	0	0	0	0	0	0	0	0	0.0001	0.0001	0.0003	0.0007	0.0015	0.0031	0.0062	0.012	0.0223	0.0399	0.0686	0.1134
0	0	0	0.0001	0.0001	0.0003	0.0007	0.0015	0.0031	0.0062	0.0119	0.0222	0.0396	0.0679	0.112	0.1774	0.27	0.3948	0.5546	0.7486	0.9709	1.2099	1.4485	1.6661	1.8414	1.9552	1.9947	1.9552	1.8414	1.6661	1.4485	1.2099	0.971	0.7487	0.5547	0.395	0.2706	0.1788	0.115	0.0741	0.0515	0.0443	0.0515	0.0741	0.115	0.1788	0.2706	0.3951	0.5547	0.7487
4.3084	4.9871	5.6006	6.1078	6.4738	6.674	6.6965	6.543	6.2279	5.7772	5.226	4.615	3.9878	3.3867	2.8494	2.4055	2.074	1.8619	1.7639	1.7636	1.8369	1.9555	2.093	2.2289	2.3534	2.4691	2.5905	2.7408	2.9454	3.2263	3.5946	4.0472	4.5657	5.1193	5.6707	6.1836	6.6296	6.9926	7.2699	7.4691	7.602	7.6787	7.7018	7.6653	7.5559	7.3594	7.0673	6.684	6.2305	5.7448
0.9709	1.2099	1.4485	1.6661	1.8414	1.9552	1.9947	1.9552	1.8414	1.6661	1.4485	1.2099	0.9709	0.7486	0.5546	0.3948	0.27	0.1774	0.112	0.0679	0.0396	0.0222	0.0119	0.0062	0.0031	0.0015	0.0007	0.0003	0.0001	0.0001	0	0	0	0	0	0	0	0	0	0	0	0	0.0001	0.0001	0.0003	0.0007	0.0016	0.0034	0.0068	0.0134
0.9709	1.2099	1.4485	1.6661	1.8414	1.9552	1.9947	1.9553	1.8415	1.6664	1.4491	1.2113	0.974	0.7549	0.5668	0.4176	0.311	0.2483	0.2301	0.2572	0.3317	0.4565	0.6344	0.8668	1.1514	1.4813	1.844	2.2213	2.5908	2.9277	3.2078	3.4103	3.5204	3.5318	3.4478	3.2817	3.0562	2.8014	2.5524	2.3455	2.2143	2.1864	2.279	2.4975	2.8331	3.2636	3.7547	4.2634	4.7421	5.1449
3.6058	4.1523	4.6318	5.0064	5.245	5.327	5.245	5.0064	4.6318	4.1523	3.6058	3.0318	2.467	1.9418	1.4777	1.0865	0.7716	0.5289	0.3498	0.2231	0.1372	0.0813	0.0465	0.0257	0.0139	0.0077	0.0051	0.0053	0.0083	0.0153	0.0285	0.0515	0.0901	0.1516	0.2453	0.3819	0.5721	0.8246	1.1434	1.5255	1.9585	2.4194	2.876	3.2898	3.6213	3.8361	3.9104	3.8361	3.6213	3.2898
0.7322	1.019	1.3666	1.7666	2.2016	2.6463	3.0693	3.4378	3.7226	3.9041	3.9765	3.9502	3.851	3.7159	3.5864	3.5004	3.4842	3.5469	3.6779	3.8487	4.0187	4.1437	4.185	4.1181	3.9381	3.6607	3.3197	2.9612	2.6352	2.3883	2.2557	2.2565	2.391	2.6408	2.9712	3.337	3.689	3.9826	4.1852	4.2823	4.2797	4.2024	4.0893	3.9851	3.9313	3.9584	4.0801	4.2911	4.568	4.8738
0	0	0	0.0001	0.0001	0.0003	0.0007	0.0015	0.0031	0.0062	0.0119	0.0222	0.0396	0.0679	0.112	0.1774	0.27	0.3948	0.5546	0.7486	0.9709	1.2099	1.4485	1.6661	1.8414	1.9552	1.9947	1.9552	1.8414	1.6661	1.4485	1.2099	0.9709	0.7486	0.5546	0.3948	0.27	0.1775	0.1123	0.0686	0.041	0.0252	0.0181	0.0181	0.0252	0.041	0.0686	0.1123	0.1775	0.27
4.0406	4.7484	5.4012	5.953	6.3647	6.609	6.6728	6.5584	6.2811	5.8665	5.3471	4.7583	4.1366	3.5166	2.9301	2.4047	1.9625	1.6198	1.3856	1.2614	1.2413	1.3118	1.4535	1.6424	1.8531	2.0618	2.249	2.4022	2.5166	2.5938	2.64	2.6621	2.6648	2.6491	2.6122	2.5494	2.4574	2.3372	2.1962	2.0484	1.9118	1.8055	1.7449	1.7379	1.7832	1.8699	1.9802	2.0935	2.1914	2.2623
7.167	8.1304	9.0135	9.7769	10.3837	10.8002	10.997	10.9515	10.6528	10.1051	9.3319	8.3753	7.2938	6.1548	5.0271	3.9721	3.0373	2.2536	1.6351	1.1824	0.8873	0.7377	0.7209	0.8254	1.0402	1.3528	1.7457	2.1945	2.6661	3.1206	3.5149	3.809	3.9723	3.9896	3.8645	3.6195	3.2921	2.9287	2.5765	2.2763	2.0564	1.9295	1.8926	1.9299	2.0172	2.1288	2.2426	2.3459	2.4369	2.5248
5.2961	6.1395	6.9839	7.8011	8.5598	9.2265	9.7669	10.1486	10.3444	10.3362	10.1189	9.7039	9.1197	8.4113	7.6364	6.8596	6.1449	5.5488	5.1138	4.8644	4.8054	4.9235	5.1909	5.5695	6.0172	6.4922	6.9576	7.3837	7.7501	8.0445	8.2623	8.4034	8.4703	8.4651	8.3889	8.2412	8.0223	7.7363	7.3944	7.0179	6.6396	6.3014	6.0506	5.9336	5.9886	6.2399	6.6941	7.3403	8.1521	9.0926
0.0062	0.0119	0.0222	0.0396	0.0679	0.112	0.1774	0.27	0.3948	0.5546	0.7486	0.9709	1.2099	1.4485	1.6661	1.8414	1.9552	1.9947	1.9552	1.8414	1.6661	1.4485	1.2099	0.9709	0.7486	0.5546	0.3948	0.27	0.1774	0.112	0.0679	0.0396	0.0222	0.0119	0.0062	0.0031	0.0015	0.0007	0.0003	0.0001	0.0001	0	0	0	0	0	0	0	0	0
5.2268	5.8468	6.3877	6.8348	7.1825	7.4325	7.5905	7.6634	7.6571	7.5763	7.4262	7.2142	6.9526	6.6589	6.3551	6.0652	5.8106	5.6061	5.4561	5.3524	5.275	5.1953	5.082	4.9081	4.6569	4.3269	3.9333	3.506	3.0848	2.7136	2.4335	2.2785	2.2721	2.427	2.7465	3.2265	3.8571	4.6241	5.508	6.4819	7.5095	8.5432	9.5251	10.3903	11.0745	11.5231	11.7006	11.5983	11.2369	10.6641
0.0001	0.0003	0.0007	0.0015	0.0031	0.0062	0.0119	0.0222	0.0396	0.0679	0.112	0.1775	0.2702	0.3954	0.5561	0.7517	0.9771	1.2218	1.4706	1.7057	1.9093	2.0673	2.1724	2.2258	2.2376	2.2238	2.2033	2.1927	2.2029	2.2367	2.2886	2.3481	2.4025	2.442	2.462	2.4639	2.4545	2.4418	2.4323	2.427	2.4209	2.4036	2.3626	2.2871	2.1723	2.0213	1.846	1.6654	1.502	1.3776
1.2161	1.4606	1.6889	1.8823	2.0262	2.1131	2.1456	2.1366	2.1083	2.0884	2.1064	2.1883	2.3535	2.6124	2.9655	3.4043	3.9124	4.4669	5.0401	5.6006	6.1154	6.5525	6.8844	7.0922	7.1685	7.1193	6.963	6.7272	6.4424	6.1365	5.8298	5.5317	5.2415	4.9519	4.6535	4.341	4.0175	3.6973	3.4059	3.177	3.0486	3.0568	3.2305	3.5867	4.1269	4.8369	5.6868	6.635	7.6317	8.624
0.971	1.2099	1.4486	1.6664	1.842	1.9567	1.9978	1.9614	1.8533	1.6883	1.488	1.2778	1.0829	0.926	0.8246	0.7895	0.8246	0.926	1.0829	1.2778	1.488	1.6883	1.8533	1.9614	1.9978	1.9567	1.842	1.6664	1.4486	1.2099	0.971	0.7486	0.5546	0.3948	0.27	0.1774	0.112	0.068	0.0399	0.0228	0.0134	0.0094	0.0095	0.0141	0.0244	0.0433	0.075	0.1257	0.2033	0.3172
0.0119	0.0222	0.0396	0.0679	0.112	0.1774	0.27	0.3949	0.5549	0.7494	0.9727	1.2136	1.4561	1.6811	1.8697	2.0068	2.0851	2.1074	2.0881	2.0511	2.0267	2.0463	2.1365	2.3138	2.5811	2.9264	3.324	3.7387	4.1314	4.4654	4.712	4.8544	4.8888	4.8243	4.6793	4.4791	4.2522	4.0273	3.8307	3.6846	3.604	3.5949	3.6524	3.76	3.891	4.0122	4.0891	4.0922	4.0027	3.8168
0	0	0	0	0	0	0	0	0	0	0	0	0	0	0	0	0	0	0	0	0	0	0	0	0	0	0	0	0	0	0	0	0	0	0	0	0	0	0	0	0	0	0	0	0	0	0	0	0	0
0	0	0	0	0.0001	0.0001	0.0003	0.0007	0.0015	0.0031	0.0062	0.0119	0.0222	0.0396	0.0679	0.112	0.1774	0.27	0.3948	0.5546	0.7486	0.9709	1.2099	1.4485	1.6661	1.8414	1.9552	1.9947	1.9552	1.8414	1.6661	1.4485	1.2099	0.9709	0.7486	0.5546	0.3948	0.27	0.1774	0.112	0.0679	0.0396	0.0222	0.0119	0.0062	0.0031	0.0015	0.0007	0.0003	0.0001
0	0	0	0	0	0	0	0	0.0001	0.0001	0.0003	0.0007	0.0015	0.0031	0.0062	0.0119	0.0222	0.0396	0.0679	0.112	0.1775	0.2703	0.3955	0.5564	0.7524	0.9786	1.2248	1.4768	1.7177	1.9315	2.1071	2.2407	2.3387	2.4167	2.4971	2.6044	2.759	2.9721	3.2421	3.5545	3.8841	4.2008	4.4761	4.689	4.83	4.9018	4.9166	4.891	4.8404	4.774
0.7486	0.9709	1.2099	1.4485	1.6661	1.8414	1.9552	1.9947	1.9552	1.8414	1.6661	1.4485	1.2099	0.9709	0.7486	0.5546	0.3948	0.27	0.1774	0.112	0.0679	0.0396	0.0222	0.0119	0.0062	0.0031	0.0015	0.0007	0.0003	0.0001	0.0001	0	0	0	0	0	0	0	0	0	0	0	0	0	0	0	0	0	0	0
2.0924	2.2178	2.3051	2.3704	2.4381	2.5358	2.6894	2.9169	3.2243	3.6036	4.0335	4.4833	4.918	5.3055	5.623	5.8621	6.0311	6.1544	6.2682	6.4135	6.6271	6.9326	7.3331	7.808	8.3134	8.7889	9.1666	9.3833	9.3917	9.1685	8.719	8.0753	7.2916	6.4345	5.5738	4.7717	4.0758	3.5137	3.0915	2.7964	2.6006	2.4682	2.3625	2.2519	2.115	1.943	1.7388	1.5155	1.2922	1.0902
6.9496	7.8485	8.6313	9.2583	9.7067	9.9747	10.0821	10.0664	9.975	9.8566	9.7517	9.6855	9.6646	9.6782	9.7022	9.7055	9.6568	9.5302	9.3088	8.9864	8.5678	8.0676	7.5085	6.9192	6.3321	5.7807	5.2964	4.9057	4.6278	4.4729	4.4419	4.527	4.7144	4.9861	5.3231	5.7061	6.1157	6.5316	6.9308	7.2881	7.577	7.7737	7.8619	7.8377	7.7125	7.5124	7.2744	7.039	6.8423	6.7088
0.926	1.2409	1.6046	2.0031	2.4148	2.8124	3.1654	3.4439	3.6228	3.6859	3.6278	3.4558	3.1887	2.8549	2.4889	2.127	1.8042	1.5507	1.3893	1.3345	1.3916	1.5565	1.8165	2.1508	2.5332	2.9341	3.3245	3.6797	3.9825	4.2258	4.4123	4.5531	4.6626	4.7543	4.8345	4.9	4.9369	4.9236	4.8364	4.656	4.3731	3.9922	3.5318	3.0208	2.4938	1.9845	1.521	1.122	0.7964	0.5441
0.7486	0.9709	1.2099	1.4485	1.6662	1.8415	1.9555	1.9954	1.9567	1.8444	1.6723	1.4604	1.232	1.0105	0.8166	0.6666	0.5721	0.5399	0.5721	0.6666	0.8166	1.0105	1.232	1.4604	1.6723	1.8444	1.9567	1.9954	1.9555	1.8415	1.6662	1.4485	1.2099	0.9709	0.7486	0.5546	0.3948	0.27	0.1774	0.112	0.0679	0.0396	0.0222	0.0119	0.0062	0.0031	0.0015	0.0007	0.0003	0.0001
0	0	0	0	0	0	0	0	0	0	0	0	0	0	0	0	0	0	0	0	0	0	0	0	0	0	0	0.0001	0.0001	0.0003	0.0007	0.0015	0.0032	0.0065	0.0126	0.0236	0.0426	0.0741	0.1239	0.1995	0.3095	0.4627	0.6666	0.926	1.2409	1.6046	2.0031	2.4148	2.8123	3.1651
1.8322	2.2786	2.7842	3.3559	4.004	4.7404	5.5743	6.5084	7.5338	8.6279	9.7544	10.8666	11.9128	12.8428	13.6134	14.1918	14.5568	14.6977	14.6136	14.3118	13.8084	13.1293	12.311	11.4007	10.4545	9.5324	8.6934	7.9882	7.4543	7.1122	6.9645	6.9971	7.1836	7.4907	7.8846	8.3367	8.8278	9.3493	9.9007	10.4845	11.0991	11.7319	12.3556	12.9281	13.3985	13.7159	13.8399	13.7499	13.4499	12.9673
4.0225	4.6143	5.1111	5.4665	5.6457	5.6316	5.4281	5.0614	4.5764	4.0317	3.4923	3.0224	2.6792	2.5081	2.5392	2.7852	3.2403	3.8798	4.6604	5.523	6.3967	7.2057	7.8774	8.3514	8.5865	8.5661	8.2983	7.8136	7.1585	6.389	5.563	4.7351	3.9533	3.258	2.6824	2.2536	1.9934	1.9186	2.0398	2.3585	2.8646	3.5326	4.3203	5.1692	6.0089	6.7639	7.3642	7.755	7.9058	7.8143
0	0	0	0	0	0	0	0	0	0	0	0	0	0	0	0.0001	0.0001	0.0003	0.0007	0.0015	0.0031	0.0062	0.0119	0.0222	0.0396	0.0679	0.112	0.1774	0.27	0.3948	0.5546	0.7486	0.9709	1.2099	1.4485	1.6662	1.8416	1.9559	1.9962	1.9583	1.8475	1.678	1.4706	1.2494	1.0388	0.8606	0.732	0.6647	0.6647	0.732
0	0	0	0	0	0	0	0	0	0	0	0	0	0	0	0	0.0001	0.0001	0.0003	0.0007	0.0016	0.0034	0.0068	0.0134	0.0252	0.0457	0.0798	0.1341	0.217	0.3379	0.5067	0.732	1.0186	1.3657	1.7645	2.1971	2.6371	3.0512	3.4037	3.6609	3.7967	3.7969	3.6615	3.4051	3.0543	2.6432	2.209	1.7866	1.4053	1.0866
1.6077	2.0092	2.4267	2.8346	3.2049	3.5118	3.7348	3.8631	3.8975	3.8498	3.7418	3.6005	3.4536	3.3249	3.2304	3.177	3.1621	3.1764	3.206	3.2357	3.2507	3.2385	3.1887	3.0938	2.9498	2.756	2.5164	2.2396	1.9383	1.628	1.3252	1.0451	0.8002	0.5989	0.4463	0.344	0.2924	0.2908	0.3385	0.4346	0.5769	0.7606	0.9771	1.2129	1.4499	1.6668	1.8416	1.9553	1.9948	1.9552
2.8711	3.6271	4.43	5.237	6.0014	6.679	7.2348	7.6477	7.9138	8.0447	8.065	8.0073	7.9065	7.7961	7.7041	7.6508	7.648	7.6971	7.7894	7.9058	8.0186	8.0946	8.1002	8.0071	7.7983	7.472	7.043	6.5407	6.0044	5.4764	4.9964	4.5967	4.3004	4.1225	4.0717	4.1526	4.367	4.7129	5.1827	5.7611	6.4245	7.1421	7.8802	8.6079	9.3022	9.9528	10.5626	11.1449	11.7179	12.2966
0.0222	0.0396	0.0679	0.112	0.1774	0.27	0.3948	0.5546	0.7486	0.9709	1.2099	1.4485	1.6661	1.8414	1.9552	1.9947	1.9552	1.8414	1.6661	1.4485	1.2099	0.9709	0.7486	0.5546	0.3948	0.27	0.1774	0.112	0.0679	0.0396	0.0222	0.0119	0.0062	0.0031	0.0015	0.0007	0.0003	0.0001	0.0001	0	0	0	0	0	0	0	0	0	0	0
0.0341	0.0617	0.1075	0.1799	0.2893	0.4473	0.6647	0.9494	1.3032	1.7196	2.1808	2.6583	3.1146	3.5075	3.7966	3.9499	3.9499	3.7966	3.5075	3.1146	2.6583	2.1808	1.7196	1.3032	0.9494	0.6647	0.4473	0.2893	0.1799	0.1075	0.0618	0.0341	0.0182	0.0095	0.0052	0.0036	0.0041	0.0067	0.0124	0.0229	0.0411	0.071	0.1181	0.1893	0.2921	0.4343	0.6225	0.8606	1.1483	1.4798
2.6613	2.8812	3.0823	3.2708	3.4516	3.6249	3.7839	3.9152	4.0008	4.0222	3.9646	3.8209	3.5947	3.3009	2.9639	2.6145	2.2854	2.0065	1.8007	1.6806	1.6474	1.6909	1.7922	1.9274	2.0728	2.2092	2.3268	2.4265	2.5193	2.6234	2.758	2.9373	3.1648	3.4304	3.7111	3.9748	4.188	4.3234	4.3674	4.324	4.2154	4.0773	3.953	3.8845	3.9055	4.0359	4.2796	4.6247	5.046	5.509
0	0	0	0	0	0	0	0	0	0	0	0	0	0.0001	0.0001	0.0003	0.0007	0.0015	0.0031	0.0062	0.0119	0.0222	0.0396	0.0679	0.112	0.1774	0.27	0.3948	0.5546	0.7486	0.9709	1.2099	1.4485	1.6661	1.8414	1.9552	1.9947	1.9552	1.8414	1.6661	1.4485	1.2099	0.9709	0.7486	0.5546	0.3948	0.27	0.1774	0.112	0.0679
0	0	0	0	0.0001	0.0001	0.0003	0.0007	0.0015	0.0031	0.0062	0.0119	0.0222	0.0396	0.0679	0.112	0.1774	0.27	0.3948	0.5546	0.7486	0.9709	1.2099	1.4485	1.6661	1.8414	1.9553	1.995	1.9559	1.8428	1.6692	1.4546	1.2218	0.9931	0.7882	0.6225	0.5067	0.4473	0.4473	0.5067	0.6225	0.7882	0.9931	1.2218	1.4546	1.6692	1.8428	1.9559	1.995	1.9553
1.734	1.9533	2.1326	2.2647	2.35	2.396	2.4148	2.4194	2.4198	2.4197	2.4154	2.3974	2.353	2.2708	2.1446	1.9756	1.7739	1.5566	1.3454	1.1633	1.0309	0.9643	0.973	1.0589	1.2166	1.4342	1.6945	1.9771	2.2613	2.5279	2.7614	2.9514	3.0922	3.1832	3.2268	3.2287	3.1961	3.1381	3.0644	2.9847	2.907	2.8357	2.7703	2.705	2.6296	2.532	2.4014	2.2313	2.0218	1.7796
0.0021	0.0045	0.0092	0.0181	0.0341	0.0618	0.1076	0.1802	0.29	0.4488	0.6678	0.9555	1.3152	1.7417	2.2204	2.7263	3.2267	3.6851	4.0672	4.3461	4.5076	4.5514	4.4905	4.3469	4.1471	3.9166	3.6769	3.4444	3.2315	3.0492	2.9087	2.8235	2.8088	2.8808	3.0553	3.346	3.7629	4.3105	4.9859	5.7749	6.6489	7.5623	8.4529	9.2457	9.8618	10.2305	10.302	10.0581	9.518	8.7368
0.7486	0.9709	1.2099	1.4485	1.6661	1.8414	1.9552	1.9947	1.9552	1.8414	1.6661	1.4485	1.2099	0.9709	0.7486	0.5546	0.3948	0.27	0.1774	0.112	0.0679	0.0396	0.0222	0.0119	0.0062	0.0031	0.0015	0.0007	0.0003	0.0001	0.0001	0	0	0	0	0	0	0	0	0	0	0	0	0	0	0	0	0	0	0
0	0	0	0	0	0	0	0.0001	0.0001	0.0003	0.0007	0.0015	0.0031	0.0062	0.0119	0.0222	0.0396	0.068	0.1123	0.178	0.2714	0.3978	0.5608	0.7606	0.9931	1.2494	1.5164	1.7781	2.0187	2.2252	2.3895	2.5098	2.59	2.6371	2.6583	2.6583	2.6371	2.59	2.5098	2.3895	2.2252	2.0188	1.7784	1.517	1.2509	0.9962	0.7667	0.5727	0.4201	0.3113
0	0	0	0	0	0	0	0	0	0	0	0	0	0	0	0	0	0	0	0	0	0	0	0	0	0	0	0	0	0	0	0	0	0	0	0	0	0	0	0	0	0	0	0	0	0	0	0	0	0
0	0	0	0	0	0	0	0	0	0	0	0	0	0	0	0	0	0	0	0	0	0	0	0	0	0	0	0	0	0	0	0	0	0	0	0	0	0	0	0	0	0	0	0	0	0	0	0	0	0
2.4194	2.876	3.2898	3.6213	3.8361	3.9104	3.8361	3.6213	3.2898	2.876	2.4194	1.9585	1.5255	1.1434	0.8246	0.5721	0.3819	0.2453	0.1515	0.0901	0.0515	0.0283	0.015	0.0076	0.0038	0.0019	0.0011	0.001	0.0016	0.0031	0.0062	0.0119	0.0222	0.0396	0.068	0.1121	0.1777	0.2706	0.3962	0.5577	0.7548	0.9829	1.232	1.488	1.734	1.9533	2.1326	2.2647	2.3501	2.3963
3.1651	3.4432	3.6213	3.6827	3.6213	3.4432	3.1651	2.8123	2.4148	2.0031	1.6046	1.2409	0.926	0.6666	0.4627	0.3095	0.1995	0.1239	0.0741	0.0426	0.0236	0.0126	0.0065	0.0032	0.0015	0.0007	0.0003	0.0001	0.0001	0	0	0	0	0	0	0	0	0	0	0	0	0	0	0	0	0	0	0	0	0
0	0	0	0	0	0	0	0	0	0	0	0	0	0	0	0	0	0	0	0	0	0	0	0	0	0	0	0	0	0	0	0	0	0	0	0	0	0	0	0	0	0	0	0	0	0	0	0	0	0
0.0682	0.1126	0.1788	0.273	0.4009	0.5665	0.7708	1.0105	1.2778	1.5604	1.8435	2.1113	2.35	2.5493	2.7039	2.8123	2.876	2.8969	2.876	2.8123	2.7039	2.5493	2.35	2.1113	1.8435	1.5604	1.2778	1.0105	0.7709	0.5668	0.4015	0.2744	0.1818	0.1188	0.0805	0.0635	0.0665	0.0911	0.142	0.227	0.3562	0.5406	0.7898	1.1093	1.4973	1.9419	2.4197	2.8969	3.3322	3.6827
4.4987	5.1493	5.8213	6.5165	7.236	7.9753	8.7212	9.4489	10.1228	10.6993	11.1331	11.3848	11.4278	11.2544	10.8777	10.331	9.663	8.931	8.1933	7.5019	6.8975	6.4068	6.0421	5.8031	5.6792	5.6527	5.7008	5.7977	5.9167	6.0321	6.1225	6.1735	6.1807	6.1521	6.1071	6.0747	6.0878	6.1772	6.3649	6.6592	7.0521	7.5206	8.03	8.5402	9.012	9.4121	9.7164	9.9103	9.9873	9.9464
0.0679	0.112	0.1774	0.27	0.3948	0.5546	0.7487	0.9711	1.2101	1.4491	1.6676	1.8444	1.9614	2.0066	1.9774	1.8809	1.734	1.5604	1.3872	1.2409	1.1434	1.1092	1.1434	1.2409	1.3872	1.5604	1.734	1.8809	1.9774	2.0067	1.9615	1.8447	1.6683	1.4507	1.2135	0.9779	0.7622	0.5801	0.4412	0.3513	0.3146	0.3352	0.418	0.5691	0.7952	1.1015	1.49	1.9568	2.4907	3.0722
[truncated: 400 more columns]

## Sheet: fovea_onMidget_bg
1.2099	1.4485	1.6662	1.8415	1.9555	1.9954	1.9567	1.8444	1.6723	1.4604	1.232	1.0105	0.8166	0.6666	0.5721	0.5399	0.5721	0.6666	0.8167	1.0108	1.2327	1.462	1.6757	1.8513	1.9702	2.0209	2.0019	1.9228	1.8034	1.6716	1.5598	1.5001	1.5209	1.6427	1.8758	2.2186	2.6578	3.169	3.7195	4.2717	4.7881	5.2353	5.5891	5.8367	5.9785	6.0257	5.9977	5.9169	5.803	5.6689
3.8238	4.8139	5.8665	6.9246	7.9227	8.7943	9.4819	9.9457	10.1694	10.163	9.9603	9.6129	9.1824	8.7312	8.3165	7.9858	7.7761	7.7142	7.8185	8.099	8.5561	9.1778	9.9366	10.7865	11.6637	12.49	13.1807	13.6549	13.848	13.7219	13.2731	12.5344	11.5726	10.4795	9.3603	8.3202	7.4517	6.823	6.4709	6.397	6.5686	6.9238	7.3814	7.8536	8.26	8.5409	8.6663	8.6391	8.4922	8.2788
3.4461	3.8779	4.2419	4.5292	4.7455	4.9102	5.0509	5.1965	5.3682	5.5727	5.7986	6.0178	6.1914	6.2786	6.2471	6.0813	5.7866	5.3894	4.9316	4.4624	4.0288	3.6676	3.4	3.2309	3.151	3.1417	3.1806	3.2467	3.3235	3.4009	3.4746	3.5454	3.6177	3.6982	3.794	3.9115	4.0549	4.225	4.418	4.6257	4.8366	5.0381	5.219	5.3723	5.4978	5.6027	5.701	5.8112	5.9517	6.1362
2.0098	2.5792	3.2095	3.8766	4.5488	5.1901	5.7628	6.2312	6.5658	6.7465	6.7657	6.631	6.365	6.0053	5.6003	5.2042	4.8701	4.6424	4.55	4.6024	4.7879	5.077	5.4271	5.7911	6.1247	6.3936	6.577	6.6686	6.6741	6.6067	6.4821	6.3152	6.1182	5.9012	5.675	5.4544	5.2596	5.1163	5.0524	5.0922	5.2502	5.5244	5.8934	6.317	6.7407	7.1036	7.3486	7.4312	7.3273	7.0363
2.2943	2.8661	3.4853	4.131	4.7781	5.3992	5.9669	6.4564	6.8488	7.1345	7.3155	7.4071	7.4362	7.4377	7.4478	7.4965	7.601	7.7615	7.9615	8.1718	8.3595	8.4966	8.5691	8.5806	8.5525	8.5178	8.5119	8.5618	8.6778	8.8489	9.0452	9.2254	9.348	9.3838	9.3246	9.1865	9.0065	8.8324	8.7098	8.6695	8.7188	8.84	8.9947	9.1346	9.213	9.1958	9.0678	8.8332	8.5118	8.1313
2.525	3.1902	3.8865	4.5676	5.1819	5.6799	6.0224	6.1875	6.1737	5.9998	5.7002	5.3175	4.895	4.4696	4.0679	3.7065	3.3929	3.1298	2.9177	2.7563	2.6451	2.5818	2.5614	2.5758	2.615	2.6694	2.7321	2.8014	2.8804	2.9754	3.0929	3.2354	3.3983	3.5686	3.7259	3.8459	3.9047	3.8843	3.7769	3.587	3.3323	3.0416	2.7512	2.5003	2.326	2.2591	2.3206	2.5198	2.854	3.3085
2.4283	2.7244	3.0379	3.3872	3.7909	4.2611	4.7981	5.3863	5.9952	6.5839	7.1099	7.5382	7.8506	8.0499	8.1601	8.2207	8.2777	8.3729	8.5346	8.7718	9.0726	9.4087	9.7422	10.0351	10.2582	10.3964	10.4514	10.4386	10.3816	10.3051	10.2275	10.1578	10.0936	10.0244	9.9358	9.8148	9.6541	9.4538	9.2212	8.9688	8.711	8.4622	8.235	8.0404	7.8894	7.7935	7.7661	7.8213	7.9721	8.2267
5.4773	6.2613	7.0217	7.7333	8.3706	8.909	9.3282	9.6153	9.7696	9.8052	9.7527	9.6561	9.568	9.5411	9.6205	9.8358	10.1968	10.6922	11.2928	11.9562	12.6341	13.2795	13.8531	14.3274	14.6894	14.9397	15.0892	15.1552	15.1559	15.106	15.0142	14.8834	14.7124	14.4988	14.2428	13.9493	13.6279	13.2924	12.9577	12.6375	12.3412	12.0724	11.8278	11.5981	11.3688	11.1225	10.8414	10.51	10.1178	9.662
7.2351	7.3854	7.3095	7.0325	6.6013	6.0784	5.5326	5.0321	4.6377	4.3993	4.354	4.5265	4.9294	5.563	6.4147	7.4562	8.642	9.9079	11.1731	12.3463	13.3341	14.0535	14.4431	14.4724	14.1467	13.5074	12.626	11.5953	10.5179	9.4941	8.6106	7.9317	7.4932	7.3001	7.3285	7.5309	7.8446	8.2022	8.5421	8.8164	8.9978	9.0809	9.0805	9.0257	8.9522	8.8925	8.8684	8.8847	8.928	8.9694
4.2659	5.041	5.7591	6.3755	6.8596	7.2008	7.4104	7.5175	7.5617	7.5829	7.6119	7.6647	7.7402	7.8238	7.8936	7.9286	7.9161	7.8568	7.7661	7.672	7.6097	7.6142	7.7125	7.9169	8.222	8.6038	9.0238	9.4349	9.7899	10.0495	10.1886	10.2002	10.0957	9.9014	9.6528	9.3871	9.1356	8.9179	8.7386	8.5875	8.4439	8.283	8.0827	7.8304	7.5265	7.1848	6.8293	6.4885	6.1903	5.9557
1.0685	1.4947	2.0162	2.6243	3.2989	4.0093	4.7175	5.3839	5.973	6.46	6.834	7.0986	7.2692	7.3667	7.411	7.4143	7.3778	7.2921	7.141	6.908	6.584	6.1728	5.6941	5.1816	4.6789	4.2311	3.8772	3.6432	3.5378	3.5522	3.6628	3.8362	4.036	4.2294	4.3913	4.5085	4.5793	4.6131	4.6275	4.6448	4.6887	4.7801	4.934	5.1556	5.4374	5.7581	6.0826	6.3657	6.5583	6.6157
3.7533	4.4343	5.0993	5.7146	6.2493	6.6795	6.9915	7.1833	7.2643	7.2532	7.1738	7.0506	6.9045	6.7501	6.5951	6.4418	6.2901	6.1403	5.9952	5.8593	5.737	5.6289	5.5286	5.4214	5.2863	5.0997	4.8421	4.5032	4.0867	3.6105	3.105	2.6085	2.162	1.8048	1.5706	1.4859	1.5696	1.8318	2.2736	2.885	3.6435	4.513	5.445	6.3819	7.2632	8.0341	8.6528	9.0975	9.3689	9.488
7.3114	8.2715	9.0412	9.5536	9.7679	9.6764	9.3064	8.7149	7.9788	7.1815	6.4003	5.6968	5.1121	4.6667	4.3648	4.2	4.1607	4.2342	4.4086	4.6725	5.0133	5.4158	5.8604	6.3226	6.7741	7.1839	7.5215	7.7595	7.877	7.8618	7.7128	7.4395	7.0611	6.6033	6.0953	5.5648	5.0363	4.5289	4.0573	3.6343	3.2735	2.9926	2.8136	2.7616	2.8613	3.1301	3.5728	4.1757	4.9039	5.703
0	0	0	0	0	0	0	0	0	0	0	0	0.0001	0.0001	0.0003	0.0007	0.0015	0.0031	0.0062	0.0119	0.0222	0.0396	0.0681	0.1124	0.1784	0.2721	0.3994	0.5642	0.7675	1.0067	1.2753	1.5635	1.861	2.1593	2.4551	2.7526	3.0639	3.4073	3.8034	4.2701	4.8171	5.442	6.1285	6.8476	7.5604	8.2226	8.7896	9.2202	9.4804	9.5457
2.9922	3.68	4.367	5.0066	5.555	5.9807	6.2711	6.4376	6.514	6.5514	6.608	6.7369	6.9754	7.3377	7.8134	8.3725	8.9749	9.5828	10.1713	10.7342	11.2839	11.8441	12.439	13.0816	13.7648	14.46	15.1207	15.6927	16.1258	16.3852	16.4582	16.3553	16.108	15.7614	15.3674	14.9778	14.6393	14.3904	14.259	14.2606	14.3974	14.6573	15.0148	15.4344	15.8758	16.3015	16.6831	17.007	17.2745	17.4984
3.3966	4.1456	4.8964	5.6031	6.2202	6.7098	7.0467	7.2223	7.246	7.1437	6.9547	6.7267	6.5103	6.3533	6.2956	6.3658	6.5771	6.9263	7.3934	7.9431	8.5283	9.0952	9.5902	9.9672	10.1937	10.2557	10.1594	9.9291	9.6026	9.2245	8.8393	8.4846	8.1884	7.9668	7.8253	7.7607	7.763	7.8176	7.907	8.0125	8.1165	8.2063	8.2764	8.3308	8.3815	8.4454	8.5376	8.6651	8.8214	8.986
4.9566	5.4641	5.7943	5.9113	5.8032	5.4849	4.9956	4.3925	3.7416	3.1076	2.5459	2.0965	1.7815	1.6057	1.5586	1.6187	1.7581	1.9476	2.161	2.3788	2.591	2.7966	3.0018	3.2162	3.4476	3.6976	3.9591	4.2159	4.4459	4.6256	4.735	4.7621	4.7042	4.5676	4.364	4.1077	3.8118	3.4869	3.1412	2.7812	2.4141	2.0483	1.6939	1.3615	1.061	0.8001	0.5829	0.4098	0.2776	0.1812
4.6241	5.4728	6.2869	7.0164	7.6167	8.0559	8.32	8.4158	8.3693	8.2214	8.0197	7.81	7.6282	7.4949	7.4126	7.368	7.336	7.2869	7.1934	7.0368	6.8107	6.5229	6.1935	5.8513	5.5286	5.2561	5.0592	4.9552	4.9534	5.056	5.2599	5.5584	5.9413	6.3947	6.8993	7.4288	7.9502	8.4249	8.813	9.0792	9.1994	9.1657	8.9893	8.6994	8.3378	7.9505	7.5794	7.2536	6.9858	6.7715
0.0069	0.0134	0.0253	0.046	0.0805	0.1356	0.22	0.344	0.5186	0.7541	1.0582	1.4336	1.8765	2.3746	2.9073	3.4466	3.9597	4.4125	4.7737	5.0183	5.1315	5.1094	4.9605	4.7042	4.3692	3.9896	3.6018	3.2393	2.9291	2.6875	2.5187	2.414	2.3549	2.3159	2.2709	2.1973	2.0806	1.9161	1.7091	1.4722	1.2225	0.9775	0.7521	0.5568	0.3969	0.2733	0.1837	0.124	0.0902	0.0795
6.3259	6.8033	7.0789	7.1328	6.9673	6.6055	6.0882	5.4679	4.8026	4.1504	3.5643	3.0893	2.7592	2.5954	2.6049	2.7802	3.0989	3.5252	4.012	4.5054	4.9493	5.2925	5.494	5.5291	5.3921	5.0979	4.6798	4.1852	3.67	3.1918	2.8034	2.5476	2.4528	2.5312	2.7772	3.168	3.6657	4.2209	4.7778	5.2807	5.6816	5.9468	6.0612	6.0309	5.8809	5.6501	5.384	5.1266	4.9135	4.7676
3.6692	4.2561	4.7675	5.1598	5.3986	5.4631	5.3498	5.0719	4.6576	4.1453	3.5791	3.0037	2.4602	1.9835	1.6012	1.3335	1.1939	1.1894	1.3213	1.5842	1.9649	2.4421	2.9857	3.5588	4.1207	4.6317	5.0584	5.3787	5.5846	5.6828	5.6926	5.6414	5.5593	5.4733	5.4034	5.36	5.3443	5.3502	5.3685	5.3898	5.4081	5.4209	5.428	5.429	5.4199	5.391	5.3272	5.211	5.0277	4.7705
3.4347	3.7703	4.0695	4.3366	4.5808	4.8139	5.0456	5.2803	5.5138	5.7332	5.9177	6.043	6.0859	6.0303	5.8717	5.62	5.3004	4.9512	4.62	4.3583	4.2149	4.2292	4.425	4.8068	5.3572	6.0384	6.797	7.5701	8.2944	8.9137	9.3857	9.6847	9.8026	9.7464	9.5343	9.1917	8.7479	8.2336	7.6804	7.1206	6.5875	6.1149	5.736	5.4809	5.3737	5.4283	5.646	6.0134	6.5037	7.0794
1.9775	2.1799	2.351	2.4985	2.6377	2.7887	2.971	3.1976	3.4708	3.7804	4.1053	4.4184	4.6933	4.9107	5.0632	5.1559	5.2042	5.2283	5.2463	5.2698	5.3002	5.3292	5.3416	5.3197	5.2478	5.116	4.9218	4.671	4.3771	4.0592	3.7401	3.4432	3.1902	2.9975	2.8747	2.8232	2.8372	2.905	3.0128	3.1476	3.3002	3.4664	3.6471	3.847	4.0721	4.3276	4.6157	4.9345	5.2781	5.6372
1.2066	1.5833	2.02	2.5119	3.052	3.633	4.2474	4.8879	5.546	6.2106	6.8663	7.4924	8.0636	8.5526	8.9343	9.1911	9.3175	9.323	9.2322	9.082	8.9162	8.7776	8.7021	8.7123	8.8155	9.0044	9.2595	9.5546	9.8611	10.1532	10.4103	10.619	10.7732	10.874	10.9285	10.9491	10.9529	10.9602	10.993	11.0718	11.2115	11.4176	11.682	11.982	12.2817	12.5369	12.7027	12.7416	12.6303	12.3646
2.5166	2.7567	2.9514	3.0969	3.1944	3.2487	3.2682	3.2641	3.2502	3.2421	3.2554	3.3032	3.3933	3.5251	3.6878	3.8616	4.02	4.1355	4.1848	4.1547	4.0449	3.8685	3.6487	3.4141	3.1919	3.0027	2.8568	2.7541	2.686	2.6397	2.603	2.5677	2.5317	2.4979	2.4719	2.4582	2.4579	2.4673	2.4797	2.4877	2.4877	2.4835	2.4871	2.5188	2.6034	2.7651	3.0221	3.381	3.8345	4.3599
0.0474	0.0853	0.1478	0.2461	0.3943	0.6078	0.9015	1.2866	1.7673	2.3367	2.9745	3.646	4.3041	4.8947	5.3635	5.6649	5.7702	5.6727	5.3902	4.9627	4.4471	3.9093	3.4153	3.0235	2.778	2.7045	2.8079	3.0727	3.4656	3.939	4.4375	4.9049	5.2919	5.5625	5.6992	5.7055	5.6041	5.4334	5.2405	5.0728	4.9704	4.9588	5.0447	5.2147	5.4379	5.6717	5.8699	5.992	6.0114	5.9218
3.6292	4.3244	4.9559	5.4627	5.7913	5.9051	5.7913	5.4627	4.956	4.3246	3.6296	2.9301	2.2758	1.7014	1.2262	0.8555	0.5846	0.4033	0.3	0.2652	0.2937	0.3843	0.5398	0.7649	1.0635	1.4363	1.8782	2.3764	2.9103	3.4522	3.9702	4.4316	4.8071	5.0744	5.2214	5.2475	5.1632	4.9885	4.7495	4.4746	4.1902	3.9174	3.6699	3.4537	3.2683	3.1101	2.9756	2.8643	2.7799	2.73
0.5153	0.7767	1.1269	1.5735	2.115	2.737	3.4103	4.0923	4.7307	5.2702	5.6618	5.8711	5.8859	5.7192	5.4078	5.0066	4.5795	4.1879	3.8817	3.6911	3.6237	3.6654	3.7859	3.9469	4.1116	4.2538	4.3652	4.4583	4.5651	4.7314	5.0074	5.4368	6.0459	6.836	7.7802	8.826	9.9021	10.9296	11.8331	12.5508	13.0401	13.28	13.2684	13.0182	12.5527	11.9021	11.1017	10.1913	9.2158	8.2241
8.2691	9.6962	11.1051	12.4557	13.7207	14.8867	15.9513	16.9162	17.78	18.5318	19.1499	19.6047	19.8673	19.9201	19.767	19.4393	18.995	18.5122	18.0759	17.7625	17.6258	17.6866	17.9288	18.3032	18.7382	19.1538	19.4779	19.6587	19.6728	19.526	19.2475	18.8794	18.4648	18.0382	17.6192	17.2133	16.8164	16.4219	16.0285	15.6437	15.2849	14.9759	14.7413	14.6015	14.568	14.6406	14.8072	15.0435	15.3155	15.5822
4.5078	4.8599	5.1341	5.3434	5.5099	5.659	5.8123	5.9832	6.1743	6.3788	6.5838	6.7751	6.9421	7.0803	7.1925	7.2868	7.3741	7.4636	7.5587	7.6546	7.7369	7.7835	7.7685	7.6688	7.4703	7.1741	6.7993	6.382	5.9709	5.6185	5.3723	5.2659	5.3126	5.5032	5.8077	6.1805	6.5692	6.9233	7.2032	7.3871	7.475	7.488	7.4646	7.4525	7.4989	7.6405	7.8952	8.2579	8.7015	9.1823
0.5553	0.7503	0.9745	1.2174	1.4638	1.6961	1.8976	2.0565	2.1701	2.2471	2.3082	2.3837	2.5086	2.7153	3.0259	3.4453	3.9572	4.5237	5.0904	5.5945	5.9765	6.1917	6.2184	6.0625	5.7552	5.3464	4.8943	4.4545	4.0719	3.776	3.5805	3.4874	3.4915	3.5855	3.7631	4.0193	4.3491	4.7459	5.1985	5.6913	6.2042	6.7141	7.1969	7.629	7.9885	8.2565	8.4182	8.4647	8.3944	8.2146
7.652	9.1295	10.6785	12.2654	13.8536	15.4025	16.8672	18.199	19.3478	20.265	20.9089	21.2487	21.2684	20.9695	20.3713	19.5104	18.4382	17.2187	15.9232	14.6265	13.4007	12.3099	11.4059	10.7248	10.2854	10.0896	10.123	10.3577	10.7539	11.2634	11.8327	12.4069	12.9352	13.3759	13.7008	13.8995	13.9797	13.9672	13.9017	13.8329	13.8141	13.8971	14.1262	14.5332	15.1329	15.9194	16.8644	17.918	19.0127	20.0713
6.198	6.4819	6.5795	6.5017	6.2781	5.951	5.5668	5.1687	4.7905	4.4541	4.1694	3.9366	3.7495	3.5991	3.477	3.3787	3.3049	3.2624	3.2631	3.3218	3.4526	3.6652	3.9614	4.3329	4.7606	5.2156	5.662	6.0604	6.3721	6.5636	6.6101	6.4986	6.2298	5.8186	5.2926	4.6896	4.0541	3.4325	2.8689	2.4023	2.0634	1.8739	1.8457	1.9821	2.2777	2.7197	3.2884	3.9576	4.6951	5.4631
4.5215	5.3585	6.207	7.0264	7.7704	8.391	8.8445	9.0971	9.1306	8.945	8.5586	8.0048	7.3274	6.5742	5.792	5.0237	4.3063	3.6718	3.1479	2.7591	2.527	2.4697	2.6001	2.9252	3.4432	4.1432	5.0042	5.9949	7.0746	8.1945	9.3003	10.3355	11.2459	11.9848	12.5181	12.8285	12.9189	12.8118	12.5479	12.1804	11.7681	11.3677	11.0262	10.7743	10.6233	10.5637	10.5677	10.5934	10.592	10.5145
0.2115	0.3317	0.5023	0.7346	1.0383	1.4189	1.876	2.4009	2.9755	3.5728	4.1582	4.6926	5.1377	5.4608	5.6401	5.6683	5.5545	5.3221	5.0047	4.6401	4.2629	3.8992	3.5631	3.2566	2.9725	2.699	2.4247	2.1426	1.8522	1.5591	1.2733	1.0064	0.7685	0.5671	0.4057	0.2844	0.2015	0.1541	0.1405	0.1609	0.2178	0.3163	0.4633	0.6666	0.933	1.2671	1.6694	2.1355	2.6551	3.2126
8.2509	9.5732	10.8445	12.0032	12.9909	13.7567	14.2626	14.4875	14.4306	14.1136	13.5803	12.8938	12.1304	11.3706	10.6892	10.1451	9.7748	9.5887	9.5738	9.6997	9.9272	10.2182	10.5426	10.8821	11.2293	11.5839	11.9464	12.3117	12.6657	12.9844	13.2378	13.3958	13.4359	13.349	13.143	12.8418	12.4809	12.1012	11.7422	11.4368	11.2089	11.0737	11.0389	11.1072	11.277	11.5425	11.892	12.3056	12.7548	13.2025
3.5111	3.7334	3.8604	3.892	3.8395	3.723	3.5677	3.3989	3.238	3.0988	2.9872	2.9032	2.8435	2.8065	2.7953	2.8194	2.8934	3.0334	3.2518	3.5522	3.9246	4.3443	4.7729	5.1631	5.4656	5.6365	5.6449	5.4783	5.1442	4.6693	4.0948	3.4699	2.8449	2.2655	1.7682	1.3793	1.1153	0.9851	0.9917	1.1345	1.4093	1.8073	2.3138	2.9066	3.5552	4.2221	4.8652	5.442	5.9141	6.2511
1.5164	1.7781	2.0187	2.2252	2.3895	2.5099	2.5903	2.6377	2.6598	2.6615	2.6435	2.6026	2.5335	2.4322	2.2996	2.1434	1.9794	1.8297	1.7198	1.6749	1.7156	1.8546	2.0955	2.4322	2.85	3.3286	3.8448	4.3753	4.8989	5.3976	5.8561	6.2607	6.5979	6.8532	7.0111	7.0567	6.9785	6.7714	6.4402	6.0017	5.4849	4.9295	4.3816	3.8883	3.4918	3.2234	3.0983	3.114	3.2496	3.4698
1.1187	1.516	1.9775	2.4846	3.0109	3.5247	3.9957	4.4004	4.7282	4.9837	5.1856	5.3616	5.541	5.7461	5.9856	6.252	6.5228	6.7657	6.9466	7.0367	7.0193	6.8924	6.6697	6.3777	6.0522	5.7333	5.4613	5.2727	5.1968	5.2529	5.4488	5.7793	6.2255	6.7561	7.3296	7.8983	8.414	8.8344	9.1294	9.2859	9.3103	9.227	9.0745	8.8986	8.7447	8.6509	8.6433	8.7341	8.9227	9.1995
0.0001	0.0003	0.0007	0.0015	0.0032	0.0064	0.0126	0.0237	0.0429	0.075	0.1265	0.2059	0.3238	0.4927	0.7261	1.0377	1.44	1.9431	2.5526	3.2687	4.0838	4.982	5.9377	6.9157	7.873	8.7613	9.5316	10.1403	10.5544	10.7557	10.7438	10.5342	10.1554	9.6433	9.0351	8.3644	7.6582	6.9358	6.21	5.4902	4.7843	4.1017	3.4545	2.857	2.325	1.874	1.5179	1.2672	1.1288	1.1052
9.5789	10.2113	10.6846	11.0303	11.2961	11.5354	11.7964	12.1156	12.5148	13.0039	13.5864	14.2638	15.0386	15.9111	16.8729	17.8982	18.937	19.9137	20.7324	21.2907	21.4972	21.2899	20.6511	19.6128	18.255	16.6929	15.061	13.4935	12.1074	10.9909	10.1959	9.7376	9.5967	9.7254	10.0546	10.5025	10.9848	11.4249	11.7648	11.974	12.0548	12.0419	11.9964	11.9931	12.1043	12.3834	12.8518	13.4917	14.2478	15.036
0.5547	0.7488	0.9712	1.2105	1.4499	1.6692	1.8475	1.9672	2.0169	1.9949	1.9096	1.7788	1.6273	1.4829	1.372	1.3155	1.3261	1.4067	1.5508	1.7441	1.9677	2.2022	2.4309	2.6431	2.8354	3.0108	3.1773	3.3446	3.5213	3.7128	3.9202	4.1413	4.3709	4.6027	4.8297	5.0442	5.2371	5.397	5.5103	5.562	5.5386	5.4309	5.2376	4.9673	4.6389	4.2789	3.9168	3.5796	3.2865	3.045
2.9808	3.638	4.286	4.877	5.3644	5.7109	5.8949	5.9157	5.7941	5.5692	5.2917	5.0148	4.7851	4.6357	4.5828	4.6262	4.7542	4.9493	5.1957	5.4829	5.8076	6.171	6.5738	7.011	7.4676	7.9177	8.3282	8.6643	8.8975	9.0116	9.0061	8.8954	8.7041	8.4606	8.1896	7.9074	7.6197	7.3221	7.0045	6.6559	6.2696	5.8469	5.398	4.9407	4.4967	4.0866	3.7255	3.4191	3.1638	2.9478
1.8444	1.9614	2.0066	1.9774	1.8809	1.7341	1.5606	1.3875	1.2416	1.145	1.1126	1.1502	1.2543	1.4124	1.6062	1.8139	2.0151	2.1943	2.3445	2.4681	2.5764	2.6863	2.8151	2.9753	3.1697	3.3889	3.6123	3.811	3.9544	4.0166	3.9828	3.853	3.6436	3.3847	3.1154	2.8775	2.7085	2.6363	2.6754	2.8254	3.0732	3.3955	3.764	4.1494	4.5257	4.8718	5.1721	5.4151	5.5914	5.6919
0.9494	1.3034	1.7199	2.1815	2.6598	3.1176	3.5136	3.8085	3.9721	3.9895	3.8645	3.6194	3.292	2.9283	2.5755	2.2742	2.052	1.9206	1.8752	1.8973	1.9587	2.0282	2.0768	2.0841	2.0415	1.9542	1.841	1.7315	1.663	1.6753	1.806	2.0855	2.5323	3.1487	3.9185	4.8058	5.7565	6.7024	7.5691	8.2843	8.7875	9.0386	9.0232	8.7545	8.271	7.6305	6.9012	6.1527	5.4468	4.8312
4.2804	4.996	5.6749	6.2829	6.7917	7.1809	7.4409	7.5734	7.5913	7.5179	7.3849	7.2292	7.0892	7.0003	6.9901	7.0738	7.2508	7.5037	7.7994	8.0937	8.3386	8.4913	8.523	8.4264	8.2185	7.9389	7.6423	7.3876	7.2257	7.1885	7.2815	7.483	7.7488	8.022	8.2453	8.3741	8.3856	8.2836	8.097	7.8735	7.6691	7.5368	7.5163	7.6272	7.8657	8.2066	8.6079	9.0185	9.3862	9.6667
3.1274	3.5178	3.874	4.1892	4.4621	4.6967	4.9007	5.0838	5.2562	5.4269	5.6026	5.7873	5.9813	6.1816	6.3815	6.5706	6.7355	6.861	6.9313	6.9329	6.8568	6.7015	6.4747	6.1936	5.8841	5.578	5.3088	5.1067	4.9939	4.9807	5.0643	5.2292	5.4502	5.6971	5.9393	6.1501	6.3098	6.4076	6.4421	6.4218	6.3655	6.3012	6.2648	6.2961	6.4328	6.7023	7.1147	7.6569	8.2919	8.9633
11.6007	13.686	15.7346	17.6564	19.3713	20.8172	21.9547	22.767	23.2573	23.4438	23.3538	23.0203	22.4797	21.7725	20.9442	20.0465	19.1354	18.2681	17.4965	16.8606	16.3832	16.0674	15.898	15.8455	15.8729	15.9413	16.0146	16.0613	16.0545	15.9705	15.7882	15.49	15.0647	14.5109	13.8409	13.0826	12.2784	11.4811	10.7478	10.1322	9.6782	9.4153	9.3574	9.5032	9.8397	10.3451	10.9925	11.752	12.5922	13.482
0	0	0	0	0	0	0	0	0	0	0	0	0	0	0	0	0	0	0	0	0	0	0	0	0	0	0	0	0	0.0001	0.0001	0.0003	0.0007	0.0015	0.0031	0.0062	0.0119	0.0222	0.0396	0.0679	0.112	0.1774	0.27	0.3948	0.5546	0.7486	0.9709	1.2099	1.4485	1.6661
0	0	0	0	0	0	0	0	0	0	0	0	0	0	0	0	0	0	0	0	0	0	0	0	0	0	0	0	0	0	0	0	0	0	0	0	0	0	0	0	0	0	0	0	0	0	0	0	0	0
1.0453	1.3344	1.6494	1.9787	2.3102	2.6337	2.9429	3.2357	3.514	3.7815	4.0413	4.2936	4.5339	4.7527	4.9368	5.0712	5.1422	5.1401	5.0616	4.9115	4.7031	4.4573	4.2004	3.9609	3.7657	3.6359	3.5843	3.6135	3.7157	3.8747	4.0682	4.271	4.4574	4.6036	4.6894	4.6989	4.6221	4.4559	4.2047	3.881	3.5051	3.1038	2.7075	2.3473	2.051	1.8401	1.7269	1.7132	1.791	1.9438
1.3671	1.7675	2.2033	2.649	3.0734	3.4433	3.7289	3.9088	3.9746	3.9322	3.8015	3.612	3.3976	3.1902	3.014	2.8824	2.7974	2.7523	2.7352	2.7342	2.7401	2.7493	2.7626	2.7839	2.8177	2.8674	2.9347	3.0199	3.1231	3.2448	3.3854	3.5441	3.7166	3.8927	4.0562	4.1864	4.2612	4.2624	4.1802	4.0169	3.7874	3.5171	3.2374	2.9798	2.7695	2.6213	2.5381	2.5118	2.5268	2.5648
2.0495	2.4961	2.9495	3.3882	3.793	4.1502	4.4543	4.7079	4.9208	5.1069	5.2795	5.4469	5.6095	5.7584	5.8757	5.9386	5.9235	5.8118	5.5941	5.2739	4.8676	4.4038	3.9184	3.4502	3.0343	2.697	2.4519	2.2982	2.2214	2.1969	2.1947	2.1853	2.1456	2.0624	1.935	1.7745	1.6023	1.4456	1.3343	1.2965	1.3552	1.5256	1.8131	2.2118	2.7038	3.2596	3.8394	4.3968	4.8826	5.2512
4.7767	5.0531	5.2226	5.2972	5.302	5.2703	5.2402	5.2494	5.3316	5.5138	5.814	6.2399	6.7879	7.4431	8.1804	8.9665	9.7626	10.5287	11.2268	11.8235	12.292	12.6123	12.7708	12.7599	12.5784	12.2319	11.7346	11.1095	10.3889	9.6115	8.8194	8.0534	7.3494	6.7355	6.2317	5.8511	5.6018	5.4895	5.5176	5.6863	5.9903	6.4154	6.9361	7.5157	8.1089	8.6673	9.1461	9.5108	9.7414	9.8328
1.7057	1.9093	2.0672	2.1721	2.2252	2.2363	2.2211	2.1981	2.1829	2.1853	2.2063	2.2389	2.2703	2.2872	2.2803	2.2487	2.2022	2.1606	2.1508	2.2013	2.3369	2.5732	2.9137	3.3487	3.8577	4.4142	4.9902	5.5614	6.1093	6.6212	7.0874	7.4975	7.8368	8.0857	8.2207	8.2191	8.0645	7.7511	7.2871	6.6937	6.0033	5.2539	4.4852	3.7333	3.0283	2.3923	1.8391	1.3744	0.9974	0.7021
4.7038	5.3866	6.0232	6.5926	7.0819	7.4859	7.8052	8.0427	8.2001	8.2767	8.2696	8.1769	8.0023	7.7597	7.4757	7.1892	6.9474	6.7986	6.7839	6.9283	7.2353	7.6839	8.2303	8.8138	9.366	9.8211	10.1267	10.2507	10.1848	9.9435	9.5583	9.0705	8.5241	7.9605	7.4161	6.9224	6.5074	6.1957	6.0076	5.956	6.0427	6.2549	6.5641	6.9282	7.2969	7.619	7.8517	7.9672	7.9573	7.8339
5.8961	6.8087	7.7146	8.5947	9.4311	10.2044	10.893	11.4725	11.9176	12.2063	12.3244	12.2699	12.0553	11.7071	11.2623	10.7621	10.2456	9.7438	9.276	8.8494	8.4614	8.1035	7.7658	7.4402	7.1226	6.8124	6.5119	6.2244	5.9533	5.7024	5.4768	5.2836	5.1332	5.0385	5.0143	5.0754	5.2345	5.5016	5.8838	6.3852	7.0072	7.7472	8.5958	9.5328	10.5232	11.5145	12.438	13.2144	13.7645	14.0226
8.8365	10.1404	11.3916	12.5666	13.6571	14.6696	15.6205	16.5297	17.4127	18.2735	19.0995	19.8595	20.5064	20.9846	21.2405	21.2359	20.9603	20.4385	19.7325	18.9348	18.1543	17.4979	17.0509	16.8629	16.9403	17.2495	17.7279	18.3009	18.8992	19.4727	19.997	20.4731	20.9191	21.359	21.8103	22.2755	22.7373	23.1614	23.5032	23.7184	23.7747	23.6599	23.3876	22.9952	22.5383	22.0809	21.6847	21.3996	21.2577	21.2711
4.1788	4.7274	5.1944	5.5498	5.7753	5.8673	5.8386	5.7164	5.5381	5.3449	5.1746	5.0555	5.0028	5.0177	5.0891	5.1981	5.3227	5.442	5.5403	5.6083	5.6429	5.6457	5.6211	5.5729	5.5031	5.4097	5.2875	5.1287	4.9256	4.6736	4.3739	4.0359	3.6772	3.3229	3.0023	2.7448	2.5751	2.5092	2.5509	2.6911	2.9091	3.1751	3.456	3.7204	3.944	4.1137	4.2294	4.3035	4.3567	4.4136
0.2953	0.4439	0.6466	0.9145	1.2591	1.6926	2.2283	2.881	3.6671	4.6024	5.6988	6.9584	8.3669	9.8873	11.4576	12.9925	14.3921	15.5553	16.3965	16.8608	16.9347	16.6491	16.0733	15.3022	14.4395	13.5813	12.8031	12.1532	11.6523	11.2974	11.0694	10.9405	10.8811	10.8649	10.8712	10.8869	10.9056	10.9269	10.954	10.9924	11.0469	11.1215	11.218	11.3368	11.4769	11.6357	11.8081	11.9848	12.1508	12.2846
3.2407	3.9776	4.7256	5.4455	6.1027	6.6747	7.1553	7.555	7.8965	8.2061	8.5045	8.7982	9.0761	9.3123	9.4746	9.5361	9.4863	9.3387	9.1308	8.9173	8.7587	8.7074	8.7961	9.0315	9.3935	9.8405	10.3183	10.77	11.1448	11.4046	11.527	11.5065	11.3522	11.0846	10.731	10.3201	9.8776	9.4225	8.9654	8.5089	8.0506	7.5866	7.1159	6.6435	6.1825	5.7535	5.3838	5.1032	4.9407	4.9195
11.419	12.7107	13.8307	14.7551	15.4822	16.0274	16.4164	16.6769	16.832	16.8963	16.8763	16.7723	16.5819	16.3044	15.9429	15.5065	15.0102	14.4757	13.9299	13.4042	12.932	12.5451	12.2688	12.1164	12.0841	12.1486	12.2682	12.3889	12.4536	12.4144	12.2436	11.9414	11.538	11.0888	10.6638	10.3348	10.1612	10.1805	10.4029	10.8128	11.3746	12.0413	12.7626	13.4923	14.1911	14.8283	15.3807	15.8314	16.1689	16.3865
7.1136	8.1238	9	9.6958	10.1878	10.4791	10.5972	10.5873	10.5025	10.394	10.3039	10.2617	10.2858	10.3878	10.5787	10.8743	11.2979	11.8796	12.652	13.643	14.868	16.3212	17.9706	19.7543	21.5826	23.3432	24.9117	26.1643	26.9928	27.3193	27.1071	26.3676	25.1598	23.5841	21.7698	19.86	17.9951	16.2991	14.8692	13.7693	13.0284	12.6414	12.5727	12.7609	13.1269	13.5832	14.0466	14.4505	14.7563	14.9602
9.9633	11.1422	12.0845	12.7398	13.0936	13.1696	13.0246	12.7376	12.3956	12.0793	11.8512	11.7488	11.7823	11.9377	12.1822	12.4726	12.7634	13.0142	13.1956	13.292	13.3027	13.2395	13.1244	12.9856	12.854	12.7597	12.7298	12.7849	12.9375	13.1883	13.5253	13.9221	14.3396	14.7282	15.0329	15.1999	15.1839	14.9551	14.5056	13.8526	13.0378	12.1231	11.1813	10.285	9.4945	8.8483	8.3577	8.0083	7.7664	7.59
3.8007	4.4701	5.1309	5.762	6.3477	6.8793	7.3545	7.775	8.1445	8.4651	8.7358	8.9519	9.1072	9.1961	9.2175	9.1773	9.0892	8.974	8.8564	8.7602	8.7034	8.6953	8.7341	8.8084	8.9011	8.9933	9.0701	9.124	9.1563	9.1761	9.1966	9.2312	9.2881	9.3677	9.4612	9.5524	9.6215	9.6503	9.6276	9.5526	9.4365	9.3014	9.1764	9.0933	9.0816	9.1636	9.3505	9.6403	10.0166	10.4501
0.0062	0.0119	0.0222	0.0396	0.0679	0.112	0.1774	0.27	0.3948	0.5546	0.7486	0.9709	1.2099	1.4485	1.6661	1.8414	1.9552	1.9947	1.9552	1.8414	1.6661	1.4485	1.2099	0.9709	0.7486	0.5546	0.3948	0.27	0.1775	0.1123	0.0686	0.041	0.0252	0.0181	0.0181	0.0252	0.041	0.0686	0.1123	0.1775	0.27	0.3948	0.5546	0.7486	0.9709	1.2099	1.4485	1.6661	1.8414	1.9552
2.3969	2.706	2.9702	3.1743	3.3079	3.3663	3.3516	3.2727	3.1458	2.9939	2.8449	2.7289	2.6746	2.7038	2.8277	3.0431	3.3323	3.6657	4.0064	4.3183	4.5723	4.7527	4.8585	4.9018	4.9031	4.8841	4.8612	4.8416	4.8226	4.794	4.7433	4.6609	4.5444	4.4003	4.242	4.0868	3.9514	3.8473	3.7788	3.7426	3.7295	3.7274	3.7245	3.7131	3.6921	3.6679	3.6545	3.6718	3.7421	3.8856
1.2323	1.4887	1.7355	1.9564	2.1387	2.2766	2.3721	2.4356	2.4827	2.5315	2.5974	2.69	2.811	2.9537	3.1051	3.2482	3.3661	3.4444	3.4742	3.4533	3.3868	3.2871	3.1727	3.0656	2.9883	2.96	2.9921	3.0861	3.2314	3.4065	3.582	3.7251	3.8049	3.7978	3.6908	3.4837	3.1882	2.8259	2.4243	2.013	1.6195	1.2668	0.9721	0.7467	0.5971	0.5272	0.5389	0.6337	0.8122	1.0732
2.7799	3.1385	3.4817	3.802	4.0901	4.3339	4.5184	4.6278	4.6496	4.5792	4.4244	4.2074	3.965	3.7443	3.5966	3.5702	3.7026	4.0149	4.5086	5.1656	5.9502	6.8135	7.6986	8.5463	9.2996	9.9082	10.3317	10.5422	10.5263	10.2854	9.8356	9.2055	8.4334	7.563	6.6391	5.7042	4.7955	3.9434	3.1704	2.4922	1.9177	1.4505	1.0902	0.8338	0.677	0.6149	0.6433	0.7581	0.9548	1.2282
0.5638	0.8328	1.1848	1.6245	2.1481	2.7425	3.3847	4.0445	4.689	5.2873	5.816	6.2633	6.6295	6.9261	7.1715	7.3857	7.5848	7.7774	7.9624	8.1291	8.2601	8.3346	8.3332	8.2418	8.055	7.7779	7.4272	7.029	6.6177	6.2314	5.9082	5.6815	5.575	5.5988	5.7463	5.9942	6.3043	6.6305	6.9261	7.1542	7.2947	7.3482	7.335	7.2884	7.245	7.2349	7.2742	7.3627	7.4864	7.6236
0.27	0.3948	0.5546	0.7486	0.9709	1.2099	1.4485	1.6661	1.8414	1.9552	1.9947	1.9552	1.8414	1.6661	1.4485	1.2099	0.971	0.7488	0.5549	0.3954	0.2714	0.1804	0.1181	0.0798	0.0617	0.0617	0.0798	0.1181	0.1804	0.2714	0.3954	0.5549	0.7488	0.971	1.2099	1.4485	1.6661	1.8414	1.9552	1.9947	1.9552	1.8414	1.6661	1.4485	1.2099	0.9709	0.7486	0.5546	0.3948	0.27
1.7781	2.0187	2.2252	2.3895	2.5098	2.59	2.6371	2.6583	2.6583	2.6371	2.59	2.5098	2.3895	2.2252	2.0187	1.7781	1.5164	1.2494	0.9931	0.7606	0.5608	0.3978	0.2714	0.178	0.1123	0.0681	0.0398	0.0225	0.0126	0.0076	0.0061	0.0076	0.0126	0.0225	0.0397	0.068	0.112	0.1774	0.27	0.3948	0.5546	0.7486	0.9709	1.2099	1.4485	1.6661	1.8414	1.9552	1.9947	1.9552
4.0422	4.7163	5.4291	6.1605	6.8798	7.5468	8.1172	8.5489	8.8111	8.8904	8.7952	8.5548	8.2149	7.8295	7.4527	7.1306	6.8966	6.7699	6.7561	6.8516	7.0473	7.3322	7.696	8.1285	8.6177	9.1467	9.6904	10.2146	10.6768	11.0301	11.2299	11.2416	11.0473	10.6519	10.0848	9.399	8.6658	7.967	7.3847	6.99	6.8332	6.9351	7.2833	7.8325	8.5106	9.2294	9.8988	10.442	10.8081	10.9806
[truncated: 400 more columns]

## Sheet: fovea_onParasol
0	0	0	0	0	0	0	0	0	0	0	0	0	0	0	0	0	0	0	0	0	0	0	0	0	0	0	0	0	0	0	0	0	0	0	0	0	0	0	0	0	0	0	0	0	0	0	0	0	0
0	0	0	0	0	0	0	0	0	0	0	0	0	0	0	0	0	0	0	0	0	0	0	0	0	0	0	0	0	0	0	0	0	0	0	0	0	0	0	0	0	0	0	0	0	0	0	0	0	0
0	0	0	0	0	0	0	0	0	0	0	0	0.0001	0.0001	0.0003	0.0008	0.0018	0.0037	0.0076	0.015	0.0283	0.0515	0.0901	0.1515	0.2453	0.3819	0.5721	0.8246	1.1434	1.5255	1.9585	2.4194	2.876	3.2898	3.6213	3.8361	3.9104	3.8361	3.6213	3.2898	2.876	2.4194	1.9585	1.5255	1.1434	0.8246	0.5721	0.3819	0.2453	0.1515
0	0	0	0	0	0	0	0	0	0	0	0	0	0	0	0	0	0	0	0	0	0	0	0	0	0	0	0	0	0	0	0	0	0	0	0	0	0	0	0	0	0	0	0	0	0	0	0	0	0
5.3488	5.7518	5.9446	5.9051	5.6379	5.1736	4.563	3.8682	3.1517	2.4682	1.8578	1.3441	0.9347	0.6247	0.4013	0.2478	0.1471	0.0839	0.046	0.0243	0.0123	0.0061	0.0031	0.0019	0.002	0.0033	0.0063	0.012	0.0222	0.0396	0.0679	0.112	0.1774	0.27	0.3948	0.5546	0.7486	0.9709	1.2099	1.4485	1.6661	1.8414	1.9552	1.9947	1.9552	1.8414	1.6661	1.4485	1.2099	0.9709
0	0	0	0	0	0	0	0	0	0	0	0	0	0	0	0	0	0	0	0	0	0	0	0	0	0	0	0	0	0	0	0	0	0	0	0	0	0	0	0	0	0	0	0	0	0	0	0	0	0
0	0	0	0	0	0	0	0	0	0	0	0	0	0	0	0	0	0	0	0	0	0	0	0	0	0	0	0	0	0	0	0	0	0	0	0	0	0	0	0	0	0	0	0	0	0	0	0	0	0
0	0	0	0	0	0	0	0	0	0	0	0	0	0	0	0	0	0	0	0	0	0	0	0	0	0	0	0	0	0	0	0	0	0	0	0	0	0	0	0	0	0	0	0	0	0	0	0	0	0
0	0	0	0	0	0	0	0	0	0	0	0	0	0	0	0	0	0	0	0	0	0	0	0	0	0	0	0	0	0	0	0	0	0	0	0	0	0	0	0	0	0	0	0	0	0	0	0	0	0
0	0	0	0	0	0	0	0	0	0	0	0	0	0	0	0	0	0	0	0	0	0	0	0	0	0	0	0	0	0	0	0	0	0	0	0	0	0	0	0	0	0	0	0	0	0	0	0	0	0
2.4194	2.876	3.2898	3.6213	3.8361	3.9104	3.8361	3.6213	3.2898	2.876	2.4194	1.9585	1.5255	1.1434	0.8246	0.5721	0.3819	0.2453	0.1515	0.0901	0.0515	0.0283	0.015	0.0076	0.0037	0.0018	0.0008	0.0003	0.0001	0.0001	0	0	0	0	0	0	0	0	0	0	0	0	0	0	0	0	0	0	0	0.0001
0	0	0	0	0	0	0	0	0	0	0	0	0	0	0	0	0	0	0	0	0	0	0	0	0	0	0	0	0	0	0	0	0	0	0	0	0	0	0	0	0	0	0	0	0	0	0	0	0	0
0	0	0	0	0	0	0	0	0	0	0	0	0	0	0	0	0	0	0	0	0	0	0	0	0	0	0	0	0	0	0	0	0	0	0	0	0	0	0	0	0	0	0	0	0	0	0	0	0	0
0	0	0	0	0	0	0	0	0	0	0	0	0	0	0	0	0	0	0	0	0	0	0	0	0	0	0	0	0	0	0	0	0	0	0	0	0	0	0	0	0	0	0	0	0	0	0	0	0	0
0	0	0	0	0	0	0	0	0	0	0	0	0	0	0	0	0	0	0	0	0	0	0	0	0	0	0	0	0	0	0	0	0	0	0	0	0	0	0	0	0	0	0	0	0	0	0	0	0	0
0	0	0	0	0	0	0	0	0	0	0	0	0	0	0	0	0	0	0	0	0	0	0	0	0	0	0	0	0	0	0	0	0	0	0	0	0	0	0	0	0	0	0	0	0	0	0	0	0	0
0	0	0	0	0	0	0	0	0	0	0	0	0	0	0	0	0	0	0	0	0	0	0	0	0	0	0	0	0	0	0	0	0	0	0	0	0	0	0	0	0	0	0	0	0	0	0	0	0	0
0	0	0	0	0	0	0	0	0	0	0	0	0	0	0	0	0	0	0	0	0	0	0	0	0	0	0	0	0	0	0	0	0	0	0	0	0	0	0	0	0	0	0	0	0	0	0	0	0	0
0.0119	0.0222	0.0396	0.068	0.1121	0.1777	0.2707	0.3965	0.5584	0.7563	0.986	1.2385	1.5006	1.7577	1.996	2.2067	2.3886	2.5495	2.7055	2.8774	3.086	3.3457	3.6603	4.0194	4.399	4.7647	5.0769	5.2977	5.3965	5.3554	5.1707	4.8533	4.426	3.9199	3.3699	2.811	2.2737	1.7823	1.353	0.994	0.7062	0.4848	0.3215	0.2057	0.127	0.0755	0.0433	0.0239	0.0127	0.0065
0	0	0	0	0	0	0	0	0	0	0	0	0	0	0	0	0	0	0	0	0	0	0	0	0	0	0	0	0	0	0	0	0	0	0	0	0	0	0	0	0	0	0	0	0	0	0	0	0	0
0	0	0	0	0	0	0	0	0	0	0	0	0	0	0	0	0	0	0	0	0	0	0	0	0	0	0	0	0	0	0	0	0	0	0	0	0	0	0	0	0	0	0	0	0	0	0	0	0	0
0	0	0	0	0	0	0	0	0	0	0	0	0	0	0	0	0	0	0	0	0	0	0	0	0	0	0	0	0	0	0	0	0	0	0	0	0	0	0	0	0	0	0	0	0	0	0	0	0	0
0	0	0	0	0	0	0	0	0	0	0	0	0	0	0	0	0	0	0	0	0	0	0	0	0	0	0	0	0	0	0	0	0	0	0	0	0	0	0	0	0	0	0	0	0	0	0	0	0	0
[truncated: 400 more columns]

## Sheet: fovea_offParasol
0	0	0	0	0	0	0	0	0	0	0	0	0	0	0	0	0	0	0	0	0	0	0	0	0	0	0	0	0	0	0	0	0	0	0	0	0	0	0	0	0	0	0	0	0	0	0	0	0	0
0	0	0	0	0	0	0	0	0	0	0	0	0	0	0	0	0	0	0	0	0	0	0	0	0	0	0	0	0	0	0	0	0	0	0	0	0	0	0	0	0	0	0	0	0	0	0	0	0	0
0.0015	0.0031	0.0062	0.0119	0.0222	0.0396	0.0679	0.112	0.1774	0.27	0.3948	0.5546	0.7486	0.9709	1.2099	1.4485	1.6661	1.8414	1.9552	1.9947	1.9552	1.8414	1.6661	1.4485	1.2099	0.9709	0.7486	0.5546	0.3948	0.27	0.1774	0.112	0.068	0.0399	0.0228	0.0134	0.0092	0.0092	0.0134	0.0228	0.0399	0.068	0.112	0.1774	0.27	0.3948	0.5546	0.7486	0.9709	1.2099
0.0015	0.0031	0.0062	0.012	0.0225	0.0402	0.0694	0.115	0.1835	0.2819	0.4169	0.5942	0.8166	1.0829	1.3872	1.7184	2.0609	2.396	2.7039	2.9656	3.1651	3.2898	3.3322	3.2898	3.1651	2.9656	2.7039	2.396	2.0609	1.7184	1.3872	1.0829	0.8166	0.5942	0.4169	0.2819	0.1835	0.115	0.0694	0.0402	0.0225	0.012	0.0062	0.0031	0.0015	0.0007	0.0003	0.0001	0.0001	0
1.6661	1.8414	1.9552	1.9947	1.9552	1.8414	1.6661	1.4485	1.2099	0.9709	0.7486	0.5546	0.3948	0.27	0.1774	0.112	0.0679	0.0396	0.0222	0.0119	0.0062	0.0031	0.0015	0.0007	0.0003	0.0001	0.0001	0	0	0	0	0	0	0	0	0	0	0	0	0	0	0	0	0	0	0	0	0	0	0
0	0	0	0	0	0	0	0	0	0	0	0	0	0	0	0	0	0	0	0	0	0	0	0	0	0	0	0	0	0	0	0	0	0	0	0	0	0	0	0	0	0	0	0	0	0	0	0	0	0
0	0	0	0	0	0	0	0	0	0	0	0	0	0	0	0	0	0	0	0	0	0	0	0	0	0	0	0	0	0	0	0	0	0	0	0	0	0	0	0	0	0	0	0	0	0	0	0	0	0
0	0	0	0	0	0	0	0	0	0	0	0	0	0	0	0	0	0	0	0	0	0	0	0	0	0	0	0	0	0	0	0	0	0	0	0	0	0	0	0	0	0	0	0	0	0	0	0	0	0
0	0	0	0	0	0	0	0	0	0	0	0	0	0	0	0	0	0	0	0	0	0	0	0	0	0	0	0	0	0	0	0	0	0	0	0	0	0	0	0	0	0	0	0	0	0	0	0	0	0
0	0	0	0	0	0	0	0	0	0	0	0	0	0	0	0	0	0	0	0	0	0	0	0	0	0	0	0	0	0	0	0	0	0	0	0	0	0	0	0	0	0	0	0	0	0	0	0	0	0
0	0	0	0	0	0	0	0	0	0	0	0	0	0	0	0	0	0	0	0	0	0	0	0	0	0	0	0	0	0	0	0	0	0	0	0	0	0	0	0	0	0	0	0	0	0	0	0	0	0
0.0119	0.0222	0.0396	0.0679	0.112	0.1774	0.27	0.3948	0.5546	0.7486	0.971	1.2099	1.4486	1.6664	1.842	1.9567	1.9978	1.9614	1.8533	1.6883	1.488	1.2778	1.0829	0.926	0.8246	0.7895	0.8246	0.926	1.0829	1.2778	1.488	1.6883	1.8533	1.9614	1.9978	1.9567	1.842	1.6664	1.4486	1.2099	0.971	0.7486	0.5546	0.3948	0.27	0.1774	0.112	0.0679	0.0396	0.0222
0	0	0	0	0	0	0	0	0	0	0	0	0	0	0	0	0	0	0	0	0	0	0	0	0	0	0	0	0	0	0	0	0	0	0	0	0	0	0	0	0	0	0	0	0	0	0	0	0	0.0001
0.5546	0.7486	0.9709	1.2099	1.4485	1.6661	1.8414	1.9552	1.9947	1.9552	1.8414	1.6661	1.4485	1.2099	0.9709	0.7486	0.5546	0.3948	0.27	0.1774	0.112	0.0679	0.0396	0.0222	0.0119	0.0062	0.0031	0.0015	0.0007	0.0004	0.0005	0.0008	0.0018	0.0037	0.0076	0.015	0.0283	0.0515	0.0901	0.1515	0.2453	0.3819	0.5721	0.8246	1.1434	1.5255	1.9585	2.4194	2.876	3.2898
0	0	0	0	0	0	0	0	0	0	0	0	0	0	0	0	0	0	0	0	0	0	0	0	0	0	0	0	0	0	0	0	0	0	0	0	0	0	0	0	0	0	0	0	0	0	0	0	0	0
0	0	0	0	0	0	0	0	0	0	0	0	0	0	0	0	0	0	0	0	0	0	0	0	0	0	0	0	0	0	0	0	0	0	0	0	0	0	0	0	0	0	0	0	0	0	0	0	0	0
0	0	0	0	0	0	0	0	0	0	0	0	0	0	0	0	0	0	0	0	0	0	0	0	0	0	0	0	0	0	0	0	0	0	0	0	0	0	0	0	0	0	0	0	0	0.0001	0.0001	0.0003	0.0007	0.0015
0	0	0	0	0	0	0	0	0	0	0	0	0	0	0	0	0	0	0	0	0	0	0	0	0	0	0	0	0	0	0	0	0	0	0	0	0	0	0	0	0	0	0	0	0	0	0	0	0	0
2.2677	2.3561	2.4079	2.4369	2.459	2.4876	2.5314	2.5922	2.666	2.7448	2.8196	2.8819	2.9257	2.947	2.9427	2.9101	2.8464	2.7496	2.6203	2.4634	2.2893	2.1137	1.9553	1.8324	1.7592	1.7417	1.7764	1.8494	1.9392	2.0202	2.068	2.0633	1.9957	1.8653	1.6818	1.4622	1.2279	1.0007	0.8008	0.645	0.5464	0.5153	0.5593	0.6841	0.8925	1.183	1.5477	1.9704	2.4255	2.879
0	0	0	0	0	0	0	0	0	0	0	0	0	0	0	0	0	0	0	0	0	0	0	0	0	0	0	0	0	0	0	0	0	0	0	0	0	0	0	0	0	0	0	0	0	0	0	0	0	0
0	0	0	0	0	0	0	0	0	0	0	0	0	0	0	0	0	0	0	0	0	0	0	0	0.0001	0.0001	0.0003	0.0007	0.0015	0.0031	0.0062	0.0119	0.0222	0.0396	0.0679	0.112	0.1774	0.27	0.3948	0.5546	0.7486	0.9709	1.2099	1.4485	1.6661	1.8414	1.9552	1.9947	1.9552	1.8414
0.0001	0.0003	0.0007	0.0015	0.0031	0.0063	0.0122	0.0228	0.041	0.071	0.1181	0.1893	0.2921	0.4343	0.6225	0.8606	1.1483	1.4798	1.8432	2.2207	2.59	2.9261	3.2046	3.4037	3.5075	3.5075	3.4037	3.2046	2.9261	2.59	2.2207	1.8432	1.4798	1.1483	0.8606	0.6226	0.4345	0.2924	0.19	0.1196	0.074	0.0472	0.0347	0.0344	0.0459	0.071	0.1135	0.178	0.2702	0.3949
0	0	0	0	0	0	0	0	0	0	0	0	0	0	0	0	0	0	0	0	0	0	0	0	0	0	0	0	0	0	0	0	0	0	0	0	0	0	0	0	0	0	0	0	0	0	0	0	0	0
0	0	0	0	0	0	0	0	0	0	0	0	0	0	0	0	0	0	0	0	0	0	0	0	0	0	0	0	0	0	0	0	0	0.0001	0.0001	0.0003	0.0007	0.0015	0.0031	0.0062	0.0119	0.0222	0.0396	0.0679	0.112	0.1774	0.27	0.3948	0.5547	0.7489
1.8414	1.9552	1.9947	1.9552	1.8414	1.6661	1.4485	1.21	0.9713	0.7494	0.5564	0.3985	0.2776	0.1924	0.1403	0.1194	0.1297	0.1737	0.2572	0.3881	0.5752	0.826	1.1441	1.5258	1.9586	2.4194	2.876	3.2898	3.6213	3.8361	3.9104	3.8361	3.6214	3.2898	2.8761	2.4196	1.9591	1.5269	1.1463	0.8307	0.5844	0.4058	0.2896	0.2307	0.2259	0.2754	0.3831	0.5549	0.7971	1.1129
2.2033	2.649	3.0735	3.4435	3.7293	3.9099	3.9769	3.9371	3.8112	3.6306	3.4321	3.2517	3.1194	3.0562	3.0736	3.1751	3.3592	3.6223	3.9602	4.3677	4.8365	5.3524	5.8927	6.4262	6.9146	7.3177	7.5987	7.7308	7.7013	7.5137	7.1865	6.7496	6.2382	5.6872	5.1263	4.577	4.0531	3.5621	3.1086	2.6973	2.3352	2.0316	1.7968	1.6391	1.5619	1.561	1.6233	1.728	1.8484	1.9561
0.9709	1.2099	1.4485	1.6661	1.8414	1.9552	1.9947	1.9552	1.8414	1.6661	1.4485	1.2099	0.9709	0.7486	0.5546	0.3948	0.27	0.1774	0.112	0.0679	0.0396	0.0222	0.0119	0.0062	0.0031	0.0015	0.0007	0.0003	0.0001	0.0001	0	0	0	0	0	0	0	0	0	0	0	0	0	0	0	0	0	0	0	0
0	0	0	0	0	0	0	0	0	0	0	0	0	0.0001	0.0001	0.0003	0.0007	0.0015	0.0031	0.0062	0.0119	0.0222	0.0396	0.0679	0.112	0.1774	0.27	0.3948	0.5546	0.7487	0.9711	1.2101	1.4491	1.6676	1.8444	1.9614	2.0068	1.9777	1.8816	1.7355	1.5636	1.3937	1.2535	1.167	1.1518	1.2175	1.3648	1.5868	1.87	2.1967
0.8002	1.0611	1.3615	1.694	2.0487	2.4149	2.7828	3.1443	3.4927	3.822	4.1251	4.3924	4.6118	4.7699	4.8553	4.8612	4.7885	4.6461	4.45	4.22	3.9753	3.7321	3.501	3.2879	3.0955	2.9254	2.78	2.6622	2.5744	2.5162	2.4832	2.4661	2.4523	2.4292	2.388	2.3267	2.2524	2.1806	2.1329	2.1323	2.1991	2.3466	2.5783	2.8869	3.2554	3.6585	4.0656	4.4432	4.7584	4.9812
0	0	0	0	0.0001	0.0001	0.0003	0.0007	0.0015	0.0031	0.0062	0.0119	0.0222	0.0396	0.0679	0.112	0.1774	0.27	0.3948	0.5546	0.7487	0.971	1.21	1.4488	1.6668	1.8428	1.9583	2.0009	1.9672	1.8636	1.7058	1.5167	1.3225	1.1498	1.0217	0.9555	0.9613	1.0408	1.1879	1.3897	1.6283	1.8831	2.1335	2.3619	2.5555	2.7069	2.8137	2.8766	2.8972	2.8761
0	0	0	0	0	0	0	0	0	0	0	0	0	0	0	0	0	0	0	0	0	0	0	0	0	0	0	0	0	0	0	0	0	0	0	0	0	0	0	0	0	0	0	0	0	0	0	0	0	0
1.6661	1.8414	1.9552	1.9947	1.9552	1.8414	1.6661	1.4485	1.2099	0.9709	0.7486	0.5546	0.3948	0.27	0.1775	0.1124	0.0689	0.0417	0.0267	0.0211	0.0242	0.0371	0.0632	0.1082	0.1802	0.2895	0.4474	0.6647	0.9494	1.3032	1.7196	2.1808	2.6583	3.1146	3.5075	3.7966	3.95	3.95	3.7969	3.5081	3.116	2.6614	2.1869	1.7315	1.3254	0.9889	0.7326	0.5593	0.4667	0.4499
1.9552	1.9947	1.9552	1.8414	1.6661	1.4485	1.2099	0.9709	0.7486	0.5546	0.3948	0.27	0.1774	0.112	0.0679	0.0396	0.0222	0.0119	0.0062	0.0031	0.0015	0.0007	0.0003	0.0001	0.0001	0	0	0	0	0	0	0	0	0	0	0	0	0	0	0	0	0	0	0	0	0	0.0001	0.0001	0.0003	0.0007
0	0	0	0	0	0	0	0	0	0	0	0	0	0	0	0	0	0	0	0	0	0	0	0	0	0	0	0	0	0	0	0	0	0	0	0	0	0	0	0	0	0	0	0	0	0	0	0	0	0
0	0	0	0	0	0	0	0	0	0	0	0	0	0	0	0	0	0	0	0	0	0	0	0	0	0	0	0	0	0	0	0	0	0	0	0	0	0	0	0	0	0	0	0	0	0	0	0	0	0
0	0	0	0	0	0	0	0	0	0	0	0	0	0	0	0	0	0	0	0	0	0	0	0	0	0	0	0	0	0	0	0	0	0	0	0	0	0	0	0	0	0	0	0	0	0	0	0	0	0
0	0	0	0	0	0	0	0	0	0	0	0	0	0	0	0	0	0	0	0	0	0	0	0	0	0	0	0	0	0	0	0	0	0	0	0	0	0	0	0	0	0	0	0	0	0	0	0	0	0
0.5546	0.7486	0.9709	1.2099	1.4485	1.6661	1.8414	1.9552	1.9947	1.9552	1.8414	1.6661	1.4485	1.2099	0.9709	0.7486	0.5546	0.3948	0.27	0.1774	0.112	0.0679	0.0396	0.0222	0.0119	0.0062	0.0031	0.0015	0.0007	0.0003	0.0001	0.0001	0	0	0	0	0	0	0	0	0	0	0	0.0001	0.0001	0.0003	0.0008	0.0018	0.0037	0.0076
0.112	0.1774	0.27	0.3949	0.555	0.7496	0.9731	1.2144	1.4577	1.6842	1.8754	2.0169	2.1022	2.1351	2.1307	2.1135	2.1132	2.1593	2.2743	2.4685	2.7362	3.0548	3.3885	3.6932	3.9257	4.0516	4.0535	3.9353	3.7238	3.4656	3.2212	3.0572	3.0369	3.2116	3.6131	4.2479	5.0936	6.0997	7.1905	8.2735	9.2503	10.0291	10.5376	10.7326	10.6049	10.1793	9.5092	8.6671	7.7338	6.7871
0	0	0	0	0	0	0	0	0	0	0	0	0	0	0	0	0	0	0	0	0	0	0	0	0	0	0	0	0	0	0	0	0	0	0	0	0	0	0	0	0	0	0	0	0	0	0	0	0	0
0	0	0	0	0	0	0	0	0	0	0	0	0	0	0	0	0	0	0	0	0	0	0	0	0	0	0	0	0	0	0	0	0	0	0	0	0	0	0	0	0	0	0	0	0	0	0	0	0	0
0	0	0	0	0	0	0	0	0	0	0	0	0	0	0	0	0	0	0	0	0	0	0	0	0	0	0	0	0	0	0	0	0	0	0	0	0	0	0	0	0	0	0	0	0	0	0	0	0	0
0	0	0	0	0	0	0	0	0	0	0	0	0	0	0	0	0	0	0	0	0	0	0	0	0	0	0	0	0	0	0	0	0	0	0	0	0	0	0	0	0	0	0	0	0	0	0	0	0	0
0	0	0	0	0	0	0	0	0.0001	0.0001	0.0003	0.0007	0.0015	0.0031	0.0062	0.0119	0.0222	0.0396	0.0679	0.112	0.1774	0.27	0.3948	0.5546	0.7486	0.9709	1.2099	1.4485	1.6661	1.8414	1.9552	1.9947	1.9552	1.8414	1.6661	1.4485	1.21	0.9712	0.7493	0.5561	0.3978	0.2761	0.1893	0.1341	0.1075	0.1075	0.1342	0.1893	0.2762	0.3981
0	0	0	0	0	0	0	0	0	0	0	0	0	0	0	0.0001	0.0001	0.0003	0.0007	0.0015	0.0031	0.0062	0.0119	0.0222	0.0396	0.0679	0.112	0.1774	0.27	0.3948	0.5547	0.7489	0.9716	1.2113	1.4515	1.6723	1.8533	1.9775	2.0346	2.0238	1.9548	1.8466	1.7246	1.6166	1.5478	1.5371	1.5941	1.718	1.8988	2.1196
0	0	0	0	0	0	0	0	0	0	0	0	0	0	0	0	0	0	0	0	0	0	0	0	0	0	0	0	0	0	0	0	0	0	0	0	0	0	0	0	0	0	0	0	0	0	0	0	0	0
0	0	0	0	0	0	0	0	0	0	0	0	0	0	0	0	0	0	0	0	0	0	0	0	0	0	0	0	0	0	0	0	0	0	0	0	0	0	0	0	0	0	0	0	0	0	0	0	0	0
0	0	0	0	0	0	0	0	0	0	0	0	0	0	0	0	0	0	0	0	0	0	0	0	0	0	0	0	0	0	0	0	0	0	0	0	0	0	0	0	0	0	0.0001	0.0001	0.0003	0.0007	0.0015	0.0031	0.0062	0.0119
0	0	0	0	0	0	0	0	0	0	0	0	0	0	0	0	0	0	0	0	0	0	0	0	0	0	0	0	0	0	0	0	0	0	0	0	0	0	0	0	0	0	0.0001	0.0001	0.0003	0.0007	0.0015	0.0031	0.0062	0.0119
0	0	0	0	0	0	0	0	0	0.0001	0.0001	0.0003	0.0007	0.0015	0.0031	0.0062	0.0119	0.0222	0.0398	0.0683	0.1129	0.1795	0.2745	0.404	0.5727	0.7827	1.0327	1.3173	1.6283	1.9555	2.2887	2.6199	2.9441	3.2585	3.5609	3.8469	4.1068	4.3246	4.4787	4.546	4.5063	4.3484	4.0741	3.6998	3.2549	2.7777	2.3104	1.8933	1.5604	1.3374
0	0	0	0	0	0.0001	0.0001	0.0003	0.0007	0.0015	0.0032	0.0065	0.0126	0.0236	0.0426	0.0741	0.1239	0.1995	0.3095	0.4627	0.6666	0.926	1.2409	1.6046	2.0031	2.4148	2.8123	3.1651	3.4432	3.6213	3.6827	3.6213	3.4432	3.1651	2.8123	2.4149	2.0034	1.6053	1.2423	0.9291	0.6727	0.4746	0.3317	0.2391	0.1918	0.186	0.22	0.2936	0.4073	0.5611
0	0	0	0	0	0	0	0	0	0	0	0	0	0	0	0	0	0	0	0	0	0	0	0	0	0	0	0	0	0	0	0	0	0	0	0	0	0	0	0	0	0	0	0	0	0	0	0	0	0
0	0	0	0	0	0	0	0	0	0	0	0	0	0	0	0	0	0	0	0	0	0	0	0	0	0	0	0	0.0001	0.0001	0.0003	0.0007	0.0015	0.0031	0.0062	0.0119	0.0222	0.0396	0.0679	0.112	0.1775	0.2702	0.3954	0.5561	0.7517	0.9771	1.2218	1.4706	1.7057	1.9093
0	0	0	0	0	0	0	0	0	0	0	0	0	0	0	0	0	0	0	0	0	0	0	0	0	0	0	0	0	0	0	0	0	0	0	0	0	0	0	0	0	0	0	0	0	0	0	0	0	0
0	0	0	0	0	0	0	0	0	0	0	0	0	0	0	0	0	0	0	0	0	0	0	0	0	0	0	0	0	0	0	0	0	0	0	0	0	0	0	0	0	0	0	0	0	0	0	0	0	0
2.6371	3.0512	3.4037	3.6608	3.7966	3.7966	3.6608	3.4037	3.0512	2.6371	2.1971	1.7645	1.3657	1.0186	0.732	0.5067	0.3379	0.217	0.1341	0.0798	0.0457	0.0252	0.0134	0.0068	0.0034	0.0016	0.0007	0.0004	0.0003	0.0003	0.0007	0.0015	0.0031	0.0062	0.0119	0.0222	0.0396	0.0679	0.112	0.1774	0.27	0.3948	0.5546	0.7486	0.9709	1.2099	1.4485	1.6661	1.8414	1.9552
0.0421	0.0787	0.1417	0.2451	0.4076	0.6518	1.0023	1.4828	2.1107	2.8921	3.8161	4.8521	5.9494	7.0418	8.0558	8.9214	9.5831	10.0084	10.1914	10.1515	9.9269	9.5662	9.1191	8.6297	8.1323	7.651	7.2009	6.7908	6.4253	6.1068	5.8361	5.6134	5.4378	5.3081	5.2229	5.1812	5.1816	5.2219	5.2984	5.4045	5.53	5.6625	5.7883	5.8956	5.9773	6.033	6.0693	6.0979	6.1323	6.1834
3.1527	3.6978	4.201	4.6304	4.9617	5.182	5.2922	5.3066	5.2512	5.1598	5.0696	5.0162	5.0289	5.1269	5.3171	5.5926	5.9348	6.3162	6.7063	7.0764	7.4054	7.683	7.9095	8.0934	8.246	8.3755	8.4821	8.5554	8.577	8.5252	8.3827	8.1446	7.8234	7.4493	7.0662	6.7225	6.4598	6.3031	6.2534	6.2871	6.3606	6.4208	6.4168	6.3128	6.0962	5.7809	5.4048	5.0216	4.6897	4.461
1.4706	1.7057	1.9093	2.0672	2.1721	2.2252	2.2361	2.2207	2.1971	2.1808	2.1808	2.1971	2.2207	2.2362	2.2253	2.1724	2.0679	1.9108	1.7089	1.4771	1.2345	1.001	0.795	0.6316	0.5224	0.4759	0.499	0.5968	0.7741	1.0335	1.375	1.7939	2.2792	2.8126	3.3683	3.9144	4.4144	4.8313	5.1312	5.2875	5.2846	5.1204	4.8073	4.3706	3.8459	3.2738	2.6955	2.1478	1.6597	1.2509
0.0003	0.0007	0.0015	0.0031	0.0063	0.0123	0.0231	0.0417	0.0724	0.1212	0.1955	0.304	0.4565	0.6621	0.9285	1.2603	1.6572	2.1132	2.6155	3.1446	3.6748	4.1755	4.6136	4.9562	5.1743	5.2465	5.1628	4.927	4.5571	4.0842	3.5489	2.9962	2.4701	2.0089	1.6411	1.3837	1.2415	1.2079	1.2664	1.3928	1.5574	1.7285	1.8757	1.9734	2.004	1.9598	1.8435	1.6671	1.4489	1.21
5.2815	6.0838	6.8	7.3882	7.8184	8.0762	8.1625	8.092	7.8899	7.5887	7.2244	6.8339	6.4518	6.1077	5.823	5.6095	5.468	5.3906	5.3634	5.371	5.4014	5.4477	5.5091	5.5884	5.6877	5.8044	5.9276	6.0373	6.1065	6.1059	6.0105	5.8051	5.4896	5.0806	4.609	4.1159	3.6448	3.2349	2.9143	2.6963	2.5793	2.5485	2.5811	2.6514	2.7354	2.8145	2.8757	2.9111	2.9163	2.8875
0.0679	0.112	0.1774	0.27	0.3948	0.5546	0.7486	0.9709	1.2099	1.4485	1.6661	1.8414	1.9552	1.9947	1.9552	1.8414	1.6661	1.4485	1.2099	0.9709	0.7486	0.5546	0.3948	0.27	0.1774	0.112	0.0679	0.0396	0.0222	0.0119	0.0062	0.0031	0.0015	0.0007	0.0003	0.0001	0.0001	0	0	0	0	0	0	0	0	0	0	0	0	0
0.0031	0.0062	0.0119	0.0222	0.0396	0.0679	0.112	0.1774	0.27	0.3948	0.5546	0.7486	0.9709	1.2099	1.4485	1.6661	1.8414	1.9553	1.9948	1.9555	1.842	1.6676	1.4515	1.216	0.9829	0.7708	0.5942	0.4627	0.3819	0.3547	0.3819	0.4627	0.5942	0.7708	0.9829	1.216	1.4515	1.6676	1.842	1.9555	1.9948	1.9553	1.8414	1.6661	1.4485	1.2099	0.9709	0.7487	0.5547	0.3949
0	0	0	0	0	0	0	0	0	0	0	0	0	0	0	0	0	0	0	0	0	0	0	0	0	0	0	0	0	0	0	0	0	0	0	0	0	0	0	0	0	0	0	0	0	0	0	0	0	0
1.8414	1.9552	1.9947	1.9552	1.8414	1.6661	1.4485	1.2099	0.9709	0.7486	0.5546	0.3948	0.27	0.1774	0.112	0.0679	0.0396	0.0222	0.0119	0.0062	0.0031	0.0015	0.0007	0.0003	0.0001	0.0001	0	0	0	0	0	0	0	0	0	0	0	0	0	0	0	0	0	0	0	0	0	0	0	0
0	0	0	0	0	0	0	0	0	0	0	0	0	0	0	0	0	0	0	0	0	0	0	0	0	0	0	0	0	0	0	0	0	0	0	0	0	0	0	0	0	0	0	0	0	0	0	0	0	0
0	0	0	0	0	0	0.0001	0.0001	0.0003	0.0007	0.0015	0.0031	0.0062	0.0119	0.0222	0.0396	0.0679	0.112	0.1774	0.27	0.3948	0.5546	0.7486	0.9709	1.2099	1.4485	1.6661	1.8414	1.9552	1.9947	1.9552	1.8414	1.6661	1.4485	1.2099	0.9709	0.7486	0.5546	0.3948	0.27	0.1774	0.112	0.0679	0.0396	0.0222	0.0119	0.0062	0.0031	0.0015	0.0007
0.9525	1.3095	1.7318	2.2036	2.6993	3.1856	3.6256	3.9859	4.242	4.3843	4.4191	4.3681	4.2629	4.1381	4.024	3.9403	3.8932	3.8755	3.8693	3.851	3.7968	3.6874	3.5112	3.2663	2.9602	2.6081	2.2299	1.8477	1.4819	1.1493	0.861	0.6227	0.4344	0.2921	0.1893	0.1181	0.071	0.041	0.0228	0.0122	0.0063	0.0031	0.0015	0.0007	0.0003	0.0002	0.0003	0.0007	0.0015	0.0031
0	0.0001	0.0001	0.0003	0.0007	0.0015	0.0031	0.0062	0.0119	0.0222	0.0396	0.0679	0.112	0.1774	0.27	0.3948	0.5546	0.7486	0.9709	1.2099	1.4485	1.6661	1.8414	1.9552	1.9947	1.9552	1.8414	1.6661	1.4485	1.2099	0.9709	0.7486	0.5546	0.3948	0.27	0.1774	0.112	0.0679	0.0396	0.0222	0.0119	0.0062	0.0031	0.0015	0.0007	0.0003	0.0001	0.0001	0	0
2.3514	2.5524	2.71	2.8242	2.8981	2.9365	2.9439	2.9243	2.8812	2.8193	2.7447	2.6659	2.5921	2.5314	2.4877	2.4591	2.4372	2.4085	2.3576	2.2708	2.1402	1.966	1.7566	1.528	1.3006	1.0963	0.9352	0.8338	0.8029	0.8474	0.9659	1.1509	1.3898	1.6654	1.9582	2.248	2.516	2.7464	2.9276	3.0519	3.1149	3.1147	3.0513	2.9263	2.7437	2.5105	2.2377	1.9394	1.6327	1.3352
0	0	0	0	0	0	0	0	0	0	0	0	0	0	0	0	0	0	0	0	0	0	0	0	0	0	0	0	0	0	0	0	0	0	0	0	0	0	0	0	0	0	0	0	0	0	0	0	0	0
0	0	0	0	0	0	0	0	0	0	0	0	0	0	0	0	0	0	0	0	0	0	0	0	0	0	0	0	0	0	0	0	0	0	0	0	0	0	0	0	0	0	0	0	0	0	0	0	0	0
0.668	0.9291	1.247	1.6165	2.0252	2.4543	2.8802	3.277	3.6205	3.8913	4.0775	4.176	4.1919	4.1361	4.0224	3.8639	3.6706	3.449	3.2023	2.9326	2.6439	2.3436	2.0436	1.76	1.5111	1.315	1.186	1.1328	1.156	1.2473	1.3904	1.5619	1.7347	1.8812	1.9775	2.0067	1.9614	1.8444	1.6676	1.4491	1.2101	0.9711	0.7487	0.5546	0.3948	0.27	0.1774	0.112	0.068	0.0399
0	0	0	0	0	0	0	0	0	0	0	0	0	0	0	0	0	0	0	0	0	0	0	0	0	0	0	0	0	0	0	0	0	0	0	0	0	0	0	0	0	0	0	0	0	0	0	0	0	0
3.7572	4.0353	4.1911	4.2245	4.1546	4.0169	3.857	3.7223	3.654	3.6802	3.8133	4.0491	4.3697	4.7473	5.1486	5.5382	5.8816	6.1465	6.3049	6.3351	6.2236	5.9678	5.578	5.0776	4.5016	3.8932	3.2984	2.7603	2.3139	1.9817	1.7721	1.6783	1.6808	1.7504	1.8525	1.952	2.0185	2.0295	1.9736	1.8507	1.6707	1.4506	1.2108	0.9714	0.7489	0.5548	0.3951	0.2706	0.1789	0.1151
5.4627	5.7913	5.9051	5.7913	5.4627	4.9559	4.3244	3.6292	2.9294	2.2742	1.698	1.2193	0.8421	0.5593	0.3573	0.2195	0.1297	0.0737	0.0402	0.0211	0.0107	0.0052	0.0024	0.0011	0.0005	0.0002	0.0001	0	0	0	0	0	0	0	0	0	0	0	0	0	0	0	0	0	0	0	0	0	0.0001	0.0001
0	0	0	0	0	0	0	0	0	0	0.0001	0.0001	0.0003	0.0007	0.0015	0.0031	0.0062	0.0119	0.0222	0.0396	0.0679	0.112	0.1774	0.27	0.3948	0.5546	0.7486	0.9709	1.2099	1.4485	1.6661	1.8414	1.9552	1.9947	1.9552	1.8414	1.6661	1.4485	1.2099	0.9709	0.7486	0.5546	0.3948	0.27	0.1774	0.112	0.0679	0.0396	0.0222	0.0119
0.0679	0.112	0.1774	0.27	0.3948	0.5546	0.7486	0.9709	1.2099	1.4485	1.6661	1.8414	1.9552	1.9947	1.9552	1.8414	1.6661	1.4485	1.2099	0.9709	0.7486	0.5546	0.3948	0.27	0.1774	0.112	0.0679	0.0396	0.0222	0.0119	0.0062	0.0031	0.0015	0.0007	0.0003	0.0001	0.0001	0	0	0	0	0	0	0	0	0	0	0	0	0
0.0222	0.0396	0.0679	0.112	0.1774	0.27	0.3948	0.5546	0.7486	0.9709	1.2099	1.4485	1.6661	1.8414	1.9552	1.9947	1.9552	1.8414	1.6661	1.4485	1.2099	0.9709	0.7486	0.5546	0.3948	0.27	0.1774	0.112	0.0679	0.0396	0.0222	0.0119	0.0062	0.0031	0.0015	0.0007	0.0003	0.0001	0.0001	0	0	0	0	0	0	0	0	0	0	0
0	0	0	0	0	0	0	0	0	0	0	0	0	0	0	0	0	0	0	0	0	0	0	0	0	0	0	0	0	0	0	0	0	0	0	0	0	0	0	0	0	0	0	0	0	0	0	0	0	0
0	0	0	0	0	0	0	0	0	0	0	0	0	0	0	0	0	0	0	0	0	0	0	0	0	0	0	0	0	0	0	0	0	0	0	0	0	0	0	0	0	0	0	0	0	0	0	0	0	0
0	0	0	0	0	0	0	0	0	0	0	0	0	0	0	0	0	0	0	0	0	0	0	0	0	0	0	0	0	0	0	0	0	0	0	0	0	0	0	0	0	0	0	0	0	0	0	0	0	0
[truncated: 400 more columns]

## Sheet: fovea_offMidget
1.8414	1.9552	1.9947	1.9552	1.8414	1.6661	1.4485	1.2099	0.9709	0.7486	0.5546	0.3948	0.27	0.1774	0.112	0.0679	0.0396	0.0222	0.0119	0.0062	0.0031	0.0015	0.0007	0.0003	0.0001	0.0001	0	0	0	0	0	0	0	0	0	0	0	0	0	0	0	0	0	0	0	0	0	0	0	0
1.232	1.488	1.734	1.9533	2.1326	2.2647	2.35	2.3961	2.4151	2.4201	2.4213	2.4227	2.4215	2.4092	2.375	2.3104	2.2128	2.0891	1.9557	1.8372	1.7627	1.7617	1.8589	2.07	2.3986	2.8345	3.353	3.9175	4.4826	4.9995	5.4224	5.7151	5.8564	5.8433	5.6914	5.4313	5.1038	4.752	4.4155	4.1254	3.9025	3.7578	3.6949	3.7126	3.8065	3.9701	4.1942	4.4666	4.7719	5.0933
15.8725	17.2428	18.1931	18.6896	18.7505	18.4413	17.8617	17.128	16.3544	15.6378	15.0475	14.6219	14.3708	14.2818	14.3296	14.4841	14.7181	15.0107	15.3486	15.7247	16.1341	16.5711	17.0247	17.477	17.9017	18.2645	18.5252	18.6406	18.5692	18.2764	17.741	16.9602	15.9541	14.7664	13.4616	12.1185	10.8208	9.6465	8.6587	7.8983	7.3813	7.0998	7.0257	7.118	7.329	7.6111	7.9215	8.2256	8.4987	8.7276
0.9786	1.4416	2.0472	2.8039	3.7064	4.7324	5.8429	6.9859	8.1033	9.1405	10.056	10.8275	11.4543	11.9526	12.3469	12.6587	12.8964	13.05	13.0931	12.9917	12.7165	12.2565	11.6281	10.8767	10.07	9.2854	8.5937	8.0452	7.6607	7.4312	7.3237	7.2941	7.2991	7.308	7.3067	7.297	7.2894	7.2933	7.3088	7.3212	7.3031	7.2206	7.0444	6.7606	6.3787	5.9345	5.4866	5.1072	4.869	4.8325
6.905	7.8511	8.703	9.4148	9.9503	10.288	10.4235	10.37	10.1569	9.825	9.4211	8.9914	8.5762	8.206	7.9001	7.6671	7.5075	7.4156	7.3814	7.3918	7.4308	7.4803	7.5212	7.5357	7.511	7.4412	7.3293	7.1855	7.0247	6.8615	6.7067	6.5643	6.4323	6.3048	6.1759	6.0441	5.9142	5.7976	5.7098	5.6665	5.6793	5.7514	5.8755	6.034	6.2011	6.347	6.444	6.4714	6.4215	6.3013
10.6374	11.2557	11.5826	11.6236	11.4157	11.0205	10.5144	9.9783	9.4874	9.1041	8.8742	8.8245	8.9634	9.2819	9.7559	10.3487	11.0143	11.7006	12.354	12.9236	13.3656	13.647	13.7488	13.6676	13.4167	13.0247	12.5333	11.9923	11.454	10.9655	10.5631	10.2676	10.0837	10.0022	10.0064	10.0792	10.2096	10.3969	10.6505	10.9868	11.4229	11.9699	12.6281	13.3849	14.2167	15.094	15.987	16.8712	17.7301	18.554
0.3115	0.487	0.7327	1.0616	1.4813	1.991	2.5786	3.2191	3.8751	4.5006	5.046	5.4663	5.728	5.8153	5.7326	5.5041	5.1682	4.7709	4.3569	3.9622	3.6091	3.3048	3.0435	2.8111	2.5915	2.3722	2.1484	1.9241	1.7118	1.5286	1.3924	1.3173	1.3104	1.3692	1.4814	1.6266	1.7784	1.9094	1.995	2.0172	1.9679	1.8491	1.6725	1.4567	1.2239	0.9964	0.7945	0.6345	0.5289	0.4869
2.7591	3.2118	3.6696	4.1338	4.6133	5.1245	5.6877	6.3236	7.0473	7.8635	8.7629	9.7198	10.6939	11.6334	12.4814	13.1823	13.6893	13.9704	14.0126	13.8244	13.435	12.8919	12.2561	11.5956	10.9787	10.4666	10.1077	9.9332	9.9537	10.1586	10.5164	10.9772	11.4767	11.9423	12.3002	12.4849	12.4479	12.1648	11.6398	10.905	10.0166	9.046	8.0704	7.1641	6.3922	5.8071	5.4486	5.3437	5.5075	5.9411
7.7294	8.8645	9.9127	10.8321	11.5955	12.1935	12.6349	12.9425	13.1483	13.2849	13.3778	13.4378	13.4565	13.407	13.2485	12.9365	12.4344	11.7258	10.8214	9.7612	8.609	7.4419	6.3364	5.3566	4.5441	3.9156	3.4649	3.1697	3.0011	2.9317	2.9426	3.0246	3.1771	3.4028	3.7019	4.0666	4.4787	4.9104	5.3289	5.7025	6.0086	6.2384	6.4005	6.5189	6.629	6.7699	6.9766	7.2723	7.664	8.1408
1.8414	1.9552	1.9947	1.9552	1.8414	1.6662	1.4486	1.2101	0.9716	0.7501	0.5577	0.4009	0.2819	0.1996	0.1517	0.1361	0.1522	0.201	0.2849	0.4071	0.5696	0.7723	1.0113	1.2784	1.5612	1.845	2.1144	2.3561	2.5612	2.726	2.8519	2.9439	3.0089	3.0533	3.0822	3.0986	3.1039	3.0986	3.0822	3.0533	3.0089	2.9439	2.8519	2.726	2.5612	2.3561	2.1144	1.845	1.5611	1.2781
2.4117	2.6568	2.8838	3.1018	3.3236	3.5623	3.8268	4.1186	4.4296	4.742	5.0304	5.2655	5.4189	5.469	5.4052	5.2307	4.9628	4.6302	4.2675	3.9091	3.5829	3.3059	3.0833	2.9102	2.7763	2.6709	2.5886	2.531	2.5071	2.5295	2.61	2.7537	2.9553	3.1969	3.4496	3.6777	3.8448	3.9207	3.8868	3.7403	3.4944	3.1766	2.8236	2.4763	2.1726	1.9431	1.8071	1.7709	1.8286	1.9637
3.5166	4.5512	5.7274	7.0117	8.3546	9.6939	10.9605	12.0868	13.0163	13.712	14.1625	14.3836	14.4143	14.309	14.1262	13.9177	13.7208	13.5542	13.4205	13.3112	13.215	13.1249	13.0424	12.9775	12.9455	12.9608	13.0306	13.1506	13.3037	13.4625	13.5949	13.6711	13.6701	13.5835	13.4164	13.185	12.9111	12.6159	12.3151	12.0159	11.7169	11.4104	11.0868	10.7385	10.3626	9.9626	9.5474	9.1296	8.7229	8.3397
3.1634	3.5816	3.9321	4.1942	4.3573	4.4218	4.3984	4.3054	4.1647	3.999	3.8298	3.6756	3.5532	3.4767	3.4573	3.5013	3.6073	3.7637	3.9477	4.1266	4.2625	4.3186	4.2662	4.0912	3.7963	3.4009	2.9368	2.442	1.9538	1.5035	1.1123	0.791	0.5406	0.355	0.2241	0.1359	0.0792	0.0443	0.0239	0.0124	0.0064	0.0036	0.0028	0.0036	0.0064	0.012	0.0222	0.0397	0.0682	0.1127
6.045	6.7332	7.287	7.6857	7.9352	8.0706	8.1551	8.2714	8.51	8.9529	9.6573	10.641	11.8742	13.2786	14.7347	16.0974	17.2164	17.9589	18.2289	17.9818	17.23	16.0396	14.52	12.8068	11.0425	9.3587	7.8612	6.6209	5.6718	5.0135	4.6192	4.4454	4.4415	4.5576	4.7492	4.9793	5.217	5.4358	5.6111	5.7193	5.7385	5.6515	5.4493	5.1349	4.726	4.2553	3.7688	3.3219	2.9736	2.7811
15.2432	16.5867	17.5159	17.9738	17.952	17.4928	16.6834	15.6439	14.5093	13.4094	12.4493	11.6951	11.166	10.8355	10.6405	10.4973	10.3197	10.0362	9.6037	9.0133	8.2907	7.49	6.6835	5.9501	5.3636	4.9827	4.8427	4.9507	5.2843	5.7937	6.4077	7.0437	7.6196	8.0663	8.3378	8.4176	8.3184	8.0769	7.7435	7.3711	7.0036	6.67	6.3815	6.1346	5.9171	5.7145	5.5162	5.319	5.1272	4.9516
8.0477	8.7104	9.1237	9.2531	9.0929	8.6681	8.0309	7.2531	6.4153	5.5959	4.8604	4.2554	3.8062	3.5192	3.3871	3.396	3.5309	3.7798	4.134	4.5862	5.1271	5.7439	6.4205	7.1408	7.8948	8.6835	9.5214	10.4338	11.4478	12.5804	13.8246	15.141	16.4562	17.6711	18.6782	19.3827	19.724	19.6899	19.3196	18.695	17.9225	17.1086	16.3373	15.6544	15.0616	14.5227	13.9781	13.3629	12.6253	11.7384
5.1946	6.1151	7.0381	7.944	8.8238	9.6815	10.5331	11.4047	12.3263	13.3256	14.4195	15.6086	16.8726	18.1703	19.4438	20.6259	21.6501	22.46	23.0176	23.3074	23.3372	23.1345	22.7404	22.2022	21.5659	20.8713	20.1491	19.422	18.708	18.0247	17.3938	16.8419	16.3984	16.0901	15.9329	15.9249	16.0411	16.2331	16.4341	16.5678	16.5599	16.3506	15.9045	15.2172	14.3176	13.2655	12.1441	11.0504	10.0816	9.3222
4.2545	5.3227	6.4353	7.5284	8.5363	9.4021	10.0883	10.5839	10.9063	11.0968	11.2118	11.3092	11.4361	11.6181	11.8541	12.1171	12.3599	12.5248	12.5548	12.4036	12.0434	11.4694	10.7006	9.7786	8.7639	7.7309	6.7626	5.945	5.3606	5.0819	5.1647	5.641	6.5136	7.7518	9.291	11.0366	12.8732	14.6774	16.3337	17.749	18.8636	19.6548	20.1338	20.3361	20.3077	20.0927	19.724	19.2208	18.5919	17.8438
17.6336	19.1039	20.162	20.7856	20.9964	20.8498	20.4195	19.78	18.9924	18.0969	17.1121	16.0414	14.8835	13.6422	12.3361	11.0018	9.6946	8.4828	7.4407	6.6389	6.1355	5.9688	6.1515	6.6699	7.4852	8.5392	9.7622	11.0818	12.4314	13.756	15.0146	16.1793	17.232	18.1593	18.9491	19.5877	20.0596	20.3501	20.4472	20.3462	20.0522	19.583	18.9702	18.2596	17.5089	16.7837	16.1519	15.6754	15.4024	15.3595
4.7498	5.5847	6.3716	7.0632	7.6194	8.0125	8.2313	8.2831	8.194	8.0072	7.7794	7.5761	7.4654	7.5114	7.766	8.263	9.0116	9.9942	11.1658	12.458	13.7857	15.0565	16.1807	17.0809	17.6998	18.005	17.9892	17.6682	17.0756	16.2562	15.2599	14.1366	12.9331	11.6925	10.4535	9.252	8.1201	7.0853	6.1692	5.3851	4.737	4.2209	3.8269	3.5434	3.362	3.2812	3.3074	3.4543	3.7387	4.1747
6.6981	7.599	8.475	9.3218	10.1434	10.949	11.7499	12.5565	13.3766	14.2155	15.0773	15.9664	16.8887	17.8519	18.8638	19.9305	21.0535	22.2279	23.4405	24.6696	25.8857	27.0529	28.1305	29.0753	29.8442	30.3971	30.7	30.7296	30.4769	29.9499	29.1749	28.1948	27.0649	25.8462	24.5984	23.3733	22.2102	21.1352	20.163	19.3007	18.5516	17.918	17.4022	17.0047	16.7227	16.5488	16.4721	16.4812	16.5679	16.7309
0	0	0	0	0	0	0	0	0	0	0	0	0	0	0	0	0	0	0	0	0	0	0	0	0	0	0	0	0	0	0	0	0	0	0	0	0	0	0	0	0	0	0	0.0001	0.0001	0.0003	0.0007	0.0015	0.0031	0.0062
2.242	2.5221	2.7681	2.974	3.1406	3.2753	3.3931	3.5167	3.6763	3.9099	4.2604	4.7726	5.4864	6.4287	7.6051	8.9935	10.5411	12.1671	13.7707	15.2442	16.4867	17.4193	17.9951	18.2052	18.0772	17.6693	17.0598	16.3349	15.5771	14.856	14.2234	13.711	13.3328	13.0876	12.9626	12.9361	12.9792	13.057	13.1319	13.1669	13.1328	13.0144	12.8175	12.571	12.3252	12.1438	12.0932	12.2288	12.5844	13.166
0	0	0	0	0	0	0	0	0	0	0	0	0	0	0	0	0	0	0.0001	0.0001	0.0003	0.0007	0.0015	0.0031	0.0062	0.0119	0.0222	0.0396	0.0679	0.112	0.1774	0.27	0.3948	0.5546	0.7486	0.9709	1.2099	1.4485	1.6661	1.8414	1.9552	1.9947	1.9552	1.8414	1.6661	1.4485	1.2099	0.971	0.7487	0.5547
0.1076	0.1861	0.3108	0.5013	0.7817	1.1783	1.7179	2.4234	3.3088	4.3737	5.5987	6.9416	8.3374	9.702	10.9399	11.9552	12.6652	13.0123	12.9734	12.564	11.8353	10.8656	9.7476	8.5749	7.4296	6.3756	5.456	4.6957	4.1062	3.6915	3.4509	3.3805	3.4708	3.7037	4.0494	4.4652	4.8981	5.2898	5.5845	5.737	5.7203	5.5295	5.1834	4.7222	4.2022	3.6902	3.2565	2.9701	2.8931	3.077
1.9212	2.0893	2.2117	2.2931	2.3481	2.3981	2.467	2.5755	2.7354	2.9457	3.1917	3.446	3.6736	3.8382	3.9085	3.8645	3.7004	3.4258	3.0631	2.6432	2.2002	1.7659	1.3664	1.0189	0.7321	0.5068	0.3379	0.217	0.1341	0.0798	0.0457	0.0252	0.0134	0.0068	0.0034	0.0016	0.0008	0.0004	0.0004	0.0007	0.0015	0.0031	0.0062	0.0119	0.0222	0.0396	0.0679	0.112	0.1774	0.27
0	0	0	0	0	0	0	0	0	0	0	0	0	0	0	0	0	0	0	0	0	0	0	0.0001	0.0001	0.0003	0.0007	0.0015	0.0031	0.0062	0.0119	0.0222	0.0396	0.0679	0.112	0.1774	0.27	0.3948	0.5546	0.7486	0.9709	1.2099	1.4485	1.6661	1.8414	1.9552	1.9947	1.9552	1.8414	1.6661
0	0	0.0001	0.0001	0.0003	0.0007	0.0015	0.0031	0.0062	0.0119	0.0222	0.0396	0.0679	0.112	0.1774	0.27	0.3948	0.5546	0.7486	0.9709	1.2099	1.4485	1.6661	1.8414	1.9552	1.9947	1.9552	1.8414	1.6661	1.4485	1.2099	0.9709	0.7486	0.5546	0.3948	0.27	0.1774	0.112	0.0679	0.0396	0.0223	0.0122	0.0068	0.0045	0.0045	0.0068	0.0122	0.0223	0.0396	0.0679
0.568	0.7739	1.0167	1.2898	1.5829	1.8838	2.1808	2.4653	2.7335	2.9872	3.2324	3.4767	3.7262	3.9828	4.2428	4.4978	4.7372	4.9517	5.1367	5.2943	5.4323	5.563	5.6987	5.8487	6.0165	6.1982	6.3834	6.5565	6.6999	6.796	6.8298	6.791	6.6751	6.4841	6.2262	5.9151	5.5688	5.2085	4.8567	4.5372	4.2734	4.0879	4.0002	4.0239	4.1628	4.4077	4.7338	5.1014	5.459	5.7503
5.9577	6.7924	7.5358	8.1329	8.5351	8.7068	8.632	8.318	7.7965	7.1196	6.353	5.5661	4.8222	4.169	3.6337	3.2213	2.9169	2.6925	2.5141	2.3494	2.1744	1.9764	1.7553	1.5212	1.2918	1.0886	0.9335	0.8463	0.8432	0.9352	1.1272	1.416	1.7891	2.2238	2.6874	3.1402	3.5395	3.8468	4.0343	4.0909	4.0259	3.8679	3.6616	3.4597	3.3144	3.2688	3.3496	3.5634	3.8959	4.3151
6.7442	6.9666	7.003	6.8792	6.6407	6.3459	6.0584	5.839	5.7386	5.7933	6.0201	6.4146	6.9502	7.5795	8.2399	8.8612	9.3771	9.7374	9.9195	9.9357	9.8343	9.6937	9.609	9.674	9.9618	10.5092	11.307	12.2998	13.3952	14.4796	15.4375	16.1696	16.6065	16.715	16.498	15.9884	15.2404	14.3193	13.2921	12.2206	11.1561	10.1365	9.1857	8.316	7.5313	6.8319	6.2184	5.6943	5.2657	4.9381
0.4863	0.7093	1.0004	1.3654	1.8056	2.3158	2.8842	3.4927	4.1181	4.7348	5.3177	5.8452	6.3027	6.6843	6.9941	7.2449	7.4558	7.6478	7.8389	8.039	8.247	8.4498	8.6249	8.7453	8.7858	8.7298	8.5736	8.3283	8.017	7.6701	7.3182	6.9852	6.6838	6.4138	6.1649	5.9211	5.6687	5.4014	5.1252	4.8578	4.6257	4.4576	4.3769	4.396	4.5129	4.7114	4.9652	5.2427	5.5132	5.7508
0.5562	0.7522	0.9785	1.2252	1.4785	1.7224	1.9427	2.1307	2.2868	2.4225	2.56	2.7285	2.9586	3.2741	3.6854	4.1839	4.7412	5.3127	5.8458	6.2901	6.6084	6.7847	6.8263	6.7609	6.6288	6.4714	6.3217	6.1967	6.0959	6.0038	5.8958	5.7465	5.5356	5.2523	4.8973	4.481	4.0221	3.5446	3.0748	2.639	2.2611	1.9607	1.7501	1.6336	1.6054	1.6504	1.7453	1.862	1.9715	2.0485
5.2092	5.824	6.4102	6.9704	7.5086	8.0251	8.512	8.9518	9.319	9.5857	9.7284	9.7355	9.6127	9.3855	9.0982	8.8088	8.5815	8.4783	8.5496	8.8271	9.3189	10.0074	10.8511	11.7889	12.7471	13.6474	14.4159	14.9915	15.3334	15.4259	15.2801	14.9331	14.4421	13.8773	13.312	12.8135	12.4352	12.2109	12.1532	12.2543	12.4895	12.8223	13.2101	13.6091	13.9788	14.2844	14.498	14.5988	14.5725	14.4114
5.5865	6.0443	6.4479	6.8107	7.1496	7.4789	7.8065	8.1321	8.4487	8.746	9.015	9.2525	9.4627	9.6566	9.8492	10.0551	10.2843	10.5403	10.8196	11.1142	11.4139	11.7095	11.9927	12.2556	12.4888	12.6803	12.8159	12.8814	12.8669	12.7704	12.6005	12.3769	12.1285	11.8904	11.6999	11.5922	11.5961	11.7298	11.9953	12.3745	12.8259	13.286	13.6747	13.9058	13.9013	13.6064	13.0018	12.1102	10.9949	9.7514
1.4499	1.6692	1.8475	1.9671	2.0169	1.9948	1.9093	1.7781	1.6258	1.4798	1.3657	1.3032	1.3032	1.3657	1.4798	1.6258	1.7781	1.9093	1.9948	2.0169	1.9671	1.8475	1.6692	1.4499	1.2105	0.9712	0.7488	0.5547	0.3948	0.27	0.1774	0.1121	0.0682	0.0402	0.0236	0.015	0.0123	0.015	0.0236	0.0402	0.0682	0.1121	0.1774	0.27	0.3948	0.5546	0.7486	0.9709	1.2099	1.4485
1.9647	2.4313	2.8982	3.3295	3.6896	3.9487	4.0893	4.1092	4.0226	3.8571	3.6485	3.4336	3.2439	3.1009	3.0152	2.9874	3.0122	3.0829	3.1947	3.3464	3.5396	3.776	4.0538	4.3647	4.6921	5.012	5.2956	5.5139	5.6426	5.6666	5.583	5.4012	5.1408	4.8273	4.4867	4.1409	3.8034	3.4795	3.1668	2.859	2.5495	2.2352	1.9176	1.6031	1.3014	1.0231	0.7773	0.5697	0.4024	0.2737
1.5529	2.1083	2.759	3.4825	4.2438	4.9996	5.7045	6.3201	6.8219	7.2048	7.4837	7.6885	7.8553	8.0156	8.1868	8.3659	8.5303	8.6436	8.6662	8.5673	8.3347	7.98	7.5374	7.0571	6.5944	6.1987	5.9034	5.7216	5.6454	5.6503	5.7025	5.7658	5.8086	5.8075	5.7486	5.6271	5.4443	5.2061	4.9207	4.5983	4.2507	3.8924	3.5404	3.2137	2.9317	2.7114	2.5646	2.4959	2.5012	2.5684
2.1943	2.6853	3.1664	3.6035	3.9679	4.2442	4.437	4.5735	4.7022	4.8862	5.1923	5.6786	6.3807	7.3026	8.412	9.6419	10.8998	12.0815	13.0885	13.8439	14.3057	14.4723	14.3799	14.0931	13.6889	13.2397	12.7981	12.3881	12.0027	11.6107	11.1679	10.6317	9.9745	9.1929	8.3114	7.38	6.4663	5.6449	4.9851	4.5406	4.3412	4.3886	4.6565	5.0938	5.6328	6.198	6.7175	7.1325	7.4044	7.519
3.6519	4.5001	5.3743	6.2316	7.0316	7.7447	8.3588	8.8834	9.3493	9.8032	10.2984	10.8824	11.5849	12.4085	13.3241	14.2738	15.1789	15.9539	16.5216	16.8278	16.8513	16.6074	16.1444	15.534	14.8574	14.1912	13.5948	13.1035	12.7269	12.4531	12.2561	12.1051	11.9716	11.8345	11.6818	11.5084	11.3135	11.0971	10.8577	10.5922	10.2974	9.9727	9.623	9.2598	8.901	8.5671	8.2771	8.0429	7.8668	7.7407
12.4661	15.1655	17.9563	20.6842	23.1751	25.2579	26.7904	27.6849	27.9268	27.582	26.79	25.7431	24.6568	23.7358	23.1449	22.9873	23.2969	24.0425	25.1422	26.4837	27.9459	29.4177	30.8108	32.0664	33.1537	34.0651	34.8064	35.3885	35.8199	36.1036	36.2369	36.2149	36.034	35.6946	35.2015	34.5629	33.7871	32.8802	31.8464	30.6891	29.4154	28.0409	26.5923	25.1089	23.6386	22.2319	20.9335	19.7734	18.7622	17.8898
8.6484	10.1278	11.5515	12.8558	13.9902	14.9234	15.6465	16.1711	16.5254	16.7474	16.8771	16.9503	16.993	17.0183	17.0256	17.0026	16.9293	16.7833	16.5464	16.2102	15.7784	15.2677	14.7039	14.1175	13.5376	12.989	12.4904	12.0555	11.6953	11.4201	11.2403	11.1647	11.1989	11.3419	11.584	11.9056	12.2774	12.661	13.0116	13.2806	13.4212	13.3943	13.1762	12.7648	12.1831	11.4783	10.7156	9.967	9.2993	8.7627
22.8891	25.3732	27.2105	28.2811	28.5631	28.1411	27.1963	25.9787	24.7682	23.831	23.3813	23.5524	24.3826	25.8168	27.7203	29.9029	32.1471	34.2366	35.9809	37.2331	37.8999	37.9446	37.3837	36.2803	34.734	32.8707	30.8317	28.7616	26.7968	25.0532	23.6162	22.5329	21.8099	21.4168	21.296	21.3764	21.5886	21.8783	22.2128	22.5817	22.9894	23.4451	23.9521	24.501	25.0693	25.6275	26.1491	26.621	27.0516	27.474
2.5278	2.8202	3.1008	3.3716	3.6344	3.8873	4.1234	4.3303	4.4941	4.604	4.658	4.6679	4.6603	4.674	4.7527	4.9353	5.2455	5.6827	6.2185	6.7985	7.3506	7.7974	8.0719	8.1303	7.9619	7.5915	7.0754	6.4918	5.9283	5.4693	5.1861	5.1302	5.3312	5.7967	6.5133	7.4479	8.5492	9.7488	10.9653	12.1097	13.0937	13.8393	14.2884	14.4093	14.2004	13.6892	12.9275	11.9836	10.9337	9.8527
11.2442	12.1663	12.7741	13.0354	12.9549	12.5742	11.9645	11.2163	10.4262	9.6837	9.061	8.6058	8.339	8.2564	8.3346	8.5397	8.8363	9.197	9.6084	10.0741	10.6132	11.2548	12.0294	12.9609	14.0579	15.3086	16.6781	18.11	19.5299	20.8529	21.993	22.8746	23.4445	23.6813	23.6018	23.2611	22.7456	22.1615	21.6185	21.2144	21.022	21.0818	21.3992	21.9475	22.6732	23.504	24.3558	25.1404	25.7727	26.1787
15.845	18.236	20.5175	22.6199	24.4976	26.1298	27.5167	28.6707	29.6058	30.3282	30.8308	31.0932	31.0879	30.7891	30.1832	29.2763	28.0968	26.692	25.1212	23.4455	21.7199	19.9876	18.2798	16.6187	15.0228	13.5136	12.1184	10.8723	9.8154	8.9882	8.4252	8.1493	8.1673	8.4687	9.0273	9.8056	10.7607	11.8506	13.0376	14.2908	15.5838	16.8912	18.1833	19.4223	20.5599	21.5394	22.2993	22.7815	22.9385	22.7421
15.2955	16.8042	17.9135	18.56	18.7341	18.484	17.9087	17.1424	16.3322	15.615	15.0949	14.8298	14.8252	15.0395	15.397	15.8068	16.1833	16.4629	16.6163	16.6513	16.6089	16.5515	16.5486	16.6611	16.9291	17.3643	17.949	18.6408	19.3811	20.1059	20.7546	21.2773	21.6381	21.8154	21.8007	21.5975	21.2203	20.6956	20.0618	19.3694	18.677	18.0456	17.5286	17.1627	16.9593	16.9012	16.9454	17.0323	17.0984	17.0924
5.6074	6.0644	6.3897	6.5824	6.6596	6.6529	6.602	6.5468	6.5198	6.5401	6.6108	6.7191	6.84	6.9411	6.99	6.9602	6.8365	6.6179	6.3186	5.9654	5.5937	5.2409	4.9404	4.7165	4.5813	4.5342	4.5643	4.6554	4.7901	4.955	5.1425	5.3503	5.5791	5.8274	6.0882	6.3457	6.5757	6.7486	6.8355	6.8139	6.6733	6.4176	6.0641	5.6393	5.1732	4.6936	4.2227	3.7757	3.3631	2.9943
6.2881	7.024	7.619	8.0342	8.2492	8.2658	8.108	7.818	7.4485	7.0536	6.6801	6.3599	6.1058	5.9117	5.755	5.6029	5.42	5.1755	4.8502	4.4397	3.9553	3.4217	2.8717	2.3414	1.8644	1.4681	1.1719	0.9871	0.9177	0.9621	1.1137	1.3614	1.6898	2.079	2.5054	2.9428	3.3654	3.75	4.0803	4.3484	4.5565	4.7162	4.8462	4.9688	5.1058	5.2746	5.4851	5.738	6.0247	6.3293
3.912	3.9928	3.9173	3.6961	3.3575	2.9428	2.4998	2.0767	1.7157	1.4501	1.3024	1.2838	1.3955	1.6292	1.9682	2.3882	2.8587	3.345	3.8107	4.2216	4.5481	4.7688	4.8713	4.8524	4.7174	4.4784	4.1523	3.7592	3.3209	2.8599	2.3981	1.9552	1.5477	1.1879	0.8828	0.6344	0.4405	0.2952	0.1908	0.1188	0.0713	0.0412	0.0229	0.0122	0.0063	0.0031	0.0015	0.0007	0.0003	0.0001
6.9517	8.2349	9.431	10.4519	11.2224	11.6915	11.8409	11.6875	11.2813	10.6979	10.028	9.3659	8.7985	8.396	8.2062	8.2508	8.5261	9.0052	9.6444	10.3896	11.1845	11.9766	12.722	13.3871	13.9479	14.3877	14.6941	14.8563	14.8642	14.709	14.3845	13.89	13.2336	12.434	11.5226	10.5435	9.5516	8.6102	7.7857	7.1422	6.7343	6.6006	6.7568	7.1917	7.8653	8.7108	9.6412	10.5586	11.3666	11.9822
0.5782	0.7913	1.0451	1.334	1.6487	1.9771	2.3071	2.628	2.9327	3.2184	3.486	3.7381	3.9774	4.2043	4.4158	4.6061	4.7677	4.894	4.9816	5.0324	5.0544	5.0616	5.0724	5.1072	5.1845	5.3167	5.506	5.7416	5.9984	6.2394	6.4208	6.4993	6.4411	6.2294	5.8694	5.3894	4.8376	4.2753	3.7684	3.378	3.1518	3.1176	3.2793	3.6151	4.0801	4.6103	5.1313	5.5681	5.8558	5.95
2.6584	3.1149	3.5081	3.798	3.953	3.9561	3.8085	3.5296	3.1542	2.7262	2.2928	1.8969	1.5732	1.3441	1.2193	1.196	1.2603	1.3897	1.5559	1.7279	1.8754	1.9733	2.004	1.9598	1.8436	1.6674	1.4495	1.2115	0.9741	0.7548	0.5665	0.4169	0.3096	0.2454	0.2242	0.246	0.311	0.4201	0.573	0.7674	0.9976	1.254	1.5234	1.7907	2.042	2.2669	2.4619	2.631	2.7855	2.9411
0.385	0.5784	0.8367	1.1661	1.5664	2.0292	2.5373	3.0656	3.584	4.0621	4.4746	4.8061	5.0548	5.2326	5.3631	5.4771	5.6055	5.773	5.9915	6.2565	6.546	6.8235	7.0436	7.1611	7.1399	6.9614	6.6294	6.1699	5.6267	5.0531	4.5012	4.0133	3.6162	3.3195	3.1186	3.0002	2.9494	2.9549	3.0118	3.1216	3.289	3.5176	3.8054	4.1419	4.5074	4.8753	5.2155	5.5006	5.7111	5.8394
0	0	0	0	0	0	0	0	0	0	0.0001	0.0001	0.0003	0.0008	0.0018	0.0037	0.0076	0.015	0.0283	0.0515	0.0901	0.1515	0.2453	0.3819	0.5721	0.8246	1.1434	1.5255	1.9585	2.4194	2.876	3.2898	3.6213	3.8361	3.9104	3.8361	3.6213	3.2898	2.876	2.4194	1.9585	1.5255	1.1434	0.8246	0.5721	0.3819	0.2453	0.1515	0.0901	0.0515
4.7813	5.684	6.6174	7.5523	8.4578	9.304	10.0638	10.7149	11.2401	11.6268	11.8652	11.947	11.8645	11.6119	11.1878	10.599	9.8646	9.0175	8.1038	7.1789	6.3012	5.5242	4.8902	4.4258	4.1405	4.0289	4.0744	4.2543	4.5426	4.9132	5.3399	5.7964	6.2562	6.693	7.083	7.4075	7.6556	7.8262	7.9277	7.9771	7.9963	8.0093	8.0383	8.1009	8.2079	8.3613	8.5537	8.7681	8.9789	9.1543
3.8291	4.5852	5.3097	5.9537	6.4734	6.8376	7.0313	7.0577	6.9368	6.7013	6.391	6.0473	5.7083	5.4054	5.1617	4.9909	4.8978	4.8786	4.9218	5.0092	5.1176	5.2224	5.3012	5.3392	5.3333	5.2943	5.2464	5.2228	5.2583	5.3808	5.6043	5.9243	6.3185	6.7509	7.1794	7.5643	7.8741	8.0894	8.2024	8.2134	8.1272	7.9486	7.6807	7.3252	6.8849	6.3662	5.7824	5.1549	4.5127	3.891
2.8123	3.1651	3.4432	3.6213	3.6827	3.6213	3.4432	3.1651	2.8123	2.4148	2.0031	1.6046	1.2409	0.926	0.6666	0.4627	0.3095	0.1995	0.1239	0.0741	0.0426	0.0236	0.0126	0.0065	0.0032	0.0016	0.0008	0.0006	0.0008	0.0015	0.0031	0.0062	0.012	0.0223	0.0399	0.0687	0.1137	0.1811	0.2776	0.4097	0.5829	0.8001	1.061	1.3614	1.6937	2.0481	2.4135	2.7798	3.1381	3.4807
7.5072	9.3218	11.298	13.383	15.5154	17.6294	19.6606	21.5509	23.2526	24.7317	25.9681	26.955	27.6953	28.196	28.463	28.4957	28.2861	27.8202	27.0843	26.0729	24.7978	23.293	21.6161	19.8445	18.0671	16.3734	14.8447	13.5466	12.5262	11.8125	11.4194	11.3475	11.5864	12.1129	12.8895	13.8617	14.9589	16.0978	17.19	18.1529	18.9196	19.4484	19.7266	19.7698	19.6172	19.3231	18.9496	18.558	18.2043	17.9348
4.7695	5.2958	5.7436	6.1013	6.3654	6.539	6.6291	6.6454	6.5986	6.5002	6.3624	6.1974	6.0163	5.8279	5.6379	5.448	5.2572	5.063	4.8632	4.6576	4.448	4.2383	4.0335	3.839	3.6604	3.5043	3.3788	3.2941	3.2617	3.2918	3.3903	3.5546	3.772	4.0193	4.2661	4.48	4.633	4.7073	4.6983	4.615	4.4764	4.3068	4.1296	3.9636	3.8199	3.7018	3.6065	3.5271	3.4556	3.3846
6.164	7.2126	8.2115	9.1007	9.8232	10.3324	10.5986	10.6139	10.3946	9.9798	9.4279	8.8082	8.1929	7.6477	7.2248	6.9583	6.8626	6.9348	7.1583	7.5075	7.9529	8.4645	9.0148	9.5795	10.1379	10.6716	11.1642	11.5996	11.9622	12.2362	12.4077	12.4675	12.4145	12.2602	12.0305	11.7653	11.5136	11.325	11.2393	11.277	11.4347	11.6854	11.9861	12.29	12.5582	12.7702	12.9268	13.048	13.163	13.2999
4.7748	5.6891	6.6003	7.4702	8.2664	8.9669	9.5631	10.0589	10.4695	10.8163	11.1233	11.413	11.7042	12.0112	12.3436	12.706	13.0964	13.5052	13.9136	14.2946	14.6155	14.844	14.9544	14.9341	14.7873	14.5354	14.2132	13.8632	13.5278	13.2425	13.031	12.9017	12.848	12.8489	12.8734	12.8853	12.8494	12.7392	12.5425	12.2654	11.9335	11.5873	11.2757	11.0458	10.9331	10.9538	11.1009	11.3453	11.6412	11.9347
0.7566	0.9867	1.2399	1.5037	1.7639	2.008	2.2291	2.4288	2.6189	2.8207	3.0613	3.3686	3.7644	4.2582	4.8436	5.497	6.1804	6.8472	7.4494	7.9458	8.3083	8.526	8.6056	8.569	8.4477	8.2768	8.0891	7.9102	7.756	7.6331	7.5404	7.4721	7.4205	7.3774	7.3353	7.2869	7.2235	7.1357	7.0132	6.8472	6.6335	6.3751	6.085	5.7862	5.5103	5.2926	5.1665	5.1557	5.2689	5.4957
10.4451	11.7948	12.9389	13.8087	14.3619	14.5891	14.5151	14.1961	13.712	13.1553	12.619	12.1844	11.9104	11.8272	11.9337	12.2006	12.5785	13.008	13.4318	13.8037	14.0947	14.2935	14.4022	14.4293	14.383	14.2662	14.0748	13.8009	13.4366	12.9801	12.4383	11.8282	11.1746	10.5067	9.8539	9.2417	8.6899	8.2122	7.8165	7.5069	7.2853	7.1528	7.1103	7.1572	7.2897	7.4977	7.7623	8.0555	8.3411	8.5798
8.027	8.6844	9.2279	9.6666	10.019	10.3072	10.5527	10.7729	10.9811	11.1871	11.398	11.6189	11.8507	12.0875	12.3138	12.5029	12.6189	12.6209	12.4716	12.1462	11.6406	10.9763	10.2001	9.3784	8.5864	7.8962	7.3651	7.0273	6.8911	6.9412	7.1443	7.4573	7.834	8.2301	8.6058	8.9262	9.1613	9.287	9.2866	9.1541	8.8968	8.5372	8.1121	7.6697	7.265	6.9534	6.785	6.7994	7.0224	7.4634
2.2651	2.3511	2.3984	2.42	2.4301	2.4409	2.4598	2.4888	2.5264	2.5712	2.6257	2.6995	2.8104	2.9817	3.2375	3.5963	4.0639	4.6295	5.2643	5.9249	6.5593	7.1154	7.549	7.8298	7.9441	7.8942	7.6954	7.3717	6.9522	6.4686	5.954	5.4413	4.9629	4.5482	4.2224	4.0033	3.9008	3.9159	4.0415	4.2633	4.5611	4.9093	5.2778	5.6324	5.9376	6.1593	6.2695	6.2508	6.1	5.8292
10.2138	11.4253	12.4085	13.1205	13.5523	13.7278	13.6956	13.5159	13.2465	12.9311	12.5934	12.2371	11.8515	11.4212	10.9363	10.4007	9.837	9.2863	8.8044	8.4542	8.2969	8.383	8.7442	9.3869	10.2882	11.3957	12.6296	13.8908	15.0724	16.0734	16.8142	17.2486	17.3702	17.2112	16.834	16.316	15.7332	15.146	14.5908	14.0796	13.6066	13.1587	12.7269	12.3143	11.9382	11.6273	11.4134	11.3225	11.3665	11.5388
6.5991	7.6368	8.5713	9.3429	9.9055	10.2332	10.3232	10.196	9.8921	9.4669	8.9836	8.5051	8.0862	7.7661	7.5637	7.4757	7.478	7.5314	7.5895	7.6077	7.5511	7.4002	7.152	6.8186	6.4222	5.9896	5.5465	5.1138	4.7064	4.3339	4.003	3.7211	3.4979	3.3469	3.2833	3.3216	3.471	3.7315	4.0911	4.5261	5.0031	5.4838	5.9317	6.3181	6.6273	6.8595	7.0303	7.1668	7.3018	7.466
5.2921	6.1921	7.1128	8.0249	8.8964	9.6966	10.3996	10.9893	11.4621	11.8289	12.1136	12.3505	12.5792	12.8389	13.1633	13.575	14.082	14.6752	15.3275	15.9953	16.6232	17.1498	17.5164	17.6762	17.6034	17.2993	16.7951	16.1502	15.4458	14.7736	14.2231	13.8673	13.751	13.8833	14.2358	14.7474	15.3348	15.9062	16.3762	16.6781	16.7714	16.6441	16.3096	15.7993	15.1544	14.419	13.6343	12.8363	12.0558	11.3194
4.5065	5.6856	6.9356	8.1881	9.3669	10.3988	11.2247	11.8095	12.1479	12.2644	12.2085	12.0454	11.844	11.6659	11.5571	11.5436	11.6317	11.8106	12.0586	12.3477	12.6482	12.9322	13.1751	13.3581	13.4692	13.5051	13.4723	13.3876	13.277	13.1726	13.1079	13.1128	13.2073	13.3983	13.6781	14.0257	14.4117	14.8039	15.1724	15.4937	15.7509	15.9328	16.0299	16.0331	15.9316	15.7147	15.3746	14.9099	14.3284	13.6481
1.6661	1.8414	1.9552	1.9947	1.9553	1.8415	1.6664	1.4491	1.2113	0.974	0.7548	0.5666	0.417	0.3097	0.2457	0.2249	0.2474	0.3141	0.4261	0.5846	0.7889	1.0357	1.3188	1.629	1.9558	2.289	2.6204	2.9451	3.2606	3.5654	3.8561	4.1249	4.3585	4.5402	4.6528	4.6847	4.6347	4.5153	4.3526	4.1821	4.0414	3.9621	3.9621	4.0414	4.1821	4.3526	4.5153	4.6347	4.6847	4.6528
12.062	13.7684	15.3675	16.8173	18.0974	19.2089	20.1705	21.0118	21.7666	22.4663	23.1357	23.7907	24.4379	25.0759	25.6975	26.2917	26.8468	27.3525	27.801	28.1868	28.5059	28.7529	28.9193	28.9924	28.9564	28.796	28.5003	28.0672	27.5061	26.8378	26.0924	25.3052	24.5126	23.7485	23.0426	22.4187	21.8945	21.4807	21.1801	20.9872	20.8879	20.8611	20.8805	20.9185	20.9487	20.9496	20.907	20.8157	20.6804	20.5153
3.2083	3.8541	4.534	5.2254	5.8995	6.5229	7.0597	7.4771	7.7501	7.8668	7.8319	7.6666	7.4055	7.0911	6.7666	6.4697	6.2271	6.0522	5.9445	5.8916	5.8714	5.8565	5.8173	5.726	5.5604	5.3065	4.9603	4.5292	4.0302	3.4881	2.932	2.3912	1.8919	1.4548	1.0938	0.8167	0.6267	0.5247	0.5109	0.586	0.7515	1.0076	1.3514	1.774	2.2586	2.7798	3.3055	3.8005	4.2316	4.5736
4.17	5.1808	6.2655	7.3839	8.4899	9.5356	10.4769	11.2776	11.9133	12.3732	12.6592	12.7841	12.7676	12.6323	12.4004	12.092	11.7239	11.3109	10.867	10.4065	9.945	9.4998	9.0894	8.734	8.455	8.2746	8.2147	8.2942	8.5252	8.9085	9.4298	10.0577	10.7456	11.4373	12.0764	12.6162	13.0295	13.3139	13.4911	13.6006	13.6884	13.7943	13.9409	14.1282	14.334	14.5214	14.6499	14.6875	14.6194	14.4529
1.8534	1.9777	2.035	2.0246	1.9564	1.8497	1.7303	1.6268	1.5651	1.5652	1.6375	1.782	1.9884	2.2383	2.508	2.7719	3.0056	3.188	3.3035	3.3421	3.3005	3.1815	2.9946	2.7556	2.4862	2.2125	1.9637	1.7692	1.655	1.6411	1.7376	1.9426	2.2407	2.6037	2.9928	3.3629	3.6693	3.8736	3.9511	3.8945	3.7161	3.4462	3.1288	2.815	2.556	2.3959	2.3666	2.4842	2.7476	3.1392
7.5008	8.003	8.3369	8.5092	8.5436	8.4747	8.3409	8.1785	8.0175	7.8814	7.789	7.7575	7.8053	7.9527	8.2203	8.6241	9.1712	9.8545	10.6509	11.5221	12.419	13.2886	14.0814	14.7572	15.2884	15.6604	15.869	15.9173	15.813	15.5668	15.1932	14.7121	14.1504	13.543	12.9312	12.36	11.874	11.5122	11.3029	11.259	11.3749	11.6252	11.9662	12.3419	12.6919	12.9624	13.1177	13.1493	13.0799	12.9613
3.6537	4.0361	4.3284	4.5267	4.6452	4.713	4.769	4.8533	4.9979	5.2205	5.521	5.883	6.2793	6.6798	7.0598	7.4064	7.7213	8.0195	8.3242	8.6593	9.0425	9.479	9.9594	10.4605	10.9494	11.3901	11.7503	12.008	12.1553	12.1995	12.1621	12.0732	11.9661	11.8704	11.8052	11.7761	11.7732	11.7734	11.7455	11.6564	11.4787	11.1965	10.8089	10.33	9.7862	9.2114	8.6409	8.106	7.6305	7.2284
3.7181	4.3304	4.9032	5.4044	5.8061	6.0882	6.2397	6.2592	6.155	5.9438	5.6498	5.3027	4.9364	4.5858	4.2846	4.0616	3.9369	3.9198	4.0069	4.1819	4.4178	4.6801	4.9316	5.1369	5.2673	5.3045	5.2435	5.0932	4.876	4.6244	4.3777	4.1763	4.0571	4.0492	4.1704	4.4264	4.8102	5.3029	5.8746	6.4865	7.0927	7.6438	8.0918	8.3961	8.5292	8.4819	8.2659	7.9117	7.4642	6.9745
[truncated: 400 more columns]

## Sheet: umap_coordinates
umap1	umap2
8.26805	7.58774
-5.34693	0.617983
12.1893	7.41689
-0.677537	-0.864785
12.3527	7.21683
-5.77755	2.09451
-4.22287	-0.399491
-5.78484	2.13204
8.85306	7.39085
-1.90629	-0.925129
-5.20807	0.164976
13.0065	6.842
-5.741	2.11815
-5.71433	2.50483
-1.0466	-0.892691
12.9358	6.91695
-5.29001	1.6069
-0.759026	-0.880379
-1.29446	-1.17982
-0.789094	-1.03803
-1.50518	-0.74793
-6.38191	0.639264
-6.46677	0.750255
-5.78309	0.0492254
-1.86828	-0.610878
-1.39317	-1.29104
-6.3157	0.210404
7.94994	7.78161
12.8641	6.96974
-4.55061	-0.154625
-6.16755	0.434874
8.82097	7.08184
8.86392	7.0137
-6.24239	0.634812
8.7235	7.15289
-1.02043	-0.845223
-6.242	0.645783
-5.70119	-0.17353
11.2468	7.30224
-4.69439	-0.133483
-4.24727	-0.351243
9.05523	7.23174
12.6559	7.12631
-4.55581	0.202985
-6.33716	0.0529018
7.98002	6.98684
-1.31441	-0.110211
-0.955911	-1.20363
12.6384	7.16054
-4.70633	0.400335
-0.969033	-0.641495
-2.14893	-1.08038
-5.86418	2.29665
-4.69187	-0.0850261
-1.77423	-1.01751
12.3169	7.36599
8.25827	6.86166
-6.04059	0.212908
-6.19007	0.352805
-1.66787	-0.741069
-6.23642	-0.299927
-5.30228	1.53199
-5.93462	-0.327508
-0.893107	-1.21493
-5.60048	0.263014
-1.72977	-0.621648
-5.89495	-0.284957
-6.1154	-0.246282
-1.7809	-0.525076
8.53542	6.50098
-4.34586	-0.176241
-1.60505	-0.787976
-1.39491	-0.979194
7.81321	8.27599
12.4811	7.3655
-5.39765	1.49364
-5.70844	2.47128
7.78887	7.44879
-1.26198	-0.333756
-7.10679	0.455148
-6.38457	0.452727
-6.41738	-0.325095
12.0605	7.30963
10.7776	7.38394
10.5886	6.92974
12.8172	7.07464
-7.03728	0.561268
-5.47953	0.0512854
9.07653	7.07084
-6.48254	0.157435
10.6901	7.2973
-6.85204	0.677985
-1.08734	-0.800049
-5.86005	0.421391
7.95576	7.65976
-5.33237	0.347935
8.71483	7.16743
7.8795	7.50081
12.6032	7.22695
-5.02746	-0.146612
-5.99781	1.03184
-5.36167	0.179611
-4.85198	-0.214068
-4.37824	-0.283793
-4.99018	-0.228657
8.39802	6.69228
-1.68404	-0.400944
-1.68626	-0.457268
-4.61892	0.166088
-1.63045	-0.363139
-5.57613	1.43162
8.82815	7.23867
-1.64134	-0.358807
-1.72855	-0.954295
8.15602	6.85139
-1.20252	-1.04802
-6.24002	0.232579
-6.4487	-0.327933
-1.01483	-0.715401
-1.54017	-0.566344
-1.04614	-1.15559
11.7643	7.53127
-6.53551	0.137051
-5.17763	-0.183075
-4.67465	-0.217802
-1.15603	-0.598081
-6.18471	-0.328452
-1.81379	-0.769019
-5.67623	-0.084723
-1.14735	-0.511422
13.0408	6.78953
-1.07756	-1.01727
8.32197	6.98492
8.3233	6.8982
-4.57503	-0.0408905
8.8032	7.56274
8.2832	6.9236
-5.51981	-0.0626898
-1.95356	-1.23869
-5.5323	0.0518822
-1.74077	-1.47328
-1.56719	-1.5412
-1.22643	-0.429113
8.61339	6.54745
-1.27519	-0.403554
-1.76989	-1.54456
-5.79213	2.24515
-1.70239	-1.53845
-0.973668	-0.886399
-6.28843	-0.382388
-1.72216	-1.49577
-1.58094	-1.13828
-4.6415	0.340312
-5.61417	0.194414
-1.59021	-0.496754
8.47987	7.12324
-5.30313	0.374888
-1.2442	-1.06647
-6.09513	-0.415285
-2.37074	-0.973741
-1.51609	-0.168806
8.24422	7.64984
8.80175	7.96345
-1.443	-0.302501
8.47107	6.50471
-1.36625	-1.31713
-5.69672	2.10319
-5.70109	2.18299
-5.72358	2.10701
7.87023	8.40934
8.51242	7.76308
7.9055	7.71288
10.1096	7.86103
10.6205	7.60112
8.16335	8.00699
8.76865	8.20179
7.89234	8.7086
12.5631	7.18706
-1.26673	-0.784304
12.0971	7.13234
-7.1285	0.189972
10.6516	7.17779
-7.08533	0.292534
-1.49403	-1.21717
-7.1365	0.512933
7.98096	8.55021
8.98401	7.0555
10.7861	7.28734
10.9697	7.29748
10.4365	7.10863
-6.73134	-0.054483
8.09231	8.31147
-6.58321	-0.23355
-1.53583	-1.07393
8.27141	6.87233
10.4792	7.13375
10.5434	7.46596
10.305	7.13157
10.1217	7.78437
8.25586	7.35526
-6.57573	-0.225555
-5.0193	-0.241602
-1.17568	-1.30231
8.33323	6.74032
12.1313	7.56157
8.38991	7.70286
-5.95122	-0.360699
10.4684	7.04095
-5.85954	-0.294364
12.851	7.04005
8.76311	7.21345
7.86651	8.19817
-0.882109	-0.973534
8.5939	7.71145
12.1174	7.52521
12.1534	7.51829
-1.24158	-1.24795
-7.03566	0.396411
10.9199	6.82148
10.9886	6.99971
-1.14345	-1.1546
-1.49837	-1.24234
7.99535	7.61176
8.31023	6.79169
12.9422	6.91727
10.3927	7.28624
-6.78292	0.219894
12.3929	7.42721
11.4402	7.03904
-4.58315	-0.13921
-6.22883	-0.26801
7.95951	7.43599
-6.14199	0.192789
10.7163	6.78166
-6.69557	0.485495
-6.86898	0.258866
12.1826	7.2175
8.40068	7.24188
7.95865	8.07534
-6.09684	-0.239417
10.8257	7.26441
10.815	6.90205
-7.01395	0.421879
-6.29025	-0.128858
-1.22734	-1.2212
8.52649	6.62836
-1.70316	-1.31914
-5.85301	-0.276347
10.6613	6.8853
10.9136	6.92243
-1.63239	-1.42798
8.04631	7.38857
-1.49418	-1.33652
12.7706	7.00176
-1.71004	-1.37688
-1.6698	-1.55858
12.8285	7.03031
10.7895	6.82362
10.8822	7.08067
-6.63904	0.593807
-4.37566	-0.31743
7.87549	7.20343
-1.76323	-0.806256
12.9392	6.90417
-6.93428	0.378134
8.24692	6.95254
-1.34987	-0.36489
-1.37897	-0.476952
-1.62215	-0.943705
10.8813	7.3371
8.75777	7.2601
-4.76462	-0.223007
-5.69008	2.50585
-4.68773	0.397903
7.7811	7.40856
-0.792642	-0.817266
11.9417	7.73865
-5.3943	1.69181
11.2858	8.22604
-5.75434	2.14475
8.28454	7.99456
7.90428	8.63886
-6.88351	0.621905
10.0677	7.80115
7.91767	8.65601
-4.66352	0.362265
-4.91892	0.622955
7.86277	7.59334
-7.02803	0.410426
10.3481	8.07806
-5.79747	2.19181
8.68315	7.72365
10.0596	7.80369
8.04386	8.60369
10.8776	7.83323
10.0899	7.85499
-6.85921	0.683979
7.98285	7.88243
-6.79876	0.33078
10.1272	7.87714
10.1921	7.92762
-5.50062	0.0729952
8.53082	7.77972
11.7902	7.67738
8.03199	8.06791
7.97754	8.45708
-1.33563	-0.144225
11.4997	7.94099
11.4594	7.93987
11.4954	7.88223
11.2299	8.03347
10.7706	8.17646
10.3375	8.06682
8.45493	8.56397
11.1793	8.1983
-5.79734	2.20979
8.16263	8.53518
-5.57268	1.44685
12.8882	6.96153
7.94966	8.70142
-5.3862	0.428155
-5.53593	0.326625
7.85454	7.56469
8.14536	7.8354
12.1186	7.52361
8.21766	8.1501
10.6131	8.15297
8.10766	8.28809
7.97546	8.57144
8.17805	8.1294
8.4954	7.85587
7.99953	8.63717
8.16117	8.50701
-1.18846	-1.26711
11.1005	8.12983
11.1449	8.16613
8.20009	8.32307
10.9527	8.16958
11.9383	7.7367
11.2273	8.14081
11.3762	8.13605
11.3463	8.07097
12.2994	7.44638
-5.15821	1.42229
12.491	7.26874
-5.64716	1.64481
-5.61979	1.53363
