# Supplementary material for: Synchronization of visual perception within the human fovea
Source: Nat Neurosci. 2025 Jul 16;28(9):1959–67. doi: 10.1038/s41593-025-02011-3 (PMC12411267; doi:10.1038/s41593-025-02011-3)
Supplement: Supplementary file 6 — Source data. [file 41593_2025_2011_MOESM6_ESM.zip › fig2/2f.xlsx]

## Sheet: Midget (Periphery)
index	speed_m_s
1	1.54095
2	1.5059
3	1.35182
4	1.37987
5	1.56484
6	1.42151
7	1.48905
8	1.5489
9	1.11117
10	1.1664
11	1.3417
12	1.0353
13	1.5164
14	1.05099
15	1.29188
16	1.39012
17	1.26554
18	1.02688
19	1.37696
20	1.17862
21	1.40317
22	1.35579
23	1.44745
24	1.32204
25	1.40953
26	1.56726
27	1.36842
28	1.10462
29	1.34501
30	1.27284
31	1.54487
32	1.20566
33	1.53735
34	1.50754
35	1.42295
36	1.40928
37	1.39015
38	1.36931
39	1.26906
40	1.08031
41	1.27764
42	1.25777
43	1.16972
44	1.39901
45	0.803957
46	1.06099
47	1.13865
48	0.729882
49	1.09354
50	0.591373
51	0.843999
52	0.770838
53	1.00139
54	0.87426
55	0.814988
56	0.823926
57	0.903323
58	0.810065
59	0.90612
60	0.702345
61	0.542051
62	0.791764
63	0.863142
64	0.944184
65	0.70901
66	1.18325
67	0.869002
68	0.541077
69	0.876058
70	1.17197
71	0.843529
72	0.749081
73	0.880906
74	0.671981
75	0.878349
76	0.917247
77	1.29174
78	0.830563
79	0.725157
80	0.596523
81	0.697178
82	0.734246
83	0.597729
84	0.758241
85	0.882362
86	0.860959
87	0.884935
88	0.827614
89	1.03968
90	0.745214
91	1.00544
92	0.899607
93	0.739411
94	0.662421
95	0.817633
96	0.909751
97	0.72683
98	0.682546
99	0.776679
100	0.851954
101	0.748489
102	0.704627
103	0.761652
104	0.879523
105	1.66148
106	0.736567
107	1.13561
108	0.70938
109	0.94994
110	0.818767
111	0.872851
112	0.917987
113	0.765369
114	0.999787
115	0.722535
116	0.707798
117	0.976808
118	0.940582
119	0.83585
120	0.80443
121	0.892354
122	0.76906
123	0.857154
124	0.807451
125	0.951205
126	0.866972
127	1.03158
128	0.857877
129	0.906437
130	1.01611
131	0.677955
132	0.744848
133	0.645002
134	0.765489
135	1.11434
136	1.17983
137	0.890535
138	0.791219
139	1.02816
140	0.881732
141	0.822668
142	0.92927
143	0.924261
144	1.00072
145	0.935564
146	0.870088
147	0.852463
148	0.633697
149	0.528915
150	0.695345
151	0.575149
152	0.746239
153	0.640621
154	0.723455
155	0.630199
156	0.826247
157	0.627584
158	0.65586
159	0.976267
160	1.05505
161	0.944069
162	1.16883
163	1.01521
164	0.804367
165	0.963203
166	0.777221
167	0.943847
168	1.00827
169	1.07165
170	1.09781
171	0.930793
172	0.872258
173	0.895397
174	1.12123
175	0.533623
176	0.942497
177	1.06779
178	0.936837
179	0.75177
180	0.900492
181	1.1297
182	0.882082
183	0.961661
184	1.06463
185	1.08565
186	0.907481
187	0.674625
188	0.84039
189	1.03136
190	1.02785
191	0.944514
192	1.1653
193	1.19521
194	1.00535
195	1.06157
196	1.03355
197	0.750737
198	1.01423
199	0.964717
200	1.09425
201	1.16502
202	0.768642
203	1.10673
204	0.65091
205	0.77787
206	1.01637
207	0.816776
208	1.24262
209	0.60979
210	0.826708
211	0.801777
212	0.557524
213	0.909237
214	0.733903
215	1.0826
216	0.90096
217	1.08776
218	0.953427
219	1.05058
220	0.950214
221	1.02893
222	1.04758
223	0.901408
224	0.801328
225	0.879536
226	1.00225
227	0.92589
228	0.638334
229	0.91398
230	0.672416
231	0.663296
232	0.76583
233	0.795656
234	0.992643
235	1.1278
236	0.633359
237	0.843867
238	0.624476
239	1.06315
240	0.815565
241	0.691052
242	1.11146
243	1.15513
244	1.14753
245	1.04995
246	0.611693
247	1.21203
248	0.684661
249	1.10506
250	0.642147
251	0.691601
252	0.975334
253	0.956735
254	0.995851
255	0.682218
256	0.717976
257	1.07021
258	1.144
259	1.01311
260	1.10712
261	1.01856
262	0.676384
263	0.592235
264	1.04853
265	0.644486
266	1.06944
267	0.740948
268	1.12517
269	1.09724
270	1.10783
271	0.930064
272	0.731364
273	0.969227
274	0.779935
275	1.07701
276	0.810617
277	1.12849
278	0.940777
279	0.803212
280	1.06738
281	0.800891
282	0.633485
283	0.622964
284	0.921128
285	0.76435
286	1.01099
287	0.99951
288	1.00212
289	1.10215
290	0.852061
291	1.04061
292	0.822293
293	0.531758
294	0.765432

## Sheet: Parasol (Periphery)
index	speed_m_s
1	1.3134
2	1.36854
3	0.792031
4	1.03423
5	1.0816
6	0.926484
7	1.30784
8	0.87921
9	1.26201
10	1.30621
11	1.14869
12	1.35793
13	1.01366
14	1.2968
15	1.40855
16	0.918333
17	0.958529
18	0.758726
19	0.895107
20	1.21253
21	1.1476
22	1.07576
23	1.31059
24	1.18162
25	0.937363
26	0.791634
27	0.960001
28	0.936622
29	1.05524
30	0.721167
31	0.956166
32	1.14295
33	1.34013
34	0.621129
35	0.954196
36	1.13226
37	0.878845
38	0.940649
39	0.73097
40	0.891983
41	0.970042
42	0.73831
43	0.784776
44	1.05879
45	1.14481
46	1.0063
47	1.00033
48	0.772021
49	0.885366
50	1.40827
51	0.844416
52	1.03346
53	1.00026
54	0.998991
55	0.925624
56	0.96679
57	0.910249
58	1.25296
59	1.00036
60	1.33554
61	0.947298
62	1.14495
63	0.989595
64	1.28039
65	1.26553
66	0.954649
67	1.05777
68	0.935416
69	1.04318
70	1.08594
71	1.28272
72	0.920487
73	1.28062
74	1.23735
75	1.47077
76	1.18774
77	1.2685
78	1.18716
79	1.5114
80	1.28891
81	1.36322
82	1.3575
83	1.10504
84	0.897149
85	0.994846
86	1.29026
87	1.21798
88	1.30293
89	1.27629
90	1.40441
91	0.998631
92	1.11558
93	1.15348
94	1.10415
95	1.1317
96	0.885983
97	0.940276
98	1.1692
99	1.23865
100	0.829966
101	0.974702
102	1.14947
103	1.13048
104	1.2666
105	1.40296
106	1.16885
107	1.30172
108	1.32992
109	1.02847
110	1.28464
111	1.29022
112	1.18715
113	1.00613
114	1.00144
115	1.11301
116	1.35707
117	1.34969
118	1.2339
119	1.33991
120	1.30977
121	1.35427
122	1.32883
123	1.34928
124	1.27477
125	1.274
126	1.34662
127	1.11979
128	1.35214
129	1.37434
130	1.34625
131	1.2265
132	1.03848
133	1.23
134	1.33872
135	1.18779
136	1.25191
137	1.04032
138	1.06027
139	0.958159
140	1.26581
141	1.27044
142	1.37728
143	1.3109
144	1.31833
145	1.41756
146	1.47362
147	0.719219
148	1.12311
149	1.17576
150	0.888008
151	1.12566
152	1.10713
153	1.30395
154	0.933569
155	1.0321
156	1.27252
157	1.24195
158	1.26342
159	1.00026
160	1.13283
161	0.920947
162	1.13203
163	1.11244
164	1.20248
165	0.691729
166	1.10116
167	0.768908
168	0.765029
169	0.982216
170	1.1484
171	0.763372
172	0.574675
173	1.03056
174	0.763407
175	1.16936
176	0.600813
177	0.942917
178	0.687049
179	0.701277
180	1.23859
181	0.866165
182	1.01524
183	0.986195
184	1.12788
185	0.667939
186	0.621883
187	1.0187
188	0.949284
189	0.738329
190	0.610221
191	0.989933
192	0.840939
193	0.669925
194	0.960203
195	0.811077
196	0.782121
197	0.820782
198	0.956798
199	1.04787
200	0.687614
201	0.694133
202	1.12806
203	1.16135
204	1.17484
205	0.800023
206	0.852158
207	0.997914
208	1.03192
209	1.12925
210	1.09667
211	1.18336
212	1.09038
213	0.944845
214	1.13909
215	1.01028
216	1.10465
217	1.07274
218	0.945259
219	1.03588
220	1.07487
221	0.814324
222	0.813059
223	0.880389
224	1.00468
