# Supplementary material for: Synchronization of visual perception within the human fovea
Source: Nat Neurosci. 2025 Jul 16;28(9):1959–67. doi: 10.1038/s41593-025-02011-3 (PMC12411267; doi:10.1038/s41593-025-02011-3)
Supplement: Supplementary file 6 — Source data. [file 41593_2025_2011_MOESM6_ESM.zip › fig2/figure2.m]

% This script creates plots in Fig. 2


%% Fig. 2b

figure
ah = arrayfun(@(x) subplot(5,1, x), 1:5);
% Load the data
filename = '2b.xlsx';
data_onMidget_2b = readmatrix(filename, 'Sheet', 'fovea_onMidget');
data_onMidget_bg_2b = readmatrix(filename, 'Sheet', 'fovea_onMidget_bg');
data_offMidget_2b = readmatrix(filename,'Sheet', 'fovea_offMidget');
data_onParasol_2b = readmatrix(filename,'Sheet', 'fovea_onParasol');
data_offParasol_2b = readmatrix(filename,'Sheet', 'fovea_offParasol');
umapCoordinatesFovea = readmatrix(filename,'Sheet', 'umap_coordinates');

colormap 'hot'
imagesc(ah(1), data_onMidget_2b)
imagesc(ah(2), data_onMidget_bg_2b)
imagesc(ah(3), data_offMidget_2b)
imagesc(ah(4), data_onParasol_2b)
imagesc(ah(5), data_offParasol_2b)
sgtitle('Fig. 2b')

figure
scatter(umapCoordinatesFovea(:, 1), umapCoordinatesFovea(:, 2), 50, 'filled')

%% Fig. 2c

figure
ah = arrayfun(@(x) subplot(5,1, x), 1:4);
% Load the data
filename = '2c.xlsx';
data_onMidget_2c = readmatrix(filename, 'Sheet', 'periphery_onMidget');
data_onParasol_2c = readmatrix(filename,'Sheet', 'periphery_onParasol');
data_offParasol_2c = readmatrix(filename,'Sheet', 'periphery_offParasol');
data_onoff_2c = readmatrix(filename,'Sheet', 'periphery_onoff');
umapCoordinatesPeriphery = readmatrix(filename,'Sheet', 'umapCoordinates');

colormap 'hot'
imagesc(ah(1), data_onMidget_2c)
imagesc(ah(2), data_onParasol_2c)
imagesc(ah(3), data_offParasol_2c)
imagesc(ah(4), data_onoff_2c)

sgtitle('Fig. 2c')

figure
scatter(umapCoordinatesPeriphery(:, 1), umapCoordinatesPeriphery(:, 2), 50, 'filled')

%% Fig. 2d

figure
ah = arrayfun(@(x) subplot(5,1, x), 1:4);
% Load the data
filename = '2d.xlsx';
data_onMidget_2d = readmatrix(filename, 'Sheet', 'mPeriphery_onMidget');
data_onParasol_2d = readmatrix(filename,'Sheet', 'mPeriphery_onParasol');
data_offParasol_2d = readmatrix(filename,'Sheet', 'mPeriphery_offParasol');
data_onoff_2d = readmatrix(filename,'Sheet', 'mPeriphery_onoff');
umapCoordinatesmPeriphery = readmatrix(filename,'Sheet', 'umapCoordinates');

% Display as image
colormap 'hot'
imagesc(ah(1), data_onMidget_2d)
imagesc(ah(2), data_onParasol_2d)
imagesc(ah(3), data_offParasol_2d)
imagesc(ah(4), data_onoff_2d)

sgtitle('Fig. 2d')

figure
scatter(umapCoordinatesmPeriphery(:, 1), umapCoordinatesmPeriphery(:, 2), 50, 'filled')


%% Fig. 2e-f
hex2rgb = @(hex) reshape(sscanf(hex(2:end), '%2x%2x%2x') / 255, 1, 3);
colorMidget = hex2rgb('#7D287E');
colorParasol = hex2rgb('#268B43');
dataTableFig2ePath = '2e.xlsx';
dataTableFig2fPath = '2f.xlsx';
sheetNames = sheetnames(dataTableFig2ePath);
sheetNamesCellArray = cellstr(sheetNames);
midgetFovea = readtable(dataTableFig2ePath, 'Sheet', 'Midget (Fovea)');
parasolFovea = readtable(dataTableFig2ePath, 'Sheet', 'Parasol (Fovea)');
midgetPeriphery = readtable(dataTableFig2ePath, 'Sheet', 'Midget (Periphery)');
parasolPeriphery = readtable(dataTableFig2ePath, 'Sheet', 'Parasol (Periphery)');
midgetPeripheryMacaque = readtable(dataTableFig2fPath, 'Sheet', 'Midget (Periphery)');
parasolPeripheryMacaque = readtable(dataTableFig2fPath, 'Sheet', 'Parasol (Periphery)');
nMidgetFovea = numel(midgetFovea.speed_m_s);
nParasolFovea = numel(parasolFovea.speed_m_s);
nMidgetPeriphery = numel(midgetPeriphery.speed_m_s);
nParasolPeriphery = numel(parasolPeriphery.speed_m_s);
nMidgetPeripheryMacaque = numel(midgetPeripheryMacaque.speed_m_s);
nParasolPeripheryMacaque = numel(parasolPeripheryMacaque.speed_m_s);

figure
ah = arrayfun(@(x) subplot(1, 2, x), 1:2);

% (1)
b(1) = boxchart(ah(1), ones(nMidgetFovea, 1), midgetFovea.speed_m_s, 'JitterOutliers', 'on', 'MarkerStyle', 'none', 'BoxFaceColor', colorMidget, 'BoxEdgeColor', 'none', 'BoxFaceAlpha', 0.6, 'BoxWidth', 0.5);
hold(ah(1), 'on')
b(2) = boxchart(ah(1), 2*ones(nParasolFovea, 1), parasolFovea.speed_m_s, 'JitterOutliers', 'on', 'MarkerStyle', 'none', 'BoxFaceColor', colorParasol, 'BoxEdgeColor', 'none', 'BoxFaceAlpha', 0.6, 'BoxWidth', 0.5);
text(1, 1.1, ['N = ' num2str(nMidgetFovea)], 'HorizontalAlignment', 'center', 'VerticalAlignment', 'top', 'Parent', ah(1));
text(2, 1.1, ['N = ' num2str(nParasolFovea)], 'HorizontalAlignment', 'center', 'VerticalAlignment', 'top', 'Parent', ah(1));
b(3) = boxchart(ah(1), 3*ones(nMidgetPeriphery, 1), midgetPeriphery.speed_m_s, 'JitterOutliers', 'on', 'MarkerStyle', 'none', 'BoxFaceColor', colorMidget, 'BoxEdgeColor', 'none', 'BoxFaceAlpha', 0.6, 'BoxWidth', 0.5);
b(4) = boxchart(ah(1), 4*ones(nParasolPeriphery, 1), parasolPeriphery.speed_m_s, 'JitterOutliers', 'on', 'MarkerStyle', 'none', 'BoxFaceColor', colorParasol, 'BoxEdgeColor', 'none', 'BoxFaceAlpha', 0.6, 'BoxWidth', 0.5);
text(3, 1.5, ['N = ' num2str(nMidgetPeriphery)], 'HorizontalAlignment', 'center', 'VerticalAlignment', 'top', 'Parent', ah(1));
text(4, 1.5, ['N = ' num2str(nParasolPeriphery)], 'HorizontalAlignment', 'center', 'VerticalAlignment', 'top', 'Parent', ah(1));
legendStr = {...
    sprintf('Midget (Fovea) %.2f %s %.2f', median(midgetFovea.speed_m_s), char(177), std(midgetFovea.speed_m_s)), ...
    sprintf('Parasol (Fovea) %.2f %s %.2f', median(parasolFovea.speed_m_s), char(177), std(parasolFovea.speed_m_s)), ...
    sprintf('Midget (Periphery) %.2f %s %.2f', median(midgetPeriphery.speed_m_s), char(177), std(midgetPeriphery.speed_m_s)), ...
    sprintf('Parasol (Periphery) %.2f %s %.2f', median(parasolPeriphery.speed_m_s), char(177), std(parasolPeriphery.speed_m_s)), ...
    };
legend(ah(1), legendStr, 'Location', 'southeast')
for ii = 1: 4
    b(ii).BoxMedianLineColor = 'k';
end
set(ah(1), 'XTick', 1:4, 'XTickLabel', sheetNamesCellArray);
ylim(ah(1), [0 1.6])
title(ah(1), 'Fig. 2e')

% (2)
b(1) = boxchart(ah(2), ones(nMidgetPeripheryMacaque, 1), midgetPeripheryMacaque.speed_m_s, 'JitterOutliers', 'on', 'MarkerStyle', 'none', 'BoxFaceColor', colorMidget, 'BoxEdgeColor', 'none', 'BoxFaceAlpha', 0.6, 'BoxWidth', 0.5);
hold(ah(2), 'on')
b(2) = boxchart(ah(2), 2*ones(nParasolPeripheryMacaque, 1), parasolPeripheryMacaque.speed_m_s, 'JitterOutliers', 'on', 'MarkerStyle', 'none', 'BoxFaceColor', colorParasol, 'BoxEdgeColor', 'none', 'BoxFaceAlpha', 0.6, 'BoxWidth', 0.5);
text(1, 1.6, ['N = ' num2str(nMidgetPeripheryMacaque)], 'HorizontalAlignment', 'center', 'VerticalAlignment', 'top', 'Parent', ah(2));
text(2, 1.6, ['N = ' num2str(nParasolPeripheryMacaque)], 'HorizontalAlignment', 'center', 'VerticalAlignment', 'top', 'Parent', ah(2));
for ii = 1: 2
    b(ii).BoxMedianLineColor = 'k';
end
legendStr = {...
    sprintf('Midget (Periphery - macaque) %.2f %s %.2f', median(midgetPeripheryMacaque.speed_m_s), char(177), std(midgetPeripheryMacaque.speed_m_s)), ...
    sprintf('Parasol (Periphery - macaque) %.2f %s %.2f', median(parasolPeripheryMacaque.speed_m_s), char(177), std(parasolPeripheryMacaque.speed_m_s)), ...
    };
legend(ah(2), legendStr, 'Location', 'southeast')
set(ah(2), 'XTick', 1:4, 'XTickLabel', sheetNamesCellArray);
ylim(ah(2), [0 1.6])
title(ah(2), 'Fig. 2f')
