# Supplementary material for: Synchronization of visual perception within the human fovea
Source: Nat Neurosci. 2025 Jul 16;28(9):1959–67. doi: 10.1038/s41593-025-02011-3 (PMC12411267; doi:10.1038/s41593-025-02011-3)
Supplement: Supplementary file 7 — Source data. [file 41593_2025_2011_MOESM7_ESM.zip]

Archive with 14 entries (13 files):
- fig3/
- fig3/3c.xlsx
- fig3/3cd.xlsx
- fig3/3e.xlsx
- fig3/3f.xlsx
- fig3/3g.xlsx
- fig3/3h.xlsx
- fig3/axonNumberProperlyNormalized.csv
- fig3/figure3.m
- fig3/NodalSolution.xlsx
- fig3/RetinaModel.mat
- fig3/RetinaModel_supportData.xlsx
- fig3/rgcdensity.xlsx
- fig3/XYZ_trajectories.csv
