# Supplementary material for: Synchronization of visual perception within the human fovea
Source: Nat Neurosci. 2025 Jul 16;28(9):1959–67. doi: 10.1038/s41593-025-02011-3 (PMC12411267; doi:10.1038/s41593-025-02011-3)
Supplement: Supplementary file 7 — Source data. [file 41593_2025_2011_MOESM7_ESM.zip › fig3/3e.xlsx]

## Sheet: Sheet1
Orientation (data)	Orientation (model)
8.80873	-24.7078
173.302	152.656
164.673	150.067
175.695	147.435
176.144	144.636
170.341	141.902
166.084	139.014
162.242	136.228
157.855	133.709
154.552	130.701
147.821	128.349
143.268	125.596
140.837	122.968
138.055	121.112
135.994	118.737
133.998	116.078
129.95	115.588
125.485	116.379
123.161	121.869
120.754	144.169
118.974	58.6711
118.799	75.262
118.577	76.5682
118.942	76.7526
118.839	76.4769
118.923	73.7223
128.725	71.0341
141.647	68.4941
179.837	245.638
19.8031	62.6071
23.511	59.964
26.0167	57.0891
32.3086	53.8781
36.0328	50.9242
23.068	48.0842
18.0327	45.4696
17.4846	42.7892
15.0744	40.0269
12.592	37.2624
11.3545	34.5346
9.50867	31.7561
6.05924	28.9348
3.19622	26.0574
0.725438	23.3776
179.212	154.967
174.224	152.3
178.756	149.607
179.616	146.791
175.309	143.963
167.58	141.121
162.623	138.125
158.531	135.121
154.237	132.341
151.724	129.401
148.036	127.003
142.859	124.001
140.796	121.127
138.201	118.152
134.188	115.338
131.607	112.952
128.273	111.214
124.068	108.925
120.966	107.402
119.714	119.894
119.121	74.4885
117.63	85.5832
115.681	83.943
115.966	82.2236
116.85	79.0763
112.892	76.0526
117.656	72.7562
151.164	69.8269
19.5903	66.9443
27.4532	64.2032
30.0291	60.9217
37.4051	57.3655
51.9265	54.4146
65.1563	51.6593
40.2591	48.9013
22.7894	45.9312
19.9431	42.9272
17.7932	40.2754
14.415	37.4875
12.8539	34.6551
11.1335	31.8351
8.64849	28.959
5.04937	26.0711
179.886	203.39
175.832	154.85
7.43911	-27.7653
4.56903	-30.6072
178.416	146.562
173.391	143.763
166.326	140.764
160.718	137.815
156.164	134.913
152.848	131.733
150.271	128.698
146.375	125.639
141.823	122.56
139.815	119.983
137.236	116.825
133.534	112.709
129.949	110.35
127.454	107.627
124.221	103.642
121.649	96.377
120.271	96.228
119.39	93.1383
115.811	93.5358
112.095	90.076
114.093	84.5852
116.918	81.2873
114.171	78.3468
97.839	75.0389
48.4196	71.5528
34.6588	67.9473
36.6682	64.9277
37.3994	61.6623
41.2433	58.0949
49.0842	54.9296
55.9835	52.3795
41.5741	49.3446
25.3136	46.2025
21.2847	43.074
20.0671	40.4252
12.7976	37.6416
9.76289	34.7015
11.7615	31.7287
9.68465	28.7875
7.5128	25.9525
2.35129	23.2621
7.24168	-25.1096
11.4039	-27.8558
5.38974	-30.6891
177.847	146.474
172.545	143.703
166.098	140.619
159.096	137.512
155.011	134.428
152.64	131.187
148.906	128.311
143.475	125.111
139.641	121.812
137.258	119.097
134.535	115.644
131.955	111.952
129.845	108.236
126.923	104.579
124.463	99.2315
121.716	91.7941
119.748	72.6853
117.26	123.944
112.643	102.438
109.957	93.4484
110.59	87.1172
111.666	83.4193
108.432	80.4843
91.4512	76.315
70.7034	72.6346
56.2284	69.0961
52.2479	65.9428
48.3841	62.666
42.2152	59.307
39.0463	55.8679
37.8853	52.4634
34.0595	49.6343
29.3197	46.5201
27.0702	43.3295
23.5848	40.5949
18.3896	37.6035
18.7148	34.4006
15.0874	31.3681
12.2101	28.4966
10.0001	25.7174
6.06429	23.0213
11.3212	-25.0834
7.67284	-27.8927
1.43923	-30.7002
175.565	146.5
169.994	143.671
164.56	140.727
158.205	137.69
153.613	134.654
151.193	131.355
147.223	128.073
141.814	125.008
137.844	121.764
135.295	118.32
132.012	114.693
130.349	111.255
128.215	106.848
124.672	101.872
122.046	96.932
119.574	88.2829
116.451	60.5392
111.803	150.221
108.823	106.219
108.293	96.4367
107.87	90.0059
105.229	85.5359
99.3786	81.0967
87.7836	77.2372
74.638	73.799
61.7052	69.8904
55.4226	66.3053
51.3487	62.4061
46.2325	58.9807
40.058	55.5772
35.6043	51.9687
31.4446	48.9456
30.7247	46.0334
30.8399	42.9819
27.7694	39.7445
27.904	36.7939
36.5622	33.8283
30.9161	30.9624
18.4761	28.1735
11.0878	25.4348
6.82325	22.7427
10.8241	-24.7218
5.0584	-27.4167
177.15	149.908
170.562	147.247
167.179	144.19
163.177	141.165
156.704	137.922
151.541	134.643
149.32	131.512
146.362	128.32
142.042	124.971
137.866	121.674
135.351	117.959
131.892	114.404
129.448	110.844
125.444	106.401
121.616	100.519
119.673	95.6414
116.888	86.6143
113.279	60.1849
109.498	152.189
107.221	110.056
106.797	99.1012
107.293	92.9484
106.617	86.271
96.1188	81.4975
84.8163	77.779
73.2118	73.6219
62.689	69.6309
56.4272	65.8425
51.8691	62.1139
48.1897	58.8157
43.4941	55.218
38.3449	51.7023
33.7472	48.4627
32.9919	45.5616
33.1479	42.256
28.7212	38.9667
25.97	36.0146
28.4435	33.2732
33.5768	30.5327
27.7433	27.8213
11.9236	25.006
6.74987	22.2143
8.20965	-23.9407
3.87713	-26.7704
174.701	150.658
168.033	147.859
165.183	144.834
161.206	141.828
156.374	138.672
151.607	135.604
149.371	132.012
146.99	128.968
142.779	125.553
138.584	122.482
135.31	118.952
132.718	114.907
128.602	111.443
123.631	107.181
120.214	101.462
117.747	96.1266
116.472	88.0505
114.168	64.8281
110.771	163.457
109.345	113.027
110.049	101.02
110.86	93.411
108.739	86.9502
93.6304	81.9177
79.3949	78.0391
69.9123	73.4505
63.5067	69.5586
58.1817	65.4701
53.2949	61.804
49.4885	58.322
46.0311	54.8468
42.4559	51.5342
40.0069	48.2236
41.2768	45.0361
41.4059	41.7676
34.1572	38.5799
27.9513	35.485
25.7949	32.7414
29.7163	30.0052
30.4112	27.2087
19.8924	24.4228
12.0883	21.6275
4.34808	-23.1919
1.21034	-25.8867
174.018	151.414
168.515	148.581
163.156	145.757
160.235	142.79
156.266	139.615
151.623	136.456
149.411	132.868
147.327	129.521
143.084	126.264
138.206	123.161
134.841	119.523
132.408	115.402
127.612	111.434
122.638	107.082
120.655	101.819
118.659	96.1031
117.397	89.2217
115.787	68.7045
112.323	179.216
111.589	114.357
112.419	99.0759
111.736	92.6762
107.568	87.4904
91.0511	81.8425
76.4111	76.7971
68.9513	72.9397
64.5088	69.0479
59.6579	65.2828
54.7731	61.2648
50.999	57.4554
47.634	53.8332
44.4573	50.4128
41.5372	46.9819
41.0659	43.8156
42.7246	40.7963
40.2453	37.8106
32.6391	34.8747
25.3914	31.8708
21.8255	29.2732
27.097	26.5553
21.8446	23.7767
15.5684	20.9751
178.737	157.762
175.257	155.264
172.524	152.655
169.399	149.857
164.143	146.944
159.553	143.984
155.69	140.821
151.671	137.633
149.092	134.145
146.254	131.069
142.532	127.896
137.288	124.368
134.231	121.097
130.952	117.42
126.73	112.531
123.121	108.34
120.687	103.414
118.214	97.1397
116.699	90.1811
114.853	71.9942
112.418	183.275
111.337	109.955
110.815	99.2399
108.55	93.042
97.2602	86.2798
88.4006	81.4581
78.0043	76.4785
71.3526	71.9528
66.3376	68.0781
60.7237	64.4887
55.9703	60.5165
51.7163	56.7497
47.4889	53.0339
43.8814	49.1861
40.6559	45.6063
39.2062	42.3436
42.5083	39.4674
42.9808	36.6354
39.7685	33.7256
31.6656	30.7365
26.1282	28.0867
22.9821	25.5527
16.2502	22.9748
12.7951	20.2545
174.588	158.901
171.103	156.484
170.139	153.657
169.53	150.783
166.992	147.924
159.924	144.984
153.558	142.132
151.051	139.346
147.498	136.075
144.371	132.464
141.477	129.368
137.26	125.856
132.836	122.781
128.823	118.824
125.706	114.342
122.506	110.441
118.46	105.764
116.301	99.4164
114.645	91.9603
113.311	77.467
111.318	182.164
109.195	111.005
106.218	100.651
101.541	90.7684
94.6118	84.394
89.1592	79.6733
80.2233	75.4445
73.4135	70.7944
67.4077	66.9008
60.9764	63.0698
55.5975	59.2261
50.558	55.3183
45.4414	51.5691
41.4714	48.0801
38.9551	44.4813
38.8547	41.0856
41.7134	38.2873
39.7464	35.4654
35.1518	32.5359
30.8055	29.6286
30.3177	26.953
31.6615	24.4344
21.843	21.8616
13.7446	19.1336
172.936	160.015
169.189	157.496
168.123	154.484
169.036	151.733
167.588	149.494
160.164	146.453
153.66	143.559
149.995	140.738
146.251	137.614
142.856	134.04
140.17	130.845
136.696	127.509
131.579	123.657
126.965	119.624
124.19	115.678
118.955	111.734
114.378	107.122
113.341	101.31
112.455	93.5499
111.175	83.2904
108.96	197.907
106.228	116.455
102.631	95.8019
97.0218	88.4122
94.8774	83.6191
91.8953	78.7514
81.1597	74.4125
73.1451	69.7867
67.8303	65.1466
60.7232	61.4888
54.7609	57.4075
50.0459	53.542
44.3689	49.9354
40.0908	46.5221
37.9794	43.2698
36.9685	40.1216
36.1861	37.1691
34.4538	34.2779
31.7362	31.4126
26.8115	28.5794
24.909	25.8816
27.5844	23.2766
22.9351	20.2714
17.5538	17.3688
172.918	161.288
168.998	158.625
167.678	156.097
166.016	153.692
165.738	151.288
161.373	148.32
155.244	145.382
151.672	142.565
146.288	139.348
142.24	136.102
137.921	133.068
134.018	130.053
129.841	126.64
126.429	122.707
123.878	118.833
116.741	114.667
112.244	110.236
111.628	104.921
110.672	98.4958
108.706	90.0854
105.083	48.3303
103.007	114.272
101.75	93.0021
97.5817	86.5127
95.8049	82.8465
91.9599	77.4734
79.8552	72.6782
70.4862	68.0209
67.0738	64.1712
61.5142	59.969
54.2203	56.0203
49.8978	51.9644
45.5286	48.433
40.9814	45.0065
38.1412	41.6065
34.3989	38.322
31.3271	35.0686
29.4647	32.4052
28.1706	29.7589
26.66	27.1124
25.0827	24.1655
23.0064	21.1685
18.6171	18.3527
16.1547	15.6228
0.238886	-16.6202
170.545	160.721
168.87	157.877
165.383	155.238
166.226	152.727
162.586	149.978
157.272	147.263
152.161	144.319
147.879	141.306
142.855	138.305
137.546	135.313
133.89	132.237
131.104	128.953
127.992	125.259
123.827	121.621
116.989	116.977
112.376	111.905
111.585	107.85
109.76	103.449
106.63	96.5261
102.163	74.41
100.047	104.205
99.4769	92.8567
97.1208	86.088
92.3528	79.8649
87.0908	74.7956
77.9644	70.1556
69.5702	65.5103
65.2307	61.3072
61.8562	57.5739
55.6738	53.6394
49.4299	49.6597
45.5907	46.0236
42.1356	42.5852
38.7764	39.2744
34.712	36.0937
30.7701	33.1107
26.604	30.2794
24.3134	27.8235
24.8336	25.3525
25.7744	22.2479
24.5962	19.2305
20.6843	16.484
16.8951	13.9147
17.0819	-14.6714
177.959	162.782
171.911	159.986
167.02	157.324
165.134	154.619
161.985	152.186
158.152	149.756
152.843	146.767
149.991	143.668
145.312	140.727
140.563	137.679
136.304	134.325
133.095	130.804
129.133	127.316
123.768	123.514
118.48	118.716
114.395	113.238
113.023	108.587
109.369	104.268
106.082	97.548
102.662	91.5723
99.9424	92.3815
96.9136	90.9716
93.5343	84.938
87.5539	77.6633
81.8007	72.8198
75.3816	68.1389
69.6586	63.6962
64.1206	59.4768
59.8817	55.583
55.3115	51.1044
48.9174	47.1013
43.8809	43.5404
41.0799	40.1619
38.3175	36.8967
35.7739	34.0251
33.514	31.2359
28.7047	28.5399
23.8444	26.0659
22.6123	23.3951
22.6465	20.4208
23.402	17.5499
23.7526	14.7954
19.0415	12.3179
15.2698	-15.3267
178.653	162.003
168.379	159.678
163.951	157.037
161.605	154.261
158.658	151.868
155.138	149.043
151.724	146.01
147.765	142.963
141.713	140.044
137.198	137.096
134.298	134.022
130.595	129.795
125.018	126.651
119.719	122.841
115.628	118.022
112.518	113.898
108.806	108.677
106.943	97.0286
105.383	88.0492
102.426	96.9864
96.1309	92.602
89.3746	84.0915
83.8513	76.1211
79.7969	70.7986
74.1141	65.6616
69.9682	61.062
63.8751	56.7898
57.9684	52.5649
53.591	48.3614
49.6546	44.6092
44.0056	41.0997
39.0823	37.7837
35.9729	34.8273
35.746	32.1173
35.794	29.4852
32.9507	26.9336
25.5771	24.3043
21.2209	21.3432
19.0113	18.4165
20.0756	15.5828
22.4158	12.852
19.5232	10.4413
35.8496	-13.5778
13.0569	-15.8151
171.788	161.891
164.288	159.317
161.394	156.813
159.558	154.476
156.091	152.077
151.982	149.586
147.051	146.096
142.027	143.403
136.948	141.017
132.976	137.628
130.215	133.087
126.222	129.583
119.876	125.432
115.497	121.201
111.819	117.793
108.731	111.19
106.949	100.346
104.581	80.0966
101.579	111.819
93.4294	92.0957
86.0642	81.558
81.1672	75.0036
77.4673	68.8653
72.8895	62.7364
69.4984	57.314
63.3527	53.5581
56.7868	49.6315
52.0698	45.7254
49.3489	42.0587
45.9009	38.6492
40.3813	35.4594
35.2556	32.4474
35.7395	29.5835
34.0536	26.8414
29.8263	24.196
24.802	21.5918
20.3014	18.9352
17.2906	16.1267
16.3252	13.3692
18.415	10.7003
18.3806	8.47322
55.3765	-8.89554
46.3712	-10.8374
29.4591	-13.2073
179.157	164.645
165.808	162.113
161.688	159.713
161.292	157.389
157.261	154.85
151.889	152.454
146.442	149.274
142.702	146.132
138.224	143.979
133.679	140.585
131.285	136.926
128.23	133.305
122.795	129.096
116.733	123.569
113.316	117.896
110.765	111.315
108.806	102.691
105.407	92.217
102.188	127.991
91.834	91.5798
82.3064	79.7638
77.5437	73.6342
73.3236	67.4931
70.7971	61.4938
67.9795	56.0662
61.6766	50.8892
55.188	46.36
50.2808	42.2604
47.4548	38.4803
45.572	35.028
41.6526	31.5281
36.5018	28.9868
33.743	26.5791
35.0935	23.946
29.7165	21.3823
25.1481	18.7997
21.3711	16.2375
17.3115	13.7951
14.0441	11.1155
12.4372	8.61075
14.7731	6.43994
40.8172	-6.37126
41.2461	-8.21666
27.8685	-10.6464
0.855593	-12.8181
168.458	164.764
164.48	162.351
162.193	160.049
160.238	157.711
154.988	155.278
149.791	152.553
145.299	149.691
139.795	146.716
135.541	143.473
133.365	140.501
129.769	137.154
124.421	132.844
118.178	127.363
114.922	120.509
113.415	111.25
111.533	104.303
109.374	86.1119
107.353	159.01
93.2965	97.9957
81.9246	83.2419
75.6357	73.6686
68.2998	63.1033
66.0841	56.7878
63.8473	51.6594
59.6434	46.3007
53.8465	41.2875
48.1099	37.7754
43.2302	34.5322
41.315	31.3397
39.648	28.068
37.0841	25.2713
35.1644	23.1467
32.9077	20.9555
27.6342	18.5636
24.569	16.0041
21.868	13.5081
18.8576	11.1281
15.5839	8.83906
11.9602	6.51417
7.95583	4.36681
26.8856	-4.06397
25.0066	-5.82642
11.8771	-7.94851
179.649	170.132
172.344	167.848
167.46	165.588
164.295	163.208
164.416	161.045
161.992	158.905
155.07	156.532
148.767	154.021
142.367	151.231
138.202	148.586
134.583	145.709
131.104	141.372
126.514	136.63
120.35	131.407
115.411	125.496
112.87	117.821
113.324	97.4823
113.637	70.8483
110.213	167.162
94.1533	102.485
79.792	84.7091
73.2071	72.692
63.8363	62.5383
59.764	53.4252
58.284	48.0659
53.8878	42.9118
48.9224	37.9117
43.224	33.9912
37.9801	31.0273
35.9621	27.9467
35.2176	24.9031
33.0199	21.9951
30.3532	19.9589
24.4748	17.8474
21.6787	15.0173
21.4316	12.5099
19.0145	10.2488
16.7867	8.07533
15.1914	5.95887
10.7474	4.06664
178.035	181.818
22.8448	-1.17767
17.368	-2.95093
7.56109	-5.03979
1.35348	-7.12609
177.131	170.831
170.833	168.645
167.127	166.374
166.762	164.27
168.396	162.161
163.991	160.106
153.933	157.761
145.974	155.12
141.406	152.576
137.381	149.517
134.273	145.833
129.555	140.959
124.292	136.712
116.764	128.915
111.922	119.141
114.397	101.484
118.218	67.274
112.063	180.585
91.2432	123.978
74.1858	86.4728
66.27	65.5168
57.7552	57.4313
53.6889	48.9434
51.2984	42.4828
46.7147	38.3939
41.904	34.3927
37.9557	30.4178
33.4207	27.6621
30.3379	24.8578
28.6958	22.0232
28.0379	19.2704
25.4245	16.9339
20.3473	14.2655
17.9622	11.5893
16.4083	9.06242
13.9354	6.99585
10.4539	4.9998
7.03527	2.79469
0.966271	0.937047
172.678	179.302
21.8422	1.59337
15.9186	-0.235419
8.79664	-2.12529
3.80438	-3.87093
179.575	174.075
174.341	172.141
171.445	170.171
168.47	167.893
168.367	165.773
169.871	163.936
160.464	161.652
151.204	159.082
147.418	156.762
146.096	153.769
142.514	150.32
137.028	146.776
131.804	141.602
125.333	134.563
119.371	123.376
117.479	105.904
50.7996	66.611
49.0975	53.1118
47.7991	44.3714
45.5202	37.0912
42.398	33.3033
38.4618	29.1265
33.5528	25.0776
29.7618	22.9846
26.2692	20.4352
23.8748	18.0001
22.9316	15.568
20.8474	12.9569
17.1173	10.8406
13.5245	8.50123
10.6172	6.01486
8.86127	4.02292
5.97163	1.93647
173.52	179.848
177.076	177.999
2.32651	-3.47375
20.4055	4.63107
14.5861	2.72122
9.20262	0.976494
5.44749	-0.735257
1.7404	-2.67602
178.897	175.417
176.4	173.428
170.419	171.467
169.174	169.423
171.503	167.685
165.798	165.595
157.709	163.672
153.879	161.596
152.213	159.048
148.832	155.894
144.737	152.984
141.877	147.922
138.752	142.861
136.901	133.671
20.4801	54.6319
34.2855	43.153
39.1227	37.6884
39.5141	32.3702
38.191	28.4993
34.5183	24.1552
29.422	20.4658
24.8401	18.4173
22.3274	16.2877
19.9021	14.0045
17.0566	11.4749
15.2155	8.75842
14.3476	6.79394
10.7193	4.79948
6.53355	2.81784
3.52652	0.889439
178.809	179.082
178.433	177.101
1.86514	-4.74869
2.92433	-6.07563
20.2942	7.58322
14.1886	5.93508
10.2626	4.06478
7.94659	2.41013
5.62968	0.546761
3.94315	-1.05782
1.03756	-3.16759
174.649	175.372
172.63	173.327
177.744	171.534
177.478	170.01
169.024	168.344
159.891	166.39
157.513	164.068
155.354	160.987
152.504	158.704
150.654	154.808
148.306	150.801
143.703	145.692
3.57923	41.0481
19.2759	35.7669
27.2719	30.3971
30.4522	25.6753
30.3856	23.2607
30.1102	19.7302
25.5056	16.3864
20.2012	14.2601
18.0519	12.0858
15.3707	10.1008
12.595	7.68074
11.7952	5.13769
13.1706	3.04644
9.71288	1.17428
4.01346	-0.801802
179.726	177.251
177.643	175.629
0.432699	-5.96928
0.22484	-7.53073
174.804	170.966
21.631	10.6344
15.0891	9.09868
12.2777	7.30184
11.7597	5.56287
8.33131	4.11767
5.41374	2.43586
3.17178	0.514173
179.515	178.938
175.855	177.623
1.24514	-3.55849
7.14179	-5.54638
1.59995	-7.527
170.483	171.081
164.528	169.091
162.522	166.955
158.584	164.788
157.769	162.038
155.927	159.436
151.906	157.367
148.706	154.733
3.1427	29.567
13.1333	26.0842
17.2374	24.1896
20.054	19.9907
19.4831	17.2985
19.7611	14.6648
17.4633	12.4571
14.2983	9.76941
12.1841	6.92959
10.5458	5.07668
8.69389	3.45718
8.07116	1.72457
9.08171	-0.483163
7.24977	-2.4082
2.52329	-4.29168
176.965	173.889
0.0898923	-7.73681
3.04442	-9.23167
179.239	169.24
172.232	167.824
21.7482	13.5218
15.4068	12.2575
14.0339	10.5791
15.2054	9.05645
12.0032	7.61249
8.0216	5.98993
6.27524	4.8186
4.31606	3.23586
0.0845473	2.29941
179.842	181.095
4.44536	-1.19966
7.04273	-2.97466
5.25844	-4.3062
173.116	174.221
171.154	172.391
167.471	170.665
164.817	168.846
163.937	166.433
159.456	166.262
155.1	167.6
160.435	171.911
3.65363	1.0164
0.263576	9.83202
1.3068	17.4603
5.79573	18.8493
9.75359	18.5704
10.0481	16.7176
7.58601	14.8116
6.87925	11.9085
9.1001	9.14869
8.33063	7.63392
6.60976	5.72618
5.17455	2.61632
4.55452	0.825815
4.43976	-0.815145
4.39642	-2.8769
4.03028	-4.49962
3.87596	-5.97731
1.22425	-7.84629
175.303	170.422
0.230186	-10.9399
3.03881	-12.3465
176.549	166.136
167.26	164.664
21.0284	16.8995
17.2902	15.5353
16.4264	14.0211
17.3022	12.48
16.3511	11.15
13.2996	9.96845
10.6626	8.91901
8.95517	7.46357
5.82142	6.35844
2.70516	5.53421
2.80317	3.47515
8.49513	1.79845
14.6866	0.763061
4.16145	-0.545158
177.866	177.426
175.647	175.715
172.809	174.237
172.384	173.725
167.636	173.704
161.162	175.201
162.547	177.276
177.969	182.93
1.08089	7.28129
2.66736	10.5009
6.00734	12.3427
6.96666	12.7487
3.6684	10.916
179.529	189.576
178.181	187.059
179.787	184.491
1.06564	2.89716
178.957	181.059
177.938	178.893
178.54	176.837
0.628082	-5.31999
0.354876	-7.5535
179.417	171.179
0.120897	-9.65848
178.903	168.401
176.041	166.542
176.597	165.614
179.721	164.227
170.894	162.772
163.639	161.582
24.3978	20.479
20.0263	18.965
17.4804	17.7894
18.8714	16.5085
19.5648	15.2943
18.7542	14.0104
16.9844	12.7218
14.3674	11.5512
10.7768	10.6051
6.48242	9.58066
5.60108	7.93259
8.09804	6.72911
13.4699	5.85295
13.3585	4.17024
5.86533	2.87403
2.40707	1.07957
179.456	180.168
178.584	179.666
174.594	179.463
168.241	179.668
167.267	181.581
179.156	183.125
3.28828	5.51905
2.73442	7.70611
4.75627	7.5427
2.76742	7.51826
177.794	186.036
173.351	184.51
173.593	182.676
174.767	180.401
174.685	178.648
172.319	176.26
170.83	173.736
173.196	172.359
175.118	170.504
174.756	168.312
175.096	167.199
176.485	166.077
174.865	164.743
171.855	163.235
172.288	162.096
174.024	160.746
167.788	159.475
163.839	158.241
27.2383	24.0606
21.4544	22.4149
18.2491	21.3917
20.1422	20.514
21.9296	19.2958
21.0566	17.9066
18.8733	17.2044
16.1069	16.3956
14.8501	15.0281
11.1885	13.8798
9.82986	12.7932
10.9103	11.3715
12.0302	10.2099
13.3407	8.83356
11.3951	7.86875
7.47182	6.24708
5.19201	5.30107
6.08861	4.41722
2.96377	3.73176
178.292	183.007
175.504	184.268
178.257	184.363
177.698	183.914
178.97	185.198
2.97782	4.45938
178.096	183.514
170.784	181.894
168.705	180.148
169.191	178.279
170.048	176.243
169.858	173.994
168.462	171.525
167.045	169.151
167.776	167.779
169.917	166.235
170.212	164.607
170.096	163.253
169.932	161.898
167.165	160.625
163.371	159.735
163.626	158.405
165.483	157.176
163.969	156.012
162.21	154.881
29.4722	27.4698
23.0619	26.171
20.0093	24.9883
21.3842	23.9765
22.2645	23.0752
23.0015	22.0979
20.9375	21.3484
18.6861	20.6139
18.4804	19.4594
16.787	18.3899
15.9328	17.4436
16.7743	16.2224
16.0383	14.5132
15.3015	13.4969
13.9727	12.3839
11.0997	11.4575
8.09863	10.1586
10.2551	8.89799
13.6589	7.52397
13.781	6.49483
9.66745	6.36422
5.1973	5.31457
179.56	184.421
178.61	182.779
0.753239	1.44627
173.64	180.016
168.67	178.193
167.827	176.263
166.376	173.37
166.077	171.379
165.921	169.718
164.832	167.228
163.527	165.048
163.228	163.689
164.449	161.712
165.969	160.167
164.96	159.048
163.669	157.617
161.96	156.662
160.634	155.742
160.633	154.652
157.921	153.55
157.659	152.404
159.095	151.29
29.6041	30.7442
24.9082	30.3786
21.4143	29.1199
22.2171	27.9647
23.8214	27.3482
25.2247	26.9239
25.4337	25.7203
22.4375	24.9201
20.0861	23.8305
20.8431	22.922
21.5242	22.2706
21.9034	21.4048
20.6199	19.6795
18.5824	18.561
15.7894	17.2446
15.1494	16.0298
13.5855	14.7407
11.8793	13.1255
15.7293	11.3461
20.0253	9.88353
17.0077	7.79981
11.2823	5.7329
3.66361	4.46911
0.33254	2.02612
177.671	178.886
171.377	176.836
167.871	174.848
166.755	171.949
164.278	168.75
162.386	166.669
161.807	165.071
160.786	163.193
159.385	161.135
159.547	159.18
159.393	157.284
159.749	155.932
160.482	154.886
160.057	153.688
160.159	152.67
160.018	151.695
157.197	150.571
152.549	149.578
150.124	148.423
151.796	147.584
30.8908	34.0747
29.5265	33.6648
25.377	33.1992
24.4431	31.884
25.5092	31.3957
26.4761	31.264
29.2802	30.2102
28.4651	29.3436
21.6158	28.3397
22.425	27.5333
24.522	27.0081
25.2672	25.9133
24.2961	24.7836
22.4994	23.369
18.3369	22.4415
17.7899	20.5983
21.0709	18.8382
18.8976	16.9322
17.2907	14.8528
20.7122	13.0786
20.0615	10.4933
17.0494	6.68431
9.51886	4.27386
0.205718	1.105
175.466	177.611
171.221	174.331
167.744	171.008
164.937	167.851
160.387	164.599
157.681	162.454
157.934	160.856
157.226	158.142
155.833	156.507
155.565	154.561
155.156	152.642
155.396	151.479
155.824	150.149
156.666	149.264
156.77	148.159
154.714	147.431
151.554	146.567
148.349	145.642
146.368	144.693
147.448	143.853
33.7621	37.5597
33.1799	36.9401
27.9982	36.4506
25.8841	35.7036
26.6268	35.2664
26.9404	34.9794
27.6065	34.7511
29.5998	33.9964
28.1233	33.0502
26.0998	32.3008
27.5222	31.4939
28.7567	30.5739
29.3469	29.6462
28.2617	28.3435
24.6061	27.1451
22.0809	25.5014
23.0935	23.6111
22.8251	22.0248
21.595	18.4322
22.0154	15.7571
22.3	12.7392
19.2069	8.71086
9.40444	4.98996
179.713	179.723
175.608	176.01
171.82	171.657
166.631	166.618
161.995	163.871
157.002	160.917
153.138	158.413
153.675	155.683
153.397	152.757
151.814	151.298
150.787	149.867
150.32	147.66
151.06	146.763
151.49	145.31
152.094	144.696
151.075	143.808
148.741	142.994
148.691	142.375
148.137	141.451
145.837	140.784
145.911	140.015
35.5697	41.1528
34.7672	40.5059
30.2135	39.9998
26.9351	39.7886
29.6861	39.8607
30.6045	39.3382
30.4543	38.9103
30.1164	38.6254
30.9439	37.9835
30.4889	37.4826
29.9955	36.7964
31.3362	35.9698
33.0005	35.0766
33.2245	34.5177
28.4314	32.2287
25.521	30.5068
26.354	28.2932
26.1268	26.6763
24.1035	23.1938
21.5204	19.7966
19.7017	14.5556
16.6012	10.4296
6.31995	5.81315
179.583	178.329
175.983	174.018
171.155	168.172
164.144	162.133
157.414	159.487
152.723	156.129
149.513	152.86
149.513	150.638
148.967	147.738
147.325	146.377
146.66	144.907
146.084	143.291
145.596	141.978
144.209	140.872
144.366	140.022
143.953	139.415
143.018	138.628
143.942	138.23
145.031	137.527
144.056	136.775
143.08	136.243
40.6102	45.0206
38.9005	44.6028
33.4275	43.9136
31.1392	43.6742
33.7937	43.9916
35.6362	43.7519
35.6016	43.1683
34.1551	42.7957
34.3086	42.6947
33.287	43.0518
31.9911	42.186
33.0597	41.2218
35.3426	40.8479
37.0791	40.3297
32.8286	38.3095
31.1561	36.727
31.6568	34.2116
31.5569	31.2066
28.4335	27.7961
24.6067	24.7054
20.4313	19.3412
14.0681	12.1172
4.18564	6.06078
178.639	178.581
175.806	170.866
170.325	164.75
162.292	158.588
154.188	154.539
148.674	150.193
145.117	146.758
143.743	144.563
140.736	142.557
140.645	141.283
141.757	139.428
141.917	138.13
141.428	136.963
140.618	135.806
140.343	135.174
141.048	134.948
140.536	134.384
139.596	134.114
139.632	133.336
140.211	132.843
138.692	132.328
46.0117	48.3499
43.3129	48.5451
37.7336	47.7786
35.5848	47.505
36.6632	47.5862
38.8421	47.7325
39.9666	47.9986
38.6668	47.6551
39.0175	47.3123
38.9647	47.5728
36.3994	47.3013
35.6352	46.6831
37.1961	46.3274
38.6823	45.7383
38.1595	44.3383
36.2792	42.4701
35.5948	40.6768
35.5582	38.4204
33.1002	34.3923
29.7297	29.3197
20.6808	23.8444
166.823	159.68
162.025	153.605
151.554	147.803
144.647	144.159
140.116	140.517
136.797	138.35
134.317	136.69
134.122	135.297
136.01	133.886
137.221	132.931
139.016	131.546
139.438	130.689
138.156	130.466
138.329	130.453
137.432	130.062
134.604	129.495
134.247	129.203
134.493	128.777
133.736	128.319
49.2555	51.6044
45.6368	51.6569
40.7824	51.6083
38.8493	51.4506
41.2568	51.6862
43.4698	51.8053
44.35	52.3227
44.1663	52.5899
44.1468	52.0362
43.0354	52.1551
41.9321	52.521
41.6152	52.2665
40.4917	51.7432
40.3117	51.1737
40.5088	50.8449
40.1657	48.9311
38.2072	47.3105
36.3993	45.8289
33.8836	42.1186
148.369	139.381
141.152	136.043
136.676	133.594
132.927	132.452
130.238	130.426
129.825	128.565
129.841	127.47
131.704	127.045
133.45	126.127
135.397	125.872
135.708	125.822
135.64	125.783
133.81	125.402
129.933	124.912
129.945	124.843
129.686	125.029
129.715	124.832
52.7582	54.9636
49.045	55.0462
48.1298	55.3062
45.736	56.4253
46.4506	56.3205
47.1712	56.1307
48.3373	56.4476
48.9774	56.5346
48.109	57.0327
45.8126	57.7083
45.0588	58.1317
46.0285	58.2056
44.8442	58.2388
43.7335	57.9874
44.4759	57.4679
43.492	57.3692
41.8658	55.0879
39.0021	52.9294
137.561	127.494
132.07	125.434
128.607	123.803
127.138	122.304
127.27	121.805
128.047	121.266
128.269	120.903
128.448	121.305
130.32	120.98
132.938	120.708
132.044	120.525
128.303	120.976
125.831	120.919
126.094	120.983
125.491	120.964
125.316	120.803
58.2045	58.9231
53.7104	58.849
56.3352	59.1161
52.6386	60.0285
49.7176	60.8411
49.2674	60.7035
50.7616	60.8604
52.282	61.5134
51.0194	61.9355
48.6354	62.4792
48.42	62.9719
49.4438	64.0843
50.1564	64.2715
51.3008	64.8761
50.5097	65.098
48.1105	64.7583
46.2116	65.7595
43.2235	62.7498
131.97	118.829
125.228	117.112
122.74	114.857
122.291	114.329
122.345	114.973
124.455	114.771
126.038	114.78
125.415	115.022
127.176	114.562
128.723	115.356
126.559	115.953
121.968	116.468
121.067	116.848
122.404	117.037
122.123	116.704
121.12	116.777
66.8392	62.8409
59.5962	62.634
63.1563	62.8779
58.8338	63.5155
49.7077	64.0758
49.9892	64.8169
56.1024	66.0059
57.1862	66.5823
55.4791	66.7705
55.169	67.114
53.9184	68.5622
54.3369	69.8134
54.8109	70.2296
55.062	70.9592
55.0502	71.6338
55.1553	71.2965
54.4536	72.1505
49.4261	73.4498
122.345	105.697
118.721	105.309
117.351	107.242
117.848	108.086
118.322	108.775
120.191	108.814
122.152	109.064
120.866	108.917
120.557	109.347
119.034	110.381
118.242	111.368
115.714	111.849
114.324	112.347
115.565	112.919
116.854	113.263
116.393	113.375
71.345	66.4999
65.4263	66.374
69.513	66.5483
63.1704	66.908
52.5119	67.7009
49.7904	68.6648
57.3497	69.7844
59.8706	70.6103
59.098	71.091
60.3739	72.3926
60.5057	74.2086
61.9937	75.4686
61.8651	76.7299
61.5428	77.6101
61.1168	78.8142
63.0407	81.3032
67.0827	81.9982
65.295	84.2336
117.018	95.5167
113.741	97.064
111.988	98.7031
113.223	99.8411
115.171	100.666
116.17	101.833
116.468	102.259
115.939	103.609
114.216	104.46
111.701	105.652
110.485	106.833
110.578	107.364
107.96	107.881
104.875	108.584
108.121	109.384
110.432	109.889
69.5538	69.9052
65.5569	70.0521
68.6319	70.1842
64.6261	70.9609
61.0088	71.8056
59.0542	72.6676
59.989	73.6749
62.4049	74.5204
64.0012	75.7929
64.6883	77.0835
68.7643	78.8416
71.0397	80.1289
70.1977	82.2743
69.2278	84.646
70.8045	86.7917
75.0555	89.7306
80.2878	91.6623
85.6413	93.399
105.244	83.7425
103.76	87.3491
106.19	89.7248
107.515	92.2753
109.661	93.8266
111.669	94.981
111.918	96.7317
110.424	98.4891
109.731	99.8647
107.355	101.097
105.207	102.004
104.813	102.957
103.514	103.573
100.596	104.229
101.226	104.963
103.886	105.773
75.2034	73.144
73.5188	73.4329
72.6107	74.4199
70.6196	75.3835
69.807	76.1486
70.5407	76.8945
68.631	77.725
67.2301	79.3668
71.0265	80.9524
74.9491	82.3265
78.4409	83.7232
79.8393	85.2814
78.9197	87.6879
79.7488	90.3913
81.6751	93.7123
86.4382	96.968
92.222	99.4339
97.8244	105.511
92.2762	74.0015
93.6561	78.856
100.292	81.7097
102.133	84.2013
105.142	87.4487
106.412	89.2625
105.525	91.6047
104.704	93.4455
104.505	94.762
102.007	96.2035
99.8904	97.3606
98.9766	98.5632
99.5979	99.7596
99.186	100.434
98.8485	101.206
99.3474	102.067
80.4989	76.3298
79.8179	76.7867
79.3216	77.8241
78.0381	78.7027
77.591	79.5916
80.4083	80.4425
78.5237	81.7823
73.9654	83.8364
76.886	85.8312
82.4642	87.6369
85.7375	88.9851
90.7019	90.7943
92.0252	93.5846
93.7221	96.3876
97.0644	99.3124
99.5783	102.429
100.919	106.595
105.679	112.379
108.009	117.672
76.3583	57.5952
77.2929	64.5697
83.1608	69.424
95.9038	74.7871
100.169	77.9425
100.171	81.2105
99.5452	84.1873
99.4347	85.8836
99.448	88.012
99.0064	90.3277
97.7241	91.9463
96.326	93.2395
95.708	94.6296
95.0632	95.9923
94.9888	96.9345
94.8106	97.7093
95.8126	98.5966
83.7935	79.5596
83.1281	80.1116
83.8323	81.1261
83.1459	82.0889
80.1096	82.9318
83.5517	84.1973
88.8615	85.9175
86.0425	87.6365
84.6837	89.4844
87.7631	91.1587
92.5044	93.2389
100.471	96.3624
102.402	100.106
103.568	102.869
105.244	105.468
106.747	108.349
108.271	114.901
110.982	120.564
113.287	126.686
57.9349	41.9479
64.6643	50.1397
67.7991	57.4765
68.8781	63.0749
79.4412	67.8671
90.8756	71.7328
92.7601	74.9298
91.6075	78.0766
90.2279	80.7339
92.3842	82.9447
93.6224	84.9113
94.7298	86.8388
94.4703	89.0115
93.2206	90.4915
91.6819	92.0082
90.6936	93.4022
89.8803	94.1871
90.7009	95.1907
87.8479	82.8019
87.2256	83.3973
89.1153	84.3583
88.8861	85.4566
85.5054	86.6486
89.8249	88.6678
96.8359	90.2904
95.9459	91.6816
96.3453	93.3557
97.8806	95.5391
99.9698	98.0309
104.254	100.689
105.958	104.341
109.632	107.895
112.146	111.34
114.711	115.909
115.708	121.393
117.709	126.249
123.364	131.71
132.599	140.206
144.878	149.525
41.9207	26.1399
53.1609	35.0517
58.8955	42.6812
62.7895	50.9525
66.9267	56.1644
70.8564	61.7291
77.0096	66.1144
82.4311	70.2352
86.1463	73.2426
86.02	75.6668
88.0201	78.5551
89.0187	81.0488
90.8626	83.0367
92.1226	84.9059
91.1253	86.4814
87.5874	88.0877
86.4313	89.7769
86.2537	90.9072
87.195	91.7959
90.3237	86.0414
94.738	86.6326
96.6912	87.5412
96.5735	88.7953
97.2537	90.4416
100.577	92.5623
103.17	94.388
103.511	95.9661
104.866	98.2794
104.729	100.678
105.143	102.988
107.435	105.26
113.463	108.773
116.894	112.21
121.546	115.695
124.832	120.118
126.547	125.56
130.076	131.021
137.945	136.932
146.132	145.926
154.548	152.865
163.044	162.759
174.706	172.66
11.68	2.66
23.1171	12.7039
33.2006	21.4463
46.4178	30.9704
55.2714	38.4715
60.7233	45.7712
65.6059	50.9842
64.1141	56.7947
61.2446	61.0806
67.8452	64.9521
75.887	68.7527
78.1082	71.897
80.7921	74.6414
84.3471	76.8246
86.4412	79.3936
88.0388	81.0081
87.361	82.665
85.8522	84.5395
84.9833	86.3628
84.2569	87.7776
84.6302	88.7043
96.581	88.8983
99.4533	90.2463
100.714	91.2154
101.555	92.3562
104.544	93.7574
107.437	95.6223
110.104	97.2246
111.244	99.4721
116.105	101.928
116.265	104.789
114.173	107.547
119.805	110.183
126.504	113.271
124.999	116.74
126.741	120.262
130.292	124.713
135.619	130.46
139.67	136.036
145.218	141.543
151.975	148.875
159.505	156.477
166.41	164.692
173.981	173.092
3.73533	2.0422
13.3344	10.5601
24.9838	19.3062
35.5882	26.7302
42.7558	34.5376
48.6259	40.7576
61.5021	46.7753
62.5576	52.378
59.3133	56.7436
60.5328	60.6912
65.7139	64.0809
66.8547	67.34
70.5579	70.2587
78.0816	72.1399
82.2226	74.4175
84.618	77.0929
85.1329	79.1091
83.9988	81.0151
83.4592	82.8833
83.6853	84.6215
82.5306	85.5743
100.697	91.7174
103.128	93.0878
101.922	94.5067
105.804	95.7426
110.445	96.9584
114.55	98.5727
116.58	100.883
117.661	103.024
122.594	105.092
126.505	107.83
125.915	110.581
126.775	113.471
128.189	117.188
129.164	121.227
131.911	124.913
136.086	129.339
142.469	135.156
145.475	139.73
148.678	144.885
155.307	151.715
162.522	158.617
168.698	166.318
174.562	173.883
2.14496	1.61439
9.40495	9.32039
21.3661	16.7497
30.8718	24.315
35.1602	31.0345
37.4355	37.382
46.609	42.7186
52.6153	47.8927
55.242	52.7611
57.5385	57.0187
60.4403	60.8576
60.3202	64.0861
64.2248	67.1086
73.6165	69.3095
78.6249	71.6388
81.039	74.059
82.0097	75.9596
81.6919	77.6
81.3764	79.3373
[truncated: 2 more rows]
