# Supplementary material for: Synchronization of visual perception within the human fovea
Source: Nat Neurosci. 2025 Jul 16;28(9):1959–67. doi: 10.1038/s41593-025-02011-3 (PMC12411267; doi:10.1038/s41593-025-02011-3)
Supplement: Supplementary file 7 — Source data. [file 41593_2025_2011_MOESM7_ESM.zip › fig3/3f.xlsx]

## Sheet: Speed_m_s
0.655665	0.700568	0.661296	0.53978	0.518633	0.52903	0.47369	0.561226	0.66117	0.658003	0.62447	0.599921	0.654001	0.568467	0.821329	0.637623	0.370187	0.573329	0.755067	0.543021	0.565634	0.641816	0.593467	0.561239
0.564925	0.614213	0.720362	0.567942	0.548745	0.471304	0.645692	0.749067	0.661985	0.551295	0.572851	0.495302	0.468416	0.602838	0.506971	0.535525	0.420411	0.402489	0.496594	0.424463	0.617	0.462722	0.852732	0.698873
0.546328	0.476515	0.646461	0.791718	0.479726	0.537503	0.50641	0.681384	0.539677	0.606008	0.562871	0.505	0.570547	0.595482	0.553704	0.56872	0.608093	0.638397	0.770155	0.442521	0.733565	0.577634	0.527137	1.07046
0.971366	0.813106	0.532502	0.792142	0.463763	0.586146	0.70914	0.388845	0.611937	0.642696	0.688625	0.590832	0.525307	0.566346	0.593515	0.294694	0.610676	0.475291	0.611743	0.637617	0.642153	0.843531	0.602663	0.7793
0.641286	0.686946	0.773221	0.774772	0.573495	0.540019	0.751415	0.281954	0.687382	0.668141	0.560742	0.551211	0.499776	0.604492	0.578164	0.555707	0.579059	0.426477	0.528397	0.468768	0.570716	0.490447	0.530935	0.846886
1.0382	0.78612	0.873728	0.635247	0.629209	0.550092	0.801211	0.388052	0.70187	0.35654	0.618947	0.489184	0.480165	0.694423	0.370048	0.498498	0.568297	0.664311	0.408006	0.522752	0.549281	0.904105	0.866089	0.708138
0.568779	0.707994	0.984217	0.724714	0.565314	0.511246	0.935792	0.3735	0.542578	0.668735	0.623193	0.562226	0.422932	0.574572	0.324861	0.530892	0.566541	0.596606	0.42487	0.466125	0.545276	0.559386	0.566222	0.828769
0.652855	0.605141	0.54826	0.564746	0.535418	0.545581	0.694324	0.332239	0.537118	0.678787	0.918838	0.63176	0.363279	0.570398	0.538392	0.520743	0.592007	0.528059	0.354322	0.456949	0.510857	0.587467	0.503768	0.636574
0.796812	0.76324	0.811923	0.437615	0.743187	0.753677	0.714022	0.373277	0.756939	0.581008	0.560525	0.630307	0.722309	0.597274	0.339545	0.577277	0.500366	0.544272	0.487587	0.394298	0.843983	0.571798	0.381074	0.521164
0.569219	0.859735	0.571569	0.711677	0.513683	0.789814	0.4181	0.32266	0.735436	0.514595	0.597253	0.55167	0.713112	0.601391	0.318848	0.530891	0.813781	0.549262	0.523333	0.412501	0.635897	0.844275	0.46129	0.914412
0.580024	0.61975	0.645781	0.492285	0.532289	0.509217	0.420089	0.371098	0.768291	0.423354	0.58033	0.525772	0.812097	0.542796	0.467235	0.544056	0.484433	0.416163	0.49292	0.43749	0.612725	0.60018	0.593019	0.855451
0.911224	0.360968	0.792389	0.362296	0.513426	0.464531	0.56284	0.366753	0.486394	0.437423	0.604402	0.761674	0.350557	0.59847	0.456811	0.526992	0.453485	0.431636	0.38963	0.407731	0.590268	0.558785	0.490367	0.698769
0.53986	0.660747	0.72427	0.719392	0.475351	0.536281	0.682513	0.401899	0.381297	0.430275	0.468423	0.464084	0.586944	0.515869	0.52723	0.716837	0.631345	0.570616	0.541814	0.305738	0.450271	0.8029	0.681572	0.926789
0.850553	0.780017	0.794325	0.481013	0.450095	0.54918	0.477538	0.35434	0.43365	0.455538	0.309514	0.758236	0.541676	0.62021	0.517276	0.531485	0.26444	0.482205	0.414854	0.281285	0.369795	0.779824	0.379229	0.466649
0.700096	0.867164	0.661077	0.620558	0.651731	0.591853	0.333498	0.310647	0.450962	0.489384	0.323473	0.532919	0.727548	0.594083	0.477989	0.455039	0.753155	0.439487	0.41099	0.413861	0.497665	0.89717	0.460455	0.330594
0.441358	0.731661	0.633585		0.44476	0.773532	0.634996	0.353683	0.468748	0.719932	0.34385	0.591367	0.440223	0.580035	0.511692	0.61235	0.401248	0.432365	0.428151	0.360764	0.439015	0.915839	0.650991	0.448778
0.512187	0.559268	0.881821		0.568782	0.57778	0.689529	0.444682	0.455682	0.553718	0.375795	0.493808	0.320706	0.379845	0.583711	0.320872	0.420153	0.299871	0.435411	0.393976	0.467464	0.463832	0.683771	0.400292
0.553044	0.696787	0.572849		0.310773	0.568125	0.55565	0.36649	0.420009	0.521409	0.40139	0.654461	0.337731	0.634946	0.411698	0.276836	0.485763	0.449554	0.383915	0.433656	0.541552	0.627179	0.624623	0.493924
	0.56642	0.909778		0.45837	0.812399	0.322051	0.43107	0.481173	0.786429	0.501659	0.72511	0.327198	0.544929	0.365736	0.403965	0.437342	0.512985	0.385285	0.129461	0.350385	0.510857	0.411767	0.542586
		0.758345		0.471738	0.800374	0.332004	0.612507	0.520295	0.782034	0.320321	0.514866	0.503054	0.549672	0.359309	0.432305	0.135403	0.534496	0.65026	0.65483	0.460464	0.738156	0.462684	0.361919
		0.730823		0.374164	0.598948	0.623085	0.473144	0.450724	0.537871	0.469449	0.371905	0.457602	0.554575	0.446389	0.452537	0.393309	0.598221	0.500969	0.525305	0.220105	0.856488	0.512251	0.521551
		0.573612		0.434584	0.692353	0.286868	0.51503	0.549707	0.42411	0.286808	0.504938	0.39529	0.346621	0.561032	0.413061	0.667956	0.367005	0.411965	0.689124	0.47942	0.908126	0.601352	0.712805
		0.871664		0.494486	0.601035	0.387941	0.562421	0.467981	0.463716	0.388323	0.561739	0.328152	0.369124	0.412391	0.399712	0.486506	0.62168	0.349977	0.59113	0.366615	0.61473	0.547129	0.399531
		0.471035			0.810939	0.465606	0.500339	0.659938	0.401856	0.414813	0.479457	0.342264	0.407453	0.490925	0.441113	0.377448	0.429197	0.396532	0.645165	0.402126	0.502382	0.466301	0.659666
		0.393159			0.835775	0.28628	0.431744	0.441293	0.334255	0.662965	0.393239	0.394024	0.348699	0.416052	0.474406	0.625447	0.476741	0.526514	0.525014	0.396386	0.740499	0.549994	0.510293
		0.794836			0.578731	0.330728	0.415746	0.553675	0.250604	0.510614	0.45369	0.297014	0.393517	0.394771	0.454089	0.44769	0.506924	0.435596	0.428604	0.396157	0.531139	0.471912	0.575831
		0.527622			0.851331	0.36415	0.7152	0.620648	0.228245	0.53298	0.349854	0.327845	0.330796	0.495146	0.498678	0.38096	0.468416	0.382185	0.473522	0.318869	0.380217	0.480997	0.466619
		0.43753			0.745147	0.435567	0.446843	0.621219	0.410219	0.478498	0.363596	0.293792	0.517086	0.481626	0.316135	0.323315	0.374419	0.520221	0.509407	0.437415	0.471038	0.457773	0.497939
					0.783687	0.458663	0.598598	0.770557	0.543783	0.434919	0.230006	0.267077	0.591029	0.346744	0.373298	0.244603	0.456471	0.417356	0.513505	0.431307	0.565603	0.506359	0.585626
					0.724033	0.449729	0.481154		0.422062	0.546264	0.593499	0.432936	0.443202	0.471087	0.390532	0.417563	0.486431	0.270216	0.79002	0.412553	0.371242	0.147495	0.609784
					0.71934	0.599076	0.509544		0.487885	0.486301	0.610201	0.33307	0.45994	0.615041	0.39953	0.329991	0.507829	0.384445	0.482037	0.296854	0.353458	0.566579	0.65889
					0.571047	0.591881	0.620924		0.642777	0.478455	0.433022	0.341819	0.673272	0.676245	0.492588	0.590486	0.420804	0.373873	0.594565	0.372917	0.262862	0.583097	0.509417
					0.864339	0.549233	0.628395		0.494807	0.664724	0.523168	0.343265	0.468375	0.69772	0.309718	0.71147	0.300347	0.427688	0.544648	0.33117	0.560689	0.490359	0.62312
					0.490345	0.350957	0.542026		0.523762	0.333212	0.636541	0.39764	0.593071	0.493007	0.517708	0.467157	0.454829	0.336582	0.559979	0.378069	0.273355	0.516031	0.378235
					0.335395	0.433677	0.598581		0.737258	0.630387	0.328799	0.394369	0.580112		0.326167	0.957021	0.203724	0.377276	0.776333	0.499045	0.543887	0.422935	0.658084
					0.558413	0.60359	0.551191		0.723718	0.596752	0.30281	0.419103	0.48687		0.440209	0.401498	0.461161	0.335433	0.765886	0.426171	0.449618	0.653362	0.333134
					0.64914	0.686219			0.483921	0.603602	0.526405	0.296056	0.467128		0.470206	0.499147	0.441868	0.515212	0.637279	0.420621	0.457432	0.433757	0.685721
					0.493136	0.57809			0.407443	0.427853	0.282076	0.437649	0.428077		0.461879	0.331207	0.463645	0.419396	0.895783	0.465171	0.386502	0.355846	0.392139
					0.517174	0.644564			0.748983	0.781894	0.284775	0.27632	0.485438		0.47727	0.416449	0.441592	0.424745	0.849786	0.331162	0.423424	0.370739	0.539418
					0.450741	0.55996			0.657446	0.771235	0.21219	0.382447	0.445363		0.377396	0.544992	0.658069	0.623488		0.463106	0.442114	0.580877	0.483456
					0.368976	0.402418			0.694739	0.663344	0.326208	0.312306	0.44008		0.514259	0.27192	0.613744	0.410825		0.568915	0.410983	0.194301	0.440616
					0.392034	0.361224				0.427674	0.313083	0.359252	0.35072		0.478298	0.462183	0.321576	0.291185		0.546104	0.305139	0.40747	0.476522
					0.597026	0.503455				0.418195	0.183951	0.399425	0.339417		0.342075	0.445868	0.333783	0.29552		0.838789	0.47928	0.685888	0.479702
					0.57582						0.438928	0.64795	0.476162		0.547051	0.456412	0.41088	0.363699		0.758388	0.461444	0.564568	0.454506
					0.369121						0.547256	0.382925	0.390961		0.602429	0.386188	0.178986	0.482772		0.762149	0.606332	0.54336	0.424148
					0.573279						0.541836	0.467736	0.439608		0.367661	0.425861	0.394916	0.39423		0.828967	0.446273	0.38454	0.560705
					0.496235						0.445229	0.488866	0.536958		0.385281	0.343995	0.478929	0.492279		0.611582	0.431851	0.354409	0.596142
					0.331909						0.507942	0.431432	0.347868		0.4245	0.490532	0.274848	0.582491		1.04661	0.441986	0.42156	0.648051
											0.524351	0.452722	0.411667		0.409919	0.403467	0.282674	0.590244			0.80575	0.481247	1.06802
											0.46727	0.464215	0.369597		0.423293	0.341385	0.410273	0.632716			0.784535	0.39774	0.420722
											0.50354	0.391154	0.52879		0.423876	0.63711	0.680912	0.591782			0.433502	0.629585	0.576424
											0.418653	0.554617	0.585641		0.309239	0.440981	0.351322	0.575322			0.505845	0.617136	0.35935
											0.560774	0.319796	0.568467		0.451422	0.585061	0.710483				0.795571	0.320389	0.522868
											0.594068	0.628424	0.66645		0.367627	0.318313	0.39787				0.233076	0.363492	0.308588
											0.556111	0.448086	0.688357		0.47962	0.311135	0.396108				0.857069	0.547963	0.737238
											0.682752	0.508975	0.214214		0.386464	0.443815	0.46026				0.872317	0.679284	0.548017
											0.727328	0.477848			0.346321	0.449094	0.344957				0.908074	0.453632	0.686032
											0.794971	0.539327			0.380466	0.519804	0.390377				0.953409	0.336041
											0.649366	0.352312			0.438169	0.576814	0.412895				0.723504	0.490519
											0.608665	0.582164			0.378442	0.622498	0.266062				0.886935	0.409424
											0.521614	0.77154			0.448659	0.737432	0.422212					0.430103
											0.505215	0.742686			0.467473		0.372213					0.482779
												0.604203			0.560963		0.268293					0.466495
												0.688326			0.532541		0.408482					0.463924
												0.401644			0.61453		0.401476					0.453482
															0.852475		0.412287					0.360118
															0.748288		0.460705					0.485396
																	0.374799					0.437632
																	0.513138					0.497494
																	0.518501					0.519464
																	0.575273					0.388685
																	0.781862					0.493336
																	0.659505					0.434553
																	0.895893					0.46579
																	0.596095					0.476958
																	0.537805					0.428545
																	0.759598					0.441804
																	0.856765					0.44199
																						0.505939
																						0.438888
																						0.449892
																						0.17431
																						0.454534
																						0.374604
																						0.422999
																						0.42416
																						0.53477
																						0.490061
																						0.449618
																						0.731602
																						0.709349
																						0.499147
																						0.759792
																						0.758483
																						0.697615
																						0.686308
																						0.442822
																						0.521792
																						0.59645
																						0.454094
																						0.467336
																						0.533235
																						0.527348
																						0.565111
																						0.545898
																						0.529206
																						0.647865
																						0.378853
																						0.837962
																						0.931224
																						0.940611
																						0.930442
																						0.650106

## Sheet: RGC angular position
-172.5	-157.5	-142.5	-127.5	-112.5	-97.5	-82.5	-67.5	-52.5	-37.5	-22.5	-7.5	7.5	22.5	37.5	52.5	67.5	82.5	97.5	112.5	127.5	142.5	157.5	172.5

## Sheet: Model
RGC angular position (deg)	Axonal length (mm)
-526.31	6.72433
-522.56	6.54695
-518.81	6.38984
-515.06	6.2323
-511.31	6.09591
-507.56	5.96921
-503.81	5.84902
-500.06	5.73018
-496.31	5.62924
-492.56	5.54848
-488.81	5.47408
-485.06	5.40056
-481.31	5.33502
-477.56	5.26056
-473.81	5.19412
-470.06	5.12778
-466.31	5.05337
-462.56	4.97179
-458.81	4.89604
-455.06	4.82892
-451.31	4.76619
-447.56	4.6772
-443.81	4.60019
-440.06	4.54643
-436.31	4.49613
-432.56	4.44871
-428.81	4.39224
-425.06	4.3382
-421.31	4.2847
-417.56	4.23868
-413.81	4.19228
-410.06	4.15305
-406.31	4.11439
-402.56	4.08357
-398.81	4.05192
-395.06	4.01648
-391.31	3.98295
-387.56	3.95263
-383.81	3.9293
-380.06	3.90407
-376.31	3.88782
-372.56	3.87002
-368.81	3.85743
-365.06	3.84969
-361.31	3.84258
-357.56	3.83619
-353.81	3.83472
-350.06	3.83413
-346.31	3.83835
-342.56	3.84382
-338.81	3.87018
-335.06	3.92516
-331.31	3.93797
-327.56	3.95598
-323.81	3.97904
-320.06	4.00305
-316.31	4.02771
-312.56	4.05646
-308.81	4.08559
-305.06	4.12886
-301.31	4.19499
-297.56	4.25448
-293.81	4.29206
-290.06	4.33321
-286.31	4.37531
-282.56	4.41857
-278.81	4.46992
-275.06	4.51492
-271.31	4.56724
-267.56	4.62356
-263.81	4.69755
-260.06	4.77971
-256.31	4.86662
-252.56	4.93917
-248.81	5.00149
-245.06	5.0615
-241.31	5.11953
-237.56	5.1868
-233.81	5.2541
-230.06	5.32653
-226.31	5.40376
-222.56	5.48855
-218.81	5.57653
-215.06	5.66841
-211.31	5.75416
-207.56	5.84274
-203.81	5.94914
-200.06	6.07935
-196.31	6.24785
-192.56	6.4088
-188.81	6.55837
-185.06	6.7557
-181.31	7.06499
-177.56	7.5323
-173.81	7.37125
-170.06	6.9668
-166.31	6.72433
-162.56	6.54695
-158.81	6.38984
-155.06	6.2323
-151.31	6.09591
-147.56	5.96921
-143.81	5.84902
-140.06	5.73018
-136.31	5.62924
-132.56	5.54848
-128.81	5.47408
-125.06	5.40056
-121.31	5.33502
-117.56	5.26056
-113.81	5.19412
-110.06	5.12778
-106.31	5.05337
-102.56	4.97179
-98.8101	4.89604
-95.0601	4.82892
-91.3101	4.76619
-87.5601	4.6772
-83.8101	4.60019
-80.0601	4.54643
-76.3101	4.49613
-72.5601	4.44871
-68.8101	4.39224
-65.0601	4.3382
-61.3101	4.2847
-57.5601	4.23868
-53.8101	4.19228
-50.0601	4.15305
-46.3101	4.11439
-42.5601	4.08357
-38.8101	4.05192
-35.0601	4.01648
-31.3101	3.98295
-27.5601	3.95263
-23.8101	3.9293
-20.0601	3.90407
-16.3101	3.88782
-12.5601	3.87002
-8.81014	3.85743
-5.06014	3.84969
-1.31014	3.84258
2.43986	3.83619
6.18986	3.83472
9.93986	3.83413
13.6899	3.83835
17.4399	3.84382
21.1899	3.87018
24.9399	3.92516
28.6899	3.93797
32.4399	3.95598
36.1899	3.97904
39.9399	4.00305
43.6899	4.02771
47.4399	4.05646
51.1899	4.08559
54.9399	4.12886
58.6899	4.19499
62.4399	4.25448
66.1899	4.29206
69.9399	4.33321
73.6899	4.37531
77.4399	4.41857
81.1899	4.46992
84.9399	4.51492
88.6899	4.56724
92.4399	4.62356
96.1899	4.69755
99.9399	4.77971
103.69	4.86662
107.44	4.93917
111.19	5.00149
114.94	5.0615
118.69	5.11953
122.44	5.1868
126.19	5.2541
129.94	5.32653
133.69	5.40376
137.44	5.48855
141.19	5.57653
144.94	5.66841
148.69	5.75416
152.44	5.84274
156.19	5.94914
159.94	6.07935
163.69	6.24785
167.44	6.4088
171.19	6.55837
174.94	6.7557
178.69	7.06499
182.44	7.5323
186.19	7.37125
189.94	6.9668
193.69	6.72433
197.44	6.54695
201.19	6.38984
204.94	6.2323
208.69	6.09591
212.44	5.96921
216.19	5.84902
219.94	5.73018
223.69	5.62924
227.44	5.54848
231.19	5.47408
234.94	5.40056
238.69	5.33502
242.44	5.26056
246.19	5.19412
249.94	5.12778
253.69	5.05337
257.44	4.97179
261.19	4.89604
264.94	4.82892
268.69	4.76619
272.44	4.6772
276.19	4.60019
279.94	4.54643
283.69	4.49613
287.44	4.44871
291.19	4.39224
294.94	4.3382
298.69	4.2847
302.44	4.23868
306.19	4.19228
309.94	4.15305
313.69	4.11439
317.44	4.08357
321.19	4.05192
324.94	4.01648
328.69	3.98295
332.44	3.95263
336.19	3.9293
339.94	3.90407
343.69	3.88782
347.44	3.87002
351.19	3.85743
354.94	3.84969
358.69	3.84258
362.44	3.83619
366.19	3.83472
369.94	3.83413
373.69	3.83835
377.44	3.84382
381.19	3.87018
384.94	3.92516
388.69	3.93797
392.44	3.95598
396.19	3.97904
399.94	4.00305
403.69	4.02771
407.44	4.05646
411.19	4.08559
414.94	4.12886
418.69	4.19499
422.44	4.25448
426.19	4.29206
429.94	4.33321
433.69	4.37531
437.44	4.41857
441.19	4.46992
444.94	4.51492
448.69	4.56724
452.44	4.62356
456.19	4.69755
459.94	4.77971
463.69	4.86662
467.44	4.93917
471.19	5.00149
474.94	5.0615
478.69	5.11953
482.44	5.1868
486.19	5.2541
489.94	5.32653
493.69	5.40376
497.44	5.48855
501.19	5.57653
504.94	5.66841
508.69	5.75416
512.44	5.84274
516.19	5.94914
519.94	6.07935
523.69	6.24785
527.44	6.4088
531.19	6.55837
534.94	6.7557
538.69	7.06499
542.44	7.5323
546.19	7.37125
549.94	6.9668

## Sheet: Model axonal length
7.0747	6.2646	5.7563	5.4143	5.1339	4.8403	4.5589	4.3475	4.1606	4.0222	3.911	3.8516	3.8361	3.9037	4.0001	4.1332	4.3281	4.5101	4.7693	5.052	5.3186	5.6526	6.0777	6.792
