# Supplementary material for: Synchronization of visual perception within the human fovea
Source: Nat Neurosci. 2025 Jul 16;28(9):1959–67. doi: 10.1038/s41593-025-02011-3 (PMC12411267; doi:10.1038/s41593-025-02011-3)
Supplement: Supplementary file 7 — Source data. [file 41593_2025_2011_MOESM7_ESM.zip › fig3/figure3.m]

% This script creates plots in Fig. 3

%% Fig. 3b
load('RetinaModel.mat', 'pdem');
filename = 'RetinaModel_supportData.xlsx';
streamlines = readmatrix(filename, 'Sheet', 'streamlines');
cartRegularMeshCartesian = readmatrix(filename, 'Sheet', 'cartRegularMeshCartesian');
cartGradientCartesian = readmatrix(filename, 'Sheet', 'cartGradientCartesian');
cartCenters_density = readmatrix(filename, 'Sheet', 'cartCenters_density');
axonNumberProperlyNormalized = readmatrix('axonNumberProperlyNormalized.csv');
nodalSolution = readmatrix(filename, 'Sheet', 'nodalSolution');
rgcDensity = readmatrix(filename, 'Sheet', 'rgcDensity');

% Read the 'parameters' sheet
T = readtable('RetinaModel_supportData.xlsx', 'Sheet', 'parameters');
eye_radius = T.eye_radius;
retina_radius_deg = T.retina_radius_deg;

% Load streamlines
data = readmatrix('XYZ_trajectories.csv');
nCols = size(data, 2);
nTraj = nCols / 3;
XYZ = cell(1, nTraj);
for i = 1:nTraj
    cols = (3*i-2):(3*i); % X, Y, Z columns
    traj = data(:, cols);
    validRows = ~all(isnan(traj), 2);
    XYZ{i} = traj(validRows, :);
end

figure
ah = arrayfun(@(x) subplot(3, 3, x), 1:7);

% geometry
pdegplot(ah(1), pdem, 'EdgeLabels','on','CellLabels','on', 'faceLabels', 'on');
camlight(ah(1), 'right')
view(ah(1), [-75 15])
title(ah(1), 'Geometry')

% mesh
pdemesh(ah(2), pdem)
camlight(ah(2), 'right')
view(ah(2), [-75 15])
title(ah(2), 'Mesh')

% model solution
pdeplot3D(ah(3), pdem,'ColorMapData', nodalSolution)
camlight(ah(3), 'right')
c1 = colorbar(ah(3));
view(ah(3), [-75 15])
title(ah(3), 'Model solution')

% RGC density
camlight(ah(4), 'right')
pdeplot3D(ah(4), pdem,'ColorMapData', rgcDensity);
c2 = colorbar(ah(4));
c2.Label.String = 'RGCs/mm2';
view(ah(4), [-75 15])
title(ah(4), 'RGC density')

% trajectories
h = pdegplot(ah(5), pdem, 'EdgeLabels','off','CellLabels','off', 'faceLabels', 'off');
camlight(ah(5), 'right')
streamline(ah(5), cellfun(@(x) .98*x, XYZ, 'UniformOutput', false));
view(ah(5), [-75 15])
title(ah(5), 'Trajectories')

% gradient field
pdegplot(ah(6), pdem, 'EdgeLabels','off','CellLabels','off', 'faceLabels', 'off');
camlight(ah(6), 'right')
hold(ah(6), 'on')

gmesh = cartRegularMeshCartesian*.98;
gradientCartesian = cartGradientCartesian;
subidx = 2:8:size(gmesh,1);
h = quiver3(ah(6), gmesh(subidx,1), gmesh(subidx,2), gmesh(subidx,3), ...
    gradientCartesian(subidx,1), gradientCartesian(subidx,2), gradientCartesian(subidx,3), ...
    1.5, 'color', [1 .5 0]);
set(h, 'showArrowHead', 'off')
nPointsInCircle = 360;
opening_radius_deg = (360 - 2*retina_radius_deg)/2;
view(ah(6), [-75 15])
axis(ah(6), 'equal')
title(ah(6), 'Gradient field')

% number of axons
h = pdegplot(ah(7), pdem, 'EdgeLabels','off','CellLabels','off', 'faceLabels', 'off');
camlight(ah(7), 'right')
s = surf(ah(7), reshape(cartCenters_density(:,1), size(axonNumberProperlyNormalized))*.95, ...
    reshape(cartCenters_density(:,2), size(axonNumberProperlyNormalized))*.95, ...
    reshape(cartCenters_density(:,3), size(axonNumberProperlyNormalized))*.95, axonNumberProperlyNormalized);
s.EdgeColor = 'none';
c3 = colorbar(ah(7));
c3.Label.String = '#axons/mm';
view(ah(7), [-75 15])
title(ah(7), 'Number of axons')


%% Fig. 3c-h

figure
ah = arrayfun(@(x) subplot(2, 3, x), 1:6);

dataTableFig3cdPath = '3cd.xlsx';
sheetNames = sheetnames(dataTableFig3cdPath);
coordFovea = readtable(dataTableFig3cdPath, 'Sheet', sheetNames(1));
coordOd = readtable(dataTableFig3cdPath, 'Sheet', sheetNames(2));
meshgridImageX = table2array(readtable(dataTableFig3cdPath, 'Sheet', sheetNames(3)));
meshgridImageY = table2array(readtable(dataTableFig3cdPath, 'Sheet', sheetNames(4)));
imageU = table2array(readtable(dataTableFig3cdPath, 'Sheet', sheetNames(5)));
imageV = table2array(readtable(dataTableFig3cdPath, 'Sheet', sheetNames(6)));
modelU = table2array(readtable(dataTableFig3cdPath, 'Sheet', sheetNames(7)));
modelV = table2array(readtable(dataTableFig3cdPath, 'Sheet', sheetNames(8)));
window =[-5 6 -5 5];

hold(ah(1:2), 'on')
axis(ah(1:2), 'equal')
for ii = 1:2
    fovea = viscircles(ah(ii), [coordFovea.x, coordFovea.y], coordFovea.radius, 'Linewidth', 2, 'color', 'y');
    od = viscircles(ah(ii), [coordOd.x, coordOd.y], coordOd.radius, 'Linewidth', 2, 'color', 'g');
end
% (3c)
hModel = streamslice(ah(1), meshgridImageX, meshgridImageY, modelU, modelV);
set(hModel, 'color', 'k', 'linewidth', 2)
set(ah(1), 'xlim', window(1:2), 'ylim', window(3:4));
title(ah(1), 'Fig. 3c')
legend(ah(1), [hModel(1), fovea, od], {'Model', 'Fovea', 'Optic disc'} ,'Location', 'southoutside')

% (3d)
hModel = streamslice(ah(2), meshgridImageX, meshgridImageY, modelU, modelV);
hData = streamslice(ah(2), meshgridImageX, meshgridImageY, imageU, imageV);
set(hModel, 'color', 'k', 'linewidth', 2)
set(hData, 'color', 'm', 'linewidth', 2);
set(ah(2), 'xlim', window(1:2), 'ylim', window(3:4));
title(ah(2), 'Fig. 3d')
legend(ah(2), [hData(1), hModel(1), fovea, od], {'Data', 'Model', 'Fovea', 'Optic disc'} ,'Location', 'southoutside')

% (3e)
dataTableFig3ePath = '3e.xlsx';
modelVsdata = readtable(dataTableFig3ePath);
x = modelVsdata.Orientation_data_;
y = modelVsdata.Orientation_model_;
p = polyfit(x, y, 1);
slope = p(1);
intercept = p(2);
y_fit = slope * x + intercept;
y_pred = polyval(p, x);
y_mean = mean(y);
sst = sum((y - y_mean).^2);
ssr = sum((y - y_pred).^2);
r_squared = 1 - (ssr / sst);

scatter(ah(3), x, y, 2, 'k', 'filled')
hold(ah(3), 'on')
plot(ah(3), x, y_fit, 'k', 'LineWidth', 2)
axis(ah(3), 'tight')
axis(ah(3), 'equal')
xlim(ah(3), [0 200])
ylim(ah(3), [0 200])
legend(ah(3), sprintf('R^2 = %.2f', r_squared), 'Location', 'southeast')
xlabel(ah(3), 'Orientation (model) [deg]')
ylabel(ah(3), 'Orientation (data) [deg]')
title(ah(3), 'Fig. 3e')

% (3f)
dataTableFig3fPath = '3f.xlsx';
computeSEM = @(x) std(x, 'omitnan') / sqrt(sum(~isnan(x)));
sheetNames = sheetnames(dataTableFig3fPath);
sheetNamesCellArray = cellstr(sheetNames);
speedDataByBin = table2array(readtable(dataTableFig3fPath, 'Sheet', 'Speed_m_s'));
nRgcsByBin = sum(~isnan(speedDataByBin));
nRgcs = sum(nRgcsByBin);
meanByBin = mean(speedDataByBin, 'omitnan');
semByBin = arrayfun(@(n) computeSEM(speedDataByBin(:, n)), 1:size(speedDataByBin, 2));
rgcAngularPosition = table2array(readtable(dataTableFig3fPath, 'Sheet', 'RGC angular position'));
modelAroundFovea = readtable(dataTableFig3fPath, 'Sheet', 'Model');

hold(ah(4), 'on')
yyaxis(ah(4), 'left')
errorbar(ah(4), rgcAngularPosition, meanByBin, semByBin, 'LineStyle', 'none', 'Color', 'k')
dataPoints = scatter(ah(4), rgcAngularPosition, meanByBin, 'filled', 'k');
arrayfun(@(x, y, n) text(ah(4), x, y + 0.001, num2str(n), ...
    'HorizontalAlignment', 'right', 'VerticalAlignment', 'bottom', 'FontSize', 14), ...
    rgcAngularPosition, meanByBin, nRgcsByBin);
ylabel(ah(4), 'Speed [m/s]')
yyaxis(ah(4), 'right')
modelLine = plot(ah(4), modelAroundFovea.RGCAngularPosition_deg_, modelAroundFovea.AxonalLength_mm_, 'r-', 'LineWidth', 2);
ylabel(ah(4), 'Axonal length (model) [mm]')
xlim(ah(4), [-180 180])
title(ah(4), 'Fig. 3f')
xlabel(ah(4), 'RGC angular position [deg]')
legend(ah(4), [dataPoints, modelLine], {sprintf('Data (N = %d)', nRgcs), 'Model'}, 'Location', 'best')

% (3g)
dataTableFig3gPath = '3g.xlsx';
computeSEM = @(x) std(x, 'omitnan') / sqrt(sum(~isnan(x)));
speedDataByBin = table2array(readtable(dataTableFig3gPath, 'Sheet', 'Speed_m_s'));
modelAxonalLength = table2array(readtable(dataTableFig3gPath, 'Sheet', 'Model axonal length'));
nRgcsByBin = sum(~isnan(speedDataByBin));
nRgcs = sum(nRgcsByBin);
meanByBin = mean(speedDataByBin, 'omitnan');
semByBin = arrayfun(@(n) computeSEM(speedDataByBin(:, n)), 1:size(speedDataByBin, 2));
x = modelAxonalLength;
y = meanByBin;
p = polyfit(x, y, 1);
slope = p(1);
intercept = p(2);
y_fit = slope * x + intercept;
y_pred = polyval(p, x);

hold(ah(5), 'on')
errorbar(ah(5), x, y, semByBin, 'LineStyle', 'none', 'Color', 'k')
dataPoints = scatter(ah(5), x, y, 'filled', 'k');
linearFit = plot(ah(5), x, y_fit, 'k', 'LineWidth', 2);
title(ah(5), 'Fig. 3g')
ylabel(ah(5), 'Speed (data) [m/s]')
xlabel(ah(5), 'Axonal length (model) [mm]')
legend(ah(5), [dataPoints, linearFit], {...
    sprintf('Data (N = %d)', nRgcs), ...
    sprintf('Slope: %.2f m/s /mm', slope)}, 'Location', 'southeast')

% (3h)
hex2rgb = @(hex) reshape(sscanf(hex(2:end), '%2x%2x%2x') / 255, 1, 3);
colorMidget = hex2rgb('#7D287E');
colorParasol = hex2rgb('#268B43');
color10ms = hex2rgb('#727373');
color15ms = hex2rgb('#86C9DA');
dataTableFig3hPath = '3h.xlsx';
computeError = @(x) std(x, 'omitnan');
sheetNames = sheetnames(dataTableFig3hPath);
modelTravelTime10ms = table2array(readtable(dataTableFig3hPath, 'Sheet', sheetNames(1)));
modelTravelTime15ms = table2array(readtable(dataTableFig3hPath, 'Sheet', sheetNames(2)));
speedMidgetDataByBin = readtable(dataTableFig3hPath, 'Sheet', sheetNames(3));
speedParasolDataByBin = readtable(dataTableFig3hPath, 'Sheet', sheetNames(4));
speedFoveaDataByBin = readtable(dataTableFig3hPath, 'Sheet', sheetNames(5));
headers = speedMidgetDataByBin.Properties.VariableNames;
headerFovea = speedFoveaDataByBin.Properties.VariableNames;
convertStrToNum = @(str) (contains(str, '_') * -2 + 1) * str2double(strrep(strrep(str, 'x_', ''), 'x', ''));
distanceFromOd = cellfun(convertStrToNum, headers);
distanceFromOdFovea = cellfun(convertStrToNum, headerFovea);
speedMidgetDataByBin = table2array(speedMidgetDataByBin);
speedParasolDataByBin = table2array(speedParasolDataByBin);
speedFoveaDataByBin = table2array(speedFoveaDataByBin);
nMidgetByBin = sum(~isnan(speedMidgetDataByBin));
nParasolByBin = sum(~isnan(speedParasolDataByBin));
nFoveaByBin = sum(~isnan(speedFoveaDataByBin));
meanByBinMidget = mean(speedMidgetDataByBin, 'omitnan');
meanByBinParasol = mean(speedParasolDataByBin, 'omitnan');
meanByBinFovea = mean(speedFoveaDataByBin, 'omitnan');
errorByBinMidget = arrayfun(@(n) computeError(speedMidgetDataByBin(:, n)), 1:size(speedMidgetDataByBin, 2));
errorByBinParasol = arrayfun(@(n) computeError(speedParasolDataByBin(:, n)), 1:size(speedParasolDataByBin, 2));
errorByBinFovea = arrayfun(@(n) computeError(speedFoveaDataByBin(:, n)), 1:size(speedFoveaDataByBin, 2));


hold(ah(6), 'on')
% midget
errorbar(ah(6), distanceFromOd, meanByBinMidget, errorByBinMidget, 'LineStyle', 'none', 'Color', 'k')
dataPointsMidget = scatter(ah(6), distanceFromOd, meanByBinMidget, 50, colorMidget, 'filled');
% parasol
errorbar(ah(6), distanceFromOd, meanByBinParasol, errorByBinParasol, 'LineStyle', 'none', 'Color', 'k')
dataPointsParasol = scatter(ah(6), distanceFromOd, meanByBinParasol, 50, colorParasol, 'filled');
% fovea
errorbar(ah(6), distanceFromOdFovea, meanByBinFovea, errorByBinFovea, 'LineStyle', 'none', 'Color', 'k')
dataPointsFovea = scatter(ah(6), distanceFromOdFovea, meanByBinFovea, 50, 'k', 'filled');
% model t.t. 10 ms
model10ms = plot(ah(6), modelTravelTime10ms(:, 1), modelTravelTime10ms(:, 2), 'Color', color10ms, 'LineWidth', 2);
% model t.t. 15 ms
model15ms = plot(ah(6), modelTravelTime15ms(:, 1), modelTravelTime15ms(:, 2), 'Color', color15ms, 'LineWidth', 2);
% optic disc line
text(ah(6), 0, 1.0, 'Optic disc', 'Rotation', 90, 'FontSize', 14);
plot(ah(6), [-0.88 -0.88], [0 2], 'LineWidth', 1, 'Color', 'k', 'LineStyle', '--')
plot(ah(6), [+0.88 +0.88], [0 2], 'LineWidth', 1, 'Color', 'k', 'LineStyle', '--')
xlim(ah(6), [-20 15])
title(ah(6), 'Fig. 3h')
ylabel(ah(6), 'Speed (data) [m/s]')
xlabel(ah(6), 'Distance from OD [mm]')
arrayfun(@(x, y, n) text(ah(6), x, y - 0.3, num2str(n), ...
    'HorizontalAlignment', 'center', 'VerticalAlignment', 'bottom', 'FontSize', 14), ...
    distanceFromOd, meanByBinMidget, nMidgetByBin);
arrayfun(@(x, y, n) text(ah(6), x, y + 0.3, num2str(n), ...
    'HorizontalAlignment', 'center', 'VerticalAlignment', 'bottom', 'FontSize', 14), ...
    distanceFromOd, meanByBinParasol, nParasolByBin);
text(ah(6), distanceFromOdFovea, meanByBinFovea - 0.3, num2str(nFoveaByBin), 'HorizontalAlignment', 'center', 'VerticalAlignment', 'bottom', 'FontSize', 14)
text(ah(6), 12, 0.2, ['N = ', num2str(nFoveaByBin + sum(nParasolByBin) + sum(nMidgetByBin))], 'HorizontalAlignment', 'center', 'VerticalAlignment', 'bottom', 'FontSize', 14)
legend(ah(6), [dataPointsParasol, dataPointsMidget, dataPointsFovea, model10ms, model15ms], {...
    'Data: Parasol', ...
    'Data: Midget', ...
    'Data: Foveal RGCs', ...
    'Model: t.t. = 10 ms', ...
    'Model: t.t. = 15 ms'}, 'Location', 'bestoutside')
