# Supplementary material for: Synchronization of visual perception within the human fovea
Source: Nat Neurosci. 2025 Jul 16;28(9):1959–67. doi: 10.1038/s41593-025-02011-3 (PMC12411267; doi:10.1038/s41593-025-02011-3)
Supplement: Supplementary file 7 — Source data. [file 41593_2025_2011_MOESM7_ESM.zip › fig3/NodalSolution.xlsx]

## Sheet: nodalSolution
-4.0967
854.372
854.372
854.372
839.974
839.974
839.974
741.274
-4.0967
717.947
854.372
854.372
796.339
783.422
854.372
854.372
854.372
839.974
839.974
789.094
839.974
839.974
839.974
839.974
839.974
839.974
839.974
839.974
-4.0967
-4.0967
-4.0967
-4.0967
-4.0967
499.655
638.179
677.654
-4.0967
774.088
854.372
854.372
762.088
854.372
854.372
854.372
854.372
854.372
854.372
828.047
817.368
839.974
839.974
839.974
839.974
839.974
839.974
839.974
839.974
839.974
839.974
839.974
813.688
758.564
-4.0967
-4.0967
675.599
721.091
-4.0967
-4.0967
-4.0967
-4.0967
175.276
310.026
414.256
467.92
501.265
544.537
583.008
599.305
619.062
606.687
634.443
676.858
690.786
711.182
728.971
754.297
773.429
767.833
757.41
750.64
748.203
741.959
738.512
731.268
726.504
729.986
733.549
731.062
728.564
730.829
734.764
743.221
748.174
748.245
756.156
765.58
771.913
775.592
776.135
781.396
783.241
784.135
786.266
480.253
468.859
452.951
425.473
400.233
386.4
381.568
390.691
366.552
339.777
328.862
300.587
262.665
220.338
154.703
100.911
616.269
597.016
589.662
579.419
573.09
543.811
518.012
736.39
732.005
725.878
722.855
716.824
710.619
709.806
703.108
702.699
693.881
686.558
681.139
684.635
690.533
697.233
689.654
680.213
672.819
666.457
659.337
651.745
646.302
648.879
789.13
786.085
783.176
780.079
781.696
783.407
785.419
790.031
790.437
788.366
788.265
786.414
782.987
779.307
775.495
773.139
770.423
770.625
766.497
760.68
751.782
742.505
734.027
727.286
722.916
722.175
712.217
703.859
696.328
688.36
686.029
693.459
695.294
693.767
693.221
701.23
711.27
714.144
720.033
726.02
725.233
723.561
722.863
715.363
706.654
700.558
696.65
697.336
696.248
702.797
707.972
718.653
733.435
745.896
745.583
745.978
746.735
854.372
854.372
854.372
854.372
854.372
854.372
854.372
854.372
854.372
850.518
843.513
838.257
833.02
820.364
809.532
804.349
799.248
794.954
792.56
789.89
787.375
784.865
782.345
779.554
771.419
765.593
760.841
754.965
779.902
782.494
785.302
786.348
788.786
791.281
793.765
796.213
798.1
802.888
806.311
808.251
811.086
810.41
812.832
817.154
819.631
823.211
827.413
831.579
840.004
846.44
850.685
851.194
845.743
838.571
833.372
826.753
821.718
817.45
818.74
814.796
810.328
807.076
808.674
812.933
819.711
822.424
819.623
815.204
811.138
807.692
806.913
807.44
811.254
813.49
811.452
805.847
800.976
854.372
854.372
854.372
854.372
854.372
854.372
854.372
791.321
785.552
783.198
780.339
779.966
777.478
774.553
771.01
766.441
762.091
757.47
750.935
744.197
736.019
727.763
720.083
714.871
714.628
713.079
708.277
701.257
695.536
691.184
686.676
681.186
677.09
676.013
671.152
665.631
660.781
661.384
656.141
648.463
751.044
746.332
745.232
735.905
726.556
718.681
706.567
700.941
696.822
697.954
698.938
693.61
681.889
673.915
668.393
657.749
644.057
630.903
615.229
598.513
579.267
558.717
537.604
495.057
439.718
443.539
484.704
482.863
445.302
397.556
394.067
378.296
418.503
466.043
782.874
779.634
776.149
771.09
769.498
764.984
759.827
756.224
760.645
798.646
800.31
801.199
798.629
801.998
803.041
804.591
804.44
804.159
802.542
799.68
797.123
799.368
796.73
794.186
796.327
792.336
787.389
854.372
854.372
854.372
854.372
854.372
854.372
854.372
854.372
854.372
854.372
854.372
854.372
854.372
792.543
798.328
801.508
804.613
806.859
809.17
811.095
809.079
807.552
806.757
806.119
807.295
808.469
809.636
813.998
818.481
821.493
822.208
824.272
823.884
825.651
827.998
826.912
825.816
825.187
825.678
824.009
822.713
821.194
820.866
817.93
815.13
812.505
810.021
808.444
808.472
807.098
805.713
804.178
803.029
801.696
800.357
798.782
795.952
795.372
800.808
806.247
809.994
811.633
810.503
807.652
806.135
803.725
803.328
806.377
806.185
807.08
807.589
807.042
809.34
809.366
809.314
808.38
808.438
809.947
810.085
811.874
813.366
814.625
814.365
813.377
812.962
854.372
854.372
854.372
854.372
854.372
854.372
854.372
815.746
818.698
820.422
822.947
824.566
824.468
824.105
823.822
823.176
822.195
823.164
824.321
825.377
826.701
827.846
830.131
831.527
832.273
833.371
834.608
835.668
836.823
837.272
837.808
839.373
840.688
843.154
845.673
847.284
848.257
847.699
849.197
850.915
852.587
852.952
850.236
846.901
845.264
842.737
841.794
839.383
836.905
835.109
832.91
831.414
829.03
826.502
824.113
820.25
816.118
816.823
818.474
819.73
818.286
815.884
812.244
810.526
811.911
814.811
816.287
817.353
816.562
814.231
813.245
811.221
812.541
815.786
816.563
815.525
812.282
804.447
797.586
794.464
790.286
786.723
854.372
854.372
854.372
854.372
854.372
854.372
854.372
854.372
854.372
854.372
854.372
854.372
854.372
854.372
854.372
854.372
854.372
854.372
854.372
854.372
854.372
-4.0967
-4.0967
-4.0967
-4.0967
-4.0967
766.404
768.211
768.712
772.991
777.214
780.715
780.989
784.174
787.245
788.577
792.458
797.363
800.7
802.84
804.162
804.938
805.837
804.684
806.317
809.985
812.049
812.598
854.372
854.372
854.372
854.372
854.372
854.372
854.372
854.372
854.372
854.372
854.372
854.372
854.372
851.883
850.371
847.558
845.174
842.736
839.254
837.061
833.74
828.565
823.03
819.353
817.577
813.739
811.176
810.54
811.386
806.372
802.678
800.563
797.917
796.317
794.548
790.646
786.382
783.77
780.384
775.268
768.961
763.688
760.02
756.956
753.943
749.941
746.646
743.127
739.8
736.104
732.727
728.823
724.942
720.833
723.511
725.79
727.157
728.501
727.148
725.589
727.065
731.424
735.807
739.964
743.221
738.915
737.729
739.686
742.369
744.628
745.056
741.582
736.046
732.773
734.707
728.278
717.022
712.519
705.383
699.833
697.066
696.554
690.539
682.283
727.07
735.87
745.026
747.848
753.74
760.195
764.146
766.278
768.944
771.52
775.273
778.825
781.439
786.145
789.327
791.68
795.434
801.732
810.031
815.284
820.636
824.392
828.78
832.868
836.852
841.094
846.114
850.753
684.088
690.152
687.328
689.443
692.952
700.015
704.178
709.271
854.372
854.372
854.372
854.372
854.372
854.372
854.372
854.372
854.372
854.372
854.372
854.372
854.372
854.372
854.372
854.372
854.372
854.372
854.372
854.372
854.372
852.837
850.852
848.561
847.952
844.588
842.461
841.034
840.833
838.863
837.051
835.449
833.178
833.233
832.274
830.102
825.66
823.59
824.53
821.914
817.309
813.72
813.867
812.664
810.216
808.007
807.488
805.745
803.217
797.925
794.124
793.268
790.867
787.536
785.007
784.043
782.732
781.671
781.092
778.423
776.02
778.52
780.974
783.338
783.906
783.74
782.837
781.616
781.849
781.195
778.036
773.112
767.302
760.832
752.129
744.308
737.71
732.962
730.105
725.198
713.202
701.795
696.387
697.294
690.907
688.025
690.406
695.045
699.822
704.232
708.114
706.432
705.888
699.428
692.562
694.659
699.478
703.365
703.715
709.554
709.138
703.597
695.254
688.159
684.286
681.308
678.998
678.197
677.483
676.986
680.651
686.969
691.825
696.454
700.948
707.004
715.124
854.372
854.372
854.372
854.372
854.372
854.372
854.372
854.372
854.372
854.372
854.372
854.372
854.372
-4.0967
-4.0967
-4.0967
105.006
198.976
248.555
280.266
319.697
337.901
349.893
373.388
396.771
416.386
443.256
474.264
488.556
503.643
509.557
523.168
535.308
552.448
569.704
589.234
610.864
623.707
633.886
641.72
653.211
662.056
666.924
668.982
816.524
816.133
815.707
815.017
814.668
814.186
813.541
813.067
813.304
813.531
812.585
812.285
812.136
812.844
813.235
812.107
812.182
811.883
810.196
807.642
805.398
804.058
804.22
805.47
805.958
804.546
805.168
805.894
806.449
804.514
803.705
804.836
806.813
809.285
810.372
811.574
814.007
815.848
817.123
816.906
817.012
820.493
822.56
822.084
821.337
820.247
817.699
814.869
810.849
805.753
803.249
797.613
795.815
793.292
790.391
787.353
786.234
783.732
781.042
781.62
777.897
772.543
768.237
765.759
764.417
763.187
765.448
766.808
765.387
763.699
762.512
761.017
758.87
756.496
752.073
749.255
751.999
757.882
761.078
765.407
763.472
826.881
825.381
824.344
823.439
821.772
819.189
816.207
815.767
815.794
816.393
815.63
815.223
814.435
813.037
811.379
809.664
807.854
805.8
803.595
801.241
799.827
800.805
802.685
803.392
804.115
805.242
805.593
805.858
804.776
803.79
803.502
805.531
807.563
808.73
808.829
810.421
811.427
811.741
811.811
812.176
812.115
812.377
812.604
812.963
813.39
814.128
815.057
815.645
816.23
676.615
667.76
657.635
650.424
652.721
648.42
644.88
642.961
639.723
636.468
642.118
642.701
648.675
647.621
652.857
656.242
660.271
663.951
668.187
673.859
678.464
680.014
674.461
666.068
659.249
652.107
653.8
667.669
666.766
667.933
664.066
668.331
659.925
652.5
648.905
643.374
650.772
666.387
671.244
674.855
679.652
689.15
688.707
697.943
714.323
732.98
738.174
746.036
755.753
762.774
760.579
762.591
764.657
764.824
766.647
776.841
784.911
779.631
765.338
741.099
722.934
699.858
673.698
644.504
624.56
656.878
698.107
719.926
694.029
655.434
605.859
560.398
536.832
515.154
467.532
415.118
332.63
296.86
240.787
107.048
759.862
754.502
750.006
746.822
743.359
740.056
736.484
732.729
727.205
722.97
719.267
718.752
715.117
711.874
709.733
707.661
704.362
701.802
696.811
689.342
683.501
-4.0967
-4.0967
-4.0967
-4.0967
677.172
671.672
671.199
673.057
675.6
677.209
681.215
683.801
688.786
695.285
698.528
695.633
690.16
687.949
681.06
686.838
693.912
698.715
704.178
712.668
720.984
721.595
720.148
724.8
725.379
721.79
854.372
854.372
854.372
854.372
854.372
854.372
854.372
854.372
767.402
771.23
771.156
771.817
779.015
784.845
788.634
791.15
791.784
795.967
800.328
802.148
805.704
806.853
807.439
810.749
816.017
823.913
833.225
839.416
842.47
840.822
843.549
849.11
854.372
854.372
854.372
854.372
854.372
854.372
854.372
854.372
854.372
854.372
853.342
852.002
850.799
848.859
845.538
844.242
842.874
841.396
839.58
839.632
840.087
839.446
838.728
838.231
837.557
837.145
836.448
835.838
834.908
833.203
831.431
830.123
829.499
826.944
824.636
824.966
823.71
822.631
822.052
820.459
818.87
818.145
854.372
854.372
854.372
854.372
854.372
854.372
854.372
854.372
854.372
854.372
854.372
854.372
854.372
854.372
854.372
854.372
854.372
854.372
854.372
854.372
854.372
854.372
583.285
537.044
516.594
639.285
712.897
700.299
712.922
687.553
731.683
678.792
685.549
741.634
687.089
683.826
750.926
692.898
760.29
701.633
710.417
718.138
762.964
767.112
771.959
777.376
780.914
699.722
696.585
783.287
786.232
691.452
689.527
700.929
778.562
710.711
778.282
775.147
723.767
778.97
738.441
783.286
735.423
778.953
558.021
776.025
727.109
775.408
717.303
769.442
707.832
703.071
757.803
749.484
695.768
742.284
687.308
733.758
677.666
725.931
673.552
721
684.514
720.807
724.037
673.798
717.691
743.481
717.608
660.364
729.134
647.167
734.94
640.304
538.621
730.656
738.868
593.999
607.041
673.193
590.817
559.247
709.916
666.638
506.521
680.046
645.073
488.21
622.513
466.72
573.906
438.352
409.229
548.324
455.522
303.821
392.799
159.091
359.494
308.891
95.0491
116.166
230.185
89.7328
158.259
80.3111
725.388
674.488
681.409
700.66
710.359
689.861
690.729
780.527
773.068
780.93
630.143
719.639
745.478
692.767
667.645
575.742
532.357
639.632
593.45
508.136
415.927
394.105
347.945
281.752
701.864
675.841
749.396
686.397
756.042
762.766
771.634
774.853
682.948
709.064
770.814
769.032
717.644
765.914
707.448
712.6
707.107
710.06
640.883
599.367
696.573
456.715
207.47
193.781
687.406
714.786
673.629
738.746
663.646
668.461
689.943
693.742
678.949
695.063
770.819
765.562
719.819
772.531
774.67
696.784
750.776
678.216
733.426
721.651
662.893
659.962
658.222
700.016
713.276
626.54
548.453
513.689
666.683
489.661
633.358
653.764
562.14
465.611
318.211
388.363
426.766
327.988
221.68
283.83
657.608
667.046
679.701
741.549
750.31
762.814
703.431
692.953
685.784
684.073
697.714
428.391
733.097
679.59
737.749
682.01
649.355
579.18
685.143
608.251
527.372
411.266
378.615
693.636
671.879
668.638
758.709
757.531
690.897
704.691
730.008
489.475
301.61
671.591
654.59
641.458
648.546
763.497
663.361
719.933
671.792
520.184
733.482
665.069
764.628
611.401
463.574
726.922
713.385
662.455
684.873
753.08
743.379
642.037
552.067
648.766
582.37
485.731
403.5
428.158
364.545
629.546
646.637
666.708
745.232
680.06
728.633
671.414
671.8
697.433
515.67
647.847
625.55
480.575
664.382
620.635
626.868
557.648
427.437
692.83
650.21
645.877
752.5
608.85
620.764
645.252
712.488
726.314
736.668
561.114
485.082
673.935
645.222
616.577
587.491
650.742
709.29
640.979
617.687
613.968
540.04
444.451
464.82
597.325
622.469
719.999
673.814
696.881
539.202
583.95
509.299
583.01
485.088
617.527
567.861
585.024
617.043
583.552
651.384
561.453
593.503
712.035
704.073
714.485
721.975
731.62
723.787
729.474
730.245
722.069
728.488
711.72
783.592
701.496
702.545
702.037
695.719
728.384
807.38
743.016
723.204
753.448
753.52
751.134
735.739
755.783
763.55
762.632
767.972
777.567
775.652
785.843
782.315
792.038
789.741
797.424
803.589
792.252
810.755
793.819
798.32
830
804.498
846.181
807.118
814.202
838.313
839.669
818.375
840.078
824.127
840.119
840.639
837.483
840.973
847.638
842.488
844.863
730.401
722.822
708.293
755.26
728.768
746.095
759.724
769.976
786.198
788.034
817.603
808.472
825.334
736.856
732.795
762.738
768.996
772.821
791.067
805.783
825.068
825.401
817.339
825.528
825.901
826.836
832.674
828.771
739.849
739.433
733.64
738.86
721.851
712.984
724.417
754.245
765.84
734.662
781.136
780.352
797.676
791.251
801.255
811.499
759.044
817.534
811.233
810.708
811.145
812.461
813.441
785.696
802.292
795.351
768.239
744.485
774.815
790.538
802.467
814.373
747.48
745.291
774.427
780.505
811.456
807.541
734.455
797.638
796.534
797.259
798.473
754.389
752.424
747.702
781.704
787.282
791.988
772.993
799.871
795.947
782.105
780.693
767.294
760.453
803.848
762.576
788.281
785.4
769.383
774.42
837.719
787.712
719.022
827.039
799.792
784.61
779.958
772.328
749.336
767.853
773.445
695.363
702.185
709.403
688.81
682.412
717.793
673.517
734.86
667.676
746.304
754.392
665.95
758.643
660.067
764.176
769.374
658.549
774.795
779.044
670.325
783.913
681.393
788.025
695.076
706.328
774.67
702.778
757.465
689.41
806.28
699.178
712.679
801.407
802.104
718.329
805.036
809.857
725.585
815.862
730.84
739.253
747.38
808.838
803.493
756.728
685.184
763.335
801.086
765.738
812.483
771.551
794.706
778.43
818.225
781.586
785.268
819.823
828.128
788.847
845.963
797.74
802.746
842.586
811.644
840.979
827.335
838.978
841.444
840.312
846.717
837.78
682.028
783.07
713.929
713.408
718.612
801.859
809.854
833.445
794.82
702.857
807.804
761.018
765.2
673.592
773.435
788.608
698.772
713.182
794.669
794.793
728.277
757.229
802.694
776.096
817.998
827.524
820.487
824.231
823.09
824.048
711.837
692.225
723.154
676.417
747.873
671.287
779.524
683.973
725.311
725.549
796.042
795.328
802.876
738.28
749.075
796.926
767.693
808.81
782.487
806.272
787.58
805.243
798.885
786.739
801.947
702.261
775.046
808.078
804.378
808.23
731.558
689.988
731.502
793.129
714.544
762.407
774.499
686.637
779.693
720.272
701.551
734.308
786.182
740.234
762.265
775.305
802.514
810.678
785.566
752.407
795.042
791.675
791.227
791.546
748.408
745.763
742.152
790.923
780.768
797.032
716.74
700.73
788.833
778.719
741.811
717.523
759.016
768.352
789.951
785.051
733.576
752.804
763.779
787.078
732.748
756.462
780.444
778.839
663.947
685.922
717.957
681.486
721.459
689.325
679.693
675.87
671.934
701.4
664.705
708.255
657.441
717.895
654.428
645.224
725.101
632.582
734.321
589.238
743.198
750.498
761.736
568.818
768.265
537.957
772.615
504.322
777.201
448.833
780.578
791.511
485.8
515.375
485.466
795.591
703.353
543.098
698.721
797.125
574.313
796.7
798.763
598.111
630.799
797.627
794.044
658.831
792.7
794.666
671.432
790.668
686.536
783.291
780.867
686.9
776.937
690.855
698.608
772.799
710.393
766.641
731.131
761.741
758.048
739.884
754.562
749.249
754.502
694.141
713.45
611.645
754.221
484.916
777.096
441.607
783.052
524.333
794.96
529.623
522.903
620.317
640.865
724.559
744.49
750.458
668.111
705.223
655.078
647.083
632.34
727.464
767.682
565.153
791.161
782.198
773.834
765.788
685.373
750.936
737.271
747.444
684.482
[truncated: 28,773 more rows]
