# Supplementary material for: Synchronization of visual perception within the human fovea
Source: Nat Neurosci. 2025 Jul 16;28(9):1959–67. doi: 10.1038/s41593-025-02011-3 (PMC12411267; doi:10.1038/s41593-025-02011-3)
Supplement: Supplementary file 7 — Source data. [file 41593_2025_2011_MOESM7_ESM.zip › fig3/RetinaModel_supportData.xlsx]

## Sheet: streamlines
6.41228	3.85132	3.26999	8.49202	11.5523	3.75954	0.188488	8.49512	0.188488	8.55166	5.56512	5.92478	0.188488	8.55166	10.7176	4.76391	1.76432	11.0147	-1.27167	-3.08242	2.63307	-3.26438	-2.59012	0.671499	4.55503	-1.12391	6.06648	9.00221	4.00658	7.69658	-2.17435	-0.604345	-2.97287	-2.14377	-1.37819	9.17973	8.995	6.72068	1.93765	6.72769	1.62621	9.96539	4.9914	-0.301643	-3.47621	-0.294416	5.70293	0.678334	-2.1833	2.94516
10.1431	-9.6678	5.18789	-1.91234	-1.96426e-15	10.9501	8.43384	3.52418	-1.65522	7.1611	-9.04372	-10.3173	-11.5649	-7.1611	-4.59134	2.84984	2.63604	3.13909	11.2435	10.284	11.7076	11.4361	9.96719	9.80302	10.6495	11.9203	6.5888	3.83405	6.97414	8.93182	-1.47781	-1.32589	0.982802	-5.54186	5.0791	6.57441	1.44184	9.86006	7.12288	-4.07026	-7.86063	-1.26668	-10.2109	-11.9694	-10.4984	-6.86827	-10.5582	-11.7374	-8.76561	-11.1957
0	-5.97503	10.3147	8.26006	3.24724	3.15608	-8.53433	7.70798	11.8838	-4.4258	5.58933	1.56503	-3.19646	-4.4258	2.8376	10.6388	-11.5732	3.581	3.99589	5.36083	0	1.59955	-6.16006	-6.88839	-3.13679	-0.801894	7.98659	6.94697	8.90555	2.23278	11.7085	11.9112	-11.5843	-10.4255	-10.7844	-4.06321	-7.81096	-1.26953	-9.46097	9.06483	8.91998	6.56402	3.85024	0.801324	4.65825	9.83566	1.29301e-15	-2.40261	-7.8992	-3.15941
6.53638	4.04131	3.41583	8.58498	11.5807	3.8829	0.340975	8.57179	0.332676	8.5894	5.73721	6.05563	0.344636	8.67623	10.7914	4.92055	1.93389	11.0468	-1.1272	-2.92823	2.77715	-3.12142	-2.4308	0.815917	4.68755	-0.975606	6.16381	9.0666	4.12716	7.77823	-2.02991	-0.459271	-2.82748	-1.98953	-1.19149	9.20506	9.0597	6.84932	2.07678	6.84004	1.7938	10.0372	5.14062	-0.153571	-3.31983	-0.131635	5.83265	0.830791	-1.98586	3.09881
10.0631	-9.62932	5.1093	-1.96389	-0.146201	10.8929	8.40509	3.39932	-1.67827	7.03614	-8.98033	-10.244	-11.5633	-7.08176	-4.50022	2.74966	2.56977	2.99802	11.2505	10.3158	11.6742	11.4747	9.99103	9.77607	10.5885	11.9337	6.48893	3.70615	6.89431	8.82603	-1.49163	-1.34655	0.977122	-5.56482	5.0598	6.45014	1.30913	9.77836	7.06423	-4.08336	-7.86115	-1.34185	-10.1507	-11.9721	-10.5412	-6.88299	-10.4871	-11.7292	-8.79849	-11.1608
0.0952837	-5.91134	10.3067	8.15115	3.14117	3.20448	-8.55793	7.67913	11.8774	-4.55137	5.51708	1.54615	-3.1894	-4.30949	2.70079	10.5938	-11.561	3.6027	4.0194	5.38612	0.025966	1.60895	-6.18631	-6.91106	-3.14825	-0.797295	7.99382	6.93262	8.91264	2.36649	11.7326	11.9154	-11.6211	-10.4439	-10.8157	-4.20268	-7.75939	-1.21262	-9.47542	8.97441	8.88733	6.43847	3.81273	0.803016	4.67567	9.82889	0.000410974	-2.39507	-7.91473	-3.1358
6.66709	4.24342	3.57086	8.68305	11.6102	4.01377	0.503112	8.65351	0.486958	8.62913	5.91963	6.19472	0.51199	8.80823	10.8686	5.0877	2.11481	11.081	-0.972774	-2.76356	2.93096	-2.96795	-2.26053	0.969246	4.82823	-0.81651	6.26743	9.13513	4.25517	7.86324	-1.87499	-0.303946	-2.67103	-1.8244	-0.989563	9.23391	9.12982	6.98648	2.22386	6.95936	1.97263	10.1122	5.2995	0.00512285	-3.15125	0.0421866	5.97065	0.994078	-1.77533	3.26296
9.97535	-9.58533	5.02323	-2.01819	-0.303098	10.8295	8.37181	3.26476	-1.70339	6.90175	-8.90989	-10.1635	-11.5594	-6.99384	-4.39926	2.64063	2.49641	2.84654	11.2557	10.347	11.6364	11.5138	10.0138	9.74469	10.521	11.946	6.38079	3.56845	6.80715	8.71116	-1.50712	-1.36949	0.969414	-5.58902	5.03505	6.31015	1.16637	9.68925	6.99914	-4.09671	-7.86042	-1.41979	-10.0842	-11.973	-10.5852	-6.89802	-10.4092	-11.7183	-8.83156	-11.1214
0.205497	-5.84079	10.2964	8.03316	3.01836	3.25742	-8.58253	7.64579	11.8685	-4.68018	5.438	1.52584	-3.18083	-4.18345	2.55339	10.5424	-11.5454	3.62064	4.04503	5.41323	0.0554032	1.61975	-6.21397	-6.93553	-3.16168	-0.791751	8.0003	6.91488	8.91943	2.50701	11.7564	11.9177	-11.6587	-10.4611	-10.8475	-4.34936	-7.69973	-1.14341	-9.49034	8.87605	8.85	6.3029	3.77138	0.804533	4.693	9.81914	0.000712325	-2.38615	-7.92791	-3.10925
6.79519	4.44419	3.72467	8.77953	11.639	4.1432	0.663675	8.73488	0.640992	8.66858	6.10016	6.33264	0.679352	8.93842	10.9438	5.25445	2.29485	11.1149	-0.818778	-2.59948	3.08414	-2.81419	-2.09079	1.1214	4.96757	-0.657236	6.37015	9.20327	4.382	7.94596	-1.71993	-0.148777	-2.51394	-1.65962	-0.785751	9.26313	9.20108	7.12292	2.36878	7.07747	2.15066	10.1854	5.45728	0.163832	-2.98159	0.215524	6.10761	1.15724	-1.56572	3.42654
9.88535	-9.53857	4.93529	-2.07149	-0.460247	10.7642	8.33588	3.12941	-1.72899	6.76692	-8.83694	-10.0812	-11.5534	-6.90318	-4.2951	2.52989	2.42073	2.69475	11.2586	10.3752	11.5966	11.5507	10.0337	9.7109	10.4516	11.9562	6.27143	3.43007	6.71834	8.59482	-1.52325	-1.39331	0.960039	-5.61298	5.00594	6.16963	1.023	9.59853	6.93174	-4.10958	-7.85838	-1.49514	-10.0157	-11.9718	-10.6272	-6.91218	-10.3294	-11.7053	-8.86242	-11.0798
0.324505	-5.76756	10.2844	7.91383	2.88461	3.31157	-8.60655	7.60978	11.8575	-4.80256	5.35691	1.50547	-3.17126	-4.05595	2.40515	10.4876	-11.5271	3.63284	4.07116	5.44039	0.0868664	1.63123	-6.24122	-6.95995	-3.17617	-0.785588	8.00564	6.89452	8.92536	2.64402	11.778	11.9179	-11.6944	-10.4757	-10.8776	-4.48666	-7.63503	-1.06404	-9.50472	8.77615	8.81025	6.16629	3.72881	0.80577	4.70885	9.8069	0.00103076	-2.37646	-7.93763	-3.0816
6.92035	4.64332	3.87735	8.87443	11.6667	4.27116	0.822473	8.81591	0.794721	8.70751	6.27878	6.46935	0.846638	9.06713	11.0174	5.42053	2.47389	11.1485	-0.665258	-2.43597	3.23665	-2.66015	-1.92166	1.27233	5.10549	-0.497825	6.47193	9.27095	4.50768	8.02629	-1.56477	0.00623188	-2.35624	-1.49552	-0.579918	9.29264	9.27282	7.2586	2.51157	7.19431	2.328	10.2566	5.61392	0.322533	-2.81099	0.388382	6.2435	1.32024	-1.35699	3.58947
9.79306	-9.48899	4.84552	-2.12379	-0.617631	10.6968	8.29728	2.99326	-1.75518	6.63161	-8.76152	-9.99711	-11.5452	-6.80921	-4.1864	2.41745	2.34282	2.54262	11.259	10.4005	11.5546	11.5855	10.0508	9.6747	10.3801	11.9643	6.16086	3.29102	6.62792	8.47702	-1.54014	-1.41789	0.949005	-5.63697	4.97207	6.02891	0.878992	9.50619	6.86209	-4.12209	-7.85493	-1.56762	-9.94503	-11.9685	-10.6672	-6.92546	-10.2479	-11.6901	-8.8911	-11.0361
0.452445	-5.69198	10.2707	7.7932	2.73961	3.3669	-8.6301	7.57101	11.8443	-4.91944	5.27378	1.48504	-3.16079	-3.92705	2.25613	10.4295	-11.5061	3.63946	4.09782	5.4676	0.120469	1.64331	-6.2681	-6.98437	-3.19194	-0.778897	8.00986	6.87159	8.93037	2.77827	11.7974	11.9159	-11.7281	-10.4875	-10.9061	-4.6151	-7.56586	-0.972076	-9.5186	8.67469	8.76815	6.02867	3.68513	0.80669	4.72333	9.7922	0.00141296	-2.36603	-7.94399	-3.05293
7.04195	4.84072	4.02906	8.96771	11.6929	4.39769	0.979449	8.89654	0.948104	8.74611	6.45542	6.60484	1.01382	9.19465	11.0897	5.58578	2.65184	11.1818	-0.51225	-2.27306	3.38843	-2.50583	-1.75313	1.42189	5.24171	-0.338301	6.5728	9.33832	4.63226	8.10423	-1.40952	0.161097	-2.19798	-1.33226	-0.372129	9.32286	9.34495	7.3934	2.65239	7.30971	2.50465	10.326	5.76941	0.481201	-2.63955	0.560414	6.37831	1.48305	-1.14907	3.75165
9.69868	-9.43659	4.75397	-2.17522	-0.771358	10.6274	8.25603	2.85634	-1.78202	6.49588	-8.68364	-9.91116	-11.5349	-6.71138	-4.07221	2.3033	2.26285	2.39018	11.2571	10.423	11.5106	11.618	10.065	9.63607	10.3064	11.9704	6.04909	3.15131	6.53592	8.3578	-1.55771	-1.44294	0.936301	-5.66115	4.93322	5.88804	0.734339	9.41222	6.79029	-4.13456	-7.85005	-1.63732	-9.87232	-11.9631	-10.7051	-6.93812	-10.1645	-11.6728	-8.91761	-10.9902
0.588598	-5.61411	10.2551	7.67128	2.58492	3.42321	-8.65325	7.52948	11.829	-5.03083	5.18863	1.46455	-3.14941	-3.79681	2.10637	10.3679	-11.4825	3.64065	4.12505	5.49488	0.156167	1.65594	-6.29464	-7.00888	-3.20965	-0.771637	8.01292	6.8458	8.93443	2.91012	11.8147	11.9118	-11.7598	-10.4965	-10.9327	-4.73447	-7.49217	-0.864645	-9.53188	8.57167	8.72373	5.89008	3.64022	0.807268	4.73648	9.77489	0.001754	-2.35484	-7.94707	-3.0234
7.15548	5.03635	4.1797	9.05942	11.716	4.5227	1.13455	8.97668	1.10115	8.78447	6.63007	6.73912	1.18093	9.32096	11.1599	5.75009	2.82857	11.2147	-0.359806	-2.11078	3.53944	-2.35124	-1.5852	1.5699	5.37617	-0.1787	6.67269	9.40525	4.75583	8.17974	-1.25421	0.315813	-2.03919	-1.16967	-0.163715	9.35366	9.41739	7.52691	2.79135	7.42366	2.68032	10.3935	5.9238	0.639788	-2.46719	0.731739	6.512	1.64563	-0.941954	3.91306
9.60572	-9.38139	4.66065	-2.22549	-0.913121	10.5561	8.21216	2.71862	-1.80932	6.35974	-8.60334	-9.82343	-11.5224	-6.60951	-3.95356	2.18745	2.18104	2.23742	11.2527	10.4427	11.4645	11.6484	10.0764	9.59496	10.2307	11.9743	5.93613	3.01095	6.44239	8.23718	-1.57591	-1.46836	0.921937	-5.68537	4.88948	5.74701	0.589034	9.3167	6.7164	-4.147	-7.84393	-1.70453	-9.79759	-11.9557	-10.741	-6.95005	-10.0794	-11.6534	-8.94198	-10.9421
0.727428	-5.53395	10.2376	7.54812	2.42935	3.48065	-8.67602	7.48521	11.8116	-5.1368	5.10145	1.44379	-3.13695	-3.66524	1.95585	10.303	-11.4561	3.63642	4.15287	5.52225	0.194374	1.66906	-6.32082	-7.03365	-3.22949	-0.763851	8.01483	6.81729	8.93744	3.03985	11.8298	11.9056	-11.7895	-10.5028	-10.9575	-4.84571	-7.41389	-0.738061	-9.54455	8.4671	8.6769	5.75055	3.59385	0.807675	4.74815	9.75507	0.00207776	-2.34289	-7.94693	-2.993
7.26096	5.23038	4.32912	9.14956	11.7364	4.64612	1.28801	9.05631	1.25388	8.82271	6.80258	6.87218	1.34794	9.44582	11.2274	5.91359	3.00402	11.2472	-0.207949	-1.94914	3.68962	-2.19641	-1.41787	1.71633	5.50877	-0.0190298	6.77154	9.47163	4.87844	8.25298	-1.09886	0.470332	-1.87992	-1.00738	0.0404443	9.38488	9.49032	7.64747	2.92848	7.53618	2.85485	10.4593	6.07708	0.798266	-2.29385	0.902569	6.64455	1.80794	-0.735716	4.07366
9.51455	-9.32351	4.56555	-2.27461	-1.04294	10.4827	8.16581	2.58013	-1.83687	6.22322	-8.52062	-9.73392	-11.5077	-6.50377	-3.83252	2.07028	2.0974	2.08433	11.246	10.4595	11.4163	11.6767	10.0851	9.5514	10.1529	11.9762	5.82199	2.86993	6.34736	8.11525	-1.59475	-1.49424	0.905849	-5.70926	4.84187	5.60576	0.443077	9.22786	6.64047	-4.15927	-7.83668	-1.76909	-9.72086	-11.9461	-10.7749	-6.96106	-9.99249	-11.6319	-8.96427	-10.8919
0.867079	-5.45117	10.2183	7.42372	2.27342	3.53924	-8.69831	7.43816	11.7921	-5.23749	5.01238	1.42266	-3.12339	-3.53235	1.80456	10.2344	-11.427	3.62699	4.18129	5.54974	0.234699	1.68265	-6.34665	-7.05868	-3.2516	-0.755334	8.01565	6.78614	8.93934	3.16719	11.8427	11.8973	-11.8172	-10.5066	-10.9797	-4.9497	-7.33058	-0.602231	-9.55658	8.36101	8.62765	5.6101	3.54597	0.807935	4.75823	9.73288	0.00242388	-2.33023	-7.94359	-2.96177
7.35988	5.42279	4.47745	9.23817	11.7545	4.76795	1.44009	9.1354	1.40627	8.86092	6.9729	7.00398	1.51481	9.56911	11.2919	6.07447	3.17827	11.2793	-0.0566814	-1.78814	3.83893	-2.04138	-1.25128	1.86157	5.63946	0.140682	6.86949	9.53765	5	8.32446	-0.94352	0.624615	-1.72018	-0.84545	0.240426	9.41653	9.56408	7.75246	3.06378	7.6474	3.02814	10.5233	6.2291	0.95661	-2.1195	1.07297	6.77595	1.96996	-0.530255	4.23342
9.42429	-9.26299	4.46873	-2.32238	-1.16214	10.4074	8.11713	2.44086	-1.86466	6.08634	-8.43551	-9.64266	-11.4909	-6.39413	-3.70983	1.953	2.01138	1.93093	11.237	10.4736	11.366	11.7027	10.091	9.5056	10.0729	11.976	5.70672	2.72827	6.25082	7.99216	-1.61427	-1.52061	0.887959	-5.73287	4.79077	5.4643	0.296465	9.14784	6.56255	-4.17106	-7.82837	-1.83103	-9.64212	-11.9345	-10.8068	-6.9711	-9.90386	-11.6083	-8.98445	-10.8395
1.00749	-5.36568	10.1972	7.29813	2.11715	3.59889	-8.71999	7.38828	11.7705	-5.33296	4.92147	1.40117	-3.10875	-3.39813	1.65253	10.163	-11.3953	3.61232	4.21027	5.57733	0.276998	1.6968	-6.37223	-7.08365	-3.27609	-0.746041	8.01521	6.75202	8.9402	3.29071	11.8534	11.8869	-11.8428	-10.5081	-10.9996	-5.04682	-7.24159	-0.465035	-9.56798	8.25346	8.57596	5.46876	3.49684	0.808	4.76661	9.70837	0.00295909	-2.31685	-7.93716	-2.92969
7.45317	5.6131	4.62487	9.32527	11.7703	4.88827	1.59068	9.21401	1.55827	8.89935	7.14099	7.13447	1.68148	9.69057	11.3538	6.23251	3.35137	11.311	0.0939829	-1.6278	3.98732	-1.8862	-1.08559	2.00577	5.76817	0.300403	6.96673	9.60346	5.12053	8.39436	-0.788197	0.778613	-1.56006	-0.683957	0.437029	9.44846	9.63872	7.84527	3.19711	7.75733	3.20024	10.5855	6.37971	1.1148	-1.94424	1.24308	6.90616	2.13165	-0.325454	4.39235
9.3344	-9.19969	4.37024	-2.3687	-1.27145	10.3303	8.06611	2.30083	-1.89272	5.94915	-8.34803	-9.54965	-11.4719	-6.28079	-3.5835	1.83583	1.92243	1.77723	11.2257	10.4849	11.3136	11.7266	10.0941	9.45767	9.99091	11.9736	5.59035	2.58599	6.15281	7.868	-1.63443	-1.54759	0.86843	-5.75625	4.73647	5.32259	0.149189	9.07442	6.48262	-4.18226	-7.81895	-1.89052	-9.56132	-11.9208	-10.8368	-6.98002	-9.8135	-11.5825	-9.00252	-10.785
1.14859	-5.27814	10.1741	7.17138	1.96061	3.65929	-8.74114	7.33541	11.7469	-5.42302	4.82873	1.37972	-3.09305	-3.2626	1.49981	10.0889	-11.361	3.59203	4.23979	5.60505	0.321295	1.71158	-6.39768	-7.1084	-3.30303	-0.735976	8.01328	6.71463	8.93998	3.41018	11.862	11.8743	-11.8664	-10.507	-11.017	-5.13777	-7.14653	-0.32673	-9.57884	8.14448	8.52189	5.32657	3.44679	0.80778	4.77332	9.68164	0.00402843	-2.30269	-7.92772	-2.89663
7.54229	5.80099	4.77144	9.41084	11.784	5.00713	1.73958	9.29205	1.70987	8.93784	7.30686	7.2636	1.84792	9.81021	11.4143	6.38768	3.52308	11.3423	0.244025	-1.46818	4.13473	-1.73089	-0.920781	2.1488	5.89467	0.460088	7.06335	9.6689	5.24002	8.46289	-0.63292	0.932282	-1.39961	-0.522947	0.630648	9.48051	9.71422	7.92828	3.32869	7.86604	3.3713	10.6461	6.52882	1.27282	-1.76845	1.41291	7.03517	2.29302	-0.121173	4.55044
9.24385	-9.13356	4.2701	-2.41361	-1.37207	10.2513	8.01272	2.16004	-1.92104	5.81162	-8.25825	-9.45489	-11.4508	-6.16355	-3.44984	1.71908	1.83116	1.62324	11.212	10.4935	11.2592	11.7483	10.0944	9.40758	9.90677	11.9692	5.47293	2.44308	6.05334	7.74283	-1.65521	-1.57522	0.847348	-5.77943	4.67917	5.18062	0.00123581	9.00595	6.40081	-4.19268	-7.80828	-1.94723	-9.47848	-11.905	-10.8645	-6.98776	-9.72143	-11.5546	-9.01842	-10.7284
1.29039	-5.1891	10.1489	7.04348	1.80382	3.72028	-8.76186	7.27956	11.7212	-5.50819	4.73404	1.35839	-3.0763	-3.12578	1.34648	10.0121	-11.3241	3.56599	4.26985	5.63294	0.367779	1.72693	-6.423	-7.13303	-3.33299	-0.725296	8.00975	6.67412	8.93864	3.52535	11.8684	11.8596	-11.8879	-10.5036	-11.0321	-5.22313	-7.04513	-0.187503	-9.58903	8.03411	8.46552	5.18356	3.39601	0.807216	4.77873	9.65271	0.00553021	-2.28767	-7.91539	-2.86252
7.628	5.98638	4.91694	9.49489	11.7958	5.12456	1.88663	9.36943	1.86105	8.97636	7.47031	7.39137	2.01404	9.92846	11.4728	6.54002	3.69328	11.3735	0.393426	-1.30929	4.28109	-1.57546	-0.756781	2.29052	6.01863	0.619703	7.15935	9.73399	5.35837	8.53021	-0.477728	1.08561	-1.23885	-0.362524	0.821915	9.51273	9.79087	8.00378	3.45866	7.97354	3.54142	10.705	6.67637	1.43064	-1.5923	1.58242	7.16296	2.45407	0.0827498	4.70756
9.15208	-9.06462	4.16832	-2.45711	-1.46515	10.1704	7.95694	2.01849	-1.94959	5.67374	-8.16613	-9.35842	-11.4275	-6.04146	-3.30937	1.60278	1.73791	1.46895	11.1961	10.4995	11.2026	11.7678	10.092	9.3553	9.82042	11.9627	5.35446	2.29955	5.95241	7.61672	-1.67665	-1.60341	0.824694	-5.80249	4.61907	5.03837	-0.147405	8.94077	6.31717	-4.20222	-7.79627	-2.00101	-9.39361	-11.8871	-10.8898	-6.99435	-9.62767	-11.5246	-9.0321	-10.6697
1.43284	-5.09861	10.1217	6.91446	1.64682	3.78164	-8.78224	7.22076	11.6934	-5.58872	4.63775	1.33704	-3.05866	-2.98773	1.19256	9.93273	-11.2845	3.53355	4.30042	5.66099	0.41682	1.74285	-6.44813	-7.15765	-3.36681	-0.714031	8.00459	6.63035	8.93626	3.63609	11.8727	11.8427	-11.9074	-10.4976	-11.0448	-5.30308	-6.93665	-0.0474949	-9.59849	7.92237	8.40693	5.03976	3.34457	0.806277	4.78301	9.62159	0.00725332	-2.27167	-7.90028	-2.82767
7.71039	6.16925	5.06085	9.5774	11.8054	5.24051	2.03203	9.44635	2.01175	9.01502	7.63129	7.51779	2.17977	10.0449	11.5297	6.68953	3.86188	11.4043	0.542167	-1.15124	4.42634	-1.41996	-0.593529	2.43082	6.13993	0.779239	7.25453	9.79877	5.47591	8.59633	-0.322659	1.23861	-1.07785	-0.202489	1.011	9.5453	9.86862	8.07341	3.58706	8.07984	3.71059	10.7623	6.82237	1.58824	-1.41584	1.75151	7.28949	2.61474	0.286086	4.86364
9.05905	-8.99292	4.06481	-2.49926	-1.55349	10.0879	7.89889	1.87621	-1.97844	5.53552	-8.07172	-9.26026	-11.402	-5.91488	-3.16045	1.48711	1.64275	1.31438	11.1778	10.5027	11.144	11.7851	10.087	9.30081	9.73189	11.9541	5.23493	2.15541	5.85011	7.48969	-1.69878	-1.63197	0.800445	-5.82522	4.55629	4.89589	-0.296748	8.87758	6.23174	-4.21085	-7.78289	-2.05201	-9.30673	-11.8672	-10.9128	-6.99984	-9.53222	-11.4926	-9.04363	-10.6089
1.57591	-5.00677	10.0928	6.78434	1.48963	3.84347	-8.80218	7.15865	11.6636	-5.66457	4.53991	1.31545	-3.04015	-2.84845	1.03828	9.85082	-11.2422	3.49481	4.3315	5.68932	0.468516	1.75939	-6.47302	-7.18234	-3.40465	-0.701939	7.99795	6.58318	8.93256	3.74267	11.8748	11.8238	-11.9247	-10.4893	-11.0552	-5.3775	-6.82072	0.0931939	-9.6072	7.80929	8.34614	4.8952	3.29242	0.804927	4.78614	9.58824	0.00906846	-2.25473	-7.88232	-2.79218
7.79068	6.34958	5.2032	9.65837	11.8133	5.35479	2.17592	9.52336	2.16194	9.05381	7.78979	7.64283	2.34513	10.1585	11.583	6.83623	4.02883	11.4348	0.69016	-0.994081	4.57039	-1.26443	-0.430994	2.56961	6.25857	0.938649	7.34883	9.86349	5.593	8.6613	-0.167745	1.39128	-0.916638	-0.0428727	1.19812	9.57831	9.94756	8.1382	3.71434	8.18503	3.87883	10.8179	6.96688	1.74558	-1.23908	1.91993	7.41475	2.77496	0.488632	5.01865
8.96371	-8.91852	3.95963	-2.54002	-1.63431	10.0034	7.83865	1.73324	-2.00762	5.39698	-7.97505	-9.16044	-11.3743	-5.78476	-3.00857	1.37213	1.54571	1.15951	11.1573	10.5032	11.0832	11.8002	10.0794	9.24412	9.64119	11.9434	5.11433	2.01067	5.74654	7.36178	-1.72161	-1.66076	0.774608	-5.84762	4.49091	4.75317	-0.446809	8.8156	6.14468	-4.21825	-7.76812	-2.10024	-9.21791	-11.8452	-10.9334	-7.00442	-9.43512	-11.4584	-9.05309	-10.546
1.71962	-4.91355	10.0622	6.65314	1.33229	3.90608	-8.82161	7.09235	11.6317	-5.73595	4.44046	1.29365	-3.02071	-2.70963	0.88401	9.76643	-11.1973	3.44989	4.36318	5.71796	0.523161	1.77659	-6.49763	-7.20718	-3.44642	-0.689211	7.98989	6.53213	8.92724	3.84527	11.8747	11.8028	-11.9398	-10.4787	-11.0633	-5.4464	-6.69674	0.234489	-9.61492	7.69491	8.28318	4.74989	3.23926	0.803184	4.7881	9.55259	0.0110222	-2.23702	-7.86147	-2.75609
7.86994	6.52756	5.34401	9.73782	11.8198	5.46732	2.31808	9.60026	2.31158	9.09269	7.946	7.76647	2.51009	10.2677	11.6322	6.98022	4.19413	11.4647	0.837336	-0.837659	4.71317	-1.1089	-0.269099	2.70691	6.37443	1.09787	7.44227	9.92827	5.7096	8.72514	-0.0129712	1.54359	-0.75527	0.116234	1.38304	9.61152	10.0275	8.19889	3.84046	8.28902	4.04618	10.872	7.10993	1.90263	-1.06207	2.08748	7.53871	2.93463	0.690285	5.17255
8.86508	-8.84151	3.85281	-2.57933	-1.70654	9.91719	7.7762	1.58955	-2.03719	5.25809	-7.87623	-9.05896	-11.3445	-5.65287	-2.85587	1.25737	1.44632	1.00437	11.1345	10.5011	11.0204	11.8131	10.0694	9.18526	9.54835	11.9305	4.99268	1.86535	5.6417	7.23299	-1.74495	-1.68973	0.747258	-5.86978	4.42296	4.61018	-0.596793	8.75423	6.056	-4.22463	-7.75187	-2.14573	-9.12717	-11.8211	-10.9516	-7.00823	-9.33636	-11.4221	-9.06054	-10.4809
1.864	-4.81858	10.0298	6.52088	1.17483	3.96961	-8.84066	7.02199	11.5977	-5.80306	4.3389	1.2717	-3.0003	-2.57269	0.731504	9.67964	-11.1498	3.39894	4.39554	5.74675	0.580739	1.79451	-6.52191	-7.23212	-3.49222	-0.676205	7.98034	6.47688	8.92029	3.94408	11.8724	11.7797	-11.9529	-10.4658	-11.0691	-5.51043	-6.56456	0.376331	-9.62163	7.57922	8.21809	4.60387	3.18493	0.801091	4.78891	9.51458	0.0131763	-2.2188	-7.83774	-2.71945
7.9484	6.70311	5.48346	9.81583	11.8248	5.57816	2.45866	9.67715	2.46062	9.13159	8.09973	7.88869	2.67455	10.3728	11.6772	7.12147	4.35772	11.494	0.983667	-0.681942	4.85461	-0.95341	-0.107906	2.84275	6.48736	1.25688	7.53488	9.99292	5.82571	8.78789	0.141646	1.69552	-0.593797	0.274739	1.56572	9.6449	10.1049	8.2568	3.96513	8.39179	4.2127	10.9244	7.25148	2.05937	-0.884865	2.25419	7.66136	3.0937	0.890932	5.32529
8.76279	-8.76193	3.74439	-2.61683	-1.77195	9.82917	7.71161	1.44517	-2.0672	5.11884	-7.77524	-8.95584	-11.3125	-5.51929	-2.70242	1.14317	1.34452	0.848944	11.1095	10.4965	10.9554	11.8239	10.0568	9.1243	9.45336	11.9156	4.87	1.71944	5.5356	7.10335	-1.76874	-1.71892	0.718462	-5.89175	4.35247	4.46691	-0.740399	8.69231	5.96565	-4.22999	-7.73406	-2.18881	-9.03454	-11.795	-10.9675	-7.01123	-9.23598	-11.3837	-9.06602	-10.4138
2.00907	-4.72196	9.99556	6.38762	1.01727	4.03381	-8.85924	6.94725	11.5617	-5.86614	4.23557	1.24956	-2.97906	-2.43787	0.582381	9.5905	-11.0997	3.34168	4.42856	5.77566	0.641305	1.81313	-6.54589	-7.25714	-3.54233	-0.662857	7.96923	6.41756	8.91169	4.03923	11.8681	11.7546	-11.9637	-10.4504	-11.0727	-5.56981	-6.42979	0.518686	-9.6275	7.46225	8.15092	4.45715	3.12941	0.798686	4.78857	9.47424	0.015526	-2.20015	-7.81112	-2.68233
8.02601	6.87614	5.62191	9.89242	11.8282	5.68738	2.59778	9.75413	2.60902	9.17022	8.2507	8.00946	2.83853	10.4736	11.7207	7.26	4.51949	11.5229	1.12913	-0.52696	4.99463	-0.797976	0.052468	2.97699	6.59715	1.41567	7.62661	10.0576	5.94132	8.84971	0.296086	1.84703	-0.432271	0.432586	1.74668	9.67841	10.1794	8.31283	4.08829	8.49333	4.37833	10.9753	7.39144	2.21576	-0.707422	2.42001	7.78267	3.25214	1.09027	5.47683
8.65679	-8.67979	3.63445	-2.65244	-1.8316	9.73943	7.64496	1.30009	-2.09773	4.9792	-7.67206	-8.85112	-11.2783	-5.38406	-2.53798	1.02962	1.24054	0.693251	11.0821	10.4894	10.8884	11.8324	10.0418	9.0612	9.35621	11.8985	4.7463	1.57294	5.42824	6.97293	-1.79294	-1.74833	0.688292	-5.91358	4.27959	4.32335	-0.876507	8.62897	5.87365	-4.23425	-7.71471	-2.22921	-8.94001	-11.7668	-10.9811	-7.01346	-9.13399	-11.3431	-9.06967	-10.3445
2.15479	-4.62385	9.95916	6.25336	0.859629	4.09845	-8.87728	6.8678	11.5236	-5.92577	4.13103	1.22731	-2.9569	-2.30563	0.428097	9.49906	-11.047	3.27742	4.46225	5.8047	0.704988	1.83243	-6.56965	-7.28233	-3.59709	-0.648954	7.9566	6.35385	8.9014	4.13047	11.8616	11.7274	-11.9724	-10.4328	-11.074	-5.62468	-6.29375	0.661533	-9.63256	7.344	8.08167	4.30976	3.07291	0.795965	4.787	9.43159	0.017831	-2.18111	-7.78154	-2.64481
8.10264	7.04657	5.75935	9.96757	11.8316	5.79498	2.73511	9.83126	2.75674	9.20845	8.39887	8.12874	3.00201	10.5703		7.39585	4.6793	11.5513	1.27371	-0.372737	5.13311	-0.642628	0.211911	3.10967	6.70358	1.5742	7.7175	10.1222	6.05643	8.91056	0.45032	1.99807	-0.270739	0.589888	1.92565	9.71209	10.2512	8.36709	4.21008	8.59351	4.5431	11.0246	7.52962	2.37179	-0.52978	2.58486	7.90263	3.40989	1.28795	5.62714
8.54704	-8.59512	3.52302	-2.68626	-1.91249	9.648	7.57619	1.15431	-2.12881	4.83914	-7.56673	-8.74479	-11.2419	-5.24728		0.916552	1.13495	0.537293	11.0525	10.4798	10.8192	11.8387	10.0242	8.99601	9.25687	11.8794	4.6216	1.42586	5.31965	6.84172	-1.81756	-1.77808	0.656814	-5.93512	4.20434	4.17951	-1.00512	8.56411	5.78005	-4.23775	-7.69377	-2.26681	-8.84356	-11.7365	-10.9923	-7.01497	-9.0304	-11.3004	-9.07167	-10.2732
2.30115	-4.52436	9.92059	6.11814	0.59679	4.16344	-8.89497	6.78336	11.4834	-5.98223	4.02537	1.2051	-2.93371	-2.17605		9.40539	-10.9916	3.2059	4.49657	5.83387	0.772148	1.85241	-6.59328	-7.30765	-3.65683	-0.634467	7.94235	6.28551	8.88937	4.21815	11.853	11.6981	-11.979	-10.4128	-11.0732	-5.67512	-6.15654	0.80485	-9.63671	7.22448	8.01038	4.16174	3.016	0.792877	4.78418	9.38662	0.0200211	-2.16177	-7.74893	-2.60689
8.17852	7.21439	5.89575	10.0412		5.90095	2.87045	9.90841	2.90373	9.24647	8.54425	8.24652	3.16499	10.6632		7.52905	4.83705	11.5791	1.4174	-0.219387	5.26994	-0.487382	0.370343	3.2408	6.80654	1.73246	7.80742	10.1869	6.17094	8.97033	0.604316	2.14859	-0.109248	0.746635	2.10262	9.74605	10.3204	8.41973	4.33081	8.69224	4.70696	11.0724	7.66595	2.5274	-0.352031	2.7488	8.0212	3.56693	1.48431	5.77617
8.43317	-8.50797	3.4101	-2.7185		9.55491	7.50526	1.00784	-2.16052	4.6987	-7.45929	-8.63687	-11.2035	-5.10905		0.803884	1.0282	0.381078	11.0207	10.4678	10.7479	11.8429	10.004	8.92879	9.15536	11.8581	4.49589	1.27819	5.20981	6.70972	-1.8426	-1.80825	0.624095	-5.95638	4.12674	4.03539	-1.12699	8.49755	5.68496	-4.24062	-7.67122	-2.30143	-8.74521	-11.7042	-11.0012	-7.01569	-8.92523	-11.2556	-9.07191	-10.1999
2.44815	-4.42345	9.87985	5.98195		4.22876	-8.91244	6.69385	11.4412	-6.03531	3.91851	1.18293	-2.90946	-2.04812		9.30952	-10.9337	3.12712	4.5315	5.86328	0.843153	1.87303	-6.61684	-7.33307	-3.7216	-0.619305	7.92661	6.21235	8.87566	4.30265	11.8423	11.6668	-11.9833	-10.3906	-11.0702	-5.72103	-6.01821	0.948615	-9.63978	7.10367	7.93705	4.01309	2.95881	0.789613	4.78018	9.33939	0.0222366	-2.14208	-7.71345	-2.5687
8.25454	7.37945	6.03133	10.1133		6.00524	3.00383	9.98564	3.05001	9.28505	8.68675	8.36277	3.32746	10.7523		7.65961	4.99266	11.6061	1.56018	-0.0669526	5.40499	-0.332268	0.527684	3.3703	6.90585	1.89044	7.89618	10.2517	6.28478	9.02906	0.758021	2.29857	0.0521602	0.902915	2.27808	9.78044	10.3873	8.47145	4.45036	8.78966	4.86967	11.1189	7.80049	2.68256	-0.174178	2.91192	8.13838	3.72333	1.67937	5.92395
8.31411	-8.41834	3.29575	-2.74927		9.46017	7.43223	0.860667	-2.1926	4.55798	-7.34978	-8.52741	-11.1629	-4.96942		0.691397	0.920646	0.224612	10.9867	10.4532	10.6744	11.8449	9.98132	8.85952	9.05169	11.8348	4.36917	1.12995	5.09873	6.57694	-1.86816	-1.83883	0.590137	-5.97722	4.04694	3.89102	-1.24262	8.42854	5.58837	-4.24247	-7.64728	-2.33264	-8.645	-11.6699	-11.0077	-7.01551	-8.81851	-11.2087	-9.07036	-10.1245
2.59581	-4.32149	9.83672	5.84482		4.29444	-8.92967	6.59895	11.3969	-6.08381	3.81066	1.16078	-2.88405	-1.92164		9.21153	-10.8732	3.04103	4.56702	5.89294	0.918255	1.89428	-6.64039	-7.35866	-3.79159	-0.603184	7.90953	6.134	8.86028	4.38406	11.8294	11.6334	-11.9854	-10.3662	-11.0649	-5.76219	-5.87883	1.09283	-9.64181	6.98164	7.86164	3.86387	2.90111	0.786158	4.77496	9.28996	0.0244864	-2.12171	-7.67517	-2.53001
8.32902	7.5416	6.16679	10.184		6.10791	3.13541	10.063	3.19561	9.32412	8.82618	8.47749	3.48926	10.8376		7.78753	5.1461	11.6323	1.7021	0.0845701	5.53813	-0.177324	0.68383	3.49813	7.00135	2.0481	7.98374	10.3168	6.39779	9.08681	0.911377	2.44796	0.21346	1.05878	2.45216	9.81524	10.4518	8.52233	4.56853	8.88577	5.03111	11.1639	7.93322	2.83729	0.00380573	3.07437	8.25413	3.87907	1.87315	6.07046
8.19227	-8.32625	3.18006	-2.77834		9.36384	7.35719	0.712802	-2.22491	4.41699	-7.23819	-8.4164	-11.1202	-4.82845		0.579493	0.812437	0.0679049	10.9506	10.4361	10.5988	11.8447	9.95607	8.78824	8.94586	11.8094	4.24144	0.981127	4.98638	6.44343	-1.89436	-1.86988	0.554716	-5.99757	3.96499	3.74639	-1.35259	8.35695	5.49026	-4.24325	-7.62201	-2.36069	-8.54295	-11.6335	-11.0119	-7.01426	-8.71026	-11.1598	-9.06705	-10.0472
2.74119	-4.21875	9.7907	5.70678		4.36027	-8.94657	6.49828	11.3507	-6.12788	3.70232	1.13857	-2.85781	-1.79769		9.11145	-10.8101	2.9471	4.60301	5.92285	0.997717	1.91621	-6.66401	-7.38444	-3.86686	-0.586108	7.89114	6.04988	8.84332	4.46229	11.8144	11.5979	-11.9853	-10.3396	-11.0574	-5.79876	-5.73846	1.23749	-9.6429	6.85841	7.78414	3.71407	2.84286	0.782247	4.76842	9.23842	0.0266974	-2.10061	-7.63413	-2.49084
8.40107	7.70083	6.30199	10.2532		6.20905	3.26529	10.1405	3.34049	9.36353	8.96256	8.59067	3.65033	10.9193		7.9128	5.29734	11.6577	1.84317	0.235205	5.66924	-0.0225893	0.838733	3.62426	7.0929	2.2054	8.07029	10.3823	6.50967	9.1437	1.06439	2.59671	0.374611	1.21425	2.62476	9.85067	10.5142	8.57265	4.68542	8.9806	5.19129	11.2073	8.06414	2.99154	0.181908	3.2361	8.36845	4.03409	2.06582	6.2157
8.0691	-8.23175	3.06302	-2.8055		9.26596	7.2802	0.56424	-2.25747	4.27568	-7.12458	-8.30388	-11.0753	-4.68621		0.46864	0.703618	-0.0890313	10.9123	10.4167	10.5209	11.8423	9.92827	8.71495	8.8379	11.7819	4.11274	0.83173	4.87273	6.3092	-1.92102	-1.9015	0.517773	-6.01739	3.88092	3.6015	-1.45761	8.2824	5.39068	-4.24288	-7.59538	-2.3865	-8.43911	-11.5951	-11.0138	-7.01195	-8.60048	-11.1088	-9.06187	-9.96782
2.88299	-4.11528	9.74181	5.56786		4.42601	-8.96307	6.39155	11.3024	-6.16789	3.59344	1.11622	-2.83086	-1.67613		9.00933	-10.7444	2.84435	4.6394	5.95296	1.08146	1.93884	-6.68774	-7.41042	-3.94744	-0.568156	7.8712	5.95959	8.825	4.53725	11.7973	11.5603	-11.983	-10.311	-11.0476	-5.83038	-5.59713	1.38259	-9.64299	6.734	7.70459	3.56372	2.78406	0.777925	4.76052	9.18478	0.0289693	-2.07883	-7.59045	-2.45106
8.47105	7.85718	6.43682	10.321		6.30868	3.39344	10.2181	3.48464	9.40312	9.09594	8.70231	3.81062	10.997		8.03545	5.44636	11.6822	1.98329	0.384951	5.79822	0.131903	0.992431	3.74869	7.18043	2.36232	8.1558	10.4481	6.62031	9.20004	1.2171	2.74478	0.535567	1.36926	2.79577	9.88662	10.5746	8.62259	4.80087	9.07416	5.35043	11.2493	8.19325	3.14528	0.360138	3.39698	8.4813	4.18836	2.25772	6.35959
7.94471	-8.13488	2.94463	-2.83081		9.16658	7.20129	0.414982	-2.29019	4.13403	-7.00901	-8.18988	-11.0282	-4.54271		0.3588	0.594425	-0.246186	10.8719	10.3948	10.4409	11.8378	9.89799	8.63972	8.72784	11.7524	3.9831	0.68175	4.75778	6.17435	-1.94794	-1.93376	0.479321	-6.0367	3.79475	3.45635	-1.55603	8.20462	5.28962	-4.24124	-7.56716	-2.40974	-8.3335	-11.5546	-11.0135	-7.0087	-8.4892	-11.0557	-9.05466	-9.88652
3.02039	-4.01104	9.69002	5.42807		4.49159	-8.9792	6.27842	11.2522	-6.20413	3.48392	1.09349	-2.80327	-1.55886		8.90521	-10.6763	2.73235	4.67632	5.98324	1.1694	1.96219	-6.71154	-7.43657	-4.03314	-0.549184	7.8497	5.86288	8.8054	4.60833	11.7781	11.5207	-11.9785	-10.2802	-11.0356	-5.85734	-5.45494	1.52813	-9.64217	6.60844	7.62306	3.41282	2.72459	0.773272	4.75118	9.129	0.0313705	-2.05644	-7.54426	-2.4109
8.5393	8.01041	6.57119	10.3873		6.40678	3.51984	10.2959	3.62804	9.44288	9.22626	8.8124	3.97011	11.071		8.15552	5.59312	11.7052	2.12239	0.533816	5.92493	0.28612	1.14481	3.87144	7.26399	2.51883	8.24053	10.5143	6.72964	9.25591	1.36944	2.89213	0.696279	1.52376	2.96504	9.92294	10.6333	8.67232	4.91474	9.16644	5.50865	11.2899	8.32043	3.29848	0.538284	3.55696	8.59268	4.34184	2.44863	6.50214
7.81923	-8.03565	2.8249	-2.85437		9.06571	7.1205	0.265027	-2.32304	3.99204	-6.89152	-8.07441	-10.979	-4.39805		0.249771	0.48517	-0.40354	10.8294	10.3707	10.3587	11.831	9.86521	8.56256	8.61576	11.7207	3.85256	0.531186	4.64155	6.03889	-1.97515	-1.96665	0.439393	-6.05553	3.70647	3.31091	-1.64783	8.12331	5.18708	-4.23832	-7.53716	-2.42941	-8.22612	-11.5122	-11.0107	-7.00451	-8.37644	-11.0006	-9.0455	-9.80327
3.15276	-3.90661	9.63532	5.28744		4.55698	-8.99495	6.15825	11.2	-6.23663	3.37386	1.07031	-2.775	-1.44556		8.79916	-10.6057	2.61242	4.7138	6.01368	1.26156	1.98627	-6.7355	-7.46288	-4.12348	-0.529225	7.82633	5.75915	8.78453	4.67547	11.7568	11.479	-11.9717	-10.2474	-11.0214	-5.87989	-5.31193	1.67411	-9.64052	6.48175	7.53963	3.26143	2.66484	0.768293	4.74065	9.0711	0.0339195	-2.03347	-7.49554	-2.37023
8.60608	8.16041	6.70503	10.4521		6.50331	3.64457	10.374	3.77063	9.48265	9.35326	8.92092	4.12884	11.1417		8.27302	5.73761	11.7268	2.26043	0.681781	6.04922	0.440026	1.29584	3.99254	7.34377	2.67488	8.32476	10.5807	6.83764	9.3113	1.5214	3.03873	0.856701	1.67784	3.13249	9.95961	10.6904	8.72277	5.02719	9.25743	5.66593	11.329	8.44561	3.45112	0.71625	3.71602	8.70255	4.49449	2.63832	6.64328
7.69275	-7.93409	2.70381	-2.8763		8.96336	7.03788	0.114373	-2.35612	3.84969	-6.7721	-7.9575	-10.9276	-4.2523		0.141586	0.376244	-0.561076	10.7847	10.3442	10.2744	11.8221	9.82995	8.48352	8.50178	11.687	3.72117	0.380031	4.52405	5.90282	-2.00267	-2.00015	0.397992	-6.07375	3.61613	3.16517	-1.73381	8.03734	5.08311	-4.23409	-7.50537	-2.44623	-8.11699	-11.4677	-11.0056	-6.9994	-8.26222	-10.9435	-9.03453	-9.7181
3.2798	-3.80235	9.57768	5.14597		4.62224	-9.0103	6.03053	11.1459	-6.26572	3.26422	1.04663	-2.74583	-1.33445		8.69121	-10.5327	2.48322	4.75188	6.04428	1.35811	2.0111	-6.75965	-7.48929	-4.21767	-0.508228	7.80072	5.6484	8.7624	4.73882	11.7335	11.4353	-11.9628	-10.2125	-11.005	-5.89811	-5.16813	1.82059	-9.63791	6.35393	7.45431	3.10955	2.60503	0.762848	4.72899	9.01108	0.0365827	-2.00995	-7.44423	-2.32924
8.67161	8.30747	6.83859	10.5153		6.59832	3.76782	10.4525	3.91238	9.52228	9.47689	9.02785	4.28679	11.2092		8.38797	5.87983	11.7474	2.39739	0.828726	6.17105	0.593547	1.44553	4.11201	7.41972	2.83048	8.40849	10.647	6.94447	9.36624	1.67296	3.18462	1.01679	1.83148	3.29809	9.99652	10.7458	8.77414	5.13836	9.34711	5.82217	11.3667	8.56876	3.60319	0.893995	3.87415	8.81091	4.6463	2.82642	6.78293
7.56534	-7.83031	2.58141	-2.89681		8.85958	6.95351	-0.0361972	-2.38952	3.70696	-6.6508	-7.83917	-10.8742	-4.10555		0.0345525	0.267676	-0.71878	10.7379	10.3153	10.1878	11.811	9.79226	8.40266	8.38594	11.6513	3.58892	0.22828	4.40532	5.76616	-2.03045	-2.03402	0.355121	-6.09136	3.52376	3.01913	-1.81438	7.94626	4.97777	-4.22856	-7.47184	-2.46021	-8.00613	-11.4212	-10.9981	-6.99332	-8.14655	-10.8843	-9.02193	-9.63099
3.40129	-3.6976	9.51682	5.00368		4.68722	-9.02509	5.89439	11.0898	-6.29163	3.15524	1.02244	-2.71569	-1.224		8.58142	-10.4573	2.34143	4.79055	6.07512	1.45846	2.03684	-6.78396	-7.51576	-4.31552	-0.485872	7.77283	5.5307	8.73885	4.79844	11.7081	11.3895	-11.9516	-10.1755	-10.9866	-5.91223	-5.02357	1.96759	-9.63426	6.22501	7.36709	2.95719	2.54523	0.75688	4.71622	8.94899	0.0391765	-1.9858	-7.39027	-2.28822
8.7359	8.45158	6.97172	10.5771		6.69177	3.88955	10.5281	4.05328	9.56233	9.59728	9.13314	4.44394	11.2735		8.5004	6.0198	11.7665	2.53322	0.974602	6.29038	0.746589	1.59382	4.22979	7.49218	2.98557	8.49178	10.7134	7.0502	9.42059	1.82409	3.3298	1.17649	1.98472	3.4618	10.0338	10.7995	8.82673	5.24818	9.43537	5.9773	11.403	8.68989	3.75465	1.07152	4.03147	8.91773	4.79724	3.01329	6.9211
7.43701	-7.72437	2.4577	-2.91536		8.75439	6.86742	-0.180799	-2.42311	3.56392	-6.52768	-7.71943	-10.8187	-3.95783		-0.0709765	0.159178	-0.875231	10.689	10.2842	10.0991	11.7976	9.75215	8.31997	8.26839	11.6135	3.45585	0.0759349	4.28541	5.62889	-2.05846	-2.06811	0.310802	-6.10828	3.42939	2.87278	-1.89028	7.84953	4.87107	-4.22195	-7.43659	-2.47108	-7.89359	-11.3727	-10.9882	-6.98614	-8.02947	-10.8232	-9.00752	-9.54197
3.5178	-3.59234	9.45276	4.86061		4.75193	-9.03935	5.75559	11.0318	-6.31351	3.04658	0.998014	-2.68458	-1.11541		8.46984	-10.3796	2.18731	4.82981	6.10626	1.562	2.06374	-6.80847	-7.54235	-4.41599	-0.462134	7.74253	5.40533	8.71378	4.85469	11.6806	11.3418	-11.9381	-10.1366	-10.9661	-5.92199	-4.87828	2.11514	-9.6296	6.09499	7.27798	2.80439	2.48537	0.750507	4.7023	8.88488	0.0414908	-1.96106	-7.33381	-2.24702
8.79894	8.59259	7.10409	10.6376		6.78366	4.00965	10.6002	4.1933	9.60279	9.71466	9.23675	4.60023	11.3345		8.61035	6.15752	11.7829	2.6679	1.11939	6.40718	0.899087	1.74056	4.34573	7.56164	3.14014	8.57458	10.7802	7.15488	9.47433	1.97476	3.47424	1.33577	2.13738	3.62363	10.0715	10.8516	8.88101	5.35674	9.52222	6.13122	11.4379	8.80902	3.90545	1.2488	4.18803	9.02299	4.94723	3.19926	7.05784
7.3078	-7.61628	2.33266	-2.93122		8.6478	6.77961	-0.318993	-2.45688	3.42055	-6.40285	-7.5983	-10.7611	-3.80917		-0.174576	0.0503552	-1.01889	10.6381	10.2507	10.0083	11.782	9.70959	8.23544	8.14933	11.5736	3.32195	-0.0770039	4.16433	5.49102	-2.0867	-2.1024	0.265007	-6.12468	3.33306	2.72613	-1.96179	7.7463	4.76305	-4.21416	-7.39969	-2.47898	-7.77938	-11.3223	-10.9759	-6.97778	-7.91099	-10.76	-8.99108	-9.4511
3.6297	-3.48708	9.38566	4.71682		4.81637	-9.05315	5.61553	10.9718	-6.33137	2.93749	0.973768	-2.65252	-1.00999		8.35652	-10.2996	2.03079	4.86968	6.13767	1.66823	2.0919	-6.83333	-7.56916	-4.51774	-0.436882	7.70981	5.27076	8.68712	4.90772	11.651	11.292	-11.9225	-10.0955	-10.9435	-5.92732	-4.73227	2.26329	-9.62386	5.9639	7.18698	2.65116	2.42534	0.7438	4.68718	8.81879	0.0436748	-1.93593	-7.27497	-2.20535
8.86083	8.73049	7.23549	10.697		6.87402	4.12815	10.669	4.33245	9.64355	9.829	9.33865	4.75557	11.3922		8.71787	6.29298	11.7971	2.80135	1.26308	6.52126	1.05101	1.88577	4.45978	7.62805	3.29414	8.65701	10.8466	7.25829	9.52754	2.12494	3.61793	1.49457	2.2895	3.78346	10.1095	10.9021	8.93659	5.46409	9.60769	6.28385	11.4715	8.92615	4.05558	1.42579	4.34389	9.12668	5.09625	3.38453	7.1931
7.17774	-7.50608	2.20628	-2.94424		8.53986	6.69012	-0.451338	-2.49074	3.27684	-6.27635	-7.4758	-10.7015	-3.65963		-0.276339	-0.0580635	-1.14764	10.585	10.2149	9.9153	11.7642	9.66462	8.1491	8.02878	11.5317	3.18725	-0.228936	4.04207	5.35257	-2.11525	-2.13685	0.217633	-6.14047	3.23479	2.57916	-2.02917	7.63672	4.65374	-4.20512	-7.36118	-2.48353	-7.66356	-11.2698	-10.9613	-6.96812	-7.79112	-10.6948	-8.97246	-9.35839
3.73707	-3.38192	9.31558	4.57231		4.88044	-9.06646	5.4743	10.9099	-6.34541	2.82813	0.949743	-2.61979	-0.908496		8.24151	-10.2174	1.87399	4.9102	6.16935	1.77763	2.12133	-6.85849	-7.59622	-4.62076	-0.409932	7.67448	5.12827	8.65903	4.95742	11.6194	11.2403	-11.9046	-10.0525	-10.9189	-5.92832	-4.58559	2.41203	-9.61698	5.83175	7.0941	2.49753	2.36511	0.736751	4.67089	8.75077	0.0458878	-1.91044	-7.21387	-2.16329
8.92158	8.86533	7.36578	10.755		6.96292	4.24514	10.7348	4.47072	9.68459	9.94021	9.43883	4.90988	11.4469		8.823	6.42619	11.809	2.93364	1.40565	6.63246	1.20232	2.02986	4.57192	7.69125	3.44755	8.73916	10.9096	7.36042	9.58026	2.27456	3.76084	1.65285	2.44113	3.94128	10.1479	10.951	8.99315	5.57037	9.69174	6.43522	11.5039	9.04133	4.20501	1.6024	4.49903	9.22878	5.24428	3.56924	7.3268
7.04684	-7.39385	2.07857	-2.95486		8.4306	6.59899	-0.577726	-2.52464	3.13279	-6.1482	-7.35195	-10.6397	-3.50927		-0.376074	-0.165458	-1.26491	10.5299	10.1768	9.8202	11.7441	9.61748	8.06096	7.90675	11.4878	3.05175	-0.3734	3.91866	5.21355	-2.14416	-2.17149	0.168589	-6.15558	3.13462	2.43187	-2.09241	7.52083	4.54319	-4.19483	-7.32098	-2.48363	-7.54616	-11.2154	-10.9443	-6.95714	-7.6699	-10.6276	-8.95153	-9.26384
3.84023	-3.27673	9.24256	4.42709		4.94396	-9.07922	5.33196	10.8461	-6.35566	2.71882	0.925954	-2.58654	-0.808395		8.12485	-10.133	1.71696	4.95125	6.20131	1.89054	2.15201	-6.88359	-7.62355	-4.72523	-0.381051	7.63635	4.98401	8.6295	5.00375	11.5857	11.1866	-11.8844	-10.0075	-10.8922	-5.92503	-4.43824	2.56135	-9.60887	5.69856	6.99937	2.34352	2.30431	0.729386	4.65352	8.68084	0.0482501	-1.88451	-7.15056	-2.12115
8.98137	8.99711	7.49509	10.8116		7.05042	4.36068	10.7978	4.60808	9.72591	10.0481	9.53728	5.0631	11.4987		8.92579	6.55717	11.8187	3.0648	1.54714	6.7408	1.35299	2.17282	4.68227	7.75189	3.60033	8.82095	10.9694	7.46189	9.63236	2.4236	3.90289	1.81057	2.59226	4.09712	10.1867	10.9985	9.05048	5.67545	9.77438	6.58541	11.5353	9.15456	4.3537	1.77857	4.65321	9.32926	5.39129	3.75338	7.45893
6.91517	-7.27962	1.94957	-2.96333		8.32008	6.50628	-0.697909	-2.55853	2.98839	-6.01842	-7.22678	-10.5758	-3.35815		-0.473851	-0.271862	-1.3732	10.4728	10.1366	9.72302	11.7218	9.56817	7.9711	7.78346	11.4418	2.91546	-0.510018	3.79419	5.07395	-2.17349	-2.20646	0.117892	-6.16996	3.0326	2.28427	-2.15083	7.3985	4.43139	-4.18324	-7.27897	-2.47876	-7.42722	-11.159	-10.9249	-6.94508	-7.54734	-10.5585	-8.92826	-9.16747
3.93895	-3.17162	9.16639	4.28118		5.00677	-9.09136	5.18859	10.7805	-6.36209	2.61025	0.902144	-2.55289	-0.708819		8.00661	-10.0464	1.55973	4.99272	6.23347	2.00614	2.18394	-6.90861	-7.65101	-4.8297	-0.350042	7.59545	4.83871	8.59792	5.04703	11.55	11.131	-11.862	-9.96051	-10.8636	-5.91727	-4.29029	2.71125	-9.59959	5.56436	6.90282	2.18916	2.24287	0.721807	4.63509	8.60892	0.0508086	-1.85817	-7.08507	-2.07893
9.04024	9.12584	7.62339	10.8667		7.1366	4.47486	10.858	4.74458	9.76742	10.1529	9.63404	5.21522	11.5474		9.02627	6.68595	11.8262	3.19468	1.68759	6.84642	1.50298	2.31439	4.7909	7.81034	3.75244	8.90231	11.026	7.56284	9.68404	2.572	4.04409	1.96766	2.74286	4.25047	10.2258	11.0446	9.10923	5.77938	9.85561	6.73408	11.5656	9.2657	4.50162	1.9542	4.80623	9.42812	5.53726	3.93684	7.58948
6.78275	-7.16346	1.81929	-2.96985		8.20833	6.41204	-0.81263	-2.59223	2.84364	-5.88708	-7.10032	-10.5099	-3.20629		-0.569719	-0.377338	-1.47488	10.4137	10.0942	9.62384	11.6972	9.51664	7.87959	7.65903	11.3938	2.77837	-0.638737	3.66868	4.93382	-2.20329	-2.24168	0.0655786	-6.18364	2.92871	2.13633	-2.20507	7.26869	4.31838	-4.17026	-7.23547	-2.46954	-7.30674	-11.1007	-10.903	-6.93211	-7.42346	-10.4874	-8.90267	-9.06931
4.03341	-3.06657	9.08703	4.13457		5.06875	-9.10282	5.04426	10.713	-6.36485	2.50228	0.87791	-2.51878	-0.613447		7.88681	-9.95769	1.40233	5.03478	6.26578	2.12323	2.21712	-6.93377	-7.6785	-4.93334	-0.316774	7.55179	4.69246	8.56413	5.08693	11.5122	11.0734	-11.8374	-9.91157	-10.8331	-5.90507	-4.14174	2.86146	-9.58907	5.42917	6.80442	2.03446	2.18136	0.714063	4.61572	8.53498	0.0536193	-1.83141	-7.01739	-2.03654
9.09806	9.25167	7.75108	10.9203		7.22154	4.58777	10.9156	4.88016	9.80939	10.2545	9.72907	5.36624	11.5932		9.12448	6.81255	11.8317	3.32329	1.82689	6.94942	1.65225	2.45444	4.89787	7.86695	3.90383	8.98317	11.0798	7.66322	9.73534	2.71974	4.18442	2.12408	2.89293	4.40085	10.2654	11.0892	9.16734	5.88227	9.93544	6.88116	11.5942	9.3747	4.64875	2.12927	4.95811	9.52532	5.68213	4.119	7.71846
6.64957	-7.04544	1.68776	-2.97462		8.09541	6.31631	-0.921723	-2.62578	2.69854	-5.75425	-6.97259	-10.4419	-3.05373		-0.663751	-0.481793	-1.56923	10.3526	10.0496	9.52276	11.6705	9.46285	7.78646	7.53359	11.3438	2.64049	-0.760483	3.54216	4.79315	-2.23359	-2.27708	0.012086	-6.19657	2.82293	1.98807	-2.25559	7.13609	4.20418	-4.15585	-7.19053	-2.45816	-7.18473	-11.0404	-10.8788	-6.9182	-7.29829	-10.4143	-8.87514	-8.9694
4.12414	-2.96115	9.00401	3.9873		5.12969	-9.11354	4.89902	10.6437	-6.36347	2.39443	0.853361	-2.48414	-0.522777		7.76552	-9.86696	1.24479	5.07738	6.29832	2.24111	2.25157	-6.95918	-7.70597	-5.0355	-0.281089	7.50537	4.54532	8.52808	5.12337	11.4723	11.0139	-11.8105	-9.8607	-10.8011	-5.88812	-3.99261	3.00601	-9.57726	5.293	6.70417	1.8794	2.12009	0.706089	4.59539	8.45906	0.0566702	-1.80438	-6.94735	-1.99381
9.1549	9.3744	7.87835	10.9725		7.30543	4.69958	10.9708	5.01481	9.85187	10.3532	9.82231	5.51609	11.636		9.22045	6.93699	11.8358	3.45061	1.96497	7.04986	1.80076	2.59294	5.00309	7.92186	4.05447	9.06344	11.1309	7.76296	9.78623	2.86676	4.32387	2.27978	3.04253	4.54865	10.3054	11.1324	9.22444	5.98405	10.0139	7.02683	11.621	9.48155	4.79508	2.30392	5.10897	9.62087	5.82584	4.29963	7.84586
6.51564	-6.92557	1.55502	-2.97711		7.98137	6.21916	-1.02557	-2.65918	2.5531	-5.61999	-6.84361	-10.3718	-2.90053		-0.755849	-0.585372	-1.65315	10.2895	10.0028	9.41982	11.6415	9.40683	7.69172	7.40719	11.2917	2.50182	-0.875591	3.41461	4.65196	-2.26445	-2.31258	-0.0425072	-6.20866	2.71536	1.83948	-2.30248	7.00274	4.08881	-4.13997	-7.14391	-2.44532	-7.06123	-10.9782	-10.8523	-6.90315	-7.17184	-10.3393	-8.8458	-8.86775
4.21119	-2.85607	8.91704	3.83939		5.18925	-9.12338	4.75292	10.5726	-6.35786	2.28628	0.828951	-2.44911	-0.437662		7.64277	-9.77423	1.08716	5.12051	6.33115	2.35934	2.28731	-6.98485	-7.73347	-5.13592	-0.242333	7.4562	4.39736	8.48981	5.15644	11.4304	10.9524	-11.7814	-9.80794	-10.7674	-5.8665	-3.84292	3.14185	-9.56414	5.15589	6.60214	1.724	2.05893	0.697824	4.57382	8.38122	0.0598531	-1.77734	-6.87495	-1.95076
9.21082	9.49388	8.005	11.0235		7.38828	4.81012	11.0236	5.14849	9.89479	10.4486	9.91376	5.66468	11.676		9.31423	7.05927	11.8386	3.5766	2.10183	7.14754	1.94848	2.72996	5.10646	7.97534	4.20428	9.14315	11.1794	7.86212	9.83667	3.0131	4.46242	2.43473	3.19162	4.69421	10.3456	11.1743	9.28059	6.0847	10.091	7.17121	11.6463	9.58633	4.94057	2.47822	5.2589	9.71474	5.96837	4.47899	7.97165
6.38101	-6.80386	1.42105	-2.97663		7.86624	6.12057	-1.12427	-2.69249	2.40731	-5.4843	-6.7134	-10.2997	-2.74674		-0.846007	-0.688039	-1.72709	10.2244	9.95384	9.31502	11.6104	9.34865	7.59537	7.27994	11.2376	2.36237	-0.984504	3.28606	4.51024	-2.29565	-2.3482	-0.0982906	-6.21989	2.60608	1.69054	-2.34519	6.86866	3.97229	-4.12227	-7.0954	-2.42995	-6.93629	-10.914	-10.8235	-6.88688	-7.04414	-10.2623	-8.81447	-8.76439
4.29458	-2.75203	8.82613	3.69088		5.24743	-9.13244	4.60601	10.4997	-6.34807	2.1791	0.80481	-2.41399	-0.354257		7.5186	-9.67953	0.929468	5.16417	6.36423	2.47854	2.3243	-7.01071	-7.76109	-5.23416	-0.200803	7.40419	4.24863	8.4492	5.1863	11.3865	10.8891	-11.75	-9.75328	-10.7319	-5.84039	-3.6927	3.2699	-9.54973	5.01786	6.49839	1.56829	1.99754	0.689214	4.55084	8.3015	0.0628476	-1.75023	-6.80028	-1.90743
9.26582	9.61019	8.13089	11.0733		7.47005	4.91909	11.0743	5.28116	9.93807	10.5408	10.0034	5.81203	11.7135		9.40585	7.17942	11.8401	3.70126	2.23746	7.2425	2.09547	2.86544	5.20799	8.02767	4.3532	9.22233	11.2256	7.96056	9.8868	3.15875	4.60007	2.58888	3.34012	4.83804	10.3861	11.215	9.33554	6.18437	10.1667	7.31418	11.6705	9.68908	5.08518	2.65215	5.40786	9.80691	6.10971	4.6572	8.09582
6.24568	-6.68038	1.28588	-2.97295		7.75004	6.02049	-1.21817	-2.72574	2.26115	-5.34722	-6.58198	-10.2256	-2.59241		-0.934095	-0.789736	-1.79372	10.1575	9.90278	9.2084	11.5771	9.28831	7.49744	7.1519	11.1815	2.22215	-1.08699	3.15649	4.36802	-2.32705	-2.38381	-0.155195	-6.23035	2.49519	1.54125	-2.38288	6.7338	3.85465	-4.10287	-7.0451	-2.40914	-6.80995	-10.8479	-10.7925	-6.86934	-6.91521	-10.1835	-8.78101	-8.65934
4.37448	-2.6489	8.73127	3.54179		5.30427	-9.14091	4.45835	10.425	-6.33419	2.07328	0.780737	-2.37861	-0.270186		7.39307	-9.58291	0.771715	5.20831	6.39756	2.5984	2.36225	-7.0368	-7.78879	-5.32981	-0.15696	7.3492	4.09919	8.40631	5.21265	11.3405	10.8239	-11.7164	-9.69672	-10.6943	-5.80976	-3.54199	3.39169	-9.5339	4.87892	6.39292	1.41232	1.93555	0.680473	4.52638	8.21993	0.0656707	-1.72295	-6.72341	-1.86375
9.32011	9.72336	8.25587	11.1218		7.5506	5.02665	11.1228	5.41281	9.98175	10.6297	10.0912	5.95821			9.49533	7.29748	11.8398	3.82458	2.37185	7.33485	2.24171	2.99938	5.30767	8.07902	4.50117	9.30092	11.2697	8.05826	9.93664	3.3037	4.73681	2.74219	3.48781	4.98041	10.4271	11.2547	9.38967	6.28344	10.2411	7.45584	11.6932	9.78975	5.22888	2.82568	5.55589	9.89737	6.24985	4.83395	8.21837
6.10971	-6.55519	1.14949	-2.96621		7.63273	5.919	-1.30681	-2.75886	2.11463	-5.2088	-6.44939	-10.1495			-1.02031	-0.890206	-1.86873	10.0886	9.84963	9.10004	11.5417	9.22586	7.39798	7.02315	11.1233	2.08116	-1.18282	3.02593	4.2253	-2.35862	-2.41935	-0.213413	-6.24025	2.38273	1.39161	-2.41539	6.59827	3.73596	-4.08188	-6.99282	-2.38541	-6.68222	-10.78	-10.7593	-6.85046	-6.78508	-10.1027	-8.74565	-8.55263
4.4505	-2.54671	8.63245	3.39214		5.36002	-9.14867	4.30997	10.3484	-6.31609	1.96913	0.756534	-2.34254			7.2662	-9.48443	0.571843	5.25292	6.43111	2.7183	2.40102	-7.06309	-7.81656	-5.42261	-0.110777	7.29121	3.94909	8.36111	5.23546	11.2926	10.7568	-11.6805	-9.63818	-10.6545	-5.77406	-3.39082	3.5067	-9.51635	4.73909	6.28576	1.25608	1.87312	0.671755	4.50041	8.13654	0.0683188	-1.69555	-6.64429	-1.81958
9.37392	9.83343	8.38042	11.169		7.62978	5.1329	11.1693	5.54343	10.0258	10.7154	10.1772	6.10324			9.58266	7.41348		3.9467	2.50505	7.42474	2.38716	3.13185	5.4055	8.12935	4.64815	9.37881	11.3118	8.15519	9.98614	3.44793	4.87263	2.8946	3.63465	5.12174	10.4686	11.2932	9.44312	6.38198	10.3139	7.5961	11.7145	9.88828	5.37165	2.99872	5.70309	9.98611	6.38874	5.00909	8.33927
5.97316	-6.42833	1.01193	-2.957		7.51431	5.81612	-1.39044	-2.79187	1.96773	-5.06909	-6.31564	-10.0715			-1.10516	-0.989199		10.0179	9.79443	8.99004	11.5041	9.16135	7.29701	6.89369	11.063	1.93941	-1.27139	2.89439	4.0821	-2.39037	-2.45476	-0.272935	-6.24958	2.26877	1.24163	-2.44356	6.4621	3.61624	-4.05929	-6.93864	-2.3583	-6.55314	-10.7101	-10.7238	-6.83009	-6.65377	-10.0201	-8.70846	-8.44429
4.52229	-2.44546	8.52904	3.24192		5.41494	-9.15566	4.16091	10.2701	-6.29379	1.86671	0.732542	-2.30567			7.13802	-9.38412		5.29771	6.46482	2.83767	2.44071	-7.08951	-7.84438	-5.51278	-0.0618899	7.23025	3.79839	8.31356	5.25485	11.2427	10.6879	-11.6425	-9.57768	-10.6123	-5.73288	-3.23918	3.61508	-9.497	4.59838	6.17694	1.0996	1.8106	0.663039	4.47305	8.05137	0.0705082	-1.6681	-6.56291	-1.77497
9.42741	9.94045	8.50449	11.2147		7.70763	5.23773	11.2139	5.67297	10.0703	10.798	10.2614	6.24699			9.6679	7.52743		4.06784	2.63713	7.51223	2.53168	3.26287	5.5016	8.17882	4.79406	9.45661	11.352	8.2515	10.0354	3.59142	5.0075	3.04609	3.78068	5.26205	10.511	11.3305	9.49562	6.4799	10.3853	7.73454	11.7341	9.98466	5.51348	3.17116	5.84929	10.0731	6.52636	5.18259	8.45848
5.83604	-6.29987	0.873934	-2.94539		7.3948	5.71188	-1.46918	-2.8248	1.82047	-4.92817	-6.18076	-9.99148			-1.18803	-1.08703		9.94546	9.73725	8.87844	11.4644	9.09483	7.19458	6.76357	11.0008	1.79695	-1.35318	2.76187	3.93841	-2.42224	-2.49004	-0.333703	-6.25832	2.15333	1.0913	-2.46793	6.32526	3.4955	-4.03509	-6.88301	-2.32844	-6.42273	-10.6383	-10.686	-6.80838	-6.52129	-9.93554	-8.66945	-8.33432
4.58961	-2.34501	8.4208	3.09115		5.46896	-9.16191	4.01122	10.1901	-6.26692	1.7652	0.708768	-2.26836			7.00858	-9.28203		5.34232	6.49858	2.95628	2.48161	-7.11602	-7.87212	-5.6001	-0.00975828	7.16544	3.64712	8.26347	5.27061	11.1908	10.6172	-11.6022	-9.51525	-10.5676	-5.68585	-3.08709	3.71809	-9.47588	4.45682	6.06638	0.942879	1.74791	0.654201	4.44438	7.9644	0.0723764	-1.64064	-6.47931	-1.73008
9.48062	10.0445	8.62532	11.259		7.7843	5.34115	11.2568	5.80142	10.1153	10.8777	10.3437	6.38937			9.75111	7.63934		4.18794	2.7679	7.59744	2.67523	3.39238	5.59603	8.22755	4.93883	9.53447	11.3903	8.34716	10.0844	3.73412	5.14141	3.1966	3.92594	5.40125	10.5538	11.3664	9.54711	6.57712	10.4554	7.8714	11.7526	10.0788	5.65431	3.34294	5.99431	10.1584	6.66268	5.35434	8.57594
5.69839	-6.16987	0.738153	-2.93144		7.27426	5.60629	-1.54185	-2.85762	1.67282	-4.78608	-6.04477	-9.90953			-1.2688	-1.18376		9.87134	9.67803	8.76533	11.4225	9.0263	7.09076	6.63282	10.9364	1.65378	-1.42971	2.62841	3.79425	-2.45432	-2.52521	-0.395678	-6.26633	2.03644	0.940604	-2.48864	6.18775	3.37373	-4.0087	-6.8256	-2.29305	-6.29101	-10.5647	-10.646	-6.78551	-6.38768	-9.84918	-8.62869	-8.22275
4.65254	-2.24528	8.31017	2.93985		5.52176	-9.16742	3.86094	10.1083	-6.23558	1.66388	0.685168	-2.23097			6.87793	-9.17819		5.38682	6.53256	3.07373	2.52377	-7.14267	-7.89972	-5.68446	0.0458118	7.0964	3.4953	8.21074	5.2828	11.137	10.5446	-11.5596	-9.45093	-10.5204	-5.63308	-2.93456	3.81636	-9.45301	4.31445	5.95418	0.785965	1.6854	0.645396	4.41448	7.8756	0.0743385	-1.61313	-6.39349	-1.68514
9.53349	10.1455	8.74275	11.3018		7.86009	5.44341	11.2981	5.92878	10.1605	10.9544	10.4241	6.53036			9.83232	7.74925		4.30686	2.89744	7.68065	2.81775	3.52021	5.68888	8.27567	5.08238	9.61219	11.4266	8.44223	10.133	3.87596	5.27433	3.34609	4.07058	5.53909	10.5974	11.4013	9.59765	6.67353	10.5243	8.00638	11.7729	10.1707	5.79413	3.5139	6.13811	10.2418	6.79771	5.52455	8.69161
5.56019	-6.03836	0.604447	-2.9147		7.15277	5.49942	-1.60907	-2.89024	1.52477	-4.64288	-5.90771	-9.82565			-1.34742	-1.27904		9.79549	9.61684	8.65081	11.3785	8.95574	6.98558	6.50148	10.8701	1.50989	-1.50253	2.494	3.6496	-2.48672	-2.56025	-0.458805	-6.27344	1.91808	0.789539	-2.50479	6.04958	3.25093	-3.97976	-6.76675	-2.24544	-6.158	-10.4892	-10.6036	-6.76148	-6.25295	-9.761	-8.58601	-8.10958
4.71136	-2.14638	8.19749	2.78804		5.57287	-9.172	3.7101	10.0248	-6.20001	1.56324	0.661687	-2.19342			6.7461	-9.07266		5.43133	6.56667	3.1892	2.56724	-7.16958	-7.92706	-5.76577	0.104897	7.02325	3.34295	8.15528	5.29167	11.0812	10.4703	-11.5149	-9.38479	-10.4709	-5.5742	-2.78162	3.90995	-9.42844	4.17129	5.84029	0.597419	1.62358	0.636815	4.38353	7.78499	0.0763405	-1.58557	-6.30554	-1.64032
9.58584	10.2436	8.85686	11.3435		7.93495	5.5444	11.3376	6.05506	10.2058	11.0281	10.5026	6.66996			9.91156	7.85723		4.42453	3.02574	7.76198	2.95923	3.64635	5.78024	8.32313	5.22462	9.68996	11.4608	8.53684	10.1812	4.01696	5.40624	3.49453	4.21466	5.67546	10.6418	11.4351	9.64731	6.76921	10.592	8.13929		10.2603	5.9329	3.68395	6.28068	10.3235	6.93139	5.69345	8.80548
5.42142	-5.90539	0.473004	-2.89452		7.03036	5.39129	-1.67193	-2.92257	1.37633	-4.49859	-5.76958	-9.73985			-1.42396	-1.37259		9.71789	9.55371	8.53497	11.3323	8.88317	6.87911	6.36956	10.8016	1.3653	-1.5726	2.35868	3.50446	-2.51933	-2.59512	-0.522847	-6.27951	1.79828	0.6381	-2.51595	5.91079	3.12712	-3.9484	-6.70668		-6.02374	-10.4118	-10.559	-6.73628	-6.11713	-9.67101	-8.54117	-7.99486
4.76653	-2.04834	8.08284	2.63576		5.62233	-9.17571	3.55872	9.93956	-6.16007	1.46418	0.638455	-2.15567			6.61312	-8.96548		5.47597	6.60087	3.30242	2.61194	-7.19676	-7.95403	-5.84416	0.167639	6.94554	3.19008	8.09685	5.29735	11.0235	10.3941	-11.468	-9.31689	-10.419	-5.50865	-2.6283	3.999	-9.40207	4.02736	5.72472		1.56215	0.628445	4.35168	7.69257	0.0784041	-1.558	-6.21555	-1.59554
9.63769	10.3386	8.9677	11.3836		8.00885	5.64406	11.3753	6.1803	10.2515	11.0988	10.5792	6.80813			9.98884	7.96341		4.54098	3.15284	7.84168	3.09965	3.77085	5.87016	8.36993	5.36546	9.76791	11.4931	8.63084	10.2289	4.15712	5.53714	3.64192	4.35808	5.81071	10.6869	11.468	9.6965	6.86434	10.6584	8.27012		10.3478	6.07062	3.85304	6.42207	10.4034	7.06372	5.861	8.91756
5.28208	-5.77101	0.344259	-2.87209		6.90701	5.28189	-1.73102	-2.95443	1.22749	-4.35326	-5.63043	-9.65216			-1.49836	-1.4637		9.63859	9.48867	8.41788	11.284	8.80865	6.77137	6.23707	10.7311	1.22001	-1.63891	2.22243	3.35883	-2.55205	-2.62979	-0.587342	-6.28464	1.67709	0.486274	-2.52225	5.77146	3.00235	-3.91448	-6.64539		-5.88827	-10.3326	-10.5119	-6.70979	-5.98024	-9.57923	-8.49417	-7.8786
4.81815	-1.95155	7.96629	2.48301		5.67023	-9.17857	3.40681	9.85268	-6.11548	1.36602	0.615533	-2.11782			6.47904	-8.85673		5.52061	6.63511	3.41281	2.65779	-7.22415	-7.98059	-5.91973	0.234235	6.8629	3.03675	8.0355	5.29985	10.9638	10.3162	-11.4189	-9.24719	-10.3645	-5.43633	-2.47461	4.08267	-9.37373	3.88267	5.6075		1.50076	0.620138	4.31894	7.5984	0.0809144	-1.53044	-6.12354	-1.55075
9.68894	10.4307	9.0754	11.422		8.0818	5.74236	11.4113	6.30448	10.298	11.1667	10.6539	6.94489			10.0642	8.06783		4.65628	3.27872	7.9197	3.23899	3.89369	5.95866	8.41628	5.50479	9.84594	11.5235	8.72445	10.2763	4.29641	5.66696	3.78821	4.5007	5.9454	10.7328	11.5	9.74545	6.95932	10.7234	8.39926		10.433	6.20726	4.02132	6.56234	10.4814	7.19469	6.02708	9.02783
5.14218	-5.63525	0.217897	-2.84768		6.78275	5.17125	-1.78634	-2.98577	1.07826	-4.20695	-5.49027	-9.56261			-1.57067	-1.55239		9.55763	9.42176	8.29957	11.2336	8.73221	6.6624	6.10404	10.6585	1.07401	-1.70211	2.08529	3.21275	-2.58483	-2.66436	-0.65253	-6.28894	1.55455	0.334052	-2.52301	5.63164	2.87665	-3.87827	-6.58227		-5.75164	-10.2516	-10.4627	-6.6819	-5.84231	-9.48568	-8.44508	-7.76084
4.86646	-1.85618	7.84791	2.32978		5.71653	-9.1806	3.25441	9.76416	-6.0653	1.26785	0.592816	-2.0797			6.34387	-8.74644		5.56515	6.66937	3.52074	2.70474	-7.25173	-8.00668	-5.99223	0.30516	6.77524	2.88297	7.97092	5.29867	10.9023	10.2365	-11.3677	-9.17567	-10.3071	-5.35672	-2.32057	4.16063	-9.34306	3.73723	5.48873		1.43918	0.611862	4.28498	7.50252	0.0835554	-1.50282	-6.02951	-1.50589
9.73949	10.5198	9.18002	11.4589		8.15384	5.83946	11.4457	6.4275	10.3453	11.2317	10.7267	7.08019			10.1377	8.17048		4.77042	3.40337	7.99598	3.37717	4.01492	6.04581	8.46221	5.64248	9.924	11.5522	8.81788	10.3236	4.43481	5.79571	3.93336	4.64251	6.07947	10.7797	11.531	9.79417	7.05426	10.787	8.52669		10.516	6.34279	4.18885	6.7015	10.5577	7.32427	6.19178	9.13628
5.0017	-5.49818	0.0941419	-2.82088		6.6576	5.05942	-1.8375	-3.01683	0.928634	-4.05971	-5.34913	-9.4712			-1.64089	-1.63897		9.47504	9.35299	8.18005	11.1811	8.65389	6.55223	5.97051	10.5838	0.927307	-1.76055	1.94727	3.06623	-2.61768	-2.69879	-0.718569	-6.29242	1.43069	0.181425	-2.51875	5.49134	2.75004	-3.84005	-6.51733		-5.61384	-10.1688	-10.4113	-6.65257	-5.70336	-9.39038	-8.39377	-7.6416
4.91175	-1.76194	7.72776	2.17612		5.76119	-9.18167	3.10154	9.67398	-6.00936	1.16957	0.569399	-2.04139			6.20766	-8.63465		5.60953	6.70363	3.62645	2.7529	-7.27946	-8.03221	-6.06168	0.380889	6.68239	2.7288	7.90273	5.29358	10.8388	10.1551	-11.3143	-9.10234	-10.2466	-5.26925	-2.16618	4.23313	-9.30992	3.59105	5.36843		1.37796	0.603629	4.24962	7.40494	0.0853805	-1.47507	-5.9335	-1.46094
9.7896	10.6061	9.28165	11.4942		8.22501	5.93562	11.4785	6.54933	10.3932	11.2937	10.7977	7.21399			10.2093	8.27137		4.88339	3.52688	8.07075	3.51415	4.1345	6.13169	8.50787	5.77838	10.0022	11.5794	8.91101	10.3707	4.57232	5.92336	4.07734	4.78335	6.21266	10.8274	11.5607	9.84262	7.1488	10.8488	8.65218		10.5966	6.4772	4.35559	6.8396	10.6321	7.45247	6.35541	9.2429
4.8607	-5.35985	-0.0269293	-2.79174		6.53159	4.94646	-1.88476	-3.04772	0.778599	-3.91154	-5.20705	-9.37796			-1.70864	-1.72352		9.39083	9.28242	8.05939	11.1265	8.57373	6.44091	5.83649	10.507	0.779899	-1.81415	1.80838	2.91927	-2.65055	-2.73301	-0.785205	-6.29522	1.30549	0.0283792	-2.51075	5.35055	2.62249	-3.80014	-6.45081		-5.47492	-10.0842	-10.3577	-6.62167	-5.56342	-9.29336	-8.33992	-7.5209
4.95352	-1.66833	7.60593	2.02204		5.8041	-9.18155	2.94824	9.58215	-5.94765	1.0731	0.54519	-2.00304			6.07044	-8.52138		5.65374	6.73779	3.72949	2.8023	-7.30733	-8.05711	-6.12793	0.461776	6.58396	2.57425	7.83094	5.28459	10.7735	10.072	-11.2587	-9.02717	-10.1832	-5.17355	-2.01145	4.30052	-9.27455	3.44413	5.2466		1.31767	0.595374	4.21282	7.30571	0.086388	-1.44715	-5.83563	-1.41592
9.83931	10.6895	9.38038	11.528		8.29532	6.03084	11.5097	6.66993	10.4417	11.3527	10.8667	7.3463			10.2792	8.37053		4.99524	3.64936	8.14413	3.64987	4.25241	6.2163	8.55348	5.91234	10.0805	11.605	9.00356	10.4175	4.70895	6.04993	4.22013	4.92307	6.34493	10.8764	11.589	9.89064	7.24246	10.909	8.77563		10.675	6.61047	4.52146	6.97674	10.7046	7.57928	6.51782	9.34768
4.71918	-5.2203	-0.145357	-2.76012		6.40473	4.8324	-1.92783	-3.07843	0.628145	-3.7625	-5.06405	-9.28292			-1.77388	-1.80615		9.30506	9.21012	7.93767	11.0697	8.49173	6.32847	5.70204	10.428	0.631788	-1.8632	1.66859	2.77186	-2.68324	-2.76696	-0.852435	-6.29751	1.17898	-0.125097	-2.49969	5.20924	2.49398	-3.75847	-6.38283		-5.3349	-9.99785	-10.3019	-6.589	-5.42251	-9.19465	-8.28359	-7.39878
4.99173	-1.57573	7.48247	1.86756		5.84526	-9.18024	2.79452	9.48869	-5.88016	0.979529	0.520548	-1.9645			5.93226	-8.40667		5.69768	6.7717	3.82968	2.85294	-7.33536	-8.08134	-6.1907	0.548241	6.47961	2.41936	7.75575	5.27179	10.7064	9.98711	-11.2011	-8.95013	-10.1169	-5.06826	-1.85637	4.36339	-9.23726	3.2965	5.12326		1.25838	0.587124	4.17468	7.20487	0.0869157	-1.41879	-5.73587	-1.37074
9.88862	10.77	9.4763	11.5604		8.36474	6.12514	11.5394	6.78929	10.4909	11.4088	10.9337	7.47712			10.3473	8.468		5.10597	3.77088	8.21621	3.7843	4.36851	6.2997	8.59891	6.0442	10.1588	11.629	9.09574	10.4641	4.84471	6.1754	4.3617	5.06175	6.4764	10.9268	11.6158	9.93823	7.33522	10.968	8.89708		10.751	6.74256	4.68645	7.11276	10.7753	7.70473	6.67894	9.45055
4.57715	-5.07955	-0.260384	-2.72447		6.27702	4.71725	-1.9674	-3.10893	0.477264	-3.61263	-4.92014	-9.1861			-1.83652	-1.88667		9.21773	9.13614	7.81492	11.0109	8.40789	6.21492	5.56714	10.3469	0.482971	-1.90766	1.52794	2.62401	-2.71573	-2.80058	-0.920214	-6.29915	1.05117	-0.279021	-2.48576	5.06743	2.3645	-3.71379	-6.31329		-5.19383	-9.90972	-10.2439	-6.55473	-5.28065	-9.09426	-8.22479	-7.27524
5.02643	-1.48517	7.35744	1.71272		5.88473	-9.1777	2.64041	9.39362	-5.80638	0.887506	0.496036	-1.9257			5.79314	-8.29056		5.74129	6.80525	3.92696	2.90488	-7.36366	-8.10484	-6.25026	0.640164	6.3691	2.26415	7.67678	5.25523	10.6374	9.90056	-11.1413	-8.87127	-10.0474	-4.95257	-1.70098	4.42185	-9.19803	3.14821	4.99844		1.19963	0.579001	4.13514	7.1024	0.0871429	-1.38981	-5.63424	-1.32589
9.93766	10.8476	9.5695	11.5921		8.43318	6.21844	11.5674	6.9074	10.5411	11.4622	10.9988	7.60643			10.4137	8.56387		5.21562	3.8916	8.28704	3.91745	4.48274	6.38193	8.64405	6.17381	10.2373	11.6515	9.18805	10.5105	4.97952	6.29974	4.50205	5.19941	6.60716	10.9782	11.6409	9.98529	7.42736	11.0256	9.01647		10.8249	6.87346	4.85051	7.24759	10.8441	7.82874	6.83896	9.5515
4.43463	-4.93765	-0.372182	-2.68282		6.14847	4.60101	-2.00407	-3.1392	0.325953	-3.46199	-4.77536	-9.08752			-1.89643	-1.96481		9.12889	9.06056	7.69117	10.9501	8.32222	6.1003	5.43177	10.2635	0.333449	-1.94857	1.38644	2.47572	-2.74811	-2.83392	-0.98813	-6.30009	0.922086	-0.433407	-2.47001	4.92511	2.2341	-3.66622	-6.24222		-5.05174	-9.81985	-10.1838	-6.51891	-5.13787	-8.99222	-8.16327	-7.15033
5.05736	-1.39649	7.23091	1.55755		5.92264	-9.17397	2.48591	9.29695	-5.72533	0.795404	0.471726	-1.88656			5.65311	-8.1731		5.78451	6.83825	4.02129	2.95787	-7.39227	-8.12756	-6.30684	0.737561	6.25196	2.10862	7.59326	5.2345	10.5666	9.81235	-11.0795	-8.79062	-9.97473	-4.82607	-1.54527	4.47631	-9.15659	2.99928	4.87216		1.14055	0.571025	4.09422	6.99831	0.0870636	-1.36042	-5.5308	-1.28126
9.98645	10.9223	9.66007	11.6226		8.50067	6.31077	11.5936	7.0243	10.5924	11.5129	11.0619	7.73424			10.4784	8.65807		5.32402	4.01151	8.35668	4.04928	4.59509	6.46301	8.68902	6.30094	10.316	11.6723	9.28021	10.5568	5.11336	6.4229	4.6412	5.33611	6.73744	11.0306	11.6648	10.0319	7.51921	11.0818	9.13397		10.8966	7.00313	5.01349	7.38113	10.911	7.9513	6.99763	9.65055
4.29164	-4.79467	-0.480896	-2.63615		6.01909	4.48371	-2.03811	-3.16904	0.174198	-3.31062	-4.62972	-8.98723			-1.95398	-2.04111		9.0385	8.98341	7.56647	10.8872	8.23476	5.98464	5.29594	10.178	0.183223	-1.98594	1.2441	2.32701	-2.78041	-2.86709	-1.056	-6.30021	0.791747	-0.588266	-2.4499	4.7823	2.10281	-3.61572	-6.16932		-4.90867	-9.72826	-10.1215	-6.4816	-4.9942	-8.88855	-8.09918	-7.02405
5.08454	-1.30908	7.10295	1.40207		5.95896	-9.169	2.33105	9.19872	-5.63649	0.702787	0.447199	-1.84697			5.5122	-8.0543		5.82755	6.87067	4.11272	3.01194	-7.42117	-8.14945	-6.36034	0.8409	6.12755	1.95281	7.50533	5.20951	10.4939	9.72246	-11.0156	-8.70823	-9.89849	-4.68836	-1.38929	4.52676	-9.11261	2.84971	4.74448		1.08104	0.563163	4.05212	6.89259	0.087029	-1.33062	-5.42553	-1.23675
10.0349	10.9944	9.74805	11.6516		8.56734	6.40221	11.6182	7.14002	10.6449	11.5608	11.123	7.86052			10.5414	8.75053		5.43123	4.13054	8.42515	4.17968	4.70555	6.54295	8.73381	6.42546	10.3953	11.6919	9.37235	10.6029	5.2462	6.54484	4.77912	5.47194	6.86721	11.0828	11.6879	10.078	7.61097	11.1365	9.24966		10.9661	7.13156	5.1753	7.51319	10.976	8.07237	7.15462	9.74767
4.14816	-4.65064	-0.586984	-2.58615		5.88893	4.36538	-2.06972	-3.1983	0.0219843	-3.15855	-4.48326	-8.88522			-2.00918	-2.11595		8.94661	8.90467	7.44082	10.8223	8.14553	5.86796	5.15967	10.0902	0.0322962	-2.01779	1.10091	2.17787	-2.81268	-2.9001	-1.12381	-6.29937	0.660162	-0.740195	-2.42345	4.63899	1.97065	-3.56228	-6.09438		-4.76465	-9.63496	-10.057	-6.44303	-4.84965	-8.78324	-8.03281	-6.89646
5.1082	-1.22259	6.97359	1.24625		5.99342	-9.1627	2.17586	9.09896	-5.53941	0.610056	0.422435	-1.80696			5.37043	-7.93417		5.87026	6.90258	4.20131	3.0673	-7.45038	-8.17049	-6.41079	0.949687	5.99469	1.79675	7.41262	5.18033	10.4195	9.63091	-10.9498	-8.62414	-9.81863	-4.5414	-1.23308	4.57315	-9.06585	2.69953	4.61545		1.02081	0.555404	4.00904	6.78523	0.0872252	-1.30057	-5.3184	-1.19237
10.0831	11.0638	9.83352	11.6787		8.63332	6.49291	11.6413	7.25449	10.6984	11.6057	11.1822	7.98524			10.6028	8.84132		5.53736	4.24866	8.49245	4.30849	4.81413	6.62186	8.77837	6.54724	10.4731	11.7102	9.46462	10.6489	5.37802	6.66555	4.91575	5.60695	6.99649	11.1321	11.7099	10.1237	7.70238	11.1898	9.36334		11.0334	7.25872	5.33594	7.64364	11.0391	8.19192	7.30966	9.84285
4.00422	-4.50562	-0.690506	-2.53369		5.75801	4.24605	-2.09745	-3.22711	-0.130703	-3.00581	-4.33601	-8.78153			-2.06165	-2.18909		8.85326	8.82434	7.31425	10.7553	8.05458	5.75029	5.02295	10.0001	-0.11478	-2.04429	0.956888	2.02832	-2.84486	-2.93293	-1.19184	-6.29746	0.527343	-0.880859	-2.39156	4.49522	1.83761	-3.50596	-6.01765		-4.6197	-9.53996	-9.99038	-6.40334	-4.70426	-8.67633	-7.96436	-6.76755
5.12806	-1.13649	6.84289	1.09013		6.02586	-9.15495	2.02036	8.99767	-5.43381	0.521239	0.397514	-1.76653			5.22784	-7.81275		5.91248	6.93397	4.28719	3.12431	-7.47983	-8.19055	-6.45835	1.06335	5.85678	1.64046	7.31473	5.14654	10.3433	9.53773	-10.8819	-8.53839	-9.73504	-4.3932	-1.07663	4.6155	-9.01646	2.54875	4.48506		0.960869	0.547879	3.96484	6.67622	0.0865622	-1.27033	-5.20939	-1.14829
10.1311	11.1306	9.91654	11.7046		8.69874	6.58293	11.6631	7.3677	10.7527	11.648	11.2393	8.10839			10.6626	8.93046		5.64241	4.36585	8.55872	4.4357	4.92098	6.69987	8.823	6.66611	10.5472	11.7274	9.55685	10.6948	5.50879	6.78503	5.05108	5.74108	7.12539	11.1788	11.7304	10.1692	7.79354	11.2415	9.47497		11.0983	7.38458	5.49556	7.77239	11.1003	8.30993	7.46273	9.93607
3.85981	-4.35964	-0.791169	-2.47593		5.62638	4.12574	-2.1202	-3.25549	-0.283875	-2.85245	-4.18798	-8.67618			-2.11146	-2.26047		8.75849	8.74245	7.18682	10.6862	7.96198	5.63168	4.88583	9.90788	-0.255139	-2.06517	0.812022	1.87834	-2.87696	-2.96555	-1.26008	-6.2945	0.393301	-1.0106	-2.35615	4.35099	1.7037	-3.44684	-5.93914		-4.47385	-9.44328	-9.92165	-6.36264	-4.55805	-8.56783	-7.89384	-6.63738
5.14413	-1.05072	6.71091	0.933729		6.05605	-9.14567	1.86459	8.89487	-5.31968	0.432515	0.372335	-1.72564			5.08445	-7.69007		5.95417	6.96484	4.37012	3.18279	-7.50938	-8.2095	-6.50256	1.18194	5.71756	1.48396	7.2116	5.10807	10.2653	9.44293	-10.812	-8.45099	-9.64749	-4.24423	-0.91994	4.65371	-8.96427	2.39739	4.35333		0.901738	0.540741	3.91915	6.56558	0.0851021	-1.23987	-5.09853	-1.1044
10.1788	11.1945	9.99717	11.7287		8.76361	6.67233	11.6837	7.47968	10.8083	11.7147	11.2944	8.22994			10.7207	9.018		5.74639	4.48218	8.624	4.56143	5.02608	6.77728	8.86779	6.78186	10.6181	11.7431	9.64901	10.7405	5.63849	6.90323	5.18508	5.87415	7.25403	11.223	11.7496	10.2143	7.88451	11.2916	9.58452		11.1608	7.50913	5.6541	7.8995	11.1596	8.42641	7.6139	10.0274
3.71492	-4.21272	-0.889168	-2.41513		5.49404	4.00448	-2.13839	-3.28325	-0.437549	-2.58526	-4.03921	-8.56918			-2.15869	-2.32998		8.66231	8.65903	7.05854	10.6151	7.86776	5.51221	4.74832	9.81334	-0.389506	-2.08254	0.666317	1.72794	-2.90899	-2.99799	-1.32851	-6.29073	0.258047	-1.13085	-2.3162	4.2063	1.56893	-3.38481	-5.85884		-4.32712	-9.34494	-9.85084	-6.32079	-4.41105	-8.45778	-7.8211	-6.50596
5.15674	-0.967142	6.57769	0.777063		6.08396	-9.13477	1.70857	8.7906	-5.19504	0.288438	0.346746	-1.68439			4.94029	-7.56617		5.99529	6.99508	4.45014	3.24232	-7.53902	-8.22703	-6.54338	1.30565	5.57712	1.32725	7.103	5.0651	10.1855	9.34652	-10.7401	-8.36188	-9.55575	-4.09455	-0.763045	4.68786	-8.90915	2.24546	4.22031		0.843651	0.533956	3.87196	6.45334	0.0828964	-1.20901	-4.98587	-1.06052
10.226	11.2557	10.0755	11.7611		8.82793	6.76119	11.7029	7.59044	10.8655		11.3476	8.34986			10.7773	9.10398		5.84934	4.59771	8.68819	4.68569	5.12936	6.85408	8.91258	6.89438	10.6858	11.7576	9.74111	10.7861	5.7671	7.02014	5.31774	6.0061	7.38199	11.265	11.7688	10.2589	7.97537	11.3403	9.69204		11.2211	7.63234	5.81146	8.02495	11.2169	8.5413	7.76342	10.1167
3.56956	-4.0649	-0.984474	-2.3188		5.36101	3.88229	-2.15232	-3.3103	-0.591746		-3.88973	-8.46057			-2.20323	-2.39746		8.56476	8.57413	6.9294	10.5421	7.77194	5.39187	4.61039	9.71657	-0.518367	-2.09525	0.519773	1.57713	-2.94094	-3.03028	-1.39706	-6.28616	0.122556	-1.24221	-2.26737	4.06116	1.4333	-3.31916	-5.77658		-4.17956	-9.24496	-9.77794	-6.27778	-4.26327	-8.34618	-7.74584	-6.37333
5.16599	-0.886419	6.44327	0.546855		6.1096	-9.12218	1.55231	8.68488	-5.05862		0.320885	-1.64276			4.79539	-7.44108		6.03574	7.02462	4.52755	3.30277	-7.56879	-8.24314	-6.58105	1.43381	5.43554	1.17036	6.9886	5.01726	10.104	9.24852	-10.6663	-8.27109	-9.45998	-3.94423	-0.595482	4.7182	-8.85094	2.093	4.08602		0.786231	0.527381	3.82344	6.33953	0.080527	-1.17792	-4.87148	-1.01644
10.2727	11.3142	10.1516			8.89181	6.84946	11.7207	7.69997	10.9227		11.3986	8.46809			10.8323	9.18841		5.9512	4.71232	8.75124	4.80845	5.23084	6.93025	8.95725	7.00366	10.7506	11.7712	9.83295	10.8315	5.89462	7.13581	5.44906	6.13695	7.507	11.3048		10.3033	8.06595	11.388	9.79776		11.2791	7.7542	5.96765	8.1486	11.2722	8.65461	7.91111	10.2041
3.42372	-3.91624	-1.07644			5.22731	3.75917	-2.16258	-3.33663	-0.742406		-3.73955	-8.35034			-2.24519	-2.46301		8.46584	8.48773	6.79942	10.4672	7.67453	5.27068	4.47204	9.61759	-0.641005	-2.10024	0.372393	1.4259	-2.97271	-3.06212	-1.46549	-6.28074	-0.0105622	-1.34583		3.91558	1.29681	-3.24798	-5.69185		-4.0312	-9.14336	-9.70299	-6.23381	-4.11475	-8.23305	-7.66817	-6.23951
5.17201	-0.807689	6.30772			6.13278	-9.10789	1.39583	8.57772	-4.91355		0.29515	-1.60103			4.64976	-7.31484		6.07559	7.05355	4.60258	3.36408	-7.59867	-8.25782	-6.61578	1.56549	5.29289	1.01332	6.86836	4.96432	10.0208	9.14897	-10.5906	-8.17864	-9.36188	-3.7933		4.74448	-8.7897	1.94006	3.95052		0.728248	0.52091	3.77349	6.22414	0.0778882	-1.14655	-4.75536	-0.972215
10.319	11.37	10.2255			8.95521	6.93703	11.7374	7.80825	10.977		11.4477	8.58458			10.8857	9.2713		6.05188	4.82594	8.81317	4.92967	5.33053	7.00574	9.00201	7.10974	10.8125	11.7837	9.92464	10.8769	6.02108	7.25026	5.57906	6.26669	7.62906	11.3429		10.3475	8.15675	11.4343	9.90185		11.335	7.87471	6.12263	8.27041	11.3256	8.7663	8.05685	10.2895
3.27742	-3.76676	-1.16508			5.09293	3.63511	-2.16734	-3.36224	-0.882089		-3.58871	-8.23851			-2.28474	-2.52655		8.36554	8.39981	6.66862	10.3903	7.57559	5.14863	4.33329	9.51648	-0.757884	-2.1004	0.22418	1.27427	-3.00418	-3.09342	-1.53371	-6.27446	-0.140856	-1.44096		3.76958	1.15949	-3.17234	-5.60426		-3.88207	-9.04015	-9.62599	-6.18889	-3.96552	-8.11843	-7.58818	-6.10453
5.17459	-0.731028	6.17107			6.15356	-9.09195	1.23914	8.46915	-4.76732		0.268962	-1.55951			4.50343	-7.18746		6.11495	7.08191	4.67521	3.42626	-7.62862	-8.27111	-6.64729	1.69945	5.14923	0.856135	6.74176	4.90603	9.93587	9.0479	-10.5129	-8.08454	-9.26162	-3.64183		4.76642	-8.72485	1.78662	3.81387		0.669344	0.514419	3.72205	6.10721	0.0749057	-1.11487	-4.63754	-0.928083
10.3653	11.4233	10.2973			9.01801	7.02395	11.7531	7.91526	11.0286		11.4946	8.6993			10.9376	9.35288		6.15129	4.93854	8.87405	5.04924	5.42842	7.08053	9.047	7.21268	10.8719	11.8011	10.0148	10.9223	6.14649	7.36344	5.7077	6.39528	7.74825	11.3792		10.3915	8.24767	11.4786	10.0041		11.3885	7.99383	6.27634	8.39054	11.377	8.87637	8.20085	10.3728
3.1307	-3.61653	-1.25089			4.95788	3.51014	-2.16662	-3.38717	-1.01106		-3.43723	-8.1251			-2.32154	-2.58726		8.26385	8.3104	6.53701	10.3116	7.47515	5.02575	4.19415	9.41332	-0.869428	-2.09322	0.0781029	1.12222	-3.03517	-3.12427	-1.60171	-6.26732	-0.268275	-1.52787		3.62315	1.02134	-3.09446	-5.51401		-3.73221	-8.93536	-9.54696	-6.14274	-3.81559	-8.00234	-7.50554	-5.9684
5.17302	-0.655208	6.03336			6.17211	-9.0743	1.08228	8.35917	-4.62024		0.242427	-1.5182			4.35643	-7.05902		6.15389	7.10972	4.74538	3.48951	-7.65861	-8.283	-6.67539	1.83485	5.00463	0.593855	6.61047	4.84197	9.84928	8.94532	-10.4334	-7.98881	-9.15929	-3.48985		4.78431	-8.65638	1.63267	3.67605		0.609656	0.507829	3.66921	5.98879	0.0716844	-1.08286	-4.51806	-0.884634
10.4114	11.4739	10.367			9.08021	7.11064	11.7678	8.02092	11.0779		11.5396	8.81226			10.9881	9.43316		6.24942	5.05012	8.93415	5.1671	5.52457	7.15476	9.09208	7.31245	10.9287		10.1013	10.9678	6.27087	7.47538	5.83498	6.52267	7.86468	11.4139		10.4352	8.3386	11.5206	10.1042		11.4398	8.11157	6.42853	8.50909	11.4264	8.98478	8.34326	10.4541
2.98354	-3.46556	-1.33381			4.82215	3.38432	-2.15962	-3.41155	-1.13039		-3.28514	-8.01016			-2.35558	-2.64518		8.16081	8.21951	6.40469	10.2309	7.37324	4.90205	4.05461	9.30815	-0.975534		-0.0621968	0.969781	-3.06561	-3.15453	-1.66947	-6.25937	-0.392831	-1.60749		3.47629	0.882338	-3.01494	-5.4216		-3.58162	-8.82902	-9.46584	-6.09518	-3.66499	-7.88478	-7.42	-5.83116
5.1674	-0.582009	5.89463			6.18843	-9.05456	0.925257	8.2478	-4.4724		0.214678	-1.47697			4.20877	-6.92954		6.19241	7.13695	4.81259	3.55385	-7.6886	-8.29333	-6.70032	1.97142	4.85914		6.47764	4.77145	9.76105	8.84125	-10.3521	-7.89145	-9.05497	-3.33739		4.79813	-8.58424	1.47824	3.53707		0.551276	0.50097	3.6155	5.86893	0.0681407	-1.05066	-4.39699	-0.841837
10.4573	11.522	10.4347			9.14205	7.19695	11.781	8.12527	11.1249		11.5824	8.92348			11.037	9.51213		6.34634	5.16064	8.99361	5.28333	5.61903	7.22865	9.13713	7.40907	10.9832		10.1844	11.0133	6.39419	7.5861	5.96088	6.64879	7.97846	11.4472		10.4787	8.42971	11.5604	10.2022		11.4886	8.22789	6.57911	8.62595	11.4739	9.09147	8.48409	10.5334
2.83595	-3.3139	-1.41381			4.68579	3.25762	-2.14908	-3.43525	-1.24181		-3.13247	-7.8937			-2.38683	-2.70046		8.05644	8.12714	6.27168	10.1484	7.26991	4.77759	3.91466	9.20101	-1.07653		-0.196919	0.816931	-3.09554	-3.18403	-1.73699	-6.25067	-0.514371	-1.67935		3.32902	0.742502	-2.93376	-5.32699		-3.43035	-8.72112	-9.38262	-6.0463	-3.51376	-7.76578	-7.33144	-5.69283
5.15782	-0.510612	5.75492			6.20211	-9.03282	0.768071	8.13505	-4.32382		0.186856	-1.43563			4.0605	-6.79904		6.23039	7.16361	4.87659	3.61896	-7.71848	-8.30188	-6.72222	2.1088	4.71282		6.34337	4.69468	9.67119	8.73573	-10.2689	-7.79248	-8.94872	-3.18449		4.80784	-8.50816	1.32335	3.39696		0.494747	0.493716	3.56114	5.74763	0.0633682	-1.01878	-4.27435	-0.799506
10.5028	11.5676	10.5003			9.20351	7.28259	11.7937	8.22826	11.1696		11.6232	9.03294			11.0845	9.58967		6.44208	5.27008	9.05242	5.39807	5.71186	7.30224	9.18228	7.50263	11.0354		10.2644	11.0587	6.51633	7.69562	6.08537	6.77363	8.08968	11.4791		10.5218	8.52106	11.5982	10.2979		11.5351	8.3428	6.72808	8.74099	11.5193	9.1964	8.62371	10.6106
2.68792	-3.16159	-1.49105			4.54881	3.13004	-2.13292	-3.45834	-1.34611		-2.97924	-7.77576			-2.41495	-2.75361		7.95078	8.03332	6.13799	10.0641	7.1652	4.65238	3.7743	9.09199	-1.17262		-0.326332	0.663675	-3.12522	-3.21272	-1.80433	-6.24119	-0.632691	-1.7443		3.18133	0.601831	-2.84902	-5.2301		-3.27843	-8.61171	-9.29735	-5.9963	-3.36191	-7.64535	-7.23929	-5.55344
5.14448	-0.440466	5.61426			6.21319	-9.00926	0.600253	8.02095	-4.17457		0.161445	-1.39409			3.91162	-6.66752		6.26776	7.18971	4.93748	3.68444	-7.7482	-8.30858	-6.74095	2.24638	4.56571		6.20774	4.61128	9.57969	8.62878	-10.1839	-7.6919	-8.84063	-3.03118		4.81364	-8.42789	1.16804	3.25574		0.439909	0.48597	3.50602	5.6249	0.0589371	-0.987309	-4.15022	-0.757771
10.5481	11.6107	10.564			9.26442	7.36778		8.32985	11.2124		11.6618	9.14065			11.1307	9.66578		6.53664	5.3785	9.11056	5.51115	5.80312	7.37542	9.22751	7.59329	11.0854		10.3413	11.1043	6.63726	7.80391	6.20847	6.89729	8.19842	11.5094		10.5646	8.61282	11.6345	10.3918		11.5793	8.45625	6.87552	8.85439	11.5627	9.29958	8.76229	10.6857
2.53946	-3.00866	-1.56557			4.41119	3.0016		-3.48087	-1.4436		-2.82548	-7.65636			-2.44	-2.80474		7.84384	7.93808	6.00363	9.97799	7.05917	4.52641	3.63354	8.98119	-1.26391		-0.450246	0.510015	-3.15469	-3.24059	-1.87131	-6.23077	-0.748087	-1.80374		3.03322	0.460324	-2.75925	-5.12998		-3.12589	-8.50079	-9.21008	-5.94483	-3.20948	-7.52352	-7.14314	-5.41303
5.12727	-0.374387	5.47268			6.22188	-8.98367		7.90551	-4.02468		0.136411	-1.35231			3.76217	-6.53499		6.30449	7.21516	4.99541	3.7506	-7.77765	-8.31353	-6.75652	2.3833	4.41784		6.07084	4.5205	9.48655	8.52042	-10.0972	-7.58978	-8.73076	-2.87746		4.81539	-8.34311	1.01235	3.11348		0.384405	0.477895	3.44989	5.5008	0.0547983	-0.956263	-4.02464	-0.717049
10.5932	11.6513	10.6259			9.32509	7.45266		8.43003	11.2534		11.7055	9.24656			11.1753	9.74057		6.62998	5.486	9.16805	5.62247	5.89285	7.44801	9.27301	7.68123	11.1333		10.4153	11.1497	6.75698	7.91095	6.33021	7.01988	8.30474	11.5382		10.6073	8.70539	11.6694	10.4842		11.6214	8.56822	7.02142	8.96624	11.6041	9.40099	8.89925	10.7588
2.39058	-2.85514	-1.63678			4.27298	2.87232		-3.50288	-1.53353		-2.64032	-7.53552			-2.46251	-2.85342		7.73565	7.84148	5.86862	9.89009	6.95184	4.39965	3.49239	8.86871	-1.34997		-0.569217	0.355948	-3.18391	-3.26766	-1.93772	-6.21922	-0.860957	-1.85837		2.88472	0.317982	-2.66288	-5.02582		-2.97278	-8.38838	-9.12083	-5.89168	-3.05648	-7.40032	-7.04361	-5.27161
5.10575	-0.309927	5.33024			6.22771	-8.95587		7.78873	-3.87421		0.104809	-1.31039			3.61215	-6.40151		6.3406	7.23982	5.05036	3.81759	-7.80681	-8.31687	-6.76864	2.51888	4.26928		5.93272	4.42232	9.3918	8.41067	-10.0087	-7.48616	-8.61916	-2.72335		4.81288	-8.25318	0.856314	2.97024		0.326645	0.469794	3.39264	5.37538	0.0485134	-0.925585	-3.89756	-0.677206
10.6382	11.704	10.686			9.38544	7.53705		8.52876	11.2927			9.3506			11.2185	9.81403		6.7222	5.59262	9.22493	5.73205	5.98112	7.51988	9.31882	7.76668	11.1793		10.4866	11.1953	6.87546	8.01669	6.45059	7.14125	8.40868	11.5652		10.6497	8.79871	11.7024	10.5752		11.661	8.67868	7.1658	9.07654	11.6435	9.50064	9.03485	10.8298
2.24129	-2.63932	-1.70461			4.13417	2.7422		-3.52441	-1.61644			-7.41326			-2.48265	-2.89974		7.62623	7.74354	5.73296	9.80042	6.84326	4.2721	3.35086	8.75465	-1.43122		-0.683616	0.201478	-3.21285	-3.29403	-2.00349	-6.20669	-0.971543	-1.90949		2.7358	0.174795	-2.56193	-4.9171		-2.8191	-8.2745	-9.02965	-5.8368	-2.90296	-7.27577	-6.94016	-5.12922
5.07999	-0.222241	5.18697			6.23074	-8.92598		7.67065	-3.7232			-1.26881			3.46158	-6.26708		6.37594	7.26362	5.10234	3.88529	-7.83556	-8.31869	-6.77727	2.65233	4.12006		5.79346	4.31573	9.29546	8.29952	-9.91847	-7.38103	-8.50589	-2.56885		4.80624	-8.15795	0.699926	2.82605		0.269501	0.461679	3.33418	5.24864	0.0411988	-0.894969	-3.76904	-0.637989
10.683		10.7443			9.44548	7.62078		8.62605	11.3304			9.45277			11.2603	9.88619		6.81326	5.69836	9.28117	5.83996	6.068	7.59108	9.36473	7.85002	11.2234		10.5552	11.2407	6.99275	8.12109	6.56957	7.26125	8.5103	11.5908		10.6919	8.89273	11.7433	10.6643		11.7032	8.78762	7.30855	9.18519	11.7046	9.59853	9.16901	10.8987
2.09158		-1.76882			3.99476	2.61122		-3.54535	-1.69279			-7.2896			-2.49925	-2.94368		7.51562	7.64427	5.59667	9.70904	6.73347	4.14378	3.20892	8.63916	-1.50743		-0.793358	0.046603	-3.24137	-3.31981	-2.06871	-6.19337	-1.07985	-1.95614		2.5865	0.0307538	-2.4193	-4.80477		-2.64431	-8.15917	-8.93653	-5.78028	-2.64597	-7.14991	-6.83273	-4.98589
5.04973		5.0429			6.23096	-8.89412		7.55127	-3.57167			-1.22755			3.31051	-6.13173		6.41054	7.28655	5.15143	3.9534	-7.86382	-8.31893	-6.78267	2.78247	3.97022		5.65312	4.20058	9.19756	8.18699	-9.82655	-7.27437	-8.39099	-2.41402		4.7951	-8.0572	0.490913	2.68088		0.204251	0.45352	3.27468	5.12062	0.0298361	-0.864246	-3.63909	-0.599118
10.7277		10.801			9.50513	7.70391		8.7219	11.3665			9.55309			11.3007	9.95704		6.90321	5.80327	9.33681	5.9462	6.15348	7.66175	9.41066	7.93106	11.2659		10.6214	11.2859	7.10885	8.22413	6.68712	7.37982	8.60974	11.6147		10.734	8.988		10.7511			8.89501	7.44964	9.29208		9.69466	9.30157	10.9656
1.94146		-1.82935			3.85476	2.47941		-3.56569	-1.7632			-7.16457			-2.51284	-2.98523		7.40382	7.54371	5.45975	9.61598	6.62249	4.01472	3.06656	8.52222	-1.57763		-0.898327	-0.108675	-3.26932	-3.34494	-2.13353	-6.17932	-1.18502	-1.99911		2.4368	-0.114151		-4.68931			-8.04242	-8.84149	-5.72225		-7.02275	-6.72136	-4.84165
5.01476		4.89807			6.22842	-8.86015		7.43063	-3.41965			-1.18639			3.15893	-5.99548		6.44431	7.30852	5.1976	4.0219	-7.89159	-8.31743	-6.78496	2.91034	3.8198		5.51174	4.07641	9.09812	8.0731	-9.73296	-7.16618	-8.27454	-2.25885		4.77957	-7.95002		2.53473			0.445318	3.21417	4.9913		-0.833351	-3.50772	-0.560656
10.7722		10.8561			9.56427	7.78679		8.81644	11.4012			9.65153			11.3397	10.0266		6.99219	5.9073	9.39206	6.05071	6.23757	7.73206	9.45659	8.00971	11.3067		10.6851	11.3308	7.22373	8.3258	6.80322	7.49706	8.7071	11.637		10.7757	9.0849		10.8355			9.00084	7.58895	9.39716		9.78901	9.43234	11.0304
1.79094		-1.88646			3.71416	2.34679		-3.58496	-1.82726			-7.0382			-2.52395	-3.02451		7.29091	7.44186	5.32227	9.52125	6.51035	3.88494	2.92378	8.40385	-1.64276		-0.999116	-0.264352	-3.2968	-3.36947	-2.19799	-6.16437	-1.2869	-2.03877		2.2867	-0.259939		-4.57076			-7.92425	-8.74453	-5.66276		-6.89433	-6.60613	-4.69652
4.97512		4.7525			6.22332	-8.82375		7.30879	-3.26718			-1.14524			3.00687	-5.85835		6.47703	7.32957	5.24049	4.09081	-7.91885	-8.31399	-6.78413	3.03642	3.66882		5.36939	3.94251	8.99715	7.95787	-9.63769	-7.05653	-8.15661	-2.10338		4.7597	-7.83563		2.38764			0.437161	3.15294	4.86072		-0.802227	-3.37493	-0.522437
10.8166		10.9095			9.6229	7.8695		8.90978	11.4345			9.74811			11.3772	10.0947		7.08023	6.01036	9.44686	6.15354	6.32041	7.80213	9.50258	8.08603	11.3457		10.7465	11.3759	7.33734	8.42606	6.91784	7.61309	8.80245	11.6583		10.8173	9.18263		10.918			9.10509	7.72628	9.5004		9.88155	9.56135	11.0931
1.64001		-1.94026			3.57296	2.21339		-3.60284	-1.88488			-6.91052			-2.53224	-3.06163		7.1769	7.33871	5.1842	9.42489	6.3971	3.75447	2.78058	8.2841	-1.70381		-1.09583	-0.420269	-3.32389	-3.39343	-2.26209	-6.1483	-1.38555	-2.07151		2.13622	-0.405738		-4.44768			-7.80469	-8.64562	-5.60178		-6.76466	-6.48677	-4.55054
4.93058		4.60622			6.2156	-8.78475		7.18578	-3.11428			-1.10408			2.85434	-5.72035		6.50864	7.34975	5.28024	4.15997	-7.94541	-8.30847	-6.78007	3.16066	3.5173		5.2261	3.79649	8.89467	7.84131	-9.54078	-6.94545	-8.03724	-1.94765		4.73525	-7.71457		2.23967			0.429148	3.09158	4.7289		-0.770973	-3.24075	-0.48448
10.8609		10.9613			9.68123	7.9521		9.00194	11.4666			9.84278			11.4133	10.1617		7.16746	6.11238	9.50132	6.25471	6.40212	7.87197	9.54896	8.16043	11.383		10.8056	11.4188	7.44972	8.52488	7.03098	7.72799	8.89583	11.6786		10.8587	9.27772		10.9989			9.20773	7.86166	9.6019		9.97228	9.6879	11.1538
1.48868		-1.99122			3.43119	2.07921		-3.61918	-1.93671			-6.78156			-2.53777	-3.09615		7.06185	7.23427	5.04557	9.32695	6.28278	3.62332	2.637	8.1631	-1.76105		-1.18874	-0.568513	-3.35038	-3.41686	-2.32583	-6.13094	-1.48113	-2.09782		1.98536	-0.546369		-4.31898			-7.68376	-8.5448	-5.53908		-6.63377	-6.36393	-4.40373
4.88105		4.45924			6.2049	-8.74305		7.06162	-2.96097			-1.06312			2.70137	-5.58153		6.53895	7.36913	5.31668	4.22924	-7.97116	-8.30082	-6.77227	3.28192	3.36528		5.08191	3.64521	8.79071	7.72344	-9.44224	-6.833	-7.91647	-1.79169		4.70602	-7.59114		2.09086			0.421409	3.02996	4.59588		-0.739397	-3.10565	-0.447607
10.905		11.0113			9.73919	8.03489		9.09293	11.4971			9.93554			11.448	10.2275		7.25389	6.21336	9.55549	6.35431	6.48273	7.94153	9.59568	8.23314	11.4187		10.8626	11.4585	7.56088	8.62222	7.1427	7.84184	8.98726	11.6978		10.8999	9.36977		11.0779			9.30876	7.99508	9.70173		10.0612	9.81029	11.2123
1.33694		-2.03973			3.28885	1.94427		-3.63397	-1.9839			-6.65133			-2.54	-3.12793		6.94576	7.12855	4.9064	9.22748	6.16743	3.49148	2.49302	8.04096	-1.81442		-1.27754	-0.706508	-3.37623	-3.43984	-2.38884	-6.11211	-1.57395	-2.11824		1.83412	-0.681663		-4.18462			-7.56149	-8.44212	-5.47448		-6.50169	-6.23896	-4.25612
4.82631		4.31158			6.19126	-8.69829		6.93635	-2.80727			-1.02222			2.54798	-5.4419		6.56791	7.38769	5.34976	4.2984	-7.99606	-8.29106	-6.76075	3.39975	3.21276		4.93689	3.49322	8.68529	7.60426	-9.34213	-6.7192	-7.79434	-1.63549		4.67205	-7.4661		1.94122			0.413362	2.96805	4.46169		-0.707755	-2.97214	-0.412006
10.949		11.0598			9.79678	8.11787		9.18271	11.5261			10.0264			11.4815	10.2921		7.3395	6.31331	9.60928	6.45234	6.56226	8.01072	9.6428	8.30432	11.4527		10.9174	11.4952	7.67079	8.71808	7.25301	7.95442	9.07684	11.7159		10.941	9.45895		11.1543			9.40818	8.12657	9.79985		10.1482	9.92838	11.2687
1.18481		-2.08541			3.14594	1.80857		-3.64722	-2.02712			-6.51987			-2.53814	-3.15709		6.82864	7.02157	4.76668	9.12651	6.05107	3.35894	2.34865	7.91773	-1.86363		-1.36258	-0.836549	-3.40141	-3.46233	-2.45107	-6.09213	-1.6638	-2.13314		1.6825	-0.811869		-4.04658			-7.4379	-8.33761	-5.40791		-6.36843	-6.11206	-4.10774
4.76605		4.16328			6.17463	-8.65039		6.80997	-2.65317			-0.981217			2.3942	-5.30148		6.59556	7.40538	5.37965	4.36739	-8.02005	-8.27924	-6.74539	3.51394	3.05979		4.79105	3.34059	8.57843	7.48381	-9.24046	-6.60403	-7.67091	-1.47908		4.633	-7.33956		1.79074			0.404714	2.9057	4.32635		-0.676202	-2.84079	-0.377188
10.9931		11.1066			9.85411	8.20083		9.27125	11.5536			10.1153			11.514	10.3554		7.42428	6.41224	9.66267	6.5487	6.64072	8.0795	9.69028	8.37412	11.4852		10.9702	11.5291	7.77945	8.81251	7.36189	8.06566	9.16459	11.733		10.9819	9.54542		11.2279			9.50596	8.25617	9.89616		10.2333	10.0424	11.323
1.03228		-2.1281			3.00249	1.67209		-3.659	-2.06635			-6.3872			-2.53183	-3.18375		6.71052	6.91335	4.62641	9.02403	5.93371	3.22572	2.20387	7.79348	-1.9087		-1.44358	-0.958861	-3.42592	-3.48409	-2.51253	-6.07105	-1.75074	-2.14191		1.53051	-0.936993		-3.90476			-7.313	-8.23131	-5.33956		-6.23401	-5.98332	-3.95862
4.69954		4.01436			6.1548	-8.59944		6.68249	-2.49871			-0.939956			2.24005	-5.16029		6.62186	7.42218	5.40641	4.43637	-8.04313	-8.26537	-6.72618	3.62433	2.90639		4.64446	3.18738	8.47014	7.36212	-9.13727	-6.48749	-7.5462	-1.32248		4.58857	-7.21159		1.63944			0.395857	2.84276	4.18989		-0.644886	-2.71128	-0.343356
11.0372		11.152			9.91104	8.2839		9.35853	11.5796			10.2023			11.5454	10.4176		7.50817	6.51007	9.71556	6.64344	6.71806	8.14789	9.73831	8.44271	11.5161		11.0212	11.5606	7.88682	8.90567	7.46938	8.17575	9.25053	11.7487		11.0227	9.62934		11.2988			9.60206	8.38381	9.99075		10.3166	10.1524	11.3753
0.879366		-2.16715			2.85849	1.53485		-3.66934	-2.10233			-6.25336			-2.52091	-3.20792		6.59138	6.8039	4.48558	8.92009	5.81536	3.09181	2.0587	7.66828	-1.94986		-1.51963	-1.07212	-3.4498	-3.50463	-2.57306	-6.04852	-1.83509	-2.14704		1.37814	-1.05705		-3.75822			-7.18683	-8.12324	-5.26911		-6.09847	-5.85284	-3.80878
4.62675		3.86485			6.13192	-8.54525		6.55392	-2.3439			-0.898679			2.08555	-5.01833		6.64689	7.43814	5.43023	4.50518	-8.06531	-8.2494	-6.70277	3.73071	2.75258		4.49715	3.03366	8.36044	7.23925	-9.03259	-6.36965	-7.42025	-1.16567		4.53882	-7.08226		1.48757			0.387313	2.77934	4.05233		-0.613966	-2.58311	-0.310387
11.0812		11.1959			9.96784	8.36707		9.44451	11.6039			10.2874			11.5754	10.4784		7.59113	6.60686	9.76787	6.73669	6.79432	8.21615	9.78697	8.51012	11.5454		11.0703	11.5899	7.99284	8.99762	7.57547	8.28477	9.33466	11.7631		11.0632	9.71087		11.3657			9.69646	8.50943	10.0836		10.3979	10.2586	11.4254
0.726053		-2.20279			2.71395	1.39685		-3.67826	-2.13495			-6.11836			-2.50648	-3.2297		6.47124	6.69325	4.3442	8.81475	5.69606	2.95725	1.91312	7.54214	-1.98776		-1.59146	-1.17619	-3.47317	-3.52368	-2.63268	-6.02439	-1.917	-2.14742		1.22541	-1.17202		-3.6097			-7.05939	-8.01342	-5.19649		-5.96183	-5.72068	-3.65826
4.54756		3.71479			6.10546	-8.48769		6.42429	-2.18877			-0.857473			1.9307	-4.87563		6.67067	7.45317	5.4513	4.57353	-8.08654	-8.23101	-6.67497	3.83328	2.59837		4.34915	2.87949	8.24934	7.11523	-8.92643	-6.25054	-7.29309	-1.00869		4.48373	-6.95164		1.33835			0.379075	2.71565	3.9137		-0.583665	-2.45641	-0.278108
11.1253		11.2382			10.0245	8.4502		9.52913	11.6275			10.3704			11.6037	10.538		7.67323	6.70272	9.81984	6.82834	6.86988	8.28434	9.83614	8.57638	11.5731		11.1176	11.6171	8.09756	9.08841	7.68016	8.39281	9.41702	11.7762		11.1037	9.79019		11.4283			9.78915	8.633	10.1747		10.4772	10.361	11.4734
0.57235		-2.23572			2.5689	1.25807		-3.68597	-2.16045			-5.98221			-2.49038	-3.24917		6.35012	6.58143	4.20229	8.70802	5.57588	2.82205	1.76713	7.41509	-2.02292		-1.65977	-1.27226	-3.49585	-3.54112	-2.69136	-5.99844	-1.99649	-2.14399		1.07231	-1.28155		-3.46017			-6.93071	-7.90187	-5.12169		-5.82411	-5.58691	-3.50708
4.46102		3.56418			6.07531	-8.42683		6.2936	-2.03337			-0.817027			1.7755	-4.7322		6.6931	7.46715	5.46914	4.64157	-8.10644	-8.2101	-6.64287	3.9322	2.44379		4.20048	2.72489	8.13687	6.99009	-8.81883	-6.1302	-7.16475	-0.851555		4.42249	-6.81981		1.19202			0.371159	2.65176	3.77402		-0.554174	-2.33153	-0.246665
11.1694		11.279			10.081	8.53312		9.6123	11.65			10.4514			11.6302	10.5964		7.75452	6.79767	9.87155	6.91843	6.9448	8.35243	9.88564	8.6415	11.599		11.163	11.6422	8.20093	9.17798	7.78348	8.49972	9.49755	11.7951		11.1441	9.86734		11.4867			9.88012	8.75453	10.264		10.5547	10.4596	11.5193
0.418256		-2.26617			2.4233	1.11852		-3.69262	-2.17994			-5.84496			-2.47251	-3.26586		6.22805	6.46847	4.05987	8.59991	5.45485	2.68621	1.62071	7.28716	-2.05554		-1.72472	-1.36206	-3.5179	-3.55704	-2.74892	-5.97087	-2.07406	-2.1252		0.918847	-1.38644		-3.30968			-6.80082	-7.78863	-5.04469		-5.68534	-5.45159	-3.35527
4.36689		3.41302			6.04167	-8.3627		6.16184	-1.87771			-0.777377			1.61996	-4.58808		6.71407	7.48001	5.48361	4.70923	-8.12492	-8.18665	-6.60663	4.02762	2.28885		4.05118	2.5699	8.02303	6.86383	-8.70981	-6.00862	-7.03525	-0.59986		4.35488	-6.68681		1.04976			0.363335	2.58753	3.63332		-0.525088	-2.20858	-0.216486
11.2135		11.3183			10.137	8.61624		9.69408	11.6713			10.5304			11.6557	10.6536		7.83496	6.89172	9.92289	7.00703	7.01906	8.42041	9.93537	8.70553	11.6232		11.2068	11.6652	8.30291	9.26628	7.88545	8.6054	9.57635			11.1843	9.94232		11.5408			9.96937	8.87404	10.3515		10.6302	10.5543	11.5631
0.263769		-2.29328			2.27718	0.978206		-3.698	-2.19477			-5.70664			-2.44964	-3.2798		6.10504	6.35439	3.91695	8.49049	5.33299	2.54973	1.47386	7.15836	-2.08569		-1.78538	-1.44682	-3.53942	-3.57153	-2.80532	-5.94177	-2.1493			0.765021	-1.4876		-3.15829			-6.66974	-7.67374	-4.96544		-5.54555	-5.31476	-3.20286
4.26464		3.26138			6.00464	-8.29479		6.02906	-1.72179			-0.738136			1.46415	-4.44327		6.73364	7.49173	5.49488	4.7763	-8.142	-8.16061	-6.56629	4.11966	2.13358		3.90128	2.41455	7.90785	6.73648	-8.59941	-5.88579	-6.90464			4.28094	-6.55266		0.913275			0.355299	2.52293	3.49161		-0.496258	-2.08811	-0.188211
11.2576		11.3562			10.1926	8.6998		9.77449	11.6913			10.6074			11.6799	10.7096		7.91426	6.98489	9.97395	7.09423	7.09266	8.48837	9.98565	8.76863	11.646		11.249	11.6864	8.40348	9.35332	7.98609	8.70991	9.65358			11.2243	10.0151		11.5913			10.0569	8.99148	10.4372		10.7037	10.6455	11.6049
0.108889		-2.31737			2.13051	0.837141		-3.70201	-2.20502			-5.56726			-2.42259	-3.29133		5.98103	6.23921	3.77352	8.3798	5.21029	2.41261	1.32657	7.02876	-2.11127		-1.84151	-1.5253	-3.56043	-3.58457	-2.86047	-5.91099	-2.22155			0.610835	-1.5857		-3.0061			-6.5375	-7.55722	-4.88357		-5.40477	-5.17655	-3.04988
4.15376		3.10925			5.96419	-8.2227		5.89529	-1.56563			-0.699455			1.30806	-4.29779		6.75217	7.50224	5.5028	4.84262	-8.15763	-8.13185	-6.52127	4.20804	1.97803		3.75082	2.25888	7.79134	6.60804	-8.48765	-5.76175	-6.77296			4.20021	-6.41741		0.777779			0.346968	2.45799	3.34894		-0.467704	-1.96872	-0.159486
11.3015		11.3926			10.2481	8.78394		9.85354	11.7103			10.6823			11.7025	10.7646		7.99234	7.07738	10.0247	7.18008	7.16553	8.55671	10.0365	8.83074	11.6676		11.2896	11.706	8.5026	9.43908	8.08546	8.81333	9.72932			11.2644	10.0858		11.638			10.1426	9.10689	10.5213		10.7753	10.7333	11.6445
-0.0463818		-2.33797			1.98334	0.695321		-3.70461	-2.20988			-5.42685			-2.39261	-3.29966		5.85604	6.12298	3.62959	8.26788	5.08676	2.27489	1.17885	6.89836	-2.13209		-1.89348	-1.59624	-3.58092	-3.59616	-2.9141	-5.87833	-2.29062			0.456294	-1.68051		-2.85317			-6.40411	-7.43912	-4.79875		-5.26302	-5.03698	-2.89637
4.03411		2.95667			5.9197	-8.1461		5.76053	-1.40925			-0.661508			1.15171	-4.15167		6.76973	7.51131	5.50745	4.90802	-8.1719	-8.09985	-6.47136	4.29311	1.8222		3.59983	2.10293	7.67351	6.47853	-8.37457	-5.63653	-6.64028			4.1115	-6.28109		0.645259			0.338469	2.39251	3.20534		-0.439568	-1.8507	-0.131579
11.345		11.4278			10.3036	8.86872		9.93118	11.7282			10.7552			11.7234	10.8187		8.06924	7.16904	10.0749	7.26468	7.23781	8.62511	10.0881	8.89177	11.6879		11.3287	11.7239	8.60031	9.52352	8.18356	8.9156	9.80355			11.3045	10.1546		11.6811			10.2266	9.22024	10.6039		10.8449	10.8175	11.7058
-0.20204		-2.35497			1.83567	0.55274		-3.70583	-2.20922			-5.28545			-2.36055	-3.30405		5.73009	6.00569	3.48515	8.15477	4.96244	2.13655	1.0307	6.76714	-2.14848		-1.94172	-1.66149	-3.6008	-3.60634	-2.96626	-5.84384	-2.35682			0.301395	-1.77181		-2.69954			-6.26959	-7.31944	-4.71036		-5.12033	-4.89612	-2.63937
3.90513		2.80365			5.87085	-8.06476		5.6248	-1.25266			-0.624489			0.995114	-4.00497		6.78626	7.51908	5.50907	4.97233	-8.18463	-8.0649	-6.41615	4.37519	1.66612		3.44831	1.94671	7.55439	6.34798	-8.26019	-5.51014	-6.50659			4.0147	-6.14376		0.51515			0.330338	2.32658	3.06084		-0.412297	-1.73469	-0.0914354
11.3886		11.4615			10.359	8.95422		10.0074	11.745			10.826			11.743	10.8718		8.14503	7.2596	10.1249	7.34802	7.30963	8.69344	10.1405	8.95175	11.7069		11.3662	11.7401	8.69659	9.60655	8.28029	9.01666	9.87625			11.3445	10.2216		11.723			10.3087	9.33137	10.685		10.9125	10.8983
-0.358085		-2.36874			1.68749	0.409391		-3.70585	-2.20338			-5.14309			-2.32367	-3.30483		5.60321	5.88729	3.34023	8.0405	4.83736	1.99757	0.882096	6.63514	-2.16078		-1.98615	-1.72193	-3.62005	-3.61539	-3.01725	-5.80755	-2.42038			0.146141	-1.85848		-2.53496			-6.13398	-7.19821	-4.61855		-4.97672	-4.75401
3.76439		2.65022			5.81746	-7.97837		5.48812	-1.09588			-0.588364			0.8383	-3.85767		6.80166	7.52582	5.50722	5.03557	-8.19568	-8.02707	-6.35553	4.45434	1.50981		3.2963	1.79024	7.43401	6.21636	-8.14451	-5.38259	-6.37193			3.90918	-6.00549		0.381697			0.322792	2.26081	2.91547		-0.38574	-1.62071
11.4316		11.4938			10.4145	9.04042		10.0821	11.7604			10.8948			11.7704	10.9239		8.21984	7.34922	10.1747	7.43023	7.38114	8.76199	10.1937	9.01073	11.7244		11.4022	11.755	8.79157	9.68818	8.37563	9.11654	9.94753			11.3842	10.2869					10.3891	9.44029	10.7642		10.9782	10.9755
-0.511234		-2.37928			1.53882	0.265266		-3.70463	-2.19372			-4.99978			-2.25864	-3.30235		5.47544	5.76784	3.19484	7.92513	4.71154	1.85797	0.733043	6.50237	-2.16937		-2.02656	-1.7754	-3.63825	-3.6232	-3.06716	-5.76934	-2.48093			-0.00946735	-1.94032					-5.99729	-7.07545	-4.52354		-4.83222	-4.6107
3.61355		2.49639			5.75932	-7.88673		5.35051	-0.938914			-0.552453			0.597471	-3.70978		6.8157	7.53133	5.50174	5.09745	-8.20489	-7.98595	-6.28894	4.53056	1.35327		3.14383	1.63358	7.31242	6.08372	-8.02754	-5.2539	-6.23632			3.79461	-5.86633					0.31531	2.19522	2.76921		-0.359649	-1.51023
11.4713		11.5249			10.4702	9.12765		10.1554	11.7744			10.9616				10.9748		8.29378	7.43795	10.2241	7.51136	7.45229	8.83095	10.2478	9.0688	11.741		11.4368	11.7687	8.88537	9.76844	8.46964	9.21522	10.0174			11.4239	10.3507					10.4676	9.547	10.8417		11.0418	11.0492
-0.653889		-2.38545			1.38965	0.120358		-3.70167	-2.18005			-4.85558				-3.29699		5.34682	5.64737	3.04897	7.80868	4.58498	1.71776	0.583524	6.36887	-2.17194		-2.06233	-1.82145	-3.65501	-3.62962	-3.11574	-5.72918	-2.53852			-0.165428	-2.01799					-5.85955	-6.9512	-4.42522		-4.68686	-4.46624
3.46146		2.3422			5.69594	-7.78919		5.212	-0.781783			-0.516835				-3.5613		6.82824	7.53553	5.49283	5.15791	-8.21227	-7.94127	-6.21633	4.60374	1.19655		2.99092	1.47673	7.18966	5.95008	-7.90933	-5.12408	-6.09981			3.66977	-5.72629					0.307452	2.1297	2.6221		-0.333844	-1.4031
11.5079		11.5549			10.526	9.21612		10.2276	11.789			11.0263				11.0245		8.36687	7.52588	10.2733	7.59122	7.52297	8.90012	10.3025	9.12631	11.7565		11.4701	11.7808	8.97799	9.84733	8.56233	9.31265	10.0858			11.4637	10.4129					10.5443	9.65159	10.9171		11.1035	11.1196
-0.788037		-2.38718			1.23999	-0.0253465		-3.69657	-2.15752			-4.71049				-3.289		5.21735	5.52589	2.90262	7.69112	4.45769	1.57693	0.433527	6.23473	-2.16904		-2.09384	-1.86292	-3.67025	-3.63462	-3.16293	-5.68708	-2.59336			-0.321741	-2.0918					-5.72079	-6.8255	-4.32375		-4.54067	-4.32071
3.30873		2.18765			5.62717	-7.68521		5.07264	-0.60353			-0.481189				-3.41223		6.83921	7.53828	5.48036	5.21728	-8.21791	-7.89311	-6.13766	4.67317	1.03965		2.83759	1.3197	7.06576	5.81546	-7.78989	-4.99316	-5.9624			3.53284	-5.58541					0.299306	2.0638	2.47416		-0.308466	-1.29832
11.5415		11.5834			10.5819	9.30584		10.2985				11.089				11.0729		8.4392	7.61303	10.3222	7.66978	7.59299	8.96947	10.358	9.18335	11.7709		11.5019	11.7911	9.06944	9.92485	8.65372	9.40887	10.1529			11.5031	10.4734					10.6192	9.75405	10.9908		11.1631	11.187
-0.914707		-2.38575			1.08984	-0.171863		-3.68941				-4.56455				-3.27799		5.08708	5.40344	2.75581	7.57247	4.32962	1.43547	0.283045	6.09997	-2.16025		-2.12195	-1.90244	-3.68396	-3.63819	-3.2087	-5.64291	-2.64556			-0.478006	-2.16196					-5.58103	-6.69839	-4.21846		-4.39366	-4.17419
3.15541		2.03276			5.55289	-7.57442		4.93244				-0.445879				-3.26262		6.84847	7.53954	5.46431	5.27563	-8.22198	-7.84143	-6.05248	4.73883	0.882586		2.68386	1.16251	6.94073	5.67987	-7.66925	-4.86114	-5.82411			3.38387	-5.4437					0.290721	1.9975	2.32541		-0.283831	-1.19418
11.5726		11.6105			10.6379	9.39667		10.3681				11.1496				11.1206		8.51093	7.6994	10.3708	7.74701	7.66236	9.03938	10.4146	9.23976	11.7933		11.5321	11.7994	9.15968	10.0009	8.74382	9.50395	10.2185			11.5399	10.5325					10.6922	9.85433	11.063		11.2207	11.2515
-1.03194		-2.38151			0.939177	-0.319206		-3.68036				-4.41778				-3.26254		4.95604	5.28001	2.60854	7.45273	4.20081	1.2934	0.132069	5.96456	-2.13521		-2.1475	-1.94029	-3.69617	-3.64045	-3.25297	-5.59645	-2.69524			-0.62659	-2.22787					-5.4403	-6.5699	-4.10789		-4.24588	-4.02672
3.00158		1.87754			5.47294	-7.45658		4.79141				-0.411821				-3.11249		6.85579	7.53927	5.44444	5.33298	-8.22444	-7.78568	-5.95976	4.80113	0.599488		2.52972	1.00517	6.81458	5.54333	-7.54744	-4.72807	-5.68497			3.23093	-5.30122					0.281936	1.93093	2.17592		-0.260045	-1.0906
11.6015		11.6359			10.6939	9.48851		10.4363				11.2081				11.1673		8.58211	7.785	10.4194	7.823	7.73127	9.11019	10.4723	9.29555			11.5605	11.8067	9.2487	10.0755	8.83276	9.59805	10.2826			11.5734	10.5902					10.7634	9.95239	11.1337		11.2763	11.3126
-1.13915		-2.37502			0.788019	-0.466502		-3.66957				-4.27021				-3.24329		4.82424	5.15564	2.46083	7.33195	4.07127	1.15072	-0.0194152	5.82851			-2.17107	-1.97085	-3.7069	-3.6415	-3.29531	-5.54732	-2.74248			-0.766317	-2.28991					-5.29861	-6.44005	-3.99224		-4.09735	-3.87831
2.84729		1.72199			5.38688	-7.33148		4.64954				-0.378988				-2.96186		6.86106	7.53745	5.42029	5.38917	-8.22509	-7.7253	-5.85914	4.86016			2.3752	0.84773	6.68734	5.40586	-7.4245	-4.59398	-5.545			3.07738	-5.15799					0.273166	1.86433	2.02569		-0.236634	-0.991454
11.6283		11.6596			10.7501	9.57774		10.503				11.2645				11.2128		8.65273	7.8699	10.4679	7.89807	7.79978	9.18201	10.5312	9.35075			11.5873	11.8163	9.33649	10.1487	8.92054	9.69116	10.3455			11.6039	10.6464					10.8326	10.0482	11.2019		11.3299	11.3706
-1.23789		-2.36645			0.63636	-0.608459		-3.65709				-4.12187				-3.22077		4.69169	5.03033	2.31267	7.21023	3.94104	1.00742	-0.171423	5.69185			-2.19201	-2.00523	-3.71609	-3.641	-3.33577	-5.49543	-2.78663			-0.896832	-2.34801					-5.15599	-6.30886	-3.8734		-3.94809	-3.729
2.69259		1.56615			5.29445	-7.20394		4.50687				-0.346649				-2.81071		6.86428	7.53395	5.39207	5.44362	-8.22385	-7.66002	-5.7502	4.91592			2.22032	0.595662	6.55901	5.26748	-7.30046	-4.45889	-5.40423			2.92328	-5.01403					0.264581	1.79774	1.8747		-0.214184	-0.896802
11.653		11.6822			10.8064	9.6639		10.5683				11.3189				11.2571		8.72278	7.95406	10.5161	7.97229	7.86803	9.25425	10.591	9.40535			11.6128		9.423	10.2208	9.00709	9.78312	10.4071			11.632	10.7014					10.9	10.1417	11.2671		11.3814	11.4257
-1.33029		-2.35351			0.484203	-0.744852		-3.64301				-3.97279				-3.19492		4.55841	4.90411	2.16406	7.0876	3.81013	0.863483	-0.323966	5.55458			-2.20854		-3.72385	-3.63828	-3.3745	-5.44095	-2.82788			-1.01525	-2.40206					-5.01248	-6.17636	-3.75277		-3.79813	-3.57889
2.5375		1.41005			5.1949	-7.0749		4.36341				-0.315346				-2.65907		6.86543	7.52879	5.35981	5.49623	-8.22052	-7.59034	-5.63255	4.96851			2.06514		6.42961	5.12825	-7.17531	-4.3228	-5.26269			2.76873	-4.86937					0.25553	1.73155	1.72295		-0.192328	-0.803381
11.6755		11.7033			10.863	9.74721		10.6323				11.3712				11.3002		8.79223	8.03745	10.5642	8.04558	7.93612	9.32692	10.6517	9.45936			11.637		9.50813	10.2915	9.09249	9.8738	10.4673			11.6578	10.755					10.9655	10.2329	11.3295		11.4309	11.478
-1.41738		-2.33683			0.331544	-0.875464		-3.62672				-3.823				-3.16566		4.42439	4.77696	2.015	6.96405	3.67856	0.718894	-0.477057	5.41671			-2.22119		-3.73044	-3.63351	-3.41126	-5.38406	-2.86641			-1.1245	-2.45236					-4.86808	-6.04257	-3.62982		-3.64749	-3.42803
2.38204		1.2537			5.08776	-6.94446		4.21919				-0.28498				-2.50694		6.8645	7.52196	5.32338	5.54713	-8.21499	-7.51609	-5.50582	5.01795			1.90965		6.29915	4.98818	-7.0491	-4.18569	-5.1204			2.61376	-4.72403					0.245513	1.66606	1.57049		-0.170985	-0.709303
11.6961		11.7232			10.9196	9.82786		10.6952				11.4214				11.3422		8.86119	8.11999	10.6121	8.1179	8.00407	9.39998	10.7139	9.51294			11.6597		9.59181	10.3609	9.17676	9.96285	10.5263			11.6813	10.8073					11.029	10.3217	11.3901		11.4784	11.5275
-1.49795		-2.31598			0.17838	-1.00017		-3.60726				-3.67252				-3.1324		4.28965	4.6489	1.8655	6.83959	3.54633	0.573648	-0.630639	5.27827			-2.23028		-3.736	-3.62697	-3.44601	-5.32531	-2.90228			-1.22635	-2.49899					-4.72284	-5.90755	-3.50083		-3.49622	-3.27642
2.22627		1.09713			4.97304	-6.81269		4.07427				-0.255194				-2.35436		6.86135	7.51355	5.2823	5.5964	-8.20722	-7.43716	-5.36785	5.06398			1.75388		6.16761	4.84727	-6.92185	-4.04755	-4.97736			2.4584	-4.57803					0.234757	1.60091	1.4174		-0.1501	-0.618079
11.7152		11.7416			10.9765	9.90603		10.7569				11.4695				11.3832		8.9301	8.20154	10.6599	8.1893	8.07177	9.47354	10.775	9.56597			11.681		9.67408	10.4289	9.2599	10.0501	10.584			11.7026	10.8583					11.0907	10.4083	11.4492		11.5238	11.574
-1.57142		-2.2914			0.0247121	-1.11912		-3.58528				-3.52139				-3.09481		4.15427	4.51992	1.71557	6.71424	3.41345	0.427745	-0.778046	5.13925			-2.23639		-3.74036	-3.61877	-3.47874	-5.26497	-2.93529			-1.32133	-2.54185					-4.57677	-5.77132	-3.36436		-3.34433	-3.12412
2.07022		0.940342			4.84932	-6.67968		3.92864				-0.226151				-2.20134		6.85532	7.50367	5.23671	5.64396	-8.19725	-7.35316	-5.22437	5.10688			1.59784		6.03505	4.70553	-6.79357	-3.90839	-4.83361			2.30269	-4.43139					0.22419	1.53586	1.26372		-0.130835	-0.530661
11.7325		11.7588			11.0338	9.98178		10.8172				11.5155				11.423		8.99885	8.28206	10.7075	8.25986	8.1391	9.54792	10.8331	9.61855			11.7007		9.75499	10.4955	9.34194	10.136	10.6404			11.722	10.9079					11.1504	10.4927	11.5064		11.5672	11.6177
-1.639		-2.26228			-0.129464	-1.23321		-3.56133				-3.36962				-3.05298		4.01824	4.39003	1.5652	6.58804	3.27988	0.281181	-0.915452	4.99968			-2.23963		-3.74335	-3.60873	-3.50933	-5.20215	-2.96532			-1.40927	-2.58137					-4.4299	-5.63393	-3.22057		-3.19184	-2.97117
1.91391		0.783363			4.71587	-6.54548		3.7823				-0.198364				-2.04789		6.84649	7.49234	5.18643	5.68967	-8.18519	-7.26348	-5.0799	5.14652			1.44155		5.90148	4.56299	-6.66429	-3.76828	-4.68916			2.14668	-4.28413					0.213351	1.47071	1.10946		-0.112438	-0.448914
11.748		11.7776			11.091	10.0552		10.8759				11.5594				11.4617		9.06723	8.36156	10.7551	8.32956	8.206	9.62316	10.8886	9.67076			11.7193		9.83453	10.5607	9.42294	10.2209	10.6957			11.7394	10.9564					11.2081	10.5746	11.5613		11.6085	11.6586
-1.70147		-2.2215			-0.284029	-1.34307		-3.53564				-3.21726				-3.00718		3.88152	4.25924	1.4144	6.46099	3.14565	0.133945	-1.04351	4.85957			-2.23738		-3.74496	-3.59689	-3.53759	-5.13568	-2.99236			-1.49183	-2.61687					-4.28225	-5.49539	-3.06989		-3.0388	-2.81761
1.75737		0.594759			4.57276	-6.41012		3.63525				-0.172682				-1.89402		6.83514	7.47952	5.13102	5.73359	-8.17108	-7.16776	-4.93453	5.18276			1.28505		5.76692	4.41966	-6.53403	-3.62728	-4.54405			1.99038	-4.13628					0.202177	1.40623	0.954623		-0.0948348	-0.370101
11.7624					11.1459	10.1263		10.9329				11.6012				11.4989		9.1349	8.44023	10.8026	8.39835	8.27267	9.69928	10.9417	9.72259			11.7369		9.91267	10.6245	9.50268	10.3048	10.7497			11.755	11.0039					11.2639	10.6543	11.6123		11.6477	11.7141
-1.75623					-0.432032	-1.4486		-3.50844				-3.06433				-2.95775		3.74409	4.1276	1.26318	6.33311	3.01077	-0.013973	-1.16238	4.71892			-2.23		-3.74519	-3.58318	-3.56419	-5.06591	-3.01633			-1.56786	-2.64797					-4.13386	-5.35572	-2.91804		-2.88522	-2.5914
1.60063					4.42527	-6.27367		3.4875				-0.146574				-1.73974		6.82169	7.46494	5.07035	5.77576	-8.15464	-7.06567	-4.78833	5.21566			1.12835		5.63139	4.27556	-6.40278	-3.4854	-4.39829			1.83383	-3.98788					0.190834	1.34274	0.799339		-0.0792749	-0.253391
11.7754					11.1974	10.1953		10.9883				11.641				11.5355		9.20188	8.51808	10.8502	8.46619	8.33936	9.77653	10.9927	9.77398			11.7533		9.98934	10.6872	9.58109	10.3875	10.8028			11.7687	11.0501					11.3177	10.7316	11.6591		11.7062
-1.80447					-0.570945	-1.54997		-3.47958				-2.91085				-2.90168		3.60595	3.99511	1.11153	6.20438	2.87527	-0.162585	-1.2724	4.57775			-2.21712		-3.74422	-3.56669	-3.58932	-4.99266	-3.03669			-1.63865	-2.67538					-3.98473	-5.21499	-2.7649		-2.63846
1.4437					4.27688	-6.13617		3.33908				-0.121388				-1.5851		6.80607	7.44858	5.00379	5.81629	-8.13559	-6.95651	-4.64136	5.24534			0.971463		5.4949	4.13075	-6.27052	-3.34264	-4.25191			1.67706	-3.83892					0.179108	1.27953	0.648171		-0.0559066
11.7867					11.2459	10.2623		11.0422				11.7049				11.5712		9.26838	8.59536	10.8981	8.53303	8.40607	9.85492	11.0416	9.82487			11.7684		10.0645	10.7486	9.65821	10.4691	10.8551			11.7809	11.0951					11.3695	10.8066	11.7203
-1.84885					-0.701604	-1.64721		-3.44861				-2.64363				-2.83928		3.46715	3.86183	0.959464	6.07483	2.73916	-0.311906	-1.37499	4.43603			-2.20029		-3.74199	-3.54773	-3.61283	-4.91562	-3.05234			-1.70274	-2.69966					-3.83492	-5.07321	-2.53901
1.28661					4.12767	-5.99767		3.19003				-0.0834298				-1.4301		6.78793	7.43007	4.9307	5.85524	-8.11388	-6.83982	-4.49367	5.27196			0.8144		5.35747	3.98522	-6.1373	-3.19903	-4.10496			1.52011	-3.6894					0.166819	1.21651	0.432352
11.7961					11.2915	10.3274		11.0948								11.6057		9.33457	8.67259	10.9459	8.59899	8.47275	9.93448	11.0885	9.87546			11.7874		10.1384	10.8086	9.73405	10.5494	10.9065			11.7917	11.1387					11.4193	10.8794
-1.89143					-0.824715	-1.73925		-3.41483								-2.77188		3.32771	3.72783	0.80697	5.94448	2.60242	-0.46195	-1.47113	4.29382			-2.16911		-3.73816	-3.52661	-3.63465	-4.83517	-3.06385			-1.76037	-2.72086					-3.68443	-4.93043
1.12935					3.97769	-5.85825		3.04038								-1.27474		6.76699	7.40874	4.85133	5.89242	-8.0895	-6.71511	-4.34529	5.29512			0.594252		5.21914	3.83899	-6.00314	-3.05456	-3.95745			1.36299	-3.53935					0.154843	1.15328
11.8036					11.3344	10.3909		11.1461								11.6384		9.40046	8.74967	10.9938	8.66422	8.53934	10.0148	11.1334	9.92576					10.211	10.8671	9.80857	10.6285	10.9569			11.8008	11.1812					11.4672	10.9499
-1.93148					-0.940531	-1.8263		-3.37802								-2.70108		3.18763	3.59309	0.654049	5.81338	2.46506	-0.611421	-1.56167	4.1511					-3.73227	-3.50355	-3.65486	-4.75087	-3.07183			-1.81326	-2.73811					-3.53329	-4.78669
0.971958					3.82701	-5.71794		2.89016								-1.11901		6.74318	7.38464	4.76545	5.92755	-8.06246	-6.58261	-4.19625	5.31484					5.07995	3.69206	-5.86804	-2.90925	-3.80935			1.20572	-3.3888					0.14208	1.08936
11.8102					11.3749	10.4526		11.1961								11.669		9.46588	8.82645	11.0417	8.72887	8.60622	10.0923	11.1767	9.97575					10.2823	10.9241	9.88176	10.7065	11.006			11.808	11.2225					11.513	11.0182
-1.96355					-1.04902	-1.90872		-3.33821								-2.62831		3.0469	3.45761	0.500702	5.68157	2.3271	-0.754071	-1.64507	4.0079					-3.72435	-3.47876	-3.67351	-4.66227	-3.07679			-1.86338	-2.75192					-3.38154	-4.642
0.81448					3.6757	-5.57677		2.73936								-0.962944		6.71666	7.35791	4.67224	5.96042	-8.03229	-6.44797	-4.04662	5.33116					4.93991	3.54444	-5.73203	-2.76315	-3.66068			1.04832	-3.23776					0.128752	1.02536
11.8175					11.4132	10.5127		11.2446								11.6988		9.53076	8.90269	11.0896	8.79298	8.67318	10.167	11.2184	10.0255					10.3524	10.9794	9.95374	10.7831	11.0539			11.8137	11.2627					11.5568	11.0841
-1.99511					-1.14966	-1.98665		-3.29545								-2.54725		2.90553	3.32135	0.346927	5.54906	2.18853	-0.889353	-1.72205	3.8642					-3.71447	-3.45231	-3.69019	-4.56955	-3.07904			-1.90889	-2.76166					-3.22919	-4.49639
0.604393					3.5238	-5.43478		2.58802								-0.806585		6.68749	7.32876	4.57182	5.99094	-7.99915	-6.31207	-3.89642	5.34391					4.79903	3.39615	-5.59514	-2.61624	-3.51144			0.890809	-3.08625					0.114787	0.962167
					11.4494	10.5713		11.2918								11.749		9.59516	8.97827	11.1371	8.85657	8.73999	10.2389	11.2585	10.0749					10.4211	11.0333	10.0246	10.8586	11.1005			11.8221	11.3019					11.5986	11.1476
					-1.24345	-2.05955		-3.24983								-2.38452		2.76352	3.18433	0.192725	5.41586	2.04933	-1.01731	-1.79349	3.72003					-3.70278	-3.42377	-3.70474	-4.4718	-3.07878			-1.9705	-2.76693					-3.07628	-4.34988
					3.37136	-5.29203		2.43615								-0.524425		6.65552	7.2973	4.46394	6.0191	-7.96321	-6.17498	-3.74568	5.35322					4.65733	3.24722	-5.45739	-2.46856	-3.36164			0.596625	-2.93431					0.100224	0.90027
					11.4834	10.6285		11.3375										9.65932	9.05313	11.1849	8.91969	8.80708	10.3083	11.297	10.1239					10.4883	11.0857	10.0942	10.9325	11.1458				11.3402					11.6383	11.2087
					-1.33192	-2.12797		-3.20095										2.6209	3.04654	0.0381001	5.28199	1.90954	-1.13862	-1.85958	3.57536					-3.68947	-3.39284	-3.71716	-4.37008	-3.07547				-2.76769					-2.92283	-4.20252
					3.2184	-5.14851		2.28376										6.6203	7.26357	4.34713	6.04481	-7.92395	-6.03678	-3.59442	5.35934					4.51482	3.09769	-5.31882	-2.32009	-3.21131				-2.78194					0.0863698	0.839324
					11.5153	10.6841		11.3818										9.72321	9.12744	11.2325	8.98238	8.87454	10.3753	11.334	10.1725					10.554	11.1369	10.1626	11.0045	11.1901				11.3775					11.7046	11.2675
					-1.41554	-2.19237		-3.14881										2.47768	2.90801	-0.116949	5.14747	1.76914	-1.25376	-1.92077	3.43019					-3.6746	-3.35885	-3.72774	-4.26489	-3.06834				-2.7642					-2.64535	-4.05435
					3.06496	-5.00426		2.13088										6.58182	7.22726	4.221	6.06798	-7.88116	-5.89754	-3.44266	5.36237					4.3715	2.94757	-5.1794	-2.17084	-3.06048				-2.62914					0.0615197	0.777988
					11.5453	10.7384		11.4241										9.78682	9.20116	11.28	9.04452	8.94216	10.4401	11.3696	10.2207					10.6184	11.1867	10.2296	11.0751	11.2334				11.4136						11.3241
					-1.49392	-2.25235		-3.09501										2.33386	2.76874	-0.27242	5.01229	1.62814	-1.36314	-1.97625	3.28455					-3.65756	-3.32179	-3.73671	-4.15417	-3.05734				-2.75665						-3.9054
					2.91107	-4.85931		1.9775										6.53997	7.18838	4.08516	6.08881	-7.83498	-5.75729	-3.29045	5.36187					4.22742	2.7969	-5.03916	-2.02087	-2.90918				-2.47594						0.715761
					11.5733	10.7914		11.4651										9.85014	9.2747	11.3273	9.10605	9.01001	10.5027	11.4039	10.2686					10.6819	11.2352	10.2954	11.1441	11.2756				11.4488						11.3784
					-1.5681	-2.30807		-3.03752										2.18944	2.62878	-0.427755	4.87643	1.48652	-1.46757	-2.0261	3.13846					-3.63728	-3.2817	-3.74342	-4.03865	-3.04247				-2.74449						-3.7557
					2.75676	-4.71369		1.82366										6.4947	7.14629	3.93815	6.1074	-7.78524	-5.6161	-3.1378	5.3577					4.08264	2.64568	-4.89814	-1.87018	-2.7574				-2.32236						0.65308
					11.5994	10.843		11.5046										9.91328	9.34811	11.3721	9.16724	9.07846	10.5633	11.4369	10.3164					10.7441	11.2823	10.3603	11.2114	11.3168				11.4831						11.4304
					-1.63789	-2.35983		-2.97597										2.04443	2.48814	-0.574226	4.73996	1.34431	-1.56552	-2.07073	2.99191					-3.61416	-3.23871	-3.74705	-3.91792	-3.02393				-2.72717						-3.60527
					2.60207	-4.56741		1.6694										6.4457	7.10084	3.78746	6.12327	-7.7314	-5.47403	-2.98474	5.34972					3.93715	2.49392	-4.75639	-1.71879	-2.60517				-2.16841						0.590658
					11.624	10.8932		11.5427										9.97641	9.42108	11.4138	9.22809	9.14766	10.6223	11.4686	10.364					10.805	11.328	10.4244	11.2773	11.3567				11.5162						11.4799
					-1.70125	-2.40771		-2.91059										1.89885	2.3468	-0.710365	4.60287	1.2015	-1.65705	-2.11062	2.84492					-3.58905	-3.19279	-3.74748	-3.79061	-3.0018				-2.70581						-3.45415
					2.44704	-4.42049		1.51473										6.39263	7.05236	3.63604	6.13644	-7.67311	-5.33114	-2.83128	5.33796					3.79095	2.34165	-4.61393	-1.56673	-2.45248				-2.01408						0.530569
					11.6472	10.9421		11.5791										10.0394	9.49347	11.4525	9.28838	9.21797	10.6795	11.4988	10.4113					10.8642	11.3722	10.4875	11.3411	11.3956				11.5479						11.527
					-1.75792	-2.45217		-2.8416										1.75269	2.20474	-0.838226	4.46514	1.05809	-1.74286	-2.14662	2.69747					-3.56228	-3.1436	-3.74502	-3.65779	-2.97539				-2.68126						-3.30235
					2.2917	-4.27295		1.35965										6.33545	7.00094	3.48397	6.14724	-7.60983	-5.18746	-2.67742	5.32247					3.64403	2.18888	-4.47077	-1.41401	-2.29938				-1.85939						0.472327
					11.6689	10.9895		11.6138										10.1025	9.56524	11.4884	9.3482	9.28892	10.7352	11.5277	10.4584					10.9218	11.4145	10.5495	11.403	11.4335				11.5781						11.5718
					-1.80946	-2.49332		-2.76956										1.60597	2.06199	-0.958765	4.3268	0.914064	-1.82322	-2.1787	2.54959					-3.53405	-3.09266	-3.73977	-3.51902	-2.94457				-2.65395						-3.14993
					2.13607	-4.1248		1.20419										6.27377	6.94653	3.33128	6.15549	-7.54191	-5.04302	-2.5232	5.30298					3.49641	2.03561	-4.32689	-1.26064	-2.14586				-1.70434						0.413896
					11.6889	11.0358		11.6471										10.1656	9.63691	11.5219	9.40773	9.36026	10.7891	11.555	10.5054					10.9777	11.4553	10.6104	11.4629	11.4703				11.6071						11.6144
					-1.85709	-2.5301		-2.69172										1.45867	1.91858	-1.07061	4.18787	0.769395	-1.89888	-2.20732	2.40127					-3.50432	-3.03896	-3.73201	-3.37279	-2.9094				-2.62227						-2.99693
					1.98014	-3.97609		1.04838										6.20751	6.88833	3.17806	6.16087	-7.46951	-4.89784	-2.36862	5.27925					3.3481	1.88188	-4.18232	-1.10704	-1.99195				-1.54898						0.353778
					11.7073	11.0809		11.6789										10.2287	9.70867	11.5531	9.46698	9.4319	10.8415	11.5813	10.5522					11.0321	11.4947	10.67	11.5194	11.5058				11.6353						11.6546
					-1.90058	-2.56298		-2.60885										1.31081	1.77452	-1.17467	4.04836	0.624083	-1.97	-2.23019	2.25252					-3.4725	-2.98091	-3.72191	-3.22181	-2.8706				-2.58426						-2.84336
					1.82397	-3.82684		0.892244										6.13634	6.82589	3.02434	6.16337	-7.39255	-4.75196	-2.21373	5.25133					3.19916	1.72772	-4.03705	-0.961255	-1.83764				-1.39333						0.292415
					11.7245	11.1246		11.7094										10.2921	9.78045	11.5822	9.52589	9.50396	10.8922	11.6067	10.5989					11.0852	11.5328	10.7286	11.5717	11.5398				11.6623						11.7046
					-1.93811	-2.59261		-2.51964										1.16238	1.6298	-1.2708	3.90826	0.478126	-2.03701	-2.24669	2.10333					-3.43789	-2.91877	-3.70894	-3.06998	-2.8286				-2.54169						-2.63777
					1.66756	-3.67704		0.735795										6.05991	6.75918	2.87018	6.16302	-7.31069	-4.60538	-2.05856	5.2192					3.04961	1.57315	-3.89112	-0.818862	-1.68295				-1.23738						0.211924
					11.7404	11.1672		11.749										10.3557	9.85219	11.6093	9.58434	9.57683	10.9414	11.6309	10.6455					11.1369	11.5694	10.7861	11.62	11.5731				11.6877
					-1.96947	-2.61858		-2.38611										1.0134	1.48444	-1.36019	3.76757	0.331522	-2.10004	-2.25821	1.95373					-3.40026	-2.85256	-3.69302	-2.91735	-2.78012				-2.49572
					1.51096	-3.52672		0.51627										5.97769	6.68811	2.7156	6.16002	-7.22318	-4.45815	-1.9031	5.1823					2.89948	1.41819	-3.74454	-0.68111	-1.52792				-1.08115
					11.7551	11.2086												10.4196	9.92382	11.6343	9.64229	9.6506	10.9892	11.6538	10.692					11.1873	11.6042	10.8425	11.6645	11.6056				11.7118
					-1.99607	-2.64025												0.863845	1.33841	-1.44426	3.6263	0.184263	-2.15833	-2.26615	1.8037					-3.35968	-2.7833	-3.67423	-2.76399	-2.72521				-2.44533
					1.35417	-3.37592												5.88944	6.6126	2.56064	6.15437	-7.12965	-4.3103	-1.74736	5.14083					2.74878	1.26283	-3.59733	-0.547168	-1.37257				-0.924656
					11.7681	11.2488												10.4838	9.99546	11.6574	9.69986	9.72524	11.0356	11.6753	10.7382					11.2364	11.6376	10.8977	11.7227	11.6369				11.7344
					-2.01963	-2.65834												0.713725	1.19174	-1.52332	3.48445	0.0363359	-2.21241	-2.27057	1.65324					-3.31617	-2.70915	-3.65268	-2.53785	-2.66486				-2.39046
					1.19719	-3.22464												5.79482	6.53227	2.40532	6.14585	-7.02982	-4.16185	-1.59135	5.09487					2.59753	1.10713	-3.44949	-0.37202	-1.21689				-0.76792
					11.7804	11.2878												10.5484	10.0671	11.6788	9.75709	9.80108	11.0805	11.6956	10.7844					11.2839	11.6696	10.9516		11.6662				11.7641
					-2.03508	-2.67253												0.563034	1.04443	-1.59486	3.34204	-0.11227	-2.26281	-2.27012	1.50236					-3.26976	-2.6299	-3.62846		-2.60279				-2.30323
					1.04007	-3.07289												5.6934	6.44689	2.24969	6.13432	-6.92288	-4.01282	-1.43511	5.04387					2.44573	0.951084	-3.30103		-1.06087				-0.548124
					11.7911	11.3259												10.613	10.1389	11.6988	9.814	9.87789	11.1239	11.7148	10.8304					11.3301	11.7002	11.0046		11.694
					-2.04697	-2.68216												0.411765	0.896464	-1.65969	3.19908	-0.261569	-2.30962	-2.26475	1.35107					-3.2201	-2.54442	-3.60052		-2.53607
					0.882815	-2.92072												5.58516	6.35607	2.09379	6.11974	-6.80873	-3.86322	-1.27865	4.98764					2.29343	0.794731	-3.15201		-0.904554
					11.807	11.3629												10.6776	10.211	11.717	9.87068	9.95592	11.166	11.733	10.8764					11.3749	11.7491	11.0567		11.7206
					-2.05809	-2.68717												0.259917	0.747862	-1.71958	3.05558	-0.411576	-2.35228	-2.25331	1.19936					-3.16692	-2.38425	-3.56849		-2.46313
					0.599448	-2.76812												5.47007	6.25913	1.93762	6.10189	-6.68657	-3.71309	-1.12198	4.92592					2.14062	0.523017	-3.00244		-0.747968
						11.399												10.7422	10.2833	11.7336	9.92699	10.0353	11.207	11.7501	10.9226					11.4178		11.1079		11.7525
						-2.68763												0.107491	0.598615	-1.77498	2.91153	-0.562172	-2.39014	-2.23712	1.04724					-3.11196		-3.53242		-2.36162
						-2.61513												5.34736	6.15585	1.7812	6.08094	-6.55572	-3.56247	-0.965128	4.85802					1.98731		-2.85232		-0.549259
						11.434												10.8072	10.3558	11.7489	9.98302	10.1129	11.2469	11.7655	10.9689					11.4593		11.1584
						-2.68381												-0.0455125	0.448718	-1.82348	2.76695	-0.707818	-2.42277	-2.21812	0.89472					-3.05342		-3.4917
						-2.46174												5.21566	6.04615	1.62457	6.05668	-6.42093	-3.41138	-0.808085	4.78366					1.83355		-2.70169
						11.4681												10.8723	10.4284	11.763	10.039	10.1875	11.2857	11.7842	11.015					11.4993		11.2079
						-2.67495												-0.198865	0.298172	-1.86497	2.62185	-0.845782	-2.45099	-2.18507	0.741781					-2.99092		-3.44647
						-2.30797												5.07486	5.92948	1.46777	6.02869	-6.28486	-3.25983	-0.598451	4.70308					1.67935		-2.55054
						11.5014												10.9349	10.5014	11.7757	10.0947	10.2594	11.3232		11.0613					11.5378		11.2559
						-2.66079												-0.346132	0.146974	-1.90154	2.47623	-0.976016	-2.47538		0.588431					-2.92476		-3.39855
						-2.15385												4.93032	5.80517	1.31078	5.99716	-6.1476	-3.10782		4.61544					1.52472		-2.39884
						11.5333												10.9941	10.5747	11.7865	10.15	10.3286	11.3594		11.1075					11.5746		11.3027
						-2.64287												-0.485053	-0.00487617	-1.93592	2.33008	-1.0993	-2.49612		0.43467					-2.85507		-3.34697
						-1.99937												4.78474	5.67241	1.15363	5.96218	-6.00922	-2.95536		4.52039					1.36969		-2.24664
						11.5639												11.0502	10.6474	11.7957	10.205	10.3955	11.3945		11.1536					11.6096		11.3482
						-2.62194												-0.6157	-0.155247	-1.96691	2.1834	-1.21634	-2.51239		0.280496					-2.78247		-3.29154
						-1.84453												4.6382	5.53245	0.99633	5.92374	-5.86978	-2.8025		4.41789					1.21427		-2.09394
						11.5929												11.1034	10.7168	11.8037	10.2598	10.46	11.4286		11.1998					11.6433		11.3922
						-2.59837												-0.739147	-0.298631	-1.99228	2.03621	-1.32769	-2.52368		0.125912					-2.70413		-3.23268
						-1.68934												4.49079	5.39089	0.838923	5.88142	-5.72934	-2.64924		4.30682					1.05851		-1.94076
						11.6204												11.1539	10.7827	11.8139	10.3145	10.5223	11.4617		11.2458					11.6755		11.435
						-2.57181												-0.85568	-0.435332	-2.01867	1.88853	-1.434	-2.53009		-0.0290822					-2.62064		-3.16961
						-1.53383												4.34256	5.24819	0.597395	5.83483	-5.58795	-2.49562		4.18695					0.902404		-1.78713
						11.647												11.2018	10.8455		10.3692	10.5826	11.4939		11.2916					11.7063		11.477
						-2.53933												-0.965924	-0.565143		1.74035	-1.53387	-2.53106		-0.184484					-2.53085		-3.10015
						-1.37805												4.19357	5.10442		5.78374	-5.44568	-2.34164		4.05777					0.745986		-1.63307
						11.6726												11.2474	10.9054		10.4238	10.6412	11.5252		11.3373					11.7502		11.518
						-2.5014												-1.06945	-0.688577		1.59168	-1.62677	-2.52683		-0.34029					-2.38267		-3.02488
						-1.22199												4.04388	4.95966		5.72806	-5.3026	-2.18732		3.91799					0.505569		-1.4786
						11.6968												11.2907	10.9625		10.4786	10.6982	11.5553		11.3824							11.5574
						-2.45943												-1.16622	-0.8055		1.44252	-1.71365	-2.51875		-0.49363							-2.94523
						-1.06566												3.89353	4.81397		5.66721	-5.15873	-2.03264		3.76799							-1.32371
						11.7195												11.3321	11.017		10.5337	10.7534	11.5839		11.4244							11.5952
						-2.4137												-1.25546	-0.916738		1.29288	-1.7951	-2.50763		-0.636186							-2.86096
						-0.909086												3.74259	4.66742		5.60092	-5.0141	-1.87763		3.61654							-1.16842
						11.741												11.3716	11.0691		10.5888	10.807	11.611		11.4632							11.6311
						-2.36273												-1.3383	-1.02213		1.14275	-1.87193	-2.49349		-0.769565							-2.77353
						-0.752282												3.59109	4.52006		5.52914	-4.86873	-1.72229		3.46441							-1.01273
						11.7678												11.4091	11.1188		10.6439	10.8589	11.6365		11.4992							11.6659
						-2.28587												-1.41646	-1.12196		0.992123	-1.94439	-2.47762		-0.895557							-2.67817
						-0.542885												3.43903	4.37194		5.45184	-4.72265	-1.56663		3.31166							-0.856702
																		11.4445	11.1663		10.6992	10.9092	11.6606		11.5325							11.6995
																		-1.49116	-1.2161		0.841004	-2.01264	-2.45778		-1.01307							-2.57531
																		3.28645	4.22311		5.36851	-4.57589	-1.4107		3.15835							-0.700342
																		11.4778	11.2118		10.7545	10.9579	11.6839		11.5635							11.7405
																		-1.56255	-1.30463		0.689393	-2.07661	-2.43164		-1.12194							-2.43297
																		3.13338	4.07361		5.27883	-4.42848	-1.25453		3.00455							-0.491349
																		11.5093	11.2553		10.81	11.0053	11.7062		11.5923
																		-1.63005	-1.38694		0.53729	-2.13567	-2.39988		-1.22209
																		2.97984	3.92349		5.18221	-4.28046	-1.09811		2.85031
																		11.5388	11.2972		10.8658	11.0512	11.727		11.6191
																		-1.69427	-1.46277		0.384694	-2.19049	-2.36437		-1.31492
																		2.82587	3.7728		5.07796	-4.13185	-0.941466		2.69565
																		11.5667	11.3372		10.9216	11.0957	11.7465		11.6439
																		-1.75343	-1.53336		0.231599	-2.24153	-2.32481		-1.40206
																		2.67152	3.62155		4.96629	-3.98265	-0.784602		2.5406
																		11.593	11.3755		10.9776	11.1387	11.7683		11.6665
																		-1.80766	-1.59964		0.0780078	-2.28889	-2.26957		-1.48412
																		2.51681	3.46976		4.84621	-3.83289	-0.596115		2.3852
																		11.6178	11.4119		11.0339	11.1803			11.6875
																		-1.8569	-1.66207		-0.0760833	-2.3321			-1.55925
																		2.36176	3.31746		4.71676	-3.68261			2.22949
																		11.6411	11.4464		11.0901	11.2209			11.707
																		-1.90159	-1.72163		-0.230675	-2.37011			-1.62722
																		2.2064	3.16467		4.57774	-3.53185			2.07351
																		11.6628	11.4791		11.1455	11.2604			11.7247
																		-1.94286	-1.77787		-0.382893	-2.40297			-1.68995
																		2.05074	3.01141		4.43076	-3.38062			1.91726
																		11.6829	11.5103		11.1975	11.2988			11.7407
																		-1.97997	-1.82953		-0.525817	-2.43151			-1.7479
																		1.8948	2.85773		4.28244	-3.22893			1.76077
																		11.7018	11.5398		11.2464	11.3358			11.7555
																		-2.01142	-1.87694		-0.65985	-2.45623			-1.79843
																		1.73863	2.70366		4.13327	-3.07679			1.60409
																		11.7195	11.5677		11.2923	11.3715			11.7691
																		-2.03734	-1.92081		-0.785915	-2.47732			-1.84206
																		1.58224	2.54921		3.98333	-2.9242			1.44722
																		11.7359	11.594		11.3354	11.4062			11.7812
																		-2.05797	-1.96134		-0.904509	-2.49384			-1.88131
																		1.42564	2.3944		3.83269	-2.77122			1.29018
																		11.7508	11.6186		11.3761	11.4398			11.7912
																		-2.07562	-1.99851		-1.01577	-2.50534			-1.91935
																		1.26884	2.23925		3.68139	-2.61785			1.13297
																		11.7647	11.6415		11.4145	11.4725			11.7996
																		-2.08727	-2.03293		-1.11927	-2.51205			-1.95409
																		1.11187	2.08378		3.5295	-2.46411			0.975623
																		11.7778	11.6631		11.4507	11.5042			11.8069
																		-2.09089	-2.06262		-1.21548	-2.5132			-1.98186
																		0.954768	1.92804		3.37707	-2.31002			0.818179
																		11.7892	11.6835		11.4848	11.535			11.8155
																		-2.0926	-2.08719		-1.30599	-2.50936			-2.00928
																		0.797507	1.77205		3.22411	-2.15559			0.597622
																		11.8019	11.7026		11.5167	11.5645
																		-2.08754	-2.10694		-1.3915	-2.5018
																		0.598136	1.61581		3.07067	-2.00082
																			11.7204		11.5467	11.5926
																			-2.12201		-1.47157	-2.49112
																			1.45936		2.91679	-1.84571
																			11.7368		11.5748	11.6191
																			-2.13318		-1.54717	-2.47769
																			1.3027		2.76248	-1.69027
																			11.7521		11.6009	11.644
																			-2.13882		-1.61854	-2.46232
																			1.14586		2.60778	-1.53453
																			11.7666		11.6254	11.6677
																			-2.13769		-1.68352	-2.44245
																			0.988857		2.45275	-1.37853
																			11.7798		11.6486	11.6905
																			-2.13158		-1.74158	-2.41628
																			0.8317		2.2974	-1.22229
																			11.7966		11.6702	11.7123
																			-2.11625		-1.79435	-2.3847
																			0.600947		2.14176	-1.06581
																					11.6901	11.7325
																					-1.84312	-2.34971
																					1.98584	-0.909099
																					11.7085	11.7515
																					-1.88789	-2.30995
																					1.82965	-0.752184
																					11.7255	11.7693
																					-1.9267	-2.2647
																					1.67324	-0.595082
																					11.7414
																					-1.95925
																					1.51663
																					11.756
																					-1.98684
																					1.35984
																					11.7689
																					-2.01145
																					1.20285
																					11.781
																					-2.02813
																					1.04573
																					11.7917
																					-2.04132
																					0.888466
																					11.8078
																					-2.05483
																					0.594592
[truncated: 1,085 more columns]

## Sheet: cartRegularMeshCartesian
6.24569	10.1057	0
6.24569	-10.1057	0
0	-6.24569	10.1057
0	6.24569	10.1057
0	-6.24569	-10.1057
0	6.24569	-10.1057
10.1057	0	-6.24569
10.1057	0	6.24569
-3.67112	9.61112	5.94
3.67112	9.61112	5.94
0	11.88	0
3.67112	9.61112	-5.94
-3.67112	9.61112	-5.94
5.94	3.67112	9.61112
9.61112	5.94	3.67112
0	0	11.88
0	0	-11.88
9.61112	5.94	-3.67112
5.94	3.67112	-9.61112
9.61112	-5.94	3.67112
5.94	-3.67112	9.61112
3.67112	-9.61112	5.94
-3.67112	-9.61112	5.94
0	-11.88	0
-3.67112	-9.61112	-5.94
3.67112	-9.61112	-5.94
5.94	-3.67112	-9.61112
9.61112	-5.94	-3.67112
11.88	0	0
-3.08752	5.1546	10.2485
-1.90819	8.24211	8.34031
0	10.1057	6.24569
1.93002	11.2986	3.12284
-1.93002	11.2986	3.12284
5.1546	10.2485	3.08752
3.24641	11.4278	0
1.90819	8.24211	8.34031
-3.24641	11.4278	0
1.93002	11.2986	-3.12284
0	10.1057	-6.24569
-1.93002	11.2986	-3.12284
1.90819	8.24211	-8.34031
-1.90819	8.24211	-8.34031
5.1546	10.2485	-3.08752
-3.08752	5.1546	-10.2485
5.05287	6.98289	8.17571
8.17571	5.05287	6.98289
6.98289	8.17571	5.05287
8.34031	1.90819	8.24211
10.2485	3.08752	5.1546
3.08752	5.1546	10.2485
8.24211	8.34031	1.90819
-3.12284	-1.93002	11.2986
-3.12284	1.93002	11.2986
-3.08752	-5.1546	10.2485
0	-3.24641	11.4278
0	3.24641	11.4278
-3.12284	1.93002	-11.2986
-3.12284	-1.93002	-11.2986
0	-3.24641	-11.4278
-3.08752	-5.1546	-10.2485
0	3.24641	-11.4278
6.98289	8.17571	-5.05287
8.17571	5.05287	-6.98289
5.05287	6.98289	-8.17571
10.2485	3.08752	-5.1546
8.34031	1.90819	-8.24211
8.24211	8.34031	-1.90819
3.08752	5.1546	-10.2485
8.17571	-5.05287	6.98289
5.05287	-6.98289	8.17571
6.98289	-8.17571	5.05287
3.08752	-5.1546	10.2485
1.90819	-8.24211	8.34031
10.2485	-3.08752	5.1546
8.34031	-1.90819	8.24211
8.24211	-8.34031	1.90819
5.1546	-10.2485	3.08752
0	-10.1057	6.24569
-1.93002	-11.2986	3.12284
1.93002	-11.2986	3.12284
-3.24641	-11.4278	0
-1.90819	-8.24211	8.34031
3.24641	-11.4278	0
-1.93002	-11.2986	-3.12284
0	-10.1057	-6.24569
1.93002	-11.2986	-3.12284
-1.90819	-8.24211	-8.34031
1.90819	-8.24211	-8.34031
5.1546	-10.2485	-3.08752
5.05287	-6.98289	-8.17571
8.17571	-5.05287	-6.98289
6.98289	-8.17571	-5.05287
8.34031	-1.90819	-8.24211
10.2485	-3.08752	-5.1546
3.08752	-5.1546	-10.2485
8.24211	-8.34031	-1.90819
11.2986	-3.12284	-1.93002
11.2986	-3.12284	1.93002
10.1057	-6.24569	0
11.4278	0	3.24641
11.4278	0	-3.24641
6.24569	0	10.1057
3.12284	1.93002	11.2986
3.12284	-1.93002	11.2986
3.12284	-1.93002	-11.2986
3.12284	1.93002	-11.2986
6.24569	0	-10.1057
11.2986	3.12284	-1.93002
10.1057	6.24569	0
11.2986	3.12284	1.93002
-2.53071	6.78647	9.41667
-3.51653	7.69125	8.34344
-1.55866	5.75517	10.2754
-0.963305	7.31383	9.31206
-2.81659	9.01279	7.20908
0.978004	10.8462	4.74733
0	11.4507	3.16489
-0.978004	10.8462	4.74733
0.97704	11.7337	1.58088
-0.97704	11.7337	1.58088
1.85844	9.98131	6.16879
2.83548	10.5852	4.58791
-1.85844	9.98131	6.16879
-2.83548	10.5852	4.58791
3.57896	10.885	3.1373
4.25576	10.9807	1.56407
2.61499	11.4807	1.57757
5.75517	10.2754	1.55866
4.79186	10.8707	0
4.45546	10.0257	4.55733
1.63887	11.7664	0
0	8.35054	8.45003
0.963965	9.26883	7.36845
-0.963965	9.26883	7.36845
2.81659	9.01279	7.20908
0.963305	7.31383	9.31206
-3.57896	10.885	3.1373
-2.61499	11.4807	1.57757
-1.63887	11.7664	0
0.978004	10.8462	-4.74733
-0.978004	10.8462	-4.74733
0	11.4507	-3.16489
-1.85844	9.98131	-6.16879
-2.83548	10.5852	-4.58791
2.83548	10.5852	-4.58791
1.85844	9.98131	-6.16879
0.97704	11.7337	-1.58088
-0.97704	11.7337	-1.58088
0.963965	9.26883	-7.36845
0	8.35054	-8.45003
-0.963965	9.26883	-7.36845
0.963305	7.31383	-9.31206
-0.963305	7.31383	-9.31206
2.81659	9.01279	-7.20908
-2.81659	9.01279	-7.20908
4.25576	10.9807	-1.56407
3.57896	10.885	-3.1373
2.61499	11.4807	-1.57757
4.45546	10.0257	-4.55733
5.75517	10.2754	-1.55866
-2.61499	11.4807	-1.57757
-3.57896	10.885	-3.1373
-2.53071	6.78647	-9.41667
-3.51653	7.69125	-8.34344
-1.55866	5.75517	-10.2754
6.70334	6.0989	7.68134
7.68134	6.70334	6.0989
6.0989	7.68134	6.70334
9.00427	5.56495	5.39341
8.40043	7.14583	4.41637
5.56495	5.39341	9.00427
7.14583	4.41637	8.40043
4.41637	8.40043	7.14583
5.39341	9.00427	5.56495
8.34344	3.51653	7.69125
9.41667	2.53071	6.78647
9.30741	4.1123	6.13152
9.31206	0.963305	7.31383
10.2754	1.55866	5.75517
7.20908	2.81659	9.01279
10.0257	4.55733	4.45546
2.53071	6.78647	9.41667
4.1123	6.13152	9.30741
3.51653	7.69125	8.34344
4.55733	4.45546	10.0257
1.55866	5.75517	10.2754
6.13152	9.30741	4.1123
7.69125	8.34344	3.51653
6.78647	9.41667	2.53071
9.01279	7.20908	2.81659
7.31383	9.31206	0.963305
-3.16489	0	11.4507
-1.58088	-0.97704	11.7337
-1.58088	0.97704	11.7337
-3.1373	-3.57896	10.885
-1.56407	-4.25576	10.9807
-1.57757	-2.61499	11.4807
-1.55866	-5.75517	10.2754
0	-4.79186	10.8707
0	-1.63887	11.7664
-3.1373	3.57896	10.885
-1.57757	2.61499	11.4807
-1.56407	4.25576	10.9807
0	1.63887	11.7664
0	4.79186	10.8707
-3.16489	0	-11.4507
-1.58088	0.97704	-11.7337
-1.58088	-0.97704	-11.7337
-1.57757	-2.61499	-11.4807
-1.56407	-4.25576	-10.9807
-3.1373	-3.57896	-10.885
0	-4.79186	-10.8707
-1.55866	-5.75517	-10.2754
0	-1.63887	-11.7664
-1.56407	4.25576	-10.9807
-1.57757	2.61499	-11.4807
-3.1373	3.57896	-10.885
0	1.63887	-11.7664
0	4.79186	-10.8707
7.68134	6.70334	-6.0989
6.70334	6.0989	-7.68134
6.0989	7.68134	-6.70334
7.14583	4.41637	-8.40043
5.56495	5.39341	-9.00427
8.40043	7.14583	-4.41637
9.00427	5.56495	-5.39341
5.39341	9.00427	-5.56495
4.41637	8.40043	-7.14583
9.30741	4.1123	-6.13152
9.41667	2.53071	-6.78647
8.34344	3.51653	-7.69125
10.2754	1.55866	-5.75517
9.31206	0.963305	-7.31383
10.0257	4.55733	-4.45546
7.20908	2.81659	-9.01279
6.78647	9.41667	-2.53071
7.69125	8.34344	-3.51653
6.13152	9.30741	-4.1123
9.01279	7.20908	-2.81659
7.31383	9.31206	-0.963305
3.51653	7.69125	-8.34344
4.1123	6.13152	-9.30741
2.53071	6.78647	-9.41667
4.55733	4.45546	-10.0257
1.55866	5.75517	-10.2754
6.70334	-6.0989	7.68134
6.0989	-7.68134	6.70334
7.68134	-6.70334	6.0989
4.41637	-8.40043	7.14583
5.39341	-9.00427	5.56495
7.14583	-4.41637	8.40043
5.56495	-5.39341	9.00427
9.00427	-5.56495	5.39341
8.40043	-7.14583	4.41637
4.1123	-6.13152	9.30741
2.53071	-6.78647	9.41667
3.51653	-7.69125	8.34344
1.55866	-5.75517	10.2754
0.963305	-7.31383	9.31206
4.55733	-4.45546	10.0257
2.81659	-9.01279	7.20908
9.41667	-2.53071	6.78647
8.34344	-3.51653	7.69125
9.30741	-4.1123	6.13152
7.20908	-2.81659	9.01279
10.2754	-1.55866	5.75517
9.31206	-0.963305	7.31383
10.0257	-4.55733	4.45546
7.69125	-8.34344	3.51653
6.13152	-9.30741	4.1123
6.78647	-9.41667	2.53071
4.45546	-10.0257	4.55733
9.01279	-7.20908	2.81659
7.31383	-9.31206	0.963305
5.75517	-10.2754	1.55866
-0.978004	-10.8462	4.74733
0	-11.4507	3.16489
0.978004	-10.8462	4.74733
-0.97704	-11.7337	1.58088
0.97704	-11.7337	1.58088
-1.85844	-9.98131	6.16879
-2.83548	-10.5852	4.58791
1.85844	-9.98131	6.16879
2.83548	-10.5852	4.58791
-3.57896	-10.885	3.1373
-2.61499	-11.4807	1.57757
-1.63887	-11.7664	0
0	-8.35054	8.45003
-0.963965	-9.26883	7.36845
0.963965	-9.26883	7.36845
-2.81659	-9.01279	7.20908
-0.963305	-7.31383	9.31206
3.57896	-10.885	3.1373
2.61499	-11.4807	1.57757
4.25576	-10.9807	1.56407
1.63887	-11.7664	0
4.79186	-10.8707	0
-0.978004	-10.8462	-4.74733
0.978004	-10.8462	-4.74733
0	-11.4507	-3.16489
1.85844	-9.98131	-6.16879
2.83548	-10.5852	-4.58791
-2.83548	-10.5852	-4.58791
-1.85844	-9.98131	-6.16879
-0.97704	-11.7337	-1.58088
0.97704	-11.7337	-1.58088
-0.963965	-9.26883	-7.36845
0	-8.35054	-8.45003
0.963965	-9.26883	-7.36845
-0.963305	-7.31383	-9.31206
0.963305	-7.31383	-9.31206
-2.81659	-9.01279	-7.20908
2.81659	-9.01279	-7.20908
-3.57896	-10.885	-3.1373
-2.61499	-11.4807	-1.57757
2.61499	-11.4807	-1.57757
3.57896	-10.885	-3.1373
4.25576	-10.9807	-1.56407
4.45546	-10.0257	-4.55733
5.75517	-10.2754	-1.55866
6.70334	-6.0989	-7.68134
7.68134	-6.70334	-6.0989
6.0989	-7.68134	-6.70334
9.00427	-5.56495	-5.39341
8.40043	-7.14583	-4.41637
5.56495	-5.39341	-9.00427
7.14583	-4.41637	-8.40043
4.41637	-8.40043	-7.14583
5.39341	-9.00427	-5.56495
8.34344	-3.51653	-7.69125
9.41667	-2.53071	-6.78647
9.30741	-4.1123	-6.13152
9.31206	-0.963305	-7.31383
10.2754	-1.55866	-5.75517
7.20908	-2.81659	-9.01279
10.0257	-4.55733	-4.45546
2.53071	-6.78647	-9.41667
4.1123	-6.13152	-9.30741
3.51653	-7.69125	-8.34344
4.55733	-4.45546	-10.0257
1.55866	-5.75517	-10.2754
6.13152	-9.30741	-4.1123
7.69125	-8.34344	-3.51653
6.78647	-9.41667	-2.53071
9.01279	-7.20908	-2.81659
7.31383	-9.31206	-0.963305
11.4507	-3.16489	0
10.8462	-4.74733	0.978004
10.8462	-4.74733	-0.978004
10.5852	-4.58791	2.83548
9.98131	-6.16879	1.85844
11.7337	-1.58088	-0.97704
11.7337	-1.58088	0.97704
10.5852	-4.58791	-2.83548
9.98131	-6.16879	-1.85844
11.4807	-1.57757	2.61499
10.9807	-1.56407	4.25576
10.885	-3.1373	3.57896
10.8707	0	4.79186
11.7664	0	1.63887
10.9807	-1.56407	-4.25576
11.4807	-1.57757	-2.61499
10.885	-3.1373	-3.57896
11.7664	0	-1.63887
10.8707	0	-4.79186
9.26883	-7.36845	-0.963965
9.26883	-7.36845	0.963965
8.35054	-8.45003	0
4.74733	0.978004	10.8462
3.16489	0	11.4507
4.74733	-0.978004	10.8462
1.58088	0.97704	11.7337
1.58088	-0.97704	11.7337
6.16879	1.85844	9.98131
4.58791	2.83548	10.5852
6.16879	-1.85844	9.98131
4.58791	-2.83548	10.5852
3.1373	3.57896	10.885
1.56407	4.25576	10.9807
1.57757	2.61499	11.4807
8.45003	0	8.35054
7.36845	0.963965	9.26883
7.36845	-0.963965	9.26883
3.1373	-3.57896	10.885
1.57757	-2.61499	11.4807
1.56407	-4.25576	10.9807
-2.53071	-6.78647	9.41667
-3.51653	-7.69125	8.34344
-3.51653	-7.69125	-8.34344
-2.53071	-6.78647	-9.41667
3.16489	0	-11.4507
4.74733	0.978004	-10.8462
4.74733	-0.978004	-10.8462
4.58791	2.83548	-10.5852
6.16879	1.85844	-9.98131
1.58088	-0.97704	-11.7337
1.58088	0.97704	-11.7337
4.58791	-2.83548	-10.5852
6.16879	-1.85844	-9.98131
1.57757	2.61499	-11.4807
1.56407	4.25576	-10.9807
3.1373	3.57896	-10.885
1.56407	-4.25576	-10.9807
1.57757	-2.61499	-11.4807
3.1373	-3.57896	-10.885
7.36845	-0.963965	-9.26883
7.36845	0.963965	-9.26883
8.45003	0	-8.35054
10.8462	4.74733	-0.978004
10.8462	4.74733	0.978004
11.4507	3.16489	0
9.98131	6.16879	1.85844
10.5852	4.58791	2.83548
10.5852	4.58791	-2.83548
9.98131	6.16879	-1.85844
11.7337	1.58088	-0.97704
11.7337	1.58088	0.97704
9.26883	7.36845	-0.963965
8.35054	8.45003	0
9.26883	7.36845	0.963965
10.9807	1.56407	-4.25576
10.885	3.1373	-3.57896
11.4807	1.57757	-2.61499
11.4807	1.57757	2.61499
10.885	3.1373	3.57896
10.9807	1.56407	4.25576
-3.33019	6.4759	9.38653
-3.03153	7.2578	8.90329
-3.82704	6.93425	8.85462
-2.22669	7.5388	8.90745
-2.71933	7.98715	8.36331
-3.60916	5.65756	9.80308
-2.81828	5.99001	9.86466
-2.04968	6.28612	9.87005
-1.26515	6.55609	9.82606
-1.75127	7.06736	9.38722
-0.7812	6.01482	10.215
-0.482808	6.79602	9.73218
-2.32866	5.46797	10.2865
-1.43919	7.79663	8.84736
-3.83159	4.81655	10.1614
-3.17649	8.37821	7.80064
-3.62592	8.72936	7.19621
-2.36805	8.64815	7.79335
-3.25164	9.33429	6.59031
0.490668	11.1864	3.96958
-0.490668	11.1864	3.96958
0	10.8832	4.7635
-0.968233	11.4126	3.15436
-1.45887	11.1093	3.94822
1.45887	11.1093	3.94822
0.968233	11.4126	3.15436
0.490634	10.5109	5.51486
-0.490634	10.5109	5.51486
0.490061	11.6288	2.38037
0	11.7736	1.58626
-0.490061	11.6288	2.38037
0.490031	11.8434	0.792887
-0.490031	11.8434	0.792887
1.45803	11.5518	2.35914
-1.45803	11.5518	2.35914
2.35494	10.3182	5.39663
1.91276	10.7495	4.68234
1.4227	10.4466	5.47527
2.39012	10.9757	3.8673
2.77333	9.82651	6.07312
3.26336	10.1294	5.28023
0.932094	10.0746	6.22643
-1.4227	10.4466	5.47527
-1.91276	10.7495	4.68234
-2.35494	10.3182	5.39663
-2.39012	10.9757	3.8673
-0.932094	10.0746	6.22643
-2.77333	9.82651	6.07312
-3.26336	10.1294	5.28023
3.92761	10.9615	2.35683
3.44436	11.2601	1.57493
3.10722	11.2199	2.36524
3.76332	11.2408	0.784584
2.93823	11.4837	0.790814
4.378	10.5939	3.12041
4.72052	10.6492	2.33338
2.76157	11.1203	3.13812
2.27835	11.4189	2.35625
5.01768	10.654	1.56517
5.29094	10.608	0.781905
4.53485	10.9524	0.783942
6.01482	10.215	0.7812
5.53201	10.5134	0
5.46797	10.2865	2.32866
4.02878	11.176	0
3.65499	10.3323	4.58457
4.0298	10.4881	3.85938
3.21505	10.7613	3.87204
4.81655	10.1614	3.83159
4.07304	9.84195	5.26126
1.8004	11.6356	1.58309
2.1336	11.66	0.79126
1.31137	11.7808	0.792507
2.4485	11.6249	0
0.821402	11.8516	0
0.483244	8.83273	7.92993
0	9.29949	7.39282
-0.483244	8.83273	7.92993
0.483221	9.71217	6.82456
-0.483221	9.71217	6.82456
0.957207	8.32339	8.42255
1.43977	8.77797	7.87456
-0.957207	8.32339	8.42255
-1.43977	8.77797	7.87456
1.8962	9.16947	7.31162
2.34362	9.52186	6.70641
1.41465	9.64857	6.78515
3.25164	9.33429	6.59031
2.36805	8.64815	7.79335
0	7.33799	9.34282
0.482828	7.8513	8.90272
-0.482828	7.8513	8.90272
1.43919	7.79663	8.84736
0.482808	6.79602	9.73218
-1.8962	9.16947	7.31162
-1.41465	9.64857	6.78515
-2.34362	9.52186	6.70641
-3.10722	11.2199	2.36524
-3.44436	11.2601	1.57493
-3.92761	10.9615	2.35683
-2.93823	11.4837	0.790814
-3.76332	11.2408	0.784584
-2.76157	11.1203	3.13812
-2.27835	11.4189	2.35625
-1.8004	11.6356	1.58309
-1.31137	11.7808	0.792507
-2.1336	11.66	0.79126
-0.821402	11.8516	0
-2.4485	11.6249	0
-3.65499	10.3323	4.58457
-3.21505	10.7613	3.87204
0	10.8832	-4.7635
-0.490668	11.1864	-3.96958
0.490668	11.1864	-3.96958
-1.45887	11.1093	-3.94822
-0.968233	11.4126	-3.15436
0.490634	10.5109	-5.51486
-0.490634	10.5109	-5.51486
1.45887	11.1093	-3.94822
0.968233	11.4126	-3.15436
-1.4227	10.4466	-5.47527
-2.35494	10.3182	-5.39663
-1.91276	10.7495	-4.68234
-2.77333	9.82651	-6.07312
-3.26336	10.1294	-5.28023
-0.932094	10.0746	-6.22643
-2.39012	10.9757	-3.8673
2.35494	10.3182	-5.39663
1.4227	10.4466	-5.47527
1.91276	10.7495	-4.68234
0.932094	10.0746	-6.22643
3.26336	10.1294	-5.28023
2.77333	9.82651	-6.07312
2.39012	10.9757	-3.8673
0.490061	11.6288	-2.38037
-0.490061	11.6288	-2.38037
0	11.7736	-1.58626
-1.45803	11.5518	-2.35914
1.45803	11.5518	-2.35914
0.490031	11.8434	-0.792887
-0.490031	11.8434	-0.792887
0.483244	8.83273	-7.92993
-0.483244	8.83273	-7.92993
0	9.29949	-7.39282
-0.957207	8.32339	-8.42255
-1.43977	8.77797	-7.87456
1.43977	8.77797	-7.87456
0.957207	8.32339	-8.42255
0.483221	9.71217	-6.82456
-0.483221	9.71217	-6.82456
0.482828	7.8513	-8.90272
0	7.33799	-9.34282
-0.482828	7.8513	-8.90272
0.482808	6.79602	-9.73218
-0.482808	6.79602	-9.73218
1.43919	7.79663	-8.84736
-1.43919	7.79663	-8.84736
2.34362	9.52186	-6.70641
1.8962	9.16947	-7.31162
1.41465	9.64857	-6.78515
2.36805	8.64815	-7.79335
3.25164	9.33429	-6.59031
-1.41465	9.64857	-6.78515
-1.8962	9.16947	-7.31162
-2.34362	9.52186	-6.70641
-2.36805	8.64815	-7.79335
-3.25164	9.33429	-6.59031
3.92761	10.9615	-2.35683
3.10722	11.2199	-2.36524
3.44436	11.2601	-1.57493
2.76157	11.1203	-3.13812
2.27835	11.4189	-2.35625
4.72052	10.6492	-2.33338
4.378	10.5939	-3.12041
3.76332	11.2408	-0.784584
2.93823	11.4837	-0.790814
4.0298	10.4881	-3.85938
3.65499	10.3323	-4.58457
3.21505	10.7613	-3.87204
4.07304	9.84195	-5.26126
4.81655	10.1614	-3.83159
5.29094	10.608	-0.781905
5.01768	10.654	-1.56517
4.53485	10.9524	-0.783942
5.46797	10.2865	-2.32866
6.01482	10.215	-0.7812
2.1336	11.66	-0.79126
1.8004	11.6356	-1.58309
1.31137	11.7808	-0.792507
-3.10722	11.2199	-2.36524
-3.92761	10.9615	-2.35683
-3.44436	11.2601	-1.57493
-2.27835	11.4189	-2.35625
-2.76157	11.1203	-3.13812
-2.93823	11.4837	-0.790814
-3.76332	11.2408	-0.784584
-3.21505	10.7613	-3.87204
-3.65499	10.3323	-4.58457
-1.31137	11.7808	-0.792507
-1.8004	11.6356	-1.58309
-2.1336	11.66	-0.79126
-3.33019	6.4759	-9.38653
-3.82704	6.93425	-8.85462
-3.03153	7.2578	-8.90329
-2.81828	5.99001	-9.86466
-3.60916	5.65756	-9.80308
-2.22669	7.5388	-8.90745
-2.71933	7.98715	-8.36331
-3.83159	4.81655	-10.1614
-1.26515	6.55609	-9.82606
-2.04968	6.28612	-9.87005
-1.75127	7.06736	-9.38722
-2.32866	5.46797	-10.2865
-0.7812	6.01482	-10.215
-3.17649	8.37821	-7.80064
-3.62592	8.72936	-7.19621
7.21684	6.42292	6.91359
6.91359	7.21684	6.42292
6.42292	6.91359	7.21684
7.35659	7.46436	5.59449
6.56273	7.95499	5.89772
7.46436	5.59449	7.35659
7.95499	5.89772	6.56273
5.89772	6.56273	7.95499
5.59449	7.35659	7.46436
8.36912	6.15349	5.76427
8.73193	6.37699	4.92156
8.06624	6.94642	5.27421
9.33648	5.77026	4.54628
9.03362	6.56315	4.05625
8.61655	5.32532	6.20728
7.71544	7.68446	4.74926
6.37699	4.92156	8.73193
6.94642	5.27421	8.06624
6.15349	5.76427	8.36912
7.68446	4.74926	7.71544
5.77026	4.54628	9.33648
6.56315	4.05625	9.03362
5.32532	6.20728	8.61655
5.27421	8.06624	6.94642
5.76427	8.36912	6.15349
4.92156	8.73193	6.37699
6.20728	8.61655	5.32532
4.74926	7.71544	7.68446
4.05625	9.03362	6.56315
4.54628	9.33648	5.77026
8.90329	3.03153	7.2578
9.38653	3.33019	6.4759
8.85462	3.82704	6.93425
9.86466	2.81828	5.99001
9.80308	3.60916	5.65756
8.36331	2.71933	7.98715
8.90745	2.22669	7.5388
8.2808	4.29571	7.35593
8.76402	4.59436	6.57406
9.38722	1.75127	7.06736
9.82606	1.26515	6.55609
9.87005	2.04968	6.28612
9.73218	0.482808	6.79602
10.215	0.7812	6.01482
8.84736	1.43919	7.79663
10.2865	2.32866	5.46797
7.19621	3.62592	8.72936
7.80064	3.17649	8.37821
7.76355	3.97614	8.06549
7.79335	2.36805	8.64815
6.59031	3.25164	9.33429
9.1782	4.85044	5.77654
9.69684	4.3484	5.31009
9.53983	5.07436	4.9373
10.1614	3.83159	4.81655
9.84195	5.26126	4.07304
3.33019	6.4759	9.38653
3.82704	6.93425	8.85462
3.03153	7.2578	8.90329
4.59436	6.57406	8.76402
4.29571	7.35593	8.2808
2.81828	5.99001	9.86466
3.60916	5.65756	9.80308
2.22669	7.5388	8.90745
2.71933	7.98715	8.36331
4.3484	5.31009	9.69684
5.07436	4.9373	9.53983
4.85044	5.77654	9.1782
5.26126	4.07304	9.84195
3.83159	4.81655	10.1614
1.26515	6.55609	9.82606
2.04968	6.28612	9.87005
1.75127	7.06736	9.38722
2.32866	5.46797	10.2865
0.7812	6.01482	10.215
3.17649	8.37821	7.80064
3.97614	8.06549	7.76355
3.62592	8.72936	7.19621
6.93425	8.85462	3.82704
7.2578	8.90329	3.03153
6.4759	9.38653	3.33019
7.98715	8.36331	2.71933
7.5388	8.90745	2.22669
6.57406	8.76402	4.59436
7.35593	8.2808	4.29571
5.65756	9.80308	3.60916
5.99001	9.86466	2.81828
8.06549	7.76355	3.97614
8.72936	7.19621	3.62592
8.37821	7.80064	3.17649
9.33429	6.59031	3.25164
8.64815	7.79335	2.36805
4.9373	9.53983	5.07436
5.77654	9.1782	4.85044
5.31009	9.69684	4.3484
6.28612	9.87005	2.04968
7.06736	9.38722	1.75127
6.55609	9.82606	1.26515
7.79663	8.84736	1.43919
6.79602	9.73218	0.482808
-3.15436	0.968233	11.4126
-3.15436	-0.968233	11.4126
-2.38037	-0.490061	11.6288
-1.58626	0	11.7736
-2.38037	0.490061	11.6288
-0.792887	-0.490031	11.8434
-0.792887	0.490031	11.8434
-2.35914	-1.45803	11.5518
-2.35914	1.45803	11.5518
-3.8673	-2.39012	10.9757
-3.8673	2.39012	10.9757
-2.35683	-3.92761	10.9615
-1.57493	-3.44436	11.2601
-2.36524	-3.10722	11.2199
-0.784584	-3.76332	11.2408
-0.790814	-2.93823	11.4837
-3.12041	-4.378	10.5939
-2.33338	-4.72052	10.6492
-3.13812	-2.76157	11.1203
-2.35625	-2.27835	11.4189
-1.56517	-5.01768	10.654
-0.781905	-5.29094	10.608
-0.783942	-4.53485	10.9524
-0.7812	-6.01482	10.215
0	-5.53201	10.5134
-2.32866	-5.46797	10.2865
0	-4.02878	11.176
-3.85938	-4.0298	10.4881
-3.87204	-3.21505	10.7613
-3.83159	-4.81655	10.1614
-1.58309	-1.8004	11.6356
-0.79126	-2.1336	11.66
-0.792507	-1.31137	11.7808
0	-2.4485	11.6249
0	-0.821402	11.8516
-2.36524	3.10722	11.2199
-1.57493	3.44436	11.2601
-2.35683	3.92761	10.9615
-0.790814	2.93823	11.4837
-0.784584	3.76332	11.2408
-3.13812	2.76157	11.1203
-2.35625	2.27835	11.4189
-3.12041	4.378	10.5939
-2.33338	4.72052	10.6492
-1.58309	1.8004	11.6356
-0.792507	1.31137	11.7808
-0.79126	2.1336	11.66
0	0.821402	11.8516
0	2.4485	11.6249
-3.87204	3.21505	10.7613
-3.85938	4.0298	10.4881
-1.56517	5.01768	10.654
-0.783942	4.53485	10.9524
-0.781905	5.29094	10.608
0	4.02878	11.176
0	5.53201	10.5134
-3.15436	-0.968233	-11.4126
-3.15436	0.968233	-11.4126
-3.8673	-2.39012	-10.9757
-1.58626	0	-11.7736
-2.38037	-0.490061	-11.6288
-2.38037	0.490061	-11.6288
-2.35914	-1.45803	-11.5518
-0.792887	0.490031	-11.8434
-0.792887	-0.490031	-11.8434
-2.35914	1.45803	-11.5518
-3.8673	2.39012	-10.9757
-1.57493	-3.44436	-11.2601
-2.35683	-3.92761	-10.9615
-2.36524	-3.10722	-11.2199
-2.33338	-4.72052	-10.6492
-3.12041	-4.378	-10.5939
-0.790814	-2.93823	-11.4837
-0.784584	-3.76332	-11.2408
-2.35625	-2.27835	-11.4189
-3.13812	-2.76157	-11.1203
-0.783942	-4.53485	-10.9524
-0.781905	-5.29094	-10.608
-1.56517	-5.01768	-10.654
0	-5.53201	-10.5134
-0.7812	-6.01482	-10.215
0	-4.02878	-11.176
-2.32866	-5.46797	-10.2865
-0.792507	-1.31137	-11.7808
-0.79126	-2.1336	-11.66
-1.58309	-1.8004	-11.6356
0	-2.4485	-11.6249
0	-0.821402	-11.8516
-3.87204	-3.21505	-10.7613
-3.85938	-4.0298	-10.4881
-3.83159	-4.81655	-10.1614
-1.57493	3.44436	-11.2601
-2.36524	3.10722	-11.2199
-2.35683	3.92761	-10.9615
-2.35625	2.27835	-11.4189
-3.13812	2.76157	-11.1203
-0.784584	3.76332	-11.2408
-0.790814	2.93823	-11.4837
-2.33338	4.72052	-10.6492
-3.12041	4.378	-10.5939
-0.79126	2.1336	-11.66
-0.792507	1.31137	-11.7808
-1.58309	1.8004	-11.6356
0	0.821402	-11.8516
0	2.4485	-11.6249
-0.781905	5.29094	-10.608
-0.783942	4.53485	-10.9524
-1.56517	5.01768	-10.654
0	4.02878	-11.176
0	5.53201	-10.5134
-3.85938	4.0298	-10.4881
-3.87204	3.21505	-10.7613
7.21684	6.42292	-6.91359
6.42292	6.91359	-7.21684
6.91359	7.21684	-6.42292
5.89772	6.56273	-7.95499
5.59449	7.35659	-7.46436
7.95499	5.89772	-6.56273
7.46436	5.59449	-7.35659
7.35659	7.46436	-5.59449
6.56273	7.95499	-5.89772
6.94642	5.27421	-8.06624
6.37699	4.92156	-8.73193
6.15349	5.76427	-8.36912
6.56315	4.05625	-9.03362
5.77026	4.54628	-9.33648
7.68446	4.74926	-7.71544
5.32532	6.20728	-8.61655
8.73193	6.37699	-4.92156
8.36912	6.15349	-5.76427
8.06624	6.94642	-5.27421
8.61655	5.32532	-6.20728
9.03362	6.56315	-4.05625
9.33648	5.77026	-4.54628
7.71544	7.68446	-4.74926
5.76427	8.36912	-6.15349
5.27421	8.06624	-6.94642
4.92156	8.73193	-6.37699
4.74926	7.71544	-7.68446
6.20728	8.61655	-5.32532
4.54628	9.33648	-5.77026
4.05625	9.03362	-6.56315
9.38653	3.33019	-6.4759
8.90329	3.03153	-7.2578
8.85462	3.82704	-6.93425
8.90745	2.22669	-7.5388
8.36331	2.71933	-7.98715
9.80308	3.60916	-5.65756
9.86466	2.81828	-5.99001
8.76402	4.59436	-6.57406
8.2808	4.29571	-7.35593
9.87005	2.04968	-6.28612
9.82606	1.26515	-6.55609
9.38722	1.75127	-7.06736
10.215	0.7812	-6.01482
9.73218	0.482808	-6.79602
10.2865	2.32866	-5.46797
8.84736	1.43919	-7.79663
9.53983	5.07436	-4.9373
9.69684	4.3484	-5.31009
9.1782	4.85044	-5.77654
10.1614	3.83159	-4.81655
9.84195	5.26126	-4.07304
7.76355	3.97614	-8.06549
7.80064	3.17649	-8.37821
7.19621	3.62592	-8.72936
7.79335	2.36805	-8.64815
6.59031	3.25164	-9.33429
7.2578	8.90329	-3.03153
6.93425	8.85462	-3.82704
6.4759	9.38653	-3.33019
7.35593	8.2808	-4.29571
6.57406	8.76402	-4.59436
7.5388	8.90745	-2.22669
7.98715	8.36331	-2.71933
5.99001	9.86466	-2.81828
5.65756	9.80308	-3.60916
8.37821	7.80064	-3.17649
8.72936	7.19621	-3.62592
8.06549	7.76355	-3.97614
9.33429	6.59031	-3.25164
8.64815	7.79335	-2.36805
6.55609	9.82606	-1.26515
7.06736	9.38722	-1.75127
6.28612	9.87005	-2.04968
7.79663	8.84736	-1.43919
6.79602	9.73218	-0.482808
5.31009	9.69684	-4.3484
5.77654	9.1782	-4.85044
4.9373	9.53983	-5.07436
3.82704	6.93425	-8.85462
3.33019	6.4759	-9.38653
3.03153	7.2578	-8.90329
3.60916	5.65756	-9.80308
2.81828	5.99001	-9.86466
4.29571	7.35593	-8.2808
4.59436	6.57406	-8.76402
2.71933	7.98715	-8.36331
2.22669	7.5388	-8.90745
4.85044	5.77654	-9.1782
5.07436	4.9373	-9.53983
4.3484	5.31009	-9.69684
5.26126	4.07304	-9.84195
3.83159	4.81655	-10.1614
3.62592	8.72936	-7.19621
3.97614	8.06549	-7.76355
3.17649	8.37821	-7.80064
1.75127	7.06736	-9.38722
2.04968	6.28612	-9.87005
1.26515	6.55609	-9.82606
2.32866	5.46797	-10.2865
0.7812	6.01482	-10.215
6.42292	-6.91359	7.21684
6.91359	-7.21684	6.42292
7.21684	-6.42292	6.91359
6.56273	-7.95499	5.89772
7.35659	-7.46436	5.59449
5.89772	-6.56273	7.95499
5.59449	-7.35659	7.46436
7.46436	-5.59449	7.35659
7.95499	-5.89772	6.56273
5.27421	-8.06624	6.94642
4.92156	-8.73193	6.37699
5.76427	-8.36912	6.15349
4.05625	-9.03362	6.56315
4.54628	-9.33648	5.77026
4.74926	-7.71544	7.68446
6.20728	-8.61655	5.32532
6.37699	-4.92156	8.73193
6.15349	-5.76427	8.36912
6.94642	-5.27421	8.06624
5.32532	-6.20728	8.61655
6.56315	-4.05625	9.03362
5.77026	-4.54628	9.33648
7.68446	-4.74926	7.71544
8.36912	-6.15349	5.76427
8.06624	-6.94642	5.27421
8.73193	-6.37699	4.92156
7.71544	-7.68446	4.74926
8.61655	-5.32532	6.20728
9.33648	-5.77026	4.54628
9.03362	-6.56315	4.05625
3.33019	-6.4759	9.38653
3.03153	-7.2578	8.90329
3.82704	-6.93425	8.85462
2.22669	-7.5388	8.90745
2.71933	-7.98715	8.36331
3.60916	-5.65756	9.80308
2.81828	-5.99001	9.86466
4.59436	-6.57406	8.76402
4.29571	-7.35593	8.2808
2.04968	-6.28612	9.87005
1.26515	-6.55609	9.82606
1.75127	-7.06736	9.38722
0.7812	-6.01482	10.215
0.482808	-6.79602	9.73218
2.32866	-5.46797	10.2865
1.43919	-7.79663	8.84736
5.07436	-4.9373	9.53983
4.3484	-5.31009	9.69684
4.85044	-5.77654	9.1782
3.83159	-4.81655	10.1614
5.26126	-4.07304	9.84195
3.97614	-8.06549	7.76355
3.17649	-8.37821	7.80064
3.62592	-8.72936	7.19621
2.36805	-8.64815	7.79335
3.25164	-9.33429	6.59031
8.90329	-3.03153	7.2578
8.85462	-3.82704	6.93425
9.38653	-3.33019	6.4759
8.2808	-4.29571	7.35593
8.76402	-4.59436	6.57406
8.90745	-2.22669	7.5388
8.36331	-2.71933	7.98715
9.86466	-2.81828	5.99001
9.80308	-3.60916	5.65756
7.80064	-3.17649	8.37821
7.19621	-3.62592	8.72936
7.76355	-3.97614	8.06549
6.59031	-3.25164	9.33429
7.79335	-2.36805	8.64815
9.82606	-1.26515	6.55609
9.38722	-1.75127	7.06736
9.87005	-2.04968	6.28612
8.84736	-1.43919	7.79663
10.215	-0.7812	6.01482
9.73218	-0.482808	6.79602
10.2865	-2.32866	5.46797
9.69684	-4.3484	5.31009
9.1782	-4.85044	5.77654
9.53983	-5.07436	4.9373
10.1614	-3.83159	4.81655
9.84195	-5.26126	4.07304
6.93425	-8.85462	3.82704
6.4759	-9.38653	3.33019
7.2578	-8.90329	3.03153
5.65756	-9.80308	3.60916
5.99001	-9.86466	2.81828
7.35593	-8.2808	4.29571
6.57406	-8.76402	4.59436
7.98715	-8.36331	2.71933
7.5388	-8.90745	2.22669
5.77654	-9.1782	4.85044
4.9373	-9.53983	5.07436
5.31009	-9.69684	4.3484
4.07304	-9.84195	5.26126
4.81655	-10.1614	3.83159
8.72936	-7.19621	3.62592
8.06549	-7.76355	3.97614
8.37821	-7.80064	3.17649
9.33429	-6.59031	3.25164
8.64815	-7.79335	2.36805
7.06736	-9.38722	1.75127
6.28612	-9.87005	2.04968
6.55609	-9.82606	1.26515
5.46797	-10.2865	2.32866
7.79663	-8.84736	1.43919
6.79602	-9.73218	0.482808
6.01482	-10.215	0.7812
-0.490668	-11.1864	3.96958
0.490668	-11.1864	3.96958
0	-10.8832	4.7635
0.968233	-11.4126	3.15436
1.45887	-11.1093	3.94822
-1.45887	-11.1093	3.94822
-0.968233	-11.4126	3.15436
-0.490634	-10.5109	5.51486
0.490634	-10.5109	5.51486
-0.490061	-11.6288	2.38037
0	-11.7736	1.58626
0.490061	-11.6288	2.38037
-0.490031	-11.8434	0.792887
0.490031	-11.8434	0.792887
-1.45803	-11.5518	2.35914
1.45803	-11.5518	2.35914
-2.35494	-10.3182	5.39663
-1.91276	-10.7495	4.68234
-1.4227	-10.4466	5.47527
-2.39012	-10.9757	3.8673
-2.77333	-9.82651	6.07312
-3.26336	-10.1294	5.28023
-0.932094	-10.0746	6.22643
1.4227	-10.4466	5.47527
1.91276	-10.7495	4.68234
2.35494	-10.3182	5.39663
2.39012	-10.9757	3.8673
0.932094	-10.0746	6.22643
2.77333	-9.82651	6.07312
3.26336	-10.1294	5.28023
-3.92761	-10.9615	2.35683
-3.44436	-11.2601	1.57493
-3.10722	-11.2199	2.36524
-3.76332	-11.2408	0.784584
-2.93823	-11.4837	0.790814
-2.76157	-11.1203	3.13812
-2.27835	-11.4189	2.35625
-3.65499	-10.3323	4.58457
-3.21505	-10.7613	3.87204
-1.8004	-11.6356	1.58309
-2.1336	-11.66	0.79126
-1.31137	-11.7808	0.792507
-2.4485	-11.6249	0
-0.821402	-11.8516	0
-0.483244	-8.83273	7.92993
0	-9.29949	7.39282
0.483244	-8.83273	7.92993
-0.483221	-9.71217	6.82456
0.483221	-9.71217	6.82456
-0.957207	-8.32339	8.42255
-1.43977	-8.77797	7.87456
0.957207	-8.32339	8.42255
1.43977	-8.77797	7.87456
-1.8962	-9.16947	7.31162
-2.34362	-9.52186	6.70641
-1.41465	-9.64857	6.78515
-3.25164	-9.33429	6.59031
-2.36805	-8.64815	7.79335
0	-7.33799	9.34282
-0.482828	-7.8513	8.90272
0.482828	-7.8513	8.90272
-1.43919	-7.79663	8.84736
-0.482808	-6.79602	9.73218
1.8962	-9.16947	7.31162
1.41465	-9.64857	6.78515
2.34362	-9.52186	6.70641
3.10722	-11.2199	2.36524
3.44436	-11.2601	1.57493
3.92761	-10.9615	2.35683
2.93823	-11.4837	0.790814
3.76332	-11.2408	0.784584
2.76157	-11.1203	3.13812
2.27835	-11.4189	2.35625
4.378	-10.5939	3.12041
4.72052	-10.6492	2.33338
1.8004	-11.6356	1.58309
1.31137	-11.7808	0.792507
2.1336	-11.66	0.79126
0.821402	-11.8516	0
2.4485	-11.6249	0
3.65499	-10.3323	4.58457
3.21505	-10.7613	3.87204
4.0298	-10.4881	3.85938
5.01768	-10.654	1.56517
4.53485	-10.9524	0.783942
5.29094	-10.608	0.781905
4.02878	-11.176	0
5.53201	-10.5134	0
0	-10.8832	-4.7635
0.490668	-11.1864	-3.96958
-0.490668	-11.1864	-3.96958
1.45887	-11.1093	-3.94822
0.968233	-11.4126	-3.15436
-0.490634	-10.5109	-5.51486
0.490634	-10.5109	-5.51486
-1.45887	-11.1093	-3.94822
-0.968233	-11.4126	-3.15436
1.4227	-10.4466	-5.47527
2.35494	-10.3182	-5.39663
1.91276	-10.7495	-4.68234
2.77333	-9.82651	-6.07312
3.26336	-10.1294	-5.28023
0.932094	-10.0746	-6.22643
2.39012	-10.9757	-3.8673
-2.35494	-10.3182	-5.39663
-1.4227	-10.4466	-5.47527
-1.91276	-10.7495	-4.68234
-0.932094	-10.0746	-6.22643
-3.26336	-10.1294	-5.28023
-2.77333	-9.82651	-6.07312
-2.39012	-10.9757	-3.8673
-0.490061	-11.6288	-2.38037
0.490061	-11.6288	-2.38037
0	-11.7736	-1.58626
1.45803	-11.5518	-2.35914
-1.45803	-11.5518	-2.35914
-0.490031	-11.8434	-0.792887
0.490031	-11.8434	-0.792887
-0.483244	-8.83273	-7.92993
0.483244	-8.83273	-7.92993
0	-9.29949	-7.39282
0.957207	-8.32339	-8.42255
1.43977	-8.77797	-7.87456
-1.43977	-8.77797	-7.87456
-0.957207	-8.32339	-8.42255
-0.483221	-9.71217	-6.82456
0.483221	-9.71217	-6.82456
-0.482828	-7.8513	-8.90272
0	-7.33799	-9.34282
0.482828	-7.8513	-8.90272
-0.482808	-6.79602	-9.73218
0.482808	-6.79602	-9.73218
-1.43919	-7.79663	-8.84736
1.43919	-7.79663	-8.84736
-2.34362	-9.52186	-6.70641
-1.8962	-9.16947	-7.31162
-1.41465	-9.64857	-6.78515
-2.36805	-8.64815	-7.79335
-3.25164	-9.33429	-6.59031
1.41465	-9.64857	-6.78515
1.8962	-9.16947	-7.31162
2.34362	-9.52186	-6.70641
2.36805	-8.64815	-7.79335
3.25164	-9.33429	-6.59031
-3.92761	-10.9615	-2.35683
-3.10722	-11.2199	-2.36524
-3.44436	-11.2601	-1.57493
-2.76157	-11.1203	-3.13812
-2.27835	-11.4189	-2.35625
-3.76332	-11.2408	-0.784584
-2.93823	-11.4837	-0.790814
-3.65499	-10.3323	-4.58457
-3.21505	-10.7613	-3.87204
-2.1336	-11.66	-0.79126
-1.8004	-11.6356	-1.58309
-1.31137	-11.7808	-0.792507
3.10722	-11.2199	-2.36524
3.92761	-10.9615	-2.35683
3.44436	-11.2601	-1.57493
4.378	-10.5939	-3.12041
4.72052	-10.6492	-2.33338
2.27835	-11.4189	-2.35625
2.76157	-11.1203	-3.13812
2.93823	-11.4837	-0.790814
3.76332	-11.2408	-0.784584
3.21505	-10.7613	-3.87204
3.65499	-10.3323	-4.58457
4.0298	-10.4881	-3.85938
4.07304	-9.84195	-5.26126
4.81655	-10.1614	-3.83159
1.31137	-11.7808	-0.792507
1.8004	-11.6356	-1.58309
2.1336	-11.66	-0.79126
4.53485	-10.9524	-0.783942
5.01768	-10.654	-1.56517
5.29094	-10.608	-0.781905
5.46797	-10.2865	-2.32866
6.01482	-10.215	-0.7812
7.21684	-6.42292	-6.91359
6.91359	-7.21684	-6.42292
6.42292	-6.91359	-7.21684
7.35659	-7.46436	-5.59449
6.56273	-7.95499	-5.89772
7.46436	-5.59449	-7.35659
7.95499	-5.89772	-6.56273
5.89772	-6.56273	-7.95499
5.59449	-7.35659	-7.46436
8.36912	-6.15349	-5.76427
8.73193	-6.37699	-4.92156
8.06624	-6.94642	-5.27421
9.33648	-5.77026	-4.54628
9.03362	-6.56315	-4.05625
8.61655	-5.32532	-6.20728
7.71544	-7.68446	-4.74926
6.37699	-4.92156	-8.73193
6.94642	-5.27421	-8.06624
6.15349	-5.76427	-8.36912
7.68446	-4.74926	-7.71544
5.77026	-4.54628	-9.33648
6.56315	-4.05625	-9.03362
5.32532	-6.20728	-8.61655
5.27421	-8.06624	-6.94642
5.76427	-8.36912	-6.15349
4.92156	-8.73193	-6.37699
6.20728	-8.61655	-5.32532
4.74926	-7.71544	-7.68446
4.05625	-9.03362	-6.56315
4.54628	-9.33648	-5.77026
8.90329	-3.03153	-7.2578
9.38653	-3.33019	-6.4759
8.85462	-3.82704	-6.93425
9.86466	-2.81828	-5.99001
9.80308	-3.60916	-5.65756
8.36331	-2.71933	-7.98715
8.90745	-2.22669	-7.5388
8.2808	-4.29571	-7.35593
8.76402	-4.59436	-6.57406
9.38722	-1.75127	-7.06736
9.82606	-1.26515	-6.55609
9.87005	-2.04968	-6.28612
9.73218	-0.482808	-6.79602
10.215	-0.7812	-6.01482
8.84736	-1.43919	-7.79663
10.2865	-2.32866	-5.46797
7.19621	-3.62592	-8.72936
7.80064	-3.17649	-8.37821
7.76355	-3.97614	-8.06549
7.79335	-2.36805	-8.64815
6.59031	-3.25164	-9.33429
9.1782	-4.85044	-5.77654
9.69684	-4.3484	-5.31009
9.53983	-5.07436	-4.9373
10.1614	-3.83159	-4.81655
9.84195	-5.26126	-4.07304
3.33019	-6.4759	-9.38653
3.82704	-6.93425	-8.85462
3.03153	-7.2578	-8.90329
4.59436	-6.57406	-8.76402
4.29571	-7.35593	-8.2808
2.81828	-5.99001	-9.86466
3.60916	-5.65756	-9.80308
2.22669	-7.5388	-8.90745
2.71933	-7.98715	-8.36331
4.3484	-5.31009	-9.69684
5.07436	-4.9373	-9.53983
4.85044	-5.77654	-9.1782
5.26126	-4.07304	-9.84195
3.83159	-4.81655	-10.1614
1.26515	-6.55609	-9.82606
2.04968	-6.28612	-9.87005
1.75127	-7.06736	-9.38722
2.32866	-5.46797	-10.2865
0.7812	-6.01482	-10.215
3.17649	-8.37821	-7.80064
3.97614	-8.06549	-7.76355
3.62592	-8.72936	-7.19621
6.93425	-8.85462	-3.82704
7.2578	-8.90329	-3.03153
6.4759	-9.38653	-3.33019
7.98715	-8.36331	-2.71933
7.5388	-8.90745	-2.22669
6.57406	-8.76402	-4.59436
7.35593	-8.2808	-4.29571
5.65756	-9.80308	-3.60916
5.99001	-9.86466	-2.81828
8.06549	-7.76355	-3.97614
8.72936	-7.19621	-3.62592
8.37821	-7.80064	-3.17649
9.33429	-6.59031	-3.25164
8.64815	-7.79335	-2.36805
4.9373	-9.53983	-5.07436
5.77654	-9.1782	-4.85044
5.31009	-9.69684	-4.3484
6.28612	-9.87005	-2.04968
7.06736	-9.38722	-1.75127
6.55609	-9.82606	-1.26515
7.79663	-8.84736	-1.43919
6.79602	-9.73218	-0.482808
11.1864	-3.96958	0.490668
10.8832	-4.7635	0
11.1864	-3.96958	-0.490668
10.5109	-5.51486	0.490634
10.5109	-5.51486	-0.490634
11.4126	-3.15436	0.968233
11.1093	-3.94822	1.45887
11.4126	-3.15436	-0.968233
11.1093	-3.94822	-1.45887
10.7495	-4.68234	1.91276
10.3182	-5.39663	2.35494
10.4466	-5.47527	1.4227
10.1294	-5.28023	3.26336
9.82651	-6.07312	2.77333
10.9757	-3.8673	2.39012
10.0746	-6.22643	0.932094
11.5518	-2.35914	1.45803
11.8434	-0.792887	-0.490031
11.8434	-0.792887	0.490031
11.5518	-2.35914	-1.45803
10.7495	-4.68234	-1.91276
10.4466	-5.47527	-1.4227
10.3182	-5.39663	-2.35494
10.0746	-6.22643	-0.932094
10.9757	-3.8673	-2.39012
10.1294	-5.28023	-3.26336
9.82651	-6.07312	-2.77333
11.2601	-1.57493	3.44436
10.9615	-2.35683	3.92761
11.2199	-2.36524	3.10722
10.6492	-2.33338	4.72052
10.5939	-3.12041	4.378
11.4837	-0.790814	2.93823
11.2408	-0.784584	3.76332
11.4189	-2.35625	2.27835
11.1203	-3.13812	2.76157
10.9524	-0.783942	4.53485
10.608	-0.781905	5.29094
10.654	-1.56517	5.01768
10.5134	0	5.53201
11.176	0	4.02878
11.7808	-0.792507	1.31137
11.66	-0.79126	2.1336
11.6356	-1.58309	1.8004
11.6249	0	2.4485
11.8516	0	0.821402
10.7613	-3.87204	3.21505
10.4881	-3.85938	4.0298
10.3323	-4.58457	3.65499
11.2601	-1.57493	-3.44436
11.2199	-2.36524	-3.10722
10.9615	-2.35683	-3.92761
11.4189	-2.35625	-2.27835
11.1203	-3.13812	-2.76157
11.2408	-0.784584	-3.76332
11.4837	-0.790814	-2.93823
10.6492	-2.33338	-4.72052
10.5939	-3.12041	-4.378
11.66	-0.79126	-2.1336
11.7808	-0.792507	-1.31137
11.6356	-1.58309	-1.8004
11.8516	0	-0.821402
11.6249	0	-2.4485
10.608	-0.781905	-5.29094
10.9524	-0.783942	-4.53485
10.654	-1.56517	-5.01768
11.176	0	-4.02878
10.5134	0	-5.53201
10.4881	-3.85938	-4.0298
10.7613	-3.87204	-3.21505
10.3323	-4.58457	-3.65499
9.29949	-7.39282	0
8.83273	-7.92993	0.483244
8.83273	-7.92993	-0.483244
8.77797	-7.87456	1.43977
8.32339	-8.42255	0.957207
9.71217	-6.82456	-0.483221
9.71217	-6.82456	0.483221
8.77797	-7.87456	-1.43977
8.32339	-8.42255	-0.957207
9.64857	-6.78515	1.41465
9.52186	-6.70641	2.34362
9.16947	-7.31162	1.8962
9.52186	-6.70641	-2.34362
9.64857	-6.78515	-1.41465
9.16947	-7.31162	-1.8962
7.8513	-8.90272	-0.482828
7.8513	-8.90272	0.482828
7.33799	-9.34282	0
3.96958	0.490668	11.1864
3.96958	-0.490668	11.1864
4.7635	0	10.8832
3.15436	-0.968233	11.4126
3.94822	-1.45887	11.1093
3.94822	1.45887	11.1093
3.15436	0.968233	11.4126
5.51486	0.490634	10.5109
5.51486	-0.490634	10.5109
2.38037	0.490061	11.6288
1.58626	0	11.7736
2.38037	-0.490061	11.6288
0.792887	0.490031	11.8434
0.792887	-0.490031	11.8434
2.35914	1.45803	11.5518
2.35914	-1.45803	11.5518
5.39663	2.35494	10.3182
4.68234	1.91276	10.7495
5.47527	1.4227	10.4466
3.8673	2.39012	10.9757
6.07312	2.77333	9.82651
5.28023	3.26336	10.1294
6.22643	0.932094	10.0746
5.47527	-1.4227	10.4466
4.68234	-1.91276	10.7495
5.39663	-2.35494	10.3182
3.8673	-2.39012	10.9757
6.22643	-0.932094	10.0746
6.07312	-2.77333	9.82651
5.28023	-3.26336	10.1294
2.35683	3.92761	10.9615
1.57493	3.44436	11.2601
2.36524	3.10722	11.2199
0.784584	3.76332	11.2408
0.790814	2.93823	11.4837
3.12041	4.378	10.5939
2.33338	4.72052	10.6492
3.13812	2.76157	11.1203
2.35625	2.27835	11.4189
1.56517	5.01768	10.654
0.781905	5.29094	10.608
0.783942	4.53485	10.9524
4.58457	3.65499	10.3323
3.85938	4.0298	10.4881
3.87204	3.21505	10.7613
1.58309	1.8004	11.6356
0.79126	2.1336	11.66
0.792507	1.31137	11.7808
7.92993	0.483244	8.83273
7.39282	0	9.29949
7.92993	-0.483244	8.83273
6.82456	0.483221	9.71217
6.82456	-0.483221	9.71217
8.42255	0.957207	8.32339
7.87456	1.43977	8.77797
8.42255	-0.957207	8.32339
7.87456	-1.43977	8.77797
7.31162	1.8962	9.16947
6.70641	2.34362	9.52186
6.78515	1.41465	9.64857
9.34282	0	7.33799
8.90272	0.482828	7.8513
8.90272	-0.482828	7.8513
7.31162	-1.8962	9.16947
6.78515	-1.41465	9.64857
6.70641	-2.34362	9.52186
2.36524	-3.10722	11.2199
1.57493	-3.44436	11.2601
2.35683	-3.92761	10.9615
0.790814	-2.93823	11.4837
0.784584	-3.76332	11.2408
3.13812	-2.76157	11.1203
2.35625	-2.27835	11.4189
3.12041	-4.378	10.5939
2.33338	-4.72052	10.6492
1.58309	-1.8004	11.6356
0.792507	-1.31137	11.7808
0.79126	-2.1336	11.66
4.58457	-3.65499	10.3323
3.87204	-3.21505	10.7613
3.85938	-4.0298	10.4881
1.56517	-5.01768	10.654
0.783942	-4.53485	10.9524
0.781905	-5.29094	10.608
-3.33019	-6.4759	9.38653
-3.82704	-6.93425	8.85462
-3.03153	-7.2578	8.90329
-2.81828	-5.99001	9.86466
-3.60916	-5.65756	9.80308
-2.22669	-7.5388	8.90745
-2.71933	-7.98715	8.36331
-1.26515	-6.55609	9.82606
-2.04968	-6.28612	9.87005
-1.75127	-7.06736	9.38722
-3.17649	-8.37821	7.80064
-3.62592	-8.72936	7.19621
-3.82704	-6.93425	-8.85462
-3.33019	-6.4759	-9.38653
-3.03153	-7.2578	-8.90329
-3.60916	-5.65756	-9.80308
-2.81828	-5.99001	-9.86466
-2.71933	-7.98715	-8.36331
-2.22669	-7.5388	-8.90745
-3.62592	-8.72936	-7.19621
-3.17649	-8.37821	-7.80064
-1.75127	-7.06736	-9.38722
-2.04968	-6.28612	-9.87005
-1.26515	-6.55609	-9.82606
3.96958	0.490668	-11.1864
4.7635	0	-10.8832
3.96958	-0.490668	-11.1864
5.51486	0.490634	-10.5109
5.51486	-0.490634	-10.5109
3.15436	0.968233	-11.4126
3.94822	1.45887	-11.1093
3.15436	-0.968233	-11.4126
3.94822	-1.45887	-11.1093
4.68234	1.91276	-10.7495
5.39663	2.35494	-10.3182
5.47527	1.4227	-10.4466
5.28023	3.26336	-10.1294
6.07312	2.77333	-9.82651
3.8673	2.39012	-10.9757
6.22643	0.932094	-10.0746
1.58626	0	-11.7736
2.38037	0.490061	-11.6288
2.38037	-0.490061	-11.6288
2.35914	1.45803	-11.5518
0.792887	-0.490031	-11.8434
0.792887	0.490031	-11.8434
2.35914	-1.45803	-11.5518
4.68234	-1.91276	-10.7495
5.47527	-1.4227	-10.4466
5.39663	-2.35494	-10.3182
6.22643	-0.932094	-10.0746
3.8673	-2.39012	-10.9757
5.28023	-3.26336	-10.1294
6.07312	-2.77333	-9.82651
1.57493	3.44436	-11.2601
2.35683	3.92761	-10.9615
2.36524	3.10722	-11.2199
2.33338	4.72052	-10.6492
3.12041	4.378	-10.5939
0.790814	2.93823	-11.4837
0.784584	3.76332	-11.2408
2.35625	2.27835	-11.4189
3.13812	2.76157	-11.1203
0.783942	4.53485	-10.9524
0.781905	5.29094	-10.608
1.56517	5.01768	-10.654
0.792507	1.31137	-11.7808
0.79126	2.1336	-11.66
1.58309	1.8004	-11.6356
3.87204	3.21505	-10.7613
3.85938	4.0298	-10.4881
4.58457	3.65499	-10.3323
1.57493	-3.44436	-11.2601
2.36524	-3.10722	-11.2199
2.35683	-3.92761	-10.9615
2.35625	-2.27835	-11.4189
3.13812	-2.76157	-11.1203
0.784584	-3.76332	-11.2408
0.790814	-2.93823	-11.4837
2.33338	-4.72052	-10.6492
3.12041	-4.378	-10.5939
0.79126	-2.1336	-11.66
0.792507	-1.31137	-11.7808
1.58309	-1.8004	-11.6356
0.781905	-5.29094	-10.608
0.783942	-4.53485	-10.9524
1.56517	-5.01768	-10.654
3.85938	-4.0298	-10.4881
3.87204	-3.21505	-10.7613
4.58457	-3.65499	-10.3323
7.39282	0	-9.29949
7.92993	0.483244	-8.83273
7.92993	-0.483244	-8.83273
7.87456	1.43977	-8.77797
8.42255	0.957207	-8.32339
6.82456	-0.483221	-9.71217
6.82456	0.483221	-9.71217
7.87456	-1.43977	-8.77797
8.42255	-0.957207	-8.32339
6.78515	1.41465	-9.64857
6.70641	2.34362	-9.52186
7.31162	1.8962	-9.16947
6.70641	-2.34362	-9.52186
6.78515	-1.41465	-9.64857
7.31162	-1.8962	-9.16947
8.90272	-0.482828	-7.8513
8.90272	0.482828	-7.8513
9.34282	0	-7.33799
10.8832	4.7635	0
11.1864	3.96958	0.490668
11.1864	3.96958	-0.490668
11.1093	3.94822	1.45887
11.4126	3.15436	0.968233
10.5109	5.51486	-0.490634
10.5109	5.51486	0.490634
11.1093	3.94822	-1.45887
11.4126	3.15436	-0.968233
10.4466	5.47527	1.4227
10.3182	5.39663	2.35494
10.7495	4.68234	1.91276
9.82651	6.07312	2.77333
10.1294	5.28023	3.26336
10.0746	6.22643	0.932094
10.9757	3.8673	2.39012
10.3182	5.39663	-2.35494
10.4466	5.47527	-1.4227
10.7495	4.68234	-1.91276
10.0746	6.22643	-0.932094
10.1294	5.28023	-3.26336
9.82651	6.07312	-2.77333
10.9757	3.8673	-2.39012
11.6288	2.38037	-0.490061
11.6288	2.38037	0.490061
11.7736	1.58626	0
11.5518	2.35914	1.45803
11.5518	2.35914	-1.45803
11.8434	0.792887	-0.490031
11.8434	0.792887	0.490031
8.83273	7.92993	-0.483244
8.83273	7.92993	0.483244
9.29949	7.39282	0
8.32339	8.42255	0.957207
8.77797	7.87456	1.43977
8.77797	7.87456	-1.43977
8.32339	8.42255	-0.957207
9.71217	6.82456	-0.483221
9.71217	6.82456	0.483221
7.8513	8.90272	-0.482828
7.33799	9.34282	0
7.8513	8.90272	0.482828
9.52186	6.70641	-2.34362
9.16947	7.31162	-1.8962
9.64857	6.78515	-1.41465
9.64857	6.78515	1.41465
9.16947	7.31162	1.8962
9.52186	6.70641	2.34362
10.9615	2.35683	-3.92761
11.2199	2.36524	-3.10722
11.2601	1.57493	-3.44436
11.1203	3.13812	-2.76157
11.4189	2.35625	-2.27835
10.6492	2.33338	-4.72052
10.5939	3.12041	-4.378
11.2408	0.784584	-3.76332
11.4837	0.790814	-2.93823
10.4881	3.85938	-4.0298
10.3323	4.58457	-3.65499
10.7613	3.87204	-3.21505
10.608	0.781905	-5.29094
10.654	1.56517	-5.01768
10.9524	0.783942	-4.53485
11.66	0.79126	-2.1336
11.6356	1.58309	-1.8004
11.7808	0.792507	-1.31137
11.2199	2.36524	3.10722
10.9615	2.35683	3.92761
11.2601	1.57493	3.44436
10.5939	3.12041	4.378
10.6492	2.33338	4.72052
11.4189	2.35625	2.27835
11.1203	3.13812	2.76157
11.4837	0.790814	2.93823
11.2408	0.784584	3.76332
10.7613	3.87204	3.21505
10.3323	4.58457	3.65499
10.4881	3.85938	4.0298
11.7808	0.792507	1.31137
11.6356	1.58309	1.8004
11.66	0.79126	2.1336
10.9524	0.783942	4.53485
10.654	1.56517	5.01768
10.608	0.781905	5.29094
-3.86667	9.32957	6.2564
-3.1835	6.87254	9.15249
-3.43153	7.10068	8.88478
-3.58096	6.70947	9.12656
-3.27617	7.47941	8.629
-3.67482	7.31879	8.60613
-2.93237	6.63551	9.40774
-2.78294	7.02672	9.16596
-3.72368	6.30783	9.35307
-2.63081	7.40307	8.91111
-2.47463	7.76807	8.64105
-2.87778	7.6287	8.64035
-2.06912	7.89688	8.6309
-2.31524	8.11984	8.35717
-2.38064	7.16846	9.16952
-3.11993	7.84423	8.35873
-3.21582	5.8276	9.84032
-3.07622	6.23697	9.6318
-3.47251	6.07168	9.60264
-2.67667	6.39344	9.64851
-3.35048	5.40955	10.0322
-2.9553	5.57684	10.0648
-3.8632	5.89832	9.56137
-3.90863	7.52841	8.31745
-1.65843	6.42503	9.85408
-1.50913	6.81589	9.61252
-1.90205	6.68226	9.6366
-1.11515	6.94067	9.57695
-1.35812	7.19497	9.35533
-1.80527	6.02431	10.0788
-1.41307	6.1607	10.059
-2.29159	6.54028	9.64924
-2.1423	6.93113	9.40768
-1.02379	6.28923	10.0266
-0.632526	6.41072	9.98183
-0.874504	6.68007	9.78501
-0.390834	6.13392	10.1664
-0.241549	6.52476	9.9249
-1.17063	5.88852	10.2513
-0.72349	7.05915	9.52782
-2.57504	5.73249	10.0818
-2.19096	5.88184	10.0865
-2.43544	6.14176	9.87329
-1.94482	5.61493	10.2871
-2.70971	5.31446	10.2737
-1.99018	7.30747	9.15284
-1.59653	7.43806	9.12473
-1.83406	7.67241	8.88284
-1.20197	7.55975	9.08514
-1.67469	8.02417	8.59898
-3.7233	5.24117	9.99008
-3.46163	4.98856	10.2111
-3.57865	8.22723	7.78719
-3.40329	8.55902	7.50302
-3.80401	8.40401	7.48575
-2.99888	8.7023	7.51073
-3.22336	8.87686	7.20734
-3.74862	7.88317	8.0584
-3.34913	8.04101	8.07836
-2.94968	8.1876	8.08684
-2.54569	8.32418	8.08467
-2.77406	8.51866	7.80202
-2.1394	8.45019	8.07166
-2.59387	8.83576	7.50571
-3.8434	8.88683	6.88382
-3.44144	9.03882	6.8986
-3.65633	9.18997	6.58104
-3.03593	9.17903	6.90383
-3.46345	9.47838	6.26891
-3.8744	9.73236	5.60398
0	11.196	3.97297
-0.245543	11.0442	4.37027
0.245543	11.0442	4.37027
-0.73496	11.0257	4.36216
-0.489418	10.8739	4.75946
0.245542	11.3282	3.57027
-0.245542	11.3282	3.57027
0.73496	11.0257	4.36216
0.489418	10.8739	4.75946
-0.730061	11.309	3.56495
-1.21459	11.2706	3.55432
-0.975583	11.1572	3.96222
-1.45033	11.365	3.14121
-1.69586	11.2133	3.53848
-0.484519	11.4411	3.16225
-1.21945	10.9869	4.3514
1.21459	11.2706	3.55432
0.730061	11.309	3.56495
0.975583	11.1572	3.96222
0.484519	11.4411	3.16225
1.69586	11.2133	3.53848
1.45033	11.365	3.14121
1.21945	10.9869	4.3514
0.245522	10.706	5.14348
-0.245522	10.706	5.14348
0	10.5199	5.51956
-0.734931	10.6875	5.13537
0.734931	10.6875	5.13537
0.245521	10.3169	5.88517
-0.245521	10.3169	5.88517
0.245224	11.7104	1.98488
-0.245224	11.7104	1.98488
0	11.6387	2.3824
-0.488935	11.7636	1.58491
-0.734128	11.6904	1.98219
0.734128	11.6904	1.98219
0.488935	11.7636	1.58491
0.245223	11.5488	2.77481
-0.245223	11.5488	2.77481
0.245205	11.8177	1.19049
0	11.8535	0.793562
-0.245205	11.8177	1.19049
0.245204	11.8708	0.396749
-0.245204	11.8708	0.396749
0.734102	11.7977	1.1878
-0.734102	11.7977	1.1878
1.21409	11.4912	2.75893
0.974858	11.6	2.37174
0.729712	11.5296	2.76951
1.21847	11.6517	1.97153
1.69533	11.434	2.7431
-0.729712	11.5296	2.76951
-0.974858	11.6	2.37174
-1.21409	11.4912	2.75893
-1.21847	11.6517	1.97153
-1.69533	11.434	2.7431
2.13554	10.5422	5.04347
1.66915	10.6071	5.08313
1.89031	10.3906	5.44025
1.44652	10.8064	4.71854
1.20129	10.6548	5.11532
2.59741	10.4605	4.9965
2.37599	10.6757	4.63877
2.10848	10.1584	5.78761
1.64186	10.222	5.82661
2.15324	10.8717	4.27839
1.92602	11.0513	3.91085
1.68712	10.9379	4.31863
2.16174	11.1457	3.49777
2.61482	10.7887	4.23086
3.02092	9.98644	5.68151
2.81133	10.2317	5.34257
2.56612	10.0802	5.73932
3.05177	10.3653	4.93788
3.22471	9.72631	6.01119
3.46992	9.87786	5.61444
2.31767	9.91155	6.12568
1.17838	10.2692	5.85575
0.957407	10.4869	5.49933
0.711927	10.3009	5.87529
1.39634	10.0357	6.20239
0.466407	10.0979	6.24087
-1.66915	10.6071	5.08313
-2.13554	10.5422	5.04347
-1.89031	10.3906	5.44025
-2.37599	10.6757	4.63877
-2.59741	10.4605	4.9965
-1.20129	10.6548	5.11532
-1.44652	10.8064	4.71854
-1.64186	10.222	5.82661
-2.10848	10.1584	5.78761
-1.68712	10.9379	4.31863
-1.92602	11.0513	3.91085
-2.15324	10.8717	4.27839
-2.16174	11.1457	3.49777
-2.61482	10.7887	4.23086
-0.711927	10.3009	5.87529
-0.957407	10.4869	5.49933
-1.17838	10.2692	5.85575
-0.466407	10.0979	6.24087
-1.39634	10.0357	6.20239
-2.56612	10.0802	5.73932
-2.81133	10.2317	5.34257
-3.02092	9.98644	5.68151
-3.05177	10.3653	4.93788
-2.31767	9.91155	6.12568
-3.22471	9.72631	6.01119
-3.46992	9.87786	5.61444
3.68904	11.12	1.96751
3.27794	11.2474	1.97138
3.51972	11.0979	2.36258
3.03165	11.3779	1.57728
2.86347	11.3597	1.97303
4.09435	10.9783	1.96173
3.85257	11.1277	1.57052
3.75573	10.9304	2.74886
3.34585	11.0615	2.75354
3.60616	11.2577	1.18052
3.35297	11.3697	0.788216
3.1939	11.3812	1.18384
3.50771	11.3436	0.392611
3.0943	11.4631	0.395661
4.0128	11.1198	1.17528
2.77839	11.4896	1.18495
4.55224	10.6285	2.72868
4.32685	10.8123	2.34662
4.15619	10.7865	2.74086
4.49179	10.8238	1.95031
4.76935	10.4279	3.10595
4.94158	10.4574	2.71265
3.98103	10.7463	3.13086
2.93628	11.1773	2.75345
2.69452	11.3267	2.36226
2.52204	11.2789	2.74946
2.44824	11.4572	1.96817
3.17229	11.0097	3.13972
2.3473	11.2166	3.13249
2.10553	11.366	2.7413
5.15746	10.6375	1.17426
4.9159	10.7868	0.783402
4.78022	10.8121	1.17553
5.04555	10.7482	0.391275
4.6662	10.9182	0.39221
5.38971	10.4711	1.56287
5.5276	10.4503	1.17125
4.63954	10.824	1.56557
4.39798	10.9732	1.17472
5.65628	10.4177	0.782022
5.77819	10.3728	0.390923
5.41473	10.567	0.391188
6.13392	10.1664	0.390834
5.89238	10.3157	0
5.88852	10.2513	1.17063
5.16503	10.6985	0
5.09736	10.4743	2.33245
5.2471	10.4788	1.94851
4.87203	10.658	1.95045
5.61493	10.2871	1.94482
5.31446	10.2737	2.70971
4.15158	11.1033	0.784734
4.28531	11.0732	0.392291
3.89843	11.2153	0.392532
4.41296	11.03	0
3.63977	11.3087	0
3.84475	10.4166	4.22456
3.6248	10.6316	3.86824
3.43772	10.5551	4.23162
3.80735	10.6949	3.50108
3.39907	10.8297	3.50681
4.05787	10.1856	4.57393
4.24595	10.2649	4.21165
3.24735	10.4656	4.58923
3.02711	10.6797	4.23255
4.42603	10.3314	3.84796
4.60088	10.3858	3.47873
4.20643	10.5473	3.49199
4.98856	10.2111	3.46163
4.63878	10.0996	4.19697
3.6706	9.99219	5.27419
3.86701	10.095	4.92672
3.46126	10.237	4.93536
4.2668	9.93976	4.91223
3.8744	9.73236	5.60398
2.80439	10.8755	3.87216
2.99062	10.9492	3.50779
2.57742	11.0547	3.50485
1.96829	11.6554	1.18795
1.72354	11.7276	0.792369
1.55711	11.7174	1.18873
1.88771	11.7224	0.39594
1.47609	11.7813	0.396512
2.20904	11.5652	1.58129
2.37615	11.5794	1.18534
1.38957	11.6918	1.58295
1.14495	11.7649	1.18747
2.53744	11.5788	0.791513
2.69548	11.5634	0.395717
2.29252	11.65	0.395885
2.84916	11.5333	0
2.04491	11.7027	0
1.86933	11.4924	2.35914
2.04095	11.5362	1.97119
1.63026	11.6011	1.97238
0.901244	11.8192	0.793174
1.06721	11.8253	0.396561
0.656146	11.8552	0.396703
1.23087	11.8161	0
0.410947	11.8729	0
0.24178	9.07206	7.6664
-0.24178	9.07206	7.6664
0	8.84005	7.9365
-0.48238	9.29182	7.38673
-0.724077	9.05669	7.65418
0.724077	9.05669	7.65418
0.48238	9.29182	7.38673
0.24178	8.59724	8.19533
-0.24178	8.59724	8.19533
0.241766	9.51196	7.11327
0	9.72022	6.83021
-0.241766	9.51196	7.11327
0.241766	9.91531	6.53931
-0.241766	9.91531	6.53931
0.724057	9.49659	7.10105
-0.724057	9.49659	7.10105
[truncated: 26,062 more rows]

## Sheet: cartGradientCartesian
0.723527	-0.446502	0.526445
0.849566	0.527477	0.00218735
0.993368	-0.0971403	-0.061512
0.976988	-0.179923	0.11455
0.987554	-0.133056	0.083859
0.96464	-0.222363	-0.141505
0.325257	-0.778055	0.537436
0.385682	-0.674282	-0.629757
0.951129	0.250783	0.180169
0.830396	-0.485902	0.272656
0.996301	0.0017461	0.085914
0.855785	-0.46533	-0.226052
0.951733	0.250256	-0.177697
0.73933	-0.641212	-0.205519
0.278916	-0.785274	0.552767
0.984577	-0.174915	0.00347936
0.976326	-0.216283	-0.00296544
0.0919724	-0.626716	-0.773801
0.659232	-0.742561	0.118391
0.560614	0.499759	-0.660267
0.815638	-0.146631	-0.559673
0.946043	0.206065	-0.250079
0.95145	-0.267143	0.152896
0.999865	0.00240939	0.0162619
0.951948	-0.265306	-0.152994
0.939834	0.168855	0.296986
0.786441	-0.23462	0.57137
0.551436	0.453666	0.700075
0.00472322	-0.998863	0.047447
0.964217	0.0681427	0.256209
0.978482	0.0182825	0.205522
0.972089	-0.122651	0.200001
0.938368	-0.230729	0.257351
0.982421	0.126855	0.136954
0.735055	-0.51507	0.440906
0.93949	-0.267414	0.214122
0.924643	-0.35475	0.138521
0.963632	0.266929	0.0127002
0.982039	-0.183164	-0.0452888
0.984706	-0.0923295	-0.147746
0.986316	0.152104	-0.0636058
0.922441	-0.358973	-0.142267
0.978192	0.0210333	-0.206636
0.871993	-0.476408	-0.112535
0.965527	0.0616127	-0.252908
0.759563	-0.645339	0.0812488
0.500034	-0.86515	0.0384907
0.56015	-0.725071	0.400629
0.557493	-0.731853	-0.39191
0.302019	-0.952854	-0.0292023
0.885316	-0.463558	-0.0364635
0.338621	-0.513972	0.788143
0.964785	-0.0811617	0.250206
0.964484	-0.000368454	0.26414
0.966185	-0.143697	0.214095
0.990167	-0.134948	-0.0368574
0.979091	-0.194452	0.059738
0.963829	-0.013036	-0.266204
0.964084	-0.0920092	-0.24915
0.98247	-0.179891	0.0489109
0.963926	-0.15589	-0.215743
0.970891	-0.229106	-0.0698656
0.465968	-0.717048	-0.518378
0.359485	-0.903243	-0.234356
0.698964	-0.69604	-0.164248
0.207595	-0.96325	-0.170452
0.460424	-0.847042	0.265576
0.708373	-0.703154	-0.0615047
0.854974	-0.51867	0.00141172
0.679168	0.090754	-0.728351
0.883891	0.102682	-0.456281
0.794738	0.398168	-0.458098
0.943741	-0.0708051	-0.323017
0.979159	0.0191457	-0.20219
0.42158	-0.0963448	-0.901659
0.618545	-0.341629	-0.707596
0.716711	0.653168	-0.244328
0.9	0.390025	-0.194629
0.998353	-0.0280794	-0.0500232
0.986584	-0.157766	0.0419826
0.985913	0.145831	-0.0819108
0.962426	-0.27152	0.00370754
0.986427	-0.144801	0.077428
0.962354	0.271792	0.0020581
0.986703	-0.160839	-0.0234136
0.995791	-0.0451898	0.0797376
0.984786	0.136112	0.10803
0.983913	-0.16636	-0.0651113
0.971188	-0.012415	0.237989
0.895992	0.372685	0.241462
0.868936	0.0531649	0.492062
0.643715	-0.0106428	0.765191
0.780835	0.353308	0.515238
0.564686	-0.461092	0.684488
0.400776	-0.183224	0.897668
0.931164	-0.126325	0.342017
0.71319	0.64021	0.285466
0.254978	0.317119	0.913467
0.258649	0.359591	-0.896546
0.530996	0.846812	0.0308601
0.158619	-0.808987	-0.566022
0.148077	-0.840315	0.521483
0.761108	-0.443484	-0.473325
0.902836	-0.388618	-0.18402
0.929347	-0.22424	-0.293309
0.906844	-0.292021	0.303904
0.879276	-0.447495	0.163163
0.695313	-0.573716	0.432886
0.0512738	-0.668105	-0.742298
0.100229	-0.145455	0.984275
0.184365	-0.894621	0.407016
0.973475	0.0474698	0.223814
0.955075	0.17126	0.241873
0.981374	-0.052971	0.184658
0.980152	-0.0903699	0.176452
0.967183	0.137935	0.213378
0.956374	-0.185477	0.225716
0.979779	-0.052358	0.19311
0.983194	0.0105095	0.182263
0.978376	-0.10099	0.180505
0.990461	0.0699865	0.118698
0.922033	-0.31013	0.231677
0.888897	-0.357054	0.287008
0.978517	0.0652082	0.195581
0.969393	0.191392	0.153776
0.863512	-0.378727	0.333035
0.847232	-0.378152	0.373095
0.933604	-0.244481	0.261939
0.699497	-0.473492	0.535266
0.862598	-0.376748	0.337618
0.788061	-0.509753	0.345125
0.981246	-0.13579	0.136809
0.971513	-0.166998	0.16815
0.951858	-0.243708	0.185938
0.977431	-0.0572271	0.203354
0.879305	-0.430462	0.203779
0.958902	-0.261573	0.109937
0.954161	0.278966	0.108425
0.9746	0.207861	0.0833637
0.989304	0.136751	0.0507571
0.983964	-0.138923	-0.111872
0.992049	0.0345722	-0.121014
0.99807	-0.0162139	-0.0599514
0.983687	0.0821537	-0.160033
0.969785	0.205826	-0.130966
0.938934	-0.313963	-0.140819
0.946803	-0.277382	-0.163169
0.9963	-0.0768736	0.0384199
0.99621	0.0869785	-0.000287607
0.960066	-0.224103	-0.167486
0.973361	-0.161407	-0.16284
0.98407	-0.0339372	-0.174512
0.948044	-0.290567	-0.129549
0.976535	-0.103927	-0.188625
0.891627	-0.417463	-0.175289
0.969238	0.13999	-0.202434
0.929737	-0.345474	0.127423
0.94331	-0.328006	-0.0507859
0.975033	-0.21433	0.05808
0.849582	-0.478594	-0.221717
0.867955	-0.457578	0.19307
0.975226	0.219062	-0.0307514
0.954601	0.28586	-0.0837888
0.973552	0.0428214	-0.224419
0.954852	0.174563	-0.240385
0.979092	-0.076475	-0.188493
0.640049	-0.767138	0.0428548
0.520677	-0.818279	0.243544
0.671889	-0.712194	0.203333
0.387193	-0.880753	0.272683
0.400643	-0.776819	0.485836
0.744717	-0.664069	-0.0663956
0.631251	-0.763146	-0.138311
0.790339	-0.581537	0.192819
0.713963	-0.625632	0.314389
0.519651	-0.834261	-0.184313
0.422739	-0.870558	-0.251834
0.39674	-0.917711	0.0201095
0.469218	-0.725924	-0.50286
0.331744	-0.875184	-0.352136
0.650577	-0.695784	-0.304358
0.287206	-0.913347	0.288634
0.906965	-0.417934	0.0523967
0.82592	-0.563786	0.000984723
0.850321	-0.514353	0.111331
0.818637	-0.56042	-0.12555
0.945257	-0.324673	0.0328055
0.637017	-0.623391	0.453424
0.449814	-0.664763	0.596454
0.541052	-0.569357	0.618947
0.289697	-0.630208	0.720356
0.479339	-0.459356	0.747814
0.963516	-0.0411056	0.264476
0.985984	-0.111543	0.124073
0.984753	-0.0978259	0.143846
0.96359	-0.114951	0.241414
0.986952	-0.131782	0.0925121
0.986537	-0.118317	0.112894
0.987483	-0.136238	0.0794832
0.991994	-0.116131	-0.0496209
0.987391	-0.156954	-0.020598
0.963528	0.0352831	0.26527
0.984373	-0.0834315	0.155079
0.982406	-0.0740342	0.171454
0.982248	-0.185633	0.027022
0.975561	-0.200264	0.0904173
0.962895	-0.0511538	-0.264985
0.981018	-0.132165	-0.141899
0.982312	-0.144691	-0.118863
0.983336	-0.152946	-0.0982736
0.984545	-0.149617	-0.0910264
0.964403	-0.120974	-0.235142
0.983783	-0.164242	0.0720756
0.98542	-0.156469	-0.0668177
0.978222	-0.205746	0.0273997
0.980009	-0.0977453	-0.173289
0.981198	-0.112123	-0.157097
0.964189	0.0232302	-0.264196
0.9749	-0.220316	-0.0321182
0.964528	-0.2403	-0.109277
0.357027	-0.822097	-0.443495
0.518655	-0.829466	-0.207325
0.585792	-0.744799	-0.319567
0.513515	-0.858	-0.0117447
0.663618	-0.747112	-0.0378724
0.217781	-0.681179	-0.698976
0.210225	-0.84069	-0.499045
0.70637	-0.62534	-0.331648
0.775604	-0.592683	-0.217175
0.260086	-0.93648	-0.235287
0.318943	-0.944239	0.0817844
0.400355	-0.916223	0.0158561
0.254024	-0.94596	0.201573
0.385556	-0.838916	0.384143
0.14821	-0.838638	-0.524138
0.546731	-0.814942	0.192236
0.782449	-0.602255	-0.158308
0.398866	-0.642609	-0.654186
0.692579	-0.615233	-0.376593
0.10472	-0.46796	-0.877523
0.675203	-0.471094	0.567601
0.833322	-0.535275	-0.138039
0.787742	-0.613219	-0.0585286
0.884319	-0.457732	-0.0919875
0.765849	-0.639813	0.0641484
0.925947	-0.370511	-0.0731003
0.792771	0.126614	-0.596224
0.841563	0.242089	-0.482872
0.733933	0.29128	-0.613595
0.915958	0.166715	-0.365004
0.885346	0.303053	-0.352592
0.750642	-0.0503836	-0.658785
0.849394	-0.00721443	-0.52771
0.607189	0.2776	-0.744486
0.684805	0.461202	-0.564212
0.91591	0.00397359	-0.401363
0.963352	-0.0166642	-0.267724
0.940902	0.0653745	-0.332311
0.979657	-0.0700526	-0.188055
0.988699	-0.0439129	-0.143336
0.888091	-0.0999726	-0.448664
0.963912	0.109953	-0.242452
0.519148	-0.25477	-0.815829
0.639705	-0.138485	-0.756042
0.555492	0.0264016	-0.831103
0.725107	-0.229996	-0.649092
0.391933	-0.422208	-0.817391
0.505416	-0.487539	-0.711942
0.488611	0.24743	-0.836682
0.751181	0.533577	-0.388616
0.850667	0.413768	-0.324286
0.814791	0.52711	-0.241395
0.924628	0.298555	-0.236491
0.642275	0.629163	-0.437764
0.785486	0.612109	-0.0912982
0.873197	0.471582	-0.123036
0.995796	-0.0915864	-0.0017649
0.999335	-0.0124677	-0.0342722
0.995061	0.0571395	-0.0811685
0.996659	-0.0789771	0.0208192
0.996578	0.0801049	-0.0204004
0.987732	-0.14917	0.0461971
0.97004	-0.229601	0.0794073
0.984702	0.0886029	-0.150037
0.969163	0.191842	-0.154658
0.953995	-0.287509	0.0850359
0.974762	-0.220694	0.0336732
0.99006	-0.140118	0.0121992
0.996441	-0.0567934	-0.0622896
0.995548	-0.0939554	0.00757101
0.993204	0.0097186	-0.115976
0.971689	-0.203609	0.119849
0.994034	-0.107824	0.0164705
0.953294	0.268342	-0.138646
0.976066	0.210284	-0.0554654
0.932397	0.348268	-0.0966699
0.990448	0.137669	0.0077039
0.916981	0.398918	0.00315642
0.995614	-0.0930405	0.00985915
0.993839	0.0392006	0.103673
0.999232	-0.0112043	0.0375527
0.982145	0.0628193	0.177329
0.965034	0.168184	0.201057
0.970972	-0.22592	-0.0785719
0.986789	-0.155784	-0.0444755
0.996288	-0.0852363	0.0120579
0.995873	0.0785019	0.0455489
0.993618	-0.111996	0.013395
0.994503	-0.0714385	0.0765587
0.989451	-0.0173713	0.143822
0.991488	-0.130077	0.00557748
0.983401	-0.0803981	0.162663
0.971216	-0.203948	-0.123064
0.957983	0.0711193	0.277868
0.953562	-0.29027	-0.0803936
0.975391	-0.219729	-0.0182066
0.974762	0.210565	0.074174
0.949002	0.259624	0.178859
0.932143	0.343543	0.114396
0.916564	0.277269	0.288153
0.873168	0.465381	0.144908
0.77143	0.0482311	0.634483
0.710713	0.215933	0.669522
0.826233	0.191106	0.529923
0.584941	0.19679	0.786841
0.671984	0.412036	0.615356
0.831328	-0.0647017	0.552003
0.713588	-0.147433	0.684876
0.906991	0.134141	0.399217
0.869696	0.2672	0.415009
0.599305	-0.240494	0.763542
0.475772	-0.36144	0.801874
0.53044	-0.0598334	0.845609
0.446994	-0.61422	0.65033
0.347295	-0.53554	0.769794
0.681437	-0.343075	0.646485
0.467544	0.1722	0.867035
0.952982	-0.0565644	0.297702
0.903159	-0.043719	0.427075
0.931843	0.0241386	0.362058
0.86804	-0.161691	0.469429
0.967363	-0.125782	0.219974
0.839919	0.395716	0.37141
0.744389	0.502088	0.440218
0.812328	0.513238	0.276965
0.635557	0.599855	0.486047
0.785622	0.607218	0.118675
0.263625	0.964508	0.0150617
0.409127	0.847585	-0.337957
0.399824	0.832028	0.38454
0.422417	0.497951	-0.75737
0.540045	0.741446	-0.398258
0.00756402	-0.519596	0.854379
0.0179146	-0.494517	-0.868983
0.404399	0.455128	0.793297
0.528094	0.721747	0.447435
0.156496	-0.415548	-0.896007
0.27928	-0.416555	-0.86515
0.330632	0.0688068	-0.941248
0.270711	-0.73612	-0.620357
0.0532505	-0.925176	-0.375783
0.253595	-0.490612	0.833661
0.152137	-0.43067	0.889594
0.312316	0.00184898	0.949977
0.0562037	-0.904324	0.42313
0.240838	-0.80537	0.541642
0.620478	0.759262	0.196287
0.62437	0.766155	-0.15221
0.711773	0.702127	0.0199191
0.836748	-0.437322	-0.329548
0.913516	-0.320191	-0.250932
0.854776	-0.320233	-0.408423
0.956149	-0.273098	-0.105811
0.965066	-0.216084	-0.148175
0.746551	-0.562775	-0.354888
0.827693	-0.516129	-0.220306
0.786107	-0.293206	-0.544119
0.877184	-0.200262	-0.436399
0.89454	-0.430353	-0.120811
0.94774	-0.318652	-0.0157937
0.952322	-0.299617	-0.0575452
0.583266	-0.56287	-0.585643
0.66791	-0.577324	-0.469673
0.695809	-0.403219	-0.59436
0.937592	-0.145149	-0.315995
0.970968	-0.166866	-0.171396
0.977003	-0.11031	-0.182473
0.976143	-0.156251	0.15077
0.957163	-0.205137	0.204349
0.955633	-0.214092	-0.202314
0.974719	-0.174963	-0.138964
0.887395	-0.395344	0.237136
0.788159	-0.5396	0.296037
0.81448	-0.423022	0.397082
0.779983	-0.601111	0.174045
0.667466	-0.685778	0.29017
0.949217	-0.276869	0.149436
0.942504	-0.319334	0.0985488
0.847151	-0.29049	0.444917
0.739908	-0.408672	0.534344
0.9359	-0.34945	0.0444518
0.928051	-0.372162	-0.0146906
0.86826	-0.488151	0.0885056
0.961596	-0.178404	0.208577
0.957655	-0.224349	0.180455
0.91882	-0.212566	0.332545
0.629585	-0.546067	0.552661
0.57959	-0.719174	0.383228
0.503451	-0.696417	0.51141
0.0188644	-0.0510988	0.998515
0.145616	-0.512033	0.846533
0.120213	-0.400849	0.908223
0.18547	-0.550574	0.813922
0.215243	-0.817996	0.533434
0.0552718	-0.655159	-0.753467
-0.047891	-0.237223	-0.970274
0.134563	-0.987067	0.0871277
0.121448	-0.981197	0.150009
0.121701	-0.00326155	0.992561
0.299364	-0.305407	0.90394
0.177419	-0.34415	0.922
0.18609	-0.9734	0.133655
0.147562	-0.920428	-0.361991
0.143606	-0.989527	0.014652
0.155514	-0.983679	-0.0905076
0.227957	-0.959944	0.16292
0.229929	-0.939892	-0.25246
0.959446	0.120424	0.254876
0.964713	0.112084	0.238256
0.947648	0.185199	0.260123
0.976521	0.0358501	0.212418
0.969788	0.0975935	0.223576
0.951844	0.127962	0.2786
0.968673	0.06043	0.240876
0.977856	-0.00928718	0.209072
0.980842	-0.0707484	0.181506
0.979223	-0.0213375	0.201659
0.981495	-0.116454	0.152006
0.980189	-0.133003	0.146766
0.97648	0.00547195	0.215539
0.981301	-0.0349027	0.18929
0.946425	0.125581	0.297504
0.962005	0.157708	0.222876
0.952367	0.216456	0.214809
0.974792	0.0748237	0.210193
0.960941	0.197607	0.193761
0.970152	-0.117198	0.212297
0.982321	-0.0233905	0.185735
0.9753	-0.0880987	0.202556
0.986063	0.041115	0.16121
0.984038	0.0709359	0.163212
0.946436	-0.208723	0.246359
0.963822	-0.140829	0.226306
0.965466	-0.156646	0.208176
0.979437	-0.0570086	0.19353
0.979192	-0.0773767	0.187604
0.989528	-0.0211668	0.14278
0.987666	0.00970555	0.156275
0.989539	-0.0510172	0.134942
0.993684	0.0363865	0.106155
0.958741	-0.165541	0.23111
0.986704	0.0976395	0.129927
0.905319	-0.333222	0.263363
0.927173	-0.275304	0.254083
0.93967	-0.250986	0.232437
0.916214	-0.290959	0.275489
0.879435	-0.403307	0.252858
0.85877	-0.422462	0.289895
0.952305	-0.219922	0.211539
0.982568	0.0413103	0.181257
0.981161	0.102791	0.163574
0.975921	0.134101	0.172034
0.976567	0.159007	0.145027
0.981039	-0.0284192	0.191716
0.969946	0.160179	0.183157
0.961973	0.218202	0.164302
0.851263	-0.378145	0.36381
0.897233	-0.314326	0.310117
0.900677	-0.307363	0.307096
0.897485	-0.321443	0.301984
0.935599	-0.248585	0.250718
0.808731	-0.442885	0.387049
0.793282	-0.439045	0.421833
0.906719	-0.306251	0.289949
0.935432	-0.237251	0.262066
0.784939	-0.429071	0.446955
0.787214	-0.423438	0.448324
0.852857	-0.375397	0.362921
0.699158	-0.455494	0.551092
0.802836	-0.421054	0.422098
0.714704	-0.496528	0.492604
0.90397	-0.327741	0.274635
0.844172	-0.433481	0.315385
0.826307	-0.442906	0.347925
0.876223	-0.369133	0.309797
0.764318	-0.514242	0.389067
0.808155	-0.50156	0.308745
0.959158	-0.182294	0.216299
0.959831	-0.193924	0.202775
0.978604	-0.119204	0.167706
0.964498	-0.203824	0.167928
0.99151	-0.0676324	0.111057
0.964054	-0.203212	0.171187
0.970221	-0.152435	0.188243
0.974718	-0.117774	0.189879
0.962368	-0.188208	0.196022
0.976672	-0.0883906	0.195702
0.955898	-0.253782	0.147833
0.941356	-0.294597	0.164501
0.979915	-0.0753188	0.184642
0.979366	-0.0219444	0.200897
0.9207	-0.34114	0.189568
0.899722	-0.378419	0.217484
0.937425	-0.280361	0.206475
0.852359	-0.463358	0.242451
0.904454	-0.393519	0.164638
0.974349	-0.173567	0.143241
0.965343	-0.218495	0.142731
0.977417	-0.127533	0.168499
0.94298	-0.31017	0.120762
0.969551	-0.220021	0.107524
0.978271	0.0346266	0.204419
0.978756	0.00416852	0.204988
0.974483	0.0982769	0.201804
0.965193	0.244261	0.0934819
0.956983	0.283149	0.0633291
0.943198	0.323704	0.0747882
0.969587	0.240317	0.0463635
0.94998	0.310368	0.0347809
0.970813	0.205679	0.123363
0.979132	0.170133	0.111151
0.985716	0.13625	0.0989995
0.991249	0.103485	0.081958
0.982158	0.176577	0.0647068
0.995348	0.0666211	0.0695933
0.977868	0.207325	0.0281299
0.951141	0.273208	0.143835
0.962277	0.23686	0.133868
0.99217	-0.0529185	-0.113132
0.996091	0.00912388	-0.087858
0.992719	-0.0790346	-0.090902
0.990275	0.101638	-0.0950013
0.995479	0.0709564	-0.0631462
0.985006	-0.111766	-0.131419
0.990308	-0.0250842	-0.136602
0.982653	-0.162325	-0.0896809
0.992828	-0.103722	-0.0594484
0.987939	0.0572327	-0.143875
0.97848	0.143458	-0.14831
0.984723	0.119713	-0.126451
0.970759	0.168864	-0.17062
0.961311	0.227022	-0.156019
0.987852	-0.00584447	-0.155289
0.978559	0.181445	-0.0974707
0.942417	-0.294755	-0.158019
0.969029	-0.203651	-0.139678
0.966606	-0.226617	-0.119653
0.971659	-0.18143	-0.151529
0.903403	-0.384881	-0.189024
0.909572	-0.370102	-0.188954
0.96646	-0.242558	-0.0843787
0.998767	-0.0470659	-0.0157686
0.998733	0.0416433	-0.0282653
0.999759	0.00313661	0.0217485
0.991595	0.123957	-0.0370632
0.991832	-0.127497	-0.00371474
0.997004	-0.0333897	0.0697752
0.99805	0.0432412	0.0450147
0.967936	-0.191484	-0.162583
0.9805	-0.0975855	-0.170578
0.977682	-0.129818	-0.165181
0.980022	-0.0720772	-0.18537
0.981653	-0.00632983	-0.190572
0.944234	-0.29074	-0.154569
0.95472	-0.256242	-0.151162
0.974804	-0.155396	-0.160027
0.984543	-0.0665703	-0.161997
0.962207	-0.227221	-0.150092
0.966576	-0.203468	-0.155989
0.976109	-0.132574	-0.172152
0.957656	-0.256478	-0.130819
0.971624	-0.169786	-0.164678
0.936225	-0.324768	-0.134198
0.979479	-0.0384359	-0.197848
0.918918	-0.351477	-0.179036
0.93344	-0.3196	-0.16293
0.953233	-0.251967	-0.166913
0.909621	-0.386534	-0.152251
0.872459	-0.445632	-0.200567
0.985458	0.0242622	-0.168179
0.980993	0.0516443	-0.187043
0.977251	0.111638	-0.180326
0.97502	0.0804691	-0.207028
0.96205	0.1956	-0.190263
0.941911	-0.335096	0.0226663
0.963597	-0.266893	0.0157729
0.955705	-0.281053	0.0873953
0.966586	-0.253236	-0.0397782
0.980313	-0.19744	0.00201792
0.914787	-0.403136	0.025413
0.914975	-0.396042	-0.0772687
0.936033	-0.300562	0.183042
0.963504	-0.2356	0.127091
0.906889	-0.399246	-0.134739
0.900011	-0.397086	-0.179732
0.941061	-0.321775	-0.104239
0.849199	-0.474992	-0.230744
0.858347	-0.4771	-0.188722
0.860944	-0.407732	0.304187
0.902044	-0.400565	0.160822
0.902414	-0.358261	0.239369
0.884545	-0.466102	0.018155
0.810593	-0.446084	0.379404
0.979603	-0.173622	0.101163
0.987721	-0.14963	0.0449254
0.990919	-0.106375	0.0822405
0.965068	0.256502	-0.0533829
0.943284	0.324338	-0.0708522
0.957573	0.285934	-0.035992
0.980892	0.189615	-0.0435514
0.971783	0.225039	-0.0706801
0.96998	0.243101	-0.00638398
0.947928	0.317497	-0.0250711
0.961648	0.252423	-0.107315
0.950365	0.278349	-0.139023
0.993066	0.114341	0.0273207
0.988474	0.150787	-0.0134951
0.983298	0.181815	0.0082937
0.959332	0.123619	-0.253774
0.946987	0.185733	-0.262144
0.965398	0.108369	-0.237197
0.970139	0.0590286	-0.235258
0.953746	0.126454	-0.272724
0.975633	0.0310022	-0.217206
0.97025	0.0964103	-0.222081
0.947303	0.123397	-0.29562
0.977138	-0.0920799	-0.191632
0.978331	-0.0171493	-0.206337
0.978401	-0.0335292	-0.20398
0.976284	0.000528097	-0.216493
0.974679	-0.153134	-0.162945
0.963373	0.155269	-0.218642
0.951893	0.218078	-0.215273
0.582993	-0.802399	0.127577
0.598146	-0.769814	0.22273
0.654081	-0.745468	0.12828
0.538532	-0.775263	0.330076
0.619459	-0.72864	0.292153
0.575307	-0.81696	0.0399755
0.509011	-0.848503	0.144746
0.704643	-0.707011	0.0601155
0.718844	-0.68303	0.129356
0.443609	-0.855165	0.26815
0.384249	-0.835175	0.393492
0.458288	-0.810419	0.364956
0.333117	-0.851701	0.404523
0.327603	-0.783204	0.528458
0.440692	-0.885339	0.148204
0.480204	-0.755349	0.445928
0.695046	-0.711264	-0.104954
0.636965	-0.769503	-0.0462619
0.695377	-0.718328	-0.0213554
0.570333	-0.81871	-0.0665855
0.740026	-0.658568	-0.136565
0.686251	-0.705412	-0.177351
0.751728	-0.659371	0.0116603
0.735248	-0.648908	0.195777
0.691989	-0.672884	0.261493
0.7533	-0.609134	0.247982
0.642535	-0.682271	0.348791
0.776191	-0.614885	0.139444
0.80779	-0.536342	0.244567
0.775678	-0.559146	0.29271
0.470334	-0.855402	-0.216966
0.405782	-0.905934	-0.120932
0.454337	-0.886121	-0.0914766
0.35769	-0.921642	-0.150445
0.349617	-0.936888	0.00294849
0.533236	-0.792896	-0.294915
0.493555	-0.803293	-0.333352
0.511675	-0.856035	-0.0734328
0.446115	-0.894285	0.0351562
0.445723	-0.81049	-0.380048
0.39818	-0.805357	-0.43915
0.374987	-0.879067	-0.294324
0.427214	-0.70868	-0.561481
0.355568	-0.785794	-0.506061
0.517781	-0.731528	-0.443588
0.315716	-0.929064	-0.19278
0.637925	-0.739279	-0.215682
0.585294	-0.769869	-0.254426
0.578285	-0.80151	-0.152211
0.601458	-0.718916	-0.348437
0.696413	-0.670645	-0.255429
0.388694	-0.909707	0.146119
0.339183	-0.929239	0.146523
0.335926	-0.897889	0.284517
0.295397	-0.946089	0.132877
0.279429	-0.858943	0.429111
0.867662	-0.496308	0.029008
0.838694	-0.541647	0.0566645
0.880776	-0.466812	0.079494
0.796216	-0.603836	0.0376985
0.806988	-0.583498	0.0911089
0.895033	-0.445922	0.00835288
0.857065	-0.514736	-0.0220471
0.917265	-0.386522	0.0960487
0.890165	-0.437288	0.128007
0.823766	-0.563889	-0.058639
0.781051	-0.616599	-0.0988187
0.785437	-0.618388	-0.0261861
0.776009	-0.608691	-0.165245
0.85404	-0.514214	-0.0787403
0.953242	-0.293212	0.0731875
0.929387	-0.367627	0.0330144
0.938757	-0.33556	0.078325
0.918086	-0.396339	-0.00579594
0.964765	-0.253052	0.0720625
0.864667	-0.476245	0.159816
0.81928	-0.553381	0.150165
0.836685	-0.509584	0.200702
0.542382	-0.652879	0.528745
0.488189	-0.608091	0.626017
0.590638	-0.603248	0.535946
0.388807	-0.602345	0.697143
0.437097	-0.551879	0.710194
0.590511	-0.679584	0.435272
0.504057	-0.708862	0.493398
0.682876	-0.569944	0.456996
0.649959	-0.548543	0.525978
0.421186	-0.72105	0.550172
0.341572	-0.71933	0.604891
0.357311	-0.652922	0.667849
0.278907	-0.710486	0.646081
0.299164	-0.569776	0.765413
0.749899	-0.567854	0.339402
0.676467	-0.630542	0.380539
0.719484	-0.570954	0.395416
0.616854	-0.520787	0.590146
0.502551	-0.518679	0.691675
0.598626	-0.484199	0.638121
0.387242	-0.480538	0.786847
0.603117	-0.452832	0.656653
0.963999	-0.0174974	0.26533
0.964282	-0.0600228	0.257988
0.977266	-0.0788906	0.196791
0.985455	-0.10262	0.135451
0.97658	-0.0667188	0.204547
0.988449	-0.138477	0.0615932
0.988112	-0.1355	0.0726313
0.977518	-0.0929539	0.189255
0.97695	-0.0496759	0.20761
0.946142	-0.0785242	0.314086
0.944808	0.0603946	0.32201
0.977903	-0.124737	0.167767
0.986528	-0.128797	0.100869
0.978554	-0.113325	0.172015
0.99078	-0.133622	0.0223525
0.991248	-0.127001	0.0360425
0.963981	-0.132511	0.230611
0.978577	-0.132233	0.157804
0.963779	-0.0981058	0.248004
0.977743	-0.107117	0.180403
0.987309	-0.13187	0.088497
0.992557	-0.120711	0.0161169
0.991322	-0.130108	0.018798
0.993386	-0.11434	0.0105299
0.992762	-0.106013	-0.0564305
0.978941	-0.13994	0.148631
0.991764	-0.122222	-0.0382782
0.945079	-0.125754	0.301683
0.945374	-0.0985775	0.310726
0.946957	-0.143784	0.287399
0.986387	-0.115206	0.11734
0.990757	-0.128553	0.0432923
0.988905	-0.13903	0.052329
0.989098	-0.14441	-0.0288378
0.985408	-0.169943	-0.00955549
0.976943	-0.0268466	0.211808
0.98316	-0.0806217	0.164002
0.975883	-0.0180031	0.217553
0.98399	-0.142381	0.107198
0.982895	-0.138741	0.121114
0.963837	0.0175211	0.265915
0.977204	-0.0411387	0.20828
0.963637	0.0535773	0.261788
0.976212	-0.00240718	0.216804
0.984558	-0.0907647	0.149691
0.986723	-0.139772	0.08271
0.985917	-0.136774	0.0962338
0.984091	-0.176995	0.0154313
0.97946	-0.196745	0.0441478
0.946066	0.0827856	0.313219
0.946605	0.106328	0.304358
0.981892	-0.063031	0.178647
0.981588	-0.136513	0.133602
0.982001	-0.125665	0.141002
0.977904	-0.196298	0.0719069
0.976897	-0.188442	0.100801
0.963155	-0.0726048	-0.258962
0.963221	-0.0313279	-0.266877
0.945612	-0.0771	-0.316028
0.981929	-0.13594	-0.131663
0.97561	-0.101269	-0.194755
0.975397	-0.0883311	-0.201984
0.975741	-0.116906	-0.185099
0.981525	-0.176597	-0.0736319
0.982038	-0.18004	-0.0564583
0.975483	-0.0737662	-0.207345
0.945339	0.056514	-0.321156
0.983397	-0.155236	-0.093983
0.977147	-0.138339	-0.161385
0.976606	-0.131037	-0.170501
0.977401	-0.145037	-0.15379
0.964321	-0.144133	-0.22206
0.984994	-0.170673	-0.0256235
0.986395	-0.163633	-0.0157884
0.976123	-0.125578	-0.177241
0.963845	-0.107205	-0.243946
0.987447	-0.157698	-0.00889861
0.988217	-0.153046	-0.0018447
0.984972	-0.151478	-0.0829691
0.985646	-0.14936	0.0787033
0.988969	-0.147915	0.00783984
0.982475	-0.175972	0.0614508
0.977749	-0.155383	-0.140937
0.982861	-0.178602	-0.0456696
0.983751	-0.176239	-0.0342587
0.98248	-0.150144	-0.110407
0.980249	-0.193891	0.0389596
0.976759	-0.213951	0.0128857
0.945619	-0.102677	-0.308647
0.946382	-0.128582	-0.296357
0.94686	-0.147375	-0.285897
0.980296	-0.10773	-0.165571
0.975328	-0.0548529	-0.213838
0.975085	-0.037426	-0.218651
0.975869	-0.0608438	-0.20971
0.963532	0.00551655	-0.267535
0.978213	-0.164636	-0.126471
0.980673	-0.161816	-0.109979
0.97615	-0.019831	-0.216192
0.964297	0.043872	-0.261164
0.980373	-0.17064	-0.0987437
0.980318	-0.17756	-0.0863081
0.980795	-0.124151	-0.150423
0.97671	-0.213831	-0.0177372
0.972265	-0.228104	-0.0516628
0.975406	-0.160132	-0.151459
0.977055	-0.160106	-0.14046
0.979891	-0.0869302	-0.179602
0.967779	-0.237135	-0.0846825
0.964453	-0.232855	-0.124936
0.946275	0.10544	-0.305688
0.945352	0.0829145	-0.315332
0.439932	-0.842106	-0.311958
0.543514	-0.793493	-0.273791
0.46587	-0.795765	-0.386941
0.606933	-0.772779	-0.185594
0.643498	-0.728518	-0.234888
0.350441	-0.869616	-0.347792
0.434706	-0.871201	-0.228121
0.389679	-0.769733	-0.505629
0.522207	-0.742189	-0.420065
0.512961	-0.850107	-0.119117
0.590635	-0.806359	-0.0305801
0.59038	-0.7983	-0.119036
0.588704	-0.805785	0.0643255
0.658627	-0.751472	0.038721
0.437704	-0.89136	-0.117867
0.675706	-0.729516	-0.10596
0.196308	-0.75778	-0.622281
0.27353	-0.832019	-0.482624
0.280671	-0.76876	-0.574658
0.283309	-0.88763	-0.363109
0.135872	-0.647931	-0.749482
0.146607	-0.75159	-0.643132
0.330361	-0.711487	-0.6202
0.636228	-0.691197	-0.342724
0.686176	-0.677161	-0.265736
0.733652	-0.618774	-0.280845
0.735746	-0.648913	-0.193878
0.594985	-0.683615	-0.422686
0.789141	-0.550619	-0.272166
0.813884	-0.533009	-0.231289
0.286701	-0.955139	-0.0742406
0.354424	-0.933952	0.0460032
0.332427	-0.938042	-0.0978242
0.385319	-0.90435	0.18352
0.431115	-0.891091	0.14176
0.22671	-0.950519	-0.212404
0.257525	-0.965707	-0.0330426
0.302969	-0.922056	-0.240879
0.382503	-0.917456	-0.109384
0.287405	-0.947513	0.140065
0.32099	-0.896923	0.30413
0.346898	-0.906653	0.240087
0.287509	-0.878827	0.38079
0.355344	-0.81734	0.453526
0.2311	-0.972701	0.0210996
0.419846	-0.850189	0.317661
0.173418	-0.834658	-0.522754
0.197925	-0.904626	-0.377461
0.231586	-0.894438	-0.382555
0.17595	-0.918884	-0.35312
0.117907	-0.73379	-0.669067
0.45278	-0.891606	-0.00542076
0.473412	-0.873939	0.110056
0.52678	-0.844957	0.0924653
0.503286	-0.83578	0.21949
0.602347	-0.783307	0.153653
0.602271	-0.649815	-0.463692
0.567254	-0.654637	-0.499673
0.719347	-0.608939	-0.334265
0.423487	-0.680023	-0.598521
0.570228	-0.669462	-0.476089
0.729024	-0.663109	-0.169737
0.454633	-0.634757	-0.624814
0.827952	-0.545114	-0.131707
0.797572	-0.549964	-0.247826
0.241735	-0.575337	-0.781378
0.156214	-0.585279	-0.795642
0.272919	-0.648252	-0.710834
0.0791373	-0.523502	-0.848341
0.276608	-0.546787	-0.790261
0.803433	-0.493607	0.332936
0.800409	-0.571206	0.181851
0.849074	-0.523724	0.069185
0.702824	-0.52702	0.477794
0.69228	-0.455154	0.559985
0.782699	-0.554562	-0.282566
0.687046	-0.623819	-0.372581
0.782085	-0.553208	-0.286887
0.805028	-0.58288	-0.110365
0.837758	-0.540295	-0.0790044
0.856711	-0.503014	-0.114114
0.822624	-0.568073	-0.0241609
0.868105	-0.493678	-0.0517226
0.771625	-0.618224	-0.149648
0.743379	-0.660355	-0.106387
0.882617	-0.450336	-0.134851
0.901508	-0.41602	-0.119209
0.727849	-0.684284	-0.044614
0.717955	-0.695824	0.0192223
0.771569	-0.636142	0.00211852
0.715108	-0.693073	0.0909454
0.811077	-0.583987	0.0333703
0.840275	-0.507169	-0.19162
0.80562	-0.566412	-0.17365
0.864239	-0.477489	-0.158412
0.922503	-0.371524	-0.104684
0.907835	-0.411723	-0.0795038
0.939061	-0.328734	-0.100487
0.895394	-0.44393	-0.0345653
0.94785	-0.299724	-0.108378
0.818729	0.190929	-0.541506
0.793658	0.26828	-0.546015
0.765647	0.209076	-0.608336
0.818964	0.322559	-0.474609
0.766547	0.353505	-0.536135
0.842496	0.119286	-0.525329
0.861995	0.171061	-0.477182
0.739289	0.118496	-0.66288
0.707571	0.199121	-0.678007
0.879702	0.207192	-0.428014
0.900567	0.236147	-0.364984
0.862696	0.280704	-0.420668
0.93174	0.191388	-0.308596
0.91857	0.260231	-0.297506
0.900054	0.138647	-0.413135
0.843658	0.354605	-0.403108
0.80145	-0.021647	-0.59767
0.820648	0.0544135	-0.568837
0.771212	0.0480768	-0.63476
0.867254	0.0526766	-0.495071
0.783675	-0.0953119	-0.613815
0.830752	-0.0768556	-0.551311
0.712357	0.013443	-0.701688
0.672409	0.287524	-0.682053
0.70828	0.374952	-0.598122
0.645354	0.38278	-0.661057
0.742168	0.430871	-0.513359
0.641268	0.174853	-0.747129
0.584297	0.378391	-0.717926
0.626073	0.485018	-0.610566
0.942894	-0.00152759	-0.333088
0.952762	0.0195414	-0.303088
0.928312	0.0371113	-0.369945
0.97177	0.00559051	-0.235864
0.962762	0.0478492	-0.266084
0.930515	-0.0389249	-0.36418
0.954452	-0.0375094	-0.295997
0.898991	0.0454307	-0.435605
0.9155	0.0865915	-0.39289
0.970671	-0.0469836	-0.235776
0.983669	-0.0612842	-0.169233
0.978146	-0.0252693	-0.20638
0.98843	-0.0857165	-0.125133
0.991628	-0.0781327	-0.102811
0.964579	-0.0649448	-0.255674
0.983825	-0.0120423	-0.178726
0.868917	-0.0533026	-0.49208
0.902357	-0.0444411	-0.428691
0.884665	0.00077694	-0.466227
0.917314	-0.0831367	-0.389389
0.853778	-0.124004	-0.505655
0.92955	0.117839	-0.349358
0.954402	0.0995751	-0.281429
0.942945	0.141891	-0.3012
0.972591	0.0621285	-0.224069
0.955838	0.151179	-0.252028
0.581592	-0.193901	-0.790034
0.598081	-0.0643899	-0.798845
0.532449	-0.115765	-0.838508
0.654493	-0.0174262	-0.755867
0.619776	0.0618882	-0.782335
0.569014	-0.307076	-0.762841
0.628171	-0.238367	-0.740664
0.46755	-0.182116	-0.865003
0.494639	-0.0227006	-0.868802
0.68558	-0.181214	-0.705083
0.73774	-0.136475	-0.661146
0.696187	-0.0911798	-0.712046
0.774189	-0.179902	-0.60685
0.671944	-0.280885	-0.68527
0.442509	-0.467746	-0.765114
0.513454	-0.377277	-0.770732
0.455434	-0.334719	-0.82495
0.560164	-0.411689	-0.718839
0.382554	-0.564113	-0.73173
0.448714	-0.576044	-0.683249
0.409087	-0.260052	-0.874655
0.515922	0.123406	-0.8477
0.582453	0.155588	-0.797835
0.548111	0.26593	-0.793004
0.450246	0.0854302	-0.888809
0.523751	0.387546	-0.758612
0.798664	0.477124	-0.366727
0.830268	0.477169	-0.288035
0.782262	0.536958	-0.31582
0.875331	0.410044	-0.256243
0.858068	0.46366	-0.22077
0.770565	0.465402	-0.435465
0.82434	0.410947	-0.389341
0.731864	0.594759	-0.332621
0.764733	0.594005	-0.249682
0.866183	0.360893	-0.345663
0.905931	0.308653	-0.289866
0.890936	0.35857	-0.278676
0.936049	0.255213	-0.242237
0.912816	0.345178	-0.218216
0.666071	0.540289	-0.514234
0.717416	0.507013	-0.477757
0.697009	0.580848	-0.42047
0.599664	0.583855	-0.54728
0.681718	0.651883	-0.332129
0.798433	0.576064	-0.175086
0.843733	0.506973	-0.176328
0.830278	0.545751	-0.11311
0.885969	0.433625	-0.1644
0.751153	0.63972	-0.162874
0.817312	0.574646	-0.0422143
0.859671	0.506556	-0.0660738
0.998287	-0.0554541	-0.0186541
0.998067	0.024264	-0.0572128
0.998943	-0.0202107	-0.0412858
0.996005	0.0700583	-0.0553735
0.990838	0.103298	-0.087008
0.992105	-0.123996	0.0187718
0.996303	-0.0859079	-7.19982e-05
0.998069	-0.0585486	-0.0207681
0.99787	0.0128415	-0.0639548
0.999035	-0.0438146	-0.00292154
0.999991	0.00333686	0.00275627
0.998968	0.0358884	-0.0278214
0.999154	-0.0389771	0.0131393
0.999166	0.0407215	0.00303895
0.992228	-0.122306	0.0228938
0.992226	0.113608	-0.0508109
0.981053	-0.18507	0.0573045
0.98715	-0.156759	0.0310017
0.992101	-0.124658	0.013962
0.979166	-0.194599	0.0580108
0.973116	-0.210074	0.094411
0.961472	-0.253478	0.106395
0.995678	-0.0928674	0.00133503
0.990267	0.0778493	-0.115369
0.984699	0.130228	-0.115792
0.977073	0.144596	-0.156271
0.978217	0.170393	-0.118567
0.994144	0.0301578	-0.103769
0.968372	0.149873	-0.199484
0.959019	0.206642	-0.193857
0.944337	-0.321016	0.0719516
0.957426	-0.285586	0.0421364
0.966224	-0.250539	0.0603521
0.949687	-0.31262	0.0190469
0.968674	-0.247455	0.0208904
0.97223	-0.223859	0.068231
0.980557	-0.190786	0.0459185
0.952373	-0.281739	0.11666
0.961404	-0.259824	0.0905262
0.987922	-0.152737	0.0260961
0.983409	-0.180437	0.0186632
0.993678	-0.110456	0.0200958
0.979004	-0.203745	0.00625996
0.997417	-0.070749	0.0123699
0.997039	-0.0740507	-0.0207244
0.997846	-0.0393685	-0.0524682
0.995388	-0.0237957	-0.0929363
0.997618	-0.065072	-0.0228917
0.996526	-0.0100927	-0.0826712
0.994414	-0.104915	0.0115424
0.991653	-0.122304	0.0408233
0.990734	-0.0158478	-0.134892
0.986979	0.0200566	-0.159595
0.986495	-0.153766	0.0564264
0.981083	-0.1766	0.0792999
0.991975	-0.123136	0.0286942
0.962019	-0.233336	0.141682
0.979178	-0.177612	0.098305
0.994468	-0.0831924	-0.0641266
0.995555	-0.0903626	-0.0265333
0.993694	-0.0462935	-0.102126
0.990808	-0.125006	0.0517076
0.994839	-0.0984591	-0.024499
0.982819	0.0598657	-0.174594
0.989581	0.0501712	-0.134952
0.975553	0.106114	-0.192448
0.964319	0.248188	-0.0921512
0.957185	0.281078	-0.0692223
0.943004	0.311656	-0.116681
0.969355	0.24386	-0.0297256
0.951021	0.305865	-0.0447883
0.971053	0.212058	-0.109947
0.981668	0.176133	-0.0728417
0.928866	0.333157	-0.161907
0.918195	0.36974	-0.142167
0.988466	0.146014	-0.0401784
0.993859	0.110412	-0.0072581
0.983551	0.179616	-0.0191309
0.997521	0.068463	0.0162971
0.9781	0.208127	0.0020049
0.949849	0.247761	-0.190792
0.960244	0.231503	-0.156004
0.941051	0.287308	-0.178543
0.906149	0.406662	-0.116276
0.926075	0.372999	-0.0570604
0.895221	0.440597	-0.0667322
0.941318	0.337517	0.00188294
0.88482	0.465921	0.00330194
0.998123	-0.0232021	0.056669
0.997808	0.0156427	0.0642953
0.998229	-0.0516828	0.0294447
0.990601	0.087633	0.10502
0.995551	0.0609956	0.0718139
0.997193	-0.0646273	0.0377995
0.995779	-0.00413358	0.091689
0.991835	-0.127041	-0.0111749
0.996181	-0.0872243	0.00384531
0.98837	0.054897	0.141811
0.973945	0.114634	0.195677
0.983422	0.104107	0.148466
0.96331	0.120658	0.239741
0.952555	0.173768	0.249888
0.992094	0.00465771	0.125412
0.976054	0.157762	0.149767
0.979717	-0.189859	-0.0641001
0.991906	-0.126359	-0.012524
0.986595	-0.159568	-0.0341954
0.994778	-0.100734	0.0164372
0.961789	-0.249091	-0.11365
0.97237	-0.211335	-0.0991638
0.979599	-0.19525	-0.0475619
0.998706	-0.047661	0.0177436
0.998485	0.033496	0.0436442
0.999661	-0.00351984	0.0257848
0.991485	0.108424	0.0721267
0.992087	-0.125456	-0.004848
0.9988	-0.0455566	0.0179915
0.998771	0.0384656	0.0312622
0.994853	-0.0922149	0.0419873
0.992726	-0.0476743	0.110555
0.994466	-0.0653738	0.0822383
0.986892	-0.0456263	0.1548
0.981864	-0.0122469	0.189189
0.990188	-0.137493	-0.0249544
0.993085	-0.117187	0.00703129
0.995144	-0.085038	0.0495657
0.992973	-0.0316909	0.114019
0.993596	-0.104399	0.0432142
0.99113	-0.103177	0.0837598
0.99032	-0.0715958	0.118909
0.990799	-0.1279	0.0442641
0.985839	-0.110521	0.126122
0.988685	-0.146106	-0.0339948
0.979039	-0.0477806	0.197988
0.980159	-0.180215	-0.0825302
0.985886	-0.156462	-0.0595672
0.991112	-0.131751	-0.0183929
0.979243	-0.178754	-0.0955566
0.962088	-0.233287	-0.141296
0.986423	0.0240302	0.162458
0.976481	0.0309717	0.21337
0.971108	0.0782969	0.225432
0.964785	0.0309926	0.261209
0.949436	0.120554	0.289893
0.943013	-0.3256	-0.0686407
0.965427	-0.256439	-0.046795
0.957779	-0.285659	-0.0325375
0.972604	-0.226911	-0.050516
0.981573	-0.189784	-0.0222863
0.949019	-0.314462	-0.0218181
0.969219	-0.24603	-0.00917825
0.951729	-0.283016	-0.118797
0.962972	-0.256883	-0.0818274
0.983591	-0.180408	-0.00146324
0.98844	-0.151421	-0.0075707
0.993748	-0.111418	0.00716843
0.962193	0.243124	0.12278
0.940405	0.305243	0.149882
0.955535	0.280945	0.0895676
0.92496	0.317083	0.209541
0.91494	0.362447	0.177529
0.980044	0.171854	0.0998982
0.969464	0.200919	0.140611
0.96894	0.244583	0.0365252
0.948706	0.312206	0.0498442
0.957849	0.211644	0.194249
0.942787	0.221465	0.24921
0.93292	0.27229	0.235621
0.92727	0.223517	0.300351
0.906824	0.326269	0.266868
0.993443	0.109004	0.0344914
0.987586	0.143508	0.0638716
0.983212	0.179678	0.0317716
0.923792	0.377642	0.0632103
0.905368	0.403958	0.130868
0.895551	0.439288	0.0708099
0.88243	0.425742	0.200151
0.860646	0.503291	0.0773813
0.742035	0.125324	0.658542
0.771967	0.208131	0.600624
0.800201	0.128322	0.585843
0.747107	0.295456	0.595431
0.802761	0.269391	0.531981
0.709199	0.0225056	0.704649
0.677252	0.109626	0.727539
0.826357	0.063245	0.559584
0.848461	0.1204	0.51538
0.648466	0.213317	0.730744
0.629972	0.316209	0.709329
0.691477	0.309088	0.652935
0.566289	0.319284	0.759851
0.610365	0.437336	0.660448
0.613585	0.083498	0.785201
0.72789	0.383928	0.568133
0.777521	-0.0969092	0.621345
0.741989	-0.0498012	0.66856
0.800511	-0.0182154	0.599041
0.677016	-0.0910331	0.730317
0.807731	-0.147543	0.570791
0.747442	-0.198034	0.634124
0.851823	0.000160129	0.523829
0.868733	0.163314	0.46758
0.847404	0.234402	0.476405
0.887578	0.19845	0.41572
0.827208	0.312279	0.467129
0.887834	0.097221	0.449776
0.924184	0.160358	0.346656
0.905824	0.224483	0.359291
0.539412	-0.2971	0.787887
0.499718	-0.209362	0.840505
0.564116	-0.163128	0.809421
0.435917	-0.286436	0.853189
0.465576	-0.119228	0.87694
0.580874	-0.357286	0.73139
0.517425	-0.425724	0.742314
0.623728	-0.121964	0.772067
0.582577	-0.032931	0.812108
0.462084	-0.494859	0.73593
0.394368	-0.581864	0.711272
0.409057	-0.446803	0.795638
0.387	-0.697913	0.602618
0.335313	-0.670048	0.66227
0.507812	-0.532546	0.677142
0.37075	-0.3697	0.851978
0.696652	-0.245868	0.673963
0.641487	-0.295947	0.70775
0.65996	-0.193701	0.725901
0.624563	-0.401748	0.669716
0.731634	-0.289668	0.617093
0.552301	0.0701077	0.830692
0.493702	0.0453727	0.868447
0.528681	0.189536	0.827389
0.433662	-0.0058784	0.901056
0.511166	0.326405	0.795091
0.929982	-0.0482489	0.364426
0.916456	-0.00605031	0.40009
0.942783	-0.0169444	0.332977
0.886789	-0.000865766	0.462174
0.901246	0.0410465	0.43136
0.942206	-0.0890124	0.322993
0.91616	-0.0879398	0.391047
0.961692	-0.0309467	0.272382
0.954317	0.00579163	0.298741
0.887181	-0.0964436	0.451229
0.852473	-0.118675	0.509123
0.870358	-0.0450627	0.490353
0.831379	-0.196696	0.51973
0.90325	-0.134383	0.407529
0.975394	-0.103215	0.194817
0.960855	-0.0948366	0.260314
0.970053	-0.0670714	0.233448
0.951275	-0.123788	0.282405
0.979407	-0.131933	0.152828
0.945674	0.0506078	0.321153
0.91906	0.0773535	0.386452
0.934501	0.107691	0.33928
0.796745	0.44541	0.40842
0.778296	0.517194	0.356042
0.825798	0.454621	0.333732
0.728708	0.577753	0.367677
0.764941	0.580397	0.279291
0.811918	0.379697	0.443418
0.763986	0.423389	0.486895
0.869556	0.390164	0.302729
0.853413	0.450891	0.261502
0.707031	0.469128	0.529175
0.652664	0.511771	0.558677
0.691421	0.557064	0.460018
0.597799	0.54149	0.591122
0.677785	0.632233	0.375352
0.892363	0.282037	0.352339
0.855797	0.332852	0.396007
0.882706	0.336892	0.327619
0.842267	0.497917	0.206555
0.800096	0.566622	0.196941
0.832399	0.537959	0.133088
0.74866	0.632077	0.199966
0.818418	0.571698	0.0579093
0.332724	0.913547	-0.233936
0.402765	0.914759	0.0315582
0.332303	0.900228	0.281362
0.470613	0.87521	-0.11194
0.464264	0.867804	0.177128
0.239482	0.706568	-0.66589
0.333502	0.705919	-0.624864
0.239456	0.674361	0.698497
0.337665	0.674032	0.657011
0.410562	0.685484	-0.60129
0.482301	0.656804	-0.579651
0.473765	0.797981	-0.372522
0.491485	0.501351	-0.712103
0.544832	0.629017	-0.554524
0.344494	0.45167	-0.822994
0.535292	0.821291	-0.197341
0.155361	0.088865	-0.983853
-0.0436703	-0.940874	0.335931
-0.0503911	-0.956545	-0.287197
0.149499	0.069579	0.986311
0.400884	0.656917	0.638555
0.465141	0.775666	0.426599
0.475225	0.626557	0.617728
0.531686	0.806962	0.257142
0.338543	0.410399	0.846736
0.477051	0.462653	0.747244
0.538243	0.596628	0.595256
0.222639	-0.384848	-0.895725
0.29892	-0.183834	-0.936404
0.244776	-0.125639	-0.961405
0.35435	-0.236111	-0.904813
0.376503	-0.0187381	-0.926226
0.14872	-0.65216	-0.74335
0.200656	-0.622604	-0.756374
0.18712	-0.028879	-0.981912
0.288925	0.190557	-0.938195
0.26452	-0.598469	-0.756217
0.32614	-0.579014	-0.747245
0.334271	-0.42203	-0.842706
0.326858	-0.704595	-0.629849
0.210475	-0.77052	-0.601663
0.0147292	-0.816857	-0.576652
0.0781475	-0.72168	-0.687802
0.0883804	-0.414655	-0.905677
0.106148	-0.865452	-0.489618
0.01992	-0.978436	-0.205588
0.373498	0.296383	-0.879009
0.408848	0.184428	-0.893773
0.448658	0.355645	-0.819891
0.203629	-0.452438	0.868237
0.220819	-0.172589	0.959923
0.277842	-0.267171	0.922726
0.191837	-0.060979	0.979531
0.272666	0.135361	0.952539
0.193401	-0.658752	0.727078
0.13446	-0.669994	0.730088
0.32403	-0.322177	0.889498
0.355142	-0.115157	0.927692
0.0741123	-0.714726	0.695467
0.0087505	-0.803887	0.594717
0.0701457	-0.434358	0.898005
0.0241496	-0.959118	0.281973
0.100374	-0.865725	0.490352
0.289653	-0.673262	0.680309
0.246196	-0.672954	0.69751
0.298042	-0.512909	0.805043
0.189949	-0.826403	0.530073
0.280118	-0.796253	0.536204
0.391396	0.106047	0.914092
0.348792	0.243239	0.905085
0.437303	0.293424	0.850099
0.621388	0.782905	0.0306076
0.665973	0.743745	-0.0576472
0.667935	0.737966	0.0962798
0.672742	0.710245	-0.207294
0.716924	0.687763	-0.114029
0.577249	0.805683	0.132881
0.578662	0.812039	-0.0757842
0.669512	0.699758	0.249185
0.709114	0.687655	0.155846
0.578775	0.770529	-0.26703
0.589272	0.687588	-0.424242
0.631635	0.711198	-0.308601
0.585878	0.658476	0.472394
0.578184	0.754049	0.31163
0.627636	0.693069	0.354582
0.748226	0.658736	0.0789012
0.749476	0.660884	-0.0389599
0.783545	0.62115	0.0151807
0.877668	-0.377107	-0.295784
0.885637	-0.323186	-0.333464
0.845161	-0.381982	-0.373888
0.922378	-0.268344	-0.277869
0.894444	-0.270196	-0.356321
0.869326	-0.422127	-0.257063
0.906818	-0.358175	-0.222244
0.800978	-0.442812	-0.40293
0.811157	-0.379579	-0.444908
0.934619	-0.308126	-0.177611
0.960052	-0.250357	-0.124987
0.941863	-0.267893	-0.2028
0.974076	-0.219102	-0.0563124
0.975057	-0.208564	-0.0759224
0.932071	-0.331785	-0.145474
0.949732	-0.220774	-0.221965
0.786974	-0.545161	-0.288915
0.830168	-0.48401	-0.276685
0.792943	-0.497987	-0.351069
0.863983	-0.457708	-0.20985
0.743538	-0.605404	-0.283966
0.784584	-0.57894	-0.221938
0.752255	-0.507094	-0.420675
0.823813	-0.309871	-0.474671
0.867558	-0.260811	-0.423462
0.835149	-0.240021	-0.49489
0.904883	-0.217621	-0.365825
0.774322	-0.365293	-0.516708
0.79922	-0.217863	-0.560163
0.843245	-0.185156	-0.504634
0.924937	-0.374246	-0.0665663
0.949918	-0.310113	-0.0385403
0.927139	-0.362551	-0.0947154
0.966133	-0.257387	0.0184383
0.968724	-0.248119	-0.00344379
0.891838	-0.445036	-0.0810436
0.920925	-0.388366	-0.032702
0.898908	-0.410306	-0.15367
0.93027	-0.3462	-0.121419
0.943787	-0.330306	0.0127775
0.964203	-0.259181	0.0560166
0.964617	-0.261069	0.0368301
0.822701	-0.542009	-0.17143
0.856674	-0.50003	-0.126808
0.861401	-0.480992	-0.163202
0.95494	-0.285274	-0.0819028
0.970592	-0.239892	-0.0200574
0.973086	-0.227624	-0.0359401
0.624741	-0.576359	-0.526792
0.682456	-0.49728	-0.535693
0.639385	-0.478636	-0.601743
0.716743	-0.506263	-0.47956
0.73064	-0.430459	-0.529972
0.571347	-0.65108	-0.499658
0.614781	-0.652822	-0.442569
0.602844	-0.45229	-0.657277
0.660845	-0.376792	-0.649085
0.654599	-0.646463	-0.3919
0.698767	-0.628356	-0.341897
0.706049	-0.573271	-0.415759
0.483698	-0.619989	-0.617778
0.52877	-0.640722	-0.556666
0.544767	-0.530327	-0.649601
0.711039	-0.323003	-0.624574
0.745167	-0.340586	-0.573347
0.759594	-0.264089	-0.594368
0.956938	-0.156331	-0.244603
0.974663	-0.13595	-0.177623
0.960944	-0.121799	-0.2485
0.983139	-0.149843	-0.104806
0.987091	-0.121423	-0.104443
0.934081	-0.182749	-0.306749
0.953804	-0.189667	-0.232992
0.940857	-0.108206	-0.32106
0.962458	-0.0955671	-0.254049
0.969268	-0.186005	-0.161002
0.978818	-0.185763	-0.0860633
0.981299	-0.16521	-0.0987861
0.88094	-0.150056	-0.448808
0.909952	-0.16713	-0.379545
0.912724	-0.127511	-0.388171
0.978895	-0.0884477	-0.184235
0.988643	-0.102371	-0.110023
0.988394	-0.094127	-0.119237
0.960135	-0.17184	0.220483
0.946898	-0.200536	0.251334
0.967591	-0.177332	0.179779
0.971003	-0.153141	0.183581
0.953099	-0.16019	0.256791
0.981615	-0.150119	0.117882
0.973407	-0.179366	0.142501
0.991018	-0.125575	0.0459796
0.983014	-0.141969	0.116309
0.987371	-0.132607	0.0866865
0.963971	-0.21112	0.161828
0.952897	-0.241227	0.18384
0.947329	-0.207208	-0.244196
0.960327	-0.181081	-0.212088
0.966243	-0.191165	-0.172717
0.952594	-0.167333	-0.254097
0.969656	-0.165534	-0.179906
0.972991	-0.191355	-0.129122
0.980139	-0.171097	-0.100263
0.951968	-0.243398	-0.185779
0.96426	-0.211579	-0.159488
0.98547	-0.155683	-0.06791
0.981687	-0.160958	-0.101898
0.988327	-0.149931	-0.0270208
0.842539	-0.462494	0.276091
0.797274	-0.489748	0.352846
0.850333	-0.416789	0.321281
0.739512	-0.56389	0.367629
0.75946	-0.494123	0.423159
0.880619	-0.425549	0.208371
0.835519	-0.498003	0.232166
0.897665	-0.345201	0.273923
0.866247	-0.35202	0.354538
0.780373	-0.577691	0.239354
0.721738	-0.651261	0.234421
0.729374	-0.614354	0.300968
0.722835	-0.672286	0.159815
0.660461	-0.72183	0.206768
0.83255	-0.524223	0.179029
0.676442	-0.640294	0.363937
0.94475	-0.30245	0.126377
0.916113	-0.361154	0.174085
0.922035	-0.329102	0.203821
0.91502	-0.379242	0.137529
0.965342	-0.250094	0.0746247
0.964532	-0.258333	0.0542454
0.930842	-0.28746	0.225612
0.830246	-0.357111	0.427976
0.776914	-0.420762	0.468363
0.795802	-0.3465	0.496626
0.719852	-0.489444	0.492197
0.877568	-0.296779	0.37656
0.81602	-0.26888	0.511678
0.761544	-0.325011	0.56073
0.932766	-0.360101	0.0165719
0.902238	-0.42966	0.0368525
0.907357	-0.413977	0.072983
0.895618	-0.44482	-0.00208728
0.859316	-0.509475	0.0448543
0.954442	-0.298133	-0.0125188
0.951837	-0.304528	-0.0356331
0.910967	-0.398804	0.105327
0.873575	-0.469621	0.127763
0.94805	-0.312329	-0.0604382
0.947407	-0.307912	-0.0872382
0.924789	-0.377956	-0.0437512
0.963934	-0.264498	0.0295371
0.957736	-0.28741	0.0117604
0.938268	-0.338308	0.0721213
0.829244	-0.542528	0.134228
0.820514	-0.565402	0.0841308
0.772023	-0.623907	0.121328
0.958431	-0.205212	0.198239
0.938655	-0.225111	0.261249
0.942642	-0.192496	0.27271
0.937041	-0.25089	0.242916
0.910767	-0.256869	0.323299
0.973801	-0.186315	0.130377
0.972127	-0.20208	0.118882
0.947568	-0.153322	0.28037
0.925625	-0.167192	0.339506
0.969357	-0.221428	0.10638
0.967144	-0.238282	0.0886292
0.954351	-0.249354	0.16443
0.977388	-0.151819	0.147184
0.975902	-0.168528	0.138611
0.964696	-0.150028	0.216456
0.894879	-0.191639	0.40307
0.885938	-0.249251	0.391136
0.857479	-0.225946	0.462253
0.60374	-0.639811	0.475541
0.539673	-0.714472	0.445289
0.569959	-0.617659	0.54189
0.522508	-0.783132	0.337179
0.475516	-0.786558	0.393967
0.662704	-0.564834	0.491717
0.63803	-0.647764	0.416317
0.594856	-0.512854	0.618973
0.534756	-0.587871	0.606996
0.622516	-0.707742	0.334028
0.605053	-0.755307	0.251838
0.565167	-0.77168	0.291712
0.71231	-0.38224	0.588649
0.685855	-0.480833	0.546263
0.656017	-0.443344	0.610809
0.47651	-0.660228	0.580549
0.444002	-0.769078	0.459763
0.416481	-0.740743	0.527109
0.110789	-0.250141	0.96185
0.144207	-0.502078	0.852714
0.0413163	0.00257727	0.999143
0.172861	-0.736193	0.654324
0.166105	-0.781017	0.602014
0.08806	-0.0605083	0.994276
0.117563	-0.314718	0.941877
0.0124794	-0.325176	-0.945571
-0.318242	0.879859	-0.352946
0.155331	-0.522037	0.83866
0.201485	-0.684595	0.700524
0.181599	-0.696623	0.694074
0.230108	-0.693641	0.682578
0.240713	-0.797396	0.553369
0.1369	-0.358357	0.923492
0.196486	-0.856079	0.47804
0.0272227	-0.450737	-0.892242
0.0774607	-0.41254	-0.90764
0.0311205	-0.443422	-0.895773
0.0686997	0.0766149	0.994691
0.0811233	-0.63122	-0.77135
0.0384824	-0.468974	-0.882373
0.0840059	-0.66331	-0.743615
0.173948	-0.766753	0.617925
0.151378	-0.85881	0.489418
0.125271	-0.963555	0.236365
0.153249	-0.944219	0.291489
0.094375	-0.858953	-0.503282
0.0751275	-0.983605	0.16394
0.0639716	-0.997418	0.0326464
0.203414	-0.165275	0.965043
0.20376	-0.299219	0.932175
0.13624	-0.173175	0.975423
0.301395	-0.400963	0.865095
0.251839	-0.436449	0.863764
0.461413	-0.309065	0.831611
0.419133	-0.304928	0.855188
0.0748515	-0.0455177	0.996155
0.121934	-0.254337	0.959398
0.471525	-0.371055	0.799989
0.53839	-0.422651	0.729042
0.390843	-0.397884	0.830018
0.0293453	-0.334553	-0.94192
0.167429	-0.43452	-0.884963
0.0186841	0.254358	0.96693
0.180004	-0.438478	0.880531
0.236374	-0.500413	0.832895
0.228495	-0.591468	0.773276
0.164064	-0.978605	-0.12416
0.154895	-0.970488	-0.184825
0.163112	-0.984431	0.065494
0.125947	-0.864164	-0.487193
0.120142	-0.938583	-0.323463
0.192172	-0.980281	-0.046038
0.168195	-0.950651	-0.260716
0.174179	-0.930608	0.321916
0.141975	-0.949808	0.278763
0.148574	-0.87112	-0.468055
0.109563	-0.758021	-0.642961
0.123974	-0.799642	-0.587539
0.243232	-0.899284	0.363493
0.218833	-0.961734	0.164863
0.211794	-0.914536	0.344626
0.11241	-0.961958	0.249001
0.134874	-0.990824	-0.0087243
0.0881852	-0.973861	0.209329
0.193159	-0.979807	0.0516588
0.225573	-0.972808	-0.0525394
0.192039	-0.96358	-0.186106
0.268721	-0.961328	0.060302
0.27059	-0.954301	-0.126851
0.167104	-0.974082	0.152449
0.192048	-0.941257	0.277763
0.148748	-0.929092	-0.338618
0.194856	-0.89422	-0.40299
0.216812	-0.907292	0.360297
0.241521	-0.876141	0.417187
0.250336	-0.938231	0.238861
0.0780966	-0.990001	-0.117473
0.125186	-0.991767	0.0269593
0.110076	-0.966382	-0.232357
0.247303	-0.86058	-0.445245
0.276981	-0.910614	-0.306696
0.300349	-0.823559	-0.481187
0.945854	0.263023	0.19021
0.962574	0.114972	0.245425
0.957816	0.145607	0.247765
0.953079	0.153272	0.26105
0.960611	0.138795	0.240753
0.950609	0.182257	0.251246
0.96739	0.083756	0.239043
0.969358	0.0796041	0.232397
0.949929	0.157329	0.269967
0.971074	0.0741674	0.226969
0.973377	0.0654454	0.219666
0.967362	0.102173	0.231886
0.977725	0.0280623	0.208007
0.97541	0.0560649	0.213147
0.975125	0.0412929	0.217776
0.96309	0.134436	0.233207
0.961966	0.0939969	0.256489
0.964527	0.0908432	0.247862
0.956717	0.124042	0.263262
0.97133	0.0547844	0.231339
0.958959	0.0980398	0.266055
0.966626	0.0644433	0.247954
0.945754	0.159985	0.282763
0.943128	0.21404	0.254356
0.979861	-0.040414	0.19555
0.979526	-0.0471378	0.195724
0.97845	-0.0147355	0.205957
0.980325	-0.0813605	0.179844
0.980458	-0.0557339	0.188667
0.980087	-0.0333083	0.195754
0.9813	-0.0611567	0.182509
0.975762	0.0192225	0.217988
0.976916	0.013973	0.213168
0.981602	-0.0918797	0.167379
0.981169	-0.123795	0.148266
0.981543	-0.101323	0.162192
0.980052	-0.146301	0.134515
0.979039	-0.156253	0.130646
0.982069	-0.080389	0.170522
0.980096	-0.112217	0.163764
0.972719	0.0313807	0.229855
0.977409	-0.00210319	0.211347
0.974198	0.0257656	0.224219
0.97998	-0.024983	0.197524
0.971008	0.0383541	0.23595
0.978459	0.00565303	0.206363
0.980586	-0.0276769	0.194128
0.980053	0.0028142	0.198716
0.981142	-0.0644379	0.182229
0.980267	-0.00874086	0.197485
0.950325	0.128119	0.28367
0.956604	0.0964572	0.274963
0.953914	0.195751	0.227443
0.958039	0.185056	0.218895
0.947903	0.227832	0.222651
0.965144	0.145979	0.217225
0.960868	0.176469	0.213522
0.949723	0.203865	0.237623
0.958898	0.165508	0.230482
0.9661	0.126691	0.224947
0.972446	0.085258	0.21698
0.968753	0.117155	0.218613
0.976784	0.0468012	0.209053
0.971282	0.106065	0.212981
0.947219	0.242788	0.209358
0.956947	0.20522	0.205273
0.951598	0.237659	0.194882
0.96456	0.166978	0.204309
0.956352	0.222578	0.189343
0.945733	0.277179	0.169589
0.977628	-0.069537	0.198517
0.979211	-0.0553524	0.195146
0.973068	-0.102628	0.206414
0.983033	-0.00724825	0.183287
0.980525	-0.0396175	0.192357
0.97543	-0.0851653	0.203182
0.981179	-0.0374165	0.189438
0.963447	-0.151304	0.22108
0.967528	-0.136977	0.212432
0.984705	0.00715081	0.174081
0.985208	0.0552584	0.16221
0.984629	0.0231341	0.173121
0.985497	0.083945	0.147477
0.9834	0.0995342	0.151714
0.984165	-0.00610071	0.177152
0.983968	0.0424888	0.173211
0.95555	-0.173917	0.238069
0.966419	-0.131659	0.22068
0.959354	-0.164032	0.229637
0.972818	-0.0994653	0.209121
0.942454	-0.220894	0.250971
0.952888	-0.182632	0.242177
0.951354	-0.196231	0.237526
0.971015	-0.121762	0.205681
0.977536	-0.0719568	0.198106
0.974074	-0.10527	0.200246
0.981667	-0.0238763	0.1891
0.961212	-0.171758	0.215802
0.96918	-0.139011	0.203388
0.976272	-0.0883262	0.197716
0.98572	-0.0458048	0.162045
0.988731	-0.00552377	0.149604
0.984759	-0.0325474	0.170853
0.99117	0.0239186	0.130422
0.989737	0.0384489	0.137628
0.979066	-0.0888092	0.183147
0.985229	-0.0597898	0.160465
0.979305	-0.0661062	0.191288
0.983749	-0.0195391	0.178484
0.98976	-0.0359564	0.13814
0.993191	-0.00816537	0.116214
0.992327	0.00568094	0.123507
0.993817	-0.0210744	0.109012
0.995333	0.0171393	0.0949698
0.9842	-0.0755206	0.160146
0.99232	0.0549385	0.110831
0.961723	-0.150256	0.229154
0.970659	-0.118658	0.209145
0.971759	-0.110796	0.208348
0.969284	-0.136374	0.204672
0.948204	-0.197382	0.248897
0.986727	0.0234921	0.160677
0.98821	0.0532724	0.143535
0.986994	0.0693555	0.145025
0.988536	0.0834859	0.125806
0.984788	0.112232	0.132649
0.916222	-0.305008	0.259821
0.933348	-0.264273	0.242944
0.923569	-0.291774	0.248772
0.943153	-0.230296	0.239639
0.94877	-0.21857	0.228172
0.897682	-0.344162	0.275171
0.909936	-0.316039	0.268581
0.91314	-0.323728	0.247741
0.930893	-0.278878	0.235935
0.921236	-0.285096	0.264658
0.932256	-0.252498	0.259121
0.937224	-0.243082	0.250045
0.928037	-0.25909	0.267618
0.902673	-0.325814	0.281118
0.869075	-0.413514	0.271503
0.883485	-0.38057	0.273169
0.892674	-0.368218	0.2599
0.873982	-0.389955	0.289984
0.856027	-0.442812	0.26671
0.844861	-0.450942	0.287855
0.901954	-0.355901	0.24457
0.945946	-0.235323	0.223181
0.953853	-0.204632	0.21975
0.958975	-0.189368	0.210966
0.938735	-0.265627	0.219588
0.963771	-0.171658	0.204154
0.982225	0.0741136	0.172456
0.978869	0.119363	0.166038
0.980511	0.0887086	0.175297
0.976465	0.146909	0.157904
0.973206	0.162639	0.16254
0.983065	0.0254652	0.181478
0.983097	0.0596191	0.173108
0.980591	0.054903	0.188222
0.977396	0.103265	0.184479
0.982735	0.0869241	0.16333
0.981334	0.115012	0.154127
0.979431	0.129861	0.154438
0.979512	0.142882	0.141918
0.973082	0.174894	0.150076
0.980764	-0.043329	0.190325
0.982085	-0.00874277	0.188233
0.981969	0.00766049	0.188887
0.978013	-0.073372	0.195211
0.98074	0.018803	0.194411
0.973106	0.146441	0.177818
0.96997	0.176081	0.167789
0.966648	0.189477	0.172307
0.966086	0.204037	0.158265
0.975013	0.113472	0.190981
0.962672	0.203578	0.178379
0.95631	0.238408	0.169214
0.874446	-0.346418	0.339616
0.897092	-0.311568	0.313291
0.876877	-0.346582	0.333118
0.917398	-0.279926	0.282881
0.91728	-0.276019	0.287073
0.846726	-0.378109	0.374284
0.873295	-0.347832	0.341129
0.855824	-0.382787	0.347908
0.882841	-0.341603	0.322334
0.896311	-0.318043	0.30899
0.918875	-0.280846	0.277118
0.91784	-0.279711	0.281659
0.918863	-0.292091	0.26528
0.936691	-0.254769	0.240216
0.873061	-0.351318	0.338142
0.933836	-0.247005	0.258726
0.800197	-0.440276	0.407236
0.822699	-0.410203	0.393573
0.828997	-0.411847	0.378347
0.818363	-0.408108	0.404635
0.775915	-0.476008	0.41397
0.765006	-0.473759	0.436254
0.83745	-0.413141	0.357761
0.90413	-0.305751	0.298438
0.920208	-0.270161	0.283251
0.922287	-0.266779	0.279672
0.934744	-0.23969	0.262303
0.887238	-0.341573	0.310058
0.92502	-0.266043	0.271217
0.93615	-0.235476	0.261104
0.784668	-0.425704	0.450635
0.822524	-0.401874	0.402431
0.818859	-0.405668	0.406083
0.828251	-0.399813	0.392619
0.857066	-0.374752	0.353553
0.742902	-0.454989	0.491001
0.743067	-0.447835	0.497288
0.817862	-0.406554	0.407205
0.849124	-0.378082	0.368838
0.74517	-0.4429	0.498559
0.753473	-0.437746	0.490567
0.793742	-0.420994	0.439018
0.708958	-0.450564	0.542558
0.765031	-0.436743	0.473269
0.697447	-0.46403	0.546116
0.834763	-0.401498	0.376789
0.755629	-0.469661	0.456556
0.748214	-0.461734	0.476422
0.786405	-0.435406	0.438166
0.7047	-0.484621	0.518208
0.726526	-0.502457	0.468718
0.876766	-0.351791	0.327911
0.879435	-0.351814	0.320658
0.901044	-0.324681	0.287578
0.883804	-0.356532	0.302943
0.924258	-0.295011	0.242311
0.834904	-0.439375	0.331489
0.852797	-0.406409	0.327977
0.860185	-0.400169	0.316143
0.845576	-0.410531	0.341269
0.870533	-0.374262	0.31953
0.817958	-0.470007	0.331721
0.808001	-0.475148	0.34838
0.86664	-0.39534	0.304371
0.881474	-0.364828	0.299839
0.797479	-0.477846	0.368362
0.785468	-0.478975	0.391949
0.816908	-0.445671	0.366112
0.750245	-0.512101	0.418192
0.776819	-0.511902	0.366755
0.835607	-0.457972	0.303351
0.828239	-0.463051	0.315601
0.851354	-0.427322	0.30429
0.798193	-0.507242	0.324951
0.818956	-0.493938	0.292124
0.896581	-0.332761	0.292253
0.891065	-0.337949	0.302973
0.911548	-0.299218	0.282043
0.959183	-0.187855	0.211374
0.970621	-0.157824	0.181622
0.970171	-0.149327	0.190971
0.97179	-0.164348	0.169156
0.979981	-0.126594	0.153662
0.947279	-0.215033	0.237535
0.94624	-0.221672	0.235566
0.969851	-0.143514	0.196959
0.978123	-0.10858	0.17744
0.947523	-0.225842	0.226264
0.950693	-0.229297	0.20882
0.96208	-0.197924	0.18769
0.952751	-0.23622	0.190958
0.973879	-0.169167	0.15147
0.946879	-0.206044	0.246913
0.946925	-0.211155	0.242376
0.958687	-0.176833	0.222823
0.984505	-0.0856319	0.153026
0.985932	-0.0938797	0.138295
0.99056	-0.058148	0.124133
0.987382	-0.100305	0.122535
0.994508	-0.0324345	0.0995069
0.966818	-0.178884	0.18238
0.972665	-0.135305	0.188719
0.970398	-0.160798	0.180199
0.974716	-0.106105	0.196647
0.976405	-0.0877631	0.197308
0.9584	-0.224691	0.176019
0.962896	-0.195634	0.1859
0.968478	-0.18515	0.166642
0.973717	-0.142581	0.177613
0.966963	-0.168364	0.191406
0.970887	-0.138366	0.195535
0.973808	-0.119017	0.193736
0.967301	-0.156722	0.199418
0.974972	-0.105822	0.195528
0.957015	-0.217209	0.192206
0.976874	-0.0746819	0.20035
[truncated: 26,062 more rows]

## Sheet: cartCenters_density
-11.7579	-1.6958	-1.6958
-11.7436	-1.74821	-1.74121
-11.7289	-1.80067	-1.78624
-11.7138	-1.85317	-1.83088
-11.6984	-1.9057	-1.87515
-11.6826	-1.95828	-1.91903
-11.6664	-2.01089	-1.96253
-11.6499	-2.06352	-2.00563
-11.633	-2.11619	-2.04834
-11.6157	-2.16889	-2.09065
-11.5981	-2.22161	-2.13257
-11.5802	-2.27436	-2.17409
-11.5619	-2.32712	-2.2152
-11.5433	-2.3799	-2.2559
-11.5243	-2.4327	-2.2962
-11.505	-2.48551	-2.33608
-11.4854	-2.53834	-2.37556
-11.4654	-2.59117	-2.41461
-11.4451	-2.644	-2.45325
-11.4245	-2.69684	-2.49147
-11.4036	-2.74968	-2.52927
-11.3824	-2.80252	-2.56664
-11.3608	-2.85536	-2.60358
-11.339	-2.90819	-2.6401
-11.3168	-2.96101	-2.67618
-11.2944	-3.01382	-2.71184
-11.2716	-3.06662	-2.74705
-11.2486	-3.1194	-2.78183
-11.2253	-3.17217	-2.81617
-11.2017	-3.22491	-2.85007
-11.1778	-3.27763	-2.88353
-11.1536	-3.33033	-2.91654
-11.1292	-3.383	-2.94911
-11.1044	-3.43564	-2.98122
-11.0795	-3.48824	-3.01289
-11.0542	-3.54082	-3.04411
-11.0287	-3.59335	-3.07487
-11.003	-3.64585	-3.10518
-10.977	-3.6983	-3.13503
-10.9507	-3.75071	-3.16442
-10.9242	-3.80307	-3.19336
-10.8975	-3.85538	-3.22183
-10.8705	-3.90764	-3.24984
-10.8434	-3.95985	-3.27739
-10.8159	-4.012	-3.30448
-10.7883	-4.0641	-3.33109
-10.7604	-4.11613	-3.35724
-10.7323	-4.1681	-3.38292
-10.704	-4.22	-3.40813
-10.6755	-4.27183	-3.43288
-10.6468	-4.3236	-3.45714
-10.6179	-4.37529	-3.48094
-10.5888	-4.4269	-3.50426
-10.5595	-4.47844	-3.52711
-10.53	-4.52989	-3.54948
-10.5003	-4.58127	-3.57137
-10.4705	-4.63256	-3.59279
-10.4405	-4.68376	-3.61372
-10.4103	-4.73487	-3.63418
-10.3799	-4.78589	-3.65416
-10.3494	-4.83682	-3.67366
-10.3187	-4.88765	-3.69267
-10.2878	-4.93838	-3.71121
-10.2568	-4.98901	-3.72926
-10.2257	-5.03954	-3.74683
-10.1944	-5.08996	-3.76391
-10.1629	-5.14027	-3.78052
-10.1314	-5.19047	-3.79663
-10.0997	-5.24055	-3.81227
-10.0678	-5.29053	-3.82741
-10.0359	-5.34038	-3.84208
-10.0038	-5.39011	-3.85625
-9.97161	-5.43972	-3.86994
-9.9393	-5.48921	-3.88315
-9.90689	-5.53857	-3.89587
-9.87437	-5.5878	-3.9081
-9.84175	-5.6369	-3.91985
-9.80904	-5.68587	-3.93111
-9.77624	-5.7347	-3.94188
-9.74335	-5.78339	-3.95217
-9.71037	-5.83194	-3.96198
-9.67731	-5.88034	-3.97129
-9.64418	-5.9286	-3.98013
-9.61098	-5.97672	-3.98847
-9.57771	-6.02468	-3.99633
-9.54438	-6.0725	-4.00371
-9.51098	-6.12015	-4.0106
-9.47753	-6.16766	-4.01701
-9.44403	-6.215	-4.02294
-9.41049	-6.26218	-4.02838
-9.37689	-6.3092	-4.03334
-9.34326	-6.35606	-4.03782
-9.3096	-6.40274	-4.04181
-9.2759	-6.44926	-4.04533
-9.24218	-6.49561	-4.04836
-9.20843	-6.54178	-4.05092
-9.17466	-6.58777	-4.053
-9.14088	-6.63359	-4.0546
-9.10709	-6.67923	-4.05572
-9.07329	-6.72468	-4.05637
-9.03948	-6.76995	-4.05654
-9.00568	-6.81503	-4.05624
-8.97188	-6.85992	-4.05547
-8.93809	-6.90462	-4.05422
-8.90431	-6.94913	-4.0525
-8.87055	-6.99345	-4.05031
-8.83681	-7.03756	-4.04766
-8.80309	-7.08148	-4.04453
-8.7694	-7.12519	-4.04094
-8.73574	-7.16871	-4.03689
-8.70212	-7.21201	-4.03237
-8.66854	-7.25511	-4.02739
-8.635	-7.298	-4.02194
-8.60151	-7.34067	-4.01604
-8.56807	-7.38314	-4.00968
-8.53468	-7.42538	-4.00286
-8.50135	-7.46741	-3.99559
-8.46809	-7.50922	-3.98786
-8.43489	-7.55081	-3.97969
-8.40176	-7.59217	-3.97106
-8.36871	-7.63331	-3.96198
-8.33573	-7.67422	-3.95246
-8.30283	-7.7149	-3.94249
-8.27002	-7.75535	-3.93207
-8.2373	-7.79557	-3.92122
-8.20467	-7.83555	-3.90992
-8.17214	-7.8753	-3.89819
-8.1397	-7.9148	-3.88602
-8.10737	-7.95406	-3.87342
-8.07515	-7.99309	-3.86039
-8.04303	-8.03186	-3.84692
-8.01103	-8.07039	-3.83303
-7.97915	-8.10867	-3.81871
-7.94739	-8.14671	-3.80397
-7.91575	-8.18449	-3.78881
-7.88424	-8.22201	-3.77323
-7.85287	-8.25928	-3.75723
-7.82162	-8.2963	-3.74081
-7.79052	-8.33305	-3.72399
-7.75956	-8.36954	-3.70675
-7.72874	-8.40577	-3.68911
-7.69807	-8.44174	-3.67106
-7.66756	-8.47744	-3.65261
-7.6372	-8.51288	-3.63375
-7.607	-8.54804	-3.6145
-7.57696	-8.58293	-3.59486
-7.54708	-8.61755	-3.57482
-7.51738	-8.6519	-3.55439
-7.48784	-8.68597	-3.53357
-7.45849	-8.71976	-3.51237
-7.42931	-8.75328	-3.49079
-7.40031	-8.78651	-3.46882
-7.37149	-8.81946	-3.44648
-7.34287	-8.85212	-3.42377
-7.31443	-8.88451	-3.40068
-7.28619	-8.9166	-3.37723
-7.25815	-8.94841	-3.35341
-7.2303	-8.97992	-3.32923
-7.20266	-9.01114	-3.30469
-7.17522	-9.04208	-3.27979
-7.148	-9.07271	-3.25454
-7.12098	-9.10305	-3.22894
-7.09418	-9.1331	-3.20299
-7.0676	-9.16284	-3.1767
-7.04124	-9.19228	-3.15006
-7.0151	-9.22143	-3.12309
-6.98919	-9.25026	-3.09578
-6.96351	-9.2788	-3.06814
-6.93805	-9.30703	-3.04017
-6.91284	-9.33495	-3.01188
-6.88786	-9.36256	-2.98326
-6.86312	-9.38987	-2.95433
-6.83862	-9.41686	-2.92508
-6.81437	-9.44354	-2.89551
-6.79036	-9.4699	-2.86564
-6.76661	-9.49596	-2.83547
-6.7431	-9.52169	-2.80499
-6.71986	-9.54711	-2.77421
-6.69687	-9.57221	-2.74314
-6.67414	-9.59699	-2.71177
-6.65167	-9.62144	-2.68012
-6.62947	-9.64558	-2.64819
-6.60754	-9.66939	-2.61597
-6.58587	-9.69288	-2.58347
-6.56448	-9.71604	-2.5507
-6.54336	-9.73888	-2.51767
-6.52252	-9.76139	-2.48436
-6.50196	-9.78357	-2.45079
-6.48167	-9.80542	-2.41697
-6.46167	-9.82693	-2.38288
-6.44196	-9.84812	-2.34855
-6.42253	-9.86897	-2.31397
-6.40339	-9.88949	-2.27914
-6.38455	-9.90968	-2.24408
-6.36599	-9.92952	-2.20877
-6.34773	-9.94904	-2.17324
-6.32977	-9.96821	-2.13747
-6.31211	-9.98704	-2.10148
-6.29475	-10.0055	-2.06527
-6.27769	-10.0237	-2.02884
-6.26094	-10.0415	-1.9922
-6.24449	-10.059	-1.95535
-6.22835	-10.0761	-1.9183
-6.21252	-10.0929	-1.88104
-6.197	-10.1093	-1.84358
-6.18179	-10.1254	-1.80594
-6.1669	-10.1412	-1.7681
-6.15232	-10.1566	-1.73008
-6.13806	-10.1716	-1.69187
-6.12413	-10.1863	-1.65349
-6.11051	-10.2007	-1.61494
-6.09721	-10.2147	-1.57621
-6.08424	-10.2283	-1.53732
-6.07159	-10.2416	-1.49827
-6.05927	-10.2546	-1.45907
-6.04727	-10.2672	-1.41971
-6.03561	-10.2794	-1.3802
-6.02427	-10.2913	-1.34055
-6.01326	-10.3028	-1.30076
-6.00259	-10.314	-1.26083
-5.99225	-10.3249	-1.22077
-5.98224	-10.3353	-1.18059
-5.97257	-10.3454	-1.14028
-5.96324	-10.3552	-1.09985
-5.95424	-10.3646	-1.05931
-5.94558	-10.3736	-1.01865
-5.93727	-10.3823	-0.977894
-5.92929	-10.3906	-0.937032
-5.92165	-10.3986	-0.896073
-5.91435	-10.4062	-0.85502
-5.9074	-10.4135	-0.813878
-5.90079	-10.4204	-0.772651
-5.89452	-10.4269	-0.731344
-5.8886	-10.433	-0.689961
-5.88302	-10.4388	-0.648505
-5.87779	-10.4443	-0.606983
-5.87291	-10.4494	-0.565397
-5.86837	-10.4541	-0.523752
-5.86418	-10.4584	-0.482053
-5.86033	-10.4624	-0.440303
-5.85684	-10.4661	-0.398508
-5.85369	-10.4693	-0.356671
-5.85089	-10.4722	-0.314797
-5.84845	-10.4748	-0.27289
-5.84635	-10.477	-0.230955
-5.8446	-10.4788	-0.188996
-5.8432	-10.4802	-0.147017
-5.84215	-10.4813	-0.105023
-5.84145	-10.4821	-0.0630184
-5.8411	-10.4824	-0.0210069
-5.8411	-10.4824	0.0210069
-5.84145	-10.4821	0.0630184
-5.84215	-10.4813	0.105023
-5.8432	-10.4802	0.147017
-5.8446	-10.4788	0.188996
-5.84635	-10.477	0.230955
-5.84845	-10.4748	0.27289
-5.85089	-10.4722	0.314797
-5.85369	-10.4693	0.356671
-5.85684	-10.4661	0.398508
-5.86033	-10.4624	0.440303
-5.86418	-10.4584	0.482053
-5.86837	-10.4541	0.523752
-5.87291	-10.4494	0.565397
-5.87779	-10.4443	0.606983
-5.88302	-10.4388	0.648505
-5.8886	-10.433	0.689961
-5.89452	-10.4269	0.731344
-5.90079	-10.4204	0.772651
-5.9074	-10.4135	0.813878
-5.91435	-10.4062	0.85502
-5.92165	-10.3986	0.896073
-5.92929	-10.3906	0.937032
-5.93727	-10.3823	0.977894
-5.94558	-10.3736	1.01865
-5.95424	-10.3646	1.05931
-5.96324	-10.3552	1.09985
-5.97257	-10.3454	1.14028
-5.98224	-10.3353	1.18059
-5.99225	-10.3249	1.22077
-6.00259	-10.314	1.26083
-6.01326	-10.3028	1.30076
-6.02427	-10.2913	1.34055
-6.03561	-10.2794	1.3802
-6.04727	-10.2672	1.41971
-6.05927	-10.2546	1.45907
-6.07159	-10.2416	1.49827
-6.08424	-10.2283	1.53732
-6.09721	-10.2147	1.57621
-6.11051	-10.2007	1.61494
-6.12413	-10.1863	1.65349
-6.13806	-10.1716	1.69187
-6.15232	-10.1566	1.73008
-6.1669	-10.1412	1.7681
-6.18179	-10.1254	1.80594
-6.197	-10.1093	1.84358
-6.21252	-10.0929	1.88104
-6.22835	-10.0761	1.9183
-6.24449	-10.059	1.95535
-6.26094	-10.0415	1.9922
-6.27769	-10.0237	2.02884
-6.29475	-10.0055	2.06527
-6.31211	-9.98704	2.10148
-6.32977	-9.96821	2.13747
-6.34773	-9.94904	2.17324
-6.36599	-9.92952	2.20877
-6.38455	-9.90968	2.24408
-6.40339	-9.88949	2.27914
-6.42253	-9.86897	2.31397
-6.44196	-9.84812	2.34855
-6.46167	-9.82693	2.38288
-6.48167	-9.80542	2.41697
-6.50196	-9.78357	2.45079
-6.52252	-9.76139	2.48436
-6.54336	-9.73888	2.51767
-6.56448	-9.71604	2.5507
-6.58587	-9.69288	2.58347
-6.60754	-9.66939	2.61597
-6.62947	-9.64558	2.64819
-6.65167	-9.62144	2.68012
-6.67414	-9.59699	2.71177
-6.69687	-9.57221	2.74314
-6.71986	-9.54711	2.77421
-6.7431	-9.52169	2.80499
-6.76661	-9.49596	2.83547
-6.79036	-9.4699	2.86564
-6.81437	-9.44354	2.89551
-6.83862	-9.41686	2.92508
-6.86312	-9.38987	2.95433
-6.88786	-9.36256	2.98326
-6.91284	-9.33495	3.01188
-6.93805	-9.30703	3.04017
-6.96351	-9.2788	3.06814
-6.98919	-9.25026	3.09578
-7.0151	-9.22143	3.12309
-7.04124	-9.19228	3.15006
-7.0676	-9.16284	3.1767
-7.09418	-9.1331	3.20299
-7.12098	-9.10305	3.22894
-7.148	-9.07271	3.25454
-7.17522	-9.04208	3.27979
-7.20266	-9.01114	3.30469
-7.2303	-8.97992	3.32923
-7.25815	-8.94841	3.35341
-7.28619	-8.9166	3.37723
-7.31443	-8.88451	3.40068
-7.34287	-8.85212	3.42377
-7.37149	-8.81946	3.44648
-7.40031	-8.78651	3.46882
-7.42931	-8.75328	3.49079
-7.45849	-8.71976	3.51237
-7.48784	-8.68597	3.53357
-7.51738	-8.6519	3.55439
-7.54708	-8.61755	3.57482
-7.57696	-8.58293	3.59486
-7.607	-8.54804	3.6145
-7.6372	-8.51288	3.63375
-7.66756	-8.47744	3.65261
-7.69807	-8.44174	3.67106
-7.72874	-8.40577	3.68911
-7.75956	-8.36954	3.70675
-7.79052	-8.33305	3.72399
-7.82162	-8.2963	3.74081
-7.85287	-8.25928	3.75723
-7.88424	-8.22201	3.77323
-7.91575	-8.18449	3.78881
-7.94739	-8.14671	3.80397
-7.97915	-8.10867	3.81871
-8.01103	-8.07039	3.83303
-8.04303	-8.03186	3.84692
-8.07515	-7.99309	3.86039
-8.10737	-7.95406	3.87342
-8.1397	-7.9148	3.88602
-8.17214	-7.8753	3.89819
-8.20467	-7.83555	3.90992
-8.2373	-7.79557	3.92122
-8.27002	-7.75535	3.93207
-8.30283	-7.7149	3.94249
-8.33573	-7.67422	3.95246
-8.36871	-7.63331	3.96198
-8.40176	-7.59217	3.97106
-8.43489	-7.55081	3.97969
-8.46809	-7.50922	3.98786
-8.50135	-7.46741	3.99559
-8.53468	-7.42538	4.00286
-8.56807	-7.38314	4.00968
-8.60151	-7.34067	4.01604
-8.635	-7.298	4.02194
-8.66854	-7.25511	4.02739
-8.70212	-7.21201	4.03237
-8.73574	-7.16871	4.03689
-8.7694	-7.12519	4.04094
-8.80309	-7.08148	4.04453
-8.83681	-7.03756	4.04766
-8.87055	-6.99345	4.05031
-8.90431	-6.94913	4.0525
-8.93809	-6.90462	4.05422
-8.97188	-6.85992	4.05547
-9.00568	-6.81503	4.05624
-9.03948	-6.76995	4.05654
-9.07329	-6.72468	4.05637
-9.10709	-6.67923	4.05572
-9.14088	-6.63359	4.0546
-9.17466	-6.58777	4.053
-9.20843	-6.54178	4.05092
-9.24218	-6.49561	4.04836
-9.2759	-6.44926	4.04533
-9.3096	-6.40274	4.04181
-9.34326	-6.35606	4.03782
-9.37689	-6.3092	4.03334
-9.41049	-6.26218	4.02838
-9.44403	-6.215	4.02294
-9.47753	-6.16766	4.01701
-9.51098	-6.12015	4.0106
-9.54438	-6.0725	4.00371
-9.57771	-6.02468	3.99633
-9.61098	-5.97672	3.98847
-9.64418	-5.9286	3.98013
-9.67731	-5.88034	3.97129
-9.71037	-5.83194	3.96198
-9.74335	-5.78339	3.95217
-9.77624	-5.7347	3.94188
-9.80904	-5.68587	3.93111
-9.84175	-5.6369	3.91985
-9.87437	-5.5878	3.9081
-9.90689	-5.53857	3.89587
-9.9393	-5.48921	3.88315
-9.97161	-5.43972	3.86994
-10.0038	-5.39011	3.85625
-10.0359	-5.34038	3.84208
-10.0678	-5.29053	3.82741
-10.0997	-5.24055	3.81227
-10.1314	-5.19047	3.79663
-10.1629	-5.14027	3.78052
-10.1944	-5.08996	3.76391
-10.2257	-5.03954	3.74683
-10.2568	-4.98901	3.72926
-10.2878	-4.93838	3.71121
-10.3187	-4.88765	3.69267
-10.3494	-4.83682	3.67366
-10.3799	-4.78589	3.65416
-10.4103	-4.73487	3.63418
-10.4405	-4.68376	3.61372
-10.4705	-4.63256	3.59279
-10.5003	-4.58127	3.57137
-10.53	-4.52989	3.54948
-10.5595	-4.47844	3.52711
-10.5888	-4.4269	3.50426
-10.6179	-4.37529	3.48094
-10.6468	-4.3236	3.45714
-10.6755	-4.27183	3.43288
-10.704	-4.22	3.40813
-10.7323	-4.1681	3.38292
-10.7604	-4.11613	3.35724
-10.7883	-4.0641	3.33109
-10.8159	-4.012	3.30448
-10.8434	-3.95985	3.27739
-10.8705	-3.90764	3.24984
-10.8975	-3.85538	3.22183
-10.9242	-3.80307	3.19336
-10.9507	-3.75071	3.16442
-10.977	-3.6983	3.13503
-11.003	-3.64585	3.10518
-11.0287	-3.59335	3.07487
-11.0542	-3.54082	3.04411
-11.0795	-3.48824	3.01289
-11.1044	-3.43564	2.98122
-11.1292	-3.383	2.94911
-11.1536	-3.33033	2.91654
-11.1778	-3.27763	2.88353
-11.2017	-3.22491	2.85007
-11.2253	-3.17217	2.81617
-11.2486	-3.1194	2.78183
-11.2716	-3.06662	2.74705
-11.2944	-3.01382	2.71184
-11.3168	-2.96101	2.67618
-11.339	-2.90819	2.6401
-11.3608	-2.85536	2.60358
-11.3824	-2.80252	2.56664
-11.4036	-2.74968	2.52927
-11.4245	-2.69684	2.49147
-11.4451	-2.644	2.45325
-11.4654	-2.59117	2.41461
-11.4854	-2.53834	2.37556
-11.505	-2.48551	2.33608
-11.5243	-2.4327	2.2962
-11.5433	-2.3799	2.2559
-11.5619	-2.32712	2.2152
-11.5802	-2.27436	2.17409
-11.5981	-2.22161	2.13257
-11.6157	-2.16889	2.09065
-11.633	-2.11619	2.04834
-11.6499	-2.06352	2.00563
-11.6664	-2.01089	1.96253
-11.6826	-1.95828	1.91903
-11.6984	-1.9057	1.87515
-11.7138	-1.85317	1.83088
-11.7289	-1.80067	1.78624
-11.7436	-1.74821	1.74121
-11.7579	-1.6958	1.6958
-11.7436	-1.74121	-1.74821
-11.7288	-1.79366	-1.79366
-11.7137	-1.84616	-1.83873
-11.6982	-1.89871	-1.88342
-11.6823	-1.95129	-1.92773
-11.6661	-2.0039	-1.97165
-11.6494	-2.05655	-2.01517
-11.6325	-2.10923	-2.05831
-11.6151	-2.16194	-2.10105
-11.5975	-2.21468	-2.14339
-11.5794	-2.26745	-2.18532
-11.561	-2.32023	-2.22686
-11.5423	-2.37303	-2.26799
-11.5232	-2.42586	-2.30871
-11.5038	-2.47869	-2.34902
-11.4841	-2.53154	-2.38892
-11.464	-2.5844	-2.4284
-11.4436	-2.63727	-2.46747
-11.4229	-2.69014	-2.50611
-11.4019	-2.74302	-2.54433
-11.3805	-2.7959	-2.58213
-11.3588	-2.84877	-2.6195
-11.3368	-2.90165	-2.65644
-11.3145	-2.95451	-2.69294
-11.292	-3.00737	-2.72902
-11.2691	-3.06021	-2.76466
-11.2459	-3.11304	-2.79986
-11.2224	-3.16586	-2.83462
-11.1986	-3.21866	-2.86894
-11.1746	-3.27143	-2.90282
-11.1503	-3.32419	-2.93625
-11.1256	-3.37692	-2.96924
-11.1008	-3.42962	-3.00178
-11.0756	-3.48229	-3.03386
-11.0502	-3.53492	-3.0655
-11.0245	-3.58753	-3.09668
-10.9986	-3.64009	-3.1274
-10.9724	-3.69261	-3.15767
-10.946	-3.7451	-3.18748
-10.9193	-3.79753	-3.21683
-10.8924	-3.84993	-3.24571
-10.8652	-3.90227	-3.27413
-10.8378	-3.95456	-3.30209
-10.8102	-4.00679	-3.32959
-10.7823	-4.05897	-3.35661
-10.7542	-4.11109	-3.38317
-10.7259	-4.16315	-3.40926
-10.6974	-4.21514	-3.43487
-10.6687	-4.26707	-3.46002
-10.6397	-4.31893	-3.48469
-10.6106	-4.37071	-3.50888
-10.5812	-4.42243	-3.5326
-10.5517	-4.47407	-3.55585
-10.522	-4.52563	-3.57862
-10.4921	-4.57711	-3.6009
-10.462	-4.62851	-3.62271
-10.4317	-4.67982	-3.64404
-10.4012	-4.73104	-3.66489
-10.3706	-4.78218	-3.68526
-10.3398	-4.83322	-3.70515
-10.3089	-4.88417	-3.72455
-10.2777	-4.93502	-3.74347
-10.2465	-4.98577	-3.7619
-10.215	-5.03642	-3.77985
-10.1835	-5.08697	-3.79731
-10.1518	-5.1374	-3.81429
-10.1199	-5.18774	-3.83078
-10.0879	-5.23795	-3.84679
-10.0558	-5.28806	-3.86231
-10.0235	-5.33805	-3.87734
-9.99117	-5.38792	-3.89188
-9.95868	-5.43767	-3.90594
-9.92608	-5.4873	-3.9195
-9.89336	-5.53681	-3.93258
-9.86053	-5.58619	-3.94517
-9.82761	-5.63543	-3.95728
-9.79458	-5.68455	-3.96889
-9.76146	-5.73353	-3.98002
-9.72825	-5.78237	-3.99065
-9.69495	-5.83108	-4.0008
-9.66157	-5.87965	-4.01046
-9.62811	-5.92807	-4.01964
-9.59458	-5.97635	-4.02832
-9.56097	-6.02447	-4.03652
-9.5273	-6.07245	-4.04423
-9.49357	-6.12028	-4.05145
-9.45978	-6.16795	-4.05819
-9.42594	-6.21547	-4.06444
-9.39204	-6.26282	-4.07021
-9.3581	-6.31002	-4.07549
-9.32412	-6.35705	-4.08028
-9.2901	-6.40392	-4.08459
-9.25604	-6.45062	-4.08842
-9.22196	-6.49715	-4.09177
-9.18785	-6.54351	-4.09463
-9.15372	-6.58969	-4.09701
-9.11957	-6.63569	-4.09891
-9.0854	-6.68152	-4.10033
-9.05123	-6.72717	-4.10127
-9.01705	-6.77263	-4.10174
-8.98287	-6.81791	-4.10172
-8.94869	-6.86301	-4.10123
-8.91452	-6.90791	-4.10027
-8.88035	-6.95262	-4.09883
-8.8462	-6.99714	-4.09692
-8.81207	-7.04146	-4.09453
-8.77796	-7.08559	-4.09168
-8.74388	-7.12951	-4.08835
-8.70982	-7.17324	-4.08456
-8.6758	-7.21676	-4.0803
-8.64182	-7.26007	-4.07557
-8.60788	-7.30318	-4.07038
-8.57398	-7.34607	-4.06473
-8.54013	-7.38876	-4.05861
-8.50634	-7.43123	-4.05204
-8.4726	-7.47348	-4.045
-8.43892	-7.51552	-4.03751
-8.40531	-7.55734	-4.02957
-8.37177	-7.59893	-4.02117
-8.33829	-7.6403	-4.01231
-8.3049	-7.68145	-4.00301
-8.27158	-7.72237	-3.99326
-8.23834	-7.76305	-3.98306
-8.20519	-7.80351	-3.97241
-8.17214	-7.84373	-3.96132
-8.13917	-7.88372	-3.94979
-8.10631	-7.92347	-3.93782
-8.07354	-7.96298	-3.92541
-8.04089	-8.00225	-3.91257
-8.00834	-8.04127	-3.89929
-7.9759	-8.08006	-3.88558
-7.94358	-8.11859	-3.87144
-7.91138	-8.15688	-3.85687
-7.8793	-8.19491	-3.84188
-7.84735	-8.2327	-3.82647
-7.81552	-8.27023	-3.81063
-7.78384	-8.3075	-3.79437
-7.75229	-8.34452	-3.7777
-7.72088	-8.38128	-3.76061
-7.68961	-8.41778	-3.74312
-7.65849	-8.45401	-3.72521
-7.62752	-8.48998	-3.70689
-7.59671	-8.52569	-3.68817
-7.56606	-8.56112	-3.66905
-7.53556	-8.59629	-3.64953
-7.50523	-8.63119	-3.62961
-7.47507	-8.66581	-3.6093
-7.44508	-8.70016	-3.5886
-7.41526	-8.73423	-3.5675
-7.38562	-8.76803	-3.54602
-7.35616	-8.80155	-3.52416
-7.32689	-8.83478	-3.50191
-7.2978	-8.86773	-3.47929
-7.2689	-8.9004	-3.45629
-7.24019	-8.93279	-3.43292
-7.21168	-8.96488	-3.40918
-7.18337	-8.99669	-3.38507
-7.15527	-9.02821	-3.3606
-7.12737	-9.05943	-3.33577
-7.09967	-9.09037	-3.31058
-7.07219	-9.121	-3.28503
-7.04492	-9.15135	-3.25913
-7.01787	-9.18139	-3.23288
-6.99104	-9.21114	-3.20629
-6.96443	-9.24058	-3.17936
-6.93805	-9.26973	-3.15208
-6.9119	-9.29857	-3.12447
-6.88598	-9.3271	-3.09652
-6.86029	-9.35533	-3.06825
-6.83484	-9.38325	-3.03965
-6.80963	-9.41087	-3.01072
-6.78467	-9.43817	-2.98148
-6.75994	-9.46517	-2.95191
-6.73547	-9.49185	-2.92204
-6.71124	-9.51821	-2.89185
-6.68727	-9.54427	-2.86136
-6.66355	-9.57	-2.83056
-6.6401	-9.59542	-2.79947
-6.6169	-9.62052	-2.76808
-6.59396	-9.6453	-2.73639
-6.57129	-9.66976	-2.70442
-6.54889	-9.6939	-2.67216
-6.52676	-9.71771	-2.63962
-6.5049	-9.7412	-2.6068
-6.48331	-9.76436	-2.5737
-6.462	-9.7872	-2.54034
-6.44097	-9.8097	-2.50671
-6.42022	-9.83188	-2.47281
-6.39976	-9.85373	-2.43865
-6.37958	-9.87525	-2.40424
-6.35969	-9.89644	-2.36957
-6.34009	-9.91729	-2.33465
-6.32078	-9.93781	-2.29949
-6.30176	-9.95799	-2.26409
-6.28305	-9.97784	-2.22845
-6.26462	-9.99735	-2.19258
-6.2465	-10.0165	-2.15648
-6.22868	-10.0354	-2.12015
-6.21117	-10.0539	-2.0836
-6.19396	-10.072	-2.04683
-6.17705	-10.0898	-2.00984
-6.16046	-10.1073	-1.97265
-6.14418	-10.1244	-1.93525
-6.12821	-10.1412	-1.89765
-6.11255	-10.1576	-1.85985
-6.09721	-10.1737	-1.82186
-6.08219	-10.1895	-1.78367
-6.06748	-10.2049	-1.7453
-6.0531	-10.2199	-1.70675
-6.03904	-10.2346	-1.66802
-6.0253	-10.249	-1.62911
-6.01189	-10.263	-1.59004
-5.9988	-10.2766	-1.5508
-5.98604	-10.2899	-1.5114
-5.97361	-10.3029	-1.47184
-5.96151	-10.3155	-1.43213
-5.94974	-10.3277	-1.39227
-5.93831	-10.3396	-1.35227
-5.9272	-10.3512	-1.31212
-5.91644	-10.3623	-1.27184
-5.90601	-10.3732	-1.23142
-5.89591	-10.3836	-1.19088
-5.88616	-10.3938	-1.15021
-5.87674	-10.4035	-1.10943
-5.86767	-10.4129	-1.06853
-5.85894	-10.422	-1.02752
-5.85054	-10.4306	-0.986398
-5.8425	-10.439	-0.945177
-5.83479	-10.4469	-0.903859
-5.82743	-10.4545	-0.862446
-5.82042	-10.4618	-0.820944
-5.81375	-10.4687	-0.779357
-5.80743	-10.4752	-0.737689
-5.80146	-10.4814	-0.695945
-5.79583	-10.4872	-0.654129
-5.79055	-10.4926	-0.612244
-5.78563	-10.4977	-0.570297
-5.78105	-10.5024	-0.52829
-5.77682	-10.5068	-0.486228
-5.77294	-10.5108	-0.444116
-5.76942	-10.5144	-0.401958
-5.76625	-10.5177	-0.359759
-5.76342	-10.5206	-0.317522
-5.76095	-10.5231	-0.275252
-5.75884	-10.5253	-0.232954
-5.75707	-10.5271	-0.190632
-5.75566	-10.5286	-0.148289
-5.7546	-10.5296	-0.105932
-5.75389	-10.5304	-0.0635636
-5.75354	-10.5307	-0.0211886
-5.75354	-10.5307	0.0211886
-5.75389	-10.5304	0.0635636
-5.7546	-10.5296	0.105932
-5.75566	-10.5286	0.148289
-5.75707	-10.5271	0.190632
-5.75884	-10.5253	0.232954
-5.76095	-10.5231	0.275252
-5.76342	-10.5206	0.317522
-5.76625	-10.5177	0.359759
-5.76942	-10.5144	0.401958
-5.77294	-10.5108	0.444116
-5.77682	-10.5068	0.486228
-5.78105	-10.5024	0.52829
-5.78563	-10.4977	0.570297
-5.79055	-10.4926	0.612244
-5.79583	-10.4872	0.654129
-5.80146	-10.4814	0.695945
-5.80743	-10.4752	0.737689
-5.81375	-10.4687	0.779357
-5.82042	-10.4618	0.820944
-5.82743	-10.4545	0.862446
-5.83479	-10.4469	0.903859
-5.8425	-10.439	0.945177
-5.85054	-10.4306	0.986398
-5.85894	-10.422	1.02752
-5.86767	-10.4129	1.06853
-5.87674	-10.4035	1.10943
-5.88616	-10.3938	1.15021
-5.89591	-10.3836	1.19088
-5.90601	-10.3732	1.23142
-5.91644	-10.3623	1.27184
-5.9272	-10.3512	1.31212
-5.93831	-10.3396	1.35227
-5.94974	-10.3277	1.39227
-5.96151	-10.3155	1.43213
-5.97361	-10.3029	1.47184
-5.98604	-10.2899	1.5114
-5.9988	-10.2766	1.5508
-6.01189	-10.263	1.59004
-6.0253	-10.249	1.62911
-6.03904	-10.2346	1.66802
-6.0531	-10.2199	1.70675
-6.06748	-10.2049	1.7453
-6.08219	-10.1895	1.78367
-6.09721	-10.1737	1.82186
-6.11255	-10.1576	1.85985
-6.12821	-10.1412	1.89765
-6.14418	-10.1244	1.93525
-6.16046	-10.1073	1.97265
-6.17705	-10.0898	2.00984
-6.19396	-10.072	2.04683
-6.21117	-10.0539	2.0836
-6.22868	-10.0354	2.12015
-6.2465	-10.0165	2.15648
-6.26462	-9.99735	2.19258
-6.28305	-9.97784	2.22845
-6.30176	-9.95799	2.26409
-6.32078	-9.93781	2.29949
-6.34009	-9.91729	2.33465
-6.35969	-9.89644	2.36957
-6.37958	-9.87525	2.40424
-6.39976	-9.85373	2.43865
-6.42022	-9.83188	2.47281
-6.44097	-9.8097	2.50671
-6.462	-9.7872	2.54034
-6.48331	-9.76436	2.5737
-6.5049	-9.7412	2.6068
-6.52676	-9.71771	2.63962
-6.54889	-9.6939	2.67216
-6.57129	-9.66976	2.70442
-6.59396	-9.6453	2.73639
-6.6169	-9.62052	2.76808
-6.6401	-9.59542	2.79947
-6.66355	-9.57	2.83056
-6.68727	-9.54427	2.86136
-6.71124	-9.51821	2.89185
-6.73547	-9.49185	2.92204
-6.75994	-9.46517	2.95191
-6.78467	-9.43817	2.98148
-6.80963	-9.41087	3.01072
-6.83484	-9.38325	3.03965
-6.86029	-9.35533	3.06825
-6.88598	-9.3271	3.09652
-6.9119	-9.29857	3.12447
-6.93805	-9.26973	3.15208
-6.96443	-9.24058	3.17936
-6.99104	-9.21114	3.20629
-7.01787	-9.18139	3.23288
-7.04492	-9.15135	3.25913
-7.07219	-9.121	3.28503
-7.09967	-9.09037	3.31058
-7.12737	-9.05943	3.33577
-7.15527	-9.02821	3.3606
-7.18337	-8.99669	3.38507
-7.21168	-8.96488	3.40918
-7.24019	-8.93279	3.43292
-7.2689	-8.9004	3.45629
-7.2978	-8.86773	3.47929
-7.32689	-8.83478	3.50191
-7.35616	-8.80155	3.52416
-7.38562	-8.76803	3.54602
-7.41526	-8.73423	3.5675
-7.44508	-8.70016	3.5886
-7.47507	-8.66581	3.6093
-7.50523	-8.63119	3.62961
-7.53556	-8.59629	3.64953
-7.56606	-8.56112	3.66905
-7.59671	-8.52569	3.68817
-7.62752	-8.48998	3.70689
-7.65849	-8.45401	3.72521
-7.68961	-8.41778	3.74312
-7.72088	-8.38128	3.76061
-7.75229	-8.34452	3.7777
-7.78384	-8.3075	3.79437
-7.81552	-8.27023	3.81063
-7.84735	-8.2327	3.82647
-7.8793	-8.19491	3.84188
-7.91138	-8.15688	3.85687
-7.94358	-8.11859	3.87144
-7.9759	-8.08006	3.88558
-8.00834	-8.04127	3.89929
-8.04089	-8.00225	3.91257
-8.07354	-7.96298	3.92541
-8.10631	-7.92347	3.93782
-8.13917	-7.88372	3.94979
-8.17214	-7.84373	3.96132
-8.20519	-7.80351	3.97241
-8.23834	-7.76305	3.98306
-8.27158	-7.72237	3.99326
-8.3049	-7.68145	4.00301
-8.33829	-7.6403	4.01231
-8.37177	-7.59893	4.02117
-8.40531	-7.55734	4.02957
-8.43892	-7.51552	4.03751
-8.4726	-7.47348	4.045
-8.50634	-7.43123	4.05204
-8.54013	-7.38876	4.05861
-8.57398	-7.34607	4.06473
-8.60788	-7.30318	4.07038
-8.64182	-7.26007	4.07557
-8.6758	-7.21676	4.0803
-8.70982	-7.17324	4.08456
-8.74388	-7.12951	4.08835
-8.77796	-7.08559	4.09168
-8.81207	-7.04146	4.09453
-8.8462	-6.99714	4.09692
-8.88035	-6.95262	4.09883
-8.91452	-6.90791	4.10027
-8.94869	-6.86301	4.10123
-8.98287	-6.81791	4.10172
-9.01705	-6.77263	4.10174
-9.05123	-6.72717	4.10127
-9.0854	-6.68152	4.10033
-9.11957	-6.63569	4.09891
-9.15372	-6.58969	4.09701
-9.18785	-6.54351	4.09463
-9.22196	-6.49715	4.09177
-9.25604	-6.45062	4.08842
-9.2901	-6.40392	4.08459
-9.32412	-6.35705	4.08028
-9.3581	-6.31002	4.07549
-9.39204	-6.26282	4.07021
-9.42594	-6.21547	4.06444
-9.45978	-6.16795	4.05819
-9.49357	-6.12028	4.05145
-9.5273	-6.07245	4.04423
-9.56097	-6.02447	4.03652
-9.59458	-5.97635	4.02832
-9.62811	-5.92807	4.01964
-9.66157	-5.87965	4.01046
-9.69495	-5.83108	4.0008
-9.72825	-5.78237	3.99065
-9.76146	-5.73353	3.98002
-9.79458	-5.68455	3.96889
-9.82761	-5.63543	3.95728
-9.86053	-5.58619	3.94517
-9.89336	-5.53681	3.93258
-9.92608	-5.4873	3.9195
-9.95868	-5.43767	3.90594
-9.99117	-5.38792	3.89188
-10.0235	-5.33805	3.87734
-10.0558	-5.28806	3.86231
-10.0879	-5.23795	3.84679
-10.1199	-5.18774	3.83078
-10.1518	-5.1374	3.81429
-10.1835	-5.08697	3.79731
-10.215	-5.03642	3.77985
-10.2465	-4.98577	3.7619
-10.2777	-4.93502	3.74347
-10.3089	-4.88417	3.72455
-10.3398	-4.83322	3.70515
-10.3706	-4.78218	3.68526
-10.4012	-4.73104	3.66489
-10.4317	-4.67982	3.64404
-10.462	-4.62851	3.62271
-10.4921	-4.57711	3.6009
-10.522	-4.52563	3.57862
-10.5517	-4.47407	3.55585
-10.5812	-4.42243	3.5326
-10.6106	-4.37071	3.50888
-10.6397	-4.31893	3.48469
-10.6687	-4.26707	3.46002
-10.6974	-4.21514	3.43487
-10.7259	-4.16315	3.40926
-10.7542	-4.11109	3.38317
-10.7823	-4.05897	3.35661
-10.8102	-4.00679	3.32959
-10.8378	-3.95456	3.30209
-10.8652	-3.90227	3.27413
-10.8924	-3.84993	3.24571
-10.9193	-3.79753	3.21683
-10.946	-3.7451	3.18748
-10.9724	-3.69261	3.15767
-10.9986	-3.64009	3.1274
-11.0245	-3.58753	3.09668
-11.0502	-3.53492	3.0655
-11.0756	-3.48229	3.03386
-11.1008	-3.42962	3.00178
-11.1256	-3.37692	2.96924
-11.1503	-3.32419	2.93625
-11.1746	-3.27143	2.90282
-11.1986	-3.21866	2.86894
-11.2224	-3.16586	2.83462
-11.2459	-3.11304	2.79986
-11.2691	-3.06021	2.76466
-11.292	-3.00737	2.72902
-11.3145	-2.95451	2.69294
-11.3368	-2.90165	2.65644
-11.3588	-2.84877	2.6195
-11.3805	-2.7959	2.58213
-11.4019	-2.74302	2.54433
-11.4229	-2.69014	2.50611
-11.4436	-2.63727	2.46747
-11.464	-2.5844	2.4284
-11.4841	-2.53154	2.38892
-11.5038	-2.47869	2.34902
-11.5232	-2.42586	2.30871
-11.5423	-2.37303	2.26799
-11.561	-2.32023	2.22686
-11.5794	-2.26745	2.18532
-11.5975	-2.21468	2.14339
-11.6151	-2.16194	2.10105
-11.6325	-2.10923	2.05831
-11.6494	-2.05655	2.01517
-11.6661	-2.0039	1.97165
-11.6823	-1.95129	1.92773
-11.6982	-1.89871	1.88342
-11.7137	-1.84616	1.83873
-11.7288	-1.79366	1.79366
-11.7436	-1.74121	1.74821
-11.7289	-1.78624	-1.80067
-11.7137	-1.83873	-1.84616
-11.6981	-1.89128	-1.89128
-11.6822	-1.94386	-1.93601
-11.6659	-1.99648	-1.98035
-11.6492	-2.04914	-2.0243
-11.6321	-2.10183	-2.06786
-11.6147	-2.15455	-2.11102
-11.5969	-2.2073	-2.15379
-11.5788	-2.26008	-2.19616
-11.5603	-2.31288	-2.23812
-11.5415	-2.3657	-2.27967
-11.5223	-2.41854	-2.32082
-11.5028	-2.4714	-2.36156
-11.483	-2.52427	-2.40189
-11.4628	-2.57716	-2.44179
-11.4423	-2.63006	-2.48128
-11.4215	-2.68296	-2.52036
-11.4003	-2.73587	-2.559
-11.3788	-2.78878	-2.59723
-11.357	-2.84169	-2.63502
-11.3349	-2.8946	-2.67239
-11.3125	-2.9475	-2.70932
-11.2897	-3.0004	-2.74582
-11.2667	-3.05329	-2.78189
-11.2434	-3.10617	-2.81751
-11.2197	-3.15903	-2.8527
-11.1958	-3.21188	-2.88745
-11.1716	-3.26471	-2.92175
-11.1471	-3.31751	-2.9556
-11.1224	-3.3703	-2.98901
-11.0973	-3.42306	-3.02197
-11.072	-3.47578	-3.05448
-11.0464	-3.52848	-3.08653
-11.0206	-3.58115	-3.11813
-10.9944	-3.63378	-3.14927
-10.9681	-3.68637	-3.17996
-10.9414	-3.73892	-3.21019
-10.9146	-3.79143	-3.23995
-10.8874	-3.8439	-3.26925
-10.8601	-3.89631	-3.29809
-10.8325	-3.94868	-3.32646
-10.8046	-4.00099	-3.35437
-10.7766	-4.05325	-3.38181
-10.7483	-4.10546	-3.40877
-10.7198	-4.1576	-3.43527
-10.691	-4.20968	-3.46129
-10.6621	-4.2617	-3.48685
-10.6329	-4.31365	-3.51192
-10.6035	-4.36553	-3.53652
-10.574	-4.41734	-3.56065
-10.5442	-4.46908	-3.58429
-10.5142	-4.52074	-3.60746
-10.4841	-4.57232	-3.63015
-10.4537	-4.62383	-3.65235
-10.4232	-4.67524	-3.67408
-10.3925	-4.72658	-3.69532
-10.3616	-4.77782	-3.71608
-10.3306	-4.82898	-3.73636
-10.2993	-4.88004	-3.75615
-10.268	-4.931	-3.77546
-10.2364	-4.98187	-3.79428
-10.2047	-5.03264	-3.81261
-10.1729	-5.08331	-3.83046
-10.1409	-5.13388	-3.84781
-10.1088	-5.18433	-3.86468
-10.0765	-5.23468	-3.88107
-10.0441	-5.28492	-3.89696
-10.0115	-5.33504	-3.91236
-9.97887	-5.38505	-3.92728
-9.94608	-5.43494	-3.9417
-9.91317	-5.4847	-3.95563
-9.88015	-5.53435	-3.96908
-9.84702	-5.58387	-3.98203
-9.81379	-5.63326	-3.99449
-9.78045	-5.68252	-4.00647
-9.74701	-5.73165	-4.01795
-9.71348	-5.78065	-4.02894
-9.67987	-5.82951	-4.03944
-9.64616	-5.87823	-4.04945
-9.61238	-5.92681	-4.05896
-9.57851	-5.97524	-4.06799
-9.54458	-6.02353	-4.07653
-9.51057	-6.07167	-4.08458
-9.4765	-6.11966	-4.09214
-9.44237	-6.1675	-4.09921
-9.40818	-6.21519	-4.10579
-9.37394	-6.26271	-4.11188
-9.33965	-6.31008	-4.11749
-9.30532	-6.35729	-4.12261
-9.27095	-6.40433	-4.12724
-9.23653	-6.45121	-4.13138
-9.20209	-6.49792	-4.13504
-9.16762	-6.54446	-4.13821
-9.13312	-6.59083	-4.1409
-9.0986	-6.63702	-4.14311
-9.06407	-6.68304	-4.14483
-9.02953	-6.72887	-4.14607
-8.99497	-6.77453	-4.14683
-8.96041	-6.82	-4.14711
-8.92585	-6.86529	-4.14691
-8.8913	-6.91039	-4.14624
-8.85675	-6.9553	-4.14508
-8.82222	-7.00002	-4.14345
-8.7877	-7.04455	-4.14134
-8.75319	-7.08888	-4.13876
-8.71872	-7.13301	-4.13571
-8.68427	-7.17695	-4.13218
-8.64985	-7.22068	-4.12819
-8.61547	-7.26421	-4.12372
-8.58112	-7.30753	-4.11879
-8.54682	-7.35064	-4.11339
-8.51257	-7.39354	-4.10752
-8.47836	-7.43623	-4.1012
-8.44421	-7.47871	-4.0944
-8.41012	-7.52097	-4.08715
-8.3761	-7.56301	-4.07944
-8.34213	-7.60483	-4.07128
-8.30824	-7.64643	-4.06265
-8.27443	-7.68781	-4.05357
-8.24068	-7.72896	-4.04404
-8.20703	-7.76988	-4.03406
-8.17345	-7.81058	-4.02363
-8.13997	-7.85104	-4.01275
-8.10657	-7.89126	-4.00143
-8.07328	-7.93125	-3.98966
-8.04008	-7.97101	-3.97745
-8.00699	-8.01052	-3.9648
-7.974	-8.0498	-3.95172
-7.94113	-8.08883	-3.9382
-7.90837	-8.12761	-3.92424
-7.87572	-8.16615	-3.90985
-7.8432	-8.20444	-3.89504
-7.81081	-8.24248	-3.87979
-7.77854	-8.28027	-3.86412
-7.74641	-8.3178	-3.84803
-7.71441	-8.35508	-3.83152
-7.68255	-8.3921	-3.81459
-7.65083	-8.42886	-3.79724
-7.61926	-8.46536	-3.77948
-7.58784	-8.5016	-3.76131
-7.55658	-8.53757	-3.74273
-7.52547	-8.57328	-3.72375
-7.49451	-8.60872	-3.70436
-7.46373	-8.64389	-3.68457
-7.43311	-8.67878	-3.66438
-7.40266	-8.71341	-3.64379
-7.37238	-8.74776	-3.62281
-7.34228	-8.78183	-3.60144
-7.31235	-8.81563	-3.57968
-7.28262	-8.84915	-3.55754
-7.25306	-8.88239	-3.53501
-7.2237	-8.91534	-3.5121
-7.19453	-8.94801	-3.48882
-7.16555	-8.98039	-3.46516
-7.13678	-9.01249	-3.44113
-7.1082	-9.0443	-3.41674
-7.07983	-9.07582	-3.39197
-7.05167	-9.10705	-3.36685
-7.02372	-9.13798	-3.34136
-6.99598	-9.16862	-3.31552
-6.96846	-9.19896	-3.28933
-6.94116	-9.22901	-3.26278
-6.91408	-9.25875	-3.23589
-6.88723	-9.2882	-3.20865
-6.86061	-9.31734	-3.18107
-6.83421	-9.34618	-3.15316
-6.80806	-9.37472	-3.12491
-6.78213	-9.40295	-3.09632
-6.75645	-9.43087	-3.06741
-6.73101	-9.45849	-3.03818
-6.70582	-9.48579	-3.00862
-6.68087	-9.51278	-2.97875
-6.65617	-9.53946	-2.94856
-6.63173	-9.56583	-2.91806
-6.60754	-9.59188	-2.88725
-6.58361	-9.61762	-2.85614
-6.55994	-9.64304	-2.82473
-6.53653	-9.66814	-2.79302
-6.51339	-9.69292	-2.76101
-6.49051	-9.71737	-2.72872
-6.46791	-9.74151	-2.69614
-6.44558	-9.76532	-2.66327
-6.42352	-9.78881	-2.63012
-6.40174	-9.81197	-2.5967
-6.38024	-9.83481	-2.56301
-6.35903	-9.85732	-2.52905
-6.33809	-9.8795	-2.49482
-6.31745	-9.90134	-2.46033
-6.29709	-9.92286	-2.42559
-6.27702	-9.94405	-2.39059
-6.25725	-9.9649	-2.35534
-6.23777	-9.98542	-2.31984
-6.21858	-10.0056	-2.28411
-6.1997	-10.0255	-2.24813
-6.18111	-10.045	-2.21192
-6.16283	-10.0641	-2.17548
-6.14486	-10.083	-2.13881
-6.12719	-10.1015	-2.10192
-6.10983	-10.1196	-2.06481
-6.09277	-10.1374	-2.02749
-6.07603	-10.1549	-1.98995
-6.05961	-10.172	-1.95221
-6.0435	-10.1888	-1.91426
-6.02771	-10.2052	-1.87612
-6.01223	-10.2213	-1.83778
-5.99708	-10.2371	-1.79924
-5.98224	-10.2525	-1.76053
-5.96773	-10.2675	-1.72163
-5.95355	-10.2822	-1.68255
-5.93969	-10.2966	-1.64329
-5.92616	-10.3106	-1.60387
-5.91296	-10.3242	-1.56428
-5.90009	-10.3375	-1.52453
-5.88755	-10.3505	-1.48462
-5.87535	-10.3631	-1.44455
-5.86348	-10.3753	-1.40434
-5.85194	-10.3872	-1.36398
-5.84075	-10.3988	-1.32348
-5.82989	-10.4099	-1.28284
-5.81937	-10.4208	-1.24207
-5.80918	-10.4312	-1.20117
-5.79935	-10.4413	-1.16015
-5.78985	-10.4511	-1.11901
-5.7807	-10.4605	-1.07775
-5.77189	-10.4695	-1.03638
-5.76342	-10.4782	-0.994902
-5.75531	-10.4865	-0.953322
-5.74754	-10.4945	-0.911644
-5.74011	-10.5021	-0.869872
-5.73304	-10.5094	-0.82801
-5.72631	-10.5162	-0.786063
-5.71994	-10.5228	-0.744034
-5.71391	-10.5289	-0.701929
-5.70824	-10.5347	-0.659751
-5.70292	-10.5402	-0.617506
-5.69795	-10.5453	-0.575196
-5.69333	-10.55	-0.532827
-5.68907	-10.5543	-0.490404
-5.68516	-10.5583	-0.447929
-5.6816	-10.562	-0.405409
-5.6784	-10.5652	-0.362846
-5.67555	-10.5681	-0.320247
-5.67306	-10.5707	-0.277614
-5.67093	-10.5729	-0.234952
-5.66915	-10.5747	-0.192267
-5.66772	-10.5761	-0.149561
-5.66665	-10.5772	-0.106841
-5.66594	-10.5779	-0.0641088
-5.66559	-10.5783	-0.0213703
-5.66559	-10.5783	0.0213703
-5.66594	-10.5779	0.0641088
-5.66665	-10.5772	0.106841
-5.66772	-10.5761	0.149561
-5.66915	-10.5747	0.192267
-5.67093	-10.5729	0.234952
-5.67306	-10.5707	0.277614
-5.67555	-10.5681	0.320247
-5.6784	-10.5652	0.362846
-5.6816	-10.562	0.405409
-5.68516	-10.5583	0.447929
-5.68907	-10.5543	0.490404
-5.69333	-10.55	0.532827
-5.69795	-10.5453	0.575196
-5.70292	-10.5402	0.617506
-5.70824	-10.5347	0.659751
-5.71391	-10.5289	0.701929
-5.71994	-10.5228	0.744034
-5.72631	-10.5162	0.786063
-5.73304	-10.5094	0.82801
-5.74011	-10.5021	0.869872
-5.74754	-10.4945	0.911644
-5.75531	-10.4865	0.953322
-5.76342	-10.4782	0.994902
-5.77189	-10.4695	1.03638
-5.7807	-10.4605	1.07775
-5.78985	-10.4511	1.11901
-5.79935	-10.4413	1.16015
-5.80918	-10.4312	1.20117
-5.81937	-10.4208	1.24207
-5.82989	-10.4099	1.28284
-5.84075	-10.3988	1.32348
-5.85194	-10.3872	1.36398
-5.86348	-10.3753	1.40434
-5.87535	-10.3631	1.44455
-5.88755	-10.3505	1.48462
-5.90009	-10.3375	1.52453
-5.91296	-10.3242	1.56428
-5.92616	-10.3106	1.60387
-5.93969	-10.2966	1.64329
-5.95355	-10.2822	1.68255
-5.96773	-10.2675	1.72163
-5.98224	-10.2525	1.76053
-5.99708	-10.2371	1.79924
-6.01223	-10.2213	1.83778
-6.02771	-10.2052	1.87612
-6.0435	-10.1888	1.91426
-6.05961	-10.172	1.95221
-6.07603	-10.1549	1.98995
-6.09277	-10.1374	2.02749
-6.10983	-10.1196	2.06481
-6.12719	-10.1015	2.10192
-6.14486	-10.083	2.13881
-6.16283	-10.0641	2.17548
-6.18111	-10.045	2.21192
-6.1997	-10.0255	2.24813
-6.21858	-10.0056	2.28411
-6.23777	-9.98542	2.31984
-6.25725	-9.9649	2.35534
-6.27702	-9.94405	2.39059
-6.29709	-9.92286	2.42559
-6.31745	-9.90134	2.46033
-6.33809	-9.8795	2.49482
-6.35903	-9.85732	2.52905
-6.38024	-9.83481	2.56301
-6.40174	-9.81197	2.5967
-6.42352	-9.78881	2.63012
-6.44558	-9.76532	2.66327
-6.46791	-9.74151	2.69614
-6.49051	-9.71737	2.72872
-6.51339	-9.69292	2.76101
-6.53653	-9.66814	2.79302
-6.55994	-9.64304	2.82473
-6.58361	-9.61762	2.85614
-6.60754	-9.59188	2.88725
-6.63173	-9.56583	2.91806
-6.65617	-9.53946	2.94856
-6.68087	-9.51278	2.97875
-6.70582	-9.48579	3.00862
-6.73101	-9.45849	3.03818
-6.75645	-9.43087	3.06741
-6.78213	-9.40295	3.09632
-6.80806	-9.37472	3.12491
-6.83421	-9.34618	3.15316
-6.86061	-9.31734	3.18107
-6.88723	-9.2882	3.20865
-6.91408	-9.25875	3.23589
-6.94116	-9.22901	3.26278
-6.96846	-9.19896	3.28933
-6.99598	-9.16862	3.31552
-7.02372	-9.13798	3.34136
-7.05167	-9.10705	3.36685
-7.07983	-9.07582	3.39197
-7.1082	-9.0443	3.41674
-7.13678	-9.01249	3.44113
-7.16555	-8.98039	3.46516
-7.19453	-8.94801	3.48882
-7.2237	-8.91534	3.5121
-7.25306	-8.88239	3.53501
-7.28262	-8.84915	3.55754
-7.31235	-8.81563	3.57968
-7.34228	-8.78183	3.60144
-7.37238	-8.74776	3.62281
-7.40266	-8.71341	3.64379
-7.43311	-8.67878	3.66438
-7.46373	-8.64389	3.68457
-7.49451	-8.60872	3.70436
-7.52547	-8.57328	3.72375
-7.55658	-8.53757	3.74273
-7.58784	-8.5016	3.76131
-7.61926	-8.46536	3.77948
-7.65083	-8.42886	3.79724
-7.68255	-8.3921	3.81459
-7.71441	-8.35508	3.83152
-7.74641	-8.3178	3.84803
-7.77854	-8.28027	3.86412
-7.81081	-8.24248	3.87979
-7.8432	-8.20444	3.89504
-7.87572	-8.16615	3.90985
-7.90837	-8.12761	3.92424
-7.94113	-8.08883	3.9382
-7.974	-8.0498	3.95172
-8.00699	-8.01052	3.9648
-8.04008	-7.97101	3.97745
-8.07328	-7.93125	3.98966
-8.10657	-7.89126	4.00143
-8.13997	-7.85104	4.01275
-8.17345	-7.81058	4.02363
-8.20703	-7.76988	4.03406
-8.24068	-7.72896	4.04404
-8.27443	-7.68781	4.05357
-8.30824	-7.64643	4.06265
-8.34213	-7.60483	4.07128
-8.3761	-7.56301	4.07944
-8.41012	-7.52097	4.08715
-8.44421	-7.47871	4.0944
-8.47836	-7.43623	4.1012
-8.51257	-7.39354	4.10752
-8.54682	-7.35064	4.11339
-8.58112	-7.30753	4.11879
-8.61547	-7.26421	4.12372
-8.64985	-7.22068	4.12819
-8.68427	-7.17695	4.13218
-8.71872	-7.13301	4.13571
-8.75319	-7.08888	4.13876
-8.7877	-7.04455	4.14134
-8.82222	-7.00002	4.14345
-8.85675	-6.9553	4.14508
-8.8913	-6.91039	4.14624
-8.92585	-6.86529	4.14691
-8.96041	-6.82	4.14711
-8.99497	-6.77453	4.14683
-9.02953	-6.72887	4.14607
-9.06407	-6.68304	4.14483
-9.0986	-6.63702	4.14311
-9.13312	-6.59083	4.1409
-9.16762	-6.54446	4.13821
-9.20209	-6.49792	4.13504
-9.23653	-6.45121	4.13138
-9.27095	-6.40433	4.12724
-9.30532	-6.35729	4.12261
-9.33965	-6.31008	4.11749
-9.37394	-6.26271	4.11188
-9.40818	-6.21519	4.10579
-9.44237	-6.1675	4.09921
-9.4765	-6.11966	4.09214
-9.51057	-6.07167	4.08458
-9.54458	-6.02353	4.07653
-9.57851	-5.97524	4.06799
-9.61238	-5.92681	4.05896
-9.64616	-5.87823	4.04945
-9.67987	-5.82951	4.03944
-9.71348	-5.78065	4.02894
-9.74701	-5.73165	4.01795
-9.78045	-5.68252	4.00647
-9.81379	-5.63326	3.99449
-9.84702	-5.58387	3.98203
-9.88015	-5.53435	3.96908
-9.91317	-5.4847	3.95563
-9.94608	-5.43494	3.9417
-9.97887	-5.38505	3.92728
-10.0115	-5.33504	3.91236
-10.0441	-5.28492	3.89696
-10.0765	-5.23468	3.88107
-10.1088	-5.18433	3.86468
-10.1409	-5.13388	3.84781
-10.1729	-5.08331	3.83046
-10.2047	-5.03264	3.81261
-10.2364	-4.98187	3.79428
-10.268	-4.931	3.77546
-10.2993	-4.88004	3.75615
-10.3306	-4.82898	3.73636
-10.3616	-4.77782	3.71608
-10.3925	-4.72658	3.69532
-10.4232	-4.67524	3.67408
-10.4537	-4.62383	3.65235
-10.4841	-4.57232	3.63015
-10.5142	-4.52074	3.60746
-10.5442	-4.46908	3.58429
-10.574	-4.41734	3.56065
-10.6035	-4.36553	3.53652
-10.6329	-4.31365	3.51192
-10.6621	-4.2617	3.48685
-10.691	-4.20968	3.46129
-10.7198	-4.1576	3.43527
-10.7483	-4.10546	3.40877
-10.7766	-4.05325	3.38181
-10.8046	-4.00099	3.35437
-10.8325	-3.94868	3.32646
-10.8601	-3.89631	3.29809
-10.8874	-3.8439	3.26925
-10.9146	-3.79143	3.23995
-10.9414	-3.73892	3.21019
-10.9681	-3.68637	3.17996
-10.9944	-3.63378	3.14927
-11.0206	-3.58115	3.11813
-11.0464	-3.52848	3.08653
-11.072	-3.47578	3.05448
-11.0973	-3.42306	3.02197
-11.1224	-3.3703	2.98901
-11.1471	-3.31751	2.9556
-11.1716	-3.26471	2.92175
-11.1958	-3.21188	2.88745
-11.2197	-3.15903	2.8527
-11.2434	-3.10617	2.81751
-11.2667	-3.05329	2.78189
-11.2897	-3.0004	2.74582
-11.3125	-2.9475	2.70932
-11.3349	-2.8946	2.67239
-11.357	-2.84169	2.63502
-11.3788	-2.78878	2.59723
-11.4003	-2.73587	2.559
-11.4215	-2.68296	2.52036
-11.4423	-2.63006	2.48128
-11.4628	-2.57716	2.44179
-11.483	-2.52427	2.40189
-11.5028	-2.4714	2.36156
-11.5223	-2.41854	2.32082
-11.5415	-2.3657	2.27967
-11.5603	-2.31288	2.23812
-11.5788	-2.26008	2.19616
-11.5969	-2.2073	2.15379
-11.6147	-2.15455	2.11102
-11.6321	-2.10183	2.06786
-11.6492	-2.04914	2.0243
-11.6659	-1.99648	1.98035
-11.6822	-1.94386	1.93601
-11.6981	-1.89128	1.89128
-11.7137	-1.83873	1.84616
-11.7289	-1.78624	1.80067
-11.7138	-1.83088	-1.85317
-11.6982	-1.88342	-1.89871
-11.6822	-1.93601	-1.94386
-11.6658	-1.98863	-1.98863
-11.649	-2.04129	-2.03301
-11.6319	-2.09398	-2.07699
-11.6144	-2.14671	-2.12058
-11.5966	-2.19947	-2.16378
-11.5784	-2.25226	-2.20657
-11.5598	-2.30507	-2.24896
-11.5409	-2.35791	-2.29095
-11.5216	-2.41076	-2.33252
-11.502	-2.46364	-2.37369
-11.4821	-2.51654	-2.41444
-11.4618	-2.56944	-2.45478
-11.4411	-2.62236	-2.4947
-11.4202	-2.67529	-2.5342
-11.3989	-2.72823	-2.57328
-11.3773	-2.78117	-2.61193
-11.3554	-2.83411	-2.65015
-11.3331	-2.88705	-2.68795
-11.3106	-2.94	-2.72531
-11.2877	-2.99293	-2.76224
-11.2645	-3.04586	-2.79873
-11.2411	-3.09878	-2.83479
-11.2173	-3.15169	-2.8704
-11.1932	-3.20458	-2.90557
-11.1689	-3.25745	-2.9403
-11.1442	-3.31031	-2.97458
-11.1193	-3.36315	-3.00841
-11.0941	-3.41596	-3.0418
-11.0686	-3.46874	-3.07473
-11.0428	-3.5215	-3.10721
-11.0168	-3.57422	-3.13923
-10.9905	-3.62692	-3.17079
-10.964	-3.67957	-3.2019
-10.9372	-3.73219	-3.23255
-10.9101	-3.78477	-3.26273
-10.8828	-3.8373	-3.29245
-10.8552	-3.88979	-3.32171
-10.8274	-3.94223	-3.3505
-10.7994	-3.99462	-3.37882
-10.7711	-4.04696	-3.40667
-10.7426	-4.09924	-3.43405
-10.7139	-4.15147	-3.46096
-10.6849	-4.20363	-3.48739
-10.6558	-4.25573	-3.51336
-10.6264	-4.30777	-3.53884
-10.5968	-4.35975	-3.56385
-10.567	-4.41165	-3.58838
-10.537	-4.46348	-3.61243
-10.5068	-4.51524	-3.636
-10.4764	-4.56692	-3.65909
-10.4458	-4.61852	-3.6817
-10.415	-4.67004	-3.70382
-10.3841	-4.72148	-3.72547
-10.3529	-4.77283	-3.74662
-10.3216	-4.82409	-3.76729
-10.2901	-4.87526	-3.78748
-10.2585	-4.92634	-3.80717
-10.2267	-4.97733	-3.82638
-10.1947	-5.02821	-3.8451
-10.1626	-5.079	-3.86334
-10.1303	-5.12968	-3.88108
-10.0979	-5.18026	-3.89833
-10.0654	-5.23074	-3.9151
-10.0327	-5.2811	-3.93137
-9.99984	-5.33135	-3.94715
-9.96688	-5.38149	-3.96244
-9.9338	-5.43151	-3.97723
-9.90059	-5.48141	-3.99154
-9.86727	-5.5312	-4.00535
-9.83384	-5.58085	-4.01867
-9.8003	-5.63039	-4.03149
-9.76665	-5.67979	-4.04383
-9.7329	-5.72907	-4.05567
-9.69906	-5.77821	-4.06702
-9.66512	-5.82722	-4.07787
-9.63109	-5.87609	-4.08823
-9.59698	-5.92482	-4.0981
-9.56279	-5.97341	-4.10748
-9.52853	-6.02186	-4.11636
-9.49419	-6.07016	-4.12475
-9.45978	-6.11831	-4.13265
-9.42531	-6.16631	-4.14006
-9.39078	-6.21416	-4.14698
-9.3562	-6.26186	-4.1534
-9.32156	-6.30939	-4.15934
-9.28688	-6.35677	-4.16478
-9.25215	-6.40399	-4.16974
-9.21738	-6.45104	-4.1742
-9.18258	-6.49793	-4.17818
-9.14775	-6.54465	-4.18167
-9.11289	-6.59119	-4.18467
-9.078	-6.63757	-4.18719
-9.0431	-6.68377	-4.18922
-9.00818	-6.72979	-4.19076
-8.97326	-6.77564	-4.19183
-8.93832	-6.8213	-4.1924
-8.90338	-6.86678	-4.1925
-8.86845	-6.91208	-4.19211
-8.83352	-6.95719	-4.19125
-8.7986	-7.0021	-4.1899
-8.76369	-7.04683	-4.18808
-8.7288	-7.09136	-4.18577
-8.69393	-7.1357	-4.183
-8.65908	-7.17984	-4.17974
-8.62426	-7.22378	-4.17602
-8.58948	-7.26751	-4.17182
-8.55473	-7.31105	-4.16715
-8.52003	-7.35437	-4.16201
-8.48537	-7.39749	-4.1564
-8.45076	-7.4404	-4.15032
-8.4162	-7.48309	-4.14378
-8.3817	-7.52557	-4.13678
-8.34725	-7.56784	-4.12931
-8.31288	-7.60988	-4.12138
-8.27857	-7.65171	-4.11299
-8.24433	-7.69331	-4.10414
-8.21016	-7.73469	-4.09484
-8.17608	-7.77585	-4.08508
-8.14208	-7.81677	-4.07487
-8.10817	-7.85747	-4.06421
-8.07435	-7.89793	-4.0531
-8.04062	-7.93816	-4.04154
-8.00699	-7.97816	-4.02954
-7.97346	-8.01791	-4.01709
-7.94004	-8.05743	-4.0042
-7.90672	-8.09671	-3.99087
-7.87352	-8.13574	-3.97711
-7.84044	-8.17453	-3.9629
-7.80748	-8.21307	-3.94827
-7.77464	-8.25136	-3.9332
-7.74192	-8.2894	-3.91771
-7.70934	-8.32719	-3.90179
-7.6769	-8.36472	-3.88544
-7.64459	-8.402	-3.86867
-7.61242	-8.43903	-3.85148
-7.5804	-8.47579	-3.83388
-7.54852	-8.51229	-3.81585
-7.5168	-8.54853	-3.79742
-7.48523	-8.5845	-3.77857
-7.45383	-8.62021	-3.75932
-7.42258	-8.65565	-3.73966
-7.3915	-8.69082	-3.7196
-7.36059	-8.72572	-3.69914
-7.32985	-8.76034	-3.67828
-7.29928	-8.79469	-3.65702
-7.2689	-8.82877	-3.63538
-7.23869	-8.86257	-3.61334
-7.20868	-8.89608	-3.59091
-7.17885	-8.92932	-3.56811
-7.14921	-8.96228	-3.54492
-7.11977	-8.99495	-3.52135
-7.09052	-9.02733	-3.4974
-7.06148	-9.05943	-3.47309
-7.03264	-9.09123	-3.4484
-7.00401	-9.12275	-3.42335
-6.97558	-9.15398	-3.39793
-6.94737	-9.18491	-3.37215
-6.91938	-9.21555	-3.34601
-6.89161	-9.24589	-3.31952
-6.86406	-9.27594	-3.29268
-6.83673	-9.30568	-3.26548
-6.80963	-9.33513	-3.23794
-6.78277	-9.36427	-3.21006
-6.75613	-9.39311	-3.18184
-6.72974	-9.42165	-3.15329
-6.70358	-9.44988	-3.1244
-6.67766	-9.4778	-3.09518
-6.65199	-9.50541	-3.06564
-6.62657	-9.53271	-3.03577
-6.6014	-9.55971	-3.00559
-6.57648	-9.58639	-2.97509
-6.55181	-9.61275	-2.94427
-6.52741	-9.6388	-2.91315
-6.50326	-9.66454	-2.88172
-6.47938	-9.68995	-2.84999
-6.45576	-9.71505	-2.81796
-6.43242	-9.73983	-2.78563
-6.40934	-9.76429	-2.75301
-6.38653	-9.78842	-2.72011
-6.364	-9.81223	-2.68692
-6.34175	-9.83572	-2.65345
-6.31978	-9.85888	-2.6197
-6.29809	-9.88172	-2.58568
-6.27669	-9.90422	-2.55139
-6.25557	-9.9264	-2.51684
-6.23474	-9.94825	-2.48202
-6.2142	-9.96976	-2.44694
-6.19396	-9.99095	-2.41161
-6.17401	-10.0118	-2.37603
-6.15436	-10.0323	-2.3402
-6.13501	-10.0525	-2.30412
-6.11596	-10.0723	-2.26781
-6.09721	-10.0919	-2.23126
-6.07877	-10.111	-2.19448
-6.06064	-10.1299	-2.15747
-6.04281	-10.1483	-2.12024
-6.0253	-10.1665	-2.08279
-6.0081	-10.1843	-2.04513
-5.99121	-10.2018	-2.00725
-5.97465	-10.2189	-1.96916
-5.9584	-10.2357	-1.93087
-5.94247	-10.2521	-1.89238
-5.92686	-10.2682	-1.85369
-5.91157	-10.284	-1.81482
-5.89661	-10.2994	-1.77575
-5.88198	-10.3144	-1.7365
-5.86767	-10.3291	-1.69707
-5.85369	-10.3435	-1.65747
-5.84005	-10.3575	-1.6177
-5.82673	-10.3711	-1.57775
-5.81375	-10.3844	-1.53765
-5.8011	-10.3974	-1.49739
-5.78879	-10.41	-1.45697
-5.77682	-10.4222	-1.4164
-5.76519	-10.4341	-1.37569
-5.75389	-10.4456	-1.33484
-5.74294	-10.4568	-1.29384
-5.73233	-10.4676	-1.25272
-5.72206	-10.4781	-1.21146
-5.71214	-10.4882	-1.17008
-5.70256	-10.498	-1.12858
-5.69333	-10.5074	-1.08697
-5.68445	-10.5164	-1.04524
-5.67591	-10.5251	-1.0034
-5.66772	-10.5334	-0.961466
-5.65989	-10.5414	-0.919429
-5.6524	-10.549	-0.877298
-5.64526	-10.5562	-0.835076
-5.63848	-10.5631	-0.792768
-5.63205	-10.5696	-0.750379
-5.62597	-10.5758	-0.707913
-5.62025	-10.5816	-0.665374
-5.61489	-10.587	-0.622767
-5.60987	-10.5921	-0.580095
-5.60522	-10.5968	-0.537365
-5.60092	-10.6012	-0.494579
-5.59697	-10.6052	-0.451742
-5.59339	-10.6088	-0.408859
-5.59016	-10.6121	-0.365934
-5.58729	-10.615	-0.322971
-5.58478	-10.6175	-0.279975
-5.58262	-10.6197	-0.236951
-5.58083	-10.6215	-0.193902
-5.57939	-10.623	-0.150833
-5.57831	-10.6241	-0.107749
-5.5776	-10.6248	-0.0646539
-5.57724	-10.6252	-0.021552
-5.57724	-10.6252	0.021552
-5.5776	-10.6248	0.0646539
-5.57831	-10.6241	0.107749
-5.57939	-10.623	0.150833
-5.58083	-10.6215	0.193902
-5.58262	-10.6197	0.236951
-5.58478	-10.6175	0.279975
-5.58729	-10.615	0.322971
-5.59016	-10.6121	0.365934
-5.59339	-10.6088	0.408859
-5.59697	-10.6052	0.451742
-5.60092	-10.6012	0.494579
-5.60522	-10.5968	0.537365
-5.60987	-10.5921	0.580095
-5.61489	-10.587	0.622767
-5.62025	-10.5816	0.665374
-5.62597	-10.5758	0.707913
-5.63205	-10.5696	0.750379
-5.63848	-10.5631	0.792768
-5.64526	-10.5562	0.835076
-5.6524	-10.549	0.877298
-5.65989	-10.5414	0.919429
-5.66772	-10.5334	0.961466
-5.67591	-10.5251	1.0034
-5.68445	-10.5164	1.04524
-5.69333	-10.5074	1.08697
-5.70256	-10.498	1.12858
-5.71214	-10.4882	1.17008
-5.72206	-10.4781	1.21146
-5.73233	-10.4676	1.25272
-5.74294	-10.4568	1.29384
-5.75389	-10.4456	1.33484
-5.76519	-10.4341	1.37569
-5.77682	-10.4222	1.4164
-5.78879	-10.41	1.45697
-5.8011	-10.3974	1.49739
-5.81375	-10.3844	1.53765
-5.82673	-10.3711	1.57775
-5.84005	-10.3575	1.6177
-5.85369	-10.3435	1.65747
-5.86767	-10.3291	1.69707
-5.88198	-10.3144	1.7365
-5.89661	-10.2994	1.77575
-5.91157	-10.284	1.81482
-5.92686	-10.2682	1.85369
-5.94247	-10.2521	1.89238
-5.9584	-10.2357	1.93087
-5.97465	-10.2189	1.96916
-5.99121	-10.2018	2.00725
-6.0081	-10.1843	2.04513
-6.0253	-10.1665	2.08279
-6.04281	-10.1483	2.12024
-6.06064	-10.1299	2.15747
-6.07877	-10.111	2.19448
-6.09721	-10.0919	2.23126
-6.11596	-10.0723	2.26781
-6.13501	-10.0525	2.30412
-6.15436	-10.0323	2.3402
-6.17401	-10.0118	2.37603
-6.19396	-9.99095	2.41161
-6.2142	-9.96976	2.44694
-6.23474	-9.94825	2.48202
-6.25557	-9.9264	2.51684
-6.27669	-9.90422	2.55139
-6.29809	-9.88172	2.58568
-6.31978	-9.85888	2.6197
-6.34175	-9.83572	2.65345
-6.364	-9.81223	2.68692
-6.38653	-9.78842	2.72011
-6.40934	-9.76429	2.75301
-6.43242	-9.73983	2.78563
-6.45576	-9.71505	2.81796
-6.47938	-9.68995	2.84999
-6.50326	-9.66454	2.88172
-6.52741	-9.6388	2.91315
-6.55181	-9.61275	2.94427
-6.57648	-9.58639	2.97509
-6.6014	-9.55971	3.00559
-6.62657	-9.53271	3.03577
-6.65199	-9.50541	3.06564
-6.67766	-9.4778	3.09518
-6.70358	-9.44988	3.1244
-6.72974	-9.42165	3.15329
-6.75613	-9.39311	3.18184
-6.78277	-9.36427	3.21006
-6.80963	-9.33513	3.23794
-6.83673	-9.30568	3.26548
-6.86406	-9.27594	3.29268
-6.89161	-9.24589	3.31952
-6.91938	-9.21555	3.34601
-6.94737	-9.18491	3.37215
-6.97558	-9.15398	3.39793
-7.00401	-9.12275	3.42335
-7.03264	-9.09123	3.4484
-7.06148	-9.05943	3.47309
-7.09052	-9.02733	3.4974
-7.11977	-8.99495	3.52135
-7.14921	-8.96228	3.54492
-7.17885	-8.92932	3.56811
-7.20868	-8.89608	3.59091
-7.23869	-8.86257	3.61334
-7.2689	-8.82877	3.63538
-7.29928	-8.79469	3.65702
-7.32985	-8.76034	3.67828
-7.36059	-8.72572	3.69914
-7.3915	-8.69082	3.7196
-7.42258	-8.65565	3.73966
-7.45383	-8.62021	3.75932
-7.48523	-8.5845	3.77857
-7.5168	-8.54853	3.79742
-7.54852	-8.51229	3.81585
-7.5804	-8.47579	3.83388
-7.61242	-8.43903	3.85148
-7.64459	-8.402	3.86867
-7.6769	-8.36472	3.88544
-7.70934	-8.32719	3.90179
-7.74192	-8.2894	3.91771
-7.77464	-8.25136	3.9332
-7.80748	-8.21307	3.94827
-7.84044	-8.17453	3.9629
-7.87352	-8.13574	3.97711
-7.90672	-8.09671	3.99087
-7.94004	-8.05743	4.0042
-7.97346	-8.01791	4.01709
-8.00699	-7.97816	4.02954
-8.04062	-7.93816	4.04154
-8.07435	-7.89793	4.0531
-8.10817	-7.85747	4.06421
-8.14208	-7.81677	4.07487
-8.17608	-7.77585	4.08508
-8.21016	-7.73469	4.09484
-8.24433	-7.69331	4.10414
-8.27857	-7.65171	4.11299
-8.31288	-7.60988	4.12138
-8.34725	-7.56784	4.12931
-8.3817	-7.52557	4.13678
-8.4162	-7.48309	4.14378
-8.45076	-7.4404	4.15032
-8.48537	-7.39749	4.1564
-8.52003	-7.35437	4.16201
-8.55473	-7.31105	4.16715
-8.58948	-7.26751	4.17182
-8.62426	-7.22378	4.17602
-8.65908	-7.17984	4.17974
-8.69393	-7.1357	4.183
-8.7288	-7.09136	4.18577
-8.76369	-7.04683	4.18808
-8.7986	-7.0021	4.1899
-8.83352	-6.95719	4.19125
-8.86845	-6.91208	4.19211
-8.90338	-6.86678	4.1925
-8.93832	-6.8213	4.1924
-8.97326	-6.77564	4.19183
-9.00818	-6.72979	4.19076
-9.0431	-6.68377	4.18922
-9.078	-6.63757	4.18719
-9.11289	-6.59119	4.18467
-9.14775	-6.54465	4.18167
-9.18258	-6.49793	4.17818
-9.21738	-6.45104	4.1742
-9.25215	-6.40399	4.16974
-9.28688	-6.35677	4.16478
-9.32156	-6.30939	4.15934
-9.3562	-6.26186	4.1534
-9.39078	-6.21416	4.14698
-9.42531	-6.16631	4.14006
-9.45978	-6.11831	4.13265
-9.49419	-6.07016	4.12475
-9.52853	-6.02186	4.11636
-9.56279	-5.97341	4.10748
-9.59698	-5.92482	4.0981
-9.63109	-5.87609	4.08823
-9.66512	-5.82722	4.07787
-9.69906	-5.77821	4.06702
-9.7329	-5.72907	4.05567
-9.76665	-5.67979	4.04383
-9.8003	-5.63039	4.03149
-9.83384	-5.58085	4.01867
-9.86727	-5.5312	4.00535
-9.90059	-5.48141	3.99154
-9.9338	-5.43151	3.97723
-9.96688	-5.38149	3.96244
-9.99984	-5.33135	3.94715
-10.0327	-5.2811	3.93137
-10.0654	-5.23074	3.9151
-10.0979	-5.18026	3.89833
-10.1303	-5.12968	3.88108
-10.1626	-5.079	3.86334
-10.1947	-5.02821	3.8451
-10.2267	-4.97733	3.82638
-10.2585	-4.92634	3.80717
-10.2901	-4.87526	3.78748
-10.3216	-4.82409	3.76729
-10.3529	-4.77283	3.74662
-10.3841	-4.72148	3.72547
-10.415	-4.67004	3.70382
-10.4458	-4.61852	3.6817
-10.4764	-4.56692	3.65909
-10.5068	-4.51524	3.636
-10.537	-4.46348	3.61243
-10.567	-4.41165	3.58838
-10.5968	-4.35975	3.56385
-10.6264	-4.30777	3.53884
-10.6558	-4.25573	3.51336
-10.6849	-4.20363	3.48739
-10.7139	-4.15147	3.46096
-10.7426	-4.09924	3.43405
-10.7711	-4.04696	3.40667
-10.7994	-3.99462	3.37882
-10.8274	-3.94223	3.3505
-10.8552	-3.88979	3.32171
-10.8828	-3.8373	3.29245
-10.9101	-3.78477	3.26273
-10.9372	-3.73219	3.23255
-10.964	-3.67957	3.2019
-10.9905	-3.62692	3.17079
-11.0168	-3.57422	3.13923
-11.0428	-3.5215	3.10721
-11.0686	-3.46874	3.07473
-11.0941	-3.41596	3.0418
-11.1193	-3.36315	3.00841
-11.1442	-3.31031	2.97458
-11.1689	-3.25745	2.9403
-11.1932	-3.20458	2.90557
-11.2173	-3.15169	2.8704
-11.2411	-3.09878	2.83479
-11.2645	-3.04586	2.79873
-11.2877	-2.99293	2.76224
-11.3106	-2.94	2.72531
-11.3331	-2.88705	2.68795
-11.3554	-2.83411	2.65015
-11.3773	-2.78117	2.61193
-11.3989	-2.72823	2.57328
-11.4202	-2.67529	2.5342
-11.4411	-2.62236	2.4947
-11.4618	-2.56944	2.45478
-11.4821	-2.51654	2.41444
-11.502	-2.46364	2.37369
-11.5216	-2.41076	2.33252
-11.5409	-2.35791	2.29095
-11.5598	-2.30507	2.24896
-11.5784	-2.25226	2.20657
-11.5966	-2.19947	2.16378
-11.6144	-2.14671	2.12058
-11.6319	-2.09398	2.07699
-11.649	-2.04129	2.03301
-11.6658	-1.98863	1.98863
-11.6822	-1.93601	1.94386
-11.6982	-1.88342	1.89871
-11.7138	-1.83088	1.85317
[truncated: 248,000+ more rows]

## Sheet: nodalSolution
-4.0967
854.372
854.372
854.372
839.974
839.974
839.974
741.274
-4.0967
717.947
854.372
854.372
796.339
783.422
854.372
854.372
854.372
839.974
839.974
789.094
839.974
839.974
839.974
839.974
839.974
839.974
839.974
839.974
-4.0967
-4.0967
-4.0967
-4.0967
-4.0967
499.655
638.179
677.654
-4.0967
774.088
854.372
854.372
762.088
854.372
854.372
854.372
854.372
854.372
854.372
828.047
817.368
839.974
839.974
839.974
839.974
839.974
839.974
839.974
839.974
839.974
839.974
839.974
813.688
758.564
-4.0967
-4.0967
675.599
721.091
-4.0967
-4.0967
-4.0967
-4.0967
175.276
310.026
414.256
467.92
501.265
544.537
583.008
599.305
619.062
606.687
634.443
676.858
690.786
711.182
728.971
754.297
773.429
767.833
757.41
750.64
748.203
741.959
738.512
731.268
726.504
729.986
733.549
731.062
728.564
730.829
734.764
743.221
748.174
748.245
756.156
765.58
771.913
775.592
776.135
781.396
783.241
784.135
786.266
480.253
468.859
452.951
425.473
400.233
386.4
381.568
390.691
366.552
339.777
328.862
300.587
262.665
220.338
154.703
100.911
616.269
597.016
589.662
579.419
573.09
543.811
518.012
736.39
732.005
725.878
722.855
716.824
710.619
709.806
703.108
702.699
693.881
686.558
681.139
684.635
690.533
697.233
689.654
680.213
672.819
666.457
659.337
651.745
646.302
648.879
789.13
786.085
783.176
780.079
781.696
783.407
785.419
790.031
790.437
788.366
788.265
786.414
782.987
779.307
775.495
773.139
770.423
770.625
766.497
760.68
751.782
742.505
734.027
727.286
722.916
722.175
712.217
703.859
696.328
688.36
686.029
693.459
695.294
693.767
693.221
701.23
711.27
714.144
720.033
726.02
725.233
723.561
722.863
715.363
706.654
700.558
696.65
697.336
696.248
702.797
707.972
718.653
733.435
745.896
745.583
745.978
746.735
854.372
854.372
854.372
854.372
854.372
854.372
854.372
854.372
854.372
850.518
843.513
838.257
833.02
820.364
809.532
804.349
799.248
794.954
792.56
789.89
787.375
784.865
782.345
779.554
771.419
765.593
760.841
754.965
779.902
782.494
785.302
786.348
788.786
791.281
793.765
796.213
798.1
802.888
806.311
808.251
811.086
810.41
812.832
817.154
819.631
823.211
827.413
831.579
840.004
846.44
850.685
851.194
845.743
838.571
833.372
826.753
821.718
817.45
818.74
814.796
810.328
807.076
808.674
812.933
819.711
822.424
819.623
815.204
811.138
807.692
806.913
807.44
811.254
813.49
811.452
805.847
800.976
854.372
854.372
854.372
854.372
854.372
854.372
854.372
791.321
785.552
783.198
780.339
779.966
777.478
774.553
771.01
766.441
762.091
757.47
750.935
744.197
736.019
727.763
720.083
714.871
714.628
713.079
708.277
701.257
695.536
691.184
686.676
681.186
677.09
676.013
671.152
665.631
660.781
661.384
656.141
648.463
751.044
746.332
745.232
735.905
726.556
718.681
706.567
700.941
696.822
697.954
698.938
693.61
681.889
673.915
668.393
657.749
644.057
630.903
615.229
598.513
579.267
558.717
537.604
495.057
439.718
443.539
484.704
482.863
445.302
397.556
394.067
378.296
418.503
466.043
782.874
779.634
776.149
771.09
769.498
764.984
759.827
756.224
760.645
798.646
800.31
801.199
798.629
801.998
803.041
804.591
804.44
804.159
802.542
799.68
797.123
799.368
796.73
794.186
796.327
792.336
787.389
854.372
854.372
854.372
854.372
854.372
854.372
854.372
854.372
854.372
854.372
854.372
854.372
854.372
792.543
798.328
801.508
804.613
806.859
809.17
811.095
809.079
807.552
806.757
806.119
807.295
808.469
809.636
813.998
818.481
821.493
822.208
824.272
823.884
825.651
827.998
826.912
825.816
825.187
825.678
824.009
822.713
821.194
820.866
817.93
815.13
812.505
810.021
808.444
808.472
807.098
805.713
804.178
803.029
801.696
800.357
798.782
795.952
795.372
800.808
806.247
809.994
811.633
810.503
807.652
806.135
803.725
803.328
806.377
806.185
807.08
807.589
807.042
809.34
809.366
809.314
808.38
808.438
809.947
810.085
811.874
813.366
814.625
814.365
813.377
812.962
854.372
854.372
854.372
854.372
854.372
854.372
854.372
815.746
818.698
820.422
822.947
824.566
824.468
824.105
823.822
823.176
822.195
823.164
824.321
825.377
826.701
827.846
830.131
831.527
832.273
833.371
834.608
835.668
836.823
837.272
837.808
839.373
840.688
843.154
845.673
847.284
848.257
847.699
849.197
850.915
852.587
852.952
850.236
846.901
845.264
842.737
841.794
839.383
836.905
835.109
832.91
831.414
829.03
826.502
824.113
820.25
816.118
816.823
818.474
819.73
818.286
815.884
812.244
810.526
811.911
814.811
816.287
817.353
816.562
814.231
813.245
811.221
812.541
815.786
816.563
815.525
812.282
804.447
797.586
794.464
790.286
786.723
854.372
854.372
854.372
854.372
854.372
854.372
854.372
854.372
854.372
854.372
854.372
854.372
854.372
854.372
854.372
854.372
854.372
854.372
854.372
854.372
854.372
-4.0967
-4.0967
-4.0967
-4.0967
-4.0967
766.404
768.211
768.712
772.991
777.214
780.715
780.989
784.174
787.245
788.577
792.458
797.363
800.7
802.84
804.162
804.938
805.837
804.684
806.317
809.985
812.049
812.598
854.372
854.372
854.372
854.372
854.372
854.372
854.372
854.372
854.372
854.372
854.372
854.372
854.372
851.883
850.371
847.558
845.174
842.736
839.254
837.061
833.74
828.565
823.03
819.353
817.577
813.739
811.176
810.54
811.386
806.372
802.678
800.563
797.917
796.317
794.548
790.646
786.382
783.77
780.384
775.268
768.961
763.688
760.02
756.956
753.943
749.941
746.646
743.127
739.8
736.104
732.727
728.823
724.942
720.833
723.511
725.79
727.157
728.501
727.148
725.589
727.065
731.424
735.807
739.964
743.221
738.915
737.729
739.686
742.369
744.628
745.056
741.582
736.046
732.773
734.707
728.278
717.022
712.519
705.383
699.833
697.066
696.554
690.539
682.283
727.07
735.87
745.026
747.848
753.74
760.195
764.146
766.278
768.944
771.52
775.273
778.825
781.439
786.145
789.327
791.68
795.434
801.732
810.031
815.284
820.636
824.392
828.78
832.868
836.852
841.094
846.114
850.753
684.088
690.152
687.328
689.443
692.952
700.015
704.178
709.271
854.372
854.372
854.372
854.372
854.372
854.372
854.372
854.372
854.372
854.372
854.372
854.372
854.372
854.372
854.372
854.372
854.372
854.372
854.372
854.372
854.372
852.837
850.852
848.561
847.952
844.588
842.461
841.034
840.833
838.863
837.051
835.449
833.178
833.233
832.274
830.102
825.66
823.59
824.53
821.914
817.309
813.72
813.867
812.664
810.216
808.007
807.488
805.745
803.217
797.925
794.124
793.268
790.867
787.536
785.007
784.043
782.732
781.671
781.092
778.423
776.02
778.52
780.974
783.338
783.906
783.74
782.837
781.616
781.849
781.195
778.036
773.112
767.302
760.832
752.129
744.308
737.71
732.962
730.105
725.198
713.202
701.795
696.387
697.294
690.907
688.025
690.406
695.045
699.822
704.232
708.114
706.432
705.888
699.428
692.562
694.659
699.478
703.365
703.715
709.554
709.138
703.597
695.254
688.159
684.286
681.308
678.998
678.197
677.483
676.986
680.651
686.969
691.825
696.454
700.948
707.004
715.124
854.372
854.372
854.372
854.372
854.372
854.372
854.372
854.372
854.372
854.372
854.372
854.372
854.372
-4.0967
-4.0967
-4.0967
105.006
198.976
248.555
280.266
319.697
337.901
349.893
373.388
396.771
416.386
443.256
474.264
488.556
503.643
509.557
523.168
535.308
552.448
569.704
589.234
610.864
623.707
633.886
641.72
653.211
662.056
666.924
668.982
816.524
816.133
815.707
815.017
814.668
814.186
813.541
813.067
813.304
813.531
812.585
812.285
812.136
812.844
813.235
812.107
812.182
811.883
810.196
807.642
805.398
804.058
804.22
805.47
805.958
804.546
805.168
805.894
806.449
804.514
803.705
804.836
806.813
809.285
810.372
811.574
814.007
815.848
817.123
816.906
817.012
820.493
822.56
822.084
821.337
820.247
817.699
814.869
810.849
805.753
803.249
797.613
795.815
793.292
790.391
787.353
786.234
783.732
781.042
781.62
777.897
772.543
768.237
765.759
764.417
763.187
765.448
766.808
765.387
763.699
762.512
761.017
758.87
756.496
752.073
749.255
751.999
757.882
761.078
765.407
763.472
826.881
825.381
824.344
823.439
821.772
819.189
816.207
815.767
815.794
816.393
815.63
815.223
814.435
813.037
811.379
809.664
807.854
805.8
803.595
801.241
799.827
800.805
802.685
803.392
804.115
805.242
805.593
805.858
804.776
803.79
803.502
805.531
807.563
808.73
808.829
810.421
811.427
811.741
811.811
812.176
812.115
812.377
812.604
812.963
813.39
814.128
815.057
815.645
816.23
676.615
667.76
657.635
650.424
652.721
648.42
644.88
642.961
639.723
636.468
642.118
642.701
648.675
647.621
652.857
656.242
660.271
663.951
668.187
673.859
678.464
680.014
674.461
666.068
659.249
652.107
653.8
667.669
666.766
667.933
664.066
668.331
659.925
652.5
648.905
643.374
650.772
666.387
671.244
674.855
679.652
689.15
688.707
697.943
714.323
732.98
738.174
746.036
755.753
762.774
760.579
762.591
764.657
764.824
766.647
776.841
784.911
779.631
765.338
741.099
722.934
699.858
673.698
644.504
624.56
656.878
698.107
719.926
694.029
655.434
605.859
560.398
536.832
515.154
467.532
415.118
332.63
296.86
240.787
107.048
759.862
754.502
750.006
746.822
743.359
740.056
736.484
732.729
727.205
722.97
719.267
718.752
715.117
711.874
709.733
707.661
704.362
701.802
696.811
689.342
683.501
-4.0967
-4.0967
-4.0967
-4.0967
677.172
671.672
671.199
673.057
675.6
677.209
681.215
683.801
688.786
695.285
698.528
695.633
690.16
687.949
681.06
686.838
693.912
698.715
704.178
712.668
720.984
721.595
720.148
724.8
725.379
721.79
854.372
854.372
854.372
854.372
854.372
854.372
854.372
854.372
767.402
771.23
771.156
771.817
779.015
784.845
788.634
791.15
791.784
795.967
800.328
802.148
805.704
806.853
807.439
810.749
816.017
823.913
833.225
839.416
842.47
840.822
843.549
849.11
854.372
854.372
854.372
854.372
854.372
854.372
854.372
854.372
854.372
854.372
853.342
852.002
850.799
848.859
845.538
844.242
842.874
841.396
839.58
839.632
840.087
839.446
838.728
838.231
837.557
837.145
836.448
835.838
834.908
833.203
831.431
830.123
829.499
826.944
824.636
824.966
823.71
822.631
822.052
820.459
818.87
818.145
854.372
854.372
854.372
854.372
854.372
854.372
854.372
854.372
854.372
854.372
854.372
854.372
854.372
854.372
854.372
854.372
854.372
854.372
854.372
854.372
854.372
854.372
583.285
537.044
516.594
639.285
712.897
700.299
712.922
687.553
731.683
678.792
685.549
741.634
687.089
683.826
750.926
692.898
760.29
701.633
710.417
718.138
762.964
767.112
771.959
777.376
780.914
699.722
696.585
783.287
786.232
691.452
689.527
700.929
778.562
710.711
778.282
775.147
723.767
778.97
738.441
783.286
735.423
778.953
558.021
776.025
727.109
775.408
717.303
769.442
707.832
703.071
757.803
749.484
695.768
742.284
687.308
733.758
677.666
725.931
673.552
721
684.514
720.807
724.037
673.798
717.691
743.481
717.608
660.364
729.134
647.167
734.94
640.304
538.621
730.656
738.868
593.999
607.041
673.193
590.817
559.247
709.916
666.638
506.521
680.046
645.073
488.21
622.513
466.72
573.906
438.352
409.229
548.324
455.522
303.821
392.799
159.091
359.494
308.891
95.0491
116.166
230.185
89.7328
158.259
80.3111
725.388
674.488
681.409
700.66
710.359
689.861
690.729
780.527
773.068
780.93
630.143
719.639
745.478
692.767
667.645
575.742
532.357
639.632
593.45
508.136
415.927
394.105
347.945
281.752
701.864
675.841
749.396
686.397
756.042
762.766
771.634
774.853
682.948
709.064
770.814
769.032
717.644
765.914
707.448
712.6
707.107
710.06
640.883
599.367
696.573
456.715
207.47
193.781
687.406
714.786
673.629
738.746
663.646
668.461
689.943
693.742
678.949
695.063
770.819
765.562
719.819
772.531
774.67
696.784
750.776
678.216
733.426
721.651
662.893
659.962
658.222
700.016
713.276
626.54
548.453
513.689
666.683
489.661
633.358
653.764
562.14
465.611
318.211
388.363
426.766
327.988
221.68
283.83
657.608
667.046
679.701
741.549
750.31
762.814
703.431
692.953
685.784
684.073
697.714
428.391
733.097
679.59
737.749
682.01
649.355
579.18
685.143
608.251
527.372
411.266
378.615
693.636
671.879
668.638
758.709
757.531
690.897
704.691
730.008
489.475
301.61
671.591
654.59
641.458
648.546
763.497
663.361
719.933
671.792
520.184
733.482
665.069
764.628
611.401
463.574
726.922
713.385
662.455
684.873
753.08
743.379
642.037
552.067
648.766
582.37
485.731
403.5
428.158
364.545
629.546
646.637
666.708
745.232
680.06
728.633
671.414
671.8
697.433
515.67
647.847
625.55
480.575
664.382
620.635
626.868
557.648
427.437
692.83
650.21
645.877
752.5
608.85
620.764
645.252
712.488
726.314
736.668
561.114
485.082
673.935
645.222
616.577
587.491
650.742
709.29
640.979
617.687
613.968
540.04
444.451
464.82
597.325
622.469
719.999
673.814
696.881
539.202
583.95
509.299
583.01
485.088
617.527
567.861
585.024
617.043
583.552
651.384
561.453
593.503
712.035
704.073
714.485
721.975
731.62
723.787
729.474
730.245
722.069
728.488
711.72
783.592
701.496
702.545
702.037
695.719
728.384
807.38
743.016
723.204
753.448
753.52
751.134
735.739
755.783
763.55
762.632
767.972
777.567
775.652
785.843
782.315
792.038
789.741
797.424
803.589
792.252
810.755
793.819
798.32
830
804.498
846.181
807.118
814.202
838.313
839.669
818.375
840.078
824.127
840.119
840.639
837.483
840.973
847.638
842.488
844.863
730.401
722.822
708.293
755.26
728.768
746.095
759.724
769.976
786.198
788.034
817.603
808.472
825.334
736.856
732.795
762.738
768.996
772.821
791.067
805.783
825.068
825.401
817.339
825.528
825.901
826.836
832.674
828.771
739.849
739.433
733.64
738.86
721.851
712.984
724.417
754.245
765.84
734.662
781.136
780.352
797.676
791.251
801.255
811.499
759.044
817.534
811.233
810.708
811.145
812.461
813.441
785.696
802.292
795.351
768.239
744.485
774.815
790.538
802.467
814.373
747.48
745.291
774.427
780.505
811.456
807.541
734.455
797.638
796.534
797.259
798.473
754.389
752.424
747.702
781.704
787.282
791.988
772.993
799.871
795.947
782.105
780.693
767.294
760.453
803.848
762.576
788.281
785.4
769.383
774.42
837.719
787.712
719.022
827.039
799.792
784.61
779.958
772.328
749.336
767.853
773.445
695.363
702.185
709.403
688.81
682.412
717.793
673.517
734.86
667.676
746.304
754.392
665.95
758.643
660.067
764.176
769.374
658.549
774.795
779.044
670.325
783.913
681.393
788.025
695.076
706.328
774.67
702.778
757.465
689.41
806.28
699.178
712.679
801.407
802.104
718.329
805.036
809.857
725.585
815.862
730.84
739.253
747.38
808.838
803.493
756.728
685.184
763.335
801.086
765.738
812.483
771.551
794.706
778.43
818.225
781.586
785.268
819.823
828.128
788.847
845.963
797.74
802.746
842.586
811.644
840.979
827.335
838.978
841.444
840.312
846.717
837.78
682.028
783.07
713.929
713.408
718.612
801.859
809.854
833.445
794.82
702.857
807.804
761.018
765.2
673.592
773.435
788.608
698.772
713.182
794.669
794.793
728.277
757.229
802.694
776.096
817.998
827.524
820.487
824.231
823.09
824.048
711.837
692.225
723.154
676.417
747.873
671.287
779.524
683.973
725.311
725.549
796.042
795.328
802.876
738.28
749.075
796.926
767.693
808.81
782.487
806.272
787.58
805.243
798.885
786.739
801.947
702.261
775.046
808.078
804.378
808.23
731.558
689.988
731.502
793.129
714.544
762.407
774.499
686.637
779.693
720.272
701.551
734.308
786.182
740.234
762.265
775.305
802.514
810.678
785.566
752.407
795.042
791.675
791.227
791.546
748.408
745.763
742.152
790.923
780.768
797.032
716.74
700.73
788.833
778.719
741.811
717.523
759.016
768.352
789.951
785.051
733.576
752.804
763.779
787.078
732.748
756.462
780.444
778.839
663.947
685.922
717.957
681.486
721.459
689.325
679.693
675.87
671.934
701.4
664.705
708.255
657.441
717.895
654.428
645.224
725.101
632.582
734.321
589.238
743.198
750.498
761.736
568.818
768.265
537.957
772.615
504.322
777.201
448.833
780.578
791.511
485.8
515.375
485.466
795.591
703.353
543.098
698.721
797.125
574.313
796.7
798.763
598.111
630.799
797.627
794.044
658.831
792.7
794.666
671.432
790.668
686.536
783.291
780.867
686.9
776.937
690.855
698.608
772.799
710.393
766.641
731.131
761.741
758.048
739.884
754.562
749.249
754.502
694.141
713.45
611.645
754.221
484.916
777.096
441.607
783.052
524.333
794.96
529.623
522.903
620.317
640.865
724.559
744.49
750.458
668.111
705.223
655.078
647.083
632.34
727.464
767.682
565.153
791.161
782.198
773.834
765.788
685.373
750.936
737.271
747.444
684.482
[truncated: 28,773 more rows]

## Sheet: rgcDensity
2761.11
1500
1500
1500
50000
50000
50000
1500.14
3558.42
1500.32
1500
1500
1500.04
1500.58
1500.02
1500.02
1500.04
50000
50000
1504.1
50000
50000
50000
50000
50000
50000
50000
50000
4258.53
4257.36
2762.34
2876.14
2761.11
1616
1507.35
1503.31
3856.27
1500.43
1500
1500
1500.21
1500
0
1500.04
0
0
0
1500.59
1541.69
50000
50000
50000
50000
50000
50000
50000
50000
50000
50000
50000
1518.29
1520.84
2876.14
4257.36
1501.63
1501.85
0
0
0
0
4493.24
4523.52
4159.53
4240.24
3927.47
4572.18
5116.83
4500.55
5222.09
6046.34
7930.14
11428.3
10338.8
11516.1
14876.9
18993.2
21542.3
16169.8
9938.18
5892
4309.15
3830.7
3375.57
3020.63
2708.01
2437.48
2211.12
2062.6
1942.88
1850.99
1766.7
1700.69
1697.32
1668.34
1621.81
1576.97
1555.45
1549.73
1541.49
1528.23
1515.96
1510.41
1506.42
1631.42
1640.56
1665.38
1717.43
1770.88
1789.39
1790.74
1765.3
1817.56
1880.97
1910.91
1980.48
2085.81
2192.03
2359.81
2534.25
1513.57
1520.77
1523.23
1527.33
1535.05
1561.61
1594.81
1500.16
1500.19
1500.24
1500.27
1500.34
1500.43
1500.44
1500.56
1500.57
1500.79
1501.03
1501.25
1501.11
1500.91
1500.73
1501
1501.49
1501.94
1502.56
1503.28
1504.25
1505.43
1505.36
1503.43
1503.18
1502.88
1503.1
1502.46
1501.88
1501.42
1500.89
1500.77
1500.82
1500.71
1500.63
1500.69
1500.75
1500.82
1500.72
1500.61
1500.46
1500.6
1500.7
1500.9
1501.13
1501.69
1502.42
1502.83
1503.36
1504.21
1505.02
1506.5
1507.52
1507.09
1505.28
1504.23
1503.84
1503.41
1502.41
1501.53
1501.11
1500.83
1500.65
1500.63
1500.62
1500.58
1500.69
1500.84
1500.97
1501.1
1501.02
1501
1500.8
1500.68
1500.45
1500.24
1500.14
1500.14
1500.13
1500.12
0
0
0
0
0
0
0
0
0
1500
1500
1500
1500
1500
1500.01
1500.01
1500.01
1500.01
1500.01
1500.02
1500.02
1500.02
1500.02
1500.03
1500.04
1500.05
1500.06
1500.08
1500.29
1500.27
1500.22
1500.23
1500.2
1500.19
1500.15
1500.12
1500.1
1500.07
1500.06
1500.05
1500.05
1500.04
1500.03
1500.03
1500.02
1500.02
1500.01
1500.01
1500.01
1500
1500
1500
1500
1500
1500
1500
1500
1500.01
1500.01
1500.01
1500.01
1500.01
1500.01
1500.01
1500.01
1500.01
1500.01
1500.01
1500.01
1500.01
1500.02
1500.02
1500.01
1500.01
1500.02
1500.02
1500.03
0
0
0
0
0
0
0
1500.05
1500.07
1500.07
1500.08
1500.08
1500.09
1500.1
1500.12
1500.15
1500.18
1500.23
1500.28
1500.35
1500.44
1500.63
1500.93
1501.11
1501.21
1501.35
1501.54
1501.86
1502.15
1502.48
1502.89
1503.27
1503.57
1503.51
1504.13
1504.63
1505.11
1504.72
1505.27
1506.1
1529.66
1532.95
1539.86
1558.66
1571.66
1559.03
1581.31
1607.6
1637.15
1674.07
1720.59
1792.55
1876.2
1955.63
2121.83
2267.55
2233.78
2397.99
2333
2472.87
2777.24
2766.73
2954.9
2764.18
2498.13
2281.37
2081.21
1956.16
1977.67
2030
1916.95
1912.76
1794.65
1678.24
1500.69
1500.86
1501.27
1502.31
1503.52
1506.6
1511.11
1514.28
1513.29
1500.04
1500.04
1500.04
1500.05
1500.04
1500.05
1500.05
1500.06
1500.07
1500.08
1500.11
1500.13
1500.12
1500.15
1500.18
1500.17
1500.24
1500.39
0
0
0
0
0
0
0
0
0
0
0
0
0
1503.64
1502.47
1502.52
1502.83
1503.04
1502.7
1502.51
1503.2
1504.16
1506.03
1509.08
1509.78
1510.56
1511.03
1506.48
1503.68
1502.52
1502.07
1501.62
1501.9
1501.69
1501.41
1501.99
1502.53
1503.01
1503.16
1504.67
1505.57
1506.5
1508.26
1515
1526.87
1543.34
1578.52
1616.78
1641.17
1672.15
1766.86
1960.04
2138.78
2219.4
2425.81
2597.53
2968.83
3466.88
3229.17
3895.81
4633.11
5493.57
5681.96
5543.18
4945.53
5230.04
4457.59
3800.19
2993.41
2497.08
2152.88
1891.55
1778.75
1697.15
1658.7
1636.28
1606.34
1581.11
1563.74
1549.91
1541.61
1531.59
1527.45
1528.23
1522.8
0
0
0
0
0
0
0
1512.73
1507.59
1506.12
1503.98
1503.25
1504
1505.52
1506.96
1508.54
1510.79
1509.36
1507.55
1506.59
1505.31
1504.22
1502.68
1502.04
1501.77
1501.44
1501.13
1500.92
1500.73
1500.66
1500.59
1500.46
1500.37
1500.24
1500.16
1500.12
1500.1
1500.11
1500.09
1500.07
1500.05
1500.02
1500.02
1500.03
1500.04
1500.05
1500.06
1500.07
1500.09
1500.13
1500.2
1500.28
1500.35
1500.42
1500.53
1500.65
1500.81
1500.6
1500.46
1500.38
1500.39
1500.47
1500.64
1500.66
1500.49
1500.39
1500.3
1500.25
1500.23
1500.25
1500.24
1500.26
1500.22
1500.17
1500.14
1500.12
1500.14
1500.22
1500.33
1500.43
1500.51
1500.53
0
0
0
0
0
0
0
0
0
0
0
0
0
0
0
0
0
0
0
0
0
0
0
0
0
0
1521.35
1528.53
1538.57
1536.19
1532.08
1532.72
1541.52
1535.76
1528.41
1532.64
1530.18
1527.12
1518.38
1513.94
1514.59
1517.59
1519.46
1524.05
1527.53
1521.62
1515.81
1518.96
0
0
0
0
0
0
0
0
0
0
0
0
0
1500
1500
1500
1500.01
1500.01
1500.01
1500.01
1500.01
1500.01
1500.02
1500.02
1500.03
1500.03
1500.04
1500.04
1500.05
1500.06
1500.08
1500.08
1500.1
1500.1
1500.1
1500.11
1500.14
1500.15
1500.19
1500.26
1500.37
1500.43
1500.47
1500.54
1500.61
1500.67
1500.73
1500.88
1501.02
1501.19
1501.3
1501.41
1501.66
1502.02
1501.54
1501.25
1501.01
1500.86
1500.87
1500.89
1500.76
1500.6
1500.5
1500.43
1500.36
1500.4
1500.4
1500.34
1500.27
1500.23
1500.21
1500.23
1500.28
1500.31
1500.27
1500.33
1500.53
1500.66
1500.86
1501.01
1501.08
1501.04
1501.18
1501.4
1500.22
1500.15
1500.1
1500.09
1500.07
1500.05
1500.05
1500.04
1500.04
1500.03
1500.03
1500.02
1500.02
1500.02
1500.01
1500.01
1500.01
1500.01
1500.01
1500
1500
1500
1500
1500
1500
1500
1500
1500
1501.2
1500.96
1501.03
1500.94
1500.82
1500.63
1500.54
1500.45
0
0
0
0
0
0
0
0
0
0
0
0
0
0
0
0
0
0
0
0
0
1500.03
1500.04
1500.05
1500.06
1500.09
1500.12
1500.14
1500.15
1500.2
1500.26
1500.34
1500.4
1500.37
1500.38
1500.48
1500.73
1500.87
1500.67
1500.83
1501.29
1501.79
1501.98
1502.32
1502.9
1503.4
1503.09
1502.94
1502.87
1504.31
1505.81
1506.68
1507.45
1508.98
1510.7
1513.22
1518.17
1524.72
1530.29
1536.27
1544.68
1546.33
1540.87
1540.77
1545.67
1556.69
1564.31
1570.77
1587.31
1600.77
1614.89
1663.73
1700.52
1756.22
1719.32
1693.43
1743.36
1781.82
1754.4
1760.79
1842
1922.92
1923.58
1848.6
1884.07
1848.85
1743.29
1643.15
1590.49
1568.95
1557.1
1551.04
1542.55
1545.91
1539.57
1528.92
1525.35
1520.35
1516.84
1512.12
1510.73
1512.22
1514.62
1516.86
1517.5
1517.22
1516.63
1514.31
1511.83
1510.41
1508.73
1506.8
1505.74
1505.35
1504.58
1503.5
1502.43
0
0
0
0
0
0
0
0
0
0
0
0
0
0
0
0
2553.52
2349.83
2216.42
2083.09
1952.94
1895.72
1862.13
1807.25
1753.06
1715.16
1669.31
1623.82
1608.3
1593.14
1594.55
1580.29
1560.84
1541.93
1528.78
1519.57
1512.51
1508.68
1506.37
1505.15
1503.46
1502.54
1502.16
1502.08
1545.32
1544.07
1544.32
1553.84
1549.02
1540.22
1530.46
1523.91
1519.58
1516.91
1517.25
1512.69
1509.2
1507.14
1506.02
1506.5
1505.36
1504.92
1505.28
1505.76
1506.18
1506.29
1505.3
1504.14
1503.46
1503.67
1502.67
1501.92
1501.55
1501.85
1501.84
1501.51
1501.16
1500.93
1500.7
1500.52
1500.42
1500.33
1500.26
1500.24
1500.21
1500.16
1500.13
1500.13
1500.12
1500.11
1500.12
1500.16
1500.19
1500.26
1500.34
1500.47
1500.43
1500.46
1500.51
1500.55
1500.52
1500.57
1500.65
1500.58
1500.7
1500.9
1501.11
1501.19
1501.12
1501.06
1500.87
1500.75
1500.71
1500.66
1500.61
1500.61
1500.64
1500.68
1500.82
1500.88
1500.7
1500.47
1500.35
1500.25
1500.23
1500.79
1501.2
1501.65
1502.02
1502.42
1503.37
1505.06
1507
1508.42
1508.36
1510.18
1512.94
1516.22
1517.7
1522.01
1526.59
1530.76
1536.68
1551.86
1574.16
1593.96
1603.87
1595.85
1605.55
1628.35
1664.84
1705.46
1760.1
1868.17
2032.23
2176.67
2161.23
2109.99
2083.6
2001.44
1899.44
1973.16
2079.81
2219.43
2048.18
2060.14
1947.97
1831.97
1709.45
1636.59
1603.65
1594.54
1572.48
1557.9
1503.89
1505.45
1507.91
1510.17
1510.07
1511.97
1514.83
1518.77
1523.28
1528.76
1532.79
1541.7
1540.37
1535.47
1528.01
1528.28
1526.85
1522.04
1523.02
1524.98
1525.89
1527.8
1540.6
1545.35
1570.09
1615.15
1643.28
1614.59
1650.34
1682.42
1714.39
1736.33
1775.87
1846.84
1961.82
2084.67
2231.91
2427.96
2655.59
2949.88
3303.83
3370.28
3035.83
3062.26
3277.47
3488.63
3222.9
3374.22
3557.65
3736.27
4306.05
5104.84
6131.23
7481.22
9381.62
11643.4
13395.5
14413.2
14795
14120.5
14459
14108.9
15653.7
15943.5
15854.1
19150
24284.6
28188.1
26731.9
23542.8
18363
15131.2
13841.9
12573.3
10249.2
8603.42
6927.02
6441.91
5548.3
4641.11
1500.21
1500.25
1500.29
1500.33
1500.4
1500.45
1500.53
1500.59
1500.69
1500.78
1500.9
1500.88
1500.97
1501.08
1501.21
1501.37
1501.55
1501.72
1501.95
1502.34
1502.68
0
0
0
0
1503.11
1503.56
1503.42
1502.97
1502.49
1502.22
1501.9
1501.67
1501.38
1501.09
1500.93
1501.01
1501.17
1501.19
1501.45
1501.12
1500.84
1500.69
1500.56
1500.41
1500.29
1500.28
1500.3
1500.25
1500.24
1500.28
0
0
0
0
0
0
0
0
1500.15
1500.12
1500.11
1500.1
1500.07
1500.05
1500.04
1500.04
1500.04
1500.03
1500.02
1500.02
1500.02
1500.02
1500.01
1500.01
1500.01
1500.01
1500
1500
1500
1500
1500
1500
0
0
0
0
0
0
0
0
0
0
1500.04
1500.06
1500.07
1500.09
1500.16
1500.2
1500.25
1500.33
1500.45
1500.45
1500.42
1500.48
1500.54
1500.59
1500.67
1500.72
1500.82
1500.91
1501.06
1501.43
1501.98
1502.53
1502.92
1504.88
1507.93
1507.63
1510.1
1512.68
1513.85
1520.31
1530.6
1534.88
0
0
0
0
0
0
0
0
0
0
0
0
0
0
0
0
0
0
0
0
0
0
1522.5
1576.07
1643.91
1504.77
5207.76
1507.05
1505.44
1509.49
1502.33
1510.18
1506.17
1501.49
1505.1
1504.9
1501.2
1502.92
1500.91
1501.96
1501.1
1500.78
1501.06
1501.17
1501.15
1500.97
1500.95
1501.22
1501.19
1501.03
1501.03
1501.29
1501.3
1500.8
1501.99
1500.57
1502.46
1503.39
1500.33
1504.08
1500.18
1505.71
1500.19
1509.88
1543.05
1517.32
1500.24
1528.02
1500.34
1544.75
1500.48
1500.57
1568.56
1620.76
1500.74
1648.3
1501
1696.42
1501.39
1777.86
1501.62
1901.41
1501.15
2061.46
2251.25
1501.64
2553.39
1510.67
3072.45
1502.9
3623.71
1504.53
4657.23
1505.91
1671.06
7274.68
12225.3
1514.83
1514.89
1501.78
1520.68
1540.14
9031.01
8479.54
1594.76
7499.92
6429.06
1609.75
4121.23
1636.02
4188.27
1681.56
1738.08
3576.89
3487.37
3468.38
1760.06
3733.65
1836.27
1971.68
3205.86
2799.69
2203.52
2601.58
2371.2
2535.56
1503.7
1509.27
1504.39
1501.71
1500.95
1501.45
1501.16
1501.46
1504.78
1504.93
1508.33
1500.32
1592.75
1500.83
1501.95
1526.61
1563.73
5003.68
3481.84
3085.74
1716.26
3116.21
1875.45
2060.72
1509.08
1507.23
1501.78
1502.97
1501.92
1501.89
1501.5
1501.59
1501.73
1500.56
1503.28
1516.72
1500.36
1531.31
1500.51
1819.68
2021.28
2292.55
1504.97
1515.61
6337.32
1643.58
3047.27
2411.92
1512.86
1507.54
1515.13
1502.17
1515.01
1507.35
1501.59
1501.81
1501.8
1500.93
1502.45
1505.44
1500.35
1506.8
1508.72
1500.73
1550.41
1501.38
1628.59
1695.75
1502.26
1502.53
1502.82
2701.37
3998.39
1508.02
1542.4
1576.1
5445.84
1599.58
3209.14
4043.48
2793.87
2668.41
2638.72
1777.89
1692.02
1956.8
2602.8
2125.56
1512.83
1505.89
1502.14
1503.59
1503.57
1502.82
1500.63
1908.15
2291.75
1502.17
3371.67
1692.05
1503.61
1501.61
1574.01
1501.23
1503.43
1522.4
4357.12
2610.35
2360.25
2467.6
1826.81
1517.27
1503.89
1502.77
1505.15
1525.41
1500.94
1714.41
1500.22
1595.21
2257.55
1524.31
1526.26
1525.94
1511.74
1508.67
1502.27
1611.83
3052.74
1562.92
1507.34
2023.44
1512.79
1510.53
1630.29
1506.45
1513.97
1502.94
1501.24
1510.24
1535.06
1504.28
1535.84
2484.99
2161.77
2077.09
2073.53
1706.84
1942.65
1523.58
1509
1503.49
1506.56
1770.45
1552.85
1501.83
1539.7
1628.78
1564.89
1548.97
1554.18
1611.96
1502.47
1507.72
2060.19
1919.87
1747.22
1533.03
1506.3
1505.62
1517.19
1549.69
1519.86
1504.14
1570.45
1515.83
1521.02
1529.54
1810.66
1639.27
1594.23
1610.44
1517.4
1786.78
1527.78
1505.28
1508.5
1753.04
1767.62
1787.58
1652.82
1540.91
1513.1
1535.48
1571.06
1560.35
1547.99
1615.83
1587.95
1704.68
1649.63
1511.15
1588.31
1534.61
1509.44
1519.62
1651.7
1567.94
1522.09
1500.63
1504.23
1503.17
1500.48
1500.5
1500.78
1500.51
1500.45
1500.94
1500.42
1501.87
1500.11
1502.87
1500.86
1503.85
1505.46
1500.33
1500.05
1500.18
1502.46
1500.1
1500.09
1500.1
1501.24
1500.53
1500.05
1500.49
1500.46
1500.03
1500.33
1500.02
1500.24
1500.01
1500.18
1500.01
1500.01
1500.15
1500.01
1500.13
1500.09
1500
1500.06
1500
1500.05
1500.03
1500
1500
1500.02
1500
1500.01
1500
1500
1500.01
1500
1500
1500
1500
1500.57
1501.12
1502.59
1500.1
1501.87
1500.7
1500.07
1500.04
1500.02
1500.18
1500
1500.04
1500.01
1500.37
1500.58
1500.06
1500.27
1500.3
1500.02
1500.01
1500
1500
1500.02
1500
1500.01
1500.01
1500.01
1500.01
1500.38
1500.29
1500.66
1500.25
1501.53
1502.66
1501.85
1500.12
1500.06
1501.01
1500.03
1500.22
1500.01
1500.13
1500.06
1500.03
1500.31
1500.01
1500.01
1500.01
1500.01
1500.01
1500.01
1500.18
1500.07
1500.09
1500.06
1500.58
1500.04
1500.02
1500.05
1500.02
1500.24
1500.36
1500.15
1500.17
1500.01
1500.03
1500.79
1500.01
1500.02
1500.02
1500.03
1500.21
1500.16
1500.4
1500.03
1500.14
1500.09
1500.13
1500.03
1500.06
1500.04
1500.05
1500.08
1500.2
1500.03
1500.12
1500.07
1500.05
1500.1
1500.1
1500
1500.02
1503.16
1500
1500.01
1500.07
1500.02
1500.03
1500.13
1500.04
1500.04
1501.96
1501.6
1501.29
1502.46
1502.88
1500.9
1503.55
1500.4
1503.99
1500.26
1500.21
1503.83
1500.19
1504.09
1500.15
1500.12
1503.74
1500.09
1500.08
1502.42
1500.06
1501.54
1500.06
1500.88
1500.54
1500.03
1500.58
1500.08
1500.94
1500.02
1500.66
1500.39
1500.02
1500.02
1500.32
1500.02
1500.01
1500.24
1500.01
1500.2
1500.14
1500.1
1500.01
1500.01
1500.07
1501.96
1500.05
1500.03
1500.06
1500.01
1500.04
1500.04
1500.03
1500.01
1500.02
1500.02
1500
1500
1500.02
1500
1500.01
1500.01
1500
1500.01
1500
1500
1500
1500
1500
1500
1500
1502.65
1500.06
1500.39
1500.39
1500.31
1500.01
1500.01
1500
1500.01
1501.37
1500.01
1500.13
1500.13
1502.76
1500.09
1500.05
1500.85
1500.45
1500.03
1500.03
1500.21
1500.07
1500.01
1500.03
1500
1500
1500
1500
1500
1500
1501.04
1501.95
1500.64
1502.86
1500.2
1502.63
1500.07
1501.58
1500.26
1500.24
1500.02
1500.02
1500.02
1500.14
1500.09
1500.02
1500.04
1500.01
1500.02
1500.01
1500.02
1500.01
1500.01
1500.05
1500.01
1501.21
1500.07
1500.01
1500.01
1500.01
1500.37
1501.83
1500.19
1500.02
1500.8
1500.09
1500.06
1501.64
1500.06
1500.38
1500.88
1500.19
1500.04
1500.13
1500.05
1500.03
1500.01
1500.01
1500.04
1500.08
1500.02
1500.01
1500.01
1500.02
1500.16
1500.11
1500.12
1500.02
1500.02
1500.01
1500.62
1501.08
1500.02
1500.04
1500.15
1500.5
1500.06
1500.04
1500.02
1500.02
1500.28
1500.08
1500.07
1500.03
1500.25
1500.07
1500.03
1500.03
1532.79
1519.06
1501.48
1512.74
1502.92
1502.85
1503.89
1503.99
1504.3
1502.16
1505.29
1501.72
1506.07
1501.12
1506.07
1507.54
1500.83
1509.78
1500.56
1527.41
1500.42
1500.33
1500.2
1546.58
1500.15
1583.18
1500.12
1628.14
1500.09
1772.82
1500.09
1500.05
1830.17
1926.22
2304.3
1500.05
1505.97
2540.46
1510.48
1500.07
2458.78
1500.09
1500.09
2224.39
2209.05
1500.11
1500.14
2025.38
1500.16
1500.16
1857.13
1500.23
1750.23
1500.39
1500.57
1678.01
1500.83
1621.93
1580.52
1501.23
1552.65
1502.01
1544.77
1503.56
1506.19
1537.55
1511.05
1524.55
1519.51
1502.6
1501.48
1517.71
1500.31
1682.67
1500.1
1862.67
1500.09
1786.19
1500.05
2051.1
2337.78
2090.53
2033.13
1535.43
1526.12
1517.82
1505.48
1502.22
1507.51
1508.25
1511.73
1500.88
1500.17
1571.01
1500.14
1500.32
1500.75
1501.42
1592.15
1505.55
1527.3
1510.03
1503.87
[truncated: 28,773 more rows]

## Sheet: parameters
eye_radius	retina_radius_deg
12	110
