# Supplementary material for: Synchronization of visual perception within the human fovea
Source: Nat Neurosci. 2025 Jul 16;28(9):1959–67. doi: 10.1038/s41593-025-02011-3 (PMC12411267; doi:10.1038/s41593-025-02011-3)
Supplement: Supplementary file 7 — Source data. [file 41593_2025_2011_MOESM7_ESM.zip › fig3/rgcdensity.xlsx]

## Sheet: rgcDensity
2761.11
1500
1500
1500
50000
50000
50000
1500.14
3558.42
1500.32
1500
1500
1500.04
1500.58
1500.02
1500.02
1500.04
50000
50000
1504.1
50000
50000
50000
50000
50000
50000
50000
50000
4258.53
4257.36
2762.34
2876.14
2761.11
1616
1507.35
1503.31
3856.27
1500.43
1500
1500
1500.21
1500
0
1500.04
0
0
0
1500.59
1541.69
50000
50000
50000
50000
50000
50000
50000
50000
50000
50000
50000
1518.29
1520.84
2876.14
4257.36
1501.63
1501.85
0
0
0
0
4493.24
4523.52
4159.53
4240.24
3927.47
4572.18
5116.83
4500.55
5222.09
6046.34
7930.14
11428.3
10338.8
11516.1
14876.9
18993.2
21542.3
16169.8
9938.18
5892
4309.15
3830.7
3375.57
3020.63
2708.01
2437.48
2211.12
2062.6
1942.88
1850.99
1766.7
1700.69
1697.32
1668.34
1621.81
1576.97
1555.45
1549.73
1541.49
1528.23
1515.96
1510.41
1506.42
1631.42
1640.56
1665.38
1717.43
1770.88
1789.39
1790.74
1765.3
1817.56
1880.97
1910.91
1980.48
2085.81
2192.03
2359.81
2534.25
1513.57
1520.77
1523.23
1527.33
1535.05
1561.61
1594.81
1500.16
1500.19
1500.24
1500.27
1500.34
1500.43
1500.44
1500.56
1500.57
1500.79
1501.03
1501.25
1501.11
1500.91
1500.73
1501
1501.49
1501.94
1502.56
1503.28
1504.25
1505.43
1505.36
1503.43
1503.18
1502.88
1503.1
1502.46
1501.88
1501.42
1500.89
1500.77
1500.82
1500.71
1500.63
1500.69
1500.75
1500.82
1500.72
1500.61
1500.46
1500.6
1500.7
1500.9
1501.13
1501.69
1502.42
1502.83
1503.36
1504.21
1505.02
1506.5
1507.52
1507.09
1505.28
1504.23
1503.84
1503.41
1502.41
1501.53
1501.11
1500.83
1500.65
1500.63
1500.62
1500.58
1500.69
1500.84
1500.97
1501.1
1501.02
1501
1500.8
1500.68
1500.45
1500.24
1500.14
1500.14
1500.13
1500.12
0
0
0
0
0
0
0
0
0
1500
1500
1500
1500
1500
1500.01
1500.01
1500.01
1500.01
1500.01
1500.02
1500.02
1500.02
1500.02
1500.03
1500.04
1500.05
1500.06
1500.08
1500.29
1500.27
1500.22
1500.23
1500.2
1500.19
1500.15
1500.12
1500.1
1500.07
1500.06
1500.05
1500.05
1500.04
1500.03
1500.03
1500.02
1500.02
1500.01
1500.01
1500.01
1500
1500
1500
1500
1500
1500
1500
1500
1500.01
1500.01
1500.01
1500.01
1500.01
1500.01
1500.01
1500.01
1500.01
1500.01
1500.01
1500.01
1500.01
1500.02
1500.02
1500.01
1500.01
1500.02
1500.02
1500.03
0
0
0
0
0
0
0
1500.05
1500.07
1500.07
1500.08
1500.08
1500.09
1500.1
1500.12
1500.15
1500.18
1500.23
1500.28
1500.35
1500.44
1500.63
1500.93
1501.11
1501.21
1501.35
1501.54
1501.86
1502.15
1502.48
1502.89
1503.27
1503.57
1503.51
1504.13
1504.63
1505.11
1504.72
1505.27
1506.1
1529.66
1532.95
1539.86
1558.66
1571.66
1559.03
1581.31
1607.6
1637.15
1674.07
1720.59
1792.55
1876.2
1955.63
2121.83
2267.55
2233.78
2397.99
2333
2472.87
2777.24
2766.73
2954.9
2764.18
2498.13
2281.37
2081.21
1956.16
1977.67
2030
1916.95
1912.76
1794.65
1678.24
1500.69
1500.86
1501.27
1502.31
1503.52
1506.6
1511.11
1514.28
1513.29
1500.04
1500.04
1500.04
1500.05
1500.04
1500.05
1500.05
1500.06
1500.07
1500.08
1500.11
1500.13
1500.12
1500.15
1500.18
1500.17
1500.24
1500.39
0
0
0
0
0
0
0
0
0
0
0
0
0
1503.64
1502.47
1502.52
1502.83
1503.04
1502.7
1502.51
1503.2
1504.16
1506.03
1509.08
1509.78
1510.56
1511.03
1506.48
1503.68
1502.52
1502.07
1501.62
1501.9
1501.69
1501.41
1501.99
1502.53
1503.01
1503.16
1504.67
1505.57
1506.5
1508.26
1515
1526.87
1543.34
1578.52
1616.78
1641.17
1672.15
1766.86
1960.04
2138.78
2219.4
2425.81
2597.53
2968.83
3466.88
3229.17
3895.81
4633.11
5493.57
5681.96
5543.18
4945.53
5230.04
4457.59
3800.19
2993.41
2497.08
2152.88
1891.55
1778.75
1697.15
1658.7
1636.28
1606.34
1581.11
1563.74
1549.91
1541.61
1531.59
1527.45
1528.23
1522.8
0
0
0
0
0
0
0
1512.73
1507.59
1506.12
1503.98
1503.25
1504
1505.52
1506.96
1508.54
1510.79
1509.36
1507.55
1506.59
1505.31
1504.22
1502.68
1502.04
1501.77
1501.44
1501.13
1500.92
1500.73
1500.66
1500.59
1500.46
1500.37
1500.24
1500.16
1500.12
1500.1
1500.11
1500.09
1500.07
1500.05
1500.02
1500.02
1500.03
1500.04
1500.05
1500.06
1500.07
1500.09
1500.13
1500.2
1500.28
1500.35
1500.42
1500.53
1500.65
1500.81
1500.6
1500.46
1500.38
1500.39
1500.47
1500.64
1500.66
1500.49
1500.39
1500.3
1500.25
1500.23
1500.25
1500.24
1500.26
1500.22
1500.17
1500.14
1500.12
1500.14
1500.22
1500.33
1500.43
1500.51
1500.53
0
0
0
0
0
0
0
0
0
0
0
0
0
0
0
0
0
0
0
0
0
0
0
0
0
0
1521.35
1528.53
1538.57
1536.19
1532.08
1532.72
1541.52
1535.76
1528.41
1532.64
1530.18
1527.12
1518.38
1513.94
1514.59
1517.59
1519.46
1524.05
1527.53
1521.62
1515.81
1518.96
0
0
0
0
0
0
0
0
0
0
0
0
0
1500
1500
1500
1500.01
1500.01
1500.01
1500.01
1500.01
1500.01
1500.02
1500.02
1500.03
1500.03
1500.04
1500.04
1500.05
1500.06
1500.08
1500.08
1500.1
1500.1
1500.1
1500.11
1500.14
1500.15
1500.19
1500.26
1500.37
1500.43
1500.47
1500.54
1500.61
1500.67
1500.73
1500.88
1501.02
1501.19
1501.3
1501.41
1501.66
1502.02
1501.54
1501.25
1501.01
1500.86
1500.87
1500.89
1500.76
1500.6
1500.5
1500.43
1500.36
1500.4
1500.4
1500.34
1500.27
1500.23
1500.21
1500.23
1500.28
1500.31
1500.27
1500.33
1500.53
1500.66
1500.86
1501.01
1501.08
1501.04
1501.18
1501.4
1500.22
1500.15
1500.1
1500.09
1500.07
1500.05
1500.05
1500.04
1500.04
1500.03
1500.03
1500.02
1500.02
1500.02
1500.01
1500.01
1500.01
1500.01
1500.01
1500
1500
1500
1500
1500
1500
1500
1500
1500
1501.2
1500.96
1501.03
1500.94
1500.82
1500.63
1500.54
1500.45
0
0
0
0
0
0
0
0
0
0
0
0
0
0
0
0
0
0
0
0
0
1500.03
1500.04
1500.05
1500.06
1500.09
1500.12
1500.14
1500.15
1500.2
1500.26
1500.34
1500.4
1500.37
1500.38
1500.48
1500.73
1500.87
1500.67
1500.83
1501.29
1501.79
1501.98
1502.32
1502.9
1503.4
1503.09
1502.94
1502.87
1504.31
1505.81
1506.68
1507.45
1508.98
1510.7
1513.22
1518.17
1524.72
1530.29
1536.27
1544.68
1546.33
1540.87
1540.77
1545.67
1556.69
1564.31
1570.77
1587.31
1600.77
1614.89
1663.73
1700.52
1756.22
1719.32
1693.43
1743.36
1781.82
1754.4
1760.79
1842
1922.92
1923.58
1848.6
1884.07
1848.85
1743.29
1643.15
1590.49
1568.95
1557.1
1551.04
1542.55
1545.91
1539.57
1528.92
1525.35
1520.35
1516.84
1512.12
1510.73
1512.22
1514.62
1516.86
1517.5
1517.22
1516.63
1514.31
1511.83
1510.41
1508.73
1506.8
1505.74
1505.35
1504.58
1503.5
1502.43
0
0
0
0
0
0
0
0
0
0
0
0
0
0
0
0
2553.52
2349.83
2216.42
2083.09
1952.94
1895.72
1862.13
1807.25
1753.06
1715.16
1669.31
1623.82
1608.3
1593.14
1594.55
1580.29
1560.84
1541.93
1528.78
1519.57
1512.51
1508.68
1506.37
1505.15
1503.46
1502.54
1502.16
1502.08
1545.32
1544.07
1544.32
1553.84
1549.02
1540.22
1530.46
1523.91
1519.58
1516.91
1517.25
1512.69
1509.2
1507.14
1506.02
1506.5
1505.36
1504.92
1505.28
1505.76
1506.18
1506.29
1505.3
1504.14
1503.46
1503.67
1502.67
1501.92
1501.55
1501.85
1501.84
1501.51
1501.16
1500.93
1500.7
1500.52
1500.42
1500.33
1500.26
1500.24
1500.21
1500.16
1500.13
1500.13
1500.12
1500.11
1500.12
1500.16
1500.19
1500.26
1500.34
1500.47
1500.43
1500.46
1500.51
1500.55
1500.52
1500.57
1500.65
1500.58
1500.7
1500.9
1501.11
1501.19
1501.12
1501.06
1500.87
1500.75
1500.71
1500.66
1500.61
1500.61
1500.64
1500.68
1500.82
1500.88
1500.7
1500.47
1500.35
1500.25
1500.23
1500.79
1501.2
1501.65
1502.02
1502.42
1503.37
1505.06
1507
1508.42
1508.36
1510.18
1512.94
1516.22
1517.7
1522.01
1526.59
1530.76
1536.68
1551.86
1574.16
1593.96
1603.87
1595.85
1605.55
1628.35
1664.84
1705.46
1760.1
1868.17
2032.23
2176.67
2161.23
2109.99
2083.6
2001.44
1899.44
1973.16
2079.81
2219.43
2048.18
2060.14
1947.97
1831.97
1709.45
1636.59
1603.65
1594.54
1572.48
1557.9
1503.89
1505.45
1507.91
1510.17
1510.07
1511.97
1514.83
1518.77
1523.28
1528.76
1532.79
1541.7
1540.37
1535.47
1528.01
1528.28
1526.85
1522.04
1523.02
1524.98
1525.89
1527.8
1540.6
1545.35
1570.09
1615.15
1643.28
1614.59
1650.34
1682.42
1714.39
1736.33
1775.87
1846.84
1961.82
2084.67
2231.91
2427.96
2655.59
2949.88
3303.83
3370.28
3035.83
3062.26
3277.47
3488.63
3222.9
3374.22
3557.65
3736.27
4306.05
5104.84
6131.23
7481.22
9381.62
11643.4
13395.5
14413.2
14795
14120.5
14459
14108.9
15653.7
15943.5
15854.1
19150
24284.6
28188.1
26731.9
23542.8
18363
15131.2
13841.9
12573.3
10249.2
8603.42
6927.02
6441.91
5548.3
4641.11
1500.21
1500.25
1500.29
1500.33
1500.4
1500.45
1500.53
1500.59
1500.69
1500.78
1500.9
1500.88
1500.97
1501.08
1501.21
1501.37
1501.55
1501.72
1501.95
1502.34
1502.68
0
0
0
0
1503.11
1503.56
1503.42
1502.97
1502.49
1502.22
1501.9
1501.67
1501.38
1501.09
1500.93
1501.01
1501.17
1501.19
1501.45
1501.12
1500.84
1500.69
1500.56
1500.41
1500.29
1500.28
1500.3
1500.25
1500.24
1500.28
0
0
0
0
0
0
0
0
1500.15
1500.12
1500.11
1500.1
1500.07
1500.05
1500.04
1500.04
1500.04
1500.03
1500.02
1500.02
1500.02
1500.02
1500.01
1500.01
1500.01
1500.01
1500
1500
1500
1500
1500
1500
0
0
0
0
0
0
0
0
0
0
1500.04
1500.06
1500.07
1500.09
1500.16
1500.2
1500.25
1500.33
1500.45
1500.45
1500.42
1500.48
1500.54
1500.59
1500.67
1500.72
1500.82
1500.91
1501.06
1501.43
1501.98
1502.53
1502.92
1504.88
1507.93
1507.63
1510.1
1512.68
1513.85
1520.31
1530.6
1534.88
0
0
0
0
0
0
0
0
0
0
0
0
0
0
0
0
0
0
0
0
0
0
1522.5
1576.07
1643.91
1504.77
5207.76
1507.05
1505.44
1509.49
1502.33
1510.18
1506.17
1501.49
1505.1
1504.9
1501.2
1502.92
1500.91
1501.96
1501.1
1500.78
1501.06
1501.17
1501.15
1500.97
1500.95
1501.22
1501.19
1501.03
1501.03
1501.29
1501.3
1500.8
1501.99
1500.57
1502.46
1503.39
1500.33
1504.08
1500.18
1505.71
1500.19
1509.88
1543.05
1517.32
1500.24
1528.02
1500.34
1544.75
1500.48
1500.57
1568.56
1620.76
1500.74
1648.3
1501
1696.42
1501.39
1777.86
1501.62
1901.41
1501.15
2061.46
2251.25
1501.64
2553.39
1510.67
3072.45
1502.9
3623.71
1504.53
4657.23
1505.91
1671.06
7274.68
12225.3
1514.83
1514.89
1501.78
1520.68
1540.14
9031.01
8479.54
1594.76
7499.92
6429.06
1609.75
4121.23
1636.02
4188.27
1681.56
1738.08
3576.89
3487.37
3468.38
1760.06
3733.65
1836.27
1971.68
3205.86
2799.69
2203.52
2601.58
2371.2
2535.56
1503.7
1509.27
1504.39
1501.71
1500.95
1501.45
1501.16
1501.46
1504.78
1504.93
1508.33
1500.32
1592.75
1500.83
1501.95
1526.61
1563.73
5003.68
3481.84
3085.74
1716.26
3116.21
1875.45
2060.72
1509.08
1507.23
1501.78
1502.97
1501.92
1501.89
1501.5
1501.59
1501.73
1500.56
1503.28
1516.72
1500.36
1531.31
1500.51
1819.68
2021.28
2292.55
1504.97
1515.61
6337.32
1643.58
3047.27
2411.92
1512.86
1507.54
1515.13
1502.17
1515.01
1507.35
1501.59
1501.81
1501.8
1500.93
1502.45
1505.44
1500.35
1506.8
1508.72
1500.73
1550.41
1501.38
1628.59
1695.75
1502.26
1502.53
1502.82
2701.37
3998.39
1508.02
1542.4
1576.1
5445.84
1599.58
3209.14
4043.48
2793.87
2668.41
2638.72
1777.89
1692.02
1956.8
2602.8
2125.56
1512.83
1505.89
1502.14
1503.59
1503.57
1502.82
1500.63
1908.15
2291.75
1502.17
3371.67
1692.05
1503.61
1501.61
1574.01
1501.23
1503.43
1522.4
4357.12
2610.35
2360.25
2467.6
1826.81
1517.27
1503.89
1502.77
1505.15
1525.41
1500.94
1714.41
1500.22
1595.21
2257.55
1524.31
1526.26
1525.94
1511.74
1508.67
1502.27
1611.83
3052.74
1562.92
1507.34
2023.44
1512.79
1510.53
1630.29
1506.45
1513.97
1502.94
1501.24
1510.24
1535.06
1504.28
1535.84
2484.99
2161.77
2077.09
2073.53
1706.84
1942.65
1523.58
1509
1503.49
1506.56
1770.45
1552.85
1501.83
1539.7
1628.78
1564.89
1548.97
1554.18
1611.96
1502.47
1507.72
2060.19
1919.87
1747.22
1533.03
1506.3
1505.62
1517.19
1549.69
1519.86
1504.14
1570.45
1515.83
1521.02
1529.54
1810.66
1639.27
1594.23
1610.44
1517.4
1786.78
1527.78
1505.28
1508.5
1753.04
1767.62
1787.58
1652.82
1540.91
1513.1
1535.48
1571.06
1560.35
1547.99
1615.83
1587.95
1704.68
1649.63
1511.15
1588.31
1534.61
1509.44
1519.62
1651.7
1567.94
1522.09
1500.63
1504.23
1503.17
1500.48
1500.5
1500.78
1500.51
1500.45
1500.94
1500.42
1501.87
1500.11
1502.87
1500.86
1503.85
1505.46
1500.33
1500.05
1500.18
1502.46
1500.1
1500.09
1500.1
1501.24
1500.53
1500.05
1500.49
1500.46
1500.03
1500.33
1500.02
1500.24
1500.01
1500.18
1500.01
1500.01
1500.15
1500.01
1500.13
1500.09
1500
1500.06
1500
1500.05
1500.03
1500
1500
1500.02
1500
1500.01
1500
1500
1500.01
1500
1500
1500
1500
1500.57
1501.12
1502.59
1500.1
1501.87
1500.7
1500.07
1500.04
1500.02
1500.18
1500
1500.04
1500.01
1500.37
1500.58
1500.06
1500.27
1500.3
1500.02
1500.01
1500
1500
1500.02
1500
1500.01
1500.01
1500.01
1500.01
1500.38
1500.29
1500.66
1500.25
1501.53
1502.66
1501.85
1500.12
1500.06
1501.01
1500.03
1500.22
1500.01
1500.13
1500.06
1500.03
1500.31
1500.01
1500.01
1500.01
1500.01
1500.01
1500.01
1500.18
1500.07
1500.09
1500.06
1500.58
1500.04
1500.02
1500.05
1500.02
1500.24
1500.36
1500.15
1500.17
1500.01
1500.03
1500.79
1500.01
1500.02
1500.02
1500.03
1500.21
1500.16
1500.4
1500.03
1500.14
1500.09
1500.13
1500.03
1500.06
1500.04
1500.05
1500.08
1500.2
1500.03
1500.12
1500.07
1500.05
1500.1
1500.1
1500
1500.02
1503.16
1500
1500.01
1500.07
1500.02
1500.03
1500.13
1500.04
1500.04
1501.96
1501.6
1501.29
1502.46
1502.88
1500.9
1503.55
1500.4
1503.99
1500.26
1500.21
1503.83
1500.19
1504.09
1500.15
1500.12
1503.74
1500.09
1500.08
1502.42
1500.06
1501.54
1500.06
1500.88
1500.54
1500.03
1500.58
1500.08
1500.94
1500.02
1500.66
1500.39
1500.02
1500.02
1500.32
1500.02
1500.01
1500.24
1500.01
1500.2
1500.14
1500.1
1500.01
1500.01
1500.07
1501.96
1500.05
1500.03
1500.06
1500.01
1500.04
1500.04
1500.03
1500.01
1500.02
1500.02
1500
1500
1500.02
1500
1500.01
1500.01
1500
1500.01
1500
1500
1500
1500
1500
1500
1500
1502.65
1500.06
1500.39
1500.39
1500.31
1500.01
1500.01
1500
1500.01
1501.37
1500.01
1500.13
1500.13
1502.76
1500.09
1500.05
1500.85
1500.45
1500.03
1500.03
1500.21
1500.07
1500.01
1500.03
1500
1500
1500
1500
1500
1500
1501.04
1501.95
1500.64
1502.86
1500.2
1502.63
1500.07
1501.58
1500.26
1500.24
1500.02
1500.02
1500.02
1500.14
1500.09
1500.02
1500.04
1500.01
1500.02
1500.01
1500.02
1500.01
1500.01
1500.05
1500.01
1501.21
1500.07
1500.01
1500.01
1500.01
1500.37
1501.83
1500.19
1500.02
1500.8
1500.09
1500.06
1501.64
1500.06
1500.38
1500.88
1500.19
1500.04
1500.13
1500.05
1500.03
1500.01
1500.01
1500.04
1500.08
1500.02
1500.01
1500.01
1500.02
1500.16
1500.11
1500.12
1500.02
1500.02
1500.01
1500.62
1501.08
1500.02
1500.04
1500.15
1500.5
1500.06
1500.04
1500.02
1500.02
1500.28
1500.08
1500.07
1500.03
1500.25
1500.07
1500.03
1500.03
1532.79
1519.06
1501.48
1512.74
1502.92
1502.85
1503.89
1503.99
1504.3
1502.16
1505.29
1501.72
1506.07
1501.12
1506.07
1507.54
1500.83
1509.78
1500.56
1527.41
1500.42
1500.33
1500.2
1546.58
1500.15
1583.18
1500.12
1628.14
1500.09
1772.82
1500.09
1500.05
1830.17
1926.22
2304.3
1500.05
1505.97
2540.46
1510.48
1500.07
2458.78
1500.09
1500.09
2224.39
2209.05
1500.11
1500.14
2025.38
1500.16
1500.16
1857.13
1500.23
1750.23
1500.39
1500.57
1678.01
1500.83
1621.93
1580.52
1501.23
1552.65
1502.01
1544.77
1503.56
1506.19
1537.55
1511.05
1524.55
1519.51
1502.6
1501.48
1517.71
1500.31
1682.67
1500.1
1862.67
1500.09
1786.19
1500.05
2051.1
2337.78
2090.53
2033.13
1535.43
1526.12
1517.82
1505.48
1502.22
1507.51
1508.25
1511.73
1500.88
1500.17
1571.01
1500.14
1500.32
1500.75
1501.42
1592.15
1505.55
1527.3
1510.03
1503.87
[truncated: 28,773 more rows]
