# Supplementary material for: Synchronization of visual perception within the human fovea
Source: Nat Neurosci. 2025 Jul 16;28(9):1959–67. doi: 10.1038/s41593-025-02011-3 (PMC12411267; doi:10.1038/s41593-025-02011-3)
Supplement: Supplementary file 7 — Source data. [file 41593_2025_2011_MOESM7_ESM.zip › fig3/XYZ_trajectories.csv]

T0001_X	T0001_Y	T0001_Z	T0002_X	T0002_Y	T0002_Z	T0003_X	T0003_Y	T0003_Z	T0004_X	T0004_Y	T0004_Z	T0005_X	T0005_Y	T0005_Z	T0006_X	T0006_Y	T0006_Z	T0007_X	T0007_Y	T0007_Z	T0008_X	T0008_Y	T0008_Z	T0009_X	T0009_Y	T0009_Z	T0010_X	T0010_Y	T0010_Z	T0011_X	T0011_Y	T0011_Z	T0012_X	T0012_Y	T0012_Z	T0013_X	T0013_Y	T0013_Z	T0014_X	T0014_Y	T0014_Z	T0015_X	T0015_Y	T0015_Z	T0016_X	T0016_Y	T0016_Z	T0017_X	T0017_Y
6.4123	10.143	0	3.8513	-9.6678	-5.975	3.27	5.1879	10.315	8.492	-1.9123	8.2601	11.552	-1.9643e-15	3.2472	3.7595	10.95	3.1561	0.18849	8.4338	-8.5343	8.4951	3.5242	7.708	0.18849	-1.6552	11.884	8.5517	7.1611	-4.4258	5.5651	-9.0437	5.5893	5.9248	-10.317	1.565	0.18849	-11.565	-3.1965	8.5517	-7.1611	-4.4258	10.718	-4.5913	2.8376	4.7639	2.8498	10.639	1.7643	2.636
6.5364	10.063	0.095284	4.0413	-9.6293	-5.9113	3.4158	5.1093	10.307	8.585	-1.9639	8.1512	11.581	-0.1462	3.1412	3.8829	10.893	3.2045	0.34097	8.4051	-8.5579	8.5718	3.3993	7.6791	0.33268	-1.6783	11.877	8.5894	7.0361	-4.5514	5.7372	-8.9803	5.5171	6.0556	-10.244	1.5461	0.34464	-11.563	-3.1894	8.6762	-7.0818	-4.3095	10.791	-4.5002	2.7008	4.9206	2.7497	10.594	1.9339	2.5698
6.6671	9.9754	0.2055	4.2434	-9.5853	-5.8408	3.5709	5.0232	10.296	8.683	-2.0182	8.0332	11.61	-0.3031	3.0184	4.0138	10.83	3.2574	0.50311	8.3718	-8.5825	8.6535	3.2648	7.6458	0.48696	-1.7034	11.869	8.6291	6.9017	-4.6802	5.9196	-8.9099	5.438	6.1947	-10.164	1.5258	0.51199	-11.559	-3.1808	8.8082	-6.9938	-4.1835	10.869	-4.3993	2.5534	5.0877	2.6406	10.542	2.1148	2.4964
6.7952	9.8853	0.3245	4.4442	-9.5386	-5.7676	3.7247	4.9353	10.284	8.7795	-2.0715	7.9138	11.639	-0.46025	2.8846	4.1432	10.764	3.3116	0.66367	8.3359	-8.6065	8.7349	3.1294	7.6098	0.64099	-1.729	11.857	8.6686	6.7669	-4.8026	6.1002	-8.8369	5.3569	6.3326	-10.081	1.5055	0.67935	-11.553	-3.1713	8.9384	-6.9032	-4.056	10.944	-4.2951	2.4051	5.2545	2.5299	10.488	2.2948	2.4207
6.9204	9.7931	0.45244	4.6433	-9.489	-5.692	3.8774	4.8455	10.271	8.8744	-2.1238	7.7932	11.667	-0.61763	2.7396	4.2712	10.697	3.3669	0.82247	8.2973	-8.6301	8.8159	2.9933	7.571	0.79472	-1.7552	11.844	8.7075	6.6316	-4.9194	6.2788	-8.7615	5.2738	6.4693	-9.9971	1.485	0.84664	-11.545	-3.1608	9.0671	-6.8092	-3.9271	11.017	-4.1864	2.2561	5.4205	2.4175	10.429	2.4739	2.3428
7.042	9.6987	0.5886	4.8407	-9.4366	-5.6141	4.0291	4.754	10.255	8.9677	-2.1752	7.6713	11.693	-0.77136	2.5849	4.3977	10.627	3.4232	0.97945	8.256	-8.6532	8.8965	2.8563	7.5295	0.9481	-1.782	11.829	8.7461	6.4959	-5.0308	6.4554	-8.6836	5.1886	6.6048	-9.9112	1.4645	1.0138	-11.535	-3.1494	9.1947	-6.7114	-3.7968	11.09	-4.0722	2.1064	5.5858	2.3033	10.368	2.6518	2.2629
7.1555	9.6057	0.72743	5.0364	-9.3814	-5.534	4.1797	4.6606	10.238	9.0594	-2.2255	7.5481	11.716	-0.91312	2.4294	4.5227	10.556	3.4806	1.1345	8.2122	-8.676	8.9767	2.7186	7.4852	1.1012	-1.8093	11.812	8.7845	6.3597	-5.1368	6.6301	-8.6033	5.1014	6.7391	-9.8234	1.4438	1.1809	-11.522	-3.1369	9.321	-6.6095	-3.6652	11.16	-3.9536	1.9558	5.7501	2.1875	10.303	2.8286	2.181
7.261	9.5145	0.86708	5.2304	-9.3235	-5.4512	4.3291	4.5655	10.218	9.1496	-2.2746	7.4237	11.736	-1.0429	2.2734	4.6461	10.483	3.5392	1.288	8.1658	-8.6983	9.0563	2.5801	7.4382	1.2539	-1.8369	11.792	8.8227	6.2232	-5.2375	6.8026	-8.5206	5.0124	6.8722	-9.7339	1.4227	1.3479	-11.508	-3.1234	9.4458	-6.5038	-3.5323	11.227	-3.8325	1.8046	5.9136	2.0703	10.234	3.004	2.0974
7.3599	9.4243	1.0075	5.4228	-9.263	-5.3657	4.4774	4.4687	10.197	9.2382	-2.3224	7.2981	11.754	-1.1621	2.1172	4.7679	10.407	3.5989	1.4401	8.1171	-8.72	9.1354	2.4409	7.3883	1.4063	-1.8647	11.771	8.8609	6.0863	-5.333	6.9729	-8.4355	4.9215	7.004	-9.6427	1.4012	1.5148	-11.491	-3.1088	9.5691	-6.3941	-3.3981	11.292	-3.7098	1.6525	6.0745	1.953	10.163	3.1783	2.0114
7.4532	9.3344	1.1486	5.6131	-9.1997	-5.2781	4.6249	4.3702	10.174	9.3253	-2.3687	7.1714	11.77	-1.2714	1.9606	4.8883	10.33	3.6593	1.5907	8.0661	-8.7411	9.214	2.3008	7.3354	1.5583	-1.8927	11.747	8.8993	5.9492	-5.423	7.141	-8.348	4.8287	7.1345	-9.5496	1.3797	1.6815	-11.472	-3.0931	9.6906	-6.2808	-3.2626	11.354	-3.5835	1.4998	6.2325	1.8358	10.089	3.3514	1.9224
7.5423	9.2438	1.2904	5.801	-9.1336	-5.1891	4.7714	4.2701	10.149	9.4108	-2.4136	7.0435	11.784	-1.3721	1.8038	5.0071	10.251	3.7203	1.7396	8.0127	-8.7619	9.2921	2.16	7.2796	1.7099	-1.921	11.721	8.9378	5.8116	-5.5082	7.3069	-8.2582	4.734	7.2636	-9.4549	1.3584	1.8479	-11.451	-3.0763	9.8102	-6.1636	-3.1258	11.414	-3.4498	1.3465	6.3877	1.7191	10.012	3.5231	1.8312
7.628	9.1521	1.4328	5.9864	-9.0646	-5.0986	4.9169	4.1683	10.122	9.4949	-2.4571	6.9145	11.796	-1.4652	1.6468	5.1246	10.17	3.7816	1.8866	7.9569	-8.7822	9.3694	2.0185	7.2208	1.861	-1.9496	11.693	8.9764	5.6737	-5.5887	7.4703	-8.1661	4.6378	7.3914	-9.3584	1.337	2.014	-11.428	-3.0587	9.9285	-6.0415	-2.9877	11.473	-3.3094	1.1926	6.54	1.6028	9.9327	3.6933	1.7379
7.7104	9.059	1.5759	6.1692	-8.9929	-5.0068	5.0608	4.0648	10.093	9.5774	-2.4993	6.7843	11.805	-1.5535	1.4896	5.2405	10.088	3.8435	2.032	7.8989	-8.8022	9.4464	1.8762	7.1587	2.0117	-1.9784	11.664	9.015	5.5355	-5.6646	7.6313	-8.0717	4.5399	7.5178	-9.2603	1.3155	2.1798	-11.402	-3.0402	10.045	-5.9149	-2.8484	11.53	-3.1605	1.0383	6.6895	1.4871	9.8508	3.8619	1.6428
7.7907	8.9637	1.7196	6.3496	-8.9185	-4.9135	5.2032	3.9596	10.062	9.6584	-2.54	6.6531	11.813	-1.6343	1.3323	5.3548	10.003	3.9061	2.1759	7.8387	-8.8216	9.5234	1.7332	7.0923	2.1619	-2.0076	11.632	9.0538	5.397	-5.736	7.7898	-7.9751	4.4405	7.6428	-9.1604	1.2937	2.3451	-11.374	-3.0207	10.158	-5.7848	-2.7096	11.583	-3.0086	0.88401	6.8362	1.3721	9.7664	4.0288	1.5457
7.8699	8.8651	1.864	6.5276	-8.8415	-4.8186	5.344	3.8528	10.03	9.7378	-2.5793	6.5209	11.82	-1.7065	1.1748	5.4673	9.9172	3.9696	2.3181	7.7762	-8.8407	9.6003	1.5896	7.022	2.3116	-2.0372	11.598	9.0927	5.2581	-5.8031	7.946	-7.8762	4.3389	7.7665	-9.059	1.2717	2.5101	-11.344	-3.0003	10.268	-5.6529	-2.5727	11.632	-2.8559	0.7315	6.9802	1.2574	9.6796	4.1941	1.4463
7.9484	8.7628	2.0091	6.7031	-8.7619	-4.722	5.4835	3.7444	9.9956	9.8158	-2.6168	6.3876	11.825	-1.772	1.0173	5.5782	9.8292	4.0338	2.4587	7.7116	-8.8592	9.6771	1.4452	6.9473	2.4606	-2.0672	11.562	9.1316	5.1188	-5.8661	8.0997	-7.7752	4.2356	7.8887	-8.9558	1.2496	2.6746	-11.312	-2.9791	10.373	-5.5193	-2.4379	11.677	-2.7024	0.58238	7.1215	1.1432	9.5905	4.3577	1.3445
8.026	8.6568	2.1548	6.8761	-8.6798	-4.6239	5.6219	3.6345	9.9592	9.8924	-2.6524	6.2534	11.828	-1.8316	0.85963	5.6874	9.7394	4.0985	2.5978	7.645	-8.8773	9.7541	1.3001	6.8678	2.609	-2.0977	11.524	9.1702	4.9792	-5.9258	8.2507	-7.6721	4.131	8.0095	-8.8511	1.2273	2.8385	-11.278	-2.9569	10.474	-5.3841	-2.3056	11.721	-2.538	0.4281	7.26	1.0296	9.4991	4.5195	1.2405
8.1026	8.547	2.3012	7.0466	-8.5951	-4.5244	5.7594	3.523	9.9206	9.9676	-2.6863	6.1181	11.832	-1.9125	0.59679	5.795	9.648	4.1634	2.7351	7.5762	-8.895	9.8313	1.1543	6.7834	2.7567	-2.1288	11.483	9.2085	4.8391	-5.9822	8.3989	-7.5667	4.0254	8.1287	-8.7448	1.2051	3.002	-11.242	-2.9337	10.57	-5.2473	-2.176	NaN	NaN	NaN	7.3959	0.91655	9.4054	4.6793	1.1349
8.1785	8.4332	2.4482	7.2144	-8.508	-4.4235	5.8957	3.4101	9.8798	10.041	-2.7185	5.982	NaN	NaN	NaN	5.901	9.5549	4.2288	2.8704	7.5053	-8.9124	9.9084	1.0078	6.6938	2.9037	-2.1605	11.441	9.2465	4.6987	-6.0353	8.5443	-7.4593	3.9185	8.2465	-8.6369	1.1829	3.165	-11.203	-2.9095	10.663	-5.109	-2.0481	NaN	NaN	NaN	7.529	0.80388	9.3095	4.837	1.0282
8.2545	8.3141	2.5958	7.3794	-8.4183	-4.3215	6.0313	3.2958	9.8367	10.113	-2.7493	5.8448	NaN	NaN	NaN	6.0052	9.4602	4.2944	3.0038	7.4322	-8.9297	9.9856	0.86067	6.599	3.05	-2.1926	11.397	9.285	4.558	-6.0838	8.6868	-7.3498	3.8107	8.3628	-8.5274	1.1608	3.3275	-11.163	-2.8841	10.752	-4.9694	-1.9216	NaN	NaN	NaN	7.6596	0.6914	9.2115	4.9927	0.92065
8.329	8.1923	2.7412	7.5416	-8.3263	-4.2188	6.1668	3.1801	9.7907	10.184	-2.7783	5.7068	NaN	NaN	NaN	6.1079	9.3638	4.3603	3.1354	7.3572	-8.9466	10.063	0.7128	6.4983	3.1956	-2.2249	11.351	9.3241	4.417	-6.1279	8.8262	-7.2382	3.7023	8.4775	-8.4164	1.1386	3.4893	-11.12	-2.8578	10.838	-4.8285	-1.7977	NaN	NaN	NaN	7.7875	0.57949	9.1115	5.1461	0.81244
8.4011	8.0691	2.883	7.7008	-8.2317	-4.1153	6.302	3.063	9.7418	10.253	-2.8055	5.5679	NaN	NaN	NaN	6.2091	9.266	4.426	3.2653	7.2802	-8.9631	10.14	0.56424	6.3915	3.3405	-2.2575	11.302	9.3635	4.2757	-6.1679	8.9626	-7.1246	3.5934	8.5907	-8.3039	1.1162	3.6503	-11.075	-2.8309	10.919	-4.6862	-1.6761	NaN	NaN	NaN	7.9128	0.46864	9.0093	5.2973	0.70362
8.4711	7.9447	3.0204	7.8572	-8.1349	-4.011	6.4368	2.9446	9.69	10.321	-2.8308	5.4281	NaN	NaN	NaN	6.3087	9.1666	4.4916	3.3934	7.2013	-8.9792	10.218	0.41498	6.2784	3.4846	-2.2902	11.252	9.4031	4.134	-6.2041	9.0959	-7.009	3.4839	8.7023	-8.1899	1.0935	3.8106	-11.028	-2.8033	10.997	-4.5427	-1.5589	NaN	NaN	NaN	8.0355	0.3588	8.9052	5.4464	0.59443
8.5393	7.8192	3.1528	8.0104	-8.0357	-3.9066	6.5712	2.8249	9.6353	10.387	-2.8544	5.2874	NaN	NaN	NaN	6.4068	9.0657	4.557	3.5198	7.1205	-8.995	10.296	0.26503	6.1582	3.628	-2.323	11.2	9.4429	3.992	-6.2366	9.2263	-6.8915	3.3739	8.8124	-8.0744	1.0703	3.9701	-10.979	-2.775	11.071	-4.398	-1.4456	NaN	NaN	NaN	8.1555	0.24977	8.7992	5.5931	0.48517
8.6061	7.6927	3.2798	8.1604	-7.9341	-3.8023	6.705	2.7038	9.5777	10.452	-2.8763	5.146	NaN	NaN	NaN	6.5033	8.9634	4.6222	3.6446	7.0379	-9.0103	10.374	0.11437	6.0305	3.7706	-2.3561	11.146	9.4827	3.8497	-6.2657	9.3533	-6.7721	3.2642	8.9209	-7.9575	1.0466	4.1288	-10.928	-2.7458	11.142	-4.2523	-1.3345	NaN	NaN	NaN	8.273	0.14159	8.6912	5.7376	0.37624
8.6716	7.5653	3.4013	8.3075	-7.8303	-3.6976	6.8386	2.5814	9.5168	10.515	-2.8968	5.0037	NaN	NaN	NaN	6.5983	8.8596	4.6872	3.7678	6.9535	-9.0251	10.453	-0.036197	5.8944	3.9124	-2.3895	11.09	9.5223	3.707	-6.2916	9.4769	-6.6508	3.1552	9.0278	-7.8392	1.0224	4.2868	-10.874	-2.7157	11.209	-4.1056	-1.224	NaN	NaN	NaN	8.388	0.034553	8.5814	5.8798	0.26768
8.7359	7.437	3.5178	8.4516	-7.7244	-3.5923	6.9717	2.4577	9.4528	10.577	-2.9154	4.8606	NaN	NaN	NaN	6.6918	8.7544	4.7519	3.8896	6.8674	-9.0394	10.528	-0.1808	5.7556	4.0533	-2.4231	11.032	9.5623	3.5639	-6.3135	9.5973	-6.5277	3.0466	9.1331	-7.7194	0.99801	4.4439	-10.819	-2.6846	11.273	-3.9578	-1.1154	NaN	NaN	NaN	8.5004	-0.070977	8.4698	6.0198	0.15918
8.7989	7.3078	3.6297	8.5926	-7.6163	-3.4871	7.1041	2.3327	9.3857	10.638	-2.9312	4.7168	NaN	NaN	NaN	6.7837	8.6478	4.8164	4.0097	6.7796	-9.0532	10.6	-0.31899	5.6155	4.1933	-2.4569	10.972	9.6028	3.4205	-6.3314	9.7147	-6.4029	2.9375	9.2368	-7.5983	0.97377	4.6002	-10.761	-2.6525	11.334	-3.8092	-1.01	NaN	NaN	NaN	8.6103	-0.17458	8.3565	6.1575	0.050355
8.8608	7.1777	3.7371	8.7305	-7.5061	-3.3819	7.2355	2.2063	9.3156	10.697	-2.9442	4.5723	NaN	NaN	NaN	6.874	8.5399	4.8804	4.1282	6.6901	-9.0665	10.669	-0.45134	5.4743	4.3325	-2.4907	10.91	9.6436	3.2768	-6.3454	9.829	-6.2763	2.8281	9.3387	-7.4758	0.94974	4.7556	-10.701	-2.6198	11.392	-3.6596	-0.9085	NaN	NaN	NaN	8.7179	-0.27634	8.2415	6.293	-0.058064
8.9216	7.0468	3.8402	8.8653	-7.3938	-3.2767	7.3658	2.0786	9.2426	10.755	-2.9549	4.4271	NaN	NaN	NaN	6.9629	8.4306	4.944	4.2451	6.599	-9.0792	10.735	-0.57773	5.332	4.4707	-2.5246	10.846	9.6846	3.1328	-6.3557	9.9402	-6.1482	2.7188	9.4388	-7.3519	0.92595	4.9099	-10.64	-2.5865	11.447	-3.5093	-0.80839	NaN	NaN	NaN	8.823	-0.37607	8.1249	6.4262	-0.16546
8.9814	6.9152	3.9389	8.9971	-7.2796	-3.1716	7.4951	1.9496	9.1664	10.812	-2.9633	4.2812	NaN	NaN	NaN	7.0504	8.3201	5.0068	4.3607	6.5063	-9.0914	10.798	-0.69791	5.1886	4.6081	-2.5585	10.781	9.7259	2.9884	-6.3621	10.048	-6.0184	2.6103	9.5373	-7.2268	0.90214	5.0631	-10.576	-2.5529	11.499	-3.3582	-0.70882	NaN	NaN	NaN	8.9258	-0.47385	8.0066	6.5572	-0.27186
9.0402	6.7828	4.0334	9.1258	-7.1635	-3.0666	7.6234	1.8193	9.087	10.867	-2.9698	4.1346	NaN	NaN	NaN	7.1366	8.2083	5.0687	4.4749	6.412	-9.1028	10.858	-0.81263	5.0443	4.7446	-2.5922	10.713	9.7674	2.8436	-6.3649	10.153	-5.8871	2.5023	9.634	-7.1003	0.87791	5.2152	-10.51	-2.5188	11.547	-3.2063	-0.61345	NaN	NaN	NaN	9.0263	-0.56972	7.8868	6.686	-0.37734
9.0981	6.6496	4.1241	9.2517	-7.0454	-2.9611	7.7511	1.6878	9.004	10.92	-2.9746	3.9873	NaN	NaN	NaN	7.2215	8.0954	5.1297	4.5878	6.3163	-9.1135	10.916	-0.92172	4.899	4.8802	-2.6258	10.644	9.8094	2.6985	-6.3635	10.255	-5.7543	2.3944	9.7291	-6.9726	0.85336	5.3662	-10.442	-2.4841	11.593	-3.0537	-0.52278	NaN	NaN	NaN	9.1245	-0.66375	7.7655	6.8126	-0.48179
9.1549	6.5156	4.2112	9.3744	-6.9256	-2.8561	7.8783	1.555	8.917	10.973	-2.9771	3.8394	NaN	NaN	NaN	7.3054	7.9814	5.1893	4.6996	6.2192	-9.1234	10.971	-1.0256	4.7529	5.0148	-2.6592	10.573	9.8519	2.5531	-6.3579	10.353	-5.62	2.2863	9.8223	-6.8436	0.82895	5.5161	-10.372	-2.4491	11.636	-2.9005	-0.43766	NaN	NaN	NaN	9.2205	-0.75585	7.6428	6.937	-0.58537
9.2108	6.381	4.2946	9.4939	-6.8039	-2.752	8.005	1.4211	8.8261	11.023	-2.9766	3.6909	NaN	NaN	NaN	7.3883	7.8662	5.2474	4.8101	6.1206	-9.1324	11.024	-1.1243	4.606	5.1485	-2.6925	10.5	9.8948	2.4073	-6.3481	10.449	-5.4843	2.1791	9.9138	-6.7134	0.80481	5.6647	-10.3	-2.414	11.676	-2.7467	-0.35426	NaN	NaN	NaN	9.3142	-0.84601	7.5186	7.0593	-0.68804
9.2658	6.2457	4.3745	9.6102	-6.6804	-2.6489	8.1309	1.2859	8.7313	11.073	-2.973	3.5418	NaN	NaN	NaN	7.4701	7.75	5.3043	4.9191	6.0205	-9.1409	11.074	-1.2182	4.4583	5.2812	-2.7257	10.425	9.9381	2.2612	-6.3342	10.541	-5.3472	2.0733	10.003	-6.582	0.78074	5.812	-10.226	-2.3786	11.714	-2.5924	-0.27019	NaN	NaN	NaN	9.4058	-0.9341	7.3931	7.1794	-0.78974
9.3201	6.1097	4.4505	9.7234	-6.5552	-2.5467	8.2559	1.1495	8.6325	11.122	-2.9662	3.3921	NaN	NaN	NaN	7.5506	7.6327	5.36	5.0267	5.919	-9.1487	11.123	-1.3068	4.31	5.4128	-2.7589	10.348	9.9817	2.1146	-6.3161	10.63	-5.2088	1.9691	10.091	-6.4494	0.75653	5.9582	-10.149	-2.3425	NaN	NaN	NaN	NaN	NaN	NaN	9.4953	-1.0203	7.2662	7.2975	-0.89021
9.3739	5.9732	4.5223	9.8334	-6.4283	-2.4455	8.3804	1.0119	8.529	11.169	-2.957	3.2419	NaN	NaN	NaN	7.6298	7.5143	5.4149	5.1329	5.8161	-9.1557	11.169	-1.3904	4.1609	5.5434	-2.7919	10.27	10.026	1.9677	-6.2938	10.715	-5.0691	1.8667	10.177	-6.3156	0.73254	6.1032	-10.071	-2.3057	NaN	NaN	NaN	NaN	NaN	NaN	9.5827	-1.1052	7.138	7.4135	-0.9892
9.4274	5.836	4.5896	9.9404	-6.2999	-2.345	8.5045	0.87393	8.4208	11.215	-2.9454	3.0911	NaN	NaN	NaN	7.7076	7.3948	5.469	5.2377	5.7119	-9.1619	11.214	-1.4692	4.0112	5.673	-2.8248	10.19	10.07	1.8205	-6.2669	10.798	-4.9282	1.7652	10.261	-6.1808	0.70877	6.247	-9.9915	-2.2684	NaN	NaN	NaN	NaN	NaN	NaN	9.6679	-1.188	7.0086	7.5274	-1.087
9.4806	5.6984	4.6525	10.044	-6.1699	-2.2453	8.6253	0.73815	8.3102	11.259	-2.9314	2.9398	NaN	NaN	NaN	7.7843	7.2743	5.5218	5.3412	5.6063	-9.1674	11.257	-1.5419	3.8609	5.8014	-2.8576	10.108	10.115	1.6728	-6.2356	10.878	-4.7861	1.6639	10.344	-6.0448	0.68517	6.3894	-9.9095	-2.231	NaN	NaN	NaN	NaN	NaN	NaN	9.7511	-1.2688	6.8779	7.6393	-1.1838
9.5335	5.5602	4.7114	10.146	-6.0384	-2.1464	8.7428	0.60445	8.1975	11.302	-2.9147	2.788	NaN	NaN	NaN	7.8601	7.1528	5.5729	5.4434	5.4994	-9.172	11.298	-1.6091	3.7101	5.9288	-2.8902	10.025	10.16	1.5248	-6.2	10.954	-4.6429	1.5632	10.424	-5.9077	0.66169	6.5304	-9.8256	-2.1934	NaN	NaN	NaN	NaN	NaN	NaN	9.8323	-1.3474	6.7461	7.7492	-1.279
9.5858	5.4214	4.7665	10.244	-5.9054	-2.0483	8.8569	0.473	8.0828	11.343	-2.8945	2.6358	NaN	NaN	NaN	7.935	7.0304	5.6223	5.5444	5.3913	-9.1757	11.338	-1.6719	3.5587	6.0551	-2.9226	9.9396	10.206	1.3763	-6.1601	11.028	-4.4986	1.4642	10.503	-5.7696	0.63845	6.67	-9.7399	-2.1557	NaN	NaN	NaN	NaN	NaN	NaN	9.9116	-1.424	6.6131	7.8572	-1.3726
9.6377	5.2821	4.8181	10.339	-5.771	-1.9516	8.9677	0.34426	7.9663	11.384	-2.8721	2.483	NaN	NaN	NaN	8.0089	6.907	5.6702	5.6441	5.2819	-9.1786	11.375	-1.731	3.4068	6.1803	-2.9544	9.8527	10.252	1.2275	-6.1155	11.099	-4.3533	1.366	10.579	-5.6304	0.61553	6.8081	-9.6522	-2.1178	NaN	NaN	NaN	NaN	NaN	NaN	9.9888	-1.4984	6.479	7.9634	-1.4637
9.6889	5.1422	4.8665	10.431	-5.6353	-1.8562	9.0754	0.2179	7.8479	11.422	-2.8477	2.3298	NaN	NaN	NaN	8.0818	6.7828	5.7165	5.7424	5.1713	-9.1806	11.411	-1.7863	3.2544	6.3045	-2.9858	9.7642	10.298	1.0783	-6.0653	11.167	-4.207	1.2678	10.654	-5.4903	0.59282	6.9449	-9.5626	-2.0797	NaN	NaN	NaN	NaN	NaN	NaN	10.064	-1.5707	6.3439	8.0678	-1.5524
9.7395	5.0017	4.9117	10.52	-5.4982	-1.7619	9.18	0.094142	7.7278	11.459	-2.8209	2.1761	NaN	NaN	NaN	8.1538	6.6576	5.7612	5.8395	5.0594	-9.1817	11.446	-1.8375	3.1015	6.4275	-3.0168	9.674	10.345	0.92863	-6.0094	11.232	-4.0597	1.1696	10.727	-5.3491	0.5694	7.0802	-9.4712	-2.0414	NaN	NaN	NaN	NaN	NaN	NaN	10.138	-1.6409	6.2077	8.1705	-1.639
9.7896	4.8607	4.9535	10.606	-5.3599	-1.6683	9.2817	-0.026929	7.6059	11.494	-2.7917	2.022	NaN	NaN	NaN	8.225	6.5316	5.8041	5.9356	4.9465	-9.1816	11.478	-1.8848	2.9482	6.5493	-3.0477	9.5822	10.393	0.7786	-5.9477	11.294	-3.9115	1.0731	10.798	-5.2071	0.54519	7.214	-9.378	-2.003	NaN	NaN	NaN	NaN	NaN	NaN	10.209	-1.7086	6.0704	8.2714	-1.7235
9.8393	4.7192	4.9917	10.69	-5.2203	-1.5757	9.3804	-0.14536	7.4825	11.528	-2.7601	1.8676	NaN	NaN	NaN	8.2953	6.4047	5.8453	6.0308	4.8324	-9.1802	11.51	-1.9278	2.7945	6.6699	-3.0784	9.4887	10.442	0.62814	-5.8802	11.353	-3.7625	0.97953	10.867	-5.064	0.52055	7.3463	-9.2829	-1.9645	NaN	NaN	NaN	NaN	NaN	NaN	10.279	-1.7739	5.9323	8.3705	-1.8061
9.8886	4.5771	5.0264	10.77	-5.0796	-1.4852	9.4763	-0.26038	7.3574	11.56	-2.7245	1.7127	NaN	NaN	NaN	8.3647	6.277	5.8847	6.1251	4.7172	-9.1777	11.539	-1.9674	2.6404	6.7893	-3.1089	9.3936	10.491	0.47726	-5.8064	11.409	-3.6126	0.88751	10.934	-4.9201	0.49604	7.4771	-9.1861	-1.9257	NaN	NaN	NaN	NaN	NaN	NaN	10.347	-1.8365	5.7931	8.468	-1.8867
9.9377	4.4346	5.0574	10.848	-4.9377	-1.3965	9.5695	-0.37218	7.2309	11.592	-2.6828	1.5576	NaN	NaN	NaN	8.4332	6.1485	5.9226	6.2184	4.601	-9.174	11.567	-2.0041	2.4859	6.9074	-3.1392	9.2969	10.541	0.32595	-5.7253	11.462	-3.462	0.7954	10.999	-4.7754	0.47173	7.6064	-9.0875	-1.8866	NaN	NaN	NaN	NaN	NaN	NaN	10.414	-1.8964	5.6531	8.5639	-1.9648
9.9865	4.2916	5.0845	10.922	-4.7947	-1.3091	9.6601	-0.4809	7.1029	11.623	-2.6361	1.4021	NaN	NaN	NaN	8.5007	6.0191	5.959	6.3108	4.4837	-9.169	11.594	-2.0381	2.3311	7.0243	-3.169	9.1987	10.592	0.1742	-5.6365	11.513	-3.3106	0.70279	11.062	-4.6297	0.4472	7.7342	-8.9872	-1.847	NaN	NaN	NaN	NaN	NaN	NaN	10.478	-1.954	5.5122	8.6581	-2.0411
10.035	4.1482	5.1082	10.994	-4.6506	-1.2226	9.7481	-0.58698	6.9736	11.652	-2.5861	1.2463	NaN	NaN	NaN	8.5673	5.8889	5.9934	6.4022	4.3654	-9.1627	11.618	-2.0697	2.1759	7.14	-3.1983	9.099	10.645	0.021984	-5.5394	11.561	-3.1586	0.61006	11.123	-4.4833	0.42243	7.8605	-8.8852	-1.807	NaN	NaN	NaN	NaN	NaN	NaN	10.541	-2.0092	5.3704	8.7505	-2.116
10.083	4.0042	5.1281	11.064	-4.5056	-1.1365	9.8335	-0.69051	6.8429	11.679	-2.5337	1.0901	NaN	NaN	NaN	8.6333	5.758	6.0259	6.4929	4.246	-9.155	11.641	-2.0974	2.0204	7.2545	-3.2271	8.9977	10.698	-0.1307	-5.4338	11.606	-3.0058	0.52124	11.182	-4.336	0.39751	7.9852	-8.7815	-1.7665	NaN	NaN	NaN	NaN	NaN	NaN	10.603	-2.0617	5.2278	8.8413	-2.1891
10.131	3.8598	5.1441	11.131	-4.3596	-1.0507	9.9165	-0.79117	6.7109	11.705	-2.4759	0.93373	NaN	NaN	NaN	8.6987	5.6264	6.056	6.5829	4.1257	-9.1457	11.663	-2.1202	1.8646	7.3677	-3.2555	8.8949	10.753	-0.28387	-5.3197	11.648	-2.8525	0.43251	11.239	-4.188	0.37234	8.1084	-8.6762	-1.7256	NaN	NaN	NaN	NaN	NaN	NaN	10.663	-2.1115	5.0845	8.9305	-2.2605
10.179	3.7149	5.1567	11.195	-4.2127	-0.96714	9.9972	-0.88917	6.5777	11.729	-2.4151	0.77706	NaN	NaN	NaN	8.7636	5.494	6.084	6.6723	4.0045	-9.1348	11.684	-2.1384	1.7086	7.4797	-3.2833	8.7906	10.808	-0.43755	-5.195	11.715	-2.5853	0.28844	11.294	-4.0392	0.34675	8.2299	-8.5692	-1.6844	NaN	NaN	NaN	NaN	NaN	NaN	10.721	-2.1587	4.9403	9.018	-2.33
10.226	3.5696	5.166	11.256	-4.0649	-0.88642	10.075	-0.98447	6.4433	11.761	-2.3188	0.54686	NaN	NaN	NaN	8.8279	5.361	6.1096	6.7612	3.8823	-9.1222	11.703	-2.1523	1.5523	7.5904	-3.3103	8.6849	10.866	-0.59175	-5.0586	NaN	NaN	NaN	11.348	-3.8897	0.32088	8.3499	-8.4606	-1.6428	NaN	NaN	NaN	NaN	NaN	NaN	10.777	-2.2032	4.7954	9.104	-2.3975
10.273	3.4237	5.172	11.314	-3.9162	-0.80769	10.152	-1.0764	6.3077	NaN	NaN	NaN	NaN	NaN	NaN	8.8918	5.2273	6.1328	6.8495	3.7592	-9.1079	11.721	-2.1626	1.3958	7.7	-3.3366	8.5777	10.923	-0.74241	-4.9136	NaN	NaN	NaN	11.399	-3.7395	0.29515	8.4681	-8.3503	-1.601	NaN	NaN	NaN	NaN	NaN	NaN	10.832	-2.2452	4.6498	9.1884	-2.463
10.319	3.2774	5.1746	11.37	-3.7668	-0.73103	10.225	-1.1651	6.1711	NaN	NaN	NaN	NaN	NaN	NaN	8.9552	5.0929	6.1536	6.937	3.6351	-9.092	11.737	-2.1673	1.2391	7.8083	-3.3622	8.4692	10.977	-0.88209	-4.7673	NaN	NaN	NaN	11.448	-3.5887	0.26896	8.5846	-8.2385	-1.5595	NaN	NaN	NaN	NaN	NaN	NaN	10.886	-2.2847	4.5034	9.2713	-2.5265
10.365	3.1307	5.173	11.423	-3.6165	-0.65521	10.297	-1.2509	6.0334	NaN	NaN	NaN	NaN	NaN	NaN	9.018	4.9579	6.1721	7.024	3.5101	-9.0743	11.753	-2.1666	1.0823	7.9153	-3.3872	8.3592	11.029	-1.0111	-4.6202	NaN	NaN	NaN	11.495	-3.4372	0.24243	8.6993	-8.1251	-1.5182	NaN	NaN	NaN	NaN	NaN	NaN	10.938	-2.3215	4.3564	9.3529	-2.5873
10.411	2.9835	5.1674	11.474	-3.4656	-0.58201	10.367	-1.3338	5.8946	NaN	NaN	NaN	NaN	NaN	NaN	9.0802	4.8221	6.1884	7.1106	3.3843	-9.0546	11.768	-2.1596	0.92526	8.0209	-3.4116	8.2478	11.078	-1.1304	-4.4724	NaN	NaN	NaN	11.54	-3.2851	0.21468	8.8123	-8.0102	-1.477	NaN	NaN	NaN	NaN	NaN	NaN	10.988	-2.3556	4.2088	9.4332	-2.6452
10.457	2.836	5.1578	11.522	-3.3139	-0.51061	10.435	-1.4138	5.7549	NaN	NaN	NaN	NaN	NaN	NaN	9.1421	4.6858	6.2021	7.1969	3.2576	-9.0328	11.781	-2.1491	0.76807	8.1253	-3.4352	8.1351	11.125	-1.2418	-4.3238	NaN	NaN	NaN	11.582	-3.1325	0.18686	8.9235	-7.8937	-1.4356	NaN	NaN	NaN	NaN	NaN	NaN	11.037	-2.3868	4.0605	9.5121	-2.7005
10.503	2.6879	5.1445	11.568	-3.1616	-0.44047	10.5	-1.4911	5.6143	NaN	NaN	NaN	NaN	NaN	NaN	9.2035	4.5488	6.2132	7.2826	3.13	-9.0093	11.794	-2.1329	0.60025	8.2283	-3.4583	8.021	11.17	-1.3461	-4.1746	NaN	NaN	NaN	11.623	-2.9792	0.16144	9.0329	-7.7758	-1.3941	NaN	NaN	NaN	NaN	NaN	NaN	11.085	-2.4149	3.9116	9.5897	-2.7536
10.548	2.5395	5.1273	11.611	-3.0087	-0.37439	10.564	-1.5656	5.4727	NaN	NaN	NaN	NaN	NaN	NaN	9.2644	4.4112	6.2219	7.3678	3.0016	-8.9837	NaN	NaN	NaN	8.3299	-3.4809	7.9055	11.212	-1.4436	-4.0247	NaN	NaN	NaN	11.662	-2.8255	0.13641	9.1406	-7.6564	-1.3523	NaN	NaN	NaN	NaN	NaN	NaN	11.131	-2.44	3.7622	9.6658	-2.8047
10.593	2.3906	5.1058	11.651	-2.8551	-0.30993	10.626	-1.6368	5.3302	NaN	NaN	NaN	NaN	NaN	NaN	9.3251	4.273	6.2277	7.4527	2.8723	-8.9559	NaN	NaN	NaN	8.43	-3.5029	7.7887	11.253	-1.5335	-3.8742	NaN	NaN	NaN	11.705	-2.6403	0.10481	9.2466	-7.5355	-1.3104	NaN	NaN	NaN	NaN	NaN	NaN	11.175	-2.4625	3.6122	9.7406	-2.8534
10.638	2.2413	5.08	11.704	-2.6393	-0.22224	10.686	-1.7046	5.187	NaN	NaN	NaN	NaN	NaN	NaN	9.3854	4.1342	6.2307	7.5371	2.7422	-8.926	NaN	NaN	NaN	8.5288	-3.5244	7.6706	11.293	-1.6164	-3.7232	NaN	NaN	NaN	NaN	NaN	NaN	9.3506	-7.4133	-1.2688	NaN	NaN	NaN	NaN	NaN	NaN	11.218	-2.4827	3.4616	9.814	-2.8997
10.683	2.0916	5.0497	NaN	NaN	NaN	10.744	-1.7688	5.0429	NaN	NaN	NaN	NaN	NaN	NaN	9.4455	3.9948	6.231	7.6208	2.6112	-8.8941	NaN	NaN	NaN	8.6261	-3.5454	7.5513	11.33	-1.6928	-3.5717	NaN	NaN	NaN	NaN	NaN	NaN	9.4528	-7.2896	-1.2276	NaN	NaN	NaN	NaN	NaN	NaN	11.26	-2.4993	3.3105	9.8862	-2.9437
10.728	1.9415	5.0148	NaN	NaN	NaN	10.801	-1.8293	4.8981	NaN	NaN	NaN	NaN	NaN	NaN	9.5051	3.8548	6.2284	7.7039	2.4794	-8.8602	NaN	NaN	NaN	8.7219	-3.5657	7.4306	11.366	-1.7632	-3.4197	NaN	NaN	NaN	NaN	NaN	NaN	9.5531	-7.1646	-1.1864	NaN	NaN	NaN	NaN	NaN	NaN	11.301	-2.5128	3.1589	9.957	-2.9852
10.772	1.7909	4.9751	NaN	NaN	NaN	10.856	-1.8865	4.7525	NaN	NaN	NaN	NaN	NaN	NaN	9.5643	3.7142	6.2233	7.7868	2.3468	-8.8237	NaN	NaN	NaN	8.8164	-3.585	7.3088	11.401	-1.8273	-3.2672	NaN	NaN	NaN	NaN	NaN	NaN	9.6515	-7.0382	-1.1452	NaN	NaN	NaN	NaN	NaN	NaN	11.34	-2.5239	3.0069	10.027	-3.0245
10.817	1.64	4.9306	NaN	NaN	NaN	10.91	-1.9403	4.6062	NaN	NaN	NaN	NaN	NaN	NaN	9.6229	3.573	6.2156	7.8695	2.2134	-8.7848	NaN	NaN	NaN	8.9098	-3.6028	7.1858	11.435	-1.8849	-3.1143	NaN	NaN	NaN	NaN	NaN	NaN	9.7481	-6.9105	-1.1041	NaN	NaN	NaN	NaN	NaN	NaN	11.377	-2.5322	2.8543	10.095	-3.0616
10.861	1.4887	4.8811	NaN	NaN	NaN	10.961	-1.9912	4.4592	NaN	NaN	NaN	NaN	NaN	NaN	9.6812	3.4312	6.2049	7.9521	2.0792	-8.7431	NaN	NaN	NaN	9.0019	-3.6192	7.0616	11.467	-1.9367	-2.961	NaN	NaN	NaN	NaN	NaN	NaN	9.8428	-6.7816	-1.0631	NaN	NaN	NaN	NaN	NaN	NaN	11.413	-2.5378	2.7014	10.162	-3.0962
10.905	1.3369	4.8263	NaN	NaN	NaN	11.011	-2.0397	4.3116	NaN	NaN	NaN	NaN	NaN	NaN	9.7392	3.2888	6.1913	8.0349	1.9443	-8.6983	NaN	NaN	NaN	9.0929	-3.634	6.9363	11.497	-1.9839	-2.8073	NaN	NaN	NaN	NaN	NaN	NaN	9.9355	-6.6513	-1.0222	NaN	NaN	NaN	NaN	NaN	NaN	11.448	-2.54	2.548	10.228	-3.1279
10.949	1.1848	4.766	NaN	NaN	NaN	11.06	-2.0854	4.1633	NaN	NaN	NaN	NaN	NaN	NaN	9.7968	3.1459	6.1746	8.1179	1.8086	-8.6504	NaN	NaN	NaN	9.1827	-3.6472	6.81	11.526	-2.0271	-2.6532	NaN	NaN	NaN	NaN	NaN	NaN	10.026	-6.5199	-0.98122	NaN	NaN	NaN	NaN	NaN	NaN	11.482	-2.5381	2.3942	10.292	-3.1571
10.993	1.0323	4.6995	NaN	NaN	NaN	11.107	-2.1281	4.0144	NaN	NaN	NaN	NaN	NaN	NaN	9.8541	3.0025	6.1548	8.2008	1.6721	-8.5994	NaN	NaN	NaN	9.2712	-3.659	6.6825	11.554	-2.0663	-2.4987	NaN	NaN	NaN	NaN	NaN	NaN	10.115	-6.3872	-0.93996	NaN	NaN	NaN	NaN	NaN	NaN	11.514	-2.5318	2.24	10.355	-3.1838
11.037	0.87937	4.6267	NaN	NaN	NaN	11.152	-2.1671	3.8649	NaN	NaN	NaN	NaN	NaN	NaN	9.911	2.8585	6.1319	8.2839	1.5349	-8.5452	NaN	NaN	NaN	9.3585	-3.6693	6.5539	11.58	-2.1023	-2.3439	NaN	NaN	NaN	NaN	NaN	NaN	10.202	-6.2534	-0.89868	NaN	NaN	NaN	NaN	NaN	NaN	11.545	-2.5209	2.0856	10.418	-3.2079
11.081	0.72605	4.5476	NaN	NaN	NaN	11.196	-2.2028	3.7148	NaN	NaN	NaN	NaN	NaN	NaN	9.9678	2.714	6.1055	8.3671	1.3968	-8.4877	NaN	NaN	NaN	9.4445	-3.6783	6.4243	11.604	-2.1349	-2.1888	NaN	NaN	NaN	NaN	NaN	NaN	10.287	-6.1184	-0.85747	NaN	NaN	NaN	NaN	NaN	NaN	11.575	-2.5065	1.9307	10.478	-3.2297
11.125	0.57235	4.461	NaN	NaN	NaN	11.238	-2.2357	3.5642	NaN	NaN	NaN	NaN	NaN	NaN	10.025	2.5689	6.0753	8.4502	1.2581	-8.4268	NaN	NaN	NaN	9.5291	-3.686	6.2936	11.627	-2.1605	-2.0334	NaN	NaN	NaN	NaN	NaN	NaN	10.37	-5.9822	-0.81703	NaN	NaN	NaN	NaN	NaN	NaN	11.604	-2.4904	1.7755	10.538	-3.2492
11.169	0.41826	4.3669	NaN	NaN	NaN	11.279	-2.2662	3.413	NaN	NaN	NaN	NaN	NaN	NaN	10.081	2.4233	6.0417	8.5331	1.1185	-8.3627	NaN	NaN	NaN	9.6123	-3.6926	6.1618	11.65	-2.1799	-1.8777	NaN	NaN	NaN	NaN	NaN	NaN	10.451	-5.845	-0.77738	NaN	NaN	NaN	NaN	NaN	NaN	11.63	-2.4725	1.62	10.596	-3.2659
11.214	0.26377	4.2646	NaN	NaN	NaN	11.318	-2.2933	3.2614	NaN	NaN	NaN	NaN	NaN	NaN	10.137	2.2772	6.0046	8.6162	0.97821	-8.2948	NaN	NaN	NaN	9.6941	-3.698	6.0291	11.671	-2.1948	-1.7218	NaN	NaN	NaN	NaN	NaN	NaN	10.53	-5.7066	-0.73814	NaN	NaN	NaN	NaN	NaN	NaN	11.656	-2.4496	1.4642	10.654	-3.2798
11.258	0.10889	4.1538	NaN	NaN	NaN	11.356	-2.3174	3.1092	NaN	NaN	NaN	NaN	NaN	NaN	10.193	2.1305	5.9642	8.6998	0.83714	-8.2227	NaN	NaN	NaN	9.7745	-3.702	5.8953	11.691	-2.205	-1.5656	NaN	NaN	NaN	NaN	NaN	NaN	10.607	-5.5673	-0.69946	NaN	NaN	NaN	NaN	NaN	NaN	11.68	-2.4226	1.3081	10.71	-3.2913
11.301	-0.046382	4.0341	NaN	NaN	NaN	11.393	-2.338	2.9567	NaN	NaN	NaN	NaN	NaN	NaN	10.248	1.9833	5.9197	8.7839	0.69532	-8.1461	NaN	NaN	NaN	9.8535	-3.7046	5.7605	11.71	-2.2099	-1.4092	NaN	NaN	NaN	NaN	NaN	NaN	10.682	-5.4269	-0.66151	NaN	NaN	NaN	NaN	NaN	NaN	11.703	-2.3926	1.1517	10.765	-3.2997
11.345	-0.20204	3.9051	NaN	NaN	NaN	11.428	-2.355	2.8037	NaN	NaN	NaN	NaN	NaN	NaN	10.304	1.8357	5.8709	8.8687	0.55274	-8.0648	NaN	NaN	NaN	9.9312	-3.7058	5.6248	11.728	-2.2092	-1.2527	NaN	NaN	NaN	NaN	NaN	NaN	10.755	-5.2855	-0.62449	NaN	NaN	NaN	NaN	NaN	NaN	11.723	-2.3606	0.99511	10.819	-3.304
11.389	-0.35808	3.7644	NaN	NaN	NaN	11.461	-2.3687	2.6502	NaN	NaN	NaN	NaN	NaN	NaN	10.359	1.6875	5.8175	8.9542	0.40939	-7.9784	NaN	NaN	NaN	10.007	-3.7059	5.4881	11.745	-2.2034	-1.0959	NaN	NaN	NaN	NaN	NaN	NaN	10.826	-5.1431	-0.58836	NaN	NaN	NaN	NaN	NaN	NaN	11.743	-2.3237	0.8383	10.872	-3.3048
11.432	-0.51123	3.6135	NaN	NaN	NaN	11.494	-2.3793	2.4964	NaN	NaN	NaN	NaN	NaN	NaN	10.415	1.5388	5.7593	9.0404	0.26527	-7.8867	NaN	NaN	NaN	10.082	-3.7046	5.3505	11.76	-2.1937	-0.93891	NaN	NaN	NaN	NaN	NaN	NaN	10.895	-4.9998	-0.55245	NaN	NaN	NaN	NaN	NaN	NaN	11.77	-2.2586	0.59747	10.924	-3.3023
11.471	-0.65389	3.4615	NaN	NaN	NaN	11.525	-2.3854	2.3422	NaN	NaN	NaN	NaN	NaN	NaN	10.47	1.3897	5.6959	9.1277	0.12036	-7.7892	NaN	NaN	NaN	10.155	-3.7017	5.212	11.774	-2.18	-0.78178	NaN	NaN	NaN	NaN	NaN	NaN	10.962	-4.8556	-0.51684	NaN	NaN	NaN	NaN	NaN	NaN	NaN	NaN	NaN	10.975	-3.297
11.508	-0.78804	3.3087	NaN	NaN	NaN	11.555	-2.3872	2.1877	NaN	NaN	NaN	NaN	NaN	NaN	10.526	1.24	5.6272	9.2161	-0.025347	-7.6852	NaN	NaN	NaN	10.228	-3.6966	5.0726	11.789	-2.1575	-0.60353	NaN	NaN	NaN	NaN	NaN	NaN	11.026	-4.7105	-0.48119	NaN	NaN	NaN	NaN	NaN	NaN	NaN	NaN	NaN	11.024	-3.289
11.542	-0.91471	3.1554	NaN	NaN	NaN	11.583	-2.3858	2.0328	NaN	NaN	NaN	NaN	NaN	NaN	10.582	1.0898	5.5529	9.3058	-0.17186	-7.5744	NaN	NaN	NaN	10.299	-3.6894	4.9324	NaN	NaN	NaN	NaN	NaN	NaN	NaN	NaN	NaN	11.089	-4.5645	-0.44588	NaN	NaN	NaN	NaN	NaN	NaN	NaN	NaN	NaN	11.073	-3.278
11.573	-1.0319	3.0016	NaN	NaN	NaN	11.61	-2.3815	1.8775	NaN	NaN	NaN	NaN	NaN	NaN	10.638	0.93918	5.4729	9.3967	-0.31921	-7.4566	NaN	NaN	NaN	10.368	-3.6804	4.7914	NaN	NaN	NaN	NaN	NaN	NaN	NaN	NaN	NaN	11.15	-4.4178	-0.41182	NaN	NaN	NaN	NaN	NaN	NaN	NaN	NaN	NaN	11.121	-3.2625
11.602	-1.1391	2.8473	NaN	NaN	NaN	11.636	-2.375	1.722	NaN	NaN	NaN	NaN	NaN	NaN	10.694	0.78802	5.3869	9.4885	-0.4665	-7.3315	NaN	NaN	NaN	10.436	-3.6696	4.6495	NaN	NaN	NaN	NaN	NaN	NaN	NaN	NaN	NaN	11.208	-4.2702	-0.37899	NaN	NaN	NaN	NaN	NaN	NaN	NaN	NaN	NaN	11.167	-3.2433
11.628	-1.2379	2.6926	NaN	NaN	NaN	11.66	-2.3664	1.5662	NaN	NaN	NaN	NaN	NaN	NaN	10.75	0.63636	5.2944	9.5777	-0.60846	-7.2039	NaN	NaN	NaN	10.503	-3.6571	4.5069	NaN	NaN	NaN	NaN	NaN	NaN	NaN	NaN	NaN	11.265	-4.1219	-0.34665	NaN	NaN	NaN	NaN	NaN	NaN	NaN	NaN	NaN	11.213	-3.2208
11.653	-1.3303	2.5375	NaN	NaN	NaN	11.682	-2.3535	1.4101	NaN	NaN	NaN	NaN	NaN	NaN	10.806	0.4842	5.1949	9.6639	-0.74485	-7.0749	NaN	NaN	NaN	10.568	-3.643	4.3634	NaN	NaN	NaN	NaN	NaN	NaN	NaN	NaN	NaN	11.319	-3.9728	-0.31535	NaN	NaN	NaN	NaN	NaN	NaN	NaN	NaN	NaN	11.257	-3.1949
11.675	-1.4174	2.382	NaN	NaN	NaN	11.703	-2.3368	1.2537	NaN	NaN	NaN	NaN	NaN	NaN	10.863	0.33154	5.0878	9.7472	-0.87546	-6.9445	NaN	NaN	NaN	10.632	-3.6267	4.2192	NaN	NaN	NaN	NaN	NaN	NaN	NaN	NaN	NaN	11.371	-3.823	-0.28498	NaN	NaN	NaN	NaN	NaN	NaN	NaN	NaN	NaN	11.3	-3.1657
11.696	-1.4979	2.2263	NaN	NaN	NaN	11.723	-2.316	1.0971	NaN	NaN	NaN	NaN	NaN	NaN	10.92	0.17838	4.973	9.8279	-1.0002	-6.8127	NaN	NaN	NaN	10.695	-3.6073	4.0743	NaN	NaN	NaN	NaN	NaN	NaN	NaN	NaN	NaN	11.421	-3.6725	-0.25519	NaN	NaN	NaN	NaN	NaN	NaN	NaN	NaN	NaN	11.342	-3.1324
11.715	-1.5714	2.0702	NaN	NaN	NaN	11.742	-2.2914	0.94034	NaN	NaN	NaN	NaN	NaN	NaN	10.976	0.024712	4.8493	9.906	-1.1191	-6.6797	NaN	NaN	NaN	10.757	-3.5853	3.9286	NaN	NaN	NaN	NaN	NaN	NaN	NaN	NaN	NaN	11.469	-3.5214	-0.22615	NaN	NaN	NaN	NaN	NaN	NaN	NaN	NaN	NaN	11.383	-3.0948
11.732	-1.639	1.9139	NaN	NaN	NaN	11.759	-2.2623	0.78336	NaN	NaN	NaN	NaN	NaN	NaN	11.034	-0.12946	4.7159	9.9818	-1.2332	-6.5455	NaN	NaN	NaN	10.817	-3.5613	3.7823	NaN	NaN	NaN	NaN	NaN	NaN	NaN	NaN	NaN	11.515	-3.3696	-0.19836	NaN	NaN	NaN	NaN	NaN	NaN	NaN	NaN	NaN	11.423	-3.053
11.748	-1.7015	1.7574	NaN	NaN	NaN	11.778	-2.2215	0.59476	NaN	NaN	NaN	NaN	NaN	NaN	11.091	-0.28403	4.5728	10.055	-1.3431	-6.4101	NaN	NaN	NaN	10.876	-3.5356	3.6352	NaN	NaN	NaN	NaN	NaN	NaN	NaN	NaN	NaN	11.559	-3.2173	-0.17268	NaN	NaN	NaN	NaN	NaN	NaN	NaN	NaN	NaN	11.462	-3.0072
11.762	-1.7562	1.6006	NaN	NaN	NaN	NaN	NaN	NaN	NaN	NaN	NaN	NaN	NaN	NaN	11.146	-0.43203	4.4253	10.126	-1.4486	-6.2737	NaN	NaN	NaN	10.933	-3.5084	3.4875	NaN	NaN	NaN	NaN	NaN	NaN	NaN	NaN	NaN	11.601	-3.0643	-0.14657	NaN	NaN	NaN	NaN	NaN	NaN	NaN	NaN	NaN	11.499	-2.9578
11.775	-1.8045	1.4437	NaN	NaN	NaN	NaN	NaN	NaN	NaN	NaN	NaN	NaN	NaN	NaN	11.197	-0.57095	4.2769	10.195	-1.55	-6.1362	NaN	NaN	NaN	10.988	-3.4796	3.3391	NaN	NaN	NaN	NaN	NaN	NaN	NaN	NaN	NaN	11.641	-2.9109	-0.12139	NaN	NaN	NaN	NaN	NaN	NaN	NaN	NaN	NaN	11.535	-2.9017
11.787	-1.8488	1.2866	NaN	NaN	NaN	NaN	NaN	NaN	NaN	NaN	NaN	NaN	NaN	NaN	11.246	-0.7016	4.1277	10.262	-1.6472	-5.9977	NaN	NaN	NaN	11.042	-3.4486	3.19	NaN	NaN	NaN	NaN	NaN	NaN	NaN	NaN	NaN	11.705	-2.6436	-0.08343	NaN	NaN	NaN	NaN	NaN	NaN	NaN	NaN	NaN	11.571	-2.8393
11.796	-1.8914	1.1293	NaN	NaN	NaN	NaN	NaN	NaN	NaN	NaN	NaN	NaN	NaN	NaN	11.291	-0.82472	3.9777	10.327	-1.7393	-5.8582	NaN	NaN	NaN	11.095	-3.4148	3.0404	NaN	NaN	NaN	NaN	NaN	NaN	NaN	NaN	NaN	NaN	NaN	NaN	NaN	NaN	NaN	NaN	NaN	NaN	NaN	NaN	NaN	11.606	-2.7719
11.804	-1.9315	0.97196	NaN	NaN	NaN	NaN	NaN	NaN	NaN	NaN	NaN	NaN	NaN	NaN	11.334	-0.94053	3.827	10.391	-1.8263	-5.7179	NaN	NaN	NaN	11.146	-3.378	2.8902	NaN	NaN	NaN	NaN	NaN	NaN	NaN	NaN	NaN	NaN	NaN	NaN	NaN	NaN	NaN	NaN	NaN	NaN	NaN	NaN	NaN	11.638	-2.7011
11.81	-1.9636	0.81448	NaN	NaN	NaN	NaN	NaN	NaN	NaN	NaN	NaN	NaN	NaN	NaN	11.375	-1.049	3.6757	10.453	-1.9087	-5.5768	NaN	NaN	NaN	11.196	-3.3382	2.7394	NaN	NaN	NaN	NaN	NaN	NaN	NaN	NaN	NaN	NaN	NaN	NaN	NaN	NaN	NaN	NaN	NaN	NaN	NaN	NaN	NaN	11.669	-2.6283
11.818	-1.9951	0.60439	NaN	NaN	NaN	NaN	NaN	NaN	NaN	NaN	NaN	NaN	NaN	NaN	11.413	-1.1497	3.5238	10.513	-1.9866	-5.4348	NaN	NaN	NaN	11.245	-3.2955	2.588	NaN	NaN	NaN	NaN	NaN	NaN	NaN	NaN	NaN	NaN	NaN	NaN	NaN	NaN	NaN	NaN	NaN	NaN	NaN	NaN	NaN	11.699	-2.5472
NaN	NaN	NaN	NaN	NaN	NaN	NaN	NaN	NaN	NaN	NaN	NaN	NaN	NaN	NaN	11.449	-1.2435	3.3714	10.571	-2.0596	-5.292	NaN	NaN	NaN	11.292	-3.2498	2.4361	NaN	NaN	NaN	NaN	NaN	NaN	NaN	NaN	NaN	NaN	NaN	NaN	NaN	NaN	NaN	NaN	NaN	NaN	NaN	NaN	NaN	11.749	-2.3845
NaN	NaN	NaN	NaN	NaN	NaN	NaN	NaN	NaN	NaN	NaN	NaN	NaN	NaN	NaN	11.483	-1.3319	3.2184	10.628	-2.128	-5.1485	NaN	NaN	NaN	11.337	-3.201	2.2838	NaN	NaN	NaN	NaN	NaN	NaN	NaN	NaN	NaN	NaN	NaN	NaN	NaN	NaN	NaN	NaN	NaN	NaN	NaN	NaN	NaN	NaN	NaN
NaN	NaN	NaN	NaN	NaN	NaN	NaN	NaN	NaN	NaN	NaN	NaN	NaN	NaN	NaN	11.515	-1.4155	3.065	10.684	-2.1924	-5.0043	NaN	NaN	NaN	11.382	-3.1488	2.1309	NaN	NaN	NaN	NaN	NaN	NaN	NaN	NaN	NaN	NaN	NaN	NaN	NaN	NaN	NaN	NaN	NaN	NaN	NaN	NaN	NaN	NaN	NaN
NaN	NaN	NaN	NaN	NaN	NaN	NaN	NaN	NaN	NaN	NaN	NaN	NaN	NaN	NaN	11.545	-1.4939	2.9111	10.738	-2.2523	-4.8593	NaN	NaN	NaN	11.424	-3.095	1.9775	NaN	NaN	NaN	NaN	NaN	NaN	NaN	NaN	NaN	NaN	NaN	NaN	NaN	NaN	NaN	NaN	NaN	NaN	NaN	NaN	NaN	NaN	NaN
NaN	NaN	NaN	NaN	NaN	NaN	NaN	NaN	NaN	NaN	NaN	NaN	NaN	NaN	NaN	11.573	-1.5681	2.7568	10.791	-2.3081	-4.7137	NaN	NaN	NaN	11.465	-3.0375	1.8237	NaN	NaN	NaN	NaN	NaN	NaN	NaN	NaN	NaN	NaN	NaN	NaN	NaN	NaN	NaN	NaN	NaN	NaN	NaN	NaN	NaN	NaN	NaN
NaN	NaN	NaN	NaN	NaN	NaN	NaN	NaN	NaN	NaN	NaN	NaN	NaN	NaN	NaN	11.599	-1.6379	2.6021	10.843	-2.3598	-4.5674	NaN	NaN	NaN	11.505	-2.976	1.6694	NaN	NaN	NaN	NaN	NaN	NaN	NaN	NaN	NaN	NaN	NaN	NaN	NaN	NaN	NaN	NaN	NaN	NaN	NaN	NaN	NaN	NaN	NaN
NaN	NaN	NaN	NaN	NaN	NaN	NaN	NaN	NaN	NaN	NaN	NaN	NaN	NaN	NaN	11.624	-1.7013	2.447	10.893	-2.4077	-4.4205	NaN	NaN	NaN	11.543	-2.9106	1.5147	NaN	NaN	NaN	NaN	NaN	NaN	NaN	NaN	NaN	NaN	NaN	NaN	NaN	NaN	NaN	NaN	NaN	NaN	NaN	NaN	NaN	NaN	NaN
NaN	NaN	NaN	NaN	NaN	NaN	NaN	NaN	NaN	NaN	NaN	NaN	NaN	NaN	NaN	11.647	-1.7579	2.2917	10.942	-2.4522	-4.2729	NaN	NaN	NaN	11.579	-2.8416	1.3597	NaN	NaN	NaN	NaN	NaN	NaN	NaN	NaN	NaN	NaN	NaN	NaN	NaN	NaN	NaN	NaN	NaN	NaN	NaN	NaN	NaN	NaN	NaN
NaN	NaN	NaN	NaN	NaN	NaN	NaN	NaN	NaN	NaN	NaN	NaN	NaN	NaN	NaN	11.669	-1.8095	2.1361	10.99	-2.4933	-4.1248	NaN	NaN	NaN	11.614	-2.7696	1.2042	NaN	NaN	NaN	NaN	NaN	NaN	NaN	NaN	NaN	NaN	NaN	NaN	NaN	NaN	NaN	NaN	NaN	NaN	NaN	NaN	NaN	NaN	NaN
NaN	NaN	NaN	NaN	NaN	NaN	NaN	NaN	NaN	NaN	NaN	NaN	NaN	NaN	NaN	11.689	-1.8571	1.9801	11.036	-2.5301	-3.9761	NaN	NaN	NaN	11.647	-2.6917	1.0484	NaN	NaN	NaN	NaN	NaN	NaN	NaN	NaN	NaN	NaN	NaN	NaN	NaN	NaN	NaN	NaN	NaN	NaN	NaN	NaN	NaN	NaN	NaN
NaN	NaN	NaN	NaN	NaN	NaN	NaN	NaN	NaN	NaN	NaN	NaN	NaN	NaN	NaN	11.707	-1.9006	1.824	11.081	-2.563	-3.8268	NaN	NaN	NaN	11.679	-2.6089	0.89224	NaN	NaN	NaN	NaN	NaN	NaN	NaN	NaN	NaN	NaN	NaN	NaN	NaN	NaN	NaN	NaN	NaN	NaN	NaN	NaN	NaN	NaN	NaN
NaN	NaN	NaN	NaN	NaN	NaN	NaN	NaN	NaN	NaN	NaN	NaN	NaN	NaN	NaN	11.724	-1.9381	1.6676	11.125	-2.5926	-3.677	NaN	NaN	NaN	11.709	-2.5196	0.73579	NaN	NaN	NaN	NaN	NaN	NaN	NaN	NaN	NaN	NaN	NaN	NaN	NaN	NaN	NaN	NaN	NaN	NaN	NaN	NaN	NaN	NaN	NaN
NaN	NaN	NaN	NaN	NaN	NaN	NaN	NaN	NaN	NaN	NaN	NaN	NaN	NaN	NaN	11.74	-1.9695	1.511	11.167	-2.6186	-3.5267	NaN	NaN	NaN	11.749	-2.3861	0.51627	NaN	NaN	NaN	NaN	NaN	NaN	NaN	NaN	NaN	NaN	NaN	NaN	NaN	NaN	NaN	NaN	NaN	NaN	NaN	NaN	NaN	NaN	NaN
NaN	NaN	NaN	NaN	NaN	NaN	NaN	NaN	NaN	NaN	NaN	NaN	NaN	NaN	NaN	11.755	-1.9961	1.3542	11.209	-2.6403	-3.3759	NaN	NaN	NaN	NaN	NaN	NaN	NaN	NaN	NaN	NaN	NaN	NaN	NaN	NaN	NaN	NaN	NaN	NaN	NaN	NaN	NaN	NaN	NaN	NaN	NaN	NaN	NaN	NaN	NaN
NaN	NaN	NaN	NaN	NaN	NaN	NaN	NaN	NaN	NaN	NaN	NaN	NaN	NaN	NaN	11.768	-2.0196	1.1972	11.249	-2.6583	-3.2246	NaN	NaN	NaN	NaN	NaN	NaN	NaN	NaN	NaN	NaN	NaN	NaN	NaN	NaN	NaN	NaN	NaN	NaN	NaN	NaN	NaN	NaN	NaN	NaN	NaN	NaN	NaN	NaN	NaN
NaN	NaN	NaN	NaN	NaN	NaN	NaN	NaN	NaN	NaN	NaN	NaN	NaN	NaN	NaN	11.78	-2.0351	1.0401	11.288	-2.6725	-3.0729	NaN	NaN	NaN	NaN	NaN	NaN	NaN	NaN	NaN	NaN	NaN	NaN	NaN	NaN	NaN	NaN	NaN	NaN	NaN	NaN	NaN	NaN	NaN	NaN	NaN	NaN	NaN	NaN	NaN
NaN	NaN	NaN	NaN	NaN	NaN	NaN	NaN	NaN	NaN	NaN	NaN	NaN	NaN	NaN	11.791	-2.047	0.88281	11.326	-2.6822	-2.9207	NaN	NaN	NaN	NaN	NaN	NaN	NaN	NaN	NaN	NaN	NaN	NaN	NaN	NaN	NaN	NaN	NaN	NaN	NaN	NaN	NaN	NaN	NaN	NaN	NaN	NaN	NaN	NaN	NaN
NaN	NaN	NaN	NaN	NaN	NaN	NaN	NaN	NaN	NaN	NaN	NaN	NaN	NaN	NaN	11.807	-2.0581	0.59945	11.363	-2.6872	-2.7681	NaN	NaN	NaN	NaN	NaN	NaN	NaN	NaN	NaN	NaN	NaN	NaN	NaN	NaN	NaN	NaN	NaN	NaN	NaN	NaN	NaN	NaN	NaN	NaN	NaN	NaN	NaN	NaN	NaN
NaN	NaN	NaN	NaN	NaN	NaN	NaN	NaN	NaN	NaN	NaN	NaN	NaN	NaN	NaN	NaN	NaN	NaN	11.399	-2.6876	-2.6151	NaN	NaN	NaN	NaN	NaN	NaN	NaN	NaN	NaN	NaN	NaN	NaN	NaN	NaN	NaN	NaN	NaN	NaN	NaN	NaN	NaN	NaN	NaN	NaN	NaN	NaN	NaN	NaN	NaN
NaN	NaN	NaN	NaN	NaN	NaN	NaN	NaN	NaN	NaN	NaN	NaN	NaN	NaN	NaN	NaN	NaN	NaN	11.434	-2.6838	-2.4617	NaN	NaN	NaN	NaN	NaN	NaN	NaN	NaN	NaN	NaN	NaN	NaN	NaN	NaN	NaN	NaN	NaN	NaN	NaN	NaN	NaN	NaN	NaN	NaN	NaN	NaN	NaN	NaN	NaN
NaN	NaN	NaN	NaN	NaN	NaN	NaN	NaN	NaN	NaN	NaN	NaN	NaN	NaN	NaN	NaN	NaN	NaN	11.468	-2.675	-2.308	NaN	NaN	NaN	NaN	NaN	NaN	NaN	NaN	NaN	NaN	NaN	NaN	NaN	NaN	NaN	NaN	NaN	NaN	NaN	NaN	NaN	NaN	NaN	NaN	NaN	NaN	NaN	NaN	NaN
NaN	NaN	NaN	NaN	NaN	NaN	NaN	NaN	NaN	NaN	NaN	NaN	NaN	NaN	NaN	NaN	NaN	NaN	11.501	-2.6608	-2.1539	NaN	NaN	NaN	NaN	NaN	NaN	NaN	NaN	NaN	NaN	NaN	NaN	NaN	NaN	NaN	NaN	NaN	NaN	NaN	NaN	NaN	NaN	NaN	NaN	NaN	NaN	NaN	NaN	NaN
NaN	NaN	NaN	NaN	NaN	NaN	NaN	NaN	NaN	NaN	NaN	NaN	NaN	NaN	NaN	NaN	NaN	NaN	11.533	-2.6429	-1.9994	NaN	NaN	NaN	NaN	NaN	NaN	NaN	NaN	NaN	NaN	NaN	NaN	NaN	NaN	NaN	NaN	NaN	NaN	NaN	NaN	NaN	NaN	NaN	NaN	NaN	NaN	NaN	NaN	NaN
NaN	NaN	NaN	NaN	NaN	NaN	NaN	NaN	NaN	NaN	NaN	NaN	NaN	NaN	NaN	NaN	NaN	NaN	11.564	-2.6219	-1.8445	NaN	NaN	NaN	NaN	NaN	NaN	NaN	NaN	NaN	NaN	NaN	NaN	NaN	NaN	NaN	NaN	NaN	NaN	NaN	NaN	NaN	NaN	NaN	NaN	NaN	NaN	NaN	NaN	NaN
NaN	NaN	NaN	NaN	NaN	NaN	NaN	NaN	NaN	NaN	NaN	NaN	NaN	NaN	NaN	NaN	NaN	NaN	11.593	-2.5984	-1.6893	NaN	NaN	NaN	NaN	NaN	NaN	NaN	NaN	NaN	NaN	NaN	NaN	NaN	NaN	NaN	NaN	NaN	NaN	NaN	NaN	NaN	NaN	NaN	NaN	NaN	NaN	NaN	NaN	NaN
NaN	NaN	NaN	NaN	NaN	NaN	NaN	NaN	NaN	NaN	NaN	NaN	NaN	NaN	NaN	NaN	NaN	NaN	11.62	-2.5718	-1.5338	NaN	NaN	NaN	NaN	NaN	NaN	NaN	NaN	NaN	NaN	NaN	NaN	NaN	NaN	NaN	NaN	NaN	NaN	NaN	NaN	NaN	NaN	NaN	NaN	NaN	NaN	NaN	NaN	NaN
NaN	NaN	NaN	NaN	NaN	NaN	NaN	NaN	NaN	NaN	NaN	NaN	NaN	NaN	NaN	NaN	NaN	NaN	11.647	-2.5393	-1.378	NaN	NaN	NaN	NaN	NaN	NaN	NaN	NaN	NaN	NaN	NaN	NaN	NaN	NaN	NaN	NaN	NaN	NaN	NaN	NaN	NaN	NaN	NaN	NaN	NaN	NaN	NaN	NaN	NaN
NaN	NaN	NaN	NaN	NaN	NaN	NaN	NaN	NaN	NaN	NaN	NaN	NaN	NaN	NaN	NaN	NaN	NaN	11.673	-2.5014	-1.222	NaN	NaN	NaN	NaN	NaN	NaN	NaN	NaN	NaN	NaN	NaN	NaN	NaN	NaN	NaN	NaN	NaN	NaN	NaN	NaN	NaN	NaN	NaN	NaN	NaN	NaN	NaN	NaN	NaN
NaN	NaN	NaN	NaN	NaN	NaN	NaN	NaN	NaN	NaN	NaN	NaN	NaN	NaN	NaN	NaN	NaN	NaN	11.697	-2.4594	-1.0657	NaN	NaN	NaN	NaN	NaN	NaN	NaN	NaN	NaN	NaN	NaN	NaN	NaN	NaN	NaN	NaN	NaN	NaN	NaN	NaN	NaN	NaN	NaN	NaN	NaN	NaN	NaN	NaN	NaN
NaN	NaN	NaN	NaN	NaN	NaN	NaN	NaN	NaN	NaN	NaN	NaN	NaN	NaN	NaN	NaN	NaN	NaN	11.72	-2.4137	-0.90909	NaN	NaN	NaN	NaN	NaN	NaN	NaN	NaN	NaN	NaN	NaN	NaN	NaN	NaN	NaN	NaN	NaN	NaN	NaN	NaN	NaN	NaN	NaN	NaN	NaN	NaN	NaN	NaN	NaN
NaN	NaN	NaN	NaN	NaN	NaN	NaN	NaN	NaN	NaN	NaN	NaN	NaN	NaN	NaN	NaN	NaN	NaN	11.741	-2.3627	-0.75228	NaN	NaN	NaN	NaN	NaN	NaN	NaN	NaN	NaN	NaN	NaN	NaN	NaN	NaN	NaN	NaN	NaN	NaN	NaN	NaN	NaN	NaN	NaN	NaN	NaN	NaN	NaN	NaN	NaN
NaN	NaN	NaN	NaN	NaN	NaN	NaN	NaN	NaN	NaN	NaN	NaN	NaN	NaN	NaN	NaN	NaN	NaN	11.768	-2.2859	-0.54288	NaN	NaN	NaN	NaN	NaN	NaN	NaN	NaN	NaN	NaN	NaN	NaN	NaN	NaN	NaN	NaN	NaN	NaN	NaN	NaN	NaN	NaN	NaN	NaN	NaN	NaN	NaN	NaN	NaN
NaN	NaN	NaN	NaN	NaN	NaN	NaN	NaN	NaN	NaN	NaN	NaN	NaN	NaN	NaN	NaN	NaN	NaN	NaN	NaN	NaN	NaN	NaN	NaN	NaN	NaN	NaN	NaN	NaN	NaN	NaN	NaN	NaN	NaN	NaN	NaN	NaN	NaN	NaN	NaN	NaN	NaN	NaN	NaN	NaN	NaN	NaN	NaN	NaN	NaN
NaN	NaN	NaN	NaN	NaN	NaN	NaN	NaN	NaN	NaN	NaN	NaN	NaN	NaN	NaN	NaN	NaN	NaN	NaN	NaN	NaN	NaN	NaN	NaN	NaN	NaN	NaN	NaN	NaN	NaN	NaN	NaN	NaN	NaN	NaN	NaN	NaN	NaN	NaN	NaN	NaN	NaN	NaN	NaN	NaN	NaN	NaN	NaN	NaN	NaN
NaN	NaN	NaN	NaN	NaN	NaN	NaN	NaN	NaN	NaN	NaN	NaN	NaN	NaN	NaN	NaN	NaN	NaN	NaN	NaN	NaN	NaN	NaN	NaN	NaN	NaN	NaN	NaN	NaN	NaN	NaN	NaN	NaN	NaN	NaN	NaN	NaN	NaN	NaN	NaN	NaN	NaN	NaN	NaN	NaN	NaN	NaN	NaN	NaN	NaN
NaN	NaN	NaN	NaN	NaN	NaN	NaN	NaN	NaN	NaN	NaN	NaN	NaN	NaN	NaN	NaN	NaN	NaN	NaN	NaN	NaN	NaN	NaN	NaN	NaN	NaN	NaN	NaN	NaN	NaN	NaN	NaN	NaN	NaN	NaN	NaN	NaN	NaN	NaN	NaN	NaN	NaN	NaN	NaN	NaN	NaN	NaN	NaN	NaN	NaN
NaN	NaN	NaN	NaN	NaN	NaN	NaN	NaN	NaN	NaN	NaN	NaN	NaN	NaN	NaN	NaN	NaN	NaN	NaN	NaN	NaN	NaN	NaN	NaN	NaN	NaN	NaN	NaN	NaN	NaN	NaN	NaN	NaN	NaN	NaN	NaN	NaN	NaN	NaN	NaN	NaN	NaN	NaN	NaN	NaN	NaN	NaN	NaN	NaN	NaN
NaN	NaN	NaN	NaN	NaN	NaN	NaN	NaN	NaN	NaN	NaN	NaN	NaN	NaN	NaN	NaN	NaN	NaN	NaN	NaN	NaN	NaN	NaN	NaN	NaN	NaN	NaN	NaN	NaN	NaN	NaN	NaN	NaN	NaN	NaN	NaN	NaN	NaN	NaN	NaN	NaN	NaN	NaN	NaN	NaN	NaN	NaN	NaN	NaN	NaN
NaN	NaN	NaN	NaN	NaN	NaN	NaN	NaN	NaN	NaN	NaN	NaN	NaN	NaN	NaN	NaN	NaN	NaN	NaN	NaN	NaN	NaN	NaN	NaN	NaN	NaN	NaN	NaN	NaN	NaN	NaN	NaN	NaN	NaN	NaN	NaN	NaN	NaN	NaN	NaN	NaN	NaN	NaN	NaN	NaN	NaN	NaN	NaN	NaN	NaN
NaN	NaN	NaN	NaN	NaN	NaN	NaN	NaN	NaN	NaN	NaN	NaN	NaN	NaN	NaN	NaN	NaN	NaN	NaN	NaN	NaN	NaN	NaN	NaN	NaN	NaN	NaN	NaN	NaN	NaN	NaN	NaN	NaN	NaN	NaN	NaN	NaN	NaN	NaN	NaN	NaN	NaN	NaN	NaN	NaN	NaN	NaN	NaN	NaN	NaN
NaN	NaN	NaN	NaN	NaN	NaN	NaN	NaN	NaN	NaN	NaN	NaN	NaN	NaN	NaN	NaN	NaN	NaN	NaN	NaN	NaN	NaN	NaN	NaN	NaN	NaN	NaN	NaN	NaN	NaN	NaN	NaN	NaN	NaN	NaN	NaN	NaN	NaN	NaN	NaN	NaN	NaN	NaN	NaN	NaN	NaN	NaN	NaN	NaN	NaN
NaN	NaN	NaN	NaN	NaN	NaN	NaN	NaN	NaN	NaN	NaN	NaN	NaN	NaN	NaN	NaN	NaN	NaN	NaN	NaN	NaN	NaN	NaN	NaN	NaN	NaN	NaN	NaN	NaN	NaN	NaN	NaN	NaN	NaN	NaN	NaN	NaN	NaN	NaN	NaN	NaN	NaN	NaN	NaN	NaN	NaN	NaN	NaN	NaN	NaN
NaN	NaN	NaN	NaN	NaN	NaN	NaN	NaN	NaN	NaN	NaN	NaN	NaN	NaN	NaN	NaN	NaN	NaN	NaN	NaN	NaN	NaN	NaN	NaN	NaN	NaN	NaN	NaN	NaN	NaN	NaN	NaN	NaN	NaN	NaN	NaN	NaN	NaN	NaN	NaN	NaN	NaN	NaN	NaN	NaN	NaN	NaN	NaN	NaN	NaN
NaN	NaN	NaN	NaN	NaN	NaN	NaN	NaN	NaN	NaN	NaN	NaN	NaN	NaN	NaN	NaN	NaN	NaN	NaN	NaN	NaN	NaN	NaN	NaN	NaN	NaN	NaN	NaN	NaN	NaN	NaN	NaN	NaN	NaN	NaN	NaN	NaN	NaN	NaN	NaN	NaN	NaN	NaN	NaN	NaN	NaN	NaN	NaN	NaN	NaN
NaN	NaN	NaN	NaN	NaN	NaN	NaN	NaN	NaN	NaN	NaN	NaN	NaN	NaN	NaN	NaN	NaN	NaN	NaN	NaN	NaN	NaN	NaN	NaN	NaN	NaN	NaN	NaN	NaN	NaN	NaN	NaN	NaN	NaN	NaN	NaN	NaN	NaN	NaN	NaN	NaN	NaN	NaN	NaN	NaN	NaN	NaN	NaN	NaN	NaN
NaN	NaN	NaN	NaN	NaN	NaN	NaN	NaN	NaN	NaN	NaN	NaN	NaN	NaN	NaN	NaN	NaN	NaN	NaN	NaN	NaN	NaN	NaN	NaN	NaN	NaN	NaN	NaN	NaN	NaN	NaN	NaN	NaN	NaN	NaN	NaN	NaN	NaN	NaN	NaN	NaN	NaN	NaN	NaN	NaN	NaN	NaN	NaN	NaN	NaN
NaN	NaN	NaN	NaN	NaN	NaN	NaN	NaN	NaN	NaN	NaN	NaN	NaN	NaN	NaN	NaN	NaN	NaN	NaN	NaN	NaN	NaN	NaN	NaN	NaN	NaN	NaN	NaN	NaN	NaN	NaN	NaN	NaN	NaN	NaN	NaN	NaN	NaN	NaN	NaN	NaN	NaN	NaN	NaN	NaN	NaN	NaN	NaN	NaN	NaN
NaN	NaN	NaN	NaN	NaN	NaN	NaN	NaN	NaN	NaN	NaN	NaN	NaN	NaN	NaN	NaN	NaN	NaN	NaN	NaN	NaN	NaN	NaN	NaN	NaN	NaN	NaN	NaN	NaN	NaN	NaN	NaN	NaN	NaN	NaN	NaN	NaN	NaN	NaN	NaN	NaN	NaN	NaN	NaN	NaN	NaN	NaN	NaN	NaN	NaN
NaN	NaN	NaN	NaN	NaN	NaN	NaN	NaN	NaN	NaN	NaN	NaN	NaN	NaN	NaN	NaN	NaN	NaN	NaN	NaN	NaN	NaN	NaN	NaN	NaN	NaN	NaN	NaN	NaN	NaN	NaN	NaN	NaN	NaN	NaN	NaN	NaN	NaN	NaN	NaN	NaN	NaN	NaN	NaN	NaN	NaN	NaN	NaN	NaN	NaN
NaN	NaN	NaN	NaN	NaN	NaN	NaN	NaN	NaN	NaN	NaN	NaN	NaN	NaN	NaN	NaN	NaN	NaN	NaN	NaN	NaN	NaN	NaN	NaN	NaN	NaN	NaN	NaN	NaN	NaN	NaN	NaN	NaN	NaN	NaN	NaN	NaN	NaN	NaN	NaN	NaN	NaN	NaN	NaN	NaN	NaN	NaN	NaN	NaN	NaN
NaN	NaN	NaN	NaN	NaN	NaN	NaN	NaN	NaN	NaN	NaN	NaN	NaN	NaN	NaN	NaN	NaN	NaN	NaN	NaN	NaN	NaN	NaN	NaN	NaN	NaN	NaN	NaN	NaN	NaN	NaN	NaN	NaN	NaN	NaN	NaN	NaN	NaN	NaN	NaN	NaN	NaN	NaN	NaN	NaN	NaN	NaN	NaN	NaN	NaN
NaN	NaN	NaN	NaN	NaN	NaN	NaN	NaN	NaN	NaN	NaN	NaN	NaN	NaN	NaN	NaN	NaN	NaN	NaN	NaN	NaN	NaN	NaN	NaN	NaN	NaN	NaN	NaN	NaN	NaN	NaN	NaN	NaN	NaN	NaN	NaN	NaN	NaN	NaN	NaN	NaN	NaN	NaN	NaN	NaN	NaN	NaN	NaN	NaN	NaN
NaN	NaN	NaN	NaN	NaN	NaN	NaN	NaN	NaN	NaN	NaN	NaN	NaN	NaN	NaN	NaN	NaN	NaN	NaN	NaN	NaN	NaN	NaN	NaN	NaN	NaN	NaN	NaN	NaN	NaN	NaN	NaN	NaN	NaN	NaN	NaN	NaN	NaN	NaN	NaN	NaN	NaN	NaN	NaN	NaN	NaN	NaN	NaN	NaN	NaN
NaN	NaN	NaN	NaN	NaN	NaN	NaN	NaN	NaN	NaN	NaN	NaN	NaN	NaN	NaN	NaN	NaN	NaN	NaN	NaN	NaN	NaN	NaN	NaN	NaN	NaN	NaN	NaN	NaN	NaN	NaN	NaN	NaN	NaN	NaN	NaN	NaN	NaN	NaN	NaN	NaN	NaN	NaN	NaN	NaN	NaN	NaN	NaN	NaN	NaN
NaN	NaN	NaN	NaN	NaN	NaN	NaN	NaN	NaN	NaN	NaN	NaN	NaN	NaN	NaN	NaN	NaN	NaN	NaN	NaN	NaN	NaN	NaN	NaN	NaN	NaN	NaN	NaN	NaN	NaN	NaN	NaN	NaN	NaN	NaN	NaN	NaN	NaN	NaN	NaN	NaN	NaN	NaN	NaN	NaN	NaN	NaN	NaN	NaN	NaN
NaN	NaN	NaN	NaN	NaN	NaN	NaN	NaN	NaN	NaN	NaN	NaN	NaN	NaN	NaN	NaN	NaN	NaN	NaN	NaN	NaN	NaN	NaN	NaN	NaN	NaN	NaN	NaN	NaN	NaN	NaN	NaN	NaN	NaN	NaN	NaN	NaN	NaN	NaN	NaN	NaN	NaN	NaN	NaN	NaN	NaN	NaN	NaN	NaN	NaN
NaN	NaN	NaN	NaN	NaN	NaN	NaN	NaN	NaN	NaN	NaN	NaN	NaN	NaN	NaN	NaN	NaN	NaN	NaN	NaN	NaN	NaN	NaN	NaN	NaN	NaN	NaN	NaN	NaN	NaN	NaN	NaN	NaN	NaN	NaN	NaN	NaN	NaN	NaN	NaN	NaN	NaN	NaN	NaN	NaN	NaN	NaN	NaN	NaN	NaN
NaN	NaN	NaN	NaN	NaN	NaN	NaN	NaN	NaN	NaN	NaN	NaN	NaN	NaN	NaN	NaN	NaN	NaN	NaN	NaN	NaN	NaN	NaN	NaN	NaN	NaN	NaN	NaN	NaN	NaN	NaN	NaN	NaN	NaN	NaN	NaN	NaN	NaN	NaN	NaN	NaN	NaN	NaN	NaN	NaN	NaN	NaN	NaN	NaN	NaN
NaN	NaN	NaN	NaN	NaN	NaN	NaN	NaN	NaN	NaN	NaN	NaN	NaN	NaN	NaN	NaN	NaN	NaN	NaN	NaN	NaN	NaN	NaN	NaN	NaN	NaN	NaN	NaN	NaN	NaN	NaN	NaN	NaN	NaN	NaN	NaN	NaN	NaN	NaN	NaN	NaN	NaN	NaN	NaN	NaN	NaN	NaN	NaN	NaN	NaN
NaN	NaN	NaN	NaN	NaN	NaN	NaN	NaN	NaN	NaN	NaN	NaN	NaN	NaN	NaN	NaN	NaN	NaN	NaN	NaN	NaN	NaN	NaN	NaN	NaN	NaN	NaN	NaN	NaN	NaN	NaN	NaN	NaN	NaN	NaN	NaN	NaN	NaN	NaN	NaN	NaN	NaN	NaN	NaN	NaN	NaN	NaN	NaN	NaN	NaN
NaN	NaN	NaN	NaN	NaN	NaN	NaN	NaN	NaN	NaN	NaN	NaN	NaN	NaN	NaN	NaN	NaN	NaN	NaN	NaN	NaN	NaN	NaN	NaN	NaN	NaN	NaN	NaN	NaN	NaN	NaN	NaN	NaN	NaN	NaN	NaN	NaN	NaN	NaN	NaN	NaN	NaN	NaN	NaN	NaN	NaN	NaN	NaN	NaN	NaN
NaN	NaN	NaN	NaN	NaN	NaN	NaN	NaN	NaN	NaN	NaN	NaN	NaN	NaN	NaN	NaN	NaN	NaN	NaN	NaN	NaN	NaN	NaN	NaN	NaN	NaN	NaN	NaN	NaN	NaN	NaN	NaN	NaN	NaN	NaN	NaN	NaN	NaN	NaN	NaN	NaN	NaN	NaN	NaN	NaN	NaN	NaN	NaN	NaN	NaN
NaN	NaN	NaN	NaN	NaN	NaN	NaN	NaN	NaN	NaN	NaN	NaN	NaN	NaN	NaN	NaN	NaN	NaN	NaN	NaN	NaN	NaN	NaN	NaN	NaN	NaN	NaN	NaN	NaN	NaN	NaN	NaN	NaN	NaN	NaN	NaN	NaN	NaN	NaN	NaN	NaN	NaN	NaN	NaN	NaN	NaN	NaN	NaN	NaN	NaN
NaN	NaN	NaN	NaN	NaN	NaN	NaN	NaN	NaN	NaN	NaN	NaN	NaN	NaN	NaN	NaN	NaN	NaN	NaN	NaN	NaN	NaN	NaN	NaN	NaN	NaN	NaN	NaN	NaN	NaN	NaN	NaN	NaN	NaN	NaN	NaN	NaN	NaN	NaN	NaN	NaN	NaN	NaN	NaN	NaN	NaN	NaN	NaN	NaN	NaN
NaN	NaN	NaN	NaN	NaN	NaN	NaN	NaN	NaN	NaN	NaN	NaN	NaN	NaN	NaN	NaN	NaN	NaN	NaN	NaN	NaN	NaN	NaN	NaN	NaN	NaN	NaN	NaN	NaN	NaN	NaN	NaN	NaN	NaN	NaN	NaN	NaN	NaN	NaN	NaN	NaN	NaN	NaN	NaN	NaN	NaN	NaN	NaN	NaN	NaN
NaN	NaN	NaN	NaN	NaN	NaN	NaN	NaN	NaN	NaN	NaN	NaN	NaN	NaN	NaN	NaN	NaN	NaN	NaN	NaN	NaN	NaN	NaN	NaN	NaN	NaN	NaN	NaN	NaN	NaN	NaN	NaN	NaN	NaN	NaN	NaN	NaN	NaN	NaN	NaN	NaN	NaN	NaN	NaN	NaN	NaN	NaN	NaN	NaN	NaN
NaN	NaN	NaN	NaN	NaN	NaN	NaN	NaN	NaN	NaN	NaN	NaN	NaN	NaN	NaN	NaN	NaN	NaN	NaN	NaN	NaN	NaN	NaN	NaN	NaN	NaN	NaN	NaN	NaN	NaN	NaN	NaN	NaN	NaN	NaN	NaN	NaN	NaN	NaN	NaN	NaN	NaN	NaN	NaN	NaN	NaN	NaN	NaN	NaN	NaN
NaN	NaN	NaN	NaN	NaN	NaN	NaN	NaN	NaN	NaN	NaN	NaN	NaN	NaN	NaN	NaN	NaN	NaN	NaN	NaN	NaN	NaN	NaN	NaN	NaN	NaN	NaN	NaN	NaN	NaN	NaN	NaN	NaN	NaN	NaN	NaN	NaN	NaN	NaN	NaN	NaN	NaN	NaN	NaN	NaN	NaN	NaN	NaN	NaN	NaN
NaN	NaN	NaN	NaN	NaN	NaN	NaN	NaN	NaN	NaN	NaN	NaN	NaN	NaN	NaN	NaN	NaN	NaN	NaN	NaN	NaN	NaN	NaN	NaN	NaN	NaN	NaN	NaN	NaN	NaN	NaN	NaN	NaN	NaN	NaN	NaN	NaN	NaN	NaN	NaN	NaN	NaN	NaN	NaN	NaN	NaN	NaN	NaN	NaN	NaN
NaN	NaN	NaN	NaN	NaN	NaN	NaN	NaN	NaN	NaN	NaN	NaN	NaN	NaN	NaN	NaN	NaN	NaN	NaN	NaN	NaN	NaN	NaN	NaN	NaN	NaN	NaN	NaN	NaN	NaN	NaN	NaN	NaN	NaN	NaN	NaN	NaN	NaN	NaN	NaN	NaN	NaN	NaN	NaN	NaN	NaN	NaN	NaN	NaN	NaN
NaN	NaN	NaN	NaN	NaN	NaN	NaN	NaN	NaN	NaN	NaN	NaN	NaN	NaN	NaN	NaN	NaN	NaN	NaN	NaN	NaN	NaN	NaN	NaN	NaN	NaN	NaN	NaN	NaN	NaN	NaN	NaN	NaN	NaN	NaN	NaN	NaN	NaN	NaN	NaN	NaN	NaN	NaN	NaN	NaN	NaN	NaN	NaN	NaN	NaN
NaN	NaN	NaN	NaN	NaN	NaN	NaN	NaN	NaN	NaN	NaN	NaN	NaN	NaN	NaN	NaN	NaN	NaN	NaN	NaN	NaN	NaN	NaN	NaN	NaN	NaN	NaN	NaN	NaN	NaN	NaN	NaN	NaN	NaN	NaN	NaN	NaN	NaN	NaN	NaN	NaN	NaN	NaN	NaN	NaN	NaN	NaN	NaN	NaN	NaN
NaN	NaN	NaN	NaN	NaN	NaN	NaN	NaN	NaN	NaN	NaN	NaN	NaN	NaN	NaN	NaN	NaN	NaN	NaN	NaN	NaN	NaN	NaN	NaN	NaN	NaN	NaN	NaN	NaN	NaN	NaN	NaN	NaN	NaN	NaN	NaN	NaN	NaN	NaN	NaN	NaN	NaN	NaN	NaN	NaN	NaN	NaN	NaN	NaN	NaN
[truncated: 3,355 more columns]
