# Supplementary material for: Synchronization of visual perception within the human fovea
Source: Nat Neurosci. 2025 Jul 16;28(9):1959–67. doi: 10.1038/s41593-025-02011-3 (PMC12411267; doi:10.1038/s41593-025-02011-3)
Supplement: Supplementary file 8 — Source data. [file 41593_2025_2011_MOESM8_ESM.zip]

Archive with 5 entries (4 files):
- fig4/
- fig4/4a.xlsx
- fig4/4c.xlsx
- fig4/4d.xlsx
- fig4/figure4.m
