# Supplementary material for: Synchronization of visual perception within the human fovea
Source: Nat Neurosci. 2025 Jul 16;28(9):1959–67. doi: 10.1038/s41593-025-02011-3 (PMC12411267; doi:10.1038/s41593-025-02011-3)
Supplement: Supplementary file 8 — Source data. [file 41593_2025_2011_MOESM8_ESM.zip › fig4/4a.xlsx]

## Sheet: mesh_a
-4.99259	-4.93975	-4.88692	-4.83409	-4.78126	-4.72843	-4.6756	-4.62276	-4.56993	-4.5171	-4.46427	-4.41144	-4.35861	-4.30577	-4.25294	-4.20011	-4.14728	-4.09445	-4.04162	-3.98878	-3.93595	-3.88312	-3.83029	-3.77746	-3.72463	-3.6718	-3.61896	-3.56613	-3.5133	-3.46047	-3.40764	-3.35481	-3.30197	-3.24914	-3.19631	-3.14348	-3.09065	-3.03782	-2.98498	-2.93215	-2.87932	-2.82649	-2.77366	-2.72083	-2.668	-2.61516	-2.56233	-2.5095	-2.45667	-2.40384
-4.99259	-4.93975	-4.88692	-4.83409	-4.78126	-4.72843	-4.6756	-4.62276	-4.56993	-4.5171	-4.46427	-4.41144	-4.35861	-4.30577	-4.25294	-4.20011	-4.14728	-4.09445	-4.04162	-3.98878	-3.93595	-3.88312	-3.83029	-3.77746	-3.72463	-3.6718	-3.61896	-3.56613	-3.5133	-3.46047	-3.40764	-3.35481	-3.30197	-3.24914	-3.19631	-3.14348	-3.09065	-3.03782	-2.98498	-2.93215	-2.87932	-2.82649	-2.77366	-2.72083	-2.668	-2.61516	-2.56233	-2.5095	-2.45667	-2.40384
-4.99259	-4.93975	-4.88692	-4.83409	-4.78126	-4.72843	-4.6756	-4.62276	-4.56993	-4.5171	-4.46427	-4.41144	-4.35861	-4.30577	-4.25294	-4.20011	-4.14728	-4.09445	-4.04162	-3.98878	-3.93595	-3.88312	-3.83029	-3.77746	-3.72463	-3.6718	-3.61896	-3.56613	-3.5133	-3.46047	-3.40764	-3.35481	-3.30197	-3.24914	-3.19631	-3.14348	-3.09065	-3.03782	-2.98498	-2.93215	-2.87932	-2.82649	-2.77366	-2.72083	-2.668	-2.61516	-2.56233	-2.5095	-2.45667	-2.40384
-4.99259	-4.93975	-4.88692	-4.83409	-4.78126	-4.72843	-4.6756	-4.62276	-4.56993	-4.5171	-4.46427	-4.41144	-4.35861	-4.30577	-4.25294	-4.20011	-4.14728	-4.09445	-4.04162	-3.98878	-3.93595	-3.88312	-3.83029	-3.77746	-3.72463	-3.6718	-3.61896	-3.56613	-3.5133	-3.46047	-3.40764	-3.35481	-3.30197	-3.24914	-3.19631	-3.14348	-3.09065	-3.03782	-2.98498	-2.93215	-2.87932	-2.82649	-2.77366	-2.72083	-2.668	-2.61516	-2.56233	-2.5095	-2.45667	-2.40384
-4.99259	-4.93975	-4.88692	-4.83409	-4.78126	-4.72843	-4.6756	-4.62276	-4.56993	-4.5171	-4.46427	-4.41144	-4.35861	-4.30577	-4.25294	-4.20011	-4.14728	-4.09445	-4.04162	-3.98878	-3.93595	-3.88312	-3.83029	-3.77746	-3.72463	-3.6718	-3.61896	-3.56613	-3.5133	-3.46047	-3.40764	-3.35481	-3.30197	-3.24914	-3.19631	-3.14348	-3.09065	-3.03782	-2.98498	-2.93215	-2.87932	-2.82649	-2.77366	-2.72083	-2.668	-2.61516	-2.56233	-2.5095	-2.45667	-2.40384
-4.99259	-4.93975	-4.88692	-4.83409	-4.78126	-4.72843	-4.6756	-4.62276	-4.56993	-4.5171	-4.46427	-4.41144	-4.35861	-4.30577	-4.25294	-4.20011	-4.14728	-4.09445	-4.04162	-3.98878	-3.93595	-3.88312	-3.83029	-3.77746	-3.72463	-3.6718	-3.61896	-3.56613	-3.5133	-3.46047	-3.40764	-3.35481	-3.30197	-3.24914	-3.19631	-3.14348	-3.09065	-3.03782	-2.98498	-2.93215	-2.87932	-2.82649	-2.77366	-2.72083	-2.668	-2.61516	-2.56233	-2.5095	-2.45667	-2.40384
-4.99259	-4.93975	-4.88692	-4.83409	-4.78126	-4.72843	-4.6756	-4.62276	-4.56993	-4.5171	-4.46427	-4.41144	-4.35861	-4.30577	-4.25294	-4.20011	-4.14728	-4.09445	-4.04162	-3.98878	-3.93595	-3.88312	-3.83029	-3.77746	-3.72463	-3.6718	-3.61896	-3.56613	-3.5133	-3.46047	-3.40764	-3.35481	-3.30197	-3.24914	-3.19631	-3.14348	-3.09065	-3.03782	-2.98498	-2.93215	-2.87932	-2.82649	-2.77366	-2.72083	-2.668	-2.61516	-2.56233	-2.5095	-2.45667	-2.40384
-4.99259	-4.93975	-4.88692	-4.83409	-4.78126	-4.72843	-4.6756	-4.62276	-4.56993	-4.5171	-4.46427	-4.41144	-4.35861	-4.30577	-4.25294	-4.20011	-4.14728	-4.09445	-4.04162	-3.98878	-3.93595	-3.88312	-3.83029	-3.77746	-3.72463	-3.6718	-3.61896	-3.56613	-3.5133	-3.46047	-3.40764	-3.35481	-3.30197	-3.24914	-3.19631	-3.14348	-3.09065	-3.03782	-2.98498	-2.93215	-2.87932	-2.82649	-2.77366	-2.72083	-2.668	-2.61516	-2.56233	-2.5095	-2.45667	-2.40384
-4.99259	-4.93975	-4.88692	-4.83409	-4.78126	-4.72843	-4.6756	-4.62276	-4.56993	-4.5171	-4.46427	-4.41144	-4.35861	-4.30577	-4.25294	-4.20011	-4.14728	-4.09445	-4.04162	-3.98878	-3.93595	-3.88312	-3.83029	-3.77746	-3.72463	-3.6718	-3.61896	-3.56613	-3.5133	-3.46047	-3.40764	-3.35481	-3.30197	-3.24914	-3.19631	-3.14348	-3.09065	-3.03782	-2.98498	-2.93215	-2.87932	-2.82649	-2.77366	-2.72083	-2.668	-2.61516	-2.56233	-2.5095	-2.45667	-2.40384
-4.99259	-4.93975	-4.88692	-4.83409	-4.78126	-4.72843	-4.6756	-4.62276	-4.56993	-4.5171	-4.46427	-4.41144	-4.35861	-4.30577	-4.25294	-4.20011	-4.14728	-4.09445	-4.04162	-3.98878	-3.93595	-3.88312	-3.83029	-3.77746	-3.72463	-3.6718	-3.61896	-3.56613	-3.5133	-3.46047	-3.40764	-3.35481	-3.30197	-3.24914	-3.19631	-3.14348	-3.09065	-3.03782	-2.98498	-2.93215	-2.87932	-2.82649	-2.77366	-2.72083	-2.668	-2.61516	-2.56233	-2.5095	-2.45667	-2.40384
-4.99259	-4.93975	-4.88692	-4.83409	-4.78126	-4.72843	-4.6756	-4.62276	-4.56993	-4.5171	-4.46427	-4.41144	-4.35861	-4.30577	-4.25294	-4.20011	-4.14728	-4.09445	-4.04162	-3.98878	-3.93595	-3.88312	-3.83029	-3.77746	-3.72463	-3.6718	-3.61896	-3.56613	-3.5133	-3.46047	-3.40764	-3.35481	-3.30197	-3.24914	-3.19631	-3.14348	-3.09065	-3.03782	-2.98498	-2.93215	-2.87932	-2.82649	-2.77366	-2.72083	-2.668	-2.61516	-2.56233	-2.5095	-2.45667	-2.40384
-4.99259	-4.93975	-4.88692	-4.83409	-4.78126	-4.72843	-4.6756	-4.62276	-4.56993	-4.5171	-4.46427	-4.41144	-4.35861	-4.30577	-4.25294	-4.20011	-4.14728	-4.09445	-4.04162	-3.98878	-3.93595	-3.88312	-3.83029	-3.77746	-3.72463	-3.6718	-3.61896	-3.56613	-3.5133	-3.46047	-3.40764	-3.35481	-3.30197	-3.24914	-3.19631	-3.14348	-3.09065	-3.03782	-2.98498	-2.93215	-2.87932	-2.82649	-2.77366	-2.72083	-2.668	-2.61516	-2.56233	-2.5095	-2.45667	-2.40384
-4.99259	-4.93975	-4.88692	-4.83409	-4.78126	-4.72843	-4.6756	-4.62276	-4.56993	-4.5171	-4.46427	-4.41144	-4.35861	-4.30577	-4.25294	-4.20011	-4.14728	-4.09445	-4.04162	-3.98878	-3.93595	-3.88312	-3.83029	-3.77746	-3.72463	-3.6718	-3.61896	-3.56613	-3.5133	-3.46047	-3.40764	-3.35481	-3.30197	-3.24914	-3.19631	-3.14348	-3.09065	-3.03782	-2.98498	-2.93215	-2.87932	-2.82649	-2.77366	-2.72083	-2.668	-2.61516	-2.56233	-2.5095	-2.45667	-2.40384
-4.99259	-4.93975	-4.88692	-4.83409	-4.78126	-4.72843	-4.6756	-4.62276	-4.56993	-4.5171	-4.46427	-4.41144	-4.35861	-4.30577	-4.25294	-4.20011	-4.14728	-4.09445	-4.04162	-3.98878	-3.93595	-3.88312	-3.83029	-3.77746	-3.72463	-3.6718	-3.61896	-3.56613	-3.5133	-3.46047	-3.40764	-3.35481	-3.30197	-3.24914	-3.19631	-3.14348	-3.09065	-3.03782	-2.98498	-2.93215	-2.87932	-2.82649	-2.77366	-2.72083	-2.668	-2.61516	-2.56233	-2.5095	-2.45667	-2.40384
-4.99259	-4.93975	-4.88692	-4.83409	-4.78126	-4.72843	-4.6756	-4.62276	-4.56993	-4.5171	-4.46427	-4.41144	-4.35861	-4.30577	-4.25294	-4.20011	-4.14728	-4.09445	-4.04162	-3.98878	-3.93595	-3.88312	-3.83029	-3.77746	-3.72463	-3.6718	-3.61896	-3.56613	-3.5133	-3.46047	-3.40764	-3.35481	-3.30197	-3.24914	-3.19631	-3.14348	-3.09065	-3.03782	-2.98498	-2.93215	-2.87932	-2.82649	-2.77366	-2.72083	-2.668	-2.61516	-2.56233	-2.5095	-2.45667	-2.40384
-4.99259	-4.93975	-4.88692	-4.83409	-4.78126	-4.72843	-4.6756	-4.62276	-4.56993	-4.5171	-4.46427	-4.41144	-4.35861	-4.30577	-4.25294	-4.20011	-4.14728	-4.09445	-4.04162	-3.98878	-3.93595	-3.88312	-3.83029	-3.77746	-3.72463	-3.6718	-3.61896	-3.56613	-3.5133	-3.46047	-3.40764	-3.35481	-3.30197	-3.24914	-3.19631	-3.14348	-3.09065	-3.03782	-2.98498	-2.93215	-2.87932	-2.82649	-2.77366	-2.72083	-2.668	-2.61516	-2.56233	-2.5095	-2.45667	-2.40384
-4.99259	-4.93975	-4.88692	-4.83409	-4.78126	-4.72843	-4.6756	-4.62276	-4.56993	-4.5171	-4.46427	-4.41144	-4.35861	-4.30577	-4.25294	-4.20011	-4.14728	-4.09445	-4.04162	-3.98878	-3.93595	-3.88312	-3.83029	-3.77746	-3.72463	-3.6718	-3.61896	-3.56613	-3.5133	-3.46047	-3.40764	-3.35481	-3.30197	-3.24914	-3.19631	-3.14348	-3.09065	-3.03782	-2.98498	-2.93215	-2.87932	-2.82649	-2.77366	-2.72083	-2.668	-2.61516	-2.56233	-2.5095	-2.45667	-2.40384
-4.99259	-4.93975	-4.88692	-4.83409	-4.78126	-4.72843	-4.6756	-4.62276	-4.56993	-4.5171	-4.46427	-4.41144	-4.35861	-4.30577	-4.25294	-4.20011	-4.14728	-4.09445	-4.04162	-3.98878	-3.93595	-3.88312	-3.83029	-3.77746	-3.72463	-3.6718	-3.61896	-3.56613	-3.5133	-3.46047	-3.40764	-3.35481	-3.30197	-3.24914	-3.19631	-3.14348	-3.09065	-3.03782	-2.98498	-2.93215	-2.87932	-2.82649	-2.77366	-2.72083	-2.668	-2.61516	-2.56233	-2.5095	-2.45667	-2.40384
-4.99259	-4.93975	-4.88692	-4.83409	-4.78126	-4.72843	-4.6756	-4.62276	-4.56993	-4.5171	-4.46427	-4.41144	-4.35861	-4.30577	-4.25294	-4.20011	-4.14728	-4.09445	-4.04162	-3.98878	-3.93595	-3.88312	-3.83029	-3.77746	-3.72463	-3.6718	-3.61896	-3.56613	-3.5133	-3.46047	-3.40764	-3.35481	-3.30197	-3.24914	-3.19631	-3.14348	-3.09065	-3.03782	-2.98498	-2.93215	-2.87932	-2.82649	-2.77366	-2.72083	-2.668	-2.61516	-2.56233	-2.5095	-2.45667	-2.40384
-4.99259	-4.93975	-4.88692	-4.83409	-4.78126	-4.72843	-4.6756	-4.62276	-4.56993	-4.5171	-4.46427	-4.41144	-4.35861	-4.30577	-4.25294	-4.20011	-4.14728	-4.09445	-4.04162	-3.98878	-3.93595	-3.88312	-3.83029	-3.77746	-3.72463	-3.6718	-3.61896	-3.56613	-3.5133	-3.46047	-3.40764	-3.35481	-3.30197	-3.24914	-3.19631	-3.14348	-3.09065	-3.03782	-2.98498	-2.93215	-2.87932	-2.82649	-2.77366	-2.72083	-2.668	-2.61516	-2.56233	-2.5095	-2.45667	-2.40384
-4.99259	-4.93975	-4.88692	-4.83409	-4.78126	-4.72843	-4.6756	-4.62276	-4.56993	-4.5171	-4.46427	-4.41144	-4.35861	-4.30577	-4.25294	-4.20011	-4.14728	-4.09445	-4.04162	-3.98878	-3.93595	-3.88312	-3.83029	-3.77746	-3.72463	-3.6718	-3.61896	-3.56613	-3.5133	-3.46047	-3.40764	-3.35481	-3.30197	-3.24914	-3.19631	-3.14348	-3.09065	-3.03782	-2.98498	-2.93215	-2.87932	-2.82649	-2.77366	-2.72083	-2.668	-2.61516	-2.56233	-2.5095	-2.45667	-2.40384
-4.99259	-4.93975	-4.88692	-4.83409	-4.78126	-4.72843	-4.6756	-4.62276	-4.56993	-4.5171	-4.46427	-4.41144	-4.35861	-4.30577	-4.25294	-4.20011	-4.14728	-4.09445	-4.04162	-3.98878	-3.93595	-3.88312	-3.83029	-3.77746	-3.72463	-3.6718	-3.61896	-3.56613	-3.5133	-3.46047	-3.40764	-3.35481	-3.30197	-3.24914	-3.19631	-3.14348	-3.09065	-3.03782	-2.98498	-2.93215	-2.87932	-2.82649	-2.77366	-2.72083	-2.668	-2.61516	-2.56233	-2.5095	-2.45667	-2.40384
-4.99259	-4.93975	-4.88692	-4.83409	-4.78126	-4.72843	-4.6756	-4.62276	-4.56993	-4.5171	-4.46427	-4.41144	-4.35861	-4.30577	-4.25294	-4.20011	-4.14728	-4.09445	-4.04162	-3.98878	-3.93595	-3.88312	-3.83029	-3.77746	-3.72463	-3.6718	-3.61896	-3.56613	-3.5133	-3.46047	-3.40764	-3.35481	-3.30197	-3.24914	-3.19631	-3.14348	-3.09065	-3.03782	-2.98498	-2.93215	-2.87932	-2.82649	-2.77366	-2.72083	-2.668	-2.61516	-2.56233	-2.5095	-2.45667	-2.40384
-4.99259	-4.93975	-4.88692	-4.83409	-4.78126	-4.72843	-4.6756	-4.62276	-4.56993	-4.5171	-4.46427	-4.41144	-4.35861	-4.30577	-4.25294	-4.20011	-4.14728	-4.09445	-4.04162	-3.98878	-3.93595	-3.88312	-3.83029	-3.77746	-3.72463	-3.6718	-3.61896	-3.56613	-3.5133	-3.46047	-3.40764	-3.35481	-3.30197	-3.24914	-3.19631	-3.14348	-3.09065	-3.03782	-2.98498	-2.93215	-2.87932	-2.82649	-2.77366	-2.72083	-2.668	-2.61516	-2.56233	-2.5095	-2.45667	-2.40384
-4.99259	-4.93975	-4.88692	-4.83409	-4.78126	-4.72843	-4.6756	-4.62276	-4.56993	-4.5171	-4.46427	-4.41144	-4.35861	-4.30577	-4.25294	-4.20011	-4.14728	-4.09445	-4.04162	-3.98878	-3.93595	-3.88312	-3.83029	-3.77746	-3.72463	-3.6718	-3.61896	-3.56613	-3.5133	-3.46047	-3.40764	-3.35481	-3.30197	-3.24914	-3.19631	-3.14348	-3.09065	-3.03782	-2.98498	-2.93215	-2.87932	-2.82649	-2.77366	-2.72083	-2.668	-2.61516	-2.56233	-2.5095	-2.45667	-2.40384
-4.99259	-4.93975	-4.88692	-4.83409	-4.78126	-4.72843	-4.6756	-4.62276	-4.56993	-4.5171	-4.46427	-4.41144	-4.35861	-4.30577	-4.25294	-4.20011	-4.14728	-4.09445	-4.04162	-3.98878	-3.93595	-3.88312	-3.83029	-3.77746	-3.72463	-3.6718	-3.61896	-3.56613	-3.5133	-3.46047	-3.40764	-3.35481	-3.30197	-3.24914	-3.19631	-3.14348	-3.09065	-3.03782	-2.98498	-2.93215	-2.87932	-2.82649	-2.77366	-2.72083	-2.668	-2.61516	-2.56233	-2.5095	-2.45667	-2.40384
-4.99259	-4.93975	-4.88692	-4.83409	-4.78126	-4.72843	-4.6756	-4.62276	-4.56993	-4.5171	-4.46427	-4.41144	-4.35861	-4.30577	-4.25294	-4.20011	-4.14728	-4.09445	-4.04162	-3.98878	-3.93595	-3.88312	-3.83029	-3.77746	-3.72463	-3.6718	-3.61896	-3.56613	-3.5133	-3.46047	-3.40764	-3.35481	-3.30197	-3.24914	-3.19631	-3.14348	-3.09065	-3.03782	-2.98498	-2.93215	-2.87932	-2.82649	-2.77366	-2.72083	-2.668	-2.61516	-2.56233	-2.5095	-2.45667	-2.40384
-4.99259	-4.93975	-4.88692	-4.83409	-4.78126	-4.72843	-4.6756	-4.62276	-4.56993	-4.5171	-4.46427	-4.41144	-4.35861	-4.30577	-4.25294	-4.20011	-4.14728	-4.09445	-4.04162	-3.98878	-3.93595	-3.88312	-3.83029	-3.77746	-3.72463	-3.6718	-3.61896	-3.56613	-3.5133	-3.46047	-3.40764	-3.35481	-3.30197	-3.24914	-3.19631	-3.14348	-3.09065	-3.03782	-2.98498	-2.93215	-2.87932	-2.82649	-2.77366	-2.72083	-2.668	-2.61516	-2.56233	-2.5095	-2.45667	-2.40384
-4.99259	-4.93975	-4.88692	-4.83409	-4.78126	-4.72843	-4.6756	-4.62276	-4.56993	-4.5171	-4.46427	-4.41144	-4.35861	-4.30577	-4.25294	-4.20011	-4.14728	-4.09445	-4.04162	-3.98878	-3.93595	-3.88312	-3.83029	-3.77746	-3.72463	-3.6718	-3.61896	-3.56613	-3.5133	-3.46047	-3.40764	-3.35481	-3.30197	-3.24914	-3.19631	-3.14348	-3.09065	-3.03782	-2.98498	-2.93215	-2.87932	-2.82649	-2.77366	-2.72083	-2.668	-2.61516	-2.56233	-2.5095	-2.45667	-2.40384
-4.99259	-4.93975	-4.88692	-4.83409	-4.78126	-4.72843	-4.6756	-4.62276	-4.56993	-4.5171	-4.46427	-4.41144	-4.35861	-4.30577	-4.25294	-4.20011	-4.14728	-4.09445	-4.04162	-3.98878	-3.93595	-3.88312	-3.83029	-3.77746	-3.72463	-3.6718	-3.61896	-3.56613	-3.5133	-3.46047	-3.40764	-3.35481	-3.30197	-3.24914	-3.19631	-3.14348	-3.09065	-3.03782	-2.98498	-2.93215	-2.87932	-2.82649	-2.77366	-2.72083	-2.668	-2.61516	-2.56233	-2.5095	-2.45667	-2.40384
-4.99259	-4.93975	-4.88692	-4.83409	-4.78126	-4.72843	-4.6756	-4.62276	-4.56993	-4.5171	-4.46427	-4.41144	-4.35861	-4.30577	-4.25294	-4.20011	-4.14728	-4.09445	-4.04162	-3.98878	-3.93595	-3.88312	-3.83029	-3.77746	-3.72463	-3.6718	-3.61896	-3.56613	-3.5133	-3.46047	-3.40764	-3.35481	-3.30197	-3.24914	-3.19631	-3.14348	-3.09065	-3.03782	-2.98498	-2.93215	-2.87932	-2.82649	-2.77366	-2.72083	-2.668	-2.61516	-2.56233	-2.5095	-2.45667	-2.40384
-4.99259	-4.93975	-4.88692	-4.83409	-4.78126	-4.72843	-4.6756	-4.62276	-4.56993	-4.5171	-4.46427	-4.41144	-4.35861	-4.30577	-4.25294	-4.20011	-4.14728	-4.09445	-4.04162	-3.98878	-3.93595	-3.88312	-3.83029	-3.77746	-3.72463	-3.6718	-3.61896	-3.56613	-3.5133	-3.46047	-3.40764	-3.35481	-3.30197	-3.24914	-3.19631	-3.14348	-3.09065	-3.03782	-2.98498	-2.93215	-2.87932	-2.82649	-2.77366	-2.72083	-2.668	-2.61516	-2.56233	-2.5095	-2.45667	-2.40384
-4.99259	-4.93975	-4.88692	-4.83409	-4.78126	-4.72843	-4.6756	-4.62276	-4.56993	-4.5171	-4.46427	-4.41144	-4.35861	-4.30577	-4.25294	-4.20011	-4.14728	-4.09445	-4.04162	-3.98878	-3.93595	-3.88312	-3.83029	-3.77746	-3.72463	-3.6718	-3.61896	-3.56613	-3.5133	-3.46047	-3.40764	-3.35481	-3.30197	-3.24914	-3.19631	-3.14348	-3.09065	-3.03782	-2.98498	-2.93215	-2.87932	-2.82649	-2.77366	-2.72083	-2.668	-2.61516	-2.56233	-2.5095	-2.45667	-2.40384
-4.99259	-4.93975	-4.88692	-4.83409	-4.78126	-4.72843	-4.6756	-4.62276	-4.56993	-4.5171	-4.46427	-4.41144	-4.35861	-4.30577	-4.25294	-4.20011	-4.14728	-4.09445	-4.04162	-3.98878	-3.93595	-3.88312	-3.83029	-3.77746	-3.72463	-3.6718	-3.61896	-3.56613	-3.5133	-3.46047	-3.40764	-3.35481	-3.30197	-3.24914	-3.19631	-3.14348	-3.09065	-3.03782	-2.98498	-2.93215	-2.87932	-2.82649	-2.77366	-2.72083	-2.668	-2.61516	-2.56233	-2.5095	-2.45667	-2.40384
-4.99259	-4.93975	-4.88692	-4.83409	-4.78126	-4.72843	-4.6756	-4.62276	-4.56993	-4.5171	-4.46427	-4.41144	-4.35861	-4.30577	-4.25294	-4.20011	-4.14728	-4.09445	-4.04162	-3.98878	-3.93595	-3.88312	-3.83029	-3.77746	-3.72463	-3.6718	-3.61896	-3.56613	-3.5133	-3.46047	-3.40764	-3.35481	-3.30197	-3.24914	-3.19631	-3.14348	-3.09065	-3.03782	-2.98498	-2.93215	-2.87932	-2.82649	-2.77366	-2.72083	-2.668	-2.61516	-2.56233	-2.5095	-2.45667	-2.40384
-4.99259	-4.93975	-4.88692	-4.83409	-4.78126	-4.72843	-4.6756	-4.62276	-4.56993	-4.5171	-4.46427	-4.41144	-4.35861	-4.30577	-4.25294	-4.20011	-4.14728	-4.09445	-4.04162	-3.98878	-3.93595	-3.88312	-3.83029	-3.77746	-3.72463	-3.6718	-3.61896	-3.56613	-3.5133	-3.46047	-3.40764	-3.35481	-3.30197	-3.24914	-3.19631	-3.14348	-3.09065	-3.03782	-2.98498	-2.93215	-2.87932	-2.82649	-2.77366	-2.72083	-2.668	-2.61516	-2.56233	-2.5095	-2.45667	-2.40384
-4.99259	-4.93975	-4.88692	-4.83409	-4.78126	-4.72843	-4.6756	-4.62276	-4.56993	-4.5171	-4.46427	-4.41144	-4.35861	-4.30577	-4.25294	-4.20011	-4.14728	-4.09445	-4.04162	-3.98878	-3.93595	-3.88312	-3.83029	-3.77746	-3.72463	-3.6718	-3.61896	-3.56613	-3.5133	-3.46047	-3.40764	-3.35481	-3.30197	-3.24914	-3.19631	-3.14348	-3.09065	-3.03782	-2.98498	-2.93215	-2.87932	-2.82649	-2.77366	-2.72083	-2.668	-2.61516	-2.56233	-2.5095	-2.45667	-2.40384
-4.99259	-4.93975	-4.88692	-4.83409	-4.78126	-4.72843	-4.6756	-4.62276	-4.56993	-4.5171	-4.46427	-4.41144	-4.35861	-4.30577	-4.25294	-4.20011	-4.14728	-4.09445	-4.04162	-3.98878	-3.93595	-3.88312	-3.83029	-3.77746	-3.72463	-3.6718	-3.61896	-3.56613	-3.5133	-3.46047	-3.40764	-3.35481	-3.30197	-3.24914	-3.19631	-3.14348	-3.09065	-3.03782	-2.98498	-2.93215	-2.87932	-2.82649	-2.77366	-2.72083	-2.668	-2.61516	-2.56233	-2.5095	-2.45667	-2.40384
-4.99259	-4.93975	-4.88692	-4.83409	-4.78126	-4.72843	-4.6756	-4.62276	-4.56993	-4.5171	-4.46427	-4.41144	-4.35861	-4.30577	-4.25294	-4.20011	-4.14728	-4.09445	-4.04162	-3.98878	-3.93595	-3.88312	-3.83029	-3.77746	-3.72463	-3.6718	-3.61896	-3.56613	-3.5133	-3.46047	-3.40764	-3.35481	-3.30197	-3.24914	-3.19631	-3.14348	-3.09065	-3.03782	-2.98498	-2.93215	-2.87932	-2.82649	-2.77366	-2.72083	-2.668	-2.61516	-2.56233	-2.5095	-2.45667	-2.40384
-4.99259	-4.93975	-4.88692	-4.83409	-4.78126	-4.72843	-4.6756	-4.62276	-4.56993	-4.5171	-4.46427	-4.41144	-4.35861	-4.30577	-4.25294	-4.20011	-4.14728	-4.09445	-4.04162	-3.98878	-3.93595	-3.88312	-3.83029	-3.77746	-3.72463	-3.6718	-3.61896	-3.56613	-3.5133	-3.46047	-3.40764	-3.35481	-3.30197	-3.24914	-3.19631	-3.14348	-3.09065	-3.03782	-2.98498	-2.93215	-2.87932	-2.82649	-2.77366	-2.72083	-2.668	-2.61516	-2.56233	-2.5095	-2.45667	-2.40384
-4.99259	-4.93975	-4.88692	-4.83409	-4.78126	-4.72843	-4.6756	-4.62276	-4.56993	-4.5171	-4.46427	-4.41144	-4.35861	-4.30577	-4.25294	-4.20011	-4.14728	-4.09445	-4.04162	-3.98878	-3.93595	-3.88312	-3.83029	-3.77746	-3.72463	-3.6718	-3.61896	-3.56613	-3.5133	-3.46047	-3.40764	-3.35481	-3.30197	-3.24914	-3.19631	-3.14348	-3.09065	-3.03782	-2.98498	-2.93215	-2.87932	-2.82649	-2.77366	-2.72083	-2.668	-2.61516	-2.56233	-2.5095	-2.45667	-2.40384
-4.99259	-4.93975	-4.88692	-4.83409	-4.78126	-4.72843	-4.6756	-4.62276	-4.56993	-4.5171	-4.46427	-4.41144	-4.35861	-4.30577	-4.25294	-4.20011	-4.14728	-4.09445	-4.04162	-3.98878	-3.93595	-3.88312	-3.83029	-3.77746	-3.72463	-3.6718	-3.61896	-3.56613	-3.5133	-3.46047	-3.40764	-3.35481	-3.30197	-3.24914	-3.19631	-3.14348	-3.09065	-3.03782	-2.98498	-2.93215	-2.87932	-2.82649	-2.77366	-2.72083	-2.668	-2.61516	-2.56233	-2.5095	-2.45667	-2.40384
-4.99259	-4.93975	-4.88692	-4.83409	-4.78126	-4.72843	-4.6756	-4.62276	-4.56993	-4.5171	-4.46427	-4.41144	-4.35861	-4.30577	-4.25294	-4.20011	-4.14728	-4.09445	-4.04162	-3.98878	-3.93595	-3.88312	-3.83029	-3.77746	-3.72463	-3.6718	-3.61896	-3.56613	-3.5133	-3.46047	-3.40764	-3.35481	-3.30197	-3.24914	-3.19631	-3.14348	-3.09065	-3.03782	-2.98498	-2.93215	-2.87932	-2.82649	-2.77366	-2.72083	-2.668	-2.61516	-2.56233	-2.5095	-2.45667	-2.40384
-4.99259	-4.93975	-4.88692	-4.83409	-4.78126	-4.72843	-4.6756	-4.62276	-4.56993	-4.5171	-4.46427	-4.41144	-4.35861	-4.30577	-4.25294	-4.20011	-4.14728	-4.09445	-4.04162	-3.98878	-3.93595	-3.88312	-3.83029	-3.77746	-3.72463	-3.6718	-3.61896	-3.56613	-3.5133	-3.46047	-3.40764	-3.35481	-3.30197	-3.24914	-3.19631	-3.14348	-3.09065	-3.03782	-2.98498	-2.93215	-2.87932	-2.82649	-2.77366	-2.72083	-2.668	-2.61516	-2.56233	-2.5095	-2.45667	-2.40384
-4.99259	-4.93975	-4.88692	-4.83409	-4.78126	-4.72843	-4.6756	-4.62276	-4.56993	-4.5171	-4.46427	-4.41144	-4.35861	-4.30577	-4.25294	-4.20011	-4.14728	-4.09445	-4.04162	-3.98878	-3.93595	-3.88312	-3.83029	-3.77746	-3.72463	-3.6718	-3.61896	-3.56613	-3.5133	-3.46047	-3.40764	-3.35481	-3.30197	-3.24914	-3.19631	-3.14348	-3.09065	-3.03782	-2.98498	-2.93215	-2.87932	-2.82649	-2.77366	-2.72083	-2.668	-2.61516	-2.56233	-2.5095	-2.45667	-2.40384
-4.99259	-4.93975	-4.88692	-4.83409	-4.78126	-4.72843	-4.6756	-4.62276	-4.56993	-4.5171	-4.46427	-4.41144	-4.35861	-4.30577	-4.25294	-4.20011	-4.14728	-4.09445	-4.04162	-3.98878	-3.93595	-3.88312	-3.83029	-3.77746	-3.72463	-3.6718	-3.61896	-3.56613	-3.5133	-3.46047	-3.40764	-3.35481	-3.30197	-3.24914	-3.19631	-3.14348	-3.09065	-3.03782	-2.98498	-2.93215	-2.87932	-2.82649	-2.77366	-2.72083	-2.668	-2.61516	-2.56233	-2.5095	-2.45667	-2.40384
-4.99259	-4.93975	-4.88692	-4.83409	-4.78126	-4.72843	-4.6756	-4.62276	-4.56993	-4.5171	-4.46427	-4.41144	-4.35861	-4.30577	-4.25294	-4.20011	-4.14728	-4.09445	-4.04162	-3.98878	-3.93595	-3.88312	-3.83029	-3.77746	-3.72463	-3.6718	-3.61896	-3.56613	-3.5133	-3.46047	-3.40764	-3.35481	-3.30197	-3.24914	-3.19631	-3.14348	-3.09065	-3.03782	-2.98498	-2.93215	-2.87932	-2.82649	-2.77366	-2.72083	-2.668	-2.61516	-2.56233	-2.5095	-2.45667	-2.40384
-4.99259	-4.93975	-4.88692	-4.83409	-4.78126	-4.72843	-4.6756	-4.62276	-4.56993	-4.5171	-4.46427	-4.41144	-4.35861	-4.30577	-4.25294	-4.20011	-4.14728	-4.09445	-4.04162	-3.98878	-3.93595	-3.88312	-3.83029	-3.77746	-3.72463	-3.6718	-3.61896	-3.56613	-3.5133	-3.46047	-3.40764	-3.35481	-3.30197	-3.24914	-3.19631	-3.14348	-3.09065	-3.03782	-2.98498	-2.93215	-2.87932	-2.82649	-2.77366	-2.72083	-2.668	-2.61516	-2.56233	-2.5095	-2.45667	-2.40384
-4.99259	-4.93975	-4.88692	-4.83409	-4.78126	-4.72843	-4.6756	-4.62276	-4.56993	-4.5171	-4.46427	-4.41144	-4.35861	-4.30577	-4.25294	-4.20011	-4.14728	-4.09445	-4.04162	-3.98878	-3.93595	-3.88312	-3.83029	-3.77746	-3.72463	-3.6718	-3.61896	-3.56613	-3.5133	-3.46047	-3.40764	-3.35481	-3.30197	-3.24914	-3.19631	-3.14348	-3.09065	-3.03782	-2.98498	-2.93215	-2.87932	-2.82649	-2.77366	-2.72083	-2.668	-2.61516	-2.56233	-2.5095	-2.45667	-2.40384
-4.99259	-4.93975	-4.88692	-4.83409	-4.78126	-4.72843	-4.6756	-4.62276	-4.56993	-4.5171	-4.46427	-4.41144	-4.35861	-4.30577	-4.25294	-4.20011	-4.14728	-4.09445	-4.04162	-3.98878	-3.93595	-3.88312	-3.83029	-3.77746	-3.72463	-3.6718	-3.61896	-3.56613	-3.5133	-3.46047	-3.40764	-3.35481	-3.30197	-3.24914	-3.19631	-3.14348	-3.09065	-3.03782	-2.98498	-2.93215	-2.87932	-2.82649	-2.77366	-2.72083	-2.668	-2.61516	-2.56233	-2.5095	-2.45667	-2.40384
-4.99259	-4.93975	-4.88692	-4.83409	-4.78126	-4.72843	-4.6756	-4.62276	-4.56993	-4.5171	-4.46427	-4.41144	-4.35861	-4.30577	-4.25294	-4.20011	-4.14728	-4.09445	-4.04162	-3.98878	-3.93595	-3.88312	-3.83029	-3.77746	-3.72463	-3.6718	-3.61896	-3.56613	-3.5133	-3.46047	-3.40764	-3.35481	-3.30197	-3.24914	-3.19631	-3.14348	-3.09065	-3.03782	-2.98498	-2.93215	-2.87932	-2.82649	-2.77366	-2.72083	-2.668	-2.61516	-2.56233	-2.5095	-2.45667	-2.40384
-4.99259	-4.93975	-4.88692	-4.83409	-4.78126	-4.72843	-4.6756	-4.62276	-4.56993	-4.5171	-4.46427	-4.41144	-4.35861	-4.30577	-4.25294	-4.20011	-4.14728	-4.09445	-4.04162	-3.98878	-3.93595	-3.88312	-3.83029	-3.77746	-3.72463	-3.6718	-3.61896	-3.56613	-3.5133	-3.46047	-3.40764	-3.35481	-3.30197	-3.24914	-3.19631	-3.14348	-3.09065	-3.03782	-2.98498	-2.93215	-2.87932	-2.82649	-2.77366	-2.72083	-2.668	-2.61516	-2.56233	-2.5095	-2.45667	-2.40384
-4.99259	-4.93975	-4.88692	-4.83409	-4.78126	-4.72843	-4.6756	-4.62276	-4.56993	-4.5171	-4.46427	-4.41144	-4.35861	-4.30577	-4.25294	-4.20011	-4.14728	-4.09445	-4.04162	-3.98878	-3.93595	-3.88312	-3.83029	-3.77746	-3.72463	-3.6718	-3.61896	-3.56613	-3.5133	-3.46047	-3.40764	-3.35481	-3.30197	-3.24914	-3.19631	-3.14348	-3.09065	-3.03782	-2.98498	-2.93215	-2.87932	-2.82649	-2.77366	-2.72083	-2.668	-2.61516	-2.56233	-2.5095	-2.45667	-2.40384
-4.99259	-4.93975	-4.88692	-4.83409	-4.78126	-4.72843	-4.6756	-4.62276	-4.56993	-4.5171	-4.46427	-4.41144	-4.35861	-4.30577	-4.25294	-4.20011	-4.14728	-4.09445	-4.04162	-3.98878	-3.93595	-3.88312	-3.83029	-3.77746	-3.72463	-3.6718	-3.61896	-3.56613	-3.5133	-3.46047	-3.40764	-3.35481	-3.30197	-3.24914	-3.19631	-3.14348	-3.09065	-3.03782	-2.98498	-2.93215	-2.87932	-2.82649	-2.77366	-2.72083	-2.668	-2.61516	-2.56233	-2.5095	-2.45667	-2.40384
-4.99259	-4.93975	-4.88692	-4.83409	-4.78126	-4.72843	-4.6756	-4.62276	-4.56993	-4.5171	-4.46427	-4.41144	-4.35861	-4.30577	-4.25294	-4.20011	-4.14728	-4.09445	-4.04162	-3.98878	-3.93595	-3.88312	-3.83029	-3.77746	-3.72463	-3.6718	-3.61896	-3.56613	-3.5133	-3.46047	-3.40764	-3.35481	-3.30197	-3.24914	-3.19631	-3.14348	-3.09065	-3.03782	-2.98498	-2.93215	-2.87932	-2.82649	-2.77366	-2.72083	-2.668	-2.61516	-2.56233	-2.5095	-2.45667	-2.40384
-4.99259	-4.93975	-4.88692	-4.83409	-4.78126	-4.72843	-4.6756	-4.62276	-4.56993	-4.5171	-4.46427	-4.41144	-4.35861	-4.30577	-4.25294	-4.20011	-4.14728	-4.09445	-4.04162	-3.98878	-3.93595	-3.88312	-3.83029	-3.77746	-3.72463	-3.6718	-3.61896	-3.56613	-3.5133	-3.46047	-3.40764	-3.35481	-3.30197	-3.24914	-3.19631	-3.14348	-3.09065	-3.03782	-2.98498	-2.93215	-2.87932	-2.82649	-2.77366	-2.72083	-2.668	-2.61516	-2.56233	-2.5095	-2.45667	-2.40384
-4.99259	-4.93975	-4.88692	-4.83409	-4.78126	-4.72843	-4.6756	-4.62276	-4.56993	-4.5171	-4.46427	-4.41144	-4.35861	-4.30577	-4.25294	-4.20011	-4.14728	-4.09445	-4.04162	-3.98878	-3.93595	-3.88312	-3.83029	-3.77746	-3.72463	-3.6718	-3.61896	-3.56613	-3.5133	-3.46047	-3.40764	-3.35481	-3.30197	-3.24914	-3.19631	-3.14348	-3.09065	-3.03782	-2.98498	-2.93215	-2.87932	-2.82649	-2.77366	-2.72083	-2.668	-2.61516	-2.56233	-2.5095	-2.45667	-2.40384
-4.99259	-4.93975	-4.88692	-4.83409	-4.78126	-4.72843	-4.6756	-4.62276	-4.56993	-4.5171	-4.46427	-4.41144	-4.35861	-4.30577	-4.25294	-4.20011	-4.14728	-4.09445	-4.04162	-3.98878	-3.93595	-3.88312	-3.83029	-3.77746	-3.72463	-3.6718	-3.61896	-3.56613	-3.5133	-3.46047	-3.40764	-3.35481	-3.30197	-3.24914	-3.19631	-3.14348	-3.09065	-3.03782	-2.98498	-2.93215	-2.87932	-2.82649	-2.77366	-2.72083	-2.668	-2.61516	-2.56233	-2.5095	-2.45667	-2.40384
-4.99259	-4.93975	-4.88692	-4.83409	-4.78126	-4.72843	-4.6756	-4.62276	-4.56993	-4.5171	-4.46427	-4.41144	-4.35861	-4.30577	-4.25294	-4.20011	-4.14728	-4.09445	-4.04162	-3.98878	-3.93595	-3.88312	-3.83029	-3.77746	-3.72463	-3.6718	-3.61896	-3.56613	-3.5133	-3.46047	-3.40764	-3.35481	-3.30197	-3.24914	-3.19631	-3.14348	-3.09065	-3.03782	-2.98498	-2.93215	-2.87932	-2.82649	-2.77366	-2.72083	-2.668	-2.61516	-2.56233	-2.5095	-2.45667	-2.40384
-4.99259	-4.93975	-4.88692	-4.83409	-4.78126	-4.72843	-4.6756	-4.62276	-4.56993	-4.5171	-4.46427	-4.41144	-4.35861	-4.30577	-4.25294	-4.20011	-4.14728	-4.09445	-4.04162	-3.98878	-3.93595	-3.88312	-3.83029	-3.77746	-3.72463	-3.6718	-3.61896	-3.56613	-3.5133	-3.46047	-3.40764	-3.35481	-3.30197	-3.24914	-3.19631	-3.14348	-3.09065	-3.03782	-2.98498	-2.93215	-2.87932	-2.82649	-2.77366	-2.72083	-2.668	-2.61516	-2.56233	-2.5095	-2.45667	-2.40384
-4.99259	-4.93975	-4.88692	-4.83409	-4.78126	-4.72843	-4.6756	-4.62276	-4.56993	-4.5171	-4.46427	-4.41144	-4.35861	-4.30577	-4.25294	-4.20011	-4.14728	-4.09445	-4.04162	-3.98878	-3.93595	-3.88312	-3.83029	-3.77746	-3.72463	-3.6718	-3.61896	-3.56613	-3.5133	-3.46047	-3.40764	-3.35481	-3.30197	-3.24914	-3.19631	-3.14348	-3.09065	-3.03782	-2.98498	-2.93215	-2.87932	-2.82649	-2.77366	-2.72083	-2.668	-2.61516	-2.56233	-2.5095	-2.45667	-2.40384
-4.99259	-4.93975	-4.88692	-4.83409	-4.78126	-4.72843	-4.6756	-4.62276	-4.56993	-4.5171	-4.46427	-4.41144	-4.35861	-4.30577	-4.25294	-4.20011	-4.14728	-4.09445	-4.04162	-3.98878	-3.93595	-3.88312	-3.83029	-3.77746	-3.72463	-3.6718	-3.61896	-3.56613	-3.5133	-3.46047	-3.40764	-3.35481	-3.30197	-3.24914	-3.19631	-3.14348	-3.09065	-3.03782	-2.98498	-2.93215	-2.87932	-2.82649	-2.77366	-2.72083	-2.668	-2.61516	-2.56233	-2.5095	-2.45667	-2.40384
-4.99259	-4.93975	-4.88692	-4.83409	-4.78126	-4.72843	-4.6756	-4.62276	-4.56993	-4.5171	-4.46427	-4.41144	-4.35861	-4.30577	-4.25294	-4.20011	-4.14728	-4.09445	-4.04162	-3.98878	-3.93595	-3.88312	-3.83029	-3.77746	-3.72463	-3.6718	-3.61896	-3.56613	-3.5133	-3.46047	-3.40764	-3.35481	-3.30197	-3.24914	-3.19631	-3.14348	-3.09065	-3.03782	-2.98498	-2.93215	-2.87932	-2.82649	-2.77366	-2.72083	-2.668	-2.61516	-2.56233	-2.5095	-2.45667	-2.40384
-4.99259	-4.93975	-4.88692	-4.83409	-4.78126	-4.72843	-4.6756	-4.62276	-4.56993	-4.5171	-4.46427	-4.41144	-4.35861	-4.30577	-4.25294	-4.20011	-4.14728	-4.09445	-4.04162	-3.98878	-3.93595	-3.88312	-3.83029	-3.77746	-3.72463	-3.6718	-3.61896	-3.56613	-3.5133	-3.46047	-3.40764	-3.35481	-3.30197	-3.24914	-3.19631	-3.14348	-3.09065	-3.03782	-2.98498	-2.93215	-2.87932	-2.82649	-2.77366	-2.72083	-2.668	-2.61516	-2.56233	-2.5095	-2.45667	-2.40384
-4.99259	-4.93975	-4.88692	-4.83409	-4.78126	-4.72843	-4.6756	-4.62276	-4.56993	-4.5171	-4.46427	-4.41144	-4.35861	-4.30577	-4.25294	-4.20011	-4.14728	-4.09445	-4.04162	-3.98878	-3.93595	-3.88312	-3.83029	-3.77746	-3.72463	-3.6718	-3.61896	-3.56613	-3.5133	-3.46047	-3.40764	-3.35481	-3.30197	-3.24914	-3.19631	-3.14348	-3.09065	-3.03782	-2.98498	-2.93215	-2.87932	-2.82649	-2.77366	-2.72083	-2.668	-2.61516	-2.56233	-2.5095	-2.45667	-2.40384
-4.99259	-4.93975	-4.88692	-4.83409	-4.78126	-4.72843	-4.6756	-4.62276	-4.56993	-4.5171	-4.46427	-4.41144	-4.35861	-4.30577	-4.25294	-4.20011	-4.14728	-4.09445	-4.04162	-3.98878	-3.93595	-3.88312	-3.83029	-3.77746	-3.72463	-3.6718	-3.61896	-3.56613	-3.5133	-3.46047	-3.40764	-3.35481	-3.30197	-3.24914	-3.19631	-3.14348	-3.09065	-3.03782	-2.98498	-2.93215	-2.87932	-2.82649	-2.77366	-2.72083	-2.668	-2.61516	-2.56233	-2.5095	-2.45667	-2.40384
-4.99259	-4.93975	-4.88692	-4.83409	-4.78126	-4.72843	-4.6756	-4.62276	-4.56993	-4.5171	-4.46427	-4.41144	-4.35861	-4.30577	-4.25294	-4.20011	-4.14728	-4.09445	-4.04162	-3.98878	-3.93595	-3.88312	-3.83029	-3.77746	-3.72463	-3.6718	-3.61896	-3.56613	-3.5133	-3.46047	-3.40764	-3.35481	-3.30197	-3.24914	-3.19631	-3.14348	-3.09065	-3.03782	-2.98498	-2.93215	-2.87932	-2.82649	-2.77366	-2.72083	-2.668	-2.61516	-2.56233	-2.5095	-2.45667	-2.40384
-4.99259	-4.93975	-4.88692	-4.83409	-4.78126	-4.72843	-4.6756	-4.62276	-4.56993	-4.5171	-4.46427	-4.41144	-4.35861	-4.30577	-4.25294	-4.20011	-4.14728	-4.09445	-4.04162	-3.98878	-3.93595	-3.88312	-3.83029	-3.77746	-3.72463	-3.6718	-3.61896	-3.56613	-3.5133	-3.46047	-3.40764	-3.35481	-3.30197	-3.24914	-3.19631	-3.14348	-3.09065	-3.03782	-2.98498	-2.93215	-2.87932	-2.82649	-2.77366	-2.72083	-2.668	-2.61516	-2.56233	-2.5095	-2.45667	-2.40384
-4.99259	-4.93975	-4.88692	-4.83409	-4.78126	-4.72843	-4.6756	-4.62276	-4.56993	-4.5171	-4.46427	-4.41144	-4.35861	-4.30577	-4.25294	-4.20011	-4.14728	-4.09445	-4.04162	-3.98878	-3.93595	-3.88312	-3.83029	-3.77746	-3.72463	-3.6718	-3.61896	-3.56613	-3.5133	-3.46047	-3.40764	-3.35481	-3.30197	-3.24914	-3.19631	-3.14348	-3.09065	-3.03782	-2.98498	-2.93215	-2.87932	-2.82649	-2.77366	-2.72083	-2.668	-2.61516	-2.56233	-2.5095	-2.45667	-2.40384
-4.99259	-4.93975	-4.88692	-4.83409	-4.78126	-4.72843	-4.6756	-4.62276	-4.56993	-4.5171	-4.46427	-4.41144	-4.35861	-4.30577	-4.25294	-4.20011	-4.14728	-4.09445	-4.04162	-3.98878	-3.93595	-3.88312	-3.83029	-3.77746	-3.72463	-3.6718	-3.61896	-3.56613	-3.5133	-3.46047	-3.40764	-3.35481	-3.30197	-3.24914	-3.19631	-3.14348	-3.09065	-3.03782	-2.98498	-2.93215	-2.87932	-2.82649	-2.77366	-2.72083	-2.668	-2.61516	-2.56233	-2.5095	-2.45667	-2.40384
-4.99259	-4.93975	-4.88692	-4.83409	-4.78126	-4.72843	-4.6756	-4.62276	-4.56993	-4.5171	-4.46427	-4.41144	-4.35861	-4.30577	-4.25294	-4.20011	-4.14728	-4.09445	-4.04162	-3.98878	-3.93595	-3.88312	-3.83029	-3.77746	-3.72463	-3.6718	-3.61896	-3.56613	-3.5133	-3.46047	-3.40764	-3.35481	-3.30197	-3.24914	-3.19631	-3.14348	-3.09065	-3.03782	-2.98498	-2.93215	-2.87932	-2.82649	-2.77366	-2.72083	-2.668	-2.61516	-2.56233	-2.5095	-2.45667	-2.40384
-4.99259	-4.93975	-4.88692	-4.83409	-4.78126	-4.72843	-4.6756	-4.62276	-4.56993	-4.5171	-4.46427	-4.41144	-4.35861	-4.30577	-4.25294	-4.20011	-4.14728	-4.09445	-4.04162	-3.98878	-3.93595	-3.88312	-3.83029	-3.77746	-3.72463	-3.6718	-3.61896	-3.56613	-3.5133	-3.46047	-3.40764	-3.35481	-3.30197	-3.24914	-3.19631	-3.14348	-3.09065	-3.03782	-2.98498	-2.93215	-2.87932	-2.82649	-2.77366	-2.72083	-2.668	-2.61516	-2.56233	-2.5095	-2.45667	-2.40384
-4.99259	-4.93975	-4.88692	-4.83409	-4.78126	-4.72843	-4.6756	-4.62276	-4.56993	-4.5171	-4.46427	-4.41144	-4.35861	-4.30577	-4.25294	-4.20011	-4.14728	-4.09445	-4.04162	-3.98878	-3.93595	-3.88312	-3.83029	-3.77746	-3.72463	-3.6718	-3.61896	-3.56613	-3.5133	-3.46047	-3.40764	-3.35481	-3.30197	-3.24914	-3.19631	-3.14348	-3.09065	-3.03782	-2.98498	-2.93215	-2.87932	-2.82649	-2.77366	-2.72083	-2.668	-2.61516	-2.56233	-2.5095	-2.45667	-2.40384
-4.99259	-4.93975	-4.88692	-4.83409	-4.78126	-4.72843	-4.6756	-4.62276	-4.56993	-4.5171	-4.46427	-4.41144	-4.35861	-4.30577	-4.25294	-4.20011	-4.14728	-4.09445	-4.04162	-3.98878	-3.93595	-3.88312	-3.83029	-3.77746	-3.72463	-3.6718	-3.61896	-3.56613	-3.5133	-3.46047	-3.40764	-3.35481	-3.30197	-3.24914	-3.19631	-3.14348	-3.09065	-3.03782	-2.98498	-2.93215	-2.87932	-2.82649	-2.77366	-2.72083	-2.668	-2.61516	-2.56233	-2.5095	-2.45667	-2.40384
-4.99259	-4.93975	-4.88692	-4.83409	-4.78126	-4.72843	-4.6756	-4.62276	-4.56993	-4.5171	-4.46427	-4.41144	-4.35861	-4.30577	-4.25294	-4.20011	-4.14728	-4.09445	-4.04162	-3.98878	-3.93595	-3.88312	-3.83029	-3.77746	-3.72463	-3.6718	-3.61896	-3.56613	-3.5133	-3.46047	-3.40764	-3.35481	-3.30197	-3.24914	-3.19631	-3.14348	-3.09065	-3.03782	-2.98498	-2.93215	-2.87932	-2.82649	-2.77366	-2.72083	-2.668	-2.61516	-2.56233	-2.5095	-2.45667	-2.40384
-4.99259	-4.93975	-4.88692	-4.83409	-4.78126	-4.72843	-4.6756	-4.62276	-4.56993	-4.5171	-4.46427	-4.41144	-4.35861	-4.30577	-4.25294	-4.20011	-4.14728	-4.09445	-4.04162	-3.98878	-3.93595	-3.88312	-3.83029	-3.77746	-3.72463	-3.6718	-3.61896	-3.56613	-3.5133	-3.46047	-3.40764	-3.35481	-3.30197	-3.24914	-3.19631	-3.14348	-3.09065	-3.03782	-2.98498	-2.93215	-2.87932	-2.82649	-2.77366	-2.72083	-2.668	-2.61516	-2.56233	-2.5095	-2.45667	-2.40384
-4.99259	-4.93975	-4.88692	-4.83409	-4.78126	-4.72843	-4.6756	-4.62276	-4.56993	-4.5171	-4.46427	-4.41144	-4.35861	-4.30577	-4.25294	-4.20011	-4.14728	-4.09445	-4.04162	-3.98878	-3.93595	-3.88312	-3.83029	-3.77746	-3.72463	-3.6718	-3.61896	-3.56613	-3.5133	-3.46047	-3.40764	-3.35481	-3.30197	-3.24914	-3.19631	-3.14348	-3.09065	-3.03782	-2.98498	-2.93215	-2.87932	-2.82649	-2.77366	-2.72083	-2.668	-2.61516	-2.56233	-2.5095	-2.45667	-2.40384
-4.99259	-4.93975	-4.88692	-4.83409	-4.78126	-4.72843	-4.6756	-4.62276	-4.56993	-4.5171	-4.46427	-4.41144	-4.35861	-4.30577	-4.25294	-4.20011	-4.14728	-4.09445	-4.04162	-3.98878	-3.93595	-3.88312	-3.83029	-3.77746	-3.72463	-3.6718	-3.61896	-3.56613	-3.5133	-3.46047	-3.40764	-3.35481	-3.30197	-3.24914	-3.19631	-3.14348	-3.09065	-3.03782	-2.98498	-2.93215	-2.87932	-2.82649	-2.77366	-2.72083	-2.668	-2.61516	-2.56233	-2.5095	-2.45667	-2.40384
-4.99259	-4.93975	-4.88692	-4.83409	-4.78126	-4.72843	-4.6756	-4.62276	-4.56993	-4.5171	-4.46427	-4.41144	-4.35861	-4.30577	-4.25294	-4.20011	-4.14728	-4.09445	-4.04162	-3.98878	-3.93595	-3.88312	-3.83029	-3.77746	-3.72463	-3.6718	-3.61896	-3.56613	-3.5133	-3.46047	-3.40764	-3.35481	-3.30197	-3.24914	-3.19631	-3.14348	-3.09065	-3.03782	-2.98498	-2.93215	-2.87932	-2.82649	-2.77366	-2.72083	-2.668	-2.61516	-2.56233	-2.5095	-2.45667	-2.40384
-4.99259	-4.93975	-4.88692	-4.83409	-4.78126	-4.72843	-4.6756	-4.62276	-4.56993	-4.5171	-4.46427	-4.41144	-4.35861	-4.30577	-4.25294	-4.20011	-4.14728	-4.09445	-4.04162	-3.98878	-3.93595	-3.88312	-3.83029	-3.77746	-3.72463	-3.6718	-3.61896	-3.56613	-3.5133	-3.46047	-3.40764	-3.35481	-3.30197	-3.24914	-3.19631	-3.14348	-3.09065	-3.03782	-2.98498	-2.93215	-2.87932	-2.82649	-2.77366	-2.72083	-2.668	-2.61516	-2.56233	-2.5095	-2.45667	-2.40384
-4.99259	-4.93975	-4.88692	-4.83409	-4.78126	-4.72843	-4.6756	-4.62276	-4.56993	-4.5171	-4.46427	-4.41144	-4.35861	-4.30577	-4.25294	-4.20011	-4.14728	-4.09445	-4.04162	-3.98878	-3.93595	-3.88312	-3.83029	-3.77746	-3.72463	-3.6718	-3.61896	-3.56613	-3.5133	-3.46047	-3.40764	-3.35481	-3.30197	-3.24914	-3.19631	-3.14348	-3.09065	-3.03782	-2.98498	-2.93215	-2.87932	-2.82649	-2.77366	-2.72083	-2.668	-2.61516	-2.56233	-2.5095	-2.45667	-2.40384
-4.99259	-4.93975	-4.88692	-4.83409	-4.78126	-4.72843	-4.6756	-4.62276	-4.56993	-4.5171	-4.46427	-4.41144	-4.35861	-4.30577	-4.25294	-4.20011	-4.14728	-4.09445	-4.04162	-3.98878	-3.93595	-3.88312	-3.83029	-3.77746	-3.72463	-3.6718	-3.61896	-3.56613	-3.5133	-3.46047	-3.40764	-3.35481	-3.30197	-3.24914	-3.19631	-3.14348	-3.09065	-3.03782	-2.98498	-2.93215	-2.87932	-2.82649	-2.77366	-2.72083	-2.668	-2.61516	-2.56233	-2.5095	-2.45667	-2.40384
-4.99259	-4.93975	-4.88692	-4.83409	-4.78126	-4.72843	-4.6756	-4.62276	-4.56993	-4.5171	-4.46427	-4.41144	-4.35861	-4.30577	-4.25294	-4.20011	-4.14728	-4.09445	-4.04162	-3.98878	-3.93595	-3.88312	-3.83029	-3.77746	-3.72463	-3.6718	-3.61896	-3.56613	-3.5133	-3.46047	-3.40764	-3.35481	-3.30197	-3.24914	-3.19631	-3.14348	-3.09065	-3.03782	-2.98498	-2.93215	-2.87932	-2.82649	-2.77366	-2.72083	-2.668	-2.61516	-2.56233	-2.5095	-2.45667	-2.40384
-4.99259	-4.93975	-4.88692	-4.83409	-4.78126	-4.72843	-4.6756	-4.62276	-4.56993	-4.5171	-4.46427	-4.41144	-4.35861	-4.30577	-4.25294	-4.20011	-4.14728	-4.09445	-4.04162	-3.98878	-3.93595	-3.88312	-3.83029	-3.77746	-3.72463	-3.6718	-3.61896	-3.56613	-3.5133	-3.46047	-3.40764	-3.35481	-3.30197	-3.24914	-3.19631	-3.14348	-3.09065	-3.03782	-2.98498	-2.93215	-2.87932	-2.82649	-2.77366	-2.72083	-2.668	-2.61516	-2.56233	-2.5095	-2.45667	-2.40384
-4.99259	-4.93975	-4.88692	-4.83409	-4.78126	-4.72843	-4.6756	-4.62276	-4.56993	-4.5171	-4.46427	-4.41144	-4.35861	-4.30577	-4.25294	-4.20011	-4.14728	-4.09445	-4.04162	-3.98878	-3.93595	-3.88312	-3.83029	-3.77746	-3.72463	-3.6718	-3.61896	-3.56613	-3.5133	-3.46047	-3.40764	-3.35481	-3.30197	-3.24914	-3.19631	-3.14348	-3.09065	-3.03782	-2.98498	-2.93215	-2.87932	-2.82649	-2.77366	-2.72083	-2.668	-2.61516	-2.56233	-2.5095	-2.45667	-2.40384
-4.99259	-4.93975	-4.88692	-4.83409	-4.78126	-4.72843	-4.6756	-4.62276	-4.56993	-4.5171	-4.46427	-4.41144	-4.35861	-4.30577	-4.25294	-4.20011	-4.14728	-4.09445	-4.04162	-3.98878	-3.93595	-3.88312	-3.83029	-3.77746	-3.72463	-3.6718	-3.61896	-3.56613	-3.5133	-3.46047	-3.40764	-3.35481	-3.30197	-3.24914	-3.19631	-3.14348	-3.09065	-3.03782	-2.98498	-2.93215	-2.87932	-2.82649	-2.77366	-2.72083	-2.668	-2.61516	-2.56233	-2.5095	-2.45667	-2.40384
-4.99259	-4.93975	-4.88692	-4.83409	-4.78126	-4.72843	-4.6756	-4.62276	-4.56993	-4.5171	-4.46427	-4.41144	-4.35861	-4.30577	-4.25294	-4.20011	-4.14728	-4.09445	-4.04162	-3.98878	-3.93595	-3.88312	-3.83029	-3.77746	-3.72463	-3.6718	-3.61896	-3.56613	-3.5133	-3.46047	-3.40764	-3.35481	-3.30197	-3.24914	-3.19631	-3.14348	-3.09065	-3.03782	-2.98498	-2.93215	-2.87932	-2.82649	-2.77366	-2.72083	-2.668	-2.61516	-2.56233	-2.5095	-2.45667	-2.40384
-4.99259	-4.93975	-4.88692	-4.83409	-4.78126	-4.72843	-4.6756	-4.62276	-4.56993	-4.5171	-4.46427	-4.41144	-4.35861	-4.30577	-4.25294	-4.20011	-4.14728	-4.09445	-4.04162	-3.98878	-3.93595	-3.88312	-3.83029	-3.77746	-3.72463	-3.6718	-3.61896	-3.56613	-3.5133	-3.46047	-3.40764	-3.35481	-3.30197	-3.24914	-3.19631	-3.14348	-3.09065	-3.03782	-2.98498	-2.93215	-2.87932	-2.82649	-2.77366	-2.72083	-2.668	-2.61516	-2.56233	-2.5095	-2.45667	-2.40384
-4.99259	-4.93975	-4.88692	-4.83409	-4.78126	-4.72843	-4.6756	-4.62276	-4.56993	-4.5171	-4.46427	-4.41144	-4.35861	-4.30577	-4.25294	-4.20011	-4.14728	-4.09445	-4.04162	-3.98878	-3.93595	-3.88312	-3.83029	-3.77746	-3.72463	-3.6718	-3.61896	-3.56613	-3.5133	-3.46047	-3.40764	-3.35481	-3.30197	-3.24914	-3.19631	-3.14348	-3.09065	-3.03782	-2.98498	-2.93215	-2.87932	-2.82649	-2.77366	-2.72083	-2.668	-2.61516	-2.56233	-2.5095	-2.45667	-2.40384
-4.99259	-4.93975	-4.88692	-4.83409	-4.78126	-4.72843	-4.6756	-4.62276	-4.56993	-4.5171	-4.46427	-4.41144	-4.35861	-4.30577	-4.25294	-4.20011	-4.14728	-4.09445	-4.04162	-3.98878	-3.93595	-3.88312	-3.83029	-3.77746	-3.72463	-3.6718	-3.61896	-3.56613	-3.5133	-3.46047	-3.40764	-3.35481	-3.30197	-3.24914	-3.19631	-3.14348	-3.09065	-3.03782	-2.98498	-2.93215	-2.87932	-2.82649	-2.77366	-2.72083	-2.668	-2.61516	-2.56233	-2.5095	-2.45667	-2.40384
-4.99259	-4.93975	-4.88692	-4.83409	-4.78126	-4.72843	-4.6756	-4.62276	-4.56993	-4.5171	-4.46427	-4.41144	-4.35861	-4.30577	-4.25294	-4.20011	-4.14728	-4.09445	-4.04162	-3.98878	-3.93595	-3.88312	-3.83029	-3.77746	-3.72463	-3.6718	-3.61896	-3.56613	-3.5133	-3.46047	-3.40764	-3.35481	-3.30197	-3.24914	-3.19631	-3.14348	-3.09065	-3.03782	-2.98498	-2.93215	-2.87932	-2.82649	-2.77366	-2.72083	-2.668	-2.61516	-2.56233	-2.5095	-2.45667	-2.40384
-4.99259	-4.93975	-4.88692	-4.83409	-4.78126	-4.72843	-4.6756	-4.62276	-4.56993	-4.5171	-4.46427	-4.41144	-4.35861	-4.30577	-4.25294	-4.20011	-4.14728	-4.09445	-4.04162	-3.98878	-3.93595	-3.88312	-3.83029	-3.77746	-3.72463	-3.6718	-3.61896	-3.56613	-3.5133	-3.46047	-3.40764	-3.35481	-3.30197	-3.24914	-3.19631	-3.14348	-3.09065	-3.03782	-2.98498	-2.93215	-2.87932	-2.82649	-2.77366	-2.72083	-2.668	-2.61516	-2.56233	-2.5095	-2.45667	-2.40384
-4.99259	-4.93975	-4.88692	-4.83409	-4.78126	-4.72843	-4.6756	-4.62276	-4.56993	-4.5171	-4.46427	-4.41144	-4.35861	-4.30577	-4.25294	-4.20011	-4.14728	-4.09445	-4.04162	-3.98878	-3.93595	-3.88312	-3.83029	-3.77746	-3.72463	-3.6718	-3.61896	-3.56613	-3.5133	-3.46047	-3.40764	-3.35481	-3.30197	-3.24914	-3.19631	-3.14348	-3.09065	-3.03782	-2.98498	-2.93215	-2.87932	-2.82649	-2.77366	-2.72083	-2.668	-2.61516	-2.56233	-2.5095	-2.45667	-2.40384
-4.99259	-4.93975	-4.88692	-4.83409	-4.78126	-4.72843	-4.6756	-4.62276	-4.56993	-4.5171	-4.46427	-4.41144	-4.35861	-4.30577	-4.25294	-4.20011	-4.14728	-4.09445	-4.04162	-3.98878	-3.93595	-3.88312	-3.83029	-3.77746	-3.72463	-3.6718	-3.61896	-3.56613	-3.5133	-3.46047	-3.40764	-3.35481	-3.30197	-3.24914	-3.19631	-3.14348	-3.09065	-3.03782	-2.98498	-2.93215	-2.87932	-2.82649	-2.77366	-2.72083	-2.668	-2.61516	-2.56233	-2.5095	-2.45667	-2.40384
-4.99259	-4.93975	-4.88692	-4.83409	-4.78126	-4.72843	-4.6756	-4.62276	-4.56993	-4.5171	-4.46427	-4.41144	-4.35861	-4.30577	-4.25294	-4.20011	-4.14728	-4.09445	-4.04162	-3.98878	-3.93595	-3.88312	-3.83029	-3.77746	-3.72463	-3.6718	-3.61896	-3.56613	-3.5133	-3.46047	-3.40764	-3.35481	-3.30197	-3.24914	-3.19631	-3.14348	-3.09065	-3.03782	-2.98498	-2.93215	-2.87932	-2.82649	-2.77366	-2.72083	-2.668	-2.61516	-2.56233	-2.5095	-2.45667	-2.40384
-4.99259	-4.93975	-4.88692	-4.83409	-4.78126	-4.72843	-4.6756	-4.62276	-4.56993	-4.5171	-4.46427	-4.41144	-4.35861	-4.30577	-4.25294	-4.20011	-4.14728	-4.09445	-4.04162	-3.98878	-3.93595	-3.88312	-3.83029	-3.77746	-3.72463	-3.6718	-3.61896	-3.56613	-3.5133	-3.46047	-3.40764	-3.35481	-3.30197	-3.24914	-3.19631	-3.14348	-3.09065	-3.03782	-2.98498	-2.93215	-2.87932	-2.82649	-2.77366	-2.72083	-2.668	-2.61516	-2.56233	-2.5095	-2.45667	-2.40384
-4.99259	-4.93975	-4.88692	-4.83409	-4.78126	-4.72843	-4.6756	-4.62276	-4.56993	-4.5171	-4.46427	-4.41144	-4.35861	-4.30577	-4.25294	-4.20011	-4.14728	-4.09445	-4.04162	-3.98878	-3.93595	-3.88312	-3.83029	-3.77746	-3.72463	-3.6718	-3.61896	-3.56613	-3.5133	-3.46047	-3.40764	-3.35481	-3.30197	-3.24914	-3.19631	-3.14348	-3.09065	-3.03782	-2.98498	-2.93215	-2.87932	-2.82649	-2.77366	-2.72083	-2.668	-2.61516	-2.56233	-2.5095	-2.45667	-2.40384
-4.99259	-4.93975	-4.88692	-4.83409	-4.78126	-4.72843	-4.6756	-4.62276	-4.56993	-4.5171	-4.46427	-4.41144	-4.35861	-4.30577	-4.25294	-4.20011	-4.14728	-4.09445	-4.04162	-3.98878	-3.93595	-3.88312	-3.83029	-3.77746	-3.72463	-3.6718	-3.61896	-3.56613	-3.5133	-3.46047	-3.40764	-3.35481	-3.30197	-3.24914	-3.19631	-3.14348	-3.09065	-3.03782	-2.98498	-2.93215	-2.87932	-2.82649	-2.77366	-2.72083	-2.668	-2.61516	-2.56233	-2.5095	-2.45667	-2.40384
-4.99259	-4.93975	-4.88692	-4.83409	-4.78126	-4.72843	-4.6756	-4.62276	-4.56993	-4.5171	-4.46427	-4.41144	-4.35861	-4.30577	-4.25294	-4.20011	-4.14728	-4.09445	-4.04162	-3.98878	-3.93595	-3.88312	-3.83029	-3.77746	-3.72463	-3.6718	-3.61896	-3.56613	-3.5133	-3.46047	-3.40764	-3.35481	-3.30197	-3.24914	-3.19631	-3.14348	-3.09065	-3.03782	-2.98498	-2.93215	-2.87932	-2.82649	-2.77366	-2.72083	-2.668	-2.61516	-2.56233	-2.5095	-2.45667	-2.40384
-4.99259	-4.93975	-4.88692	-4.83409	-4.78126	-4.72843	-4.6756	-4.62276	-4.56993	-4.5171	-4.46427	-4.41144	-4.35861	-4.30577	-4.25294	-4.20011	-4.14728	-4.09445	-4.04162	-3.98878	-3.93595	-3.88312	-3.83029	-3.77746	-3.72463	-3.6718	-3.61896	-3.56613	-3.5133	-3.46047	-3.40764	-3.35481	-3.30197	-3.24914	-3.19631	-3.14348	-3.09065	-3.03782	-2.98498	-2.93215	-2.87932	-2.82649	-2.77366	-2.72083	-2.668	-2.61516	-2.56233	-2.5095	-2.45667	-2.40384
-4.99259	-4.93975	-4.88692	-4.83409	-4.78126	-4.72843	-4.6756	-4.62276	-4.56993	-4.5171	-4.46427	-4.41144	-4.35861	-4.30577	-4.25294	-4.20011	-4.14728	-4.09445	-4.04162	-3.98878	-3.93595	-3.88312	-3.83029	-3.77746	-3.72463	-3.6718	-3.61896	-3.56613	-3.5133	-3.46047	-3.40764	-3.35481	-3.30197	-3.24914	-3.19631	-3.14348	-3.09065	-3.03782	-2.98498	-2.93215	-2.87932	-2.82649	-2.77366	-2.72083	-2.668	-2.61516	-2.56233	-2.5095	-2.45667	-2.40384
-4.99259	-4.93975	-4.88692	-4.83409	-4.78126	-4.72843	-4.6756	-4.62276	-4.56993	-4.5171	-4.46427	-4.41144	-4.35861	-4.30577	-4.25294	-4.20011	-4.14728	-4.09445	-4.04162	-3.98878	-3.93595	-3.88312	-3.83029	-3.77746	-3.72463	-3.6718	-3.61896	-3.56613	-3.5133	-3.46047	-3.40764	-3.35481	-3.30197	-3.24914	-3.19631	-3.14348	-3.09065	-3.03782	-2.98498	-2.93215	-2.87932	-2.82649	-2.77366	-2.72083	-2.668	-2.61516	-2.56233	-2.5095	-2.45667	-2.40384
-4.99259	-4.93975	-4.88692	-4.83409	-4.78126	-4.72843	-4.6756	-4.62276	-4.56993	-4.5171	-4.46427	-4.41144	-4.35861	-4.30577	-4.25294	-4.20011	-4.14728	-4.09445	-4.04162	-3.98878	-3.93595	-3.88312	-3.83029	-3.77746	-3.72463	-3.6718	-3.61896	-3.56613	-3.5133	-3.46047	-3.40764	-3.35481	-3.30197	-3.24914	-3.19631	-3.14348	-3.09065	-3.03782	-2.98498	-2.93215	-2.87932	-2.82649	-2.77366	-2.72083	-2.668	-2.61516	-2.56233	-2.5095	-2.45667	-2.40384
-4.99259	-4.93975	-4.88692	-4.83409	-4.78126	-4.72843	-4.6756	-4.62276	-4.56993	-4.5171	-4.46427	-4.41144	-4.35861	-4.30577	-4.25294	-4.20011	-4.14728	-4.09445	-4.04162	-3.98878	-3.93595	-3.88312	-3.83029	-3.77746	-3.72463	-3.6718	-3.61896	-3.56613	-3.5133	-3.46047	-3.40764	-3.35481	-3.30197	-3.24914	-3.19631	-3.14348	-3.09065	-3.03782	-2.98498	-2.93215	-2.87932	-2.82649	-2.77366	-2.72083	-2.668	-2.61516	-2.56233	-2.5095	-2.45667	-2.40384
-4.99259	-4.93975	-4.88692	-4.83409	-4.78126	-4.72843	-4.6756	-4.62276	-4.56993	-4.5171	-4.46427	-4.41144	-4.35861	-4.30577	-4.25294	-4.20011	-4.14728	-4.09445	-4.04162	-3.98878	-3.93595	-3.88312	-3.83029	-3.77746	-3.72463	-3.6718	-3.61896	-3.56613	-3.5133	-3.46047	-3.40764	-3.35481	-3.30197	-3.24914	-3.19631	-3.14348	-3.09065	-3.03782	-2.98498	-2.93215	-2.87932	-2.82649	-2.77366	-2.72083	-2.668	-2.61516	-2.56233	-2.5095	-2.45667	-2.40384
-4.99259	-4.93975	-4.88692	-4.83409	-4.78126	-4.72843	-4.6756	-4.62276	-4.56993	-4.5171	-4.46427	-4.41144	-4.35861	-4.30577	-4.25294	-4.20011	-4.14728	-4.09445	-4.04162	-3.98878	-3.93595	-3.88312	-3.83029	-3.77746	-3.72463	-3.6718	-3.61896	-3.56613	-3.5133	-3.46047	-3.40764	-3.35481	-3.30197	-3.24914	-3.19631	-3.14348	-3.09065	-3.03782	-2.98498	-2.93215	-2.87932	-2.82649	-2.77366	-2.72083	-2.668	-2.61516	-2.56233	-2.5095	-2.45667	-2.40384
-4.99259	-4.93975	-4.88692	-4.83409	-4.78126	-4.72843	-4.6756	-4.62276	-4.56993	-4.5171	-4.46427	-4.41144	-4.35861	-4.30577	-4.25294	-4.20011	-4.14728	-4.09445	-4.04162	-3.98878	-3.93595	-3.88312	-3.83029	-3.77746	-3.72463	-3.6718	-3.61896	-3.56613	-3.5133	-3.46047	-3.40764	-3.35481	-3.30197	-3.24914	-3.19631	-3.14348	-3.09065	-3.03782	-2.98498	-2.93215	-2.87932	-2.82649	-2.77366	-2.72083	-2.668	-2.61516	-2.56233	-2.5095	-2.45667	-2.40384
-4.99259	-4.93975	-4.88692	-4.83409	-4.78126	-4.72843	-4.6756	-4.62276	-4.56993	-4.5171	-4.46427	-4.41144	-4.35861	-4.30577	-4.25294	-4.20011	-4.14728	-4.09445	-4.04162	-3.98878	-3.93595	-3.88312	-3.83029	-3.77746	-3.72463	-3.6718	-3.61896	-3.56613	-3.5133	-3.46047	-3.40764	-3.35481	-3.30197	-3.24914	-3.19631	-3.14348	-3.09065	-3.03782	-2.98498	-2.93215	-2.87932	-2.82649	-2.77366	-2.72083	-2.668	-2.61516	-2.56233	-2.5095	-2.45667	-2.40384
-4.99259	-4.93975	-4.88692	-4.83409	-4.78126	-4.72843	-4.6756	-4.62276	-4.56993	-4.5171	-4.46427	-4.41144	-4.35861	-4.30577	-4.25294	-4.20011	-4.14728	-4.09445	-4.04162	-3.98878	-3.93595	-3.88312	-3.83029	-3.77746	-3.72463	-3.6718	-3.61896	-3.56613	-3.5133	-3.46047	-3.40764	-3.35481	-3.30197	-3.24914	-3.19631	-3.14348	-3.09065	-3.03782	-2.98498	-2.93215	-2.87932	-2.82649	-2.77366	-2.72083	-2.668	-2.61516	-2.56233	-2.5095	-2.45667	-2.40384
-4.99259	-4.93975	-4.88692	-4.83409	-4.78126	-4.72843	-4.6756	-4.62276	-4.56993	-4.5171	-4.46427	-4.41144	-4.35861	-4.30577	-4.25294	-4.20011	-4.14728	-4.09445	-4.04162	-3.98878	-3.93595	-3.88312	-3.83029	-3.77746	-3.72463	-3.6718	-3.61896	-3.56613	-3.5133	-3.46047	-3.40764	-3.35481	-3.30197	-3.24914	-3.19631	-3.14348	-3.09065	-3.03782	-2.98498	-2.93215	-2.87932	-2.82649	-2.77366	-2.72083	-2.668	-2.61516	-2.56233	-2.5095	-2.45667	-2.40384
-4.99259	-4.93975	-4.88692	-4.83409	-4.78126	-4.72843	-4.6756	-4.62276	-4.56993	-4.5171	-4.46427	-4.41144	-4.35861	-4.30577	-4.25294	-4.20011	-4.14728	-4.09445	-4.04162	-3.98878	-3.93595	-3.88312	-3.83029	-3.77746	-3.72463	-3.6718	-3.61896	-3.56613	-3.5133	-3.46047	-3.40764	-3.35481	-3.30197	-3.24914	-3.19631	-3.14348	-3.09065	-3.03782	-2.98498	-2.93215	-2.87932	-2.82649	-2.77366	-2.72083	-2.668	-2.61516	-2.56233	-2.5095	-2.45667	-2.40384
-4.99259	-4.93975	-4.88692	-4.83409	-4.78126	-4.72843	-4.6756	-4.62276	-4.56993	-4.5171	-4.46427	-4.41144	-4.35861	-4.30577	-4.25294	-4.20011	-4.14728	-4.09445	-4.04162	-3.98878	-3.93595	-3.88312	-3.83029	-3.77746	-3.72463	-3.6718	-3.61896	-3.56613	-3.5133	-3.46047	-3.40764	-3.35481	-3.30197	-3.24914	-3.19631	-3.14348	-3.09065	-3.03782	-2.98498	-2.93215	-2.87932	-2.82649	-2.77366	-2.72083	-2.668	-2.61516	-2.56233	-2.5095	-2.45667	-2.40384
-4.99259	-4.93975	-4.88692	-4.83409	-4.78126	-4.72843	-4.6756	-4.62276	-4.56993	-4.5171	-4.46427	-4.41144	-4.35861	-4.30577	-4.25294	-4.20011	-4.14728	-4.09445	-4.04162	-3.98878	-3.93595	-3.88312	-3.83029	-3.77746	-3.72463	-3.6718	-3.61896	-3.56613	-3.5133	-3.46047	-3.40764	-3.35481	-3.30197	-3.24914	-3.19631	-3.14348	-3.09065	-3.03782	-2.98498	-2.93215	-2.87932	-2.82649	-2.77366	-2.72083	-2.668	-2.61516	-2.56233	-2.5095	-2.45667	-2.40384
-4.99259	-4.93975	-4.88692	-4.83409	-4.78126	-4.72843	-4.6756	-4.62276	-4.56993	-4.5171	-4.46427	-4.41144	-4.35861	-4.30577	-4.25294	-4.20011	-4.14728	-4.09445	-4.04162	-3.98878	-3.93595	-3.88312	-3.83029	-3.77746	-3.72463	-3.6718	-3.61896	-3.56613	-3.5133	-3.46047	-3.40764	-3.35481	-3.30197	-3.24914	-3.19631	-3.14348	-3.09065	-3.03782	-2.98498	-2.93215	-2.87932	-2.82649	-2.77366	-2.72083	-2.668	-2.61516	-2.56233	-2.5095	-2.45667	-2.40384
-4.99259	-4.93975	-4.88692	-4.83409	-4.78126	-4.72843	-4.6756	-4.62276	-4.56993	-4.5171	-4.46427	-4.41144	-4.35861	-4.30577	-4.25294	-4.20011	-4.14728	-4.09445	-4.04162	-3.98878	-3.93595	-3.88312	-3.83029	-3.77746	-3.72463	-3.6718	-3.61896	-3.56613	-3.5133	-3.46047	-3.40764	-3.35481	-3.30197	-3.24914	-3.19631	-3.14348	-3.09065	-3.03782	-2.98498	-2.93215	-2.87932	-2.82649	-2.77366	-2.72083	-2.668	-2.61516	-2.56233	-2.5095	-2.45667	-2.40384
-4.99259	-4.93975	-4.88692	-4.83409	-4.78126	-4.72843	-4.6756	-4.62276	-4.56993	-4.5171	-4.46427	-4.41144	-4.35861	-4.30577	-4.25294	-4.20011	-4.14728	-4.09445	-4.04162	-3.98878	-3.93595	-3.88312	-3.83029	-3.77746	-3.72463	-3.6718	-3.61896	-3.56613	-3.5133	-3.46047	-3.40764	-3.35481	-3.30197	-3.24914	-3.19631	-3.14348	-3.09065	-3.03782	-2.98498	-2.93215	-2.87932	-2.82649	-2.77366	-2.72083	-2.668	-2.61516	-2.56233	-2.5095	-2.45667	-2.40384
-4.99259	-4.93975	-4.88692	-4.83409	-4.78126	-4.72843	-4.6756	-4.62276	-4.56993	-4.5171	-4.46427	-4.41144	-4.35861	-4.30577	-4.25294	-4.20011	-4.14728	-4.09445	-4.04162	-3.98878	-3.93595	-3.88312	-3.83029	-3.77746	-3.72463	-3.6718	-3.61896	-3.56613	-3.5133	-3.46047	-3.40764	-3.35481	-3.30197	-3.24914	-3.19631	-3.14348	-3.09065	-3.03782	-2.98498	-2.93215	-2.87932	-2.82649	-2.77366	-2.72083	-2.668	-2.61516	-2.56233	-2.5095	-2.45667	-2.40384
-4.99259	-4.93975	-4.88692	-4.83409	-4.78126	-4.72843	-4.6756	-4.62276	-4.56993	-4.5171	-4.46427	-4.41144	-4.35861	-4.30577	-4.25294	-4.20011	-4.14728	-4.09445	-4.04162	-3.98878	-3.93595	-3.88312	-3.83029	-3.77746	-3.72463	-3.6718	-3.61896	-3.56613	-3.5133	-3.46047	-3.40764	-3.35481	-3.30197	-3.24914	-3.19631	-3.14348	-3.09065	-3.03782	-2.98498	-2.93215	-2.87932	-2.82649	-2.77366	-2.72083	-2.668	-2.61516	-2.56233	-2.5095	-2.45667	-2.40384
-4.99259	-4.93975	-4.88692	-4.83409	-4.78126	-4.72843	-4.6756	-4.62276	-4.56993	-4.5171	-4.46427	-4.41144	-4.35861	-4.30577	-4.25294	-4.20011	-4.14728	-4.09445	-4.04162	-3.98878	-3.93595	-3.88312	-3.83029	-3.77746	-3.72463	-3.6718	-3.61896	-3.56613	-3.5133	-3.46047	-3.40764	-3.35481	-3.30197	-3.24914	-3.19631	-3.14348	-3.09065	-3.03782	-2.98498	-2.93215	-2.87932	-2.82649	-2.77366	-2.72083	-2.668	-2.61516	-2.56233	-2.5095	-2.45667	-2.40384
-4.99259	-4.93975	-4.88692	-4.83409	-4.78126	-4.72843	-4.6756	-4.62276	-4.56993	-4.5171	-4.46427	-4.41144	-4.35861	-4.30577	-4.25294	-4.20011	-4.14728	-4.09445	-4.04162	-3.98878	-3.93595	-3.88312	-3.83029	-3.77746	-3.72463	-3.6718	-3.61896	-3.56613	-3.5133	-3.46047	-3.40764	-3.35481	-3.30197	-3.24914	-3.19631	-3.14348	-3.09065	-3.03782	-2.98498	-2.93215	-2.87932	-2.82649	-2.77366	-2.72083	-2.668	-2.61516	-2.56233	-2.5095	-2.45667	-2.40384
-4.99259	-4.93975	-4.88692	-4.83409	-4.78126	-4.72843	-4.6756	-4.62276	-4.56993	-4.5171	-4.46427	-4.41144	-4.35861	-4.30577	-4.25294	-4.20011	-4.14728	-4.09445	-4.04162	-3.98878	-3.93595	-3.88312	-3.83029	-3.77746	-3.72463	-3.6718	-3.61896	-3.56613	-3.5133	-3.46047	-3.40764	-3.35481	-3.30197	-3.24914	-3.19631	-3.14348	-3.09065	-3.03782	-2.98498	-2.93215	-2.87932	-2.82649	-2.77366	-2.72083	-2.668	-2.61516	-2.56233	-2.5095	-2.45667	-2.40384
-4.99259	-4.93975	-4.88692	-4.83409	-4.78126	-4.72843	-4.6756	-4.62276	-4.56993	-4.5171	-4.46427	-4.41144	-4.35861	-4.30577	-4.25294	-4.20011	-4.14728	-4.09445	-4.04162	-3.98878	-3.93595	-3.88312	-3.83029	-3.77746	-3.72463	-3.6718	-3.61896	-3.56613	-3.5133	-3.46047	-3.40764	-3.35481	-3.30197	-3.24914	-3.19631	-3.14348	-3.09065	-3.03782	-2.98498	-2.93215	-2.87932	-2.82649	-2.77366	-2.72083	-2.668	-2.61516	-2.56233	-2.5095	-2.45667	-2.40384
-4.99259	-4.93975	-4.88692	-4.83409	-4.78126	-4.72843	-4.6756	-4.62276	-4.56993	-4.5171	-4.46427	-4.41144	-4.35861	-4.30577	-4.25294	-4.20011	-4.14728	-4.09445	-4.04162	-3.98878	-3.93595	-3.88312	-3.83029	-3.77746	-3.72463	-3.6718	-3.61896	-3.56613	-3.5133	-3.46047	-3.40764	-3.35481	-3.30197	-3.24914	-3.19631	-3.14348	-3.09065	-3.03782	-2.98498	-2.93215	-2.87932	-2.82649	-2.77366	-2.72083	-2.668	-2.61516	-2.56233	-2.5095	-2.45667	-2.40384
-4.99259	-4.93975	-4.88692	-4.83409	-4.78126	-4.72843	-4.6756	-4.62276	-4.56993	-4.5171	-4.46427	-4.41144	-4.35861	-4.30577	-4.25294	-4.20011	-4.14728	-4.09445	-4.04162	-3.98878	-3.93595	-3.88312	-3.83029	-3.77746	-3.72463	-3.6718	-3.61896	-3.56613	-3.5133	-3.46047	-3.40764	-3.35481	-3.30197	-3.24914	-3.19631	-3.14348	-3.09065	-3.03782	-2.98498	-2.93215	-2.87932	-2.82649	-2.77366	-2.72083	-2.668	-2.61516	-2.56233	-2.5095	-2.45667	-2.40384
-4.99259	-4.93975	-4.88692	-4.83409	-4.78126	-4.72843	-4.6756	-4.62276	-4.56993	-4.5171	-4.46427	-4.41144	-4.35861	-4.30577	-4.25294	-4.20011	-4.14728	-4.09445	-4.04162	-3.98878	-3.93595	-3.88312	-3.83029	-3.77746	-3.72463	-3.6718	-3.61896	-3.56613	-3.5133	-3.46047	-3.40764	-3.35481	-3.30197	-3.24914	-3.19631	-3.14348	-3.09065	-3.03782	-2.98498	-2.93215	-2.87932	-2.82649	-2.77366	-2.72083	-2.668	-2.61516	-2.56233	-2.5095	-2.45667	-2.40384
-4.99259	-4.93975	-4.88692	-4.83409	-4.78126	-4.72843	-4.6756	-4.62276	-4.56993	-4.5171	-4.46427	-4.41144	-4.35861	-4.30577	-4.25294	-4.20011	-4.14728	-4.09445	-4.04162	-3.98878	-3.93595	-3.88312	-3.83029	-3.77746	-3.72463	-3.6718	-3.61896	-3.56613	-3.5133	-3.46047	-3.40764	-3.35481	-3.30197	-3.24914	-3.19631	-3.14348	-3.09065	-3.03782	-2.98498	-2.93215	-2.87932	-2.82649	-2.77366	-2.72083	-2.668	-2.61516	-2.56233	-2.5095	-2.45667	-2.40384
-4.99259	-4.93975	-4.88692	-4.83409	-4.78126	-4.72843	-4.6756	-4.62276	-4.56993	-4.5171	-4.46427	-4.41144	-4.35861	-4.30577	-4.25294	-4.20011	-4.14728	-4.09445	-4.04162	-3.98878	-3.93595	-3.88312	-3.83029	-3.77746	-3.72463	-3.6718	-3.61896	-3.56613	-3.5133	-3.46047	-3.40764	-3.35481	-3.30197	-3.24914	-3.19631	-3.14348	-3.09065	-3.03782	-2.98498	-2.93215	-2.87932	-2.82649	-2.77366	-2.72083	-2.668	-2.61516	-2.56233	-2.5095	-2.45667	-2.40384
-4.99259	-4.93975	-4.88692	-4.83409	-4.78126	-4.72843	-4.6756	-4.62276	-4.56993	-4.5171	-4.46427	-4.41144	-4.35861	-4.30577	-4.25294	-4.20011	-4.14728	-4.09445	-4.04162	-3.98878	-3.93595	-3.88312	-3.83029	-3.77746	-3.72463	-3.6718	-3.61896	-3.56613	-3.5133	-3.46047	-3.40764	-3.35481	-3.30197	-3.24914	-3.19631	-3.14348	-3.09065	-3.03782	-2.98498	-2.93215	-2.87932	-2.82649	-2.77366	-2.72083	-2.668	-2.61516	-2.56233	-2.5095	-2.45667	-2.40384
-4.99259	-4.93975	-4.88692	-4.83409	-4.78126	-4.72843	-4.6756	-4.62276	-4.56993	-4.5171	-4.46427	-4.41144	-4.35861	-4.30577	-4.25294	-4.20011	-4.14728	-4.09445	-4.04162	-3.98878	-3.93595	-3.88312	-3.83029	-3.77746	-3.72463	-3.6718	-3.61896	-3.56613	-3.5133	-3.46047	-3.40764	-3.35481	-3.30197	-3.24914	-3.19631	-3.14348	-3.09065	-3.03782	-2.98498	-2.93215	-2.87932	-2.82649	-2.77366	-2.72083	-2.668	-2.61516	-2.56233	-2.5095	-2.45667	-2.40384
-4.99259	-4.93975	-4.88692	-4.83409	-4.78126	-4.72843	-4.6756	-4.62276	-4.56993	-4.5171	-4.46427	-4.41144	-4.35861	-4.30577	-4.25294	-4.20011	-4.14728	-4.09445	-4.04162	-3.98878	-3.93595	-3.88312	-3.83029	-3.77746	-3.72463	-3.6718	-3.61896	-3.56613	-3.5133	-3.46047	-3.40764	-3.35481	-3.30197	-3.24914	-3.19631	-3.14348	-3.09065	-3.03782	-2.98498	-2.93215	-2.87932	-2.82649	-2.77366	-2.72083	-2.668	-2.61516	-2.56233	-2.5095	-2.45667	-2.40384
-4.99259	-4.93975	-4.88692	-4.83409	-4.78126	-4.72843	-4.6756	-4.62276	-4.56993	-4.5171	-4.46427	-4.41144	-4.35861	-4.30577	-4.25294	-4.20011	-4.14728	-4.09445	-4.04162	-3.98878	-3.93595	-3.88312	-3.83029	-3.77746	-3.72463	-3.6718	-3.61896	-3.56613	-3.5133	-3.46047	-3.40764	-3.35481	-3.30197	-3.24914	-3.19631	-3.14348	-3.09065	-3.03782	-2.98498	-2.93215	-2.87932	-2.82649	-2.77366	-2.72083	-2.668	-2.61516	-2.56233	-2.5095	-2.45667	-2.40384
-4.99259	-4.93975	-4.88692	-4.83409	-4.78126	-4.72843	-4.6756	-4.62276	-4.56993	-4.5171	-4.46427	-4.41144	-4.35861	-4.30577	-4.25294	-4.20011	-4.14728	-4.09445	-4.04162	-3.98878	-3.93595	-3.88312	-3.83029	-3.77746	-3.72463	-3.6718	-3.61896	-3.56613	-3.5133	-3.46047	-3.40764	-3.35481	-3.30197	-3.24914	-3.19631	-3.14348	-3.09065	-3.03782	-2.98498	-2.93215	-2.87932	-2.82649	-2.77366	-2.72083	-2.668	-2.61516	-2.56233	-2.5095	-2.45667	-2.40384
-4.99259	-4.93975	-4.88692	-4.83409	-4.78126	-4.72843	-4.6756	-4.62276	-4.56993	-4.5171	-4.46427	-4.41144	-4.35861	-4.30577	-4.25294	-4.20011	-4.14728	-4.09445	-4.04162	-3.98878	-3.93595	-3.88312	-3.83029	-3.77746	-3.72463	-3.6718	-3.61896	-3.56613	-3.5133	-3.46047	-3.40764	-3.35481	-3.30197	-3.24914	-3.19631	-3.14348	-3.09065	-3.03782	-2.98498	-2.93215	-2.87932	-2.82649	-2.77366	-2.72083	-2.668	-2.61516	-2.56233	-2.5095	-2.45667	-2.40384
-4.99259	-4.93975	-4.88692	-4.83409	-4.78126	-4.72843	-4.6756	-4.62276	-4.56993	-4.5171	-4.46427	-4.41144	-4.35861	-4.30577	-4.25294	-4.20011	-4.14728	-4.09445	-4.04162	-3.98878	-3.93595	-3.88312	-3.83029	-3.77746	-3.72463	-3.6718	-3.61896	-3.56613	-3.5133	-3.46047	-3.40764	-3.35481	-3.30197	-3.24914	-3.19631	-3.14348	-3.09065	-3.03782	-2.98498	-2.93215	-2.87932	-2.82649	-2.77366	-2.72083	-2.668	-2.61516	-2.56233	-2.5095	-2.45667	-2.40384
-4.99259	-4.93975	-4.88692	-4.83409	-4.78126	-4.72843	-4.6756	-4.62276	-4.56993	-4.5171	-4.46427	-4.41144	-4.35861	-4.30577	-4.25294	-4.20011	-4.14728	-4.09445	-4.04162	-3.98878	-3.93595	-3.88312	-3.83029	-3.77746	-3.72463	-3.6718	-3.61896	-3.56613	-3.5133	-3.46047	-3.40764	-3.35481	-3.30197	-3.24914	-3.19631	-3.14348	-3.09065	-3.03782	-2.98498	-2.93215	-2.87932	-2.82649	-2.77366	-2.72083	-2.668	-2.61516	-2.56233	-2.5095	-2.45667	-2.40384
-4.99259	-4.93975	-4.88692	-4.83409	-4.78126	-4.72843	-4.6756	-4.62276	-4.56993	-4.5171	-4.46427	-4.41144	-4.35861	-4.30577	-4.25294	-4.20011	-4.14728	-4.09445	-4.04162	-3.98878	-3.93595	-3.88312	-3.83029	-3.77746	-3.72463	-3.6718	-3.61896	-3.56613	-3.5133	-3.46047	-3.40764	-3.35481	-3.30197	-3.24914	-3.19631	-3.14348	-3.09065	-3.03782	-2.98498	-2.93215	-2.87932	-2.82649	-2.77366	-2.72083	-2.668	-2.61516	-2.56233	-2.5095	-2.45667	-2.40384
-4.99259	-4.93975	-4.88692	-4.83409	-4.78126	-4.72843	-4.6756	-4.62276	-4.56993	-4.5171	-4.46427	-4.41144	-4.35861	-4.30577	-4.25294	-4.20011	-4.14728	-4.09445	-4.04162	-3.98878	-3.93595	-3.88312	-3.83029	-3.77746	-3.72463	-3.6718	-3.61896	-3.56613	-3.5133	-3.46047	-3.40764	-3.35481	-3.30197	-3.24914	-3.19631	-3.14348	-3.09065	-3.03782	-2.98498	-2.93215	-2.87932	-2.82649	-2.77366	-2.72083	-2.668	-2.61516	-2.56233	-2.5095	-2.45667	-2.40384
-4.99259	-4.93975	-4.88692	-4.83409	-4.78126	-4.72843	-4.6756	-4.62276	-4.56993	-4.5171	-4.46427	-4.41144	-4.35861	-4.30577	-4.25294	-4.20011	-4.14728	-4.09445	-4.04162	-3.98878	-3.93595	-3.88312	-3.83029	-3.77746	-3.72463	-3.6718	-3.61896	-3.56613	-3.5133	-3.46047	-3.40764	-3.35481	-3.30197	-3.24914	-3.19631	-3.14348	-3.09065	-3.03782	-2.98498	-2.93215	-2.87932	-2.82649	-2.77366	-2.72083	-2.668	-2.61516	-2.56233	-2.5095	-2.45667	-2.40384
-4.99259	-4.93975	-4.88692	-4.83409	-4.78126	-4.72843	-4.6756	-4.62276	-4.56993	-4.5171	-4.46427	-4.41144	-4.35861	-4.30577	-4.25294	-4.20011	-4.14728	-4.09445	-4.04162	-3.98878	-3.93595	-3.88312	-3.83029	-3.77746	-3.72463	-3.6718	-3.61896	-3.56613	-3.5133	-3.46047	-3.40764	-3.35481	-3.30197	-3.24914	-3.19631	-3.14348	-3.09065	-3.03782	-2.98498	-2.93215	-2.87932	-2.82649	-2.77366	-2.72083	-2.668	-2.61516	-2.56233	-2.5095	-2.45667	-2.40384
-4.99259	-4.93975	-4.88692	-4.83409	-4.78126	-4.72843	-4.6756	-4.62276	-4.56993	-4.5171	-4.46427	-4.41144	-4.35861	-4.30577	-4.25294	-4.20011	-4.14728	-4.09445	-4.04162	-3.98878	-3.93595	-3.88312	-3.83029	-3.77746	-3.72463	-3.6718	-3.61896	-3.56613	-3.5133	-3.46047	-3.40764	-3.35481	-3.30197	-3.24914	-3.19631	-3.14348	-3.09065	-3.03782	-2.98498	-2.93215	-2.87932	-2.82649	-2.77366	-2.72083	-2.668	-2.61516	-2.56233	-2.5095	-2.45667	-2.40384
-4.99259	-4.93975	-4.88692	-4.83409	-4.78126	-4.72843	-4.6756	-4.62276	-4.56993	-4.5171	-4.46427	-4.41144	-4.35861	-4.30577	-4.25294	-4.20011	-4.14728	-4.09445	-4.04162	-3.98878	-3.93595	-3.88312	-3.83029	-3.77746	-3.72463	-3.6718	-3.61896	-3.56613	-3.5133	-3.46047	-3.40764	-3.35481	-3.30197	-3.24914	-3.19631	-3.14348	-3.09065	-3.03782	-2.98498	-2.93215	-2.87932	-2.82649	-2.77366	-2.72083	-2.668	-2.61516	-2.56233	-2.5095	-2.45667	-2.40384
-4.99259	-4.93975	-4.88692	-4.83409	-4.78126	-4.72843	-4.6756	-4.62276	-4.56993	-4.5171	-4.46427	-4.41144	-4.35861	-4.30577	-4.25294	-4.20011	-4.14728	-4.09445	-4.04162	-3.98878	-3.93595	-3.88312	-3.83029	-3.77746	-3.72463	-3.6718	-3.61896	-3.56613	-3.5133	-3.46047	-3.40764	-3.35481	-3.30197	-3.24914	-3.19631	-3.14348	-3.09065	-3.03782	-2.98498	-2.93215	-2.87932	-2.82649	-2.77366	-2.72083	-2.668	-2.61516	-2.56233	-2.5095	-2.45667	-2.40384
-4.99259	-4.93975	-4.88692	-4.83409	-4.78126	-4.72843	-4.6756	-4.62276	-4.56993	-4.5171	-4.46427	-4.41144	-4.35861	-4.30577	-4.25294	-4.20011	-4.14728	-4.09445	-4.04162	-3.98878	-3.93595	-3.88312	-3.83029	-3.77746	-3.72463	-3.6718	-3.61896	-3.56613	-3.5133	-3.46047	-3.40764	-3.35481	-3.30197	-3.24914	-3.19631	-3.14348	-3.09065	-3.03782	-2.98498	-2.93215	-2.87932	-2.82649	-2.77366	-2.72083	-2.668	-2.61516	-2.56233	-2.5095	-2.45667	-2.40384
-4.99259	-4.93975	-4.88692	-4.83409	-4.78126	-4.72843	-4.6756	-4.62276	-4.56993	-4.5171	-4.46427	-4.41144	-4.35861	-4.30577	-4.25294	-4.20011	-4.14728	-4.09445	-4.04162	-3.98878	-3.93595	-3.88312	-3.83029	-3.77746	-3.72463	-3.6718	-3.61896	-3.56613	-3.5133	-3.46047	-3.40764	-3.35481	-3.30197	-3.24914	-3.19631	-3.14348	-3.09065	-3.03782	-2.98498	-2.93215	-2.87932	-2.82649	-2.77366	-2.72083	-2.668	-2.61516	-2.56233	-2.5095	-2.45667	-2.40384
-4.99259	-4.93975	-4.88692	-4.83409	-4.78126	-4.72843	-4.6756	-4.62276	-4.56993	-4.5171	-4.46427	-4.41144	-4.35861	-4.30577	-4.25294	-4.20011	-4.14728	-4.09445	-4.04162	-3.98878	-3.93595	-3.88312	-3.83029	-3.77746	-3.72463	-3.6718	-3.61896	-3.56613	-3.5133	-3.46047	-3.40764	-3.35481	-3.30197	-3.24914	-3.19631	-3.14348	-3.09065	-3.03782	-2.98498	-2.93215	-2.87932	-2.82649	-2.77366	-2.72083	-2.668	-2.61516	-2.56233	-2.5095	-2.45667	-2.40384
-4.99259	-4.93975	-4.88692	-4.83409	-4.78126	-4.72843	-4.6756	-4.62276	-4.56993	-4.5171	-4.46427	-4.41144	-4.35861	-4.30577	-4.25294	-4.20011	-4.14728	-4.09445	-4.04162	-3.98878	-3.93595	-3.88312	-3.83029	-3.77746	-3.72463	-3.6718	-3.61896	-3.56613	-3.5133	-3.46047	-3.40764	-3.35481	-3.30197	-3.24914	-3.19631	-3.14348	-3.09065	-3.03782	-2.98498	-2.93215	-2.87932	-2.82649	-2.77366	-2.72083	-2.668	-2.61516	-2.56233	-2.5095	-2.45667	-2.40384
-4.99259	-4.93975	-4.88692	-4.83409	-4.78126	-4.72843	-4.6756	-4.62276	-4.56993	-4.5171	-4.46427	-4.41144	-4.35861	-4.30577	-4.25294	-4.20011	-4.14728	-4.09445	-4.04162	-3.98878	-3.93595	-3.88312	-3.83029	-3.77746	-3.72463	-3.6718	-3.61896	-3.56613	-3.5133	-3.46047	-3.40764	-3.35481	-3.30197	-3.24914	-3.19631	-3.14348	-3.09065	-3.03782	-2.98498	-2.93215	-2.87932	-2.82649	-2.77366	-2.72083	-2.668	-2.61516	-2.56233	-2.5095	-2.45667	-2.40384
-4.99259	-4.93975	-4.88692	-4.83409	-4.78126	-4.72843	-4.6756	-4.62276	-4.56993	-4.5171	-4.46427	-4.41144	-4.35861	-4.30577	-4.25294	-4.20011	-4.14728	-4.09445	-4.04162	-3.98878	-3.93595	-3.88312	-3.83029	-3.77746	-3.72463	-3.6718	-3.61896	-3.56613	-3.5133	-3.46047	-3.40764	-3.35481	-3.30197	-3.24914	-3.19631	-3.14348	-3.09065	-3.03782	-2.98498	-2.93215	-2.87932	-2.82649	-2.77366	-2.72083	-2.668	-2.61516	-2.56233	-2.5095	-2.45667	-2.40384
-4.99259	-4.93975	-4.88692	-4.83409	-4.78126	-4.72843	-4.6756	-4.62276	-4.56993	-4.5171	-4.46427	-4.41144	-4.35861	-4.30577	-4.25294	-4.20011	-4.14728	-4.09445	-4.04162	-3.98878	-3.93595	-3.88312	-3.83029	-3.77746	-3.72463	-3.6718	-3.61896	-3.56613	-3.5133	-3.46047	-3.40764	-3.35481	-3.30197	-3.24914	-3.19631	-3.14348	-3.09065	-3.03782	-2.98498	-2.93215	-2.87932	-2.82649	-2.77366	-2.72083	-2.668	-2.61516	-2.56233	-2.5095	-2.45667	-2.40384
-4.99259	-4.93975	-4.88692	-4.83409	-4.78126	-4.72843	-4.6756	-4.62276	-4.56993	-4.5171	-4.46427	-4.41144	-4.35861	-4.30577	-4.25294	-4.20011	-4.14728	-4.09445	-4.04162	-3.98878	-3.93595	-3.88312	-3.83029	-3.77746	-3.72463	-3.6718	-3.61896	-3.56613	-3.5133	-3.46047	-3.40764	-3.35481	-3.30197	-3.24914	-3.19631	-3.14348	-3.09065	-3.03782	-2.98498	-2.93215	-2.87932	-2.82649	-2.77366	-2.72083	-2.668	-2.61516	-2.56233	-2.5095	-2.45667	-2.40384
-4.99259	-4.93975	-4.88692	-4.83409	-4.78126	-4.72843	-4.6756	-4.62276	-4.56993	-4.5171	-4.46427	-4.41144	-4.35861	-4.30577	-4.25294	-4.20011	-4.14728	-4.09445	-4.04162	-3.98878	-3.93595	-3.88312	-3.83029	-3.77746	-3.72463	-3.6718	-3.61896	-3.56613	-3.5133	-3.46047	-3.40764	-3.35481	-3.30197	-3.24914	-3.19631	-3.14348	-3.09065	-3.03782	-2.98498	-2.93215	-2.87932	-2.82649	-2.77366	-2.72083	-2.668	-2.61516	-2.56233	-2.5095	-2.45667	-2.40384
-4.99259	-4.93975	-4.88692	-4.83409	-4.78126	-4.72843	-4.6756	-4.62276	-4.56993	-4.5171	-4.46427	-4.41144	-4.35861	-4.30577	-4.25294	-4.20011	-4.14728	-4.09445	-4.04162	-3.98878	-3.93595	-3.88312	-3.83029	-3.77746	-3.72463	-3.6718	-3.61896	-3.56613	-3.5133	-3.46047	-3.40764	-3.35481	-3.30197	-3.24914	-3.19631	-3.14348	-3.09065	-3.03782	-2.98498	-2.93215	-2.87932	-2.82649	-2.77366	-2.72083	-2.668	-2.61516	-2.56233	-2.5095	-2.45667	-2.40384
-4.99259	-4.93975	-4.88692	-4.83409	-4.78126	-4.72843	-4.6756	-4.62276	-4.56993	-4.5171	-4.46427	-4.41144	-4.35861	-4.30577	-4.25294	-4.20011	-4.14728	-4.09445	-4.04162	-3.98878	-3.93595	-3.88312	-3.83029	-3.77746	-3.72463	-3.6718	-3.61896	-3.56613	-3.5133	-3.46047	-3.40764	-3.35481	-3.30197	-3.24914	-3.19631	-3.14348	-3.09065	-3.03782	-2.98498	-2.93215	-2.87932	-2.82649	-2.77366	-2.72083	-2.668	-2.61516	-2.56233	-2.5095	-2.45667	-2.40384
-4.99259	-4.93975	-4.88692	-4.83409	-4.78126	-4.72843	-4.6756	-4.62276	-4.56993	-4.5171	-4.46427	-4.41144	-4.35861	-4.30577	-4.25294	-4.20011	-4.14728	-4.09445	-4.04162	-3.98878	-3.93595	-3.88312	-3.83029	-3.77746	-3.72463	-3.6718	-3.61896	-3.56613	-3.5133	-3.46047	-3.40764	-3.35481	-3.30197	-3.24914	-3.19631	-3.14348	-3.09065	-3.03782	-2.98498	-2.93215	-2.87932	-2.82649	-2.77366	-2.72083	-2.668	-2.61516	-2.56233	-2.5095	-2.45667	-2.40384
-4.99259	-4.93975	-4.88692	-4.83409	-4.78126	-4.72843	-4.6756	-4.62276	-4.56993	-4.5171	-4.46427	-4.41144	-4.35861	-4.30577	-4.25294	-4.20011	-4.14728	-4.09445	-4.04162	-3.98878	-3.93595	-3.88312	-3.83029	-3.77746	-3.72463	-3.6718	-3.61896	-3.56613	-3.5133	-3.46047	-3.40764	-3.35481	-3.30197	-3.24914	-3.19631	-3.14348	-3.09065	-3.03782	-2.98498	-2.93215	-2.87932	-2.82649	-2.77366	-2.72083	-2.668	-2.61516	-2.56233	-2.5095	-2.45667	-2.40384
-4.99259	-4.93975	-4.88692	-4.83409	-4.78126	-4.72843	-4.6756	-4.62276	-4.56993	-4.5171	-4.46427	-4.41144	-4.35861	-4.30577	-4.25294	-4.20011	-4.14728	-4.09445	-4.04162	-3.98878	-3.93595	-3.88312	-3.83029	-3.77746	-3.72463	-3.6718	-3.61896	-3.56613	-3.5133	-3.46047	-3.40764	-3.35481	-3.30197	-3.24914	-3.19631	-3.14348	-3.09065	-3.03782	-2.98498	-2.93215	-2.87932	-2.82649	-2.77366	-2.72083	-2.668	-2.61516	-2.56233	-2.5095	-2.45667	-2.40384
-4.99259	-4.93975	-4.88692	-4.83409	-4.78126	-4.72843	-4.6756	-4.62276	-4.56993	-4.5171	-4.46427	-4.41144	-4.35861	-4.30577	-4.25294	-4.20011	-4.14728	-4.09445	-4.04162	-3.98878	-3.93595	-3.88312	-3.83029	-3.77746	-3.72463	-3.6718	-3.61896	-3.56613	-3.5133	-3.46047	-3.40764	-3.35481	-3.30197	-3.24914	-3.19631	-3.14348	-3.09065	-3.03782	-2.98498	-2.93215	-2.87932	-2.82649	-2.77366	-2.72083	-2.668	-2.61516	-2.56233	-2.5095	-2.45667	-2.40384
-4.99259	-4.93975	-4.88692	-4.83409	-4.78126	-4.72843	-4.6756	-4.62276	-4.56993	-4.5171	-4.46427	-4.41144	-4.35861	-4.30577	-4.25294	-4.20011	-4.14728	-4.09445	-4.04162	-3.98878	-3.93595	-3.88312	-3.83029	-3.77746	-3.72463	-3.6718	-3.61896	-3.56613	-3.5133	-3.46047	-3.40764	-3.35481	-3.30197	-3.24914	-3.19631	-3.14348	-3.09065	-3.03782	-2.98498	-2.93215	-2.87932	-2.82649	-2.77366	-2.72083	-2.668	-2.61516	-2.56233	-2.5095	-2.45667	-2.40384
-4.99259	-4.93975	-4.88692	-4.83409	-4.78126	-4.72843	-4.6756	-4.62276	-4.56993	-4.5171	-4.46427	-4.41144	-4.35861	-4.30577	-4.25294	-4.20011	-4.14728	-4.09445	-4.04162	-3.98878	-3.93595	-3.88312	-3.83029	-3.77746	-3.72463	-3.6718	-3.61896	-3.56613	-3.5133	-3.46047	-3.40764	-3.35481	-3.30197	-3.24914	-3.19631	-3.14348	-3.09065	-3.03782	-2.98498	-2.93215	-2.87932	-2.82649	-2.77366	-2.72083	-2.668	-2.61516	-2.56233	-2.5095	-2.45667	-2.40384
-4.99259	-4.93975	-4.88692	-4.83409	-4.78126	-4.72843	-4.6756	-4.62276	-4.56993	-4.5171	-4.46427	-4.41144	-4.35861	-4.30577	-4.25294	-4.20011	-4.14728	-4.09445	-4.04162	-3.98878	-3.93595	-3.88312	-3.83029	-3.77746	-3.72463	-3.6718	-3.61896	-3.56613	-3.5133	-3.46047	-3.40764	-3.35481	-3.30197	-3.24914	-3.19631	-3.14348	-3.09065	-3.03782	-2.98498	-2.93215	-2.87932	-2.82649	-2.77366	-2.72083	-2.668	-2.61516	-2.56233	-2.5095	-2.45667	-2.40384
-4.99259	-4.93975	-4.88692	-4.83409	-4.78126	-4.72843	-4.6756	-4.62276	-4.56993	-4.5171	-4.46427	-4.41144	-4.35861	-4.30577	-4.25294	-4.20011	-4.14728	-4.09445	-4.04162	-3.98878	-3.93595	-3.88312	-3.83029	-3.77746	-3.72463	-3.6718	-3.61896	-3.56613	-3.5133	-3.46047	-3.40764	-3.35481	-3.30197	-3.24914	-3.19631	-3.14348	-3.09065	-3.03782	-2.98498	-2.93215	-2.87932	-2.82649	-2.77366	-2.72083	-2.668	-2.61516	-2.56233	-2.5095	-2.45667	-2.40384
-4.99259	-4.93975	-4.88692	-4.83409	-4.78126	-4.72843	-4.6756	-4.62276	-4.56993	-4.5171	-4.46427	-4.41144	-4.35861	-4.30577	-4.25294	-4.20011	-4.14728	-4.09445	-4.04162	-3.98878	-3.93595	-3.88312	-3.83029	-3.77746	-3.72463	-3.6718	-3.61896	-3.56613	-3.5133	-3.46047	-3.40764	-3.35481	-3.30197	-3.24914	-3.19631	-3.14348	-3.09065	-3.03782	-2.98498	-2.93215	-2.87932	-2.82649	-2.77366	-2.72083	-2.668	-2.61516	-2.56233	-2.5095	-2.45667	-2.40384
-4.99259	-4.93975	-4.88692	-4.83409	-4.78126	-4.72843	-4.6756	-4.62276	-4.56993	-4.5171	-4.46427	-4.41144	-4.35861	-4.30577	-4.25294	-4.20011	-4.14728	-4.09445	-4.04162	-3.98878	-3.93595	-3.88312	-3.83029	-3.77746	-3.72463	-3.6718	-3.61896	-3.56613	-3.5133	-3.46047	-3.40764	-3.35481	-3.30197	-3.24914	-3.19631	-3.14348	-3.09065	-3.03782	-2.98498	-2.93215	-2.87932	-2.82649	-2.77366	-2.72083	-2.668	-2.61516	-2.56233	-2.5095	-2.45667	-2.40384
-4.99259	-4.93975	-4.88692	-4.83409	-4.78126	-4.72843	-4.6756	-4.62276	-4.56993	-4.5171	-4.46427	-4.41144	-4.35861	-4.30577	-4.25294	-4.20011	-4.14728	-4.09445	-4.04162	-3.98878	-3.93595	-3.88312	-3.83029	-3.77746	-3.72463	-3.6718	-3.61896	-3.56613	-3.5133	-3.46047	-3.40764	-3.35481	-3.30197	-3.24914	-3.19631	-3.14348	-3.09065	-3.03782	-2.98498	-2.93215	-2.87932	-2.82649	-2.77366	-2.72083	-2.668	-2.61516	-2.56233	-2.5095	-2.45667	-2.40384
-4.99259	-4.93975	-4.88692	-4.83409	-4.78126	-4.72843	-4.6756	-4.62276	-4.56993	-4.5171	-4.46427	-4.41144	-4.35861	-4.30577	-4.25294	-4.20011	-4.14728	-4.09445	-4.04162	-3.98878	-3.93595	-3.88312	-3.83029	-3.77746	-3.72463	-3.6718	-3.61896	-3.56613	-3.5133	-3.46047	-3.40764	-3.35481	-3.30197	-3.24914	-3.19631	-3.14348	-3.09065	-3.03782	-2.98498	-2.93215	-2.87932	-2.82649	-2.77366	-2.72083	-2.668	-2.61516	-2.56233	-2.5095	-2.45667	-2.40384
-4.99259	-4.93975	-4.88692	-4.83409	-4.78126	-4.72843	-4.6756	-4.62276	-4.56993	-4.5171	-4.46427	-4.41144	-4.35861	-4.30577	-4.25294	-4.20011	-4.14728	-4.09445	-4.04162	-3.98878	-3.93595	-3.88312	-3.83029	-3.77746	-3.72463	-3.6718	-3.61896	-3.56613	-3.5133	-3.46047	-3.40764	-3.35481	-3.30197	-3.24914	-3.19631	-3.14348	-3.09065	-3.03782	-2.98498	-2.93215	-2.87932	-2.82649	-2.77366	-2.72083	-2.668	-2.61516	-2.56233	-2.5095	-2.45667	-2.40384
-4.99259	-4.93975	-4.88692	-4.83409	-4.78126	-4.72843	-4.6756	-4.62276	-4.56993	-4.5171	-4.46427	-4.41144	-4.35861	-4.30577	-4.25294	-4.20011	-4.14728	-4.09445	-4.04162	-3.98878	-3.93595	-3.88312	-3.83029	-3.77746	-3.72463	-3.6718	-3.61896	-3.56613	-3.5133	-3.46047	-3.40764	-3.35481	-3.30197	-3.24914	-3.19631	-3.14348	-3.09065	-3.03782	-2.98498	-2.93215	-2.87932	-2.82649	-2.77366	-2.72083	-2.668	-2.61516	-2.56233	-2.5095	-2.45667	-2.40384
-4.99259	-4.93975	-4.88692	-4.83409	-4.78126	-4.72843	-4.6756	-4.62276	-4.56993	-4.5171	-4.46427	-4.41144	-4.35861	-4.30577	-4.25294	-4.20011	-4.14728	-4.09445	-4.04162	-3.98878	-3.93595	-3.88312	-3.83029	-3.77746	-3.72463	-3.6718	-3.61896	-3.56613	-3.5133	-3.46047	-3.40764	-3.35481	-3.30197	-3.24914	-3.19631	-3.14348	-3.09065	-3.03782	-2.98498	-2.93215	-2.87932	-2.82649	-2.77366	-2.72083	-2.668	-2.61516	-2.56233	-2.5095	-2.45667	-2.40384
-4.99259	-4.93975	-4.88692	-4.83409	-4.78126	-4.72843	-4.6756	-4.62276	-4.56993	-4.5171	-4.46427	-4.41144	-4.35861	-4.30577	-4.25294	-4.20011	-4.14728	-4.09445	-4.04162	-3.98878	-3.93595	-3.88312	-3.83029	-3.77746	-3.72463	-3.6718	-3.61896	-3.56613	-3.5133	-3.46047	-3.40764	-3.35481	-3.30197	-3.24914	-3.19631	-3.14348	-3.09065	-3.03782	-2.98498	-2.93215	-2.87932	-2.82649	-2.77366	-2.72083	-2.668	-2.61516	-2.56233	-2.5095	-2.45667	-2.40384
-4.99259	-4.93975	-4.88692	-4.83409	-4.78126	-4.72843	-4.6756	-4.62276	-4.56993	-4.5171	-4.46427	-4.41144	-4.35861	-4.30577	-4.25294	-4.20011	-4.14728	-4.09445	-4.04162	-3.98878	-3.93595	-3.88312	-3.83029	-3.77746	-3.72463	-3.6718	-3.61896	-3.56613	-3.5133	-3.46047	-3.40764	-3.35481	-3.30197	-3.24914	-3.19631	-3.14348	-3.09065	-3.03782	-2.98498	-2.93215	-2.87932	-2.82649	-2.77366	-2.72083	-2.668	-2.61516	-2.56233	-2.5095	-2.45667	-2.40384
-4.99259	-4.93975	-4.88692	-4.83409	-4.78126	-4.72843	-4.6756	-4.62276	-4.56993	-4.5171	-4.46427	-4.41144	-4.35861	-4.30577	-4.25294	-4.20011	-4.14728	-4.09445	-4.04162	-3.98878	-3.93595	-3.88312	-3.83029	-3.77746	-3.72463	-3.6718	-3.61896	-3.56613	-3.5133	-3.46047	-3.40764	-3.35481	-3.30197	-3.24914	-3.19631	-3.14348	-3.09065	-3.03782	-2.98498	-2.93215	-2.87932	-2.82649	-2.77366	-2.72083	-2.668	-2.61516	-2.56233	-2.5095	-2.45667	-2.40384
-4.99259	-4.93975	-4.88692	-4.83409	-4.78126	-4.72843	-4.6756	-4.62276	-4.56993	-4.5171	-4.46427	-4.41144	-4.35861	-4.30577	-4.25294	-4.20011	-4.14728	-4.09445	-4.04162	-3.98878	-3.93595	-3.88312	-3.83029	-3.77746	-3.72463	-3.6718	-3.61896	-3.56613	-3.5133	-3.46047	-3.40764	-3.35481	-3.30197	-3.24914	-3.19631	-3.14348	-3.09065	-3.03782	-2.98498	-2.93215	-2.87932	-2.82649	-2.77366	-2.72083	-2.668	-2.61516	-2.56233	-2.5095	-2.45667	-2.40384
-4.99259	-4.93975	-4.88692	-4.83409	-4.78126	-4.72843	-4.6756	-4.62276	-4.56993	-4.5171	-4.46427	-4.41144	-4.35861	-4.30577	-4.25294	-4.20011	-4.14728	-4.09445	-4.04162	-3.98878	-3.93595	-3.88312	-3.83029	-3.77746	-3.72463	-3.6718	-3.61896	-3.56613	-3.5133	-3.46047	-3.40764	-3.35481	-3.30197	-3.24914	-3.19631	-3.14348	-3.09065	-3.03782	-2.98498	-2.93215	-2.87932	-2.82649	-2.77366	-2.72083	-2.668	-2.61516	-2.56233	-2.5095	-2.45667	-2.40384
-4.99259	-4.93975	-4.88692	-4.83409	-4.78126	-4.72843	-4.6756	-4.62276	-4.56993	-4.5171	-4.46427	-4.41144	-4.35861	-4.30577	-4.25294	-4.20011	-4.14728	-4.09445	-4.04162	-3.98878	-3.93595	-3.88312	-3.83029	-3.77746	-3.72463	-3.6718	-3.61896	-3.56613	-3.5133	-3.46047	-3.40764	-3.35481	-3.30197	-3.24914	-3.19631	-3.14348	-3.09065	-3.03782	-2.98498	-2.93215	-2.87932	-2.82649	-2.77366	-2.72083	-2.668	-2.61516	-2.56233	-2.5095	-2.45667	-2.40384
-4.99259	-4.93975	-4.88692	-4.83409	-4.78126	-4.72843	-4.6756	-4.62276	-4.56993	-4.5171	-4.46427	-4.41144	-4.35861	-4.30577	-4.25294	-4.20011	-4.14728	-4.09445	-4.04162	-3.98878	-3.93595	-3.88312	-3.83029	-3.77746	-3.72463	-3.6718	-3.61896	-3.56613	-3.5133	-3.46047	-3.40764	-3.35481	-3.30197	-3.24914	-3.19631	-3.14348	-3.09065	-3.03782	-2.98498	-2.93215	-2.87932	-2.82649	-2.77366	-2.72083	-2.668	-2.61516	-2.56233	-2.5095	-2.45667	-2.40384
-4.99259	-4.93975	-4.88692	-4.83409	-4.78126	-4.72843	-4.6756	-4.62276	-4.56993	-4.5171	-4.46427	-4.41144	-4.35861	-4.30577	-4.25294	-4.20011	-4.14728	-4.09445	-4.04162	-3.98878	-3.93595	-3.88312	-3.83029	-3.77746	-3.72463	-3.6718	-3.61896	-3.56613	-3.5133	-3.46047	-3.40764	-3.35481	-3.30197	-3.24914	-3.19631	-3.14348	-3.09065	-3.03782	-2.98498	-2.93215	-2.87932	-2.82649	-2.77366	-2.72083	-2.668	-2.61516	-2.56233	-2.5095	-2.45667	-2.40384
-4.99259	-4.93975	-4.88692	-4.83409	-4.78126	-4.72843	-4.6756	-4.62276	-4.56993	-4.5171	-4.46427	-4.41144	-4.35861	-4.30577	-4.25294	-4.20011	-4.14728	-4.09445	-4.04162	-3.98878	-3.93595	-3.88312	-3.83029	-3.77746	-3.72463	-3.6718	-3.61896	-3.56613	-3.5133	-3.46047	-3.40764	-3.35481	-3.30197	-3.24914	-3.19631	-3.14348	-3.09065	-3.03782	-2.98498	-2.93215	-2.87932	-2.82649	-2.77366	-2.72083	-2.668	-2.61516	-2.56233	-2.5095	-2.45667	-2.40384
-4.99259	-4.93975	-4.88692	-4.83409	-4.78126	-4.72843	-4.6756	-4.62276	-4.56993	-4.5171	-4.46427	-4.41144	-4.35861	-4.30577	-4.25294	-4.20011	-4.14728	-4.09445	-4.04162	-3.98878	-3.93595	-3.88312	-3.83029	-3.77746	-3.72463	-3.6718	-3.61896	-3.56613	-3.5133	-3.46047	-3.40764	-3.35481	-3.30197	-3.24914	-3.19631	-3.14348	-3.09065	-3.03782	-2.98498	-2.93215	-2.87932	-2.82649	-2.77366	-2.72083	-2.668	-2.61516	-2.56233	-2.5095	-2.45667	-2.40384
-4.99259	-4.93975	-4.88692	-4.83409	-4.78126	-4.72843	-4.6756	-4.62276	-4.56993	-4.5171	-4.46427	-4.41144	-4.35861	-4.30577	-4.25294	-4.20011	-4.14728	-4.09445	-4.04162	-3.98878	-3.93595	-3.88312	-3.83029	-3.77746	-3.72463	-3.6718	-3.61896	-3.56613	-3.5133	-3.46047	-3.40764	-3.35481	-3.30197	-3.24914	-3.19631	-3.14348	-3.09065	-3.03782	-2.98498	-2.93215	-2.87932	-2.82649	-2.77366	-2.72083	-2.668	-2.61516	-2.56233	-2.5095	-2.45667	-2.40384
-4.99259	-4.93975	-4.88692	-4.83409	-4.78126	-4.72843	-4.6756	-4.62276	-4.56993	-4.5171	-4.46427	-4.41144	-4.35861	-4.30577	-4.25294	-4.20011	-4.14728	-4.09445	-4.04162	-3.98878	-3.93595	-3.88312	-3.83029	-3.77746	-3.72463	-3.6718	-3.61896	-3.56613	-3.5133	-3.46047	-3.40764	-3.35481	-3.30197	-3.24914	-3.19631	-3.14348	-3.09065	-3.03782	-2.98498	-2.93215	-2.87932	-2.82649	-2.77366	-2.72083	-2.668	-2.61516	-2.56233	-2.5095	-2.45667	-2.40384
-4.99259	-4.93975	-4.88692	-4.83409	-4.78126	-4.72843	-4.6756	-4.62276	-4.56993	-4.5171	-4.46427	-4.41144	-4.35861	-4.30577	-4.25294	-4.20011	-4.14728	-4.09445	-4.04162	-3.98878	-3.93595	-3.88312	-3.83029	-3.77746	-3.72463	-3.6718	-3.61896	-3.56613	-3.5133	-3.46047	-3.40764	-3.35481	-3.30197	-3.24914	-3.19631	-3.14348	-3.09065	-3.03782	-2.98498	-2.93215	-2.87932	-2.82649	-2.77366	-2.72083	-2.668	-2.61516	-2.56233	-2.5095	-2.45667	-2.40384
-4.99259	-4.93975	-4.88692	-4.83409	-4.78126	-4.72843	-4.6756	-4.62276	-4.56993	-4.5171	-4.46427	-4.41144	-4.35861	-4.30577	-4.25294	-4.20011	-4.14728	-4.09445	-4.04162	-3.98878	-3.93595	-3.88312	-3.83029	-3.77746	-3.72463	-3.6718	-3.61896	-3.56613	-3.5133	-3.46047	-3.40764	-3.35481	-3.30197	-3.24914	-3.19631	-3.14348	-3.09065	-3.03782	-2.98498	-2.93215	-2.87932	-2.82649	-2.77366	-2.72083	-2.668	-2.61516	-2.56233	-2.5095	-2.45667	-2.40384
-4.99259	-4.93975	-4.88692	-4.83409	-4.78126	-4.72843	-4.6756	-4.62276	-4.56993	-4.5171	-4.46427	-4.41144	-4.35861	-4.30577	-4.25294	-4.20011	-4.14728	-4.09445	-4.04162	-3.98878	-3.93595	-3.88312	-3.83029	-3.77746	-3.72463	-3.6718	-3.61896	-3.56613	-3.5133	-3.46047	-3.40764	-3.35481	-3.30197	-3.24914	-3.19631	-3.14348	-3.09065	-3.03782	-2.98498	-2.93215	-2.87932	-2.82649	-2.77366	-2.72083	-2.668	-2.61516	-2.56233	-2.5095	-2.45667	-2.40384
-4.99259	-4.93975	-4.88692	-4.83409	-4.78126	-4.72843	-4.6756	-4.62276	-4.56993	-4.5171	-4.46427	-4.41144	-4.35861	-4.30577	-4.25294	-4.20011	-4.14728	-4.09445	-4.04162	-3.98878	-3.93595	-3.88312	-3.83029	-3.77746	-3.72463	-3.6718	-3.61896	-3.56613	-3.5133	-3.46047	-3.40764	-3.35481	-3.30197	-3.24914	-3.19631	-3.14348	-3.09065	-3.03782	-2.98498	-2.93215	-2.87932	-2.82649	-2.77366	-2.72083	-2.668	-2.61516	-2.56233	-2.5095	-2.45667	-2.40384
-4.99259	-4.93975	-4.88692	-4.83409	-4.78126	-4.72843	-4.6756	-4.62276	-4.56993	-4.5171	-4.46427	-4.41144	-4.35861	-4.30577	-4.25294	-4.20011	-4.14728	-4.09445	-4.04162	-3.98878	-3.93595	-3.88312	-3.83029	-3.77746	-3.72463	-3.6718	-3.61896	-3.56613	-3.5133	-3.46047	-3.40764	-3.35481	-3.30197	-3.24914	-3.19631	-3.14348	-3.09065	-3.03782	-2.98498	-2.93215	-2.87932	-2.82649	-2.77366	-2.72083	-2.668	-2.61516	-2.56233	-2.5095	-2.45667	-2.40384
-4.99259	-4.93975	-4.88692	-4.83409	-4.78126	-4.72843	-4.6756	-4.62276	-4.56993	-4.5171	-4.46427	-4.41144	-4.35861	-4.30577	-4.25294	-4.20011	-4.14728	-4.09445	-4.04162	-3.98878	-3.93595	-3.88312	-3.83029	-3.77746	-3.72463	-3.6718	-3.61896	-3.56613	-3.5133	-3.46047	-3.40764	-3.35481	-3.30197	-3.24914	-3.19631	-3.14348	-3.09065	-3.03782	-2.98498	-2.93215	-2.87932	-2.82649	-2.77366	-2.72083	-2.668	-2.61516	-2.56233	-2.5095	-2.45667	-2.40384
-4.99259	-4.93975	-4.88692	-4.83409	-4.78126	-4.72843	-4.6756	-4.62276	-4.56993	-4.5171	-4.46427	-4.41144	-4.35861	-4.30577	-4.25294	-4.20011	-4.14728	-4.09445	-4.04162	-3.98878	-3.93595	-3.88312	-3.83029	-3.77746	-3.72463	-3.6718	-3.61896	-3.56613	-3.5133	-3.46047	-3.40764	-3.35481	-3.30197	-3.24914	-3.19631	-3.14348	-3.09065	-3.03782	-2.98498	-2.93215	-2.87932	-2.82649	-2.77366	-2.72083	-2.668	-2.61516	-2.56233	-2.5095	-2.45667	-2.40384
-4.99259	-4.93975	-4.88692	-4.83409	-4.78126	-4.72843	-4.6756	-4.62276	-4.56993	-4.5171	-4.46427	-4.41144	-4.35861	-4.30577	-4.25294	-4.20011	-4.14728	-4.09445	-4.04162	-3.98878	-3.93595	-3.88312	-3.83029	-3.77746	-3.72463	-3.6718	-3.61896	-3.56613	-3.5133	-3.46047	-3.40764	-3.35481	-3.30197	-3.24914	-3.19631	-3.14348	-3.09065	-3.03782	-2.98498	-2.93215	-2.87932	-2.82649	-2.77366	-2.72083	-2.668	-2.61516	-2.56233	-2.5095	-2.45667	-2.40384
-4.99259	-4.93975	-4.88692	-4.83409	-4.78126	-4.72843	-4.6756	-4.62276	-4.56993	-4.5171	-4.46427	-4.41144	-4.35861	-4.30577	-4.25294	-4.20011	-4.14728	-4.09445	-4.04162	-3.98878	-3.93595	-3.88312	-3.83029	-3.77746	-3.72463	-3.6718	-3.61896	-3.56613	-3.5133	-3.46047	-3.40764	-3.35481	-3.30197	-3.24914	-3.19631	-3.14348	-3.09065	-3.03782	-2.98498	-2.93215	-2.87932	-2.82649	-2.77366	-2.72083	-2.668	-2.61516	-2.56233	-2.5095	-2.45667	-2.40384
-4.99259	-4.93975	-4.88692	-4.83409	-4.78126	-4.72843	-4.6756	-4.62276	-4.56993	-4.5171	-4.46427	-4.41144	-4.35861	-4.30577	-4.25294	-4.20011	-4.14728	-4.09445	-4.04162	-3.98878	-3.93595	-3.88312	-3.83029	-3.77746	-3.72463	-3.6718	-3.61896	-3.56613	-3.5133	-3.46047	-3.40764	-3.35481	-3.30197	-3.24914	-3.19631	-3.14348	-3.09065	-3.03782	-2.98498	-2.93215	-2.87932	-2.82649	-2.77366	-2.72083	-2.668	-2.61516	-2.56233	-2.5095	-2.45667	-2.40384
[truncated: 140 more columns]

## Sheet: mesh_b
-4.99259	-4.99259	-4.99259	-4.99259	-4.99259	-4.99259	-4.99259	-4.99259	-4.99259	-4.99259	-4.99259	-4.99259	-4.99259	-4.99259	-4.99259	-4.99259	-4.99259	-4.99259	-4.99259	-4.99259	-4.99259	-4.99259	-4.99259	-4.99259	-4.99259	-4.99259	-4.99259	-4.99259	-4.99259	-4.99259	-4.99259	-4.99259	-4.99259	-4.99259	-4.99259	-4.99259	-4.99259	-4.99259	-4.99259	-4.99259	-4.99259	-4.99259	-4.99259	-4.99259	-4.99259	-4.99259	-4.99259	-4.99259	-4.99259	-4.99259
-4.93975	-4.93975	-4.93975	-4.93975	-4.93975	-4.93975	-4.93975	-4.93975	-4.93975	-4.93975	-4.93975	-4.93975	-4.93975	-4.93975	-4.93975	-4.93975	-4.93975	-4.93975	-4.93975	-4.93975	-4.93975	-4.93975	-4.93975	-4.93975	-4.93975	-4.93975	-4.93975	-4.93975	-4.93975	-4.93975	-4.93975	-4.93975	-4.93975	-4.93975	-4.93975	-4.93975	-4.93975	-4.93975	-4.93975	-4.93975	-4.93975	-4.93975	-4.93975	-4.93975	-4.93975	-4.93975	-4.93975	-4.93975	-4.93975	-4.93975
-4.88692	-4.88692	-4.88692	-4.88692	-4.88692	-4.88692	-4.88692	-4.88692	-4.88692	-4.88692	-4.88692	-4.88692	-4.88692	-4.88692	-4.88692	-4.88692	-4.88692	-4.88692	-4.88692	-4.88692	-4.88692	-4.88692	-4.88692	-4.88692	-4.88692	-4.88692	-4.88692	-4.88692	-4.88692	-4.88692	-4.88692	-4.88692	-4.88692	-4.88692	-4.88692	-4.88692	-4.88692	-4.88692	-4.88692	-4.88692	-4.88692	-4.88692	-4.88692	-4.88692	-4.88692	-4.88692	-4.88692	-4.88692	-4.88692	-4.88692
-4.83409	-4.83409	-4.83409	-4.83409	-4.83409	-4.83409	-4.83409	-4.83409	-4.83409	-4.83409	-4.83409	-4.83409	-4.83409	-4.83409	-4.83409	-4.83409	-4.83409	-4.83409	-4.83409	-4.83409	-4.83409	-4.83409	-4.83409	-4.83409	-4.83409	-4.83409	-4.83409	-4.83409	-4.83409	-4.83409	-4.83409	-4.83409	-4.83409	-4.83409	-4.83409	-4.83409	-4.83409	-4.83409	-4.83409	-4.83409	-4.83409	-4.83409	-4.83409	-4.83409	-4.83409	-4.83409	-4.83409	-4.83409	-4.83409	-4.83409
-4.78126	-4.78126	-4.78126	-4.78126	-4.78126	-4.78126	-4.78126	-4.78126	-4.78126	-4.78126	-4.78126	-4.78126	-4.78126	-4.78126	-4.78126	-4.78126	-4.78126	-4.78126	-4.78126	-4.78126	-4.78126	-4.78126	-4.78126	-4.78126	-4.78126	-4.78126	-4.78126	-4.78126	-4.78126	-4.78126	-4.78126	-4.78126	-4.78126	-4.78126	-4.78126	-4.78126	-4.78126	-4.78126	-4.78126	-4.78126	-4.78126	-4.78126	-4.78126	-4.78126	-4.78126	-4.78126	-4.78126	-4.78126	-4.78126	-4.78126
-4.72843	-4.72843	-4.72843	-4.72843	-4.72843	-4.72843	-4.72843	-4.72843	-4.72843	-4.72843	-4.72843	-4.72843	-4.72843	-4.72843	-4.72843	-4.72843	-4.72843	-4.72843	-4.72843	-4.72843	-4.72843	-4.72843	-4.72843	-4.72843	-4.72843	-4.72843	-4.72843	-4.72843	-4.72843	-4.72843	-4.72843	-4.72843	-4.72843	-4.72843	-4.72843	-4.72843	-4.72843	-4.72843	-4.72843	-4.72843	-4.72843	-4.72843	-4.72843	-4.72843	-4.72843	-4.72843	-4.72843	-4.72843	-4.72843	-4.72843
-4.6756	-4.6756	-4.6756	-4.6756	-4.6756	-4.6756	-4.6756	-4.6756	-4.6756	-4.6756	-4.6756	-4.6756	-4.6756	-4.6756	-4.6756	-4.6756	-4.6756	-4.6756	-4.6756	-4.6756	-4.6756	-4.6756	-4.6756	-4.6756	-4.6756	-4.6756	-4.6756	-4.6756	-4.6756	-4.6756	-4.6756	-4.6756	-4.6756	-4.6756	-4.6756	-4.6756	-4.6756	-4.6756	-4.6756	-4.6756	-4.6756	-4.6756	-4.6756	-4.6756	-4.6756	-4.6756	-4.6756	-4.6756	-4.6756	-4.6756
-4.62276	-4.62276	-4.62276	-4.62276	-4.62276	-4.62276	-4.62276	-4.62276	-4.62276	-4.62276	-4.62276	-4.62276	-4.62276	-4.62276	-4.62276	-4.62276	-4.62276	-4.62276	-4.62276	-4.62276	-4.62276	-4.62276	-4.62276	-4.62276	-4.62276	-4.62276	-4.62276	-4.62276	-4.62276	-4.62276	-4.62276	-4.62276	-4.62276	-4.62276	-4.62276	-4.62276	-4.62276	-4.62276	-4.62276	-4.62276	-4.62276	-4.62276	-4.62276	-4.62276	-4.62276	-4.62276	-4.62276	-4.62276	-4.62276	-4.62276
-4.56993	-4.56993	-4.56993	-4.56993	-4.56993	-4.56993	-4.56993	-4.56993	-4.56993	-4.56993	-4.56993	-4.56993	-4.56993	-4.56993	-4.56993	-4.56993	-4.56993	-4.56993	-4.56993	-4.56993	-4.56993	-4.56993	-4.56993	-4.56993	-4.56993	-4.56993	-4.56993	-4.56993	-4.56993	-4.56993	-4.56993	-4.56993	-4.56993	-4.56993	-4.56993	-4.56993	-4.56993	-4.56993	-4.56993	-4.56993	-4.56993	-4.56993	-4.56993	-4.56993	-4.56993	-4.56993	-4.56993	-4.56993	-4.56993	-4.56993
-4.5171	-4.5171	-4.5171	-4.5171	-4.5171	-4.5171	-4.5171	-4.5171	-4.5171	-4.5171	-4.5171	-4.5171	-4.5171	-4.5171	-4.5171	-4.5171	-4.5171	-4.5171	-4.5171	-4.5171	-4.5171	-4.5171	-4.5171	-4.5171	-4.5171	-4.5171	-4.5171	-4.5171	-4.5171	-4.5171	-4.5171	-4.5171	-4.5171	-4.5171	-4.5171	-4.5171	-4.5171	-4.5171	-4.5171	-4.5171	-4.5171	-4.5171	-4.5171	-4.5171	-4.5171	-4.5171	-4.5171	-4.5171	-4.5171	-4.5171
-4.46427	-4.46427	-4.46427	-4.46427	-4.46427	-4.46427	-4.46427	-4.46427	-4.46427	-4.46427	-4.46427	-4.46427	-4.46427	-4.46427	-4.46427	-4.46427	-4.46427	-4.46427	-4.46427	-4.46427	-4.46427	-4.46427	-4.46427	-4.46427	-4.46427	-4.46427	-4.46427	-4.46427	-4.46427	-4.46427	-4.46427	-4.46427	-4.46427	-4.46427	-4.46427	-4.46427	-4.46427	-4.46427	-4.46427	-4.46427	-4.46427	-4.46427	-4.46427	-4.46427	-4.46427	-4.46427	-4.46427	-4.46427	-4.46427	-4.46427
-4.41144	-4.41144	-4.41144	-4.41144	-4.41144	-4.41144	-4.41144	-4.41144	-4.41144	-4.41144	-4.41144	-4.41144	-4.41144	-4.41144	-4.41144	-4.41144	-4.41144	-4.41144	-4.41144	-4.41144	-4.41144	-4.41144	-4.41144	-4.41144	-4.41144	-4.41144	-4.41144	-4.41144	-4.41144	-4.41144	-4.41144	-4.41144	-4.41144	-4.41144	-4.41144	-4.41144	-4.41144	-4.41144	-4.41144	-4.41144	-4.41144	-4.41144	-4.41144	-4.41144	-4.41144	-4.41144	-4.41144	-4.41144	-4.41144	-4.41144
-4.35861	-4.35861	-4.35861	-4.35861	-4.35861	-4.35861	-4.35861	-4.35861	-4.35861	-4.35861	-4.35861	-4.35861	-4.35861	-4.35861	-4.35861	-4.35861	-4.35861	-4.35861	-4.35861	-4.35861	-4.35861	-4.35861	-4.35861	-4.35861	-4.35861	-4.35861	-4.35861	-4.35861	-4.35861	-4.35861	-4.35861	-4.35861	-4.35861	-4.35861	-4.35861	-4.35861	-4.35861	-4.35861	-4.35861	-4.35861	-4.35861	-4.35861	-4.35861	-4.35861	-4.35861	-4.35861	-4.35861	-4.35861	-4.35861	-4.35861
-4.30577	-4.30577	-4.30577	-4.30577	-4.30577	-4.30577	-4.30577	-4.30577	-4.30577	-4.30577	-4.30577	-4.30577	-4.30577	-4.30577	-4.30577	-4.30577	-4.30577	-4.30577	-4.30577	-4.30577	-4.30577	-4.30577	-4.30577	-4.30577	-4.30577	-4.30577	-4.30577	-4.30577	-4.30577	-4.30577	-4.30577	-4.30577	-4.30577	-4.30577	-4.30577	-4.30577	-4.30577	-4.30577	-4.30577	-4.30577	-4.30577	-4.30577	-4.30577	-4.30577	-4.30577	-4.30577	-4.30577	-4.30577	-4.30577	-4.30577
-4.25294	-4.25294	-4.25294	-4.25294	-4.25294	-4.25294	-4.25294	-4.25294	-4.25294	-4.25294	-4.25294	-4.25294	-4.25294	-4.25294	-4.25294	-4.25294	-4.25294	-4.25294	-4.25294	-4.25294	-4.25294	-4.25294	-4.25294	-4.25294	-4.25294	-4.25294	-4.25294	-4.25294	-4.25294	-4.25294	-4.25294	-4.25294	-4.25294	-4.25294	-4.25294	-4.25294	-4.25294	-4.25294	-4.25294	-4.25294	-4.25294	-4.25294	-4.25294	-4.25294	-4.25294	-4.25294	-4.25294	-4.25294	-4.25294	-4.25294
-4.20011	-4.20011	-4.20011	-4.20011	-4.20011	-4.20011	-4.20011	-4.20011	-4.20011	-4.20011	-4.20011	-4.20011	-4.20011	-4.20011	-4.20011	-4.20011	-4.20011	-4.20011	-4.20011	-4.20011	-4.20011	-4.20011	-4.20011	-4.20011	-4.20011	-4.20011	-4.20011	-4.20011	-4.20011	-4.20011	-4.20011	-4.20011	-4.20011	-4.20011	-4.20011	-4.20011	-4.20011	-4.20011	-4.20011	-4.20011	-4.20011	-4.20011	-4.20011	-4.20011	-4.20011	-4.20011	-4.20011	-4.20011	-4.20011	-4.20011
-4.14728	-4.14728	-4.14728	-4.14728	-4.14728	-4.14728	-4.14728	-4.14728	-4.14728	-4.14728	-4.14728	-4.14728	-4.14728	-4.14728	-4.14728	-4.14728	-4.14728	-4.14728	-4.14728	-4.14728	-4.14728	-4.14728	-4.14728	-4.14728	-4.14728	-4.14728	-4.14728	-4.14728	-4.14728	-4.14728	-4.14728	-4.14728	-4.14728	-4.14728	-4.14728	-4.14728	-4.14728	-4.14728	-4.14728	-4.14728	-4.14728	-4.14728	-4.14728	-4.14728	-4.14728	-4.14728	-4.14728	-4.14728	-4.14728	-4.14728
-4.09445	-4.09445	-4.09445	-4.09445	-4.09445	-4.09445	-4.09445	-4.09445	-4.09445	-4.09445	-4.09445	-4.09445	-4.09445	-4.09445	-4.09445	-4.09445	-4.09445	-4.09445	-4.09445	-4.09445	-4.09445	-4.09445	-4.09445	-4.09445	-4.09445	-4.09445	-4.09445	-4.09445	-4.09445	-4.09445	-4.09445	-4.09445	-4.09445	-4.09445	-4.09445	-4.09445	-4.09445	-4.09445	-4.09445	-4.09445	-4.09445	-4.09445	-4.09445	-4.09445	-4.09445	-4.09445	-4.09445	-4.09445	-4.09445	-4.09445
-4.04162	-4.04162	-4.04162	-4.04162	-4.04162	-4.04162	-4.04162	-4.04162	-4.04162	-4.04162	-4.04162	-4.04162	-4.04162	-4.04162	-4.04162	-4.04162	-4.04162	-4.04162	-4.04162	-4.04162	-4.04162	-4.04162	-4.04162	-4.04162	-4.04162	-4.04162	-4.04162	-4.04162	-4.04162	-4.04162	-4.04162	-4.04162	-4.04162	-4.04162	-4.04162	-4.04162	-4.04162	-4.04162	-4.04162	-4.04162	-4.04162	-4.04162	-4.04162	-4.04162	-4.04162	-4.04162	-4.04162	-4.04162	-4.04162	-4.04162
-3.98878	-3.98878	-3.98878	-3.98878	-3.98878	-3.98878	-3.98878	-3.98878	-3.98878	-3.98878	-3.98878	-3.98878	-3.98878	-3.98878	-3.98878	-3.98878	-3.98878	-3.98878	-3.98878	-3.98878	-3.98878	-3.98878	-3.98878	-3.98878	-3.98878	-3.98878	-3.98878	-3.98878	-3.98878	-3.98878	-3.98878	-3.98878	-3.98878	-3.98878	-3.98878	-3.98878	-3.98878	-3.98878	-3.98878	-3.98878	-3.98878	-3.98878	-3.98878	-3.98878	-3.98878	-3.98878	-3.98878	-3.98878	-3.98878	-3.98878
-3.93595	-3.93595	-3.93595	-3.93595	-3.93595	-3.93595	-3.93595	-3.93595	-3.93595	-3.93595	-3.93595	-3.93595	-3.93595	-3.93595	-3.93595	-3.93595	-3.93595	-3.93595	-3.93595	-3.93595	-3.93595	-3.93595	-3.93595	-3.93595	-3.93595	-3.93595	-3.93595	-3.93595	-3.93595	-3.93595	-3.93595	-3.93595	-3.93595	-3.93595	-3.93595	-3.93595	-3.93595	-3.93595	-3.93595	-3.93595	-3.93595	-3.93595	-3.93595	-3.93595	-3.93595	-3.93595	-3.93595	-3.93595	-3.93595	-3.93595
-3.88312	-3.88312	-3.88312	-3.88312	-3.88312	-3.88312	-3.88312	-3.88312	-3.88312	-3.88312	-3.88312	-3.88312	-3.88312	-3.88312	-3.88312	-3.88312	-3.88312	-3.88312	-3.88312	-3.88312	-3.88312	-3.88312	-3.88312	-3.88312	-3.88312	-3.88312	-3.88312	-3.88312	-3.88312	-3.88312	-3.88312	-3.88312	-3.88312	-3.88312	-3.88312	-3.88312	-3.88312	-3.88312	-3.88312	-3.88312	-3.88312	-3.88312	-3.88312	-3.88312	-3.88312	-3.88312	-3.88312	-3.88312	-3.88312	-3.88312
-3.83029	-3.83029	-3.83029	-3.83029	-3.83029	-3.83029	-3.83029	-3.83029	-3.83029	-3.83029	-3.83029	-3.83029	-3.83029	-3.83029	-3.83029	-3.83029	-3.83029	-3.83029	-3.83029	-3.83029	-3.83029	-3.83029	-3.83029	-3.83029	-3.83029	-3.83029	-3.83029	-3.83029	-3.83029	-3.83029	-3.83029	-3.83029	-3.83029	-3.83029	-3.83029	-3.83029	-3.83029	-3.83029	-3.83029	-3.83029	-3.83029	-3.83029	-3.83029	-3.83029	-3.83029	-3.83029	-3.83029	-3.83029	-3.83029	-3.83029
-3.77746	-3.77746	-3.77746	-3.77746	-3.77746	-3.77746	-3.77746	-3.77746	-3.77746	-3.77746	-3.77746	-3.77746	-3.77746	-3.77746	-3.77746	-3.77746	-3.77746	-3.77746	-3.77746	-3.77746	-3.77746	-3.77746	-3.77746	-3.77746	-3.77746	-3.77746	-3.77746	-3.77746	-3.77746	-3.77746	-3.77746	-3.77746	-3.77746	-3.77746	-3.77746	-3.77746	-3.77746	-3.77746	-3.77746	-3.77746	-3.77746	-3.77746	-3.77746	-3.77746	-3.77746	-3.77746	-3.77746	-3.77746	-3.77746	-3.77746
-3.72463	-3.72463	-3.72463	-3.72463	-3.72463	-3.72463	-3.72463	-3.72463	-3.72463	-3.72463	-3.72463	-3.72463	-3.72463	-3.72463	-3.72463	-3.72463	-3.72463	-3.72463	-3.72463	-3.72463	-3.72463	-3.72463	-3.72463	-3.72463	-3.72463	-3.72463	-3.72463	-3.72463	-3.72463	-3.72463	-3.72463	-3.72463	-3.72463	-3.72463	-3.72463	-3.72463	-3.72463	-3.72463	-3.72463	-3.72463	-3.72463	-3.72463	-3.72463	-3.72463	-3.72463	-3.72463	-3.72463	-3.72463	-3.72463	-3.72463
-3.6718	-3.6718	-3.6718	-3.6718	-3.6718	-3.6718	-3.6718	-3.6718	-3.6718	-3.6718	-3.6718	-3.6718	-3.6718	-3.6718	-3.6718	-3.6718	-3.6718	-3.6718	-3.6718	-3.6718	-3.6718	-3.6718	-3.6718	-3.6718	-3.6718	-3.6718	-3.6718	-3.6718	-3.6718	-3.6718	-3.6718	-3.6718	-3.6718	-3.6718	-3.6718	-3.6718	-3.6718	-3.6718	-3.6718	-3.6718	-3.6718	-3.6718	-3.6718	-3.6718	-3.6718	-3.6718	-3.6718	-3.6718	-3.6718	-3.6718
-3.61896	-3.61896	-3.61896	-3.61896	-3.61896	-3.61896	-3.61896	-3.61896	-3.61896	-3.61896	-3.61896	-3.61896	-3.61896	-3.61896	-3.61896	-3.61896	-3.61896	-3.61896	-3.61896	-3.61896	-3.61896	-3.61896	-3.61896	-3.61896	-3.61896	-3.61896	-3.61896	-3.61896	-3.61896	-3.61896	-3.61896	-3.61896	-3.61896	-3.61896	-3.61896	-3.61896	-3.61896	-3.61896	-3.61896	-3.61896	-3.61896	-3.61896	-3.61896	-3.61896	-3.61896	-3.61896	-3.61896	-3.61896	-3.61896	-3.61896
-3.56613	-3.56613	-3.56613	-3.56613	-3.56613	-3.56613	-3.56613	-3.56613	-3.56613	-3.56613	-3.56613	-3.56613	-3.56613	-3.56613	-3.56613	-3.56613	-3.56613	-3.56613	-3.56613	-3.56613	-3.56613	-3.56613	-3.56613	-3.56613	-3.56613	-3.56613	-3.56613	-3.56613	-3.56613	-3.56613	-3.56613	-3.56613	-3.56613	-3.56613	-3.56613	-3.56613	-3.56613	-3.56613	-3.56613	-3.56613	-3.56613	-3.56613	-3.56613	-3.56613	-3.56613	-3.56613	-3.56613	-3.56613	-3.56613	-3.56613
-3.5133	-3.5133	-3.5133	-3.5133	-3.5133	-3.5133	-3.5133	-3.5133	-3.5133	-3.5133	-3.5133	-3.5133	-3.5133	-3.5133	-3.5133	-3.5133	-3.5133	-3.5133	-3.5133	-3.5133	-3.5133	-3.5133	-3.5133	-3.5133	-3.5133	-3.5133	-3.5133	-3.5133	-3.5133	-3.5133	-3.5133	-3.5133	-3.5133	-3.5133	-3.5133	-3.5133	-3.5133	-3.5133	-3.5133	-3.5133	-3.5133	-3.5133	-3.5133	-3.5133	-3.5133	-3.5133	-3.5133	-3.5133	-3.5133	-3.5133
-3.46047	-3.46047	-3.46047	-3.46047	-3.46047	-3.46047	-3.46047	-3.46047	-3.46047	-3.46047	-3.46047	-3.46047	-3.46047	-3.46047	-3.46047	-3.46047	-3.46047	-3.46047	-3.46047	-3.46047	-3.46047	-3.46047	-3.46047	-3.46047	-3.46047	-3.46047	-3.46047	-3.46047	-3.46047	-3.46047	-3.46047	-3.46047	-3.46047	-3.46047	-3.46047	-3.46047	-3.46047	-3.46047	-3.46047	-3.46047	-3.46047	-3.46047	-3.46047	-3.46047	-3.46047	-3.46047	-3.46047	-3.46047	-3.46047	-3.46047
-3.40764	-3.40764	-3.40764	-3.40764	-3.40764	-3.40764	-3.40764	-3.40764	-3.40764	-3.40764	-3.40764	-3.40764	-3.40764	-3.40764	-3.40764	-3.40764	-3.40764	-3.40764	-3.40764	-3.40764	-3.40764	-3.40764	-3.40764	-3.40764	-3.40764	-3.40764	-3.40764	-3.40764	-3.40764	-3.40764	-3.40764	-3.40764	-3.40764	-3.40764	-3.40764	-3.40764	-3.40764	-3.40764	-3.40764	-3.40764	-3.40764	-3.40764	-3.40764	-3.40764	-3.40764	-3.40764	-3.40764	-3.40764	-3.40764	-3.40764
-3.35481	-3.35481	-3.35481	-3.35481	-3.35481	-3.35481	-3.35481	-3.35481	-3.35481	-3.35481	-3.35481	-3.35481	-3.35481	-3.35481	-3.35481	-3.35481	-3.35481	-3.35481	-3.35481	-3.35481	-3.35481	-3.35481	-3.35481	-3.35481	-3.35481	-3.35481	-3.35481	-3.35481	-3.35481	-3.35481	-3.35481	-3.35481	-3.35481	-3.35481	-3.35481	-3.35481	-3.35481	-3.35481	-3.35481	-3.35481	-3.35481	-3.35481	-3.35481	-3.35481	-3.35481	-3.35481	-3.35481	-3.35481	-3.35481	-3.35481
-3.30197	-3.30197	-3.30197	-3.30197	-3.30197	-3.30197	-3.30197	-3.30197	-3.30197	-3.30197	-3.30197	-3.30197	-3.30197	-3.30197	-3.30197	-3.30197	-3.30197	-3.30197	-3.30197	-3.30197	-3.30197	-3.30197	-3.30197	-3.30197	-3.30197	-3.30197	-3.30197	-3.30197	-3.30197	-3.30197	-3.30197	-3.30197	-3.30197	-3.30197	-3.30197	-3.30197	-3.30197	-3.30197	-3.30197	-3.30197	-3.30197	-3.30197	-3.30197	-3.30197	-3.30197	-3.30197	-3.30197	-3.30197	-3.30197	-3.30197
-3.24914	-3.24914	-3.24914	-3.24914	-3.24914	-3.24914	-3.24914	-3.24914	-3.24914	-3.24914	-3.24914	-3.24914	-3.24914	-3.24914	-3.24914	-3.24914	-3.24914	-3.24914	-3.24914	-3.24914	-3.24914	-3.24914	-3.24914	-3.24914	-3.24914	-3.24914	-3.24914	-3.24914	-3.24914	-3.24914	-3.24914	-3.24914	-3.24914	-3.24914	-3.24914	-3.24914	-3.24914	-3.24914	-3.24914	-3.24914	-3.24914	-3.24914	-3.24914	-3.24914	-3.24914	-3.24914	-3.24914	-3.24914	-3.24914	-3.24914
-3.19631	-3.19631	-3.19631	-3.19631	-3.19631	-3.19631	-3.19631	-3.19631	-3.19631	-3.19631	-3.19631	-3.19631	-3.19631	-3.19631	-3.19631	-3.19631	-3.19631	-3.19631	-3.19631	-3.19631	-3.19631	-3.19631	-3.19631	-3.19631	-3.19631	-3.19631	-3.19631	-3.19631	-3.19631	-3.19631	-3.19631	-3.19631	-3.19631	-3.19631	-3.19631	-3.19631	-3.19631	-3.19631	-3.19631	-3.19631	-3.19631	-3.19631	-3.19631	-3.19631	-3.19631	-3.19631	-3.19631	-3.19631	-3.19631	-3.19631
-3.14348	-3.14348	-3.14348	-3.14348	-3.14348	-3.14348	-3.14348	-3.14348	-3.14348	-3.14348	-3.14348	-3.14348	-3.14348	-3.14348	-3.14348	-3.14348	-3.14348	-3.14348	-3.14348	-3.14348	-3.14348	-3.14348	-3.14348	-3.14348	-3.14348	-3.14348	-3.14348	-3.14348	-3.14348	-3.14348	-3.14348	-3.14348	-3.14348	-3.14348	-3.14348	-3.14348	-3.14348	-3.14348	-3.14348	-3.14348	-3.14348	-3.14348	-3.14348	-3.14348	-3.14348	-3.14348	-3.14348	-3.14348	-3.14348	-3.14348
-3.09065	-3.09065	-3.09065	-3.09065	-3.09065	-3.09065	-3.09065	-3.09065	-3.09065	-3.09065	-3.09065	-3.09065	-3.09065	-3.09065	-3.09065	-3.09065	-3.09065	-3.09065	-3.09065	-3.09065	-3.09065	-3.09065	-3.09065	-3.09065	-3.09065	-3.09065	-3.09065	-3.09065	-3.09065	-3.09065	-3.09065	-3.09065	-3.09065	-3.09065	-3.09065	-3.09065	-3.09065	-3.09065	-3.09065	-3.09065	-3.09065	-3.09065	-3.09065	-3.09065	-3.09065	-3.09065	-3.09065	-3.09065	-3.09065	-3.09065
-3.03782	-3.03782	-3.03782	-3.03782	-3.03782	-3.03782	-3.03782	-3.03782	-3.03782	-3.03782	-3.03782	-3.03782	-3.03782	-3.03782	-3.03782	-3.03782	-3.03782	-3.03782	-3.03782	-3.03782	-3.03782	-3.03782	-3.03782	-3.03782	-3.03782	-3.03782	-3.03782	-3.03782	-3.03782	-3.03782	-3.03782	-3.03782	-3.03782	-3.03782	-3.03782	-3.03782	-3.03782	-3.03782	-3.03782	-3.03782	-3.03782	-3.03782	-3.03782	-3.03782	-3.03782	-3.03782	-3.03782	-3.03782	-3.03782	-3.03782
-2.98498	-2.98498	-2.98498	-2.98498	-2.98498	-2.98498	-2.98498	-2.98498	-2.98498	-2.98498	-2.98498	-2.98498	-2.98498	-2.98498	-2.98498	-2.98498	-2.98498	-2.98498	-2.98498	-2.98498	-2.98498	-2.98498	-2.98498	-2.98498	-2.98498	-2.98498	-2.98498	-2.98498	-2.98498	-2.98498	-2.98498	-2.98498	-2.98498	-2.98498	-2.98498	-2.98498	-2.98498	-2.98498	-2.98498	-2.98498	-2.98498	-2.98498	-2.98498	-2.98498	-2.98498	-2.98498	-2.98498	-2.98498	-2.98498	-2.98498
-2.93215	-2.93215	-2.93215	-2.93215	-2.93215	-2.93215	-2.93215	-2.93215	-2.93215	-2.93215	-2.93215	-2.93215	-2.93215	-2.93215	-2.93215	-2.93215	-2.93215	-2.93215	-2.93215	-2.93215	-2.93215	-2.93215	-2.93215	-2.93215	-2.93215	-2.93215	-2.93215	-2.93215	-2.93215	-2.93215	-2.93215	-2.93215	-2.93215	-2.93215	-2.93215	-2.93215	-2.93215	-2.93215	-2.93215	-2.93215	-2.93215	-2.93215	-2.93215	-2.93215	-2.93215	-2.93215	-2.93215	-2.93215	-2.93215	-2.93215
-2.87932	-2.87932	-2.87932	-2.87932	-2.87932	-2.87932	-2.87932	-2.87932	-2.87932	-2.87932	-2.87932	-2.87932	-2.87932	-2.87932	-2.87932	-2.87932	-2.87932	-2.87932	-2.87932	-2.87932	-2.87932	-2.87932	-2.87932	-2.87932	-2.87932	-2.87932	-2.87932	-2.87932	-2.87932	-2.87932	-2.87932	-2.87932	-2.87932	-2.87932	-2.87932	-2.87932	-2.87932	-2.87932	-2.87932	-2.87932	-2.87932	-2.87932	-2.87932	-2.87932	-2.87932	-2.87932	-2.87932	-2.87932	-2.87932	-2.87932
-2.82649	-2.82649	-2.82649	-2.82649	-2.82649	-2.82649	-2.82649	-2.82649	-2.82649	-2.82649	-2.82649	-2.82649	-2.82649	-2.82649	-2.82649	-2.82649	-2.82649	-2.82649	-2.82649	-2.82649	-2.82649	-2.82649	-2.82649	-2.82649	-2.82649	-2.82649	-2.82649	-2.82649	-2.82649	-2.82649	-2.82649	-2.82649	-2.82649	-2.82649	-2.82649	-2.82649	-2.82649	-2.82649	-2.82649	-2.82649	-2.82649	-2.82649	-2.82649	-2.82649	-2.82649	-2.82649	-2.82649	-2.82649	-2.82649	-2.82649
-2.77366	-2.77366	-2.77366	-2.77366	-2.77366	-2.77366	-2.77366	-2.77366	-2.77366	-2.77366	-2.77366	-2.77366	-2.77366	-2.77366	-2.77366	-2.77366	-2.77366	-2.77366	-2.77366	-2.77366	-2.77366	-2.77366	-2.77366	-2.77366	-2.77366	-2.77366	-2.77366	-2.77366	-2.77366	-2.77366	-2.77366	-2.77366	-2.77366	-2.77366	-2.77366	-2.77366	-2.77366	-2.77366	-2.77366	-2.77366	-2.77366	-2.77366	-2.77366	-2.77366	-2.77366	-2.77366	-2.77366	-2.77366	-2.77366	-2.77366
-2.72083	-2.72083	-2.72083	-2.72083	-2.72083	-2.72083	-2.72083	-2.72083	-2.72083	-2.72083	-2.72083	-2.72083	-2.72083	-2.72083	-2.72083	-2.72083	-2.72083	-2.72083	-2.72083	-2.72083	-2.72083	-2.72083	-2.72083	-2.72083	-2.72083	-2.72083	-2.72083	-2.72083	-2.72083	-2.72083	-2.72083	-2.72083	-2.72083	-2.72083	-2.72083	-2.72083	-2.72083	-2.72083	-2.72083	-2.72083	-2.72083	-2.72083	-2.72083	-2.72083	-2.72083	-2.72083	-2.72083	-2.72083	-2.72083	-2.72083
-2.668	-2.668	-2.668	-2.668	-2.668	-2.668	-2.668	-2.668	-2.668	-2.668	-2.668	-2.668	-2.668	-2.668	-2.668	-2.668	-2.668	-2.668	-2.668	-2.668	-2.668	-2.668	-2.668	-2.668	-2.668	-2.668	-2.668	-2.668	-2.668	-2.668	-2.668	-2.668	-2.668	-2.668	-2.668	-2.668	-2.668	-2.668	-2.668	-2.668	-2.668	-2.668	-2.668	-2.668	-2.668	-2.668	-2.668	-2.668	-2.668	-2.668
-2.61516	-2.61516	-2.61516	-2.61516	-2.61516	-2.61516	-2.61516	-2.61516	-2.61516	-2.61516	-2.61516	-2.61516	-2.61516	-2.61516	-2.61516	-2.61516	-2.61516	-2.61516	-2.61516	-2.61516	-2.61516	-2.61516	-2.61516	-2.61516	-2.61516	-2.61516	-2.61516	-2.61516	-2.61516	-2.61516	-2.61516	-2.61516	-2.61516	-2.61516	-2.61516	-2.61516	-2.61516	-2.61516	-2.61516	-2.61516	-2.61516	-2.61516	-2.61516	-2.61516	-2.61516	-2.61516	-2.61516	-2.61516	-2.61516	-2.61516
-2.56233	-2.56233	-2.56233	-2.56233	-2.56233	-2.56233	-2.56233	-2.56233	-2.56233	-2.56233	-2.56233	-2.56233	-2.56233	-2.56233	-2.56233	-2.56233	-2.56233	-2.56233	-2.56233	-2.56233	-2.56233	-2.56233	-2.56233	-2.56233	-2.56233	-2.56233	-2.56233	-2.56233	-2.56233	-2.56233	-2.56233	-2.56233	-2.56233	-2.56233	-2.56233	-2.56233	-2.56233	-2.56233	-2.56233	-2.56233	-2.56233	-2.56233	-2.56233	-2.56233	-2.56233	-2.56233	-2.56233	-2.56233	-2.56233	-2.56233
-2.5095	-2.5095	-2.5095	-2.5095	-2.5095	-2.5095	-2.5095	-2.5095	-2.5095	-2.5095	-2.5095	-2.5095	-2.5095	-2.5095	-2.5095	-2.5095	-2.5095	-2.5095	-2.5095	-2.5095	-2.5095	-2.5095	-2.5095	-2.5095	-2.5095	-2.5095	-2.5095	-2.5095	-2.5095	-2.5095	-2.5095	-2.5095	-2.5095	-2.5095	-2.5095	-2.5095	-2.5095	-2.5095	-2.5095	-2.5095	-2.5095	-2.5095	-2.5095	-2.5095	-2.5095	-2.5095	-2.5095	-2.5095	-2.5095	-2.5095
-2.45667	-2.45667	-2.45667	-2.45667	-2.45667	-2.45667	-2.45667	-2.45667	-2.45667	-2.45667	-2.45667	-2.45667	-2.45667	-2.45667	-2.45667	-2.45667	-2.45667	-2.45667	-2.45667	-2.45667	-2.45667	-2.45667	-2.45667	-2.45667	-2.45667	-2.45667	-2.45667	-2.45667	-2.45667	-2.45667	-2.45667	-2.45667	-2.45667	-2.45667	-2.45667	-2.45667	-2.45667	-2.45667	-2.45667	-2.45667	-2.45667	-2.45667	-2.45667	-2.45667	-2.45667	-2.45667	-2.45667	-2.45667	-2.45667	-2.45667
-2.40384	-2.40384	-2.40384	-2.40384	-2.40384	-2.40384	-2.40384	-2.40384	-2.40384	-2.40384	-2.40384	-2.40384	-2.40384	-2.40384	-2.40384	-2.40384	-2.40384	-2.40384	-2.40384	-2.40384	-2.40384	-2.40384	-2.40384	-2.40384	-2.40384	-2.40384	-2.40384	-2.40384	-2.40384	-2.40384	-2.40384	-2.40384	-2.40384	-2.40384	-2.40384	-2.40384	-2.40384	-2.40384	-2.40384	-2.40384	-2.40384	-2.40384	-2.40384	-2.40384	-2.40384	-2.40384	-2.40384	-2.40384	-2.40384	-2.40384
-2.35101	-2.35101	-2.35101	-2.35101	-2.35101	-2.35101	-2.35101	-2.35101	-2.35101	-2.35101	-2.35101	-2.35101	-2.35101	-2.35101	-2.35101	-2.35101	-2.35101	-2.35101	-2.35101	-2.35101	-2.35101	-2.35101	-2.35101	-2.35101	-2.35101	-2.35101	-2.35101	-2.35101	-2.35101	-2.35101	-2.35101	-2.35101	-2.35101	-2.35101	-2.35101	-2.35101	-2.35101	-2.35101	-2.35101	-2.35101	-2.35101	-2.35101	-2.35101	-2.35101	-2.35101	-2.35101	-2.35101	-2.35101	-2.35101	-2.35101
-2.29817	-2.29817	-2.29817	-2.29817	-2.29817	-2.29817	-2.29817	-2.29817	-2.29817	-2.29817	-2.29817	-2.29817	-2.29817	-2.29817	-2.29817	-2.29817	-2.29817	-2.29817	-2.29817	-2.29817	-2.29817	-2.29817	-2.29817	-2.29817	-2.29817	-2.29817	-2.29817	-2.29817	-2.29817	-2.29817	-2.29817	-2.29817	-2.29817	-2.29817	-2.29817	-2.29817	-2.29817	-2.29817	-2.29817	-2.29817	-2.29817	-2.29817	-2.29817	-2.29817	-2.29817	-2.29817	-2.29817	-2.29817	-2.29817	-2.29817
-2.24534	-2.24534	-2.24534	-2.24534	-2.24534	-2.24534	-2.24534	-2.24534	-2.24534	-2.24534	-2.24534	-2.24534	-2.24534	-2.24534	-2.24534	-2.24534	-2.24534	-2.24534	-2.24534	-2.24534	-2.24534	-2.24534	-2.24534	-2.24534	-2.24534	-2.24534	-2.24534	-2.24534	-2.24534	-2.24534	-2.24534	-2.24534	-2.24534	-2.24534	-2.24534	-2.24534	-2.24534	-2.24534	-2.24534	-2.24534	-2.24534	-2.24534	-2.24534	-2.24534	-2.24534	-2.24534	-2.24534	-2.24534	-2.24534	-2.24534
-2.19251	-2.19251	-2.19251	-2.19251	-2.19251	-2.19251	-2.19251	-2.19251	-2.19251	-2.19251	-2.19251	-2.19251	-2.19251	-2.19251	-2.19251	-2.19251	-2.19251	-2.19251	-2.19251	-2.19251	-2.19251	-2.19251	-2.19251	-2.19251	-2.19251	-2.19251	-2.19251	-2.19251	-2.19251	-2.19251	-2.19251	-2.19251	-2.19251	-2.19251	-2.19251	-2.19251	-2.19251	-2.19251	-2.19251	-2.19251	-2.19251	-2.19251	-2.19251	-2.19251	-2.19251	-2.19251	-2.19251	-2.19251	-2.19251	-2.19251
-2.13968	-2.13968	-2.13968	-2.13968	-2.13968	-2.13968	-2.13968	-2.13968	-2.13968	-2.13968	-2.13968	-2.13968	-2.13968	-2.13968	-2.13968	-2.13968	-2.13968	-2.13968	-2.13968	-2.13968	-2.13968	-2.13968	-2.13968	-2.13968	-2.13968	-2.13968	-2.13968	-2.13968	-2.13968	-2.13968	-2.13968	-2.13968	-2.13968	-2.13968	-2.13968	-2.13968	-2.13968	-2.13968	-2.13968	-2.13968	-2.13968	-2.13968	-2.13968	-2.13968	-2.13968	-2.13968	-2.13968	-2.13968	-2.13968	-2.13968
-2.08685	-2.08685	-2.08685	-2.08685	-2.08685	-2.08685	-2.08685	-2.08685	-2.08685	-2.08685	-2.08685	-2.08685	-2.08685	-2.08685	-2.08685	-2.08685	-2.08685	-2.08685	-2.08685	-2.08685	-2.08685	-2.08685	-2.08685	-2.08685	-2.08685	-2.08685	-2.08685	-2.08685	-2.08685	-2.08685	-2.08685	-2.08685	-2.08685	-2.08685	-2.08685	-2.08685	-2.08685	-2.08685	-2.08685	-2.08685	-2.08685	-2.08685	-2.08685	-2.08685	-2.08685	-2.08685	-2.08685	-2.08685	-2.08685	-2.08685
-2.03402	-2.03402	-2.03402	-2.03402	-2.03402	-2.03402	-2.03402	-2.03402	-2.03402	-2.03402	-2.03402	-2.03402	-2.03402	-2.03402	-2.03402	-2.03402	-2.03402	-2.03402	-2.03402	-2.03402	-2.03402	-2.03402	-2.03402	-2.03402	-2.03402	-2.03402	-2.03402	-2.03402	-2.03402	-2.03402	-2.03402	-2.03402	-2.03402	-2.03402	-2.03402	-2.03402	-2.03402	-2.03402	-2.03402	-2.03402	-2.03402	-2.03402	-2.03402	-2.03402	-2.03402	-2.03402	-2.03402	-2.03402	-2.03402	-2.03402
-1.98118	-1.98118	-1.98118	-1.98118	-1.98118	-1.98118	-1.98118	-1.98118	-1.98118	-1.98118	-1.98118	-1.98118	-1.98118	-1.98118	-1.98118	-1.98118	-1.98118	-1.98118	-1.98118	-1.98118	-1.98118	-1.98118	-1.98118	-1.98118	-1.98118	-1.98118	-1.98118	-1.98118	-1.98118	-1.98118	-1.98118	-1.98118	-1.98118	-1.98118	-1.98118	-1.98118	-1.98118	-1.98118	-1.98118	-1.98118	-1.98118	-1.98118	-1.98118	-1.98118	-1.98118	-1.98118	-1.98118	-1.98118	-1.98118	-1.98118
-1.92835	-1.92835	-1.92835	-1.92835	-1.92835	-1.92835	-1.92835	-1.92835	-1.92835	-1.92835	-1.92835	-1.92835	-1.92835	-1.92835	-1.92835	-1.92835	-1.92835	-1.92835	-1.92835	-1.92835	-1.92835	-1.92835	-1.92835	-1.92835	-1.92835	-1.92835	-1.92835	-1.92835	-1.92835	-1.92835	-1.92835	-1.92835	-1.92835	-1.92835	-1.92835	-1.92835	-1.92835	-1.92835	-1.92835	-1.92835	-1.92835	-1.92835	-1.92835	-1.92835	-1.92835	-1.92835	-1.92835	-1.92835	-1.92835	-1.92835
-1.87552	-1.87552	-1.87552	-1.87552	-1.87552	-1.87552	-1.87552	-1.87552	-1.87552	-1.87552	-1.87552	-1.87552	-1.87552	-1.87552	-1.87552	-1.87552	-1.87552	-1.87552	-1.87552	-1.87552	-1.87552	-1.87552	-1.87552	-1.87552	-1.87552	-1.87552	-1.87552	-1.87552	-1.87552	-1.87552	-1.87552	-1.87552	-1.87552	-1.87552	-1.87552	-1.87552	-1.87552	-1.87552	-1.87552	-1.87552	-1.87552	-1.87552	-1.87552	-1.87552	-1.87552	-1.87552	-1.87552	-1.87552	-1.87552	-1.87552
-1.82269	-1.82269	-1.82269	-1.82269	-1.82269	-1.82269	-1.82269	-1.82269	-1.82269	-1.82269	-1.82269	-1.82269	-1.82269	-1.82269	-1.82269	-1.82269	-1.82269	-1.82269	-1.82269	-1.82269	-1.82269	-1.82269	-1.82269	-1.82269	-1.82269	-1.82269	-1.82269	-1.82269	-1.82269	-1.82269	-1.82269	-1.82269	-1.82269	-1.82269	-1.82269	-1.82269	-1.82269	-1.82269	-1.82269	-1.82269	-1.82269	-1.82269	-1.82269	-1.82269	-1.82269	-1.82269	-1.82269	-1.82269	-1.82269	-1.82269
-1.76986	-1.76986	-1.76986	-1.76986	-1.76986	-1.76986	-1.76986	-1.76986	-1.76986	-1.76986	-1.76986	-1.76986	-1.76986	-1.76986	-1.76986	-1.76986	-1.76986	-1.76986	-1.76986	-1.76986	-1.76986	-1.76986	-1.76986	-1.76986	-1.76986	-1.76986	-1.76986	-1.76986	-1.76986	-1.76986	-1.76986	-1.76986	-1.76986	-1.76986	-1.76986	-1.76986	-1.76986	-1.76986	-1.76986	-1.76986	-1.76986	-1.76986	-1.76986	-1.76986	-1.76986	-1.76986	-1.76986	-1.76986	-1.76986	-1.76986
-1.71703	-1.71703	-1.71703	-1.71703	-1.71703	-1.71703	-1.71703	-1.71703	-1.71703	-1.71703	-1.71703	-1.71703	-1.71703	-1.71703	-1.71703	-1.71703	-1.71703	-1.71703	-1.71703	-1.71703	-1.71703	-1.71703	-1.71703	-1.71703	-1.71703	-1.71703	-1.71703	-1.71703	-1.71703	-1.71703	-1.71703	-1.71703	-1.71703	-1.71703	-1.71703	-1.71703	-1.71703	-1.71703	-1.71703	-1.71703	-1.71703	-1.71703	-1.71703	-1.71703	-1.71703	-1.71703	-1.71703	-1.71703	-1.71703	-1.71703
-1.6642	-1.6642	-1.6642	-1.6642	-1.6642	-1.6642	-1.6642	-1.6642	-1.6642	-1.6642	-1.6642	-1.6642	-1.6642	-1.6642	-1.6642	-1.6642	-1.6642	-1.6642	-1.6642	-1.6642	-1.6642	-1.6642	-1.6642	-1.6642	-1.6642	-1.6642	-1.6642	-1.6642	-1.6642	-1.6642	-1.6642	-1.6642	-1.6642	-1.6642	-1.6642	-1.6642	-1.6642	-1.6642	-1.6642	-1.6642	-1.6642	-1.6642	-1.6642	-1.6642	-1.6642	-1.6642	-1.6642	-1.6642	-1.6642	-1.6642
-1.61136	-1.61136	-1.61136	-1.61136	-1.61136	-1.61136	-1.61136	-1.61136	-1.61136	-1.61136	-1.61136	-1.61136	-1.61136	-1.61136	-1.61136	-1.61136	-1.61136	-1.61136	-1.61136	-1.61136	-1.61136	-1.61136	-1.61136	-1.61136	-1.61136	-1.61136	-1.61136	-1.61136	-1.61136	-1.61136	-1.61136	-1.61136	-1.61136	-1.61136	-1.61136	-1.61136	-1.61136	-1.61136	-1.61136	-1.61136	-1.61136	-1.61136	-1.61136	-1.61136	-1.61136	-1.61136	-1.61136	-1.61136	-1.61136	-1.61136
-1.55853	-1.55853	-1.55853	-1.55853	-1.55853	-1.55853	-1.55853	-1.55853	-1.55853	-1.55853	-1.55853	-1.55853	-1.55853	-1.55853	-1.55853	-1.55853	-1.55853	-1.55853	-1.55853	-1.55853	-1.55853	-1.55853	-1.55853	-1.55853	-1.55853	-1.55853	-1.55853	-1.55853	-1.55853	-1.55853	-1.55853	-1.55853	-1.55853	-1.55853	-1.55853	-1.55853	-1.55853	-1.55853	-1.55853	-1.55853	-1.55853	-1.55853	-1.55853	-1.55853	-1.55853	-1.55853	-1.55853	-1.55853	-1.55853	-1.55853
-1.5057	-1.5057	-1.5057	-1.5057	-1.5057	-1.5057	-1.5057	-1.5057	-1.5057	-1.5057	-1.5057	-1.5057	-1.5057	-1.5057	-1.5057	-1.5057	-1.5057	-1.5057	-1.5057	-1.5057	-1.5057	-1.5057	-1.5057	-1.5057	-1.5057	-1.5057	-1.5057	-1.5057	-1.5057	-1.5057	-1.5057	-1.5057	-1.5057	-1.5057	-1.5057	-1.5057	-1.5057	-1.5057	-1.5057	-1.5057	-1.5057	-1.5057	-1.5057	-1.5057	-1.5057	-1.5057	-1.5057	-1.5057	-1.5057	-1.5057
-1.45287	-1.45287	-1.45287	-1.45287	-1.45287	-1.45287	-1.45287	-1.45287	-1.45287	-1.45287	-1.45287	-1.45287	-1.45287	-1.45287	-1.45287	-1.45287	-1.45287	-1.45287	-1.45287	-1.45287	-1.45287	-1.45287	-1.45287	-1.45287	-1.45287	-1.45287	-1.45287	-1.45287	-1.45287	-1.45287	-1.45287	-1.45287	-1.45287	-1.45287	-1.45287	-1.45287	-1.45287	-1.45287	-1.45287	-1.45287	-1.45287	-1.45287	-1.45287	-1.45287	-1.45287	-1.45287	-1.45287	-1.45287	-1.45287	-1.45287
-1.40004	-1.40004	-1.40004	-1.40004	-1.40004	-1.40004	-1.40004	-1.40004	-1.40004	-1.40004	-1.40004	-1.40004	-1.40004	-1.40004	-1.40004	-1.40004	-1.40004	-1.40004	-1.40004	-1.40004	-1.40004	-1.40004	-1.40004	-1.40004	-1.40004	-1.40004	-1.40004	-1.40004	-1.40004	-1.40004	-1.40004	-1.40004	-1.40004	-1.40004	-1.40004	-1.40004	-1.40004	-1.40004	-1.40004	-1.40004	-1.40004	-1.40004	-1.40004	-1.40004	-1.40004	-1.40004	-1.40004	-1.40004	-1.40004	-1.40004
-1.34721	-1.34721	-1.34721	-1.34721	-1.34721	-1.34721	-1.34721	-1.34721	-1.34721	-1.34721	-1.34721	-1.34721	-1.34721	-1.34721	-1.34721	-1.34721	-1.34721	-1.34721	-1.34721	-1.34721	-1.34721	-1.34721	-1.34721	-1.34721	-1.34721	-1.34721	-1.34721	-1.34721	-1.34721	-1.34721	-1.34721	-1.34721	-1.34721	-1.34721	-1.34721	-1.34721	-1.34721	-1.34721	-1.34721	-1.34721	-1.34721	-1.34721	-1.34721	-1.34721	-1.34721	-1.34721	-1.34721	-1.34721	-1.34721	-1.34721
-1.29437	-1.29437	-1.29437	-1.29437	-1.29437	-1.29437	-1.29437	-1.29437	-1.29437	-1.29437	-1.29437	-1.29437	-1.29437	-1.29437	-1.29437	-1.29437	-1.29437	-1.29437	-1.29437	-1.29437	-1.29437	-1.29437	-1.29437	-1.29437	-1.29437	-1.29437	-1.29437	-1.29437	-1.29437	-1.29437	-1.29437	-1.29437	-1.29437	-1.29437	-1.29437	-1.29437	-1.29437	-1.29437	-1.29437	-1.29437	-1.29437	-1.29437	-1.29437	-1.29437	-1.29437	-1.29437	-1.29437	-1.29437	-1.29437	-1.29437
-1.24154	-1.24154	-1.24154	-1.24154	-1.24154	-1.24154	-1.24154	-1.24154	-1.24154	-1.24154	-1.24154	-1.24154	-1.24154	-1.24154	-1.24154	-1.24154	-1.24154	-1.24154	-1.24154	-1.24154	-1.24154	-1.24154	-1.24154	-1.24154	-1.24154	-1.24154	-1.24154	-1.24154	-1.24154	-1.24154	-1.24154	-1.24154	-1.24154	-1.24154	-1.24154	-1.24154	-1.24154	-1.24154	-1.24154	-1.24154	-1.24154	-1.24154	-1.24154	-1.24154	-1.24154	-1.24154	-1.24154	-1.24154	-1.24154	-1.24154
-1.18871	-1.18871	-1.18871	-1.18871	-1.18871	-1.18871	-1.18871	-1.18871	-1.18871	-1.18871	-1.18871	-1.18871	-1.18871	-1.18871	-1.18871	-1.18871	-1.18871	-1.18871	-1.18871	-1.18871	-1.18871	-1.18871	-1.18871	-1.18871	-1.18871	-1.18871	-1.18871	-1.18871	-1.18871	-1.18871	-1.18871	-1.18871	-1.18871	-1.18871	-1.18871	-1.18871	-1.18871	-1.18871	-1.18871	-1.18871	-1.18871	-1.18871	-1.18871	-1.18871	-1.18871	-1.18871	-1.18871	-1.18871	-1.18871	-1.18871
-1.13588	-1.13588	-1.13588	-1.13588	-1.13588	-1.13588	-1.13588	-1.13588	-1.13588	-1.13588	-1.13588	-1.13588	-1.13588	-1.13588	-1.13588	-1.13588	-1.13588	-1.13588	-1.13588	-1.13588	-1.13588	-1.13588	-1.13588	-1.13588	-1.13588	-1.13588	-1.13588	-1.13588	-1.13588	-1.13588	-1.13588	-1.13588	-1.13588	-1.13588	-1.13588	-1.13588	-1.13588	-1.13588	-1.13588	-1.13588	-1.13588	-1.13588	-1.13588	-1.13588	-1.13588	-1.13588	-1.13588	-1.13588	-1.13588	-1.13588
-1.08305	-1.08305	-1.08305	-1.08305	-1.08305	-1.08305	-1.08305	-1.08305	-1.08305	-1.08305	-1.08305	-1.08305	-1.08305	-1.08305	-1.08305	-1.08305	-1.08305	-1.08305	-1.08305	-1.08305	-1.08305	-1.08305	-1.08305	-1.08305	-1.08305	-1.08305	-1.08305	-1.08305	-1.08305	-1.08305	-1.08305	-1.08305	-1.08305	-1.08305	-1.08305	-1.08305	-1.08305	-1.08305	-1.08305	-1.08305	-1.08305	-1.08305	-1.08305	-1.08305	-1.08305	-1.08305	-1.08305	-1.08305	-1.08305	-1.08305
-1.03022	-1.03022	-1.03022	-1.03022	-1.03022	-1.03022	-1.03022	-1.03022	-1.03022	-1.03022	-1.03022	-1.03022	-1.03022	-1.03022	-1.03022	-1.03022	-1.03022	-1.03022	-1.03022	-1.03022	-1.03022	-1.03022	-1.03022	-1.03022	-1.03022	-1.03022	-1.03022	-1.03022	-1.03022	-1.03022	-1.03022	-1.03022	-1.03022	-1.03022	-1.03022	-1.03022	-1.03022	-1.03022	-1.03022	-1.03022	-1.03022	-1.03022	-1.03022	-1.03022	-1.03022	-1.03022	-1.03022	-1.03022	-1.03022	-1.03022
-0.977384	-0.977384	-0.977384	-0.977384	-0.977384	-0.977384	-0.977384	-0.977384	-0.977384	-0.977384	-0.977384	-0.977384	-0.977384	-0.977384	-0.977384	-0.977384	-0.977384	-0.977384	-0.977384	-0.977384	-0.977384	-0.977384	-0.977384	-0.977384	-0.977384	-0.977384	-0.977384	-0.977384	-0.977384	-0.977384	-0.977384	-0.977384	-0.977384	-0.977384	-0.977384	-0.977384	-0.977384	-0.977384	-0.977384	-0.977384	-0.977384	-0.977384	-0.977384	-0.977384	-0.977384	-0.977384	-0.977384	-0.977384	-0.977384	-0.977384
-0.924553	-0.924553	-0.924553	-0.924553	-0.924553	-0.924553	-0.924553	-0.924553	-0.924553	-0.924553	-0.924553	-0.924553	-0.924553	-0.924553	-0.924553	-0.924553	-0.924553	-0.924553	-0.924553	-0.924553	-0.924553	-0.924553	-0.924553	-0.924553	-0.924553	-0.924553	-0.924553	-0.924553	-0.924553	-0.924553	-0.924553	-0.924553	-0.924553	-0.924553	-0.924553	-0.924553	-0.924553	-0.924553	-0.924553	-0.924553	-0.924553	-0.924553	-0.924553	-0.924553	-0.924553	-0.924553	-0.924553	-0.924553	-0.924553	-0.924553
-0.871721	-0.871721	-0.871721	-0.871721	-0.871721	-0.871721	-0.871721	-0.871721	-0.871721	-0.871721	-0.871721	-0.871721	-0.871721	-0.871721	-0.871721	-0.871721	-0.871721	-0.871721	-0.871721	-0.871721	-0.871721	-0.871721	-0.871721	-0.871721	-0.871721	-0.871721	-0.871721	-0.871721	-0.871721	-0.871721	-0.871721	-0.871721	-0.871721	-0.871721	-0.871721	-0.871721	-0.871721	-0.871721	-0.871721	-0.871721	-0.871721	-0.871721	-0.871721	-0.871721	-0.871721	-0.871721	-0.871721	-0.871721	-0.871721	-0.871721
-0.81889	-0.81889	-0.81889	-0.81889	-0.81889	-0.81889	-0.81889	-0.81889	-0.81889	-0.81889	-0.81889	-0.81889	-0.81889	-0.81889	-0.81889	-0.81889	-0.81889	-0.81889	-0.81889	-0.81889	-0.81889	-0.81889	-0.81889	-0.81889	-0.81889	-0.81889	-0.81889	-0.81889	-0.81889	-0.81889	-0.81889	-0.81889	-0.81889	-0.81889	-0.81889	-0.81889	-0.81889	-0.81889	-0.81889	-0.81889	-0.81889	-0.81889	-0.81889	-0.81889	-0.81889	-0.81889	-0.81889	-0.81889	-0.81889	-0.81889
-0.766058	-0.766058	-0.766058	-0.766058	-0.766058	-0.766058	-0.766058	-0.766058	-0.766058	-0.766058	-0.766058	-0.766058	-0.766058	-0.766058	-0.766058	-0.766058	-0.766058	-0.766058	-0.766058	-0.766058	-0.766058	-0.766058	-0.766058	-0.766058	-0.766058	-0.766058	-0.766058	-0.766058	-0.766058	-0.766058	-0.766058	-0.766058	-0.766058	-0.766058	-0.766058	-0.766058	-0.766058	-0.766058	-0.766058	-0.766058	-0.766058	-0.766058	-0.766058	-0.766058	-0.766058	-0.766058	-0.766058	-0.766058	-0.766058	-0.766058
-0.713226	-0.713226	-0.713226	-0.713226	-0.713226	-0.713226	-0.713226	-0.713226	-0.713226	-0.713226	-0.713226	-0.713226	-0.713226	-0.713226	-0.713226	-0.713226	-0.713226	-0.713226	-0.713226	-0.713226	-0.713226	-0.713226	-0.713226	-0.713226	-0.713226	-0.713226	-0.713226	-0.713226	-0.713226	-0.713226	-0.713226	-0.713226	-0.713226	-0.713226	-0.713226	-0.713226	-0.713226	-0.713226	-0.713226	-0.713226	-0.713226	-0.713226	-0.713226	-0.713226	-0.713226	-0.713226	-0.713226	-0.713226	-0.713226	-0.713226
-0.660395	-0.660395	-0.660395	-0.660395	-0.660395	-0.660395	-0.660395	-0.660395	-0.660395	-0.660395	-0.660395	-0.660395	-0.660395	-0.660395	-0.660395	-0.660395	-0.660395	-0.660395	-0.660395	-0.660395	-0.660395	-0.660395	-0.660395	-0.660395	-0.660395	-0.660395	-0.660395	-0.660395	-0.660395	-0.660395	-0.660395	-0.660395	-0.660395	-0.660395	-0.660395	-0.660395	-0.660395	-0.660395	-0.660395	-0.660395	-0.660395	-0.660395	-0.660395	-0.660395	-0.660395	-0.660395	-0.660395	-0.660395	-0.660395	-0.660395
-0.607563	-0.607563	-0.607563	-0.607563	-0.607563	-0.607563	-0.607563	-0.607563	-0.607563	-0.607563	-0.607563	-0.607563	-0.607563	-0.607563	-0.607563	-0.607563	-0.607563	-0.607563	-0.607563	-0.607563	-0.607563	-0.607563	-0.607563	-0.607563	-0.607563	-0.607563	-0.607563	-0.607563	-0.607563	-0.607563	-0.607563	-0.607563	-0.607563	-0.607563	-0.607563	-0.607563	-0.607563	-0.607563	-0.607563	-0.607563	-0.607563	-0.607563	-0.607563	-0.607563	-0.607563	-0.607563	-0.607563	-0.607563	-0.607563	-0.607563
-0.554732	-0.554732	-0.554732	-0.554732	-0.554732	-0.554732	-0.554732	-0.554732	-0.554732	-0.554732	-0.554732	-0.554732	-0.554732	-0.554732	-0.554732	-0.554732	-0.554732	-0.554732	-0.554732	-0.554732	-0.554732	-0.554732	-0.554732	-0.554732	-0.554732	-0.554732	-0.554732	-0.554732	-0.554732	-0.554732	-0.554732	-0.554732	-0.554732	-0.554732	-0.554732	-0.554732	-0.554732	-0.554732	-0.554732	-0.554732	-0.554732	-0.554732	-0.554732	-0.554732	-0.554732	-0.554732	-0.554732	-0.554732	-0.554732	-0.554732
-0.5019	-0.5019	-0.5019	-0.5019	-0.5019	-0.5019	-0.5019	-0.5019	-0.5019	-0.5019	-0.5019	-0.5019	-0.5019	-0.5019	-0.5019	-0.5019	-0.5019	-0.5019	-0.5019	-0.5019	-0.5019	-0.5019	-0.5019	-0.5019	-0.5019	-0.5019	-0.5019	-0.5019	-0.5019	-0.5019	-0.5019	-0.5019	-0.5019	-0.5019	-0.5019	-0.5019	-0.5019	-0.5019	-0.5019	-0.5019	-0.5019	-0.5019	-0.5019	-0.5019	-0.5019	-0.5019	-0.5019	-0.5019	-0.5019	-0.5019
-0.449068	-0.449068	-0.449068	-0.449068	-0.449068	-0.449068	-0.449068	-0.449068	-0.449068	-0.449068	-0.449068	-0.449068	-0.449068	-0.449068	-0.449068	-0.449068	-0.449068	-0.449068	-0.449068	-0.449068	-0.449068	-0.449068	-0.449068	-0.449068	-0.449068	-0.449068	-0.449068	-0.449068	-0.449068	-0.449068	-0.449068	-0.449068	-0.449068	-0.449068	-0.449068	-0.449068	-0.449068	-0.449068	-0.449068	-0.449068	-0.449068	-0.449068	-0.449068	-0.449068	-0.449068	-0.449068	-0.449068	-0.449068	-0.449068	-0.449068
-0.396237	-0.396237	-0.396237	-0.396237	-0.396237	-0.396237	-0.396237	-0.396237	-0.396237	-0.396237	-0.396237	-0.396237	-0.396237	-0.396237	-0.396237	-0.396237	-0.396237	-0.396237	-0.396237	-0.396237	-0.396237	-0.396237	-0.396237	-0.396237	-0.396237	-0.396237	-0.396237	-0.396237	-0.396237	-0.396237	-0.396237	-0.396237	-0.396237	-0.396237	-0.396237	-0.396237	-0.396237	-0.396237	-0.396237	-0.396237	-0.396237	-0.396237	-0.396237	-0.396237	-0.396237	-0.396237	-0.396237	-0.396237	-0.396237	-0.396237
-0.343405	-0.343405	-0.343405	-0.343405	-0.343405	-0.343405	-0.343405	-0.343405	-0.343405	-0.343405	-0.343405	-0.343405	-0.343405	-0.343405	-0.343405	-0.343405	-0.343405	-0.343405	-0.343405	-0.343405	-0.343405	-0.343405	-0.343405	-0.343405	-0.343405	-0.343405	-0.343405	-0.343405	-0.343405	-0.343405	-0.343405	-0.343405	-0.343405	-0.343405	-0.343405	-0.343405	-0.343405	-0.343405	-0.343405	-0.343405	-0.343405	-0.343405	-0.343405	-0.343405	-0.343405	-0.343405	-0.343405	-0.343405	-0.343405	-0.343405
-0.290574	-0.290574	-0.290574	-0.290574	-0.290574	-0.290574	-0.290574	-0.290574	-0.290574	-0.290574	-0.290574	-0.290574	-0.290574	-0.290574	-0.290574	-0.290574	-0.290574	-0.290574	-0.290574	-0.290574	-0.290574	-0.290574	-0.290574	-0.290574	-0.290574	-0.290574	-0.290574	-0.290574	-0.290574	-0.290574	-0.290574	-0.290574	-0.290574	-0.290574	-0.290574	-0.290574	-0.290574	-0.290574	-0.290574	-0.290574	-0.290574	-0.290574	-0.290574	-0.290574	-0.290574	-0.290574	-0.290574	-0.290574	-0.290574	-0.290574
-0.237742	-0.237742	-0.237742	-0.237742	-0.237742	-0.237742	-0.237742	-0.237742	-0.237742	-0.237742	-0.237742	-0.237742	-0.237742	-0.237742	-0.237742	-0.237742	-0.237742	-0.237742	-0.237742	-0.237742	-0.237742	-0.237742	-0.237742	-0.237742	-0.237742	-0.237742	-0.237742	-0.237742	-0.237742	-0.237742	-0.237742	-0.237742	-0.237742	-0.237742	-0.237742	-0.237742	-0.237742	-0.237742	-0.237742	-0.237742	-0.237742	-0.237742	-0.237742	-0.237742	-0.237742	-0.237742	-0.237742	-0.237742	-0.237742	-0.237742
-0.184911	-0.184911	-0.184911	-0.184911	-0.184911	-0.184911	-0.184911	-0.184911	-0.184911	-0.184911	-0.184911	-0.184911	-0.184911	-0.184911	-0.184911	-0.184911	-0.184911	-0.184911	-0.184911	-0.184911	-0.184911	-0.184911	-0.184911	-0.184911	-0.184911	-0.184911	-0.184911	-0.184911	-0.184911	-0.184911	-0.184911	-0.184911	-0.184911	-0.184911	-0.184911	-0.184911	-0.184911	-0.184911	-0.184911	-0.184911	-0.184911	-0.184911	-0.184911	-0.184911	-0.184911	-0.184911	-0.184911	-0.184911	-0.184911	-0.184911
-0.132079	-0.132079	-0.132079	-0.132079	-0.132079	-0.132079	-0.132079	-0.132079	-0.132079	-0.132079	-0.132079	-0.132079	-0.132079	-0.132079	-0.132079	-0.132079	-0.132079	-0.132079	-0.132079	-0.132079	-0.132079	-0.132079	-0.132079	-0.132079	-0.132079	-0.132079	-0.132079	-0.132079	-0.132079	-0.132079	-0.132079	-0.132079	-0.132079	-0.132079	-0.132079	-0.132079	-0.132079	-0.132079	-0.132079	-0.132079	-0.132079	-0.132079	-0.132079	-0.132079	-0.132079	-0.132079	-0.132079	-0.132079	-0.132079	-0.132079
-0.0792474	-0.0792474	-0.0792474	-0.0792474	-0.0792474	-0.0792474	-0.0792474	-0.0792474	-0.0792474	-0.0792474	-0.0792474	-0.0792474	-0.0792474	-0.0792474	-0.0792474	-0.0792474	-0.0792474	-0.0792474	-0.0792474	-0.0792474	-0.0792474	-0.0792474	-0.0792474	-0.0792474	-0.0792474	-0.0792474	-0.0792474	-0.0792474	-0.0792474	-0.0792474	-0.0792474	-0.0792474	-0.0792474	-0.0792474	-0.0792474	-0.0792474	-0.0792474	-0.0792474	-0.0792474	-0.0792474	-0.0792474	-0.0792474	-0.0792474	-0.0792474	-0.0792474	-0.0792474	-0.0792474	-0.0792474	-0.0792474	-0.0792474
-0.0264158	-0.0264158	-0.0264158	-0.0264158	-0.0264158	-0.0264158	-0.0264158	-0.0264158	-0.0264158	-0.0264158	-0.0264158	-0.0264158	-0.0264158	-0.0264158	-0.0264158	-0.0264158	-0.0264158	-0.0264158	-0.0264158	-0.0264158	-0.0264158	-0.0264158	-0.0264158	-0.0264158	-0.0264158	-0.0264158	-0.0264158	-0.0264158	-0.0264158	-0.0264158	-0.0264158	-0.0264158	-0.0264158	-0.0264158	-0.0264158	-0.0264158	-0.0264158	-0.0264158	-0.0264158	-0.0264158	-0.0264158	-0.0264158	-0.0264158	-0.0264158	-0.0264158	-0.0264158	-0.0264158	-0.0264158	-0.0264158	-0.0264158
0.0264158	0.0264158	0.0264158	0.0264158	0.0264158	0.0264158	0.0264158	0.0264158	0.0264158	0.0264158	0.0264158	0.0264158	0.0264158	0.0264158	0.0264158	0.0264158	0.0264158	0.0264158	0.0264158	0.0264158	0.0264158	0.0264158	0.0264158	0.0264158	0.0264158	0.0264158	0.0264158	0.0264158	0.0264158	0.0264158	0.0264158	0.0264158	0.0264158	0.0264158	0.0264158	0.0264158	0.0264158	0.0264158	0.0264158	0.0264158	0.0264158	0.0264158	0.0264158	0.0264158	0.0264158	0.0264158	0.0264158	0.0264158	0.0264158	0.0264158
0.0792474	0.0792474	0.0792474	0.0792474	0.0792474	0.0792474	0.0792474	0.0792474	0.0792474	0.0792474	0.0792474	0.0792474	0.0792474	0.0792474	0.0792474	0.0792474	0.0792474	0.0792474	0.0792474	0.0792474	0.0792474	0.0792474	0.0792474	0.0792474	0.0792474	0.0792474	0.0792474	0.0792474	0.0792474	0.0792474	0.0792474	0.0792474	0.0792474	0.0792474	0.0792474	0.0792474	0.0792474	0.0792474	0.0792474	0.0792474	0.0792474	0.0792474	0.0792474	0.0792474	0.0792474	0.0792474	0.0792474	0.0792474	0.0792474	0.0792474
0.132079	0.132079	0.132079	0.132079	0.132079	0.132079	0.132079	0.132079	0.132079	0.132079	0.132079	0.132079	0.132079	0.132079	0.132079	0.132079	0.132079	0.132079	0.132079	0.132079	0.132079	0.132079	0.132079	0.132079	0.132079	0.132079	0.132079	0.132079	0.132079	0.132079	0.132079	0.132079	0.132079	0.132079	0.132079	0.132079	0.132079	0.132079	0.132079	0.132079	0.132079	0.132079	0.132079	0.132079	0.132079	0.132079	0.132079	0.132079	0.132079	0.132079
0.184911	0.184911	0.184911	0.184911	0.184911	0.184911	0.184911	0.184911	0.184911	0.184911	0.184911	0.184911	0.184911	0.184911	0.184911	0.184911	0.184911	0.184911	0.184911	0.184911	0.184911	0.184911	0.184911	0.184911	0.184911	0.184911	0.184911	0.184911	0.184911	0.184911	0.184911	0.184911	0.184911	0.184911	0.184911	0.184911	0.184911	0.184911	0.184911	0.184911	0.184911	0.184911	0.184911	0.184911	0.184911	0.184911	0.184911	0.184911	0.184911	0.184911
0.237742	0.237742	0.237742	0.237742	0.237742	0.237742	0.237742	0.237742	0.237742	0.237742	0.237742	0.237742	0.237742	0.237742	0.237742	0.237742	0.237742	0.237742	0.237742	0.237742	0.237742	0.237742	0.237742	0.237742	0.237742	0.237742	0.237742	0.237742	0.237742	0.237742	0.237742	0.237742	0.237742	0.237742	0.237742	0.237742	0.237742	0.237742	0.237742	0.237742	0.237742	0.237742	0.237742	0.237742	0.237742	0.237742	0.237742	0.237742	0.237742	0.237742
0.290574	0.290574	0.290574	0.290574	0.290574	0.290574	0.290574	0.290574	0.290574	0.290574	0.290574	0.290574	0.290574	0.290574	0.290574	0.290574	0.290574	0.290574	0.290574	0.290574	0.290574	0.290574	0.290574	0.290574	0.290574	0.290574	0.290574	0.290574	0.290574	0.290574	0.290574	0.290574	0.290574	0.290574	0.290574	0.290574	0.290574	0.290574	0.290574	0.290574	0.290574	0.290574	0.290574	0.290574	0.290574	0.290574	0.290574	0.290574	0.290574	0.290574
0.343405	0.343405	0.343405	0.343405	0.343405	0.343405	0.343405	0.343405	0.343405	0.343405	0.343405	0.343405	0.343405	0.343405	0.343405	0.343405	0.343405	0.343405	0.343405	0.343405	0.343405	0.343405	0.343405	0.343405	0.343405	0.343405	0.343405	0.343405	0.343405	0.343405	0.343405	0.343405	0.343405	0.343405	0.343405	0.343405	0.343405	0.343405	0.343405	0.343405	0.343405	0.343405	0.343405	0.343405	0.343405	0.343405	0.343405	0.343405	0.343405	0.343405
0.396237	0.396237	0.396237	0.396237	0.396237	0.396237	0.396237	0.396237	0.396237	0.396237	0.396237	0.396237	0.396237	0.396237	0.396237	0.396237	0.396237	0.396237	0.396237	0.396237	0.396237	0.396237	0.396237	0.396237	0.396237	0.396237	0.396237	0.396237	0.396237	0.396237	0.396237	0.396237	0.396237	0.396237	0.396237	0.396237	0.396237	0.396237	0.396237	0.396237	0.396237	0.396237	0.396237	0.396237	0.396237	0.396237	0.396237	0.396237	0.396237	0.396237
0.449068	0.449068	0.449068	0.449068	0.449068	0.449068	0.449068	0.449068	0.449068	0.449068	0.449068	0.449068	0.449068	0.449068	0.449068	0.449068	0.449068	0.449068	0.449068	0.449068	0.449068	0.449068	0.449068	0.449068	0.449068	0.449068	0.449068	0.449068	0.449068	0.449068	0.449068	0.449068	0.449068	0.449068	0.449068	0.449068	0.449068	0.449068	0.449068	0.449068	0.449068	0.449068	0.449068	0.449068	0.449068	0.449068	0.449068	0.449068	0.449068	0.449068
0.5019	0.5019	0.5019	0.5019	0.5019	0.5019	0.5019	0.5019	0.5019	0.5019	0.5019	0.5019	0.5019	0.5019	0.5019	0.5019	0.5019	0.5019	0.5019	0.5019	0.5019	0.5019	0.5019	0.5019	0.5019	0.5019	0.5019	0.5019	0.5019	0.5019	0.5019	0.5019	0.5019	0.5019	0.5019	0.5019	0.5019	0.5019	0.5019	0.5019	0.5019	0.5019	0.5019	0.5019	0.5019	0.5019	0.5019	0.5019	0.5019	0.5019
0.554732	0.554732	0.554732	0.554732	0.554732	0.554732	0.554732	0.554732	0.554732	0.554732	0.554732	0.554732	0.554732	0.554732	0.554732	0.554732	0.554732	0.554732	0.554732	0.554732	0.554732	0.554732	0.554732	0.554732	0.554732	0.554732	0.554732	0.554732	0.554732	0.554732	0.554732	0.554732	0.554732	0.554732	0.554732	0.554732	0.554732	0.554732	0.554732	0.554732	0.554732	0.554732	0.554732	0.554732	0.554732	0.554732	0.554732	0.554732	0.554732	0.554732
0.607563	0.607563	0.607563	0.607563	0.607563	0.607563	0.607563	0.607563	0.607563	0.607563	0.607563	0.607563	0.607563	0.607563	0.607563	0.607563	0.607563	0.607563	0.607563	0.607563	0.607563	0.607563	0.607563	0.607563	0.607563	0.607563	0.607563	0.607563	0.607563	0.607563	0.607563	0.607563	0.607563	0.607563	0.607563	0.607563	0.607563	0.607563	0.607563	0.607563	0.607563	0.607563	0.607563	0.607563	0.607563	0.607563	0.607563	0.607563	0.607563	0.607563
0.660395	0.660395	0.660395	0.660395	0.660395	0.660395	0.660395	0.660395	0.660395	0.660395	0.660395	0.660395	0.660395	0.660395	0.660395	0.660395	0.660395	0.660395	0.660395	0.660395	0.660395	0.660395	0.660395	0.660395	0.660395	0.660395	0.660395	0.660395	0.660395	0.660395	0.660395	0.660395	0.660395	0.660395	0.660395	0.660395	0.660395	0.660395	0.660395	0.660395	0.660395	0.660395	0.660395	0.660395	0.660395	0.660395	0.660395	0.660395	0.660395	0.660395
0.713226	0.713226	0.713226	0.713226	0.713226	0.713226	0.713226	0.713226	0.713226	0.713226	0.713226	0.713226	0.713226	0.713226	0.713226	0.713226	0.713226	0.713226	0.713226	0.713226	0.713226	0.713226	0.713226	0.713226	0.713226	0.713226	0.713226	0.713226	0.713226	0.713226	0.713226	0.713226	0.713226	0.713226	0.713226	0.713226	0.713226	0.713226	0.713226	0.713226	0.713226	0.713226	0.713226	0.713226	0.713226	0.713226	0.713226	0.713226	0.713226	0.713226
0.766058	0.766058	0.766058	0.766058	0.766058	0.766058	0.766058	0.766058	0.766058	0.766058	0.766058	0.766058	0.766058	0.766058	0.766058	0.766058	0.766058	0.766058	0.766058	0.766058	0.766058	0.766058	0.766058	0.766058	0.766058	0.766058	0.766058	0.766058	0.766058	0.766058	0.766058	0.766058	0.766058	0.766058	0.766058	0.766058	0.766058	0.766058	0.766058	0.766058	0.766058	0.766058	0.766058	0.766058	0.766058	0.766058	0.766058	0.766058	0.766058	0.766058
0.81889	0.81889	0.81889	0.81889	0.81889	0.81889	0.81889	0.81889	0.81889	0.81889	0.81889	0.81889	0.81889	0.81889	0.81889	0.81889	0.81889	0.81889	0.81889	0.81889	0.81889	0.81889	0.81889	0.81889	0.81889	0.81889	0.81889	0.81889	0.81889	0.81889	0.81889	0.81889	0.81889	0.81889	0.81889	0.81889	0.81889	0.81889	0.81889	0.81889	0.81889	0.81889	0.81889	0.81889	0.81889	0.81889	0.81889	0.81889	0.81889	0.81889
0.871721	0.871721	0.871721	0.871721	0.871721	0.871721	0.871721	0.871721	0.871721	0.871721	0.871721	0.871721	0.871721	0.871721	0.871721	0.871721	0.871721	0.871721	0.871721	0.871721	0.871721	0.871721	0.871721	0.871721	0.871721	0.871721	0.871721	0.871721	0.871721	0.871721	0.871721	0.871721	0.871721	0.871721	0.871721	0.871721	0.871721	0.871721	0.871721	0.871721	0.871721	0.871721	0.871721	0.871721	0.871721	0.871721	0.871721	0.871721	0.871721	0.871721
0.924553	0.924553	0.924553	0.924553	0.924553	0.924553	0.924553	0.924553	0.924553	0.924553	0.924553	0.924553	0.924553	0.924553	0.924553	0.924553	0.924553	0.924553	0.924553	0.924553	0.924553	0.924553	0.924553	0.924553	0.924553	0.924553	0.924553	0.924553	0.924553	0.924553	0.924553	0.924553	0.924553	0.924553	0.924553	0.924553	0.924553	0.924553	0.924553	0.924553	0.924553	0.924553	0.924553	0.924553	0.924553	0.924553	0.924553	0.924553	0.924553	0.924553
0.977384	0.977384	0.977384	0.977384	0.977384	0.977384	0.977384	0.977384	0.977384	0.977384	0.977384	0.977384	0.977384	0.977384	0.977384	0.977384	0.977384	0.977384	0.977384	0.977384	0.977384	0.977384	0.977384	0.977384	0.977384	0.977384	0.977384	0.977384	0.977384	0.977384	0.977384	0.977384	0.977384	0.977384	0.977384	0.977384	0.977384	0.977384	0.977384	0.977384	0.977384	0.977384	0.977384	0.977384	0.977384	0.977384	0.977384	0.977384	0.977384	0.977384
1.03022	1.03022	1.03022	1.03022	1.03022	1.03022	1.03022	1.03022	1.03022	1.03022	1.03022	1.03022	1.03022	1.03022	1.03022	1.03022	1.03022	1.03022	1.03022	1.03022	1.03022	1.03022	1.03022	1.03022	1.03022	1.03022	1.03022	1.03022	1.03022	1.03022	1.03022	1.03022	1.03022	1.03022	1.03022	1.03022	1.03022	1.03022	1.03022	1.03022	1.03022	1.03022	1.03022	1.03022	1.03022	1.03022	1.03022	1.03022	1.03022	1.03022
1.08305	1.08305	1.08305	1.08305	1.08305	1.08305	1.08305	1.08305	1.08305	1.08305	1.08305	1.08305	1.08305	1.08305	1.08305	1.08305	1.08305	1.08305	1.08305	1.08305	1.08305	1.08305	1.08305	1.08305	1.08305	1.08305	1.08305	1.08305	1.08305	1.08305	1.08305	1.08305	1.08305	1.08305	1.08305	1.08305	1.08305	1.08305	1.08305	1.08305	1.08305	1.08305	1.08305	1.08305	1.08305	1.08305	1.08305	1.08305	1.08305	1.08305
1.13588	1.13588	1.13588	1.13588	1.13588	1.13588	1.13588	1.13588	1.13588	1.13588	1.13588	1.13588	1.13588	1.13588	1.13588	1.13588	1.13588	1.13588	1.13588	1.13588	1.13588	1.13588	1.13588	1.13588	1.13588	1.13588	1.13588	1.13588	1.13588	1.13588	1.13588	1.13588	1.13588	1.13588	1.13588	1.13588	1.13588	1.13588	1.13588	1.13588	1.13588	1.13588	1.13588	1.13588	1.13588	1.13588	1.13588	1.13588	1.13588	1.13588
1.18871	1.18871	1.18871	1.18871	1.18871	1.18871	1.18871	1.18871	1.18871	1.18871	1.18871	1.18871	1.18871	1.18871	1.18871	1.18871	1.18871	1.18871	1.18871	1.18871	1.18871	1.18871	1.18871	1.18871	1.18871	1.18871	1.18871	1.18871	1.18871	1.18871	1.18871	1.18871	1.18871	1.18871	1.18871	1.18871	1.18871	1.18871	1.18871	1.18871	1.18871	1.18871	1.18871	1.18871	1.18871	1.18871	1.18871	1.18871	1.18871	1.18871
1.24154	1.24154	1.24154	1.24154	1.24154	1.24154	1.24154	1.24154	1.24154	1.24154	1.24154	1.24154	1.24154	1.24154	1.24154	1.24154	1.24154	1.24154	1.24154	1.24154	1.24154	1.24154	1.24154	1.24154	1.24154	1.24154	1.24154	1.24154	1.24154	1.24154	1.24154	1.24154	1.24154	1.24154	1.24154	1.24154	1.24154	1.24154	1.24154	1.24154	1.24154	1.24154	1.24154	1.24154	1.24154	1.24154	1.24154	1.24154	1.24154	1.24154
1.29437	1.29437	1.29437	1.29437	1.29437	1.29437	1.29437	1.29437	1.29437	1.29437	1.29437	1.29437	1.29437	1.29437	1.29437	1.29437	1.29437	1.29437	1.29437	1.29437	1.29437	1.29437	1.29437	1.29437	1.29437	1.29437	1.29437	1.29437	1.29437	1.29437	1.29437	1.29437	1.29437	1.29437	1.29437	1.29437	1.29437	1.29437	1.29437	1.29437	1.29437	1.29437	1.29437	1.29437	1.29437	1.29437	1.29437	1.29437	1.29437	1.29437
1.34721	1.34721	1.34721	1.34721	1.34721	1.34721	1.34721	1.34721	1.34721	1.34721	1.34721	1.34721	1.34721	1.34721	1.34721	1.34721	1.34721	1.34721	1.34721	1.34721	1.34721	1.34721	1.34721	1.34721	1.34721	1.34721	1.34721	1.34721	1.34721	1.34721	1.34721	1.34721	1.34721	1.34721	1.34721	1.34721	1.34721	1.34721	1.34721	1.34721	1.34721	1.34721	1.34721	1.34721	1.34721	1.34721	1.34721	1.34721	1.34721	1.34721
1.40004	1.40004	1.40004	1.40004	1.40004	1.40004	1.40004	1.40004	1.40004	1.40004	1.40004	1.40004	1.40004	1.40004	1.40004	1.40004	1.40004	1.40004	1.40004	1.40004	1.40004	1.40004	1.40004	1.40004	1.40004	1.40004	1.40004	1.40004	1.40004	1.40004	1.40004	1.40004	1.40004	1.40004	1.40004	1.40004	1.40004	1.40004	1.40004	1.40004	1.40004	1.40004	1.40004	1.40004	1.40004	1.40004	1.40004	1.40004	1.40004	1.40004
1.45287	1.45287	1.45287	1.45287	1.45287	1.45287	1.45287	1.45287	1.45287	1.45287	1.45287	1.45287	1.45287	1.45287	1.45287	1.45287	1.45287	1.45287	1.45287	1.45287	1.45287	1.45287	1.45287	1.45287	1.45287	1.45287	1.45287	1.45287	1.45287	1.45287	1.45287	1.45287	1.45287	1.45287	1.45287	1.45287	1.45287	1.45287	1.45287	1.45287	1.45287	1.45287	1.45287	1.45287	1.45287	1.45287	1.45287	1.45287	1.45287	1.45287
1.5057	1.5057	1.5057	1.5057	1.5057	1.5057	1.5057	1.5057	1.5057	1.5057	1.5057	1.5057	1.5057	1.5057	1.5057	1.5057	1.5057	1.5057	1.5057	1.5057	1.5057	1.5057	1.5057	1.5057	1.5057	1.5057	1.5057	1.5057	1.5057	1.5057	1.5057	1.5057	1.5057	1.5057	1.5057	1.5057	1.5057	1.5057	1.5057	1.5057	1.5057	1.5057	1.5057	1.5057	1.5057	1.5057	1.5057	1.5057	1.5057	1.5057
1.55853	1.55853	1.55853	1.55853	1.55853	1.55853	1.55853	1.55853	1.55853	1.55853	1.55853	1.55853	1.55853	1.55853	1.55853	1.55853	1.55853	1.55853	1.55853	1.55853	1.55853	1.55853	1.55853	1.55853	1.55853	1.55853	1.55853	1.55853	1.55853	1.55853	1.55853	1.55853	1.55853	1.55853	1.55853	1.55853	1.55853	1.55853	1.55853	1.55853	1.55853	1.55853	1.55853	1.55853	1.55853	1.55853	1.55853	1.55853	1.55853	1.55853
1.61136	1.61136	1.61136	1.61136	1.61136	1.61136	1.61136	1.61136	1.61136	1.61136	1.61136	1.61136	1.61136	1.61136	1.61136	1.61136	1.61136	1.61136	1.61136	1.61136	1.61136	1.61136	1.61136	1.61136	1.61136	1.61136	1.61136	1.61136	1.61136	1.61136	1.61136	1.61136	1.61136	1.61136	1.61136	1.61136	1.61136	1.61136	1.61136	1.61136	1.61136	1.61136	1.61136	1.61136	1.61136	1.61136	1.61136	1.61136	1.61136	1.61136
1.6642	1.6642	1.6642	1.6642	1.6642	1.6642	1.6642	1.6642	1.6642	1.6642	1.6642	1.6642	1.6642	1.6642	1.6642	1.6642	1.6642	1.6642	1.6642	1.6642	1.6642	1.6642	1.6642	1.6642	1.6642	1.6642	1.6642	1.6642	1.6642	1.6642	1.6642	1.6642	1.6642	1.6642	1.6642	1.6642	1.6642	1.6642	1.6642	1.6642	1.6642	1.6642	1.6642	1.6642	1.6642	1.6642	1.6642	1.6642	1.6642	1.6642
1.71703	1.71703	1.71703	1.71703	1.71703	1.71703	1.71703	1.71703	1.71703	1.71703	1.71703	1.71703	1.71703	1.71703	1.71703	1.71703	1.71703	1.71703	1.71703	1.71703	1.71703	1.71703	1.71703	1.71703	1.71703	1.71703	1.71703	1.71703	1.71703	1.71703	1.71703	1.71703	1.71703	1.71703	1.71703	1.71703	1.71703	1.71703	1.71703	1.71703	1.71703	1.71703	1.71703	1.71703	1.71703	1.71703	1.71703	1.71703	1.71703	1.71703
1.76986	1.76986	1.76986	1.76986	1.76986	1.76986	1.76986	1.76986	1.76986	1.76986	1.76986	1.76986	1.76986	1.76986	1.76986	1.76986	1.76986	1.76986	1.76986	1.76986	1.76986	1.76986	1.76986	1.76986	1.76986	1.76986	1.76986	1.76986	1.76986	1.76986	1.76986	1.76986	1.76986	1.76986	1.76986	1.76986	1.76986	1.76986	1.76986	1.76986	1.76986	1.76986	1.76986	1.76986	1.76986	1.76986	1.76986	1.76986	1.76986	1.76986
1.82269	1.82269	1.82269	1.82269	1.82269	1.82269	1.82269	1.82269	1.82269	1.82269	1.82269	1.82269	1.82269	1.82269	1.82269	1.82269	1.82269	1.82269	1.82269	1.82269	1.82269	1.82269	1.82269	1.82269	1.82269	1.82269	1.82269	1.82269	1.82269	1.82269	1.82269	1.82269	1.82269	1.82269	1.82269	1.82269	1.82269	1.82269	1.82269	1.82269	1.82269	1.82269	1.82269	1.82269	1.82269	1.82269	1.82269	1.82269	1.82269	1.82269
1.87552	1.87552	1.87552	1.87552	1.87552	1.87552	1.87552	1.87552	1.87552	1.87552	1.87552	1.87552	1.87552	1.87552	1.87552	1.87552	1.87552	1.87552	1.87552	1.87552	1.87552	1.87552	1.87552	1.87552	1.87552	1.87552	1.87552	1.87552	1.87552	1.87552	1.87552	1.87552	1.87552	1.87552	1.87552	1.87552	1.87552	1.87552	1.87552	1.87552	1.87552	1.87552	1.87552	1.87552	1.87552	1.87552	1.87552	1.87552	1.87552	1.87552
1.92835	1.92835	1.92835	1.92835	1.92835	1.92835	1.92835	1.92835	1.92835	1.92835	1.92835	1.92835	1.92835	1.92835	1.92835	1.92835	1.92835	1.92835	1.92835	1.92835	1.92835	1.92835	1.92835	1.92835	1.92835	1.92835	1.92835	1.92835	1.92835	1.92835	1.92835	1.92835	1.92835	1.92835	1.92835	1.92835	1.92835	1.92835	1.92835	1.92835	1.92835	1.92835	1.92835	1.92835	1.92835	1.92835	1.92835	1.92835	1.92835	1.92835
1.98118	1.98118	1.98118	1.98118	1.98118	1.98118	1.98118	1.98118	1.98118	1.98118	1.98118	1.98118	1.98118	1.98118	1.98118	1.98118	1.98118	1.98118	1.98118	1.98118	1.98118	1.98118	1.98118	1.98118	1.98118	1.98118	1.98118	1.98118	1.98118	1.98118	1.98118	1.98118	1.98118	1.98118	1.98118	1.98118	1.98118	1.98118	1.98118	1.98118	1.98118	1.98118	1.98118	1.98118	1.98118	1.98118	1.98118	1.98118	1.98118	1.98118
2.03402	2.03402	2.03402	2.03402	2.03402	2.03402	2.03402	2.03402	2.03402	2.03402	2.03402	2.03402	2.03402	2.03402	2.03402	2.03402	2.03402	2.03402	2.03402	2.03402	2.03402	2.03402	2.03402	2.03402	2.03402	2.03402	2.03402	2.03402	2.03402	2.03402	2.03402	2.03402	2.03402	2.03402	2.03402	2.03402	2.03402	2.03402	2.03402	2.03402	2.03402	2.03402	2.03402	2.03402	2.03402	2.03402	2.03402	2.03402	2.03402	2.03402
2.08685	2.08685	2.08685	2.08685	2.08685	2.08685	2.08685	2.08685	2.08685	2.08685	2.08685	2.08685	2.08685	2.08685	2.08685	2.08685	2.08685	2.08685	2.08685	2.08685	2.08685	2.08685	2.08685	2.08685	2.08685	2.08685	2.08685	2.08685	2.08685	2.08685	2.08685	2.08685	2.08685	2.08685	2.08685	2.08685	2.08685	2.08685	2.08685	2.08685	2.08685	2.08685	2.08685	2.08685	2.08685	2.08685	2.08685	2.08685	2.08685	2.08685
2.13968	2.13968	2.13968	2.13968	2.13968	2.13968	2.13968	2.13968	2.13968	2.13968	2.13968	2.13968	2.13968	2.13968	2.13968	2.13968	2.13968	2.13968	2.13968	2.13968	2.13968	2.13968	2.13968	2.13968	2.13968	2.13968	2.13968	2.13968	2.13968	2.13968	2.13968	2.13968	2.13968	2.13968	2.13968	2.13968	2.13968	2.13968	2.13968	2.13968	2.13968	2.13968	2.13968	2.13968	2.13968	2.13968	2.13968	2.13968	2.13968	2.13968
2.19251	2.19251	2.19251	2.19251	2.19251	2.19251	2.19251	2.19251	2.19251	2.19251	2.19251	2.19251	2.19251	2.19251	2.19251	2.19251	2.19251	2.19251	2.19251	2.19251	2.19251	2.19251	2.19251	2.19251	2.19251	2.19251	2.19251	2.19251	2.19251	2.19251	2.19251	2.19251	2.19251	2.19251	2.19251	2.19251	2.19251	2.19251	2.19251	2.19251	2.19251	2.19251	2.19251	2.19251	2.19251	2.19251	2.19251	2.19251	2.19251	2.19251
2.24534	2.24534	2.24534	2.24534	2.24534	2.24534	2.24534	2.24534	2.24534	2.24534	2.24534	2.24534	2.24534	2.24534	2.24534	2.24534	2.24534	2.24534	2.24534	2.24534	2.24534	2.24534	2.24534	2.24534	2.24534	2.24534	2.24534	2.24534	2.24534	2.24534	2.24534	2.24534	2.24534	2.24534	2.24534	2.24534	2.24534	2.24534	2.24534	2.24534	2.24534	2.24534	2.24534	2.24534	2.24534	2.24534	2.24534	2.24534	2.24534	2.24534
2.29817	2.29817	2.29817	2.29817	2.29817	2.29817	2.29817	2.29817	2.29817	2.29817	2.29817	2.29817	2.29817	2.29817	2.29817	2.29817	2.29817	2.29817	2.29817	2.29817	2.29817	2.29817	2.29817	2.29817	2.29817	2.29817	2.29817	2.29817	2.29817	2.29817	2.29817	2.29817	2.29817	2.29817	2.29817	2.29817	2.29817	2.29817	2.29817	2.29817	2.29817	2.29817	2.29817	2.29817	2.29817	2.29817	2.29817	2.29817	2.29817	2.29817
2.35101	2.35101	2.35101	2.35101	2.35101	2.35101	2.35101	2.35101	2.35101	2.35101	2.35101	2.35101	2.35101	2.35101	2.35101	2.35101	2.35101	2.35101	2.35101	2.35101	2.35101	2.35101	2.35101	2.35101	2.35101	2.35101	2.35101	2.35101	2.35101	2.35101	2.35101	2.35101	2.35101	2.35101	2.35101	2.35101	2.35101	2.35101	2.35101	2.35101	2.35101	2.35101	2.35101	2.35101	2.35101	2.35101	2.35101	2.35101	2.35101	2.35101
2.40384	2.40384	2.40384	2.40384	2.40384	2.40384	2.40384	2.40384	2.40384	2.40384	2.40384	2.40384	2.40384	2.40384	2.40384	2.40384	2.40384	2.40384	2.40384	2.40384	2.40384	2.40384	2.40384	2.40384	2.40384	2.40384	2.40384	2.40384	2.40384	2.40384	2.40384	2.40384	2.40384	2.40384	2.40384	2.40384	2.40384	2.40384	2.40384	2.40384	2.40384	2.40384	2.40384	2.40384	2.40384	2.40384	2.40384	2.40384	2.40384	2.40384
2.45667	2.45667	2.45667	2.45667	2.45667	2.45667	2.45667	2.45667	2.45667	2.45667	2.45667	2.45667	2.45667	2.45667	2.45667	2.45667	2.45667	2.45667	2.45667	2.45667	2.45667	2.45667	2.45667	2.45667	2.45667	2.45667	2.45667	2.45667	2.45667	2.45667	2.45667	2.45667	2.45667	2.45667	2.45667	2.45667	2.45667	2.45667	2.45667	2.45667	2.45667	2.45667	2.45667	2.45667	2.45667	2.45667	2.45667	2.45667	2.45667	2.45667
2.5095	2.5095	2.5095	2.5095	2.5095	2.5095	2.5095	2.5095	2.5095	2.5095	2.5095	2.5095	2.5095	2.5095	2.5095	2.5095	2.5095	2.5095	2.5095	2.5095	2.5095	2.5095	2.5095	2.5095	2.5095	2.5095	2.5095	2.5095	2.5095	2.5095	2.5095	2.5095	2.5095	2.5095	2.5095	2.5095	2.5095	2.5095	2.5095	2.5095	2.5095	2.5095	2.5095	2.5095	2.5095	2.5095	2.5095	2.5095	2.5095	2.5095
2.56233	2.56233	2.56233	2.56233	2.56233	2.56233	2.56233	2.56233	2.56233	2.56233	2.56233	2.56233	2.56233	2.56233	2.56233	2.56233	2.56233	2.56233	2.56233	2.56233	2.56233	2.56233	2.56233	2.56233	2.56233	2.56233	2.56233	2.56233	2.56233	2.56233	2.56233	2.56233	2.56233	2.56233	2.56233	2.56233	2.56233	2.56233	2.56233	2.56233	2.56233	2.56233	2.56233	2.56233	2.56233	2.56233	2.56233	2.56233	2.56233	2.56233
2.61516	2.61516	2.61516	2.61516	2.61516	2.61516	2.61516	2.61516	2.61516	2.61516	2.61516	2.61516	2.61516	2.61516	2.61516	2.61516	2.61516	2.61516	2.61516	2.61516	2.61516	2.61516	2.61516	2.61516	2.61516	2.61516	2.61516	2.61516	2.61516	2.61516	2.61516	2.61516	2.61516	2.61516	2.61516	2.61516	2.61516	2.61516	2.61516	2.61516	2.61516	2.61516	2.61516	2.61516	2.61516	2.61516	2.61516	2.61516	2.61516	2.61516
2.668	2.668	2.668	2.668	2.668	2.668	2.668	2.668	2.668	2.668	2.668	2.668	2.668	2.668	2.668	2.668	2.668	2.668	2.668	2.668	2.668	2.668	2.668	2.668	2.668	2.668	2.668	2.668	2.668	2.668	2.668	2.668	2.668	2.668	2.668	2.668	2.668	2.668	2.668	2.668	2.668	2.668	2.668	2.668	2.668	2.668	2.668	2.668	2.668	2.668
2.72083	2.72083	2.72083	2.72083	2.72083	2.72083	2.72083	2.72083	2.72083	2.72083	2.72083	2.72083	2.72083	2.72083	2.72083	2.72083	2.72083	2.72083	2.72083	2.72083	2.72083	2.72083	2.72083	2.72083	2.72083	2.72083	2.72083	2.72083	2.72083	2.72083	2.72083	2.72083	2.72083	2.72083	2.72083	2.72083	2.72083	2.72083	2.72083	2.72083	2.72083	2.72083	2.72083	2.72083	2.72083	2.72083	2.72083	2.72083	2.72083	2.72083
2.77366	2.77366	2.77366	2.77366	2.77366	2.77366	2.77366	2.77366	2.77366	2.77366	2.77366	2.77366	2.77366	2.77366	2.77366	2.77366	2.77366	2.77366	2.77366	2.77366	2.77366	2.77366	2.77366	2.77366	2.77366	2.77366	2.77366	2.77366	2.77366	2.77366	2.77366	2.77366	2.77366	2.77366	2.77366	2.77366	2.77366	2.77366	2.77366	2.77366	2.77366	2.77366	2.77366	2.77366	2.77366	2.77366	2.77366	2.77366	2.77366	2.77366
2.82649	2.82649	2.82649	2.82649	2.82649	2.82649	2.82649	2.82649	2.82649	2.82649	2.82649	2.82649	2.82649	2.82649	2.82649	2.82649	2.82649	2.82649	2.82649	2.82649	2.82649	2.82649	2.82649	2.82649	2.82649	2.82649	2.82649	2.82649	2.82649	2.82649	2.82649	2.82649	2.82649	2.82649	2.82649	2.82649	2.82649	2.82649	2.82649	2.82649	2.82649	2.82649	2.82649	2.82649	2.82649	2.82649	2.82649	2.82649	2.82649	2.82649
2.87932	2.87932	2.87932	2.87932	2.87932	2.87932	2.87932	2.87932	2.87932	2.87932	2.87932	2.87932	2.87932	2.87932	2.87932	2.87932	2.87932	2.87932	2.87932	2.87932	2.87932	2.87932	2.87932	2.87932	2.87932	2.87932	2.87932	2.87932	2.87932	2.87932	2.87932	2.87932	2.87932	2.87932	2.87932	2.87932	2.87932	2.87932	2.87932	2.87932	2.87932	2.87932	2.87932	2.87932	2.87932	2.87932	2.87932	2.87932	2.87932	2.87932
2.93215	2.93215	2.93215	2.93215	2.93215	2.93215	2.93215	2.93215	2.93215	2.93215	2.93215	2.93215	2.93215	2.93215	2.93215	2.93215	2.93215	2.93215	2.93215	2.93215	2.93215	2.93215	2.93215	2.93215	2.93215	2.93215	2.93215	2.93215	2.93215	2.93215	2.93215	2.93215	2.93215	2.93215	2.93215	2.93215	2.93215	2.93215	2.93215	2.93215	2.93215	2.93215	2.93215	2.93215	2.93215	2.93215	2.93215	2.93215	2.93215	2.93215
2.98498	2.98498	2.98498	2.98498	2.98498	2.98498	2.98498	2.98498	2.98498	2.98498	2.98498	2.98498	2.98498	2.98498	2.98498	2.98498	2.98498	2.98498	2.98498	2.98498	2.98498	2.98498	2.98498	2.98498	2.98498	2.98498	2.98498	2.98498	2.98498	2.98498	2.98498	2.98498	2.98498	2.98498	2.98498	2.98498	2.98498	2.98498	2.98498	2.98498	2.98498	2.98498	2.98498	2.98498	2.98498	2.98498	2.98498	2.98498	2.98498	2.98498
3.03782	3.03782	3.03782	3.03782	3.03782	3.03782	3.03782	3.03782	3.03782	3.03782	3.03782	3.03782	3.03782	3.03782	3.03782	3.03782	3.03782	3.03782	3.03782	3.03782	3.03782	3.03782	3.03782	3.03782	3.03782	3.03782	3.03782	3.03782	3.03782	3.03782	3.03782	3.03782	3.03782	3.03782	3.03782	3.03782	3.03782	3.03782	3.03782	3.03782	3.03782	3.03782	3.03782	3.03782	3.03782	3.03782	3.03782	3.03782	3.03782	3.03782
3.09065	3.09065	3.09065	3.09065	3.09065	3.09065	3.09065	3.09065	3.09065	3.09065	3.09065	3.09065	3.09065	3.09065	3.09065	3.09065	3.09065	3.09065	3.09065	3.09065	3.09065	3.09065	3.09065	3.09065	3.09065	3.09065	3.09065	3.09065	3.09065	3.09065	3.09065	3.09065	3.09065	3.09065	3.09065	3.09065	3.09065	3.09065	3.09065	3.09065	3.09065	3.09065	3.09065	3.09065	3.09065	3.09065	3.09065	3.09065	3.09065	3.09065
3.14348	3.14348	3.14348	3.14348	3.14348	3.14348	3.14348	3.14348	3.14348	3.14348	3.14348	3.14348	3.14348	3.14348	3.14348	3.14348	3.14348	3.14348	3.14348	3.14348	3.14348	3.14348	3.14348	3.14348	3.14348	3.14348	3.14348	3.14348	3.14348	3.14348	3.14348	3.14348	3.14348	3.14348	3.14348	3.14348	3.14348	3.14348	3.14348	3.14348	3.14348	3.14348	3.14348	3.14348	3.14348	3.14348	3.14348	3.14348	3.14348	3.14348
3.19631	3.19631	3.19631	3.19631	3.19631	3.19631	3.19631	3.19631	3.19631	3.19631	3.19631	3.19631	3.19631	3.19631	3.19631	3.19631	3.19631	3.19631	3.19631	3.19631	3.19631	3.19631	3.19631	3.19631	3.19631	3.19631	3.19631	3.19631	3.19631	3.19631	3.19631	3.19631	3.19631	3.19631	3.19631	3.19631	3.19631	3.19631	3.19631	3.19631	3.19631	3.19631	3.19631	3.19631	3.19631	3.19631	3.19631	3.19631	3.19631	3.19631
3.24914	3.24914	3.24914	3.24914	3.24914	3.24914	3.24914	3.24914	3.24914	3.24914	3.24914	3.24914	3.24914	3.24914	3.24914	3.24914	3.24914	3.24914	3.24914	3.24914	3.24914	3.24914	3.24914	3.24914	3.24914	3.24914	3.24914	3.24914	3.24914	3.24914	3.24914	3.24914	3.24914	3.24914	3.24914	3.24914	3.24914	3.24914	3.24914	3.24914	3.24914	3.24914	3.24914	3.24914	3.24914	3.24914	3.24914	3.24914	3.24914	3.24914
3.30197	3.30197	3.30197	3.30197	3.30197	3.30197	3.30197	3.30197	3.30197	3.30197	3.30197	3.30197	3.30197	3.30197	3.30197	3.30197	3.30197	3.30197	3.30197	3.30197	3.30197	3.30197	3.30197	3.30197	3.30197	3.30197	3.30197	3.30197	3.30197	3.30197	3.30197	3.30197	3.30197	3.30197	3.30197	3.30197	3.30197	3.30197	3.30197	3.30197	3.30197	3.30197	3.30197	3.30197	3.30197	3.30197	3.30197	3.30197	3.30197	3.30197
3.35481	3.35481	3.35481	3.35481	3.35481	3.35481	3.35481	3.35481	3.35481	3.35481	3.35481	3.35481	3.35481	3.35481	3.35481	3.35481	3.35481	3.35481	3.35481	3.35481	3.35481	3.35481	3.35481	3.35481	3.35481	3.35481	3.35481	3.35481	3.35481	3.35481	3.35481	3.35481	3.35481	3.35481	3.35481	3.35481	3.35481	3.35481	3.35481	3.35481	3.35481	3.35481	3.35481	3.35481	3.35481	3.35481	3.35481	3.35481	3.35481	3.35481
3.40764	3.40764	3.40764	3.40764	3.40764	3.40764	3.40764	3.40764	3.40764	3.40764	3.40764	3.40764	3.40764	3.40764	3.40764	3.40764	3.40764	3.40764	3.40764	3.40764	3.40764	3.40764	3.40764	3.40764	3.40764	3.40764	3.40764	3.40764	3.40764	3.40764	3.40764	3.40764	3.40764	3.40764	3.40764	3.40764	3.40764	3.40764	3.40764	3.40764	3.40764	3.40764	3.40764	3.40764	3.40764	3.40764	3.40764	3.40764	3.40764	3.40764
3.46047	3.46047	3.46047	3.46047	3.46047	3.46047	3.46047	3.46047	3.46047	3.46047	3.46047	3.46047	3.46047	3.46047	3.46047	3.46047	3.46047	3.46047	3.46047	3.46047	3.46047	3.46047	3.46047	3.46047	3.46047	3.46047	3.46047	3.46047	3.46047	3.46047	3.46047	3.46047	3.46047	3.46047	3.46047	3.46047	3.46047	3.46047	3.46047	3.46047	3.46047	3.46047	3.46047	3.46047	3.46047	3.46047	3.46047	3.46047	3.46047	3.46047
3.5133	3.5133	3.5133	3.5133	3.5133	3.5133	3.5133	3.5133	3.5133	3.5133	3.5133	3.5133	3.5133	3.5133	3.5133	3.5133	3.5133	3.5133	3.5133	3.5133	3.5133	3.5133	3.5133	3.5133	3.5133	3.5133	3.5133	3.5133	3.5133	3.5133	3.5133	3.5133	3.5133	3.5133	3.5133	3.5133	3.5133	3.5133	3.5133	3.5133	3.5133	3.5133	3.5133	3.5133	3.5133	3.5133	3.5133	3.5133	3.5133	3.5133
3.56613	3.56613	3.56613	3.56613	3.56613	3.56613	3.56613	3.56613	3.56613	3.56613	3.56613	3.56613	3.56613	3.56613	3.56613	3.56613	3.56613	3.56613	3.56613	3.56613	3.56613	3.56613	3.56613	3.56613	3.56613	3.56613	3.56613	3.56613	3.56613	3.56613	3.56613	3.56613	3.56613	3.56613	3.56613	3.56613	3.56613	3.56613	3.56613	3.56613	3.56613	3.56613	3.56613	3.56613	3.56613	3.56613	3.56613	3.56613	3.56613	3.56613
3.61896	3.61896	3.61896	3.61896	3.61896	3.61896	3.61896	3.61896	3.61896	3.61896	3.61896	3.61896	3.61896	3.61896	3.61896	3.61896	3.61896	3.61896	3.61896	3.61896	3.61896	3.61896	3.61896	3.61896	3.61896	3.61896	3.61896	3.61896	3.61896	3.61896	3.61896	3.61896	3.61896	3.61896	3.61896	3.61896	3.61896	3.61896	3.61896	3.61896	3.61896	3.61896	3.61896	3.61896	3.61896	3.61896	3.61896	3.61896	3.61896	3.61896
3.6718	3.6718	3.6718	3.6718	3.6718	3.6718	3.6718	3.6718	3.6718	3.6718	3.6718	3.6718	3.6718	3.6718	3.6718	3.6718	3.6718	3.6718	3.6718	3.6718	3.6718	3.6718	3.6718	3.6718	3.6718	3.6718	3.6718	3.6718	3.6718	3.6718	3.6718	3.6718	3.6718	3.6718	3.6718	3.6718	3.6718	3.6718	3.6718	3.6718	3.6718	3.6718	3.6718	3.6718	3.6718	3.6718	3.6718	3.6718	3.6718	3.6718
3.72463	3.72463	3.72463	3.72463	3.72463	3.72463	3.72463	3.72463	3.72463	3.72463	3.72463	3.72463	3.72463	3.72463	3.72463	3.72463	3.72463	3.72463	3.72463	3.72463	3.72463	3.72463	3.72463	3.72463	3.72463	3.72463	3.72463	3.72463	3.72463	3.72463	3.72463	3.72463	3.72463	3.72463	3.72463	3.72463	3.72463	3.72463	3.72463	3.72463	3.72463	3.72463	3.72463	3.72463	3.72463	3.72463	3.72463	3.72463	3.72463	3.72463
3.77746	3.77746	3.77746	3.77746	3.77746	3.77746	3.77746	3.77746	3.77746	3.77746	3.77746	3.77746	3.77746	3.77746	3.77746	3.77746	3.77746	3.77746	3.77746	3.77746	3.77746	3.77746	3.77746	3.77746	3.77746	3.77746	3.77746	3.77746	3.77746	3.77746	3.77746	3.77746	3.77746	3.77746	3.77746	3.77746	3.77746	3.77746	3.77746	3.77746	3.77746	3.77746	3.77746	3.77746	3.77746	3.77746	3.77746	3.77746	3.77746	3.77746
3.83029	3.83029	3.83029	3.83029	3.83029	3.83029	3.83029	3.83029	3.83029	3.83029	3.83029	3.83029	3.83029	3.83029	3.83029	3.83029	3.83029	3.83029	3.83029	3.83029	3.83029	3.83029	3.83029	3.83029	3.83029	3.83029	3.83029	3.83029	3.83029	3.83029	3.83029	3.83029	3.83029	3.83029	3.83029	3.83029	3.83029	3.83029	3.83029	3.83029	3.83029	3.83029	3.83029	3.83029	3.83029	3.83029	3.83029	3.83029	3.83029	3.83029
3.88312	3.88312	3.88312	3.88312	3.88312	3.88312	3.88312	3.88312	3.88312	3.88312	3.88312	3.88312	3.88312	3.88312	3.88312	3.88312	3.88312	3.88312	3.88312	3.88312	3.88312	3.88312	3.88312	3.88312	3.88312	3.88312	3.88312	3.88312	3.88312	3.88312	3.88312	3.88312	3.88312	3.88312	3.88312	3.88312	3.88312	3.88312	3.88312	3.88312	3.88312	3.88312	3.88312	3.88312	3.88312	3.88312	3.88312	3.88312	3.88312	3.88312
3.93595	3.93595	3.93595	3.93595	3.93595	3.93595	3.93595	3.93595	3.93595	3.93595	3.93595	3.93595	3.93595	3.93595	3.93595	3.93595	3.93595	3.93595	3.93595	3.93595	3.93595	3.93595	3.93595	3.93595	3.93595	3.93595	3.93595	3.93595	3.93595	3.93595	3.93595	3.93595	3.93595	3.93595	3.93595	3.93595	3.93595	3.93595	3.93595	3.93595	3.93595	3.93595	3.93595	3.93595	3.93595	3.93595	3.93595	3.93595	3.93595	3.93595
3.98878	3.98878	3.98878	3.98878	3.98878	3.98878	3.98878	3.98878	3.98878	3.98878	3.98878	3.98878	3.98878	3.98878	3.98878	3.98878	3.98878	3.98878	3.98878	3.98878	3.98878	3.98878	3.98878	3.98878	3.98878	3.98878	3.98878	3.98878	3.98878	3.98878	3.98878	3.98878	3.98878	3.98878	3.98878	3.98878	3.98878	3.98878	3.98878	3.98878	3.98878	3.98878	3.98878	3.98878	3.98878	3.98878	3.98878	3.98878	3.98878	3.98878
4.04162	4.04162	4.04162	4.04162	4.04162	4.04162	4.04162	4.04162	4.04162	4.04162	4.04162	4.04162	4.04162	4.04162	4.04162	4.04162	4.04162	4.04162	4.04162	4.04162	4.04162	4.04162	4.04162	4.04162	4.04162	4.04162	4.04162	4.04162	4.04162	4.04162	4.04162	4.04162	4.04162	4.04162	4.04162	4.04162	4.04162	4.04162	4.04162	4.04162	4.04162	4.04162	4.04162	4.04162	4.04162	4.04162	4.04162	4.04162	4.04162	4.04162
4.09445	4.09445	4.09445	4.09445	4.09445	4.09445	4.09445	4.09445	4.09445	4.09445	4.09445	4.09445	4.09445	4.09445	4.09445	4.09445	4.09445	4.09445	4.09445	4.09445	4.09445	4.09445	4.09445	4.09445	4.09445	4.09445	4.09445	4.09445	4.09445	4.09445	4.09445	4.09445	4.09445	4.09445	4.09445	4.09445	4.09445	4.09445	4.09445	4.09445	4.09445	4.09445	4.09445	4.09445	4.09445	4.09445	4.09445	4.09445	4.09445	4.09445
4.14728	4.14728	4.14728	4.14728	4.14728	4.14728	4.14728	4.14728	4.14728	4.14728	4.14728	4.14728	4.14728	4.14728	4.14728	4.14728	4.14728	4.14728	4.14728	4.14728	4.14728	4.14728	4.14728	4.14728	4.14728	4.14728	4.14728	4.14728	4.14728	4.14728	4.14728	4.14728	4.14728	4.14728	4.14728	4.14728	4.14728	4.14728	4.14728	4.14728	4.14728	4.14728	4.14728	4.14728	4.14728	4.14728	4.14728	4.14728	4.14728	4.14728
4.20011	4.20011	4.20011	4.20011	4.20011	4.20011	4.20011	4.20011	4.20011	4.20011	4.20011	4.20011	4.20011	4.20011	4.20011	4.20011	4.20011	4.20011	4.20011	4.20011	4.20011	4.20011	4.20011	4.20011	4.20011	4.20011	4.20011	4.20011	4.20011	4.20011	4.20011	4.20011	4.20011	4.20011	4.20011	4.20011	4.20011	4.20011	4.20011	4.20011	4.20011	4.20011	4.20011	4.20011	4.20011	4.20011	4.20011	4.20011	4.20011	4.20011
4.25294	4.25294	4.25294	4.25294	4.25294	4.25294	4.25294	4.25294	4.25294	4.25294	4.25294	4.25294	4.25294	4.25294	4.25294	4.25294	4.25294	4.25294	4.25294	4.25294	4.25294	4.25294	4.25294	4.25294	4.25294	4.25294	4.25294	4.25294	4.25294	4.25294	4.25294	4.25294	4.25294	4.25294	4.25294	4.25294	4.25294	4.25294	4.25294	4.25294	4.25294	4.25294	4.25294	4.25294	4.25294	4.25294	4.25294	4.25294	4.25294	4.25294
4.30577	4.30577	4.30577	4.30577	4.30577	4.30577	4.30577	4.30577	4.30577	4.30577	4.30577	4.30577	4.30577	4.30577	4.30577	4.30577	4.30577	4.30577	4.30577	4.30577	4.30577	4.30577	4.30577	4.30577	4.30577	4.30577	4.30577	4.30577	4.30577	4.30577	4.30577	4.30577	4.30577	4.30577	4.30577	4.30577	4.30577	4.30577	4.30577	4.30577	4.30577	4.30577	4.30577	4.30577	4.30577	4.30577	4.30577	4.30577	4.30577	4.30577
4.35861	4.35861	4.35861	4.35861	4.35861	4.35861	4.35861	4.35861	4.35861	4.35861	4.35861	4.35861	4.35861	4.35861	4.35861	4.35861	4.35861	4.35861	4.35861	4.35861	4.35861	4.35861	4.35861	4.35861	4.35861	4.35861	4.35861	4.35861	4.35861	4.35861	4.35861	4.35861	4.35861	4.35861	4.35861	4.35861	4.35861	4.35861	4.35861	4.35861	4.35861	4.35861	4.35861	4.35861	4.35861	4.35861	4.35861	4.35861	4.35861	4.35861
4.41144	4.41144	4.41144	4.41144	4.41144	4.41144	4.41144	4.41144	4.41144	4.41144	4.41144	4.41144	4.41144	4.41144	4.41144	4.41144	4.41144	4.41144	4.41144	4.41144	4.41144	4.41144	4.41144	4.41144	4.41144	4.41144	4.41144	4.41144	4.41144	4.41144	4.41144	4.41144	4.41144	4.41144	4.41144	4.41144	4.41144	4.41144	4.41144	4.41144	4.41144	4.41144	4.41144	4.41144	4.41144	4.41144	4.41144	4.41144	4.41144	4.41144
4.46427	4.46427	4.46427	4.46427	4.46427	4.46427	4.46427	4.46427	4.46427	4.46427	4.46427	4.46427	4.46427	4.46427	4.46427	4.46427	4.46427	4.46427	4.46427	4.46427	4.46427	4.46427	4.46427	4.46427	4.46427	4.46427	4.46427	4.46427	4.46427	4.46427	4.46427	4.46427	4.46427	4.46427	4.46427	4.46427	4.46427	4.46427	4.46427	4.46427	4.46427	4.46427	4.46427	4.46427	4.46427	4.46427	4.46427	4.46427	4.46427	4.46427
4.5171	4.5171	4.5171	4.5171	4.5171	4.5171	4.5171	4.5171	4.5171	4.5171	4.5171	4.5171	4.5171	4.5171	4.5171	4.5171	4.5171	4.5171	4.5171	4.5171	4.5171	4.5171	4.5171	4.5171	4.5171	4.5171	4.5171	4.5171	4.5171	4.5171	4.5171	4.5171	4.5171	4.5171	4.5171	4.5171	4.5171	4.5171	4.5171	4.5171	4.5171	4.5171	4.5171	4.5171	4.5171	4.5171	4.5171	4.5171	4.5171	4.5171
4.56993	4.56993	4.56993	4.56993	4.56993	4.56993	4.56993	4.56993	4.56993	4.56993	4.56993	4.56993	4.56993	4.56993	4.56993	4.56993	4.56993	4.56993	4.56993	4.56993	4.56993	4.56993	4.56993	4.56993	4.56993	4.56993	4.56993	4.56993	4.56993	4.56993	4.56993	4.56993	4.56993	4.56993	4.56993	4.56993	4.56993	4.56993	4.56993	4.56993	4.56993	4.56993	4.56993	4.56993	4.56993	4.56993	4.56993	4.56993	4.56993	4.56993
4.62276	4.62276	4.62276	4.62276	4.62276	4.62276	4.62276	4.62276	4.62276	4.62276	4.62276	4.62276	4.62276	4.62276	4.62276	4.62276	4.62276	4.62276	4.62276	4.62276	4.62276	4.62276	4.62276	4.62276	4.62276	4.62276	4.62276	4.62276	4.62276	4.62276	4.62276	4.62276	4.62276	4.62276	4.62276	4.62276	4.62276	4.62276	4.62276	4.62276	4.62276	4.62276	4.62276	4.62276	4.62276	4.62276	4.62276	4.62276	4.62276	4.62276
4.6756	4.6756	4.6756	4.6756	4.6756	4.6756	4.6756	4.6756	4.6756	4.6756	4.6756	4.6756	4.6756	4.6756	4.6756	4.6756	4.6756	4.6756	4.6756	4.6756	4.6756	4.6756	4.6756	4.6756	4.6756	4.6756	4.6756	4.6756	4.6756	4.6756	4.6756	4.6756	4.6756	4.6756	4.6756	4.6756	4.6756	4.6756	4.6756	4.6756	4.6756	4.6756	4.6756	4.6756	4.6756	4.6756	4.6756	4.6756	4.6756	4.6756
4.72843	4.72843	4.72843	4.72843	4.72843	4.72843	4.72843	4.72843	4.72843	4.72843	4.72843	4.72843	4.72843	4.72843	4.72843	4.72843	4.72843	4.72843	4.72843	4.72843	4.72843	4.72843	4.72843	4.72843	4.72843	4.72843	4.72843	4.72843	4.72843	4.72843	4.72843	4.72843	4.72843	4.72843	4.72843	4.72843	4.72843	4.72843	4.72843	4.72843	4.72843	4.72843	4.72843	4.72843	4.72843	4.72843	4.72843	4.72843	4.72843	4.72843
4.78126	4.78126	4.78126	4.78126	4.78126	4.78126	4.78126	4.78126	4.78126	4.78126	4.78126	4.78126	4.78126	4.78126	4.78126	4.78126	4.78126	4.78126	4.78126	4.78126	4.78126	4.78126	4.78126	4.78126	4.78126	4.78126	4.78126	4.78126	4.78126	4.78126	4.78126	4.78126	4.78126	4.78126	4.78126	4.78126	4.78126	4.78126	4.78126	4.78126	4.78126	4.78126	4.78126	4.78126	4.78126	4.78126	4.78126	4.78126	4.78126	4.78126
4.83409	4.83409	4.83409	4.83409	4.83409	4.83409	4.83409	4.83409	4.83409	4.83409	4.83409	4.83409	4.83409	4.83409	4.83409	4.83409	4.83409	4.83409	4.83409	4.83409	4.83409	4.83409	4.83409	4.83409	4.83409	4.83409	4.83409	4.83409	4.83409	4.83409	4.83409	4.83409	4.83409	4.83409	4.83409	4.83409	4.83409	4.83409	4.83409	4.83409	4.83409	4.83409	4.83409	4.83409	4.83409	4.83409	4.83409	4.83409	4.83409	4.83409
4.88692	4.88692	4.88692	4.88692	4.88692	4.88692	4.88692	4.88692	4.88692	4.88692	4.88692	4.88692	4.88692	4.88692	4.88692	4.88692	4.88692	4.88692	4.88692	4.88692	4.88692	4.88692	4.88692	4.88692	4.88692	4.88692	4.88692	4.88692	4.88692	4.88692	4.88692	4.88692	4.88692	4.88692	4.88692	4.88692	4.88692	4.88692	4.88692	4.88692	4.88692	4.88692	4.88692	4.88692	4.88692	4.88692	4.88692	4.88692	4.88692	4.88692
4.93975	4.93975	4.93975	4.93975	4.93975	4.93975	4.93975	4.93975	4.93975	4.93975	4.93975	4.93975	4.93975	4.93975	4.93975	4.93975	4.93975	4.93975	4.93975	4.93975	4.93975	4.93975	4.93975	4.93975	4.93975	4.93975	4.93975	4.93975	4.93975	4.93975	4.93975	4.93975	4.93975	4.93975	4.93975	4.93975	4.93975	4.93975	4.93975	4.93975	4.93975	4.93975	4.93975	4.93975	4.93975	4.93975	4.93975	4.93975	4.93975	4.93975
4.99259	4.99259	4.99259	4.99259	4.99259	4.99259	4.99259	4.99259	4.99259	4.99259	4.99259	4.99259	4.99259	4.99259	4.99259	4.99259	4.99259	4.99259	4.99259	4.99259	4.99259	4.99259	4.99259	4.99259	4.99259	4.99259	4.99259	4.99259	4.99259	4.99259	4.99259	4.99259	4.99259	4.99259	4.99259	4.99259	4.99259	4.99259	4.99259	4.99259	4.99259	4.99259	4.99259	4.99259	4.99259	4.99259	4.99259	4.99259	4.99259	4.99259
[truncated: 140 more columns]

## Sheet: u
0.871885	0.875921	0.879819	0.884151	0.888328	0.892327	0.896155	0.899822	0.903334	0.906701	0.910007	0.913186	0.916324	0.920959	0.925337	0.929471	0.933379	0.937073	0.940567	0.943908	0.947091	0.950089	0.952915	0.955581	0.958095	0.960675	0.963367	0.965909	0.968335	0.971115	0.973753	0.97625	0.978609	0.980842	0.983492	0.98603	0.988108	0.989948	0.991687	0.993224	0.994466	0.995569	0.996547	0.9974	0.998129	0.998736	0.999223	0.99959	0.999841	0.999983
0.867635	0.871735	0.875698	0.87959	0.883907	0.888042	0.892003	0.895798	0.899435	0.902922	0.906272	0.909563	0.913133	0.917946	0.922489	0.92678	0.930834	0.934752	0.938442	0.941915	0.945185	0.948267	0.951173	0.953915	0.956503	0.958947	0.961417	0.964041	0.966665	0.969538	0.972264	0.974861	0.977326	0.979643	0.982346	0.98502	0.98737	0.989429	0.991123	0.992554	0.993855	0.995028	0.996073	0.996991	0.997784	0.998453	0.998999	0.999425	0.999734	0.999938
0.863333	0.867495	0.871522	0.875418	0.879345	0.883618	0.887714	0.89164	0.895404	0.899014	0.902477	0.905813	0.909845	0.914839	0.919628	0.924183	0.928464	0.932489	0.936276	0.939842	0.943202	0.94637	0.949359	0.952179	0.954843	0.957359	0.959738	0.962113	0.964945	0.967932	0.970786	0.973481	0.97602	0.978408	0.981154	0.983847	0.986226	0.988298	0.990158	0.991837	0.993212	0.994455	0.995568	0.996553	0.997409	0.99814	0.998747	0.999232	0.999598	0.999865
0.858976	0.8632	0.867291	0.871251	0.875085	0.879054	0.883287	0.887347	0.89124	0.894976	0.898567	0.902024	0.90669	0.911982	0.916951	0.921619	0.926008	0.930138	0.934025	0.937687	0.941139	0.944396	0.947468	0.95037	0.953111	0.955703	0.958153	0.960385	0.963265	0.966354	0.96929	0.972063	0.974678	0.977139	0.979919	0.982628	0.984993	0.987118	0.989073	0.99086	0.99248	0.993851	0.995033	0.996084	0.997005	0.997799	0.998467	0.999011	0.999434	0.999764
0.854566	0.85885	0.863004	0.867029	0.870927	0.874703	0.878768	0.882976	0.887017	0.890896	0.894623	0.898203	0.903562	0.909087	0.914176	0.91896	0.92346	0.927696	0.931686	0.935446	0.938993	0.94234	0.9455	0.948485	0.951286	0.953763	0.956141	0.958423	0.961676	0.964831	0.967786	0.970606	0.973298	0.975834	0.978642	0.981313	0.983702	0.985919	0.987967	0.989845	0.991555	0.9931	0.994466	0.995584	0.996571	0.997428	0.998157	0.998761	0.999243	0.999634
0.850102	0.854446	0.858661	0.862749	0.866713	0.870567	0.87437	0.878515	0.882692	0.886705	0.89056	0.894265	0.900333	0.906029	0.911297	0.9162	0.920814	0.925159	0.929255	0.933116	0.93676	0.9402	0.943298	0.946134	0.948856	0.951467	0.953971	0.956522	0.960021	0.9633	0.966371	0.969245	0.971932	0.974493	0.97727	0.979921	0.9824	0.984706	0.986842	0.988808	0.990606	0.992238	0.993706	0.995012	0.996106	0.997027	0.997819	0.998483	0.999024	0.999477
0.845584	0.849987	0.854263	0.858414	0.862442	0.86638	0.870255	0.874022	0.878245	0.882392	0.886378	0.890669	0.89702	0.902886	0.908315	0.913348	0.918068	0.922525	0.926728	0.930694	0.934103	0.937351	0.940467	0.943456	0.946323	0.949072	0.951707	0.954663	0.9583	0.961707	0.964897	0.967881	0.970671	0.973277	0.975877	0.978526	0.981091	0.983483	0.985704	0.987755	0.989637	0.991352	0.992903	0.994293	0.995522	0.996596	0.997451	0.998177	0.998777	0.999291
0.841007	0.845472	0.849809	0.854022	0.858113	0.862139	0.866084	0.869923	0.873676	0.877959	0.882078	0.887091	0.893624	0.899662	0.905253	0.910439	0.915258	0.919646	0.923525	0.927247	0.930817	0.93424	0.937523	0.94067	0.943687	0.946578	0.949347	0.952733	0.956511	0.960049	0.963362	0.96646	0.969356	0.972089	0.974819	0.977375	0.97978	0.982254	0.984556	0.986688	0.988651	0.990447	0.992078	0.993548	0.994858	0.996011	0.99701	0.997842	0.998502	0.999077
0.836365	0.840901	0.845299	0.849573	0.853727	0.857842	0.861858	0.865768	0.869572	0.873406	0.87766	0.883428	0.890144	0.896355	0.90211	0.906908	0.91131	0.915582	0.919725	0.923647	0.927407	0.93101	0.934464	0.937774	0.940944	0.943981	0.94689	0.95073	0.954653	0.958327	0.961765	0.96498	0.967985	0.970882	0.973713	0.976363	0.978837	0.981143	0.983402	0.985611	0.987652	0.989525	0.991234	0.99278	0.994167	0.995398	0.996474	0.997401	0.998184	0.998881
0.831655	0.836262	0.840731	0.845067	0.849298	0.85349	0.857577	0.861558	0.865434	0.869206	0.873124	0.879679	0.886293	0.891923	0.897203	0.902162	0.906827	0.911357	0.915744	0.919916	0.923871	0.927659	0.931289	0.934765	0.938094	0.941281	0.944333	0.948655	0.952726	0.956538	0.960105	0.963441	0.966558	0.969623	0.972558	0.975305	0.977869	0.980258	0.98248	0.984541	0.986643	0.988591	0.990374	0.991994	0.993455	0.99476	0.995911	0.996915	0.997827	0.998625
0.826874	0.831555	0.836097	0.840503	0.844821	0.849083	0.85324	0.857292	0.861219	0.865019	0.868711	0.874178	0.880534	0.886484	0.892064	0.897306	0.902237	0.907019	0.91162	0.916015	0.920207	0.924186	0.927995	0.931642	0.935134	0.938476	0.941997	0.946505	0.950729	0.954683	0.958382	0.961841	0.965073	0.968312	0.971354	0.974199	0.976856	0.979331	0.981633	0.983769	0.985744	0.987647	0.989501	0.991193	0.992725	0.9941	0.995326	0.996473	0.997449	0.998305
0.82202	0.826778	0.83131	0.83563	0.840184	0.844462	0.848632	0.852693	0.856646	0.860493	0.864568	0.869721	0.874661	0.880933	0.886816	0.892343	0.897543	0.90257	0.907387	0.91199	0.916387	0.920587	0.924581	0.928404	0.932062	0.935563	0.939606	0.944282	0.948661	0.95276	0.956595	0.96018	0.963581	0.966947	0.970099	0.973046	0.975798	0.978362	0.980746	0.982958	0.985005	0.986893	0.98863	0.990378	0.991979	0.993428	0.99481	0.996018	0.997055	0.99796
0.81661	0.821267	0.825766	0.830115	0.835116	0.839605	0.843815	0.847919	0.85192	0.855817	0.860465	0.865855	0.870916	0.875677	0.881461	0.887275	0.892746	0.898012	0.903047	0.907859	0.912457	0.916849	0.921045	0.925049	0.928878	0.932541	0.937138	0.941983	0.946521	0.950769	0.954742	0.958457	0.962041	0.965527	0.968792	0.971844	0.974693	0.977348	0.979817	0.982108	0.984229	0.986186	0.987988	0.989639	0.99123	0.992846	0.994285	0.995551	0.996647	0.997592
0.810936	0.815616	0.820141	0.824648	0.829732	0.834581	0.838834	0.842986	0.847036	0.850986	0.856324	0.861954	0.867238	0.872207	0.876889	0.882105	0.887851	0.893348	0.898604	0.903627	0.908427	0.913013	0.917394	0.921578	0.925579	0.929409	0.93459	0.939609	0.944309	0.948709	0.952824	0.956671	0.960442	0.964052	0.967432	0.970592	0.973541	0.976289	0.978845	0.981218	0.983415	0.985444	0.987294	0.988984	0.990589	0.99226	0.993754	0.995075	0.996226	0.997213
0.805175	0.809879	0.814431	0.819175	0.824262	0.829158	0.833686	0.837888	0.841991	0.845997	0.852143	0.858016	0.863527	0.868707	0.873586	0.878188	0.882855	0.888583	0.894059	0.899294	0.904297	0.909079	0.913647	0.918012	0.922181	0.926418	0.931964	0.937159	0.942025	0.946579	0.950839	0.954822	0.958784	0.962521	0.966019	0.969289	0.972341	0.975185	0.97783	0.980267	0.98249	0.984557	0.986472	0.988241	0.9899	0.991638	0.993202	0.994591	0.995796	0.996837
0.799323	0.804052	0.808632	0.813612	0.818703	0.823606	0.828326	0.832621	0.83678	0.841386	0.847922	0.854042	0.859782	0.865176	0.870254	0.875001	0.879503	0.883776	0.889416	0.894864	0.900072	0.90505	0.909807	0.914353	0.918696	0.923291	0.929155	0.934633	0.939667	0.944378	0.948786	0.952938	0.957066	0.960933	0.964552	0.967934	0.971064	0.973921	0.976593	0.979088	0.981414	0.983576	0.98558	0.987434	0.989156	0.990963	0.992596	0.994055	0.995344	0.99645
0.793376	0.798132	0.80274	0.807954	0.813049	0.817959	0.82269	0.827181	0.8314	0.836855	0.843659	0.850029	0.856001	0.861542	0.866776	0.871732	0.876428	0.880883	0.885112	0.890338	0.895752	0.900928	0.905875	0.910604	0.915122	0.920077	0.926147	0.931824	0.937131	0.942093	0.946665	0.951017	0.955287	0.959225	0.962846	0.966246	0.969435	0.972421	0.975215	0.977824	0.980256	0.982519	0.984618	0.98656	0.988353	0.990234	0.991938	0.993468	0.994825	0.996013
0.78733	0.792114	0.796909	0.802197	0.807297	0.812215	0.816955	0.821525	0.825845	0.832277	0.839353	0.845885	0.852007	0.857787	0.86325	0.868419	0.873314	0.877954	0.882356	0.886536	0.89134	0.896714	0.901853	0.906765	0.91146	0.916788	0.923067	0.928939	0.934429	0.939562	0.944354	0.948722	0.953006	0.957033	0.960818	0.96437	0.967702	0.970823	0.973744	0.976472	0.979016	0.981383	0.983581	0.985617	0.987496	0.989447	0.991226	0.992829	0.994251	0.995415
0.78118	0.785994	0.791045	0.796335	0.80144	0.806366	0.811118	0.815701	0.820112	0.827573	0.834774	0.841556	0.847947	0.853979	0.859676	0.865062	0.870159	0.874988	0.879566	0.88391	0.888037	0.892412	0.897742	0.902839	0.907712	0.913427	0.919917	0.925986	0.931661	0.936823	0.9415	0.94604	0.950514	0.95472	0.958672	0.962383	0.965864	0.969125	0.972177	0.975029	0.97769	0.980168	0.982469	0.984603	0.986574	0.988599	0.990457	0.992078	0.993431	0.994987
0.774921	0.779767	0.785069	0.790363	0.795475	0.80041	0.805174	0.809771	0.81493	0.82256	0.830082	0.83716	0.843828	0.850115	0.856051	0.861659	0.866963	0.871984	0.876741	0.881254	0.885537	0.889606	0.893545	0.898827	0.903879	0.909995	0.916698	0.922966	0.928512	0.933679	0.938511	0.943224	0.947893	0.952284	0.956409	0.960284	0.963918	0.967325	0.970514	0.973495	0.976277	0.978869	0.981279	0.983515	0.985582	0.987689	0.989503	0.991091	0.992649	0.994542
0.76855	0.773495	0.778976	0.784275	0.789394	0.79434	0.799117	0.803729	0.81018	0.817997	0.825433	0.832697	0.839646	0.846196	0.852374	0.858209	0.863723	0.868941	0.873881	0.878564	0.883006	0.887224	0.891232	0.895044	0.899962	0.906495	0.913252	0.919361	0.925065	0.930399	0.935391	0.940274	0.945144	0.949724	0.954028	0.958071	0.961864	0.965421	0.968751	0.971866	0.974775	0.977486	0.980009	0.982351	0.984519	0.986503	0.988336	0.990108	0.99212	0.994081
0.762059	0.767275	0.77276	0.778065	0.783194	0.788151	0.792942	0.797571	0.80546	0.813488	0.821123	0.82839	0.835402	0.842218	0.848645	0.85471	0.86044	0.865857	0.870984	0.875841	0.880446	0.884815	0.888965	0.892909	0.896661	0.902566	0.909308	0.915602	0.921483	0.926986	0.932141	0.937191	0.942265	0.947039	0.951527	0.955743	0.9597	0.963412	0.966888	0.970142	0.973181	0.976016	0.978563	0.980894	0.983058	0.985145	0.987182	0.98917	0.991577	0.993604
0.755444	0.760924	0.766415	0.771728	0.776867	0.781838	0.786645	0.792093	0.800769	0.809009	0.816843	0.824297	0.831396	0.838181	0.844861	0.851162	0.857111	0.862732	0.868049	0.873083	0.877853	0.882377	0.88667	0.890109	0.89313	0.898695	0.905279	0.911709	0.91777	0.923445	0.928765	0.933974	0.939258	0.94423	0.948906	0.9533	0.957425	0.961296	0.964924	0.968189	0.971216	0.974044	0.976685	0.979148	0.981497	0.983808	0.986048	0.988548	0.99102	0.993113
0.748757	0.754434	0.759933	0.765256	0.770409	0.775395	0.780219	0.787198	0.796102	0.804555	0.81259	0.820232	0.827508	0.834441	0.841053	0.847563	0.853735	0.859564	0.865075	0.870289	0.875227	0.879483	0.882846	0.886161	0.889426	0.894883	0.901741	0.908031	0.913929	0.919779	0.925267	0.930624	0.936122	0.941297	0.946164	0.95074	0.954933	0.958804	0.96243	0.965825	0.969003	0.971976	0.974755	0.977371	0.979965	0.9825	0.984954	0.987913	0.99045	0.992607
0.742114	0.747799	0.753308	0.758645	0.763813	0.768816	0.773659	0.782322	0.791456	0.800125	0.808361	0.816193	0.823646	0.830746	0.837515	0.843973	0.850311	0.856352	0.86206	0.867357	0.871133	0.874846	0.878495	0.882078	0.885595	0.890947	0.898089	0.904631	0.910649	0.916206	0.92165	0.927143	0.932858	0.938211	0.943118	0.947717	0.952029	0.956072	0.959862	0.963415	0.966743	0.96986	0.972777	0.975632	0.978472	0.981231	0.984246	0.987267	0.989866	0.992086
0.735315	0.741011	0.746534	0.751886	0.757072	0.762095	0.767583	0.777462	0.786827	0.795714	0.804153	0.812176	0.819809	0.827077	0.834003	0.840609	0.846914	0.853094	0.857723	0.861917	0.866028	0.870055	0.873999	0.87786	0.881639	0.886887	0.894323	0.901127	0.907379	0.913146	0.918485	0.923475	0.929273	0.934712	0.939813	0.944598	0.949088	0.9533	0.957253	0.960961	0.964439	0.967698	0.97079	0.973944	0.977029	0.98001	0.983529	0.986609	0.989269	0.991552
0.728614	0.734064	0.739603	0.744974	0.75018	0.755226	0.762484	0.772614	0.782213	0.791319	0.799964	0.808179	0.815992	0.823429	0.830513	0.837268	0.842146	0.846597	0.851568	0.856303	0.86076	0.865113	0.869363	0.873511	0.877559	0.882707	0.890446	0.89752	0.904013	0.909998	0.915615	0.920842	0.92572	0.931189	0.936481	0.941448	0.946113	0.950493	0.954606	0.958468	0.962093	0.965495	0.968895	0.972316	0.975643	0.979197	0.982802	0.98594	0.988661	0.991004
0.72176	0.72697	0.732507	0.737901	0.743131	0.748202	0.75739	0.767773	0.777609	0.786936	0.795789	0.804198	0.812193	0.8198	0.825405	0.829987	0.834363	0.839192	0.844479	0.849716	0.854896	0.860015	0.864588	0.869032	0.873359	0.878406	0.886458	0.893811	0.900602	0.906909	0.912753	0.918184	0.923247	0.927981	0.933125	0.938271	0.943108	0.947653	0.951925	0.955939	0.95971	0.963307	0.967073	0.970757	0.974322	0.978408	0.982066	0.985261	0.98804	0.990443
0.714654	0.719974	0.72524	0.730659	0.735917	0.741051	0.752295	0.762934	0.773011	0.782562	0.791625	0.80023	0.806686	0.811973	0.817008	0.821809	0.82639	0.831654	0.837267	0.842815	0.848294	0.853697	0.859022	0.864265	0.86904	0.873988	0.882362	0.890104	0.897222	0.903786	0.909861	0.9155	0.920752	0.925656	0.93025	0.935072	0.940076	0.944784	0.949211	0.953375	0.95729	0.96128	0.965331	0.969313	0.973336	0.977609	0.981322	0.984572	0.987408	0.98987
0.707284	0.712725	0.717913	0.723243	0.728532	0.735671	0.747194	0.758094	0.768414	0.778193	0.785653	0.791786	0.797609	0.803145	0.808415	0.813438	0.818229	0.823993	0.82994	0.835807	0.84159	0.847286	0.852889	0.858397	0.863807	0.869461	0.878319	0.886391	0.893801	0.900627	0.906937	0.912789	0.918233	0.923311	0.928062	0.932518	0.937022	0.941888	0.946469	0.950781	0.954919	0.959347	0.963794	0.968211	0.972347	0.976725	0.980569	0.983873	0.986765	0.989291
0.699639	0.705212	0.710522	0.715643	0.720967	0.730277	0.742083	0.753248	0.761898	0.769048	0.775818	0.782235	0.788328	0.794118	0.799627	0.804875	0.80988	0.816217	0.822506	0.828699	0.834794	0.840786	0.846674	0.852454	0.858123	0.864853	0.874143	0.882629	0.890337	0.89743	0.903981	0.910049	0.915688	0.920943	0.925855	0.930457	0.934779	0.938969	0.943701	0.948157	0.952786	0.957726	0.962543	0.967045	0.971311	0.97578	0.979713	0.983164	0.986112	0.988735
0.692107	0.697553	0.702865	0.708053	0.713217	0.724862	0.734927	0.743308	0.751218	0.758695	0.765772	0.772479	0.778845	0.784892	0.790644	0.796122	0.801588	0.808335	0.814973	0.8215	0.827912	0.834207	0.840384	0.846439	0.852372	0.860225	0.86983	0.878683	0.886828	0.894194	0.900989	0.907278	0.913116	0.918552	0.923627	0.928377	0.932835	0.937028	0.940979	0.945634	0.951095	0.956318	0.961225	0.965815	0.970209	0.974773	0.978798	0.982338	0.98544	0.988177
0.684988	0.690496	0.695753	0.700776	0.706163	0.714022	0.72331	0.732063	0.740324	0.748131	0.75552	0.76252	0.769162	0.77547	0.781469	0.787179	0.793238	0.800358	0.807352	0.814217	0.820951	0.827555	0.834025	0.840361	0.846561	0.855581	0.865498	0.874641	0.883089	0.890914	0.89796	0.904474	0.910515	0.916134	0.921376	0.926278	0.930873	0.935191	0.93911	0.94355	0.94952	0.954839	0.959839	0.964518	0.969039	0.973701	0.977821	0.981462	0.984694	0.987524
0.677886	0.683455	0.688808	0.693868	0.700553	0.707799	0.713861	0.720607	0.729222	0.737362	0.745064	0.752361	0.759282	0.765854	0.772102	0.778049	0.784797	0.792296	0.79965	0.806859	0.813921	0.820837	0.827605	0.834225	0.840695	0.850922	0.861151	0.870582	0.879296	0.887366	0.894856	0.901635	0.907883	0.91369	0.9191	0.924156	0.928892	0.932826	0.936201	0.940714	0.947179	0.953178	0.958384	0.963155	0.967798	0.972562	0.976803	0.98058	0.983914	0.986839
0.670811	0.676375	0.681601	0.686511	0.694672	0.70262	0.708958	0.714959	0.720658	0.726391	0.73441	0.742005	0.749208	0.756047	0.762547	0.768732	0.776275	0.784158	0.791878	0.799436	0.80683	0.814062	0.821131	0.828038	0.83479	0.846251	0.856792	0.866509	0.875488	0.883804	0.891521	0.898697	0.905219	0.911216	0.916799	0.922012	0.925898	0.929589	0.933112	0.937709	0.944432	0.950663	0.956429	0.961722	0.966485	0.971388	0.975768	0.979657	0.983096	0.98612
0.663375	0.668778	0.673851	0.679628	0.6885	0.696542	0.703536	0.709813	0.715759	0.721405	0.726777	0.731896	0.738944	0.746051	0.752805	0.759231	0.767685	0.775957	0.784047	0.791956	0.799685	0.807237	0.81461	0.821807	0.829776	0.841572	0.852421	0.862424	0.871668	0.880228	0.888171	0.895557	0.902437	0.908711	0.913953	0.918229	0.92229	0.926155	0.929838	0.934529	0.941526	0.948002	0.953988	0.959511	0.964032	0.969098	0.973661	0.97773	0.981344	0.984538
0.655337	0.660587	0.665514	0.673012	0.682012	0.690166	0.697549	0.704139	0.710367	0.716267	0.721867	0.727193	0.732268	0.737112	0.74288	0.750171	0.759038	0.767702	0.776165	0.784429	0.792497	0.80037	0.80805	0.815538	0.824759	0.836886	0.848043	0.85833	0.867836	0.87664	0.88481	0.892405	0.898994	0.904532	0.909706	0.914201	0.918465	0.922516	0.926372	0.931168	0.938454	0.945189	0.951345	0.956432	0.961164	0.965881	0.970696	0.975011	0.978863	0.982289
0.646644	0.651748	0.656537	0.666036	0.675185	0.683468	0.690976	0.697893	0.70444	0.710626	0.716486	0.722046	0.727334	0.73237	0.737176	0.74212	0.750457	0.759406	0.768244	0.776865	0.785273	0.793469	0.801458	0.80924	0.819743	0.832198	0.843658	0.854228	0.863996	0.873042	0.880196	0.886808	0.893023	0.898875	0.904392	0.9096	0.914415	0.918667	0.922708	0.927622	0.935212	0.942109	0.948027	0.953289	0.958296	0.962855	0.967682	0.972232	0.976314	0.979962
0.637238	0.642206	0.648356	0.65867	0.66799	0.676423	0.684063	0.691024	0.697932	0.704443	0.710595	0.71642	0.721948	0.727202	0.732205	0.736978	0.743818	0.752327	0.760828	0.769299	0.778022	0.786544	0.794841	0.802918	0.814729	0.827508	0.83927	0.849321	0.857834	0.865791	0.873242	0.880232	0.886798	0.892976	0.898796	0.904288	0.909475	0.91438	0.918839	0.923883	0.931715	0.938606	0.944707	0.950159	0.955435	0.960192	0.964629	0.969404	0.973706	0.977569
0.627053	0.631896	0.640344	0.650883	0.660399	0.669004	0.676795	0.683857	0.690792	0.69767	0.704152	0.710276	0.716074	0.721574	0.7268	0.731776	0.736774	0.745457	0.754124	0.762753	0.771325	0.779823	0.788229	0.79658	0.809535	0.820698	0.831069	0.840723	0.849727	0.858139	0.866011	0.873391	0.88032	0.886836	0.892972	0.898757	0.904219	0.909381	0.91425	0.919916	0.928032	0.935113	0.94139	0.947104	0.952586	0.957534	0.962008	0.966536	0.971049	0.975119
0.619072	0.621279	0.631732	0.642639	0.652379	0.66118	0.669145	0.67636	0.682963	0.690255	0.69711	0.70357	0.709673	0.715449	0.720926	0.726131	0.731085	0.738173	0.747033	0.755845	0.764591	0.773254	0.78182	0.789981	0.799472	0.810654	0.821615	0.831815	0.841323	0.850203	0.858509	0.866292	0.873596	0.88046	0.886921	0.89301	0.898307	0.903239	0.907909	0.915532	0.924071	0.931577	0.938082	0.944071	0.949753	0.954888	0.959536	0.96375	0.968354	0.972622
0.610958	0.60973	0.616934	0.629125	0.640121	0.650037	0.658971	0.667016	0.67425	0.681975	0.689416	0.696255	0.7027	0.708787	0.714547	0.720008	0.725196	0.730436	0.739518	0.748541	0.757486	0.766338	0.775075	0.78273	0.791417	0.80178	0.81202	0.822609	0.832634	0.841993	0.850744	0.858941	0.86663	0.873578	0.879824	0.885695	0.891227	0.896453	0.901401	0.911109	0.919926	0.92769	0.934559	0.941063	0.946939	0.952256	0.957074	0.961447	0.965628	0.970085
0.599468	0.597566	0.601628	0.615011	0.62707	0.637934	0.647716	0.656518	0.664431	0.672399	0.680636	0.688187	0.695108	0.701543	0.70762	0.71337	0.718821	0.723997	0.731542	0.740805	0.749977	0.759044	0.767186	0.774983	0.78296	0.793342	0.803612	0.813737	0.823689	0.83352	0.842727	0.850809	0.858325	0.865355	0.871948	0.878147	0.883991	0.889512	0.896302	0.906654	0.915742	0.923759	0.930881	0.937964	0.944148	0.949641	0.954624	0.959152	0.963272	0.96804
0.586619	0.585125	0.585777	0.600428	0.613615	0.625484	0.636162	0.645764	0.654392	0.662587	0.671458	0.679575	0.687012	0.693833	0.700102	0.706175	0.71192	0.717365	0.723061	0.732598	0.742028	0.750849	0.758734	0.766707	0.774712	0.7845	0.794819	0.805003	0.815022	0.824359	0.833226	0.841696	0.849599	0.856993	0.863932	0.870458	0.876612	0.882428	0.891543	0.902175	0.911527	0.91979	0.927411	0.934753	0.941381	0.947046	0.95219	0.956869	0.961131	0.966116
0.573437	0.572377	0.571596	0.585338	0.599724	0.612658	0.624285	0.634732	0.644114	0.652531	0.662053	0.670766	0.678734	0.686031	0.69272	0.698856	0.704488	0.710197	0.715641	0.723878	0.733599	0.741577	0.749683	0.757871	0.766083	0.775235	0.785622	0.795881	0.805524	0.814787	0.82376	0.832455	0.840755	0.848511	0.855792	0.862643	0.869106	0.875215	0.886777	0.897681	0.907288	0.915791	0.923926	0.931523	0.93839	0.944473	0.949774	0.9546	0.959072	0.964376
0.559887	0.559292	0.558957	0.569702	0.58536	0.599425	0.612056	0.623396	0.633573	0.642699	0.6524	0.661739	0.670266	0.678061	0.685196	0.691732	0.697723	0.703216	0.708253	0.714598	0.723385	0.731623	0.739995	0.748438	0.756895	0.765522	0.776001	0.786035	0.795732	0.805123	0.814226	0.823055	0.831623	0.839925	0.847544	0.854718	0.861487	0.869311	0.882014	0.893178	0.903032	0.911767	0.920429	0.928276	0.935376	0.941811	0.947376	0.952346	0.957213	0.962652
0.545934	0.545837	0.545978	0.553475	0.570485	0.585749	0.599444	0.61173	0.622746	0.632619	0.642472	0.652472	0.661586	0.669904	0.677506	0.684459	0.690824	0.696653	0.701993	0.703004	0.710974	0.71988	0.728865	0.737861	0.746808	0.755658	0.765853	0.776008	0.785834	0.795354	0.804587	0.813549	0.822252	0.830706	0.83892	0.846698	0.853769	0.864297	0.87726	0.888673	0.898764	0.907982	0.916926	0.925017	0.932346	0.938995	0.944999	0.950108	0.955374	0.960943
0.531539	0.531975	0.532624	0.53661	0.555057	0.571594	0.586417	0.599702	0.611606	0.622266	0.632245	0.642941	0.652673	0.661541	0.669632	0.677023	0.683778	0.689958	0.690362	0.688367	0.696243	0.706067	0.715907	0.725697	0.735382	0.744918	0.755705	0.765887	0.775815	0.785467	0.794831	0.803925	0.812762	0.821353	0.829706	0.837829	0.845727	0.859312	0.872522	0.884173	0.894493	0.904223	0.913419	0.921748	0.929302	0.936163	0.9424	0.947888	0.953557	0.959565
0.516659	0.517667	0.518858	0.520197	0.53903	0.556919	0.572938	0.587282	0.600124	0.611616	0.621894	0.63312	0.643503	0.652949	0.661555	0.669403	0.676568	0.676409	0.674798	0.672968	0.680722	0.691541	0.702303	0.712949	0.723426	0.733695	0.745209	0.756178	0.76609	0.775446	0.784945	0.794173	0.803144	0.811871	0.820362	0.828903	0.839776	0.853142	0.86768	0.879685	0.890224	0.900471	0.909912	0.918473	0.926247	0.933315	0.939748	0.945571	0.952149	0.958348
0.501248	0.502869	0.504639	0.506526	0.522355	0.541679	0.558968	0.574434	0.588269	0.600639	0.611696	0.62298	0.634051	0.644107	0.653253	0.661582	0.660919	0.659786	0.658393	0.656754	0.664361	0.676257	0.688015	0.69958	0.710907	0.72196	0.734215	0.746024	0.756674	0.766326	0.775115	0.784279	0.793387	0.80225	0.811762	0.822776	0.833202	0.845254	0.860166	0.873741	0.88601	0.895714	0.904548	0.912602	0.919958	0.926689	0.932857	0.939939	0.948082	0.955547
0.485255	0.487535	0.489925	0.492397	0.504979	0.525828	0.544464	0.561121	0.576006	0.589306	0.601185	0.612491	0.624289	0.634987	0.643818	0.643616	0.643079	0.64223	0.641088	0.63967	0.647106	0.660168	0.673	0.685553	0.697789	0.709681	0.722689	0.735394	0.74683	0.757175	0.766577	0.77516	0.783476	0.793876	0.804991	0.815564	0.825606	0.836096	0.851454	0.864185	0.874906	0.884857	0.894346	0.903019	0.910959	0.918239	0.924924	0.934461	0.942835	0.950623
0.468628	0.471614	0.474669	0.477765	0.486845	0.509314	0.529381	0.5473	0.5633	0.577584	0.590332	0.601703	0.614187	0.623538	0.624164	0.624375	0.624203	0.623678	0.622822	0.621657	0.628905	0.643225	0.657212	0.670827	0.684038	0.696826	0.710595	0.724256	0.736529	0.747612	0.757666	0.766828	0.772663	0.779747	0.792466	0.804328	0.815395	0.825722	0.839362	0.851933	0.863422	0.873961	0.883792	0.893075	0.901593	0.90942	0.918675	0.928618	0.937195	0.945426
0.461418	0.464772	0.46825	0.471814	0.47663	0.49862	0.518321	0.535983	0.551825	0.566043	0.579104	0.591287	0.600476	0.602148	0.603299	0.603976	0.604219	0.604061	0.603531	0.602655	0.609702	0.625379	0.640608	0.655361	0.669616	0.68336	0.697894	0.712575	0.725741	0.737608	0.746721	0.753598	0.75993	0.765779	0.773697	0.78643	0.798284	0.811787	0.825844	0.839245	0.851514	0.862769	0.873129	0.882813	0.891898	0.900265	0.91252	0.922403	0.932105	0.941727
0.456438	0.459949	0.463579	0.467285	0.471035	0.4908	0.511342	0.529687	0.546084	0.560748	0.573868	0.583008	0.583675	0.583383	0.582629	0.582342	0.583052	0.58331	0.58315	0.582604	0.589442	0.606578	0.623141	0.639112	0.654483	0.669248	0.684547	0.700315	0.714169	0.723228	0.731495	0.739069	0.746033	0.752459	0.758409	0.767267	0.780876	0.797568	0.812522	0.826141	0.839201	0.851183	0.862213	0.872396	0.881915	0.893653	0.905991	0.916546	0.928207	0.938083
0.451446	0.455119	0.458903	0.462755	0.46664	0.482826	0.504291	0.523382	0.540377	0.555519	0.567182	0.568311	0.569268	0.56968	0.569484	0.568801	0.56768	0.566162	0.564282	0.562068	0.56807	0.586772	0.604763	0.622038	0.638599	0.654453	0.670513	0.684562	0.695634	0.705682	0.714839	0.723216	0.730909	0.737998	0.744555	0.750639	0.765083	0.782968	0.798889	0.813267	0.826501	0.839218	0.850927	0.861739	0.872653	0.886895	0.899081	0.91204	0.924332	0.934495
0.446402	0.450243	0.454186	0.458188	0.462213	0.474631	0.497123	0.517034	0.534681	0.54963	0.55113	0.552442	0.553575	0.554541	0.55503	0.554943	0.554343	0.553284	0.551809	0.549955	0.547752	0.565132	0.584622	0.603259	0.621059	0.638041	0.650797	0.662977	0.675317	0.686499	0.696675	0.705971	0.714495	0.72234	0.727234	0.729796	0.748085	0.767978	0.784939	0.800166	0.814017	0.826892	0.839287	0.85278	0.865781	0.879754	0.89301	0.907591	0.920286	0.930967
0.441255	0.445273	0.449383	0.453543	0.457714	0.466133	0.489777	0.5106	0.528964	0.531859	0.533623	0.535187	0.536563	0.537761	0.539019	0.539665	0.539703	0.539203	0.53822	0.536801	0.534986	0.541315	0.562499	0.582639	0.601778	0.619955	0.630702	0.640103	0.653129	0.665599	0.67693	0.687266	0.695976	0.700359	0.704194	0.707566	0.729619	0.751956	0.770663	0.786801	0.801401	0.814912	0.830258	0.84463	0.858386	0.872223	0.88824	0.903206	0.91628	0.9275
0.435941	0.440149	0.44444	0.448768	0.453094	0.457386	0.482183	0.50403	0.509879	0.512246	0.514378	0.51629	0.517994	0.519503	0.521147	0.522701	0.523525	0.52371	0.523328	0.522439	0.521093	0.519332	0.538223	0.56014	0.58085	0.597762	0.609307	0.61969	0.629079	0.64291	0.655539	0.663796	0.670025	0.67548	0.68028	0.684525	0.710542	0.734433	0.75554	0.773166	0.788567	0.805161	0.82162	0.836484	0.850449	0.866116	0.883564	0.898887	0.912316	0.924069
0.430377	0.434796	0.439285	0.443796	0.448292	0.452737	0.474247	0.484292	0.487495	0.490406	0.493046	0.495431	0.497579	0.499505	0.501221	0.503725	0.505524	0.506554	0.506909	0.506667	0.505893	0.50464	0.511404	0.535431	0.557995	0.573581	0.586463	0.59802	0.608447	0.617431	0.627081	0.635659	0.643161	0.649755	0.655583	0.66185	0.690908	0.716365	0.738856	0.758879	0.776596	0.796185	0.813222	0.827176	0.839872	0.858481	0.877887	0.894637	0.9084	0.920482
0.426307	0.430656	0.435025	0.439366	0.443636	0.447845	0.453751	0.458409	0.462662	0.466537	0.470056	0.473242	0.476114	0.478692	0.480993	0.483455	0.485652	0.48743	0.488694	0.489248	0.489173	0.488537	0.487399	0.508118	0.531206	0.547512	0.562	0.574095	0.584119	0.593103	0.601224	0.608624	0.615505	0.623297	0.630204	0.639944	0.670776	0.697801	0.720505	0.73787	0.757168	0.776989	0.794164	0.809678	0.823772	0.845883	0.866761	0.884952	0.900768	0.914495
0.425674	0.430169	0.434679	0.43915	0.443541	0.444751	0.426262	0.432295	0.437766	0.442723	0.447206	0.451253	0.454897	0.458168	0.461094	0.463717	0.467257	0.469615	0.470971	0.471469	0.471226	0.470799	0.47033	0.477724	0.500759	0.518192	0.532757	0.545518	0.556817	0.566916	0.576022	0.584299	0.591879	0.598868	0.605353	0.615573	0.643598	0.668127	0.689754	0.708952	0.73109	0.754507	0.774413	0.791462	0.807217	0.832639	0.85496	0.874495	0.891546	0.906398
0.425428	0.430054	0.43469	0.439279	0.443775	0.429368	0.406259	0.403467	0.410469	0.416769	0.422435	0.427528	0.432101	0.4362	0.439865	0.443132	0.447213	0.450923	0.453404	0.454845	0.455395	0.455178	0.454297	0.448407	0.464208	0.483636	0.500164	0.514606	0.527359	0.538728	0.548954	0.558225	0.566696	0.569528	0.567761	0.576708	0.60739	0.634271	0.657986	0.679047	0.704278	0.730303	0.752996	0.772714	0.791972	0.818841	0.842559	0.863415	0.881697	0.897683
0.425682	0.430414	0.435154	0.439838	0.437578	0.412744	0.388404	0.371014	0.380009	0.38803	0.395192	0.401593	0.407313	0.412424	0.416985	0.421048	0.425085	0.430452	0.434302	0.436878	0.438378	0.438958	0.438748	0.41629	0.414999	0.44146	0.463125	0.481156	0.495587	0.508396	0.519888	0.522662	0.522431	0.522568	0.523023	0.537041	0.570355	0.599581	0.625389	0.648323	0.676891	0.705515	0.729565	0.750084	0.775257	0.804066	0.829636	0.851773	0.871269	0.888893
0.426594	0.431394	0.4362	0.440947	0.420876	0.394458	0.368618	0.3433	0.345269	0.355578	0.364698	0.372784	0.379966	0.386349	0.392026	0.397071	0.401551	0.40773	0.413269	0.417237	0.41989	0.421433	0.408659	0.380393	0.357293	0.390929	0.41814	0.440544	0.459277	0.467586	0.467714	0.469413	0.472071	0.474818	0.47764	0.496839	0.532729	0.564267	0.588986	0.610153	0.642673	0.671834	0.697183	0.719267	0.754337	0.785654	0.812332	0.836319	0.857773	0.880407
0.428403	0.433203	0.438019	0.431443	0.402288	0.373897	0.346207	0.319151	0.304567	0.318042	0.32982	0.340158	0.349261	0.357297	0.364403	0.370693	0.376262	0.38212	0.389783	0.395485	0.399565	0.39952	0.369268	0.340098	0.311931	0.332098	0.366408	0.394352	0.409191	0.412728	0.416462	0.420351	0.424362	0.428471	0.432659	0.453228	0.487284	0.516983	0.543152	0.570714	0.60585	0.636589	0.663508	0.689338	0.73227	0.767574	0.794958	0.819795	0.847743	0.873478
0.431477	0.436164	0.440891	0.412857	0.381009	0.350122	0.320121	0.290926	0.262462	0.273321	0.288864	0.302327	0.314051	0.324304	0.333301	0.341216	0.348191	0.354345	0.363144	0.371046	0.376919	0.355574	0.324477	0.294698	0.266122	0.263279	0.306617	0.331993	0.341574	0.350456	0.358782	0.36666	0.374168	0.381368	0.375866	0.388009	0.436726	0.468559	0.496766	0.531608	0.568155	0.60037	0.628782	0.664726	0.709808	0.748588	0.777807	0.811513	0.841967	0.868408
0.436421	0.440789	0.427854	0.391113	0.355734	0.321631	0.288705	0.256856	0.225984	0.218059	0.239192	0.257187	0.27263	0.28597	0.297555	0.30766	0.316505	0.324265	0.332389	0.34314	0.338031	0.3048	0.273324	0.243402	0.21487	0.187599	0.225681	0.246131	0.263884	0.279582	0.293678	0.3065	0.318292	0.316789	0.305439	0.311372	0.371829	0.418754	0.450202	0.492062	0.529875	0.563447	0.587985	0.632112	0.677482	0.716782	0.767652	0.802627	0.83346	0.860631
0.448994	0.44795	0.406416	0.364345	0.324202	0.285866	0.249195	0.214043	0.180266	0.147731	0.176531	0.201418	0.222376	0.240192	0.255454	0.268615	0.280025	0.289959	0.298639	0.310692	0.278974	0.245849	0.214734	0.186225	0.158895	0.132254	0.116408	0.147389	0.174777	0.198947	0.220147	0.239003	0.244079	0.237585	0.230578	0.22847	0.299944	0.355809	0.38913	0.423419	0.456035	0.484654	0.516343	0.57225	0.621563	0.670361	0.751041	0.792216	0.824221	0.852679
0.460775	0.47111	0.410724	0.35409	0.30147	0.252657	0.207362	0.16526	0.126023	0.0893397	0.0960134	0.131924	0.161727	0.186824	0.20822	0.226653	0.242676	0.256709	0.269076	0.250318	0.217088	0.185529	0.155324	0.126242	0.0981156	0.0708225	0.036186	0.0291287	0.0688816	0.103037	0.133178	0.152188	0.153009	0.152716	0.151613	0.148867	0.20638	0.257167	0.30042	0.337276	0.371386	0.402387	0.45237	0.511572	0.564421	0.639633	0.725033	0.784455	0.817064	0.849957
0.59618	0.578494	0.514363	0.437119	0.365679	0.300224	0.240492	0.186004	0.136202	0.0905246	0.0484477	0.0817527	0.123569	0.156996	0.184283	0.206951	0.226057	0.242354	0.234943	0.18382	0.148985	0.116261	0.0852098	0.055525	0.0269887	-0.00055596	-0.0372185	-0.0705136	-0.0633377	-0.0146444	0.0265909	0.0402788	0.0466677	0.0508417	0.0534053	0.057604	0.0759709	0.141707	0.197668	0.245258	0.285817	0.32027	0.388416	0.450444	0.506424	0.611472	0.700736	0.774784	0.812217	0.849964
0.846184	0.793749	0.723331	0.623135	0.51052	0.406381	0.313088	0.230718	0.15828	0.094436	0.0378467	-0.00559985	0.0639674	0.114596	0.152943	0.182937	0.207008	0.224872	0.154755	0.0963356	0.0611538	0.0284994	-0.00221921	-0.0313947	-0.0592952	-0.0861078	-0.122369	-0.157826	-0.179802	-0.157726	-0.110623	-0.0903509	-0.0756562	-0.0648809	-0.0569463	-0.0445356	-0.0192268	0.0151781	0.084353	0.143533	0.193234	0.246398	0.317629	0.378652	0.472474	0.582879	0.675152	0.752744	0.813978	0.851049
0.967073	0.989891	0.999839	0.993086	0.916902	0.755275	0.558801	0.376576	0.226679	0.107831	0.0134446	-0.062787	-0.0629555	0.0381293	0.103743	0.149429	0.18298	0.119051	0.0369372	-0.0311322	-0.0617658	-0.0903175	-0.117328	-0.143125	-0.167917	-0.191839	-0.224034	-0.257898	-0.276974	-0.289117	-0.273564	-0.239633	-0.214383	-0.194715	-0.179167	-0.15379	-0.118918	-0.0786351	-0.0340621	0.0302249	0.0816168	0.147375	0.252979	0.32644	0.454177	0.561594	0.652644	0.738432	0.807413	0.847091
0.555932	0.565347	0.568231	0.562072	0.556446	0.600068	0.665907	0.785331	0.99567	0.302339	-0.154442	-0.303414	-0.377536	-0.197426	-0.00946673	0.087868	0.052584	-0.0718778	-0.164398	-0.23605	-0.249893	-0.262441	-0.276937	-0.292587	-0.308907	-0.325585	-0.34827	-0.373685	-0.412404	-0.432274	-0.438851	-0.395116	-0.350555	-0.317835	-0.403676	-0.355717	-0.304268	-0.250906	-0.196808	-0.114687	-0.0199687	0.0555582	0.15929	0.289807	0.440986	0.550433	0.638461	0.73537	0.8016	0.839562
0.288582	0.279819	0.265265	0.243852	0.214458	0.185931	0.158704	0.118714	0.0595348	-0.0294823	-0.165402	-0.36962	-0.639498	-0.883599	-0.779765	-0.255849	-0.429523	-0.50562	-0.551625	-0.584381	-0.549102	-0.518348	-0.501868	-0.494267	-0.492651	-0.496326	-0.537324	-0.577002	-0.590251	-0.590638	-0.582716	-0.568822	-0.505881	-0.517829	-0.577032	-0.55167	-0.483068	-0.415914	-0.350199	-0.286147	-0.183918	-0.16994	-0.0115956	0.182281	0.302623	0.455813	0.602294	0.717115	0.815658	0.87146
0.160425	0.150945	0.137838	0.120708	0.0991989	0.0775022	0.05453	0.0257282	-0.0096563	-0.0529309	-0.105635	-0.169997	-0.249848	-0.345586	-0.448839	-0.78228	-0.972084	-0.999449	-0.982682	-0.960846	-0.923918	-0.866542	-0.817618	-0.779226	-0.750228	-0.728831	-0.75149	-0.787398	-0.769153	-0.748833	-0.726469	-0.702038	-0.669671	-0.696644	-0.711472	-0.717348	-0.646815	-0.572821	-0.500562	-0.430238	-0.391127	-0.378282	-0.178758	0.0608987	0.226765	0.441824	0.578706	0.717243	0.82892	0.896494
0.0912025	0.0836374	0.0736239	0.0696648	0.0617791	0.0493181	0.0311007	0.00470409	-0.0255239	-0.059984	-0.0990863	-0.143219	-0.1927	-0.247704	-0.265652	-0.436095	-0.599742	-0.736779	-0.841532	-0.912492	-0.956083	-0.980688	-0.99944	-0.994293	-0.975473	-0.951153	-0.933656	-0.925199	-0.91112	-0.881567	-0.852176	-0.833511	-0.825298	-0.853159	-0.83844	-0.825541	-0.81354	-0.741068	-0.665243	-0.644181	-0.558841	-0.494116	-0.357185	-0.121477	0.126352	0.412125	0.60051	0.764916	0.864673	0.914341
0.0522553	0.0554785	0.0554961	0.0521637	0.0453774	0.0350779	0.0212558	-0.000528441	-0.0276362	-0.0574252	-0.0900369	-0.125589	-0.164158	-0.190274	-0.1897	-0.283036	-0.426238	-0.545546	-0.635711	-0.714983	-0.781639	-0.835629	-0.878088	-0.922498	-0.963163	-0.987751	-0.999915	-0.992653	-0.982314	-0.971181	-0.962683	-0.952877	-0.942885	-0.942159	-0.934341	-0.912974	-0.894118	-0.877044	-0.841148	-0.793123	-0.746412	-0.63289	-0.38599	-0.0193956	0.354905	0.614362	0.76226	0.821048	0.894608	0.941645
0.0434812	0.0457651	0.0453697	0.0422076	0.0362215	0.0273856	0.0157079	0.000941119	-0.0241743	-0.0511444	-0.0800203	-0.110836	-0.142011	-0.140961	-0.14607	-0.197867	-0.314365	-0.424282	-0.523089	-0.593149	-0.652443	-0.705395	-0.751838	-0.791976	-0.827015	-0.877464	-0.964216	-0.988455	-0.995264	-0.998304	-0.999651	-0.999735	-0.997068	-0.989292	-0.98313	-0.983078	-0.971155	-0.95887	-0.942476	-0.902907	-0.892748	-0.805684	-0.571378	-0.0322624	0.534042	0.791624	0.890719	0.902388	0.950774	0.976145
0.0384688	0.0401199	0.0394692	0.0364619	0.0310656	0.0232714	0.0130946	0.000575688	-0.0178749	-0.0430019	-0.0694937	-0.0973531	-0.10357	-0.107255	-0.115455	-0.142409	-0.239895	-0.335325	-0.425442	-0.507783	-0.572897	-0.616036	-0.6562	-0.693312	-0.727377	-0.742789	-0.827083	-0.888202	-0.925453	-0.948854	-0.964033	-0.974174	-0.986995	-0.996583	-0.999035	-0.999918	-0.999898	-0.998749	-0.998054	-0.993603	-0.986496	-0.970807	-0.900575	-0.0956118	0.882832	0.967967	0.985611	0.991895	0.992319	0.998611
0.0386615	0.0370045	0.0361752	0.0332925	0.0283389	0.0213146	0.0122379	0.00114564	-0.011907	-0.0337715	-0.0586421	-0.071846	-0.0745492	-0.0812198	-0.0913869	-0.10464	-0.186114	-0.269873	-0.351217	-0.41336	-0.458218	-0.501286	-0.542353	-0.581265	-0.591857	-0.591508	-0.690412	-0.753252	-0.81393	-0.857318	-0.888643	-0.903188	-0.915672	-0.945681	-0.967184	-0.979867	-0.981787	-0.981852	-0.989633	-0.994138	-0.987133	-0.972153	-0.904695	-0.0979745	0.887552	0.969438	0.986288	0.99228	0.998032	0.999512
0.0447537	0.0355609	0.0345934	0.0318058	0.0271897	0.0207507	0.0125083	0.00249568	-0.00923969	-0.0238334	-0.0431237	-0.0451933	-0.0507985	-0.0595474	-0.0711002	-0.0851565	-0.144728	-0.219324	-0.271997	-0.31522	-0.357555	-0.398783	-0.438717	-0.452871	-0.453518	-0.459882	-0.576294	-0.654612	-0.708287	-0.738916	-0.766107	-0.787151	-0.805763	-0.874073	-0.907176	-0.903299	-0.904521	-0.90565	-0.932635	-0.929333	-0.923106	-0.807997	-0.574539	-0.0325282	0.53718	0.794042	0.892222	0.928928	0.957445	0.975174
0.0508451	0.0394239	0.0341903	0.0314722	0.0271167	0.0211324	0.0135389	0.00436673	-0.0063428	-0.0121524	-0.0139711	-0.0207804	-0.0303186	-0.0406163	-0.0532171	-0.0678938	-0.111302	-0.15297	-0.193146	-0.23298	-0.27229	-0.310914	-0.329897	-0.339627	-0.341669	-0.351502	-0.473251	-0.562078	-0.603615	-0.628701	-0.645718	-0.666472	-0.688855	-0.787635	-0.797593	-0.802175	-0.804285	-0.79334	-0.787601	-0.801595	-0.804668	-0.634759	-0.387611	-0.0194914	0.356436	0.616246	0.763831	0.840405	0.886827	0.919813
0.0569427	0.045975	0.0346285	0.0319587	0.0278058	0.0221804	0.0155994	0.0182363	0.0207102	0.0230151	0.022281	0.0170734	0.00855345	-0.0028689	-0.0168299	-0.0330029	-0.0627631	-0.0975156	-0.130819	-0.163648	-0.195804	-0.225357	-0.241534	-0.250005	-0.251798	-0.262998	-0.383064	-0.452971	-0.499705	-0.533282	-0.557502	-0.574909	-0.58724	-0.616807	-0.652476	-0.675109	-0.674069	-0.64421	-0.627506	-0.708999	-0.62775	-0.524138	-0.416566	-0.0139139	0.262736	0.48762	0.61526	0.763692	0.853663	0.901132
0.0630521	0.0524344	0.0406682	0.0330449	0.0350228	0.0389796	0.0427168	0.046225	0.0494974	0.0525302	0.0527452	0.0489018	0.042009	0.0324159	0.020432	0.0063347	-0.0193336	-0.0550518	-0.0821495	-0.108332	-0.134204	-0.158148	-0.171193	-0.177748	-0.178559	-0.18995	-0.284926	-0.353698	-0.405397	-0.444308	-0.473619	-0.495648	-0.463829	-0.462352	-0.517958	-0.542585	-0.517961	-0.502393	-0.493344	-0.477522	-0.450146	-0.324842	-0.222155	-0.0276373	0.160866	0.401155	0.570599	0.710114	0.809204	0.867191
0.0729537	0.0687014	0.0637249	0.0578625	0.0572343	0.0619866	0.0664654	0.0706625	0.0745728	0.0781937	0.0792307	0.0765431	0.0710294	0.0629939	0.0527061	0.0404072	0.0182202	-0.0134921	-0.041417	-0.0630571	-0.0840568	-0.103532	-0.113559	-0.118073	-0.117639	-0.109072	-0.198603	-0.268839	-0.32206	-0.363634	-0.396038	-0.371934	-0.347146	-0.324901	-0.384391	-0.400739	-0.396101	-0.397205	-0.386267	-0.342782	-0.280851	-0.154269	-0.0246432	0.103858	0.236589	0.395112	0.546729	0.670618	0.769752	0.830141
0.102423	0.0985561	0.0939754	0.0880714	0.0849915	0.0827963	0.0878637	0.0926105	0.097033	0.10113	0.102877	0.101171	0.0968292	0.0901232	0.0812919	0.070549	0.0513154	0.0232077	-0.00188842	-0.0241866	-0.0418057	-0.0577352	-0.0650336	-0.0666554	-0.0611612	-0.0547795	-0.114686	-0.189678	-0.248063	-0.291603	-0.276353	-0.25834	-0.242023	-0.227124	-0.231712	-0.248589	-0.267661	-0.287577	-0.261597	-0.224686	-0.132738	-0.012076	0.0974094	0.209475	0.320068	0.457945	0.57354	0.668537	0.716007	0.782492
0.128646	0.125149	0.119666	0.115106	0.113253	0.111153	0.108832	0.112757	0.117592	0.122075	0.124437	0.123566	0.120226	0.11466	0.107084	0.09769	0.0809656	0.0560767	0.0335864	0.0133577	-0.00476755	-0.0182908	-0.0212623	-0.0183697	-0.0144906	-0.00971364	-0.042818	-0.116982	-0.176762	-0.178142	-0.167996	-0.158516	-0.149606	-0.141192	-0.112058	-0.114456	-0.145377	-0.169842	-0.139024	-0.102964	0.00200506	0.101026	0.170393	0.281145	0.366108	0.486165	0.57985	0.674382	0.723321	0.764275
0.152251	0.1491	0.142614	0.139506	0.138802	0.137746	0.13637	0.134703	0.136735	0.14153	0.144423	0.144268	0.141787	0.137203	0.130714	0.122495	0.10791	0.085887	0.065772	0.0474811	0.0309104	0.0241366	0.0200104	0.0218613	0.0246606	0.0283312	0.0185646	-0.0531637	-0.0738929	-0.0726183	-0.0707593	-0.0684601	-0.0658288	-0.0464514	-0.0226863	0.00146842	-0.0244394	-0.0414928	-0.0135386	0.0211427	0.108554	0.179828	0.247223	0.342287	0.401517	0.503968	0.593669	0.680857	0.730344	0.768079
0.173724	0.170892	0.163459	0.161675	0.16207	0.161992	0.161511	0.160661	0.159475	0.159845	0.163199	0.163659	0.161919	0.158187	0.152643	0.14545	0.132698	0.113225	0.0952628	0.0881266	0.083374	0.0773757	0.0704375	0.0653446	0.0623423	0.0611716	0.0646232	0.0328017	0.0250796	0.0191756	0.0147187	0.0114251	0.0211409	0.0384952	0.0571001	0.0766354	0.0930979	0.085306	0.104908	0.123255	0.195837	0.263743	0.32883	0.392541	0.454325	0.517882	0.608584	0.692163	0.73139	0.771048
0.193449	0.188543	0.182553	0.181953	0.183404	0.184238	0.184598	0.184522	0.184046	0.184153	0.18428	0.183993	0.181824	0.177977	0.173211	0.166919	0.155744	0.148013	0.14407	0.138611	0.131883	0.124097	0.115591	0.108681	0.103877	0.100945	0.108054	0.124747	0.110623	0.0989688	0.089338	0.0813766	0.0925598	0.10665	0.122258	0.13902	0.156644	0.200412	0.218151	0.226079	0.288715	0.347442	0.394801	0.44793	0.511581	0.556944	0.624752	0.696981	0.739188	0.77696
0.2097	0.204756	0.200175	0.200643	0.203091	0.204771	0.206682	0.208669	0.209712	0.209912	0.209362	0.208346	0.205853	0.201779	0.196289	0.189535	0.199447	0.195236	0.189463	0.182376	0.174185	0.165069	0.155187	0.146882	0.140738	0.140897	0.160477	0.178641	0.194029	0.177111	0.162726	0.152265	0.160049	0.170296	0.182457	0.1961	0.21088	0.25587	0.297308	0.333038	0.378461	0.425804	0.470458	0.51252	0.565723	0.610551	0.650502	0.705362	0.747369	0.783261
0.222953	0.21986	0.216552	0.217987	0.223144	0.227083	0.229899	0.231707	0.23261	0.232703	0.232073	0.230778	0.228049	0.223826	0.21826	0.219069	0.235189	0.235665	0.22857	0.220307	0.211057	0.200979	0.190209	0.180362	0.173494	0.191796	0.20879	0.224528	0.239078	0.252519	0.235082	0.223072	0.226675	0.233168	0.241936	0.252491	0.266119	0.310222	0.347813	0.380725	0.412493	0.46099	0.506952	0.551072	0.59905	0.641431	0.677938	0.704003	0.746792	0.783021
0.23558	0.234024	0.231871	0.234751	0.243868	0.247625	0.250308	0.252022	0.252865	0.252927	0.252288	0.251023	0.248614	0.244304	0.238717	0.250821	0.26395	0.270316	0.262289	0.253199	0.243207	0.232451	0.221057	0.209536	0.222538	0.238549	0.253371	0.267059	0.279683	0.291316	0.302035	0.292068	0.291774	0.294711	0.300226	0.307796	0.323415	0.362852	0.396716	0.426822	0.453886	0.486026	0.530371	0.577613	0.623734	0.66445	0.696117	0.72225	0.74862	0.782537
0.24768	0.247386	0.246283	0.251719	0.260066	0.265685	0.268306	0.269993	0.270838	0.270926	0.270332	0.269126	0.267373	0.263378	0.266523	0.277912	0.288581	0.298641	0.291397	0.281747	0.271254	0.260044	0.251175	0.246626	0.267463	0.281576	0.294585	0.306552	0.317546	0.327641	0.336911	0.349018	0.346899	0.348113	0.352008	0.358048	0.377996	0.412925	0.443741	0.47127	0.496144	0.518856	0.552945	0.603216	0.647577	0.686146	0.714714	0.739603	0.761977	0.783541
0.259336	0.260061	0.259915	0.267363	0.274864	0.281152	0.284229	0.285939	0.286833	0.28699	0.286482	0.285375	0.28373	0.282243	0.291941	0.301062	0.309697	0.317924	0.316551	0.306544	0.29846	0.293149	0.287294	0.283628	0.304284	0.321268	0.332773	0.343301	0.352924	0.361715	0.374273	0.387253	0.390818	0.390667	0.393227	0.397983	0.43025	0.460976	0.489003	0.514182	0.537066	0.558082	0.576015	0.62507	0.668249	0.702674	0.729745	0.753954	0.776216	0.797476
0.270617	0.272142	0.27387	0.281862	0.288605	0.294219	0.298357	0.300131	0.301109	0.301368	0.300976	0.301384	0.303281	0.307385	0.315775	0.323676	0.330546	0.336552	0.341204	0.337379	0.332783	0.327525	0.321707	0.318747	0.337808	0.354388	0.368247	0.377577	0.38605	0.396842	0.408703	0.420207	0.43068	0.42963	0.431251	0.449458	0.478588	0.506625	0.532638	0.555688	0.576486	0.594444	0.610915	0.645192	0.687639	0.718475	0.744837	0.768332	0.790648	0.811553
0.281579	0.283712	0.28814	0.295366	0.301427	0.306433	0.310485	0.312796	0.313886	0.317647	0.32107	0.323633	0.325401	0.330882	0.337766	0.345857	0.352956	0.359375	0.366268	0.370134	0.365609	0.360412	0.354639	0.352227	0.369854	0.385125	0.398347	0.409624	0.418969	0.429762	0.440318	0.450614	0.460634	0.465082	0.469096	0.496425	0.522993	0.548865	0.574081	0.595509	0.613922	0.630706	0.646054	0.665645	0.705572	0.734356	0.759971	0.782968	0.804702	0.823299
0.293281	0.294836	0.301467	0.308	0.313444	0.319406	0.324661	0.329899	0.335081	0.339267	0.342524	0.34492	0.347073	0.352723	0.358725	0.365679	0.373097	0.382246	0.389563	0.394844	0.397147	0.392008	0.386285	0.384279	0.400606	0.41469	0.426825	0.437963	0.448833	0.459234	0.46919	0.478722	0.487862	0.496735	0.514187	0.537298	0.558684	0.579485	0.599681	0.621972	0.643192	0.662584	0.680343	0.693875	0.722288	0.748527	0.771507	0.792388	0.812265	0.830447
0.306879	0.309831	0.320715	0.328365	0.334981	0.340654	0.345468	0.351094	0.35607	0.360047	0.363095	0.365286	0.36825	0.373063	0.378258	0.383763	0.39415	0.404213	0.411961	0.417666	0.421566	0.422486	0.416809	0.415083	0.430224	0.443221	0.454751	0.46574	0.476238	0.486271	0.495863	0.505036	0.513811	0.523759	0.542037	0.563308	0.582862	0.602004	0.620696	0.642856	0.663394	0.682151	0.699317	0.715058	0.733898	0.755395	0.778591	0.799523	0.819	0.836793
0.323332	0.327614	0.339542	0.349699	0.355809	0.361017	0.365771	0.371567	0.376288	0.380013	0.382816	0.38395	0.386992	0.391526	0.396564	0.402047	0.414586	0.425318	0.4335	0.43963	0.443948	0.446661	0.446349	0.444791	0.458838	0.470597	0.481801	0.492485	0.502676	0.512399	0.521679	0.530538	0.54107	0.551017	0.564584	0.585904	0.605569	0.623448	0.641194	0.662989	0.682846	0.700972	0.717552	0.732748	0.75141	0.769307	0.786184	0.805718	0.824861	0.842297
0.338787	0.344343	0.355734	0.366153	0.375673	0.380551	0.385836	0.39133	0.395342	0.39797	0.399788	0.400863	0.404475	0.409142	0.414281	0.419832	0.432905	0.445396	0.454212	0.460769	0.465504	0.468625	0.470316	0.47327	0.485389	0.496918	0.507885	0.518322	0.528257	0.537715	0.54709	0.557917	0.567959	0.577281	0.586373	0.606895	0.625809	0.643289	0.660614	0.682226	0.701415	0.718927	0.734938	0.750027	0.76789	0.784762	0.800397	0.814276	0.829193	0.846133
0.353322	0.360099	0.370992	0.38094	0.390014	0.398293	0.404245	0.408588	0.411991	0.414532	0.416281	0.417304	0.421494	0.426279	0.431503	0.437704	0.450657	0.462726	0.473983	0.481111	0.48626	0.489788	0.491877	0.49719	0.508406	0.520376	0.531742	0.54254	0.552806	0.563231	0.574236	0.584417	0.59384	0.602571	0.610666	0.627176	0.645362	0.662157	0.677711	0.697751	0.716942	0.734462	0.750492	0.765292	0.780905	0.795768	0.8099	0.823322	0.836054	0.849991
0.367014	0.374958	0.385389	0.3949	0.404252	0.412851	0.420683	0.424902	0.428203	0.430662	0.432347	0.433674	0.438091	0.442977	0.448272	0.45536	0.467886	0.479552	0.490428	0.500577	0.506244	0.510173	0.515656	0.521333	0.529393	0.541401	0.552769	0.563537	0.575062	0.586503	0.598448	0.609508	0.618738	0.626912	0.634475	0.646769	0.664251	0.680384	0.695315	0.7127	0.731255	0.748182	0.763658	0.777758	0.791384	0.805725	0.819364	0.832317	0.844605	0.856245
0.379928	0.389028	0.399762	0.409617	0.418669	0.426987	0.434632	0.440822	0.444026	0.446406	0.44803	0.449766	0.454301	0.459272	0.464623	0.472516	0.484633	0.495912	0.506422	0.516225	0.525377	0.53155	0.53809	0.544115	0.54967	0.561375	0.572777	0.585849	0.597927	0.608665	0.619853	0.630402	0.640168	0.649221	0.657393	0.665701	0.682502	0.697993	0.71232	0.727236	0.745173	0.761522	0.776314	0.790046	0.802983	0.815645	0.828778	0.841252	0.853085	0.864294
0.39232	0.403965	0.414365	0.423913	0.432681	0.440736	0.448139	0.454946	0.4595	0.461804	0.46337	0.465523	0.470156	0.475197	0.48059	0.48921	0.500933	0.511839	0.521996	0.531464	0.541649	0.550227	0.557757	0.565048	0.571558	0.580747	0.595435	0.608494	0.620089	0.630368	0.64062	0.650673	0.659968	0.668573	0.676549	0.683953	0.700137	0.715008	0.728749	0.741483	0.758705	0.774412	0.788633	0.802008	0.81459	0.826428	0.838129	0.850115	0.861485	0.872254
0.406813	0.418268	0.428558	0.437819	0.446322	0.454133	0.461309	0.467907	0.473976	0.476893	0.478401	0.480972	0.485687	0.49078	0.4962	0.505477	0.516818	0.527363	0.537796	0.54832	0.558207	0.566847	0.574092	0.581119	0.58769	0.599151	0.617287	0.630428	0.641544	0.651368	0.660736	0.670311	0.679151	0.687324	0.69489	0.701904	0.715004	0.730468	0.744624	0.756823	0.77186	0.786766	0.800626	0.813642	0.825867	0.837351	0.848141	0.858838	0.869354	0.879385
0.420924	0.431842	0.442377	0.45137	0.459626	0.467207	0.474172	0.480574	0.48646	0.491705	0.493155	0.496138	0.500917	0.506047	0.51148	0.521348	0.532318	0.543735	0.554553	0.564701	0.574229	0.582924	0.590079	0.596702	0.602679	0.61363	0.630873	0.646768	0.661444	0.671663	0.680192	0.689307	0.69771	0.705468	0.71264	0.719279	0.729457	0.744212	0.758008	0.770947	0.784309	0.798327	0.811497	0.823872	0.835498	0.846421	0.856684	0.866326	0.876173	0.885899
0.434679	0.445088	0.455181	0.464598	0.472621	0.479988	0.486754	0.492971	0.498686	0.503943	0.507658	0.511045	0.51587	0.521022	0.526453	0.537294	0.549197	0.560339	0.570776	0.580562	0.589766	0.598256	0.605873	0.612054	0.617463	0.62789	0.644234	0.659292	0.67319	0.686037	0.698061	0.707657	0.71564	0.723	0.729795	0.736076	0.743545	0.757602	0.770748	0.783112	0.794809	0.807641	0.820603	0.832753	0.844142	0.854818	0.864827	0.874211	0.88301	0.892307
0.448101	0.458028	0.467666	0.477025	0.485335	0.4925	0.499078	0.505121	0.510675	0.515781	0.520682	0.526448	0.53133	0.53642	0.542711	0.554175	0.565673	0.576427	0.586495	0.596158	0.605011	0.612955	0.620065	0.626407	0.632004	0.641898	0.65736	0.671819	0.685258	0.697769	0.709438	0.720337	0.730535	0.739919	0.746353	0.752292	0.757783	0.770637	0.783251	0.795297	0.806633	0.8173	0.829687	0.841589	0.85272	0.863131	0.872868	0.881978	0.890502	0.898604
0.461212	0.470681	0.479887	0.488837	0.49754	0.504765	0.511166	0.517045	0.522747	0.52842	0.533818	0.541253	0.546965	0.551592	0.559933	0.570544	0.581647	0.592123	0.602393	0.611625	0.619907	0.62732	0.633937	0.639821	0.645356	0.655477	0.670979	0.68485	0.697681	0.709622	0.720752	0.731146	0.740869	0.749979	0.758528	0.766563	0.77311	0.783496	0.795917	0.807574	0.818514	0.828784	0.838735	0.850367	0.861218	0.871344	0.880794	0.889614	0.897803	0.905149
0.474031	0.483065	0.491859	0.50042	0.508754	0.516806	0.523345	0.529744	0.535756	0.54141	0.54726	0.554321	0.560637	0.56785	0.576439	0.58643	0.59776	0.608474	0.6181	0.626733	0.63446	0.641358	0.647497	0.653491	0.659243	0.668194	0.68319	0.697017	0.709787	0.72142	0.732017	0.74191	0.751162	0.75983	0.768001	0.77623	0.784098	0.793159	0.805561	0.817196	0.828106	0.838336	0.847927	0.857805	0.868004	0.877513	0.886384	0.894663	0.902393	0.909615
0.486576	0.495215	0.503703	0.511965	0.520012	0.527852	0.535494	0.542673	0.548662	0.554294	0.560457	0.567157	0.574999	0.582989	0.592037	0.602143	0.614405	0.624441	0.633438	0.64149	0.648678	0.655145	0.661442	0.667312	0.672788	0.680612	0.695115	0.708479	0.720813	0.732217	0.742776	0.752759	0.761986	0.770715	0.779037	0.786984	0.794586	0.803152	0.813032	0.824294	0.834851	0.844746	0.854196	0.863373	0.872955	0.882352	0.891107	0.899266	0.906874	0.914166
0.499416	0.50772	0.515815	0.523709	0.531412	0.53893	0.54627	0.553438	0.560441	0.567073	0.573994	0.58222	0.590017	0.598003	0.607333	0.616416	0.628634	0.639457	0.648416	0.655903	0.662758	0.669202	0.675199	0.680785	0.685993	0.692734	0.706756	0.719669	0.731581	0.742586	0.75282	0.762923	0.772493	0.781504	0.789548	0.797234	0.804705	0.813364	0.821365	0.831454	0.841651	0.851248	0.860488	0.869373	0.877905	0.887082	0.89572	0.90376	0.911245	0.918672
0.512609	0.520201	0.527908	0.535439	0.5428	0.549998	0.557372	0.564695	0.57191	0.579016	0.587422	0.596417	0.605083	0.613002	0.622374	0.631151	0.642188	0.652765	0.661913	0.670045	0.676761	0.682896	0.688601	0.693913	0.698861	0.704562	0.718117	0.730591	0.742091	0.752711	0.76298	0.772743	0.781996	0.790781	0.799132	0.806983	0.814562	0.823163	0.831096	0.838675	0.848497	0.85778	0.866718	0.875312	0.883562	0.891702	0.900224	0.908143	0.915554	0.923104
0.525993	0.533391	0.540522	0.548031	0.555496	0.562871	0.570149	0.577325	0.584396	0.591357	0.599427	0.608198	0.616642	0.625979	0.637129	0.645597	0.655512	0.665839	0.674683	0.682694	0.690024	0.696231	0.701654	0.706699	0.711396	0.7161	0.7292	0.741248	0.752348	0.76282	0.772791	0.782233	0.791188	0.799694	0.807784	0.815489	0.823777	0.832347	0.840257	0.847537	0.855278	0.864247	0.872883	0.881186	0.889155	0.896792	0.904618	0.912417	0.920089	0.927459
0.53912	0.546506	0.553745	0.561084	0.568403	0.575631	0.582764	0.589795	0.596722	0.603539	0.611274	0.619821	0.62835	0.637324	0.648761	0.659505	0.668618	0.678279	0.68691	0.694796	0.702009	0.70861	0.714362	0.719149	0.723604	0.727751	0.74001	0.751643	0.762424	0.77262	0.782267	0.791407	0.800082	0.808325	0.816169	0.8243	0.832744	0.840924	0.848813	0.856063	0.862729	0.870648	0.878982	0.886993	0.894682	0.902049	0.909095	0.91658	0.924546	0.931731
0.552143	0.55959	0.566791	0.573982	0.581155	0.588237	0.595225	0.602112	0.608895	0.615569	0.622971	0.631455	0.639873	0.648466	0.659625	0.670099	0.680532	0.690092	0.698601	0.706372	0.713475	0.719973	0.725922	0.731267	0.735487	0.739414	0.750549	0.761769	0.772212	0.782081	0.791423	0.800281	0.80869	0.816686	0.82466	0.833274	0.841487	0.84932	0.857012	0.86424	0.870874	0.876978	0.885011	0.892731	0.90014	0.907236	0.914022	0.920778	0.928921	0.935915
0.565124	0.572529	0.579677	0.586731	0.593759	0.600697	0.607539	0.614282	0.620921	0.627353	0.634334	0.64293	0.651178	0.659402	0.670276	0.680999	0.691191	0.700886	0.709778	0.717442	0.724443	0.730846	0.736706	0.742072	0.746989	0.750766	0.760822	0.771545	0.781656	0.791218	0.800275	0.808866	0.817027	0.824843	0.833641	0.842023	0.850009	0.857618	0.864868	0.872062	0.878671	0.884728	0.890967	0.898397	0.905526	0.912352	0.918877	0.925377	0.933207	0.939945
0.577863	0.585273	0.592415	0.599341	0.606159	0.612794	0.619302	0.625682	0.631932	0.638049	0.643872	0.652708	0.661395	0.670127	0.681118	0.691486	0.701332	0.7107	0.719629	0.728027	0.734935	0.741249	0.747026	0.752315	0.757161	0.761601	0.770594	0.780971	0.790773	0.800047	0.808836	0.817178	0.825104	0.833835	0.842399	0.85055	0.858309	0.865696	0.872728	0.879529	0.886117	0.892144	0.897662	0.903988	0.910837	0.917393	0.923899	0.93015	0.9374	0.943743
0.59002	0.597314	0.604359	0.611145	0.617667	0.624075	0.630365	0.636535	0.642581	0.648446	0.65392	0.661898	0.670422	0.680682	0.691413	0.701452	0.710971	0.720029	0.728667	0.736917	0.744812	0.751203	0.756904	0.762121	0.766901	0.77205	0.779983	0.790062	0.799578	0.808583	0.817121	0.825227	0.83384	0.842601	0.850932	0.858855	0.866389	0.873555	0.88037	0.886851	0.893211	0.899213	0.904697	0.909709	0.916069	0.92252	0.9289	0.934834	0.941496	0.947324
0.601688	0.608868	0.615676	0.622492	0.628885	0.635077	0.641159	0.647128	0.65298	0.658396	0.663783	0.670899	0.679907	0.691004	0.701349	0.711006	0.720124	0.728891	0.737253	0.745242	0.752889	0.760221	0.766358	0.77151	0.776885	0.782514	0.789136	0.798819	0.808044	0.81684	0.825143	0.833641	0.842617	0.851144	0.859244	0.86694	0.874251	0.881196	0.887763	0.893933	0.899806	0.905799	0.911331	0.916362	0.92125	0.927758	0.933806	0.939423	0.945201	0.950281
0.612877	0.619757	0.626511	0.633306	0.639815	0.645802	0.651686	0.657463	0.66313	0.668089	0.673389	0.679713	0.690401	0.701099	0.711073	0.720383	0.729087	0.737301	0.745405	0.753149	0.760563	0.767673	0.774503	0.781009	0.787024	0.792616	0.798106	0.807402	0.816266	0.824739	0.832774	0.841573	0.85014	0.858286	0.866033	0.873401	0.880407	0.88707	0.893406	0.899431	0.90516	0.910869	0.91624	0.921155	0.925973	0.931499	0.937465	0.942987	0.948017	0.952721
0.623419	0.630129	0.63688	0.643664	0.650459	0.656252	0.661947	0.667542	0.673015	0.677527	0.682741	0.689648	0.700659	0.710972	0.720588	0.729567	0.737961	0.745821	0.753192	0.760651	0.767847	0.774751	0.781777	0.789139	0.796714	0.802372	0.80754	0.815815	0.824327	0.832389	0.839875	0.84799	0.856406	0.864404	0.872003	0.879224	0.886084	0.892602	0.898795	0.904678	0.910266	0.915715	0.920926	0.925818	0.930673	0.935165	0.940703	0.946067	0.950878	0.955414
0.63343	0.640041	0.6468	0.653584	0.660386	0.66643	0.671946	0.677368	0.68226	0.686712	0.691843	0.700114	0.710651	0.720629	0.729902	0.738561	0.746659	0.754242	0.761354	0.768034	0.774756	0.782149	0.789311	0.796533	0.803881	0.810971	0.816928	0.824063	0.832184	0.839759	0.846818	0.854127	0.862397	0.870249	0.877703	0.88478	0.891498	0.897875	0.903928	0.909672	0.915122	0.920337	0.925394	0.930452	0.93519	0.939562	0.943865	0.94904	0.953644	0.958021
0.64314	0.649512	0.656289	0.663082	0.669885	0.676339	0.681686	0.686943	0.691255	0.695648	0.700698	0.710224	0.720306	0.729899	0.73902	0.747372	0.755184	0.7625	0.769364	0.775813	0.782586	0.789775	0.796745	0.803814	0.810938	0.817814	0.824455	0.831984	0.839837	0.846959	0.853589	0.85998	0.868107	0.875816	0.88313	0.890067	0.896647	0.902886	0.908803	0.914412	0.919729	0.924769	0.929881	0.934902	0.939521	0.943771	0.947686	0.951873	0.956252	0.960396
0.652497	0.658557	0.665363	0.672175	0.678987	0.685794	0.691169	0.696271	0.700002	0.704338	0.709846	0.719985	0.729631	0.738816	0.74757	0.75592	0.763542	0.770603	0.777227	0.783794	0.790809	0.797419	0.804074	0.810979	0.817882	0.824515	0.830927	0.838252	0.846113	0.853369	0.860067	0.865942	0.873532	0.881104	0.888281	0.895083	0.901528	0.907521	0.913193	0.918561	0.923641	0.928448	0.93367	0.938487	0.942898	0.946937	0.95064	0.954573	0.958728	0.962716
0.661517	0.667506	0.674038	0.680878	0.687708	0.694524	0.7004	0.704921	0.708507	0.712787	0.719717	0.729407	0.738635	0.747428	0.755816	0.763824	0.771475	0.778552	0.784948	0.792095	0.798887	0.805287	0.811328	0.817992	0.824606	0.831022	0.837249	0.844362	0.85187	0.858793	0.865178	0.871323	0.877584	0.884953	0.891928	0.89853	0.904779	0.910691	0.916284	0.921574	0.926577	0.931653	0.936785	0.941474	0.945761	0.949682	0.953431	0.957439	0.961217	0.965044
0.670215	0.676169	0.68233	0.689206	0.696063	0.702896	0.709383	0.713217	0.716771	0.720997	0.729236	0.738498	0.747324	0.755744	0.763781	0.77146	0.778804	0.785831	0.79284	0.799705	0.80616	0.812239	0.818262	0.824743	0.831152	0.837377	0.84342	0.850311	0.857464	0.864055	0.870339	0.876624	0.882638	0.888396	0.895227	0.901752	0.907924	0.913761	0.919279	0.924495	0.929424	0.934801	0.939802	0.944366	0.948531	0.952334	0.95632	0.960241	0.963857	0.967375
0.678606	0.684531	0.690352	0.697175	0.704067	0.710924	0.717742	0.721277	0.724801	0.729126	0.738414	0.747266	0.755709	0.76377	0.771472	0.778837	0.785945	0.79289	0.799722	0.806413	0.812705	0.81863	0.825252	0.831565	0.837548	0.843575	0.849436	0.856094	0.862894	0.869334	0.875712	0.881811	0.887646	0.893234	0.898587	0.904869	0.91097	0.916735	0.922181	0.927326	0.932499	0.937851	0.942724	0.947163	0.951208	0.954982	0.959146	0.962978	0.966501	0.969736
0.686704	0.692607	0.698402	0.704799	0.711733	0.718622	0.724867	0.729105	0.7326	0.738392	0.747259	0.755719	0.763797	0.771515	0.778895	0.78605	0.793033	0.799852	0.806518	0.813042	0.819175	0.825653	0.832149	0.838295	0.844116	0.849634	0.855293	0.861708	0.868316	0.874788	0.880972	0.886885	0.892545	0.897964	0.903157	0.908134	0.913919	0.919616	0.924995	0.930071	0.935584	0.940805	0.945552	0.949868	0.953795	0.957836	0.961908	0.965646	0.969072	0.97221
0.694522	0.700409	0.706185	0.712092	0.719076	0.725782	0.73166	0.736705	0.740172	0.747315	0.755782	0.763868	0.771585	0.778946	0.786132	0.79315	0.800006	0.806703	0.813246	0.819596	0.825933	0.832628	0.838952	0.844932	0.850592	0.855955	0.861042	0.867292	0.873859	0.88013	0.886122	0.891853	0.897338	0.902591	0.907625	0.91245	0.917077	0.922409	0.927723	0.932959	0.938574	0.943667	0.948288	0.952484	0.956295	0.960628	0.964605	0.968243	0.971569	0.974604
0.702072	0.70795	0.713713	0.71936	0.726109	0.732343	0.738288	0.743993	0.747522	0.755905	0.76399	0.7716	0.778982	0.786195	0.793244	0.800132	0.806865	0.813447	0.81988	0.826083	0.832994	0.839511	0.845664	0.851425	0.856685	0.861626	0.866272	0.872823	0.879292	0.885363	0.891166	0.896717	0.90203	0.907118	0.911994	0.916669	0.921151	0.92545	0.93037	0.935986	0.94147	0.946436	0.950934	0.955011	0.959114	0.963357	0.967233	0.970768	0.973988	0.976916
0.709851	0.715589	0.721227	0.726764	0.732577	0.738739	0.744749	0.750506	0.756097	0.764046	0.771613	0.77901	0.786243	0.793316	0.800233	0.806998	0.813614	0.820084	0.826411	0.832929	0.839478	0.845614	0.851364	0.856759	0.861822	0.866578	0.871049	0.87738	0.884503	0.890492	0.896108	0.90148	0.906622	0.911548	0.916268	0.920793	0.925132	0.929292	0.933318	0.938848	0.944223	0.949094	0.953506	0.957503	0.961962	0.966073	0.969813	0.97321	0.976292	0.979086
0.71797	0.723572	0.729076	0.734545	0.740314	0.746268	0.751996	0.757473	0.764062	0.771628	0.779032	0.786278	0.79337	0.80031	0.807102	0.813749	0.820253	0.826594	0.832712	0.83903	0.845335	0.85124	0.856774	0.861964	0.866834	0.871409	0.875708	0.881823	0.888759	0.895379	0.90095	0.906146	0.91112	0.915884	0.92045	0.924826	0.929022	0.933123	0.937187	0.941546	0.946883	0.951705	0.956061	0.960395	0.964755	0.968714	0.972303	0.975554	0.978493	0.981147
0.7261	0.731422	0.736797	0.742429	0.748102	0.753828	0.759553	0.765411	0.771653	0.779055	0.786306	0.793409	0.800367	0.807181	0.813855	0.820407	0.826786	0.83294	0.838873	0.844985	0.85105	0.85673	0.862051	0.867041	0.871723	0.87612	0.880252	0.886154	0.892906	0.899353	0.905511	0.910717	0.915524	0.920128	0.92454	0.92877	0.932948	0.937142	0.941073	0.944759	0.949546	0.954312	0.958607	0.963246	0.967451	0.971257	0.974696	0.9778	0.980596	0.983111
0.734572	0.739141	0.744505	0.75023	0.755808	0.761239	0.767176	0.773262	0.779151	0.78633	0.793438	0.800406	0.807237	0.813956	0.820595	0.827002	0.833184	0.839147	0.844898	0.850796	0.856626	0.862083	0.867197	0.871991	0.876489	0.880712	0.884681	0.890374	0.896944	0.90322	0.909217	0.914947	0.919838	0.924283	0.928543	0.932794	0.937125	0.941176	0.944966	0.948513	0.952211	0.956912	0.961521	0.966003	0.970052	0.973704	0.976993	0.979949	0.982602	0.984977
0.742893	0.747251	0.752504	0.758163	0.76367	0.769029	0.77489	0.780896	0.786748	0.79346	0.800432	0.807275	0.814167	0.820824	0.827251	0.833454	0.83944	0.845215	0.850784	0.856463	0.862062	0.867303	0.872212	0.876815	0.881133	0.885187	0.888996	0.894485	0.900876	0.906984	0.912822	0.918401	0.923734	0.928351	0.932658	0.937135	0.941312	0.945211	0.948853	0.952257	0.955439	0.959548	0.964342	0.968666	0.972558	0.976056	0.979193	0.982002	0.984511	0.986783
0.75104	0.755245	0.760855	0.76633	0.771706	0.777117	0.782781	0.788462	0.794145	0.800448	0.807544	0.81444	0.821104	0.827542	0.833759	0.83976	0.845551	0.851139	0.856528	0.861986	0.867359	0.872388	0.877098	0.881514	0.885656	0.889545	0.893199	0.898488	0.904703	0.910645	0.916326	0.921758	0.926949	0.931718	0.936269	0.940623	0.944683	0.948468	0.952001	0.955298	0.958379	0.961693	0.966373	0.970585	0.974368	0.977761	0.980795	0.983503	0.985914	0.988055
0.759065	0.763609	0.769121	0.774376	0.779562	0.784939	0.790398	0.795835	0.801154	0.807676	0.814771	0.82145	0.827888	0.834108	0.840116	0.845916	0.851515	0.856917	0.862128	0.867366	0.872518	0.87734	0.881856	0.886089	0.890061	0.893789	0.897291	0.902384	0.908426	0.914205	0.919732	0.925	0.929703	0.934208	0.93852	0.942841	0.946879	0.950638	0.954141	0.957405	0.960589	0.964037	0.967524	0.971758	0.975547	0.97893	0.981943	0.984618	0.986988	0.989078
0.766974	0.771902	0.777278	0.782398	0.787285	0.792631	0.797756	0.802789	0.807727	0.814536	0.821327	0.827967	0.834453	0.840518	0.846319	0.851921	0.857329	0.862548	0.867583	0.872604	0.87754	0.88216	0.886487	0.890543	0.894347	0.897919	0.901274	0.906175	0.912047	0.917665	0.922864	0.927697	0.932326	0.936757	0.940997	0.945098	0.949109	0.952838	0.956306	0.959532	0.963008	0.966368	0.969523	0.972891	0.976685	0.980058	0.983047	0.985689	0.988015	0.990055
0.774748	0.779767	0.784565	0.789077	0.794399	0.800101	0.80484	0.809484	0.814583	0.821205	0.827698	0.834055	0.840271	0.84634	0.852259	0.857772	0.862992	0.86803	0.872892	0.8777	0.882427	0.88685	0.890993	0.894876	0.898518	0.901937	0.905149	0.909863	0.915567	0.920747	0.925709	0.930461	0.93501	0.939363	0.943525	0.947502	0.951372	0.955065	0.958493	0.961903	0.965388	0.968657	0.971717	0.974575	0.977782	0.981144	0.984109	0.986715	0.988995	0.990982
0.781116	0.786512	0.791232	0.795569	0.801299	0.806709	0.811651	0.815923	0.821363	0.827681	0.833885	0.839966	0.845919	0.851739	0.857419	0.862957	0.868349	0.873362	0.878054	0.882658	0.88718	0.891411	0.895374	0.899089	0.902573	0.905844	0.908917	0.913354	0.918664	0.923751	0.928624	0.933289	0.937752	0.942021	0.946099	0.949993	0.953707	0.957317	0.960715	0.964334	0.967727	0.970901	0.973863	0.976621	0.979183	0.982188	0.985127	0.987696	0.98993	0.991861
0.787424	0.792634	0.797547	0.802406	0.807989	0.81312	0.817828	0.822109	0.827943	0.833965	0.839887	0.8457	0.851398	0.856974	0.862422	0.86774	0.872922	0.877968	0.882874	0.887476	0.891777	0.895778	0.89955	0.903107	0.906462	0.909626	0.912704	0.916733	0.921836	0.926827	0.931604	0.936176	0.940548	0.944725	0.948714	0.952519	0.956145	0.959597	0.963199	0.966725	0.970022	0.973097	0.975958	0.978612	0.981069	0.983335	0.986103	0.988633	0.990818	0.992692
0.793576	0.798607	0.803347	0.808803	0.814362	0.819426	0.824073	0.828071	0.833733	0.840058	0.845706	0.851259	0.856708	0.862047	0.867271	0.872373	0.877352	0.882203	0.886925	0.891556	0.895877	0.899789	0.903476	0.906951	0.910226	0.913314	0.917023	0.921009	0.925082	0.929969	0.934645	0.939117	0.94339	0.947471	0.951364	0.955075	0.958608	0.962136	0.965634	0.969033	0.972207	0.975161	0.977902	0.980439	0.982777	0.984925	0.987135	0.989582	0.991682	0.99347
0.799576	0.804434	0.809007	0.814756	0.820484	0.82554	0.830076	0.83381	0.837942	0.844595	0.850951	0.856642	0.86185	0.86696	0.871965	0.876859	0.88164	0.886303	0.890845	0.895392	0.899755	0.903715	0.907317	0.910709	0.913905	0.917184	0.921277	0.925216	0.929005	0.933172	0.93774	0.942106	0.946275	0.950253	0.954044	0.957727	0.961335	0.964737	0.968009	0.971263	0.974296	0.977114	0.979723	0.98213	0.984345	0.986373	0.988223	0.990528	0.992521	0.994208
0.805428	0.810119	0.814824	0.820529	0.826278	0.831441	0.835583	0.839352	0.842835	0.848625	0.854863	0.860826	0.866528	0.871713	0.876506	0.881199	0.885787	0.890267	0.894682	0.899146	0.903399	0.907452	0.911073	0.914383	0.9175	0.921419	0.925465	0.929354	0.93309	0.936677	0.940883	0.945136	0.949194	0.953063	0.956911	0.960571	0.964023	0.967273	0.970331	0.973429	0.97632	0.979	0.981477	0.983756	0.985846	0.987755	0.98949	0.991437	0.993323	0.994906
0.811137	0.815666	0.820599	0.82613	0.831705	0.836783	0.8409	0.844705	0.848222	0.852605	0.858726	0.864575	0.870168	0.875518	0.880638	0.885394	0.889796	0.894099	0.89846	0.902813	0.906958	0.910907	0.91467	0.917974	0.921428	0.92559	0.929586	0.933421	0.9371	0.940628	0.944066	0.948199	0.952219	0.956145	0.959852	0.963348	0.966642	0.969741	0.972651	0.975527	0.978276	0.980819	0.983163	0.985314	0.98728	0.98907	0.990691	0.992308	0.994086	0.995565
0.816706	0.821078	0.8262	0.831565	0.836973	0.841836	0.846038	0.849878	0.853429	0.856714	0.862542	0.868279	0.873763	0.879008	0.884027	0.888832	0.893434	0.897799	0.902146	0.906391	0.91043	0.914277	0.917941	0.921432	0.925553	0.929624	0.933523	0.937257	0.940831	0.944249	0.947518	0.951457	0.955437	0.959185	0.962721	0.966053	0.969188	0.972134	0.974897	0.977555	0.980163	0.982568	0.984778	0.986801	0.988644	0.990316	0.991823	0.993174	0.994808	0.996183
0.822138	0.826503	0.831633	0.836839	0.842051	0.846656	0.851002	0.854878	0.858462	0.861779	0.866314	0.871939	0.877316	0.882457	0.887375	0.892082	0.89659	0.901051	0.905387	0.909508	0.913426	0.917152	0.920698	0.924579	0.928508	0.932504	0.936331	0.939994	0.943498	0.946848	0.950266	0.95405	0.958031	0.96204	0.965515	0.968681	0.971658	0.97445	0.977066	0.979511	0.981976	0.984244	0.986322	0.988217	0.989938	0.991491	0.992886	0.994129	0.995489	0.996759
0.827437	0.831925	0.836904	0.841958	0.846857	0.851368	0.8558	0.859711	0.863329	0.866677	0.870045	0.87556	0.880829	0.885866	0.890684	0.895295	0.899847	0.904293	0.908513	0.91252	0.916326	0.919943	0.923869	0.927791	0.931564	0.935386	0.939138	0.942728	0.946161	0.94944	0.953199	0.956838	0.960269	0.964013	0.967611	0.971042	0.974045	0.976685	0.979153	0.981457	0.983715	0.985845	0.987791	0.98956	0.991159	0.992596	0.993879	0.995015	0.996126	0.997291
0.832607	0.837185	0.842019	0.846928	0.851557	0.855976	0.860339	0.864386	0.868036	0.871414	0.874543	0.879143	0.884306	0.88924	0.893958	0.898597	0.90316	0.907486	0.911587	0.915478	0.919172	0.923138	0.92714	0.930989	0.934691	0.938267	0.941943	0.945458	0.948817	0.952357	0.956061	0.959554	0.962845	0.966061	0.969426	0.972641	0.975701	0.978599	0.981156	0.983318	0.985376	0.98737	0.989185	0.990828	0.992306	0.993627	0.9948	0.995831	0.996729	0.997779
0.837697	0.842288	0.846985	0.851755	0.856152	0.860483	0.86476	0.868909	0.872591	0.875999	0.879156	0.882692	0.887748	0.892579	0.897297	0.901986	0.906425	0.910628	0.914609	0.918384	0.922385	0.926472	0.930399	0.934175	0.937803	0.941289	0.944745	0.948183	0.951529	0.955296	0.95885	0.962198	0.965347	0.968304	0.971299	0.974295	0.977154	0.979867	0.982429	0.984835	0.986964	0.988816	0.9905	0.992019	0.993377	0.994585	0.995649	0.996576	0.997375	0.998279
0.842779	0.847241	0.851806	0.856353	0.860647	0.864892	0.869086	0.873224	0.877	0.880437	0.883621	0.886572	0.891159	0.895944	0.900769	0.905329	0.909641	0.913719	0.91758	0.921611	0.925786	0.929796	0.933647	0.937347	0.9409	0.944311	0.947586	0.950902	0.95455	0.958162	0.961565	0.964766	0.967774	0.970595	0.973236	0.975994	0.978648	0.981174	0.983564	0.985813	0.987914	0.989789	0.991377	0.992807	0.994085	0.995218	0.996213	0.997075	0.997842	0.998655
0.84771	0.852048	0.856488	0.860836	0.865045	0.869207	0.873319	0.877378	0.88127	0.884735	0.887945	0.89092	0.894541	0.899508	0.904198	0.908626	0.912808	0.916761	0.920817	0.925084	0.929179	0.93311	0.936884	0.940505	0.94398	0.947314	0.950512	0.953758	0.957407	0.960844	0.964078	0.967117	0.969969	0.972641	0.975142	0.977683	0.980174	0.98251	0.984726	0.986816	0.988772	0.990588	0.99214	0.993487	0.994687	0.995746	0.996671	0.997488	0.998333	0.999031
0.852495	0.856716	0.861036	0.865221	0.869348	0.87343	0.877463	0.881445	0.885372	0.888899	0.892133	0.895132	0.898341	0.903155	0.907748	0.912081	0.91617	0.92008	0.924366	0.92855	0.932565	0.936415	0.940108	0.943649	0.947044	0.950298	0.953408	0.956354	0.95988	0.963197	0.966314	0.969239	0.971981	0.974547	0.976944	0.979287	0.981667	0.983873	0.985913	0.987837	0.989646	0.991329	0.992877	0.994142	0.995264	0.996249	0.997113	0.998029	0.998757	0.999342
0.85714	0.861249	0.865426	0.869513	0.87356	0.877564	0.881521	0.885427	0.88928	0.892934	0.896193	0.899486	0.902842	0.90681	0.911306	0.915542	0.919534	0.923763	0.927981	0.932011	0.935942	0.939709	0.943318	0.946777	0.950089	0.953254	0.956216	0.959037	0.96227	0.965468	0.96847	0.971283	0.973917	0.976377	0.978672	0.980831	0.983101	0.985202	0.987139	0.988921	0.990552	0.99208	0.993508	0.994769	0.995813	0.996725	0.997704	0.9985	0.999116	0.999591
0.86165	0.865653	0.869705	0.873713	0.877683	0.881612	0.885494	0.889327	0.893108	0.896833	0.900245	0.903824	0.907191	0.91043	0.914826	0.918963	0.923049	0.927446	0.931592	0.935504	0.93931	0.94299	0.946514	0.949886	0.953113	0.956097	0.958935	0.961635	0.964578	0.967659	0.970547	0.97325	0.975776	0.978132	0.980326	0.982366	0.984477	0.986473	0.988309	0.989993	0.99153	0.992924	0.994181	0.995331	0.996334	0.997362	0.998223	0.998902	0.999411	0.999779
0.866031	0.869932	0.873894	0.877826	0.881721	0.885576	0.889385	0.893147	0.896871	0.900554	0.904377	0.90802	0.911394	0.914566	0.918311	0.922347	0.926806	0.931128	0.935198	0.939034	0.942667	0.946258	0.949693	0.952976	0.955995	0.95885	0.961564	0.964145	0.966804	0.969769	0.972545	0.975138	0.977559	0.979813	0.981907	0.98385	0.985794	0.987686	0.989423	0.99101	0.992453	0.993757	0.994927	0.99597	0.996957	0.997902	0.99866	0.999238	0.999644	0.999909
0.870338	0.874106	0.877988	0.881814	0.88563	0.889428	0.893201	0.896944	0.900648	0.904311	0.907997	0.911739	0.915317	0.91863	0.921761	0.926053	0.930565	0.934807	0.938797	0.942552	0.946089	0.94951	0.952852	0.955909	0.958782	0.96151	0.964103	0.966567	0.968949	0.971799	0.974464	0.97695	0.979266	0.981419	0.983416	0.985264	0.987052	0.988842	0.99048	0.991971	0.993323	0.994538	0.995653	0.996709	0.997584	0.998341	0.998998	0.999481	0.999802	0.999967
0.874408	0.877979	0.881804	0.885624	0.889431	0.893217	0.896976	0.900701	0.904386	0.908025	0.911614	0.91527	0.918764	0.922103	0.925323	0.929838	0.934273	0.938441	0.94236	0.946048	0.949508	0.952757	0.955841	0.958732	0.961475	0.964079	0.966552	0.9689	0.97113	0.97375	0.976305	0.978685	0.980898	0.982951	0.984851	0.986606	0.98825	0.989939	0.991479	0.992877	0.994138	0.995315	0.996404	0.997365	0.998134	0.998765	0.999297	0.999685	0.999915	0.999999
0.878372	0.881838	0.885584	0.889397	0.893194	0.896968	0.900711	0.904418	0.908081	0.911697	0.915258	0.918798	0.922206	0.925537	0.928759	0.933399	0.937726	0.941786	0.9456	0.949184	0.952547	0.955682	0.958649	0.961459	0.964075	0.966556	0.968911	0.971145	0.973265	0.975621	0.978068	0.980343	0.982455	0.98441	0.986215	0.987877	0.989403	0.990977	0.992422	0.993728	0.994953	0.996074	0.997079	0.997933	0.99861	0.999148	0.999552	0.999843	0.999983	0.999982
0.882342	0.885745	0.889327	0.893133	0.896919	0.90068	0.904407	0.908094	0.911735	0.915325	0.918858	0.922321	0.925776	0.929069	0.932357	0.936831	0.941069	0.945021	0.948728	0.952151	0.955353	0.95838	0.961242	0.963951	0.966515	0.968942	0.97118	0.973302	0.975314	0.977413	0.979753	0.981926	0.983938	0.985796	0.987508	0.989079	0.990517	0.991958	0.993311	0.994567	0.99572	0.996763	0.997683	0.998428	0.999012	0.999458	0.999766	0.99995	0.999998	0.999906
0.886266	0.889652	0.893033	0.896831	0.900606	0.904352	0.908061	0.911727	0.915345	0.918922	0.92243	0.925964	0.929418	0.932544	0.935885	0.940168	0.944303	0.948115	0.951594	0.954875	0.957971	0.960896	0.963658	0.96627	0.96874	0.971076	0.973286	0.975371	0.977276	0.979126	0.981362	0.983434	0.985347	0.98711	0.988729	0.990212	0.991563	0.992874	0.994155	0.99534	0.996419	0.997381	0.998192	0.998825	0.999317	0.999673	0.999897	0.999996	0.999957	0.999779
0.890039	0.893394	0.896702	0.90049	0.904309	0.908117	0.911851	0.915506	0.919078	0.922565	0.925965	0.929384	0.932864	0.93596	0.939342	0.943438	0.947147	0.950863	0.954235	0.957413	0.960409	0.963236	0.965904	0.968424	0.970804	0.973053	0.975178	0.977185	0.979081	0.980857	0.982895	0.984838	0.98662	0.988266	0.989782	0.991172	0.99244	0.993718	0.994932	0.996046	0.997049	0.9979	0.998592	0.999145	0.999556	0.999831	0.999975	0.99999	0.999863	0.999598
0.893907	0.897391	0.900848	0.904668	0.908425	0.912115	0.915732	0.919273	0.922734	0.926113	0.929406	0.932706	0.936019	0.939116	0.942446	0.946045	0.949616	0.953244	0.956629	0.959771	0.962673	0.965407	0.967986	0.970419	0.972714	0.974881	0.976925	0.978854	0.980673	0.982383	0.984127	0.985938	0.987659	0.989245	0.9907	0.992029	0.993252	0.994495	0.995644	0.996687	0.997585	0.998334	0.99894	0.999411	0.999743	0.999937	1	0.999932	0.999717	0.999366
0.898522	0.901828	0.905105	0.908798	0.912436	0.916008	0.919511	0.92294	0.926291	0.929563	0.932752	0.93593	0.939135	0.942315	0.945297	0.948581	0.952047	0.955562	0.958839	0.961897	0.964752	0.967416	0.969911	0.972262	0.974478	0.976566	0.978535	0.980393	0.982147	0.983801	0.985436	0.987065	0.988629	0.990156	0.991553	0.992823	0.994027	0.995209	0.996293	0.997245	0.998051	0.998714	0.999236	0.999627	0.999878	0.999992	0.999974	0.999823	0.999521	0.999083
0.903012	0.906145	0.909254	0.912817	0.916337	0.919794	0.923184	0.926503	0.929748	0.932914	0.936002	0.939187	0.94248	0.945516	0.948359	0.951064	0.954441	0.957843	0.961012	0.963967	0.966724	0.969297	0.971702	0.973959	0.9761	0.978116	0.980035	0.981841	0.98354	0.985137	0.986676	0.988222	0.989666	0.991008	0.992343	0.993556	0.994741	0.995873	0.996883	0.997746	0.998465	0.999042	0.999482	0.999792	0.999962	0.999996	0.999897	0.999664	0.999275	0.998751
0.907091	0.910275	0.913283	0.916723	0.920127	0.923471	0.926742	0.929951	0.933095	0.936171	0.939175	0.942291	0.945487	0.948465	0.951241	0.953828	0.956795	0.960085	0.963146	0.965998	0.968657	0.971137	0.973451	0.975612	0.977631	0.97959	0.981457	0.983209	0.984853	0.986394	0.987848	0.989313	0.990677	0.991942	0.993109	0.994238	0.995432	0.996499	0.997418	0.998192	0.998826	0.99932	0.999678	0.999908	0.999998	0.999951	0.999771	0.999457	0.998982	0.998371
0.911099	0.914105	0.91721	0.920439	0.923729	0.926968	0.930151	0.933273	0.936332	0.939322	0.942243	0.945286	0.948371	0.951243	0.953919	0.95641	0.95927	0.962338	0.96524	0.96799	0.97055	0.972937	0.975161	0.977236	0.979183	0.981063	0.982831	0.984497	0.986088	0.987574	0.988962	0.990338	0.991625	0.992814	0.993964	0.995074	0.996112	0.997068	0.997898	0.998586	0.999136	0.999548	0.999827	0.999977	0.999987	0.999859	0.999599	0.999204	0.998641	0.997945
0.915117	0.918076	0.921069	0.924084	0.927197	0.93035	0.933447	0.936485	0.93946	0.942368	0.945206	0.948174	0.95115	0.95392	0.956498	0.958896	0.961659	0.964593	0.967355	0.969955	0.972403	0.974696	0.976831	0.97882	0.980697	0.982507	0.984205	0.985796	0.987286	0.988679	0.990012	0.991298	0.992562	0.993819	0.994941	0.995935	0.996844	0.99765	0.998342	0.998929	0.999396	0.999728	0.999929	1	0.999931	0.999722	0.99938	0.998906	0.998256	0.997473
0.919111	0.921947	0.924817	0.927713	0.930623	0.933618	0.936632	0.939587	0.94248	0.945308	0.948066	0.950955	0.953827	0.956497	0.958979	0.961287	0.963956	0.96676	0.969398	0.971879	0.974212	0.976405	0.978459	0.980363	0.982171	0.983909	0.985536	0.987058	0.98848	0.989794	0.991011	0.992383	0.993689	0.994823	0.995829	0.996712	0.997501	0.998193	0.998779	0.999254	0.999615	0.999862	0.999986	0.999979	0.99983	0.999541	0.999118	0.998564	0.997827	0.996958
0.92299	0.925705	0.928457	0.931235	0.93403	0.936832	0.939705	0.94258	0.945394	0.948142	0.950822	0.953631	0.956401	0.958974	0.961364	0.963585	0.966161	0.968838	0.971355	0.973722	0.975946	0.978035	0.979996	0.981835	0.983549	0.985191	0.986731	0.988172	0.989519	0.990774	0.991975	0.993124	0.994498	0.995683	0.996628	0.997405	0.998081	0.998666	0.99915	0.999528	0.999798	0.999956	0.999999	0.999919	0.999696	0.999337	0.998848	0.99822	0.997419	0.996485
0.926756	0.929354	0.931989	0.934652	0.937333	0.940024	0.942716	0.945465	0.948201	0.950872	0.953476	0.956203	0.958874	0.961353	0.963654	0.96579	0.968276	0.970829	0.973229	0.975484	0.977603	0.979591	0.981445	0.983134	0.984754	0.986343	0.987835	0.989228	0.990525	0.991748	0.992909	0.993955	0.995133	0.996241	0.997179	0.997962	0.998584	0.999067	0.999453	0.99974	0.999923	0.999998	0.999963	0.999812	0.999535	0.99911	0.99855	0.997851	0.997002	0.996008
0.930424	0.932893	0.935415	0.937966	0.940537	0.943118	0.945702	0.948279	0.950903	0.953499	0.956029	0.958672	0.961248	0.963636	0.96585	0.967904	0.970301	0.972734	0.975021	0.977168	0.979183	0.98103	0.982747	0.984393	0.985967	0.987478	0.98892	0.990261	0.991506	0.992712	0.993797	0.99477	0.995741	0.99677	0.997632	0.998344	0.998926	0.999371	0.99969	0.999889	0.999989	0.999985	0.999875	0.999655	0.999301	0.998815	0.998191	0.997437	0.996549	0.995508
0.933992	0.936353	0.938737	0.941178	0.943641	0.946116	0.948594	0.951067	0.953529	0.956024	0.958481	0.961041	0.963524	0.965824	0.967955	0.969929	0.972238	0.974556	0.976732	0.978774	0.980611	0.982355	0.984028	0.985628	0.987153	0.988602	0.989983	0.991269	0.992503	0.99363	0.994639	0.995537	0.996332	0.997266	0.998052	0.998698	0.999204	0.999578	0.999832	0.999971	0.999996	0.999918	0.999737	0.99945	0.999024	0.998461	0.997825	0.997016	0.996088	0.995039
0.937452	0.939738	0.941993	0.944291	0.946648	0.949018	0.951393	0.953765	0.956126	0.958468	0.960834	0.963311	0.965704	0.967918	0.969968	0.971866	0.974089	0.976294	0.978348	0.980189	0.981959	0.983659	0.985285	0.986836	0.98831	0.989705	0.991019	0.99228	0.993452	0.994499	0.99543	0.996253	0.996975	0.997729	0.998442	0.999009	0.99944	0.999743	0.999928	0.999999	0.999958	0.999807	0.999549	0.999197	0.998707	0.998122	0.997436	0.996582	0.995634	0.994577
0.940804	0.943017	0.945199	0.947348	0.949558	0.951827	0.954101	0.956373	0.958636	0.960882	0.963103	0.965484	0.96779	0.969922	0.971893	0.973716	0.975854	0.977894	0.979762	0.98156	0.983286	0.984938	0.986514	0.988013	0.989432	0.990771	0.992025	0.993226	0.994319	0.995289	0.996145	0.996894	0.997545	0.998157	0.998788	0.999277	0.999635	0.999868	0.999984	0.999988	0.999881	0.999667	0.999345	0.998918	0.998396	0.997758	0.997015	0.996134	0.995154	0.99407
0.944049	0.94619	0.948301	0.95038	0.952425	0.954543	0.956719	0.958895	0.961061	0.963186	0.965243	0.967443	0.969689	0.971774	0.973712	0.975482	0.977438	0.979333	0.981157	0.982909	0.984587	0.986189	0.987712	0.989156	0.990518	0.9918	0.992976	0.994082	0.995097	0.995992	0.996775	0.997454	0.998037	0.998539	0.99909	0.999503	0.999788	0.999951	1	0.999938	0.999766	0.999488	0.999105	0.998633	0.998062	0.997369	0.996558	0.995656	0.994642	0.993512
0.947188	0.949259	0.9513	0.953309	0.955285	0.957227	0.959249	0.961316	0.963339	0.965324	0.967268	0.969287	0.971428	0.973414	0.975259	0.977077	0.978901	0.980751	0.982529	0.984232	0.985859	0.987408	0.988876	0.990267	0.991573	0.992771	0.993865	0.994876	0.995815	0.996635	0.997346	0.997956	0.998473	0.998903	0.999349	0.999686	0.999899	0.999994	0.999976	0.999848	0.999613	0.999273	0.998845	0.998318	0.997693	0.996969	0.996114	0.995154	0.994089	0.992906
0.950222	0.952225	0.954198	0.956127	0.957977	0.959804	0.961678	0.963618	0.965523	0.967393	0.969226	0.971069	0.973108	0.974998	0.976859	0.978677	0.980389	0.982147	0.983875	0.985527	0.9871	0.988593	0.990017	0.991347	0.992566	0.99368	0.994692	0.995611	0.996473	0.99722	0.99786	0.998402	0.998852	0.999218	0.999564	0.999827	0.999969	0.999996	0.999912	0.999721	0.999424	0.999039	0.998556	0.997974	0.997295	0.99652	0.995624	0.994609	0.993488	0.992227
0.953039	0.954903	0.95675	0.958578	0.960384	0.962166	0.964009	0.965864	0.967656	0.969391	0.971117	0.972809	0.974729	0.976633	0.978508	0.980271	0.981928	0.983515	0.985192	0.98679	0.988306	0.989769	0.991121	0.992362	0.993496	0.994526	0.995457	0.996292	0.997072	0.997746	0.998316	0.99879	0.999176	0.999479	0.999735	0.999926	0.999999	0.999959	0.99981	0.999557	0.999214	0.998774	0.998237	0.997603	0.996869	0.99604	0.995097	0.994029	0.99285	0.991478
0.955533	0.957356	0.959162	0.960947	0.962709	0.964446	0.966243	0.968017	0.96973	0.971384	0.972981	0.974533	0.976395	0.978331	0.980149	0.981854	0.983453	0.98495	0.986476	0.988034	0.989523	0.990896	0.992158	0.993311	0.994361	0.99531	0.996161	0.996919	0.997613	0.998215	0.998715	0.999123	0.999444	0.999686	0.999864	0.999984	0.999988	0.999882	0.999672	0.999371	0.998974	0.99848	0.997891	0.997199	0.996408	0.995525	0.994533	0.993416	0.992185	0.990772
0.957944	0.959727	0.961491	0.963233	0.964952	0.966643	0.968385	0.97008	0.971716	0.973295	0.974819	0.976302	0.977961	0.979848	0.981617	0.983275	0.984827	0.986277	0.987682	0.989258	0.990674	0.991955	0.993128	0.994196	0.995162	0.996031	0.996804	0.997486	0.998095	0.998626	0.999059	0.999401	0.999659	0.99984	0.999951	1	0.999937	0.999767	0.999509	0.999155	0.998705	0.998159	0.99751	0.996756	0.995911	0.994974	0.993934	0.992765	0.991484	0.990032
0.960272	0.962015	0.963737	0.965437	0.967112	0.968759	0.970435	0.972053	0.973615	0.975122	0.976617	0.978057	0.979446	0.981264	0.982967	0.984559	0.986047	0.987452	0.988834	0.99018	0.991558	0.99282	0.993971	0.995012	0.9959	0.996689	0.997386	0.997993	0.99852	0.998982	0.999347	0.999624	0.99982	0.999942	0.999996	0.999975	0.999847	0.999624	0.999311	0.998911	0.998409	0.997801	0.997086	0.996277	0.995376	0.994385	0.993297	0.992078	0.990745	0.989259
0.962516	0.964219	0.965901	0.967559	0.96919	0.970797	0.972397	0.97394	0.975432	0.976949	0.978398	0.979783	0.981107	0.982668	0.984301	0.985825	0.987247	0.98864	0.989941	0.991146	0.992375	0.993553	0.994623	0.995588	0.996451	0.997214	0.997879	0.998442	0.998893	0.999282	0.999581	0.999795	0.99993	0.999993	0.999991	0.999911	0.999725	0.999446	0.99908	0.99863	0.998072	0.997396	0.996624	0.99576	0.994805	0.993759	0.992622	0.991352	0.989968	0.988454
0.964678	0.966342	0.967983	0.969599	0.971187	0.972748	0.974272	0.97577	0.977299	0.978758	0.98015	0.981478	0.982745	0.984056	0.985617	0.987071	0.988465	0.989782	0.991002	0.992128	0.993173	0.994265	0.995255	0.996143	0.996934	0.997629	0.998229	0.998739	0.999159	0.999493	0.99974	0.999901	0.999985	0.999996	0.999943	0.999815	0.999576	0.999244	0.998825	0.998322	0.997697	0.996959	0.996128	0.995206	0.994195	0.993095	0.991907	0.990587	0.989152	0.987603
0.966758	0.968382	0.969982	0.971557	0.973102	0.974612	0.976127	0.977667	0.979135	0.980533	0.981866	0.983135	0.984344	0.985494	0.986909	0.988311	0.989642	0.990875	0.992014	0.993062	0.994022	0.994953	0.995862	0.996674	0.997393	0.998019	0.998556	0.999004	0.999367	0.999646	0.999845	0.999961	1	0.999968	0.999872	0.99968	0.999404	0.999017	0.998543	0.997985	0.997292	0.996492	0.9956	0.994616	0.993544	0.992384	0.991139	0.989778	0.988296	0.986694
0.968755	0.970341	0.971901	0.973434	0.974934	0.97646	0.978032	0.979527	0.980935	0.982271	0.983542	0.98475	0.985898	0.986989	0.988181	0.989523	0.990767	0.991917	0.992975	0.993945	0.994829	0.995632	0.996442	0.997178	0.997824	0.998383	0.998855	0.999244	0.99955	0.999775	0.999923	0.999994	0.999988	0.999912	0.999758	0.999507	0.999176	0.998761	0.998231	0.997617	0.996854	0.995994	0.995039	0.993994	0.992859	0.991636	0.990325	0.988898	0.987367	0.985732
0.970672	0.972213	0.973718	0.975187	0.976618	0.978153	0.97966	0.981091	0.982449	0.983737	0.984958	0.986114	0.98721	0.988246	0.989351	0.99061	0.991785	0.992864	0.993853	0.994754	0.995571	0.996306	0.99699	0.997651	0.998226	0.998717	0.999126	0.999454	0.999704	0.999877	0.999975	0.999999	0.999948	0.99983	0.999606	0.999295	0.998905	0.998441	0.997891	0.997211	0.996385	0.995463	0.994446	0.993338	0.99214	0.990854	0.989476	0.987983	0.986385	0.984711
0.972514	0.974	0.975451	0.976866	0.978261	0.979781	0.981223	0.98259	0.983886	0.985113	0.986275	0.987374	0.988412	0.989392	0.990502	0.99161	0.992705	0.993709	0.994625	0.995456	0.996205	0.996876	0.997472	0.998051	0.998575	0.999012	0.999365	0.999634	0.999829	0.99995	0.999999	0.999977	0.999883	0.999704	0.999417	0.999045	0.998595	0.998071	0.997479	0.996773	0.995885	0.9949	0.993821	0.992649	0.991388	0.990037	0.988591	0.987032	0.985381	0.983653
[truncated: 140 more columns]

## Sheet: v
-0.489711	-0.482455	-0.475308	-0.467201	-0.459209	-0.45139	-0.443741	-0.436258	-0.428937	-0.421775	-0.414592	-0.407543	-0.400438	-0.389658	-0.379147	-0.368894	-0.358892	-0.349133	-0.339609	-0.330209	-0.320965	-0.311978	-0.303236	-0.29473	-0.286449	-0.277675	-0.268188	-0.258883	-0.249654	-0.23861	-0.227609	-0.216649	-0.205727	-0.194804	-0.18095	-0.166571	-0.153759	-0.141434	-0.128677	-0.116213	-0.105057	-0.0940324	-0.0830343	-0.0720687	-0.0611411	-0.050257	-0.0394215	-0.0286395	-0.017809	-0.00585787
-0.497201	-0.489978	-0.482859	-0.475733	-0.467662	-0.459762	-0.45203	-0.444461	-0.437054	-0.429805	-0.422695	-0.415566	-0.407661	-0.396705	-0.386023	-0.375604	-0.365442	-0.3553	-0.345437	-0.335852	-0.326535	-0.317474	-0.308658	-0.300077	-0.291722	-0.283584	-0.275096	-0.265755	-0.256046	-0.244943	-0.233886	-0.222814	-0.211738	-0.200749	-0.187075	-0.172441	-0.158433	-0.145021	-0.132946	-0.121807	-0.110688	-0.0995952	-0.0885351	-0.0775127	-0.0665336	-0.0556027	-0.044725	-0.0339052	-0.0230803	-0.0111492
-0.504635	-0.497447	-0.490356	-0.483366	-0.476186	-0.468208	-0.460395	-0.452745	-0.445254	-0.43792	-0.430738	-0.423679	-0.414948	-0.40382	-0.392791	-0.381949	-0.371423	-0.361199	-0.351265	-0.341609	-0.332219	-0.323084	-0.314195	-0.305541	-0.297112	-0.2889	-0.280896	-0.272652	-0.262451	-0.251213	-0.239947	-0.228768	-0.217679	-0.206681	-0.193226	-0.179014	-0.165404	-0.152539	-0.139957	-0.12751	-0.116319	-0.105161	-0.0940399	-0.0829622	-0.0719327	-0.0609561	-0.0500371	-0.0391802	-0.0283558	-0.0164435
-0.512016	-0.504863	-0.497802	-0.490837	-0.483969	-0.476721	-0.468832	-0.461103	-0.453531	-0.446114	-0.438837	-0.431685	-0.421799	-0.41023	-0.399	-0.388095	-0.377503	-0.367211	-0.357208	-0.34748	-0.338019	-0.328812	-0.319849	-0.311122	-0.30262	-0.294334	-0.286257	-0.278678	-0.268553	-0.257216	-0.245922	-0.234721	-0.223614	-0.212602	-0.199394	-0.185586	-0.172595	-0.159995	-0.147425	-0.134893	-0.122406	-0.110728	-0.099548	-0.0884163	-0.0773375	-0.0663162	-0.0553569	-0.0444637	-0.0336352	-0.0217403
-0.519343	-0.512227	-0.505198	-0.498258	-0.491412	-0.48466	-0.477248	-0.469417	-0.461738	-0.454207	-0.446823	-0.439581	-0.428457	-0.416606	-0.405318	-0.394352	-0.383696	-0.373337	-0.363265	-0.353469	-0.343936	-0.334657	-0.325622	-0.316822	-0.30831	-0.300558	-0.292906	-0.285353	-0.274189	-0.262872	-0.251774	-0.240674	-0.229544	-0.218514	-0.205571	-0.192418	-0.179808	-0.167222	-0.154668	-0.142152	-0.129683	-0.117268	-0.105059	-0.0938741	-0.0827472	-0.0716823	-0.0606835	-0.0497548	-0.0388999	-0.0270394
-0.526618	-0.51954	-0.512544	-0.505632	-0.498807	-0.49205	-0.485259	-0.477714	-0.469952	-0.462337	-0.454866	-0.447538	-0.435202	-0.423216	-0.411749	-0.400721	-0.390002	-0.379579	-0.36944	-0.359574	-0.349972	-0.340622	-0.331946	-0.323775	-0.31571	-0.307752	-0.299899	-0.291659	-0.279927	-0.268426	-0.25715	-0.246097	-0.235262	-0.224418	-0.211997	-0.199385	-0.186791	-0.174222	-0.161687	-0.149192	-0.136745	-0.124353	-0.112022	-0.0997585	-0.0881614	-0.0770538	-0.0660164	-0.0550529	-0.0441669	-0.0323405
-0.533843	-0.526804	-0.519841	-0.512957	-0.506156	-0.499385	-0.492601	-0.485887	-0.478211	-0.470515	-0.462962	-0.454652	-0.44199	-0.429879	-0.418287	-0.40718	-0.396424	-0.385937	-0.375732	-0.365799	-0.357004	-0.348387	-0.339885	-0.331497	-0.323222	-0.315059	-0.307008	-0.297688	-0.285765	-0.27408	-0.262629	-0.251408	-0.240412	-0.229636	-0.218321	-0.206122	-0.193546	-0.180999	-0.168486	-0.156015	-0.143594	-0.131227	-0.118923	-0.106687	-0.0945255	-0.0824435	-0.0713551	-0.0603576	-0.049441	-0.0376435
-0.541024	-0.534019	-0.527091	-0.520237	-0.51346	-0.506672	-0.499898	-0.493188	-0.486509	-0.478735	-0.471103	-0.461594	-0.448817	-0.436587	-0.424873	-0.413643	-0.402868	-0.392749	-0.383538	-0.37445	-0.365486	-0.356644	-0.347923	-0.339322	-0.33084	-0.322476	-0.314229	-0.303809	-0.291697	-0.279831	-0.268206	-0.256818	-0.245662	-0.234613	-0.222997	-0.211516	-0.200079	-0.187556	-0.175069	-0.162626	-0.150232	-0.137895	-0.125621	-0.113416	-0.101284	-0.0892332	-0.0772669	-0.0656683	-0.0547218	-0.0429485
-0.548173	-0.54119	-0.534294	-0.527471	-0.52072	-0.513913	-0.507149	-0.500445	-0.493805	-0.486992	-0.479284	-0.468567	-0.45568	-0.443337	-0.431505	-0.421329	-0.411721	-0.402131	-0.392563	-0.383244	-0.374055	-0.364993	-0.356057	-0.347248	-0.338562	-0.329999	-0.321558	-0.310019	-0.29772	-0.285674	-0.273877	-0.262323	-0.251009	-0.239559	-0.227778	-0.216139	-0.204641	-0.193281	-0.18144	-0.169027	-0.156665	-0.14436	-0.132118	-0.119946	-0.107849	-0.095831	-0.0838983	-0.0720553	-0.0602314	-0.0473043
-0.555293	-0.54833	-0.541453	-0.53466	-0.527914	-0.521109	-0.514356	-0.507659	-0.501022	-0.49445	-0.487499	-0.475568	-0.463126	-0.452187	-0.441619	-0.431398	-0.421504	-0.411616	-0.401763	-0.392115	-0.382705	-0.373428	-0.364282	-0.355267	-0.346381	-0.337624	-0.328992	-0.316314	-0.30383	-0.291607	-0.279639	-0.267922	-0.25645	-0.244604	-0.232659	-0.220864	-0.209219	-0.19772	-0.186366	-0.175154	-0.162895	-0.150625	-0.138419	-0.126283	-0.114221	-0.10224	-0.0903434	-0.078494	-0.0658926	-0.0524211
-0.562387	-0.555442	-0.548582	-0.541806	-0.535049	-0.52826	-0.521519	-0.51483	-0.508233	-0.501739	-0.495319	-0.485606	-0.473983	-0.462759	-0.451909	-0.441409	-0.43124	-0.42109	-0.411035	-0.401143	-0.391431	-0.381944	-0.372593	-0.363377	-0.354295	-0.345345	-0.335622	-0.322688	-0.310023	-0.297625	-0.285488	-0.273609	-0.261981	-0.249745	-0.237637	-0.225689	-0.213898	-0.202262	-0.190777	-0.179442	-0.168254	-0.156694	-0.144526	-0.132429	-0.120406	-0.108463	-0.0965741	-0.0839119	-0.0713765	-0.0582018
-0.569458	-0.562529	-0.55581	-0.549292	-0.542302	-0.535615	-0.528984	-0.522412	-0.515904	-0.509461	-0.502515	-0.493543	-0.484735	-0.473241	-0.462123	-0.451358	-0.440927	-0.430544	-0.420297	-0.410213	-0.400294	-0.390537	-0.380984	-0.371572	-0.362298	-0.35316	-0.342257	-0.329138	-0.316295	-0.303724	-0.291421	-0.279382	-0.267416	-0.254978	-0.242711	-0.230611	-0.218676	-0.206903	-0.195289	-0.183831	-0.172528	-0.161375	-0.15037	-0.138388	-0.126406	-0.114461	-0.101752	-0.089155	-0.0766859	-0.0638465
-0.577189	-0.570544	-0.564013	-0.557593	-0.550074	-0.543198	-0.536635	-0.530125	-0.523672	-0.517278	-0.509509	-0.500295	-0.491432	-0.482897	-0.472257	-0.461241	-0.45056	-0.439972	-0.429541	-0.419275	-0.409173	-0.399234	-0.389457	-0.379848	-0.370386	-0.361064	-0.348959	-0.335659	-0.322641	-0.309901	-0.297434	-0.285236	-0.272906	-0.260302	-0.247876	-0.235626	-0.223548	-0.21164	-0.199898	-0.188319	-0.176901	-0.16564	-0.154533	-0.143576	-0.132147	-0.119402	-0.106757	-0.0942264	-0.0818242	-0.0693566
-0.585135	-0.578594	-0.572162	-0.565646	-0.558162	-0.550885	-0.544387	-0.537936	-0.531535	-0.525188	-0.516439	-0.506987	-0.497894	-0.489137	-0.480693	-0.471052	-0.460132	-0.449365	-0.438761	-0.428321	-0.418045	-0.407932	-0.397981	-0.388192	-0.378554	-0.369052	-0.355726	-0.342249	-0.329059	-0.316152	-0.303524	-0.29117	-0.278481	-0.265712	-0.25313	-0.240732	-0.228513	-0.216471	-0.204602	-0.192903	-0.181371	-0.170002	-0.158902	-0.14802	-0.136874	-0.124181	-0.111594	-0.0991294	-0.0867946	-0.0746028
-0.593038	-0.586597	-0.580261	-0.573544	-0.566208	-0.559014	-0.552239	-0.545843	-0.539491	-0.533187	-0.523308	-0.513622	-0.504303	-0.495326	-0.48667	-0.478316	-0.469645	-0.458716	-0.447949	-0.437345	-0.426903	-0.416624	-0.406508	-0.396553	-0.38676	-0.376496	-0.362551	-0.348902	-0.335544	-0.322473	-0.309687	-0.297179	-0.284137	-0.271207	-0.258471	-0.245926	-0.233568	-0.221393	-0.209398	-0.197678	-0.186314	-0.175066	-0.163931	-0.152902	-0.141766	-0.129053	-0.116404	-0.103868	-0.0916005	-0.079477
-0.600902	-0.594558	-0.588315	-0.581409	-0.574217	-0.567163	-0.560247	-0.553844	-0.547539	-0.540435	-0.53012	-0.520205	-0.510662	-0.501468	-0.492603	-0.48412	-0.475893	-0.46791	-0.457099	-0.44634	-0.435742	-0.425306	-0.415031	-0.404918	-0.394966	-0.3841	-0.369691	-0.355614	-0.342092	-0.328861	-0.315919	-0.303165	-0.289871	-0.276782	-0.263895	-0.251205	-0.238821	-0.226887	-0.215094	-0.203435	-0.191904	-0.180497	-0.169208	-0.158032	-0.146869	-0.134133	-0.121463	-0.108877	-0.0963888	-0.0841905
-0.608732	-0.602483	-0.596329	-0.589246	-0.582195	-0.575276	-0.568491	-0.561936	-0.555675	-0.547425	-0.536879	-0.526737	-0.516974	-0.507686	-0.498697	-0.489983	-0.481533	-0.473335	-0.465378	-0.4553	-0.444554	-0.433969	-0.423545	-0.413281	-0.403178	-0.391738	-0.377163	-0.362912	-0.348977	-0.335352	-0.322218	-0.309138	-0.295681	-0.282644	-0.27005	-0.25762	-0.245349	-0.233231	-0.221259	-0.209428	-0.197732	-0.186165	-0.174723	-0.1634	-0.152178	-0.139416	-0.126723	-0.114114	-0.101605	-0.0892112
-0.616532	-0.610373	-0.604099	-0.59706	-0.590146	-0.583359	-0.576701	-0.570173	-0.563897	-0.554361	-0.543586	-0.533365	-0.52353	-0.514005	-0.504776	-0.495831	-0.487158	-0.478746	-0.470583	-0.46266	-0.453335	-0.44261	-0.432043	-0.421636	-0.411389	-0.399374	-0.384639	-0.370233	-0.356148	-0.342379	-0.328931	-0.31611	-0.302952	-0.289978	-0.277182	-0.264557	-0.252097	-0.239796	-0.227647	-0.215646	-0.203785	-0.19206	-0.180465	-0.168995	-0.157645	-0.144897	-0.132177	-0.119543	-0.107076	-0.0956484
-0.624306	-0.618235	-0.611758	-0.604856	-0.598075	-0.591416	-0.584882	-0.578473	-0.572203	-0.561358	-0.550592	-0.540171	-0.53008	-0.520308	-0.51084	-0.501665	-0.492771	-0.484145	-0.475777	-0.467656	-0.459772	-0.451221	-0.440521	-0.429979	-0.419594	-0.407003	-0.392114	-0.377557	-0.363328	-0.349804	-0.337014	-0.324049	-0.310683	-0.297506	-0.284513	-0.271696	-0.259051	-0.24657	-0.234247	-0.222077	-0.210053	-0.198171	-0.186424	-0.174808	-0.163317	-0.15057	-0.13782	-0.125622	-0.114431	-0.100009
-0.632058	-0.62607	-0.619408	-0.612639	-0.605987	-0.599453	-0.593039	-0.586746	-0.57956	-0.568679	-0.557642	-0.546958	-0.536614	-0.526596	-0.516892	-0.507488	-0.498373	-0.489535	-0.480962	-0.472644	-0.46457	-0.456729	-0.448973	-0.438303	-0.427789	-0.414619	-0.399582	-0.384881	-0.371303	-0.358112	-0.345249	-0.332157	-0.318588	-0.305214	-0.292029	-0.279026	-0.266198	-0.253541	-0.241047	-0.22871	-0.216526	-0.204488	-0.19259	-0.180828	-0.169197	-0.156429	-0.144515	-0.133186	-0.121027	-0.104341
-0.63979	-0.633803	-0.627053	-0.620414	-0.613887	-0.607473	-0.601176	-0.594995	-0.586182	-0.575223	-0.564501	-0.553729	-0.543134	-0.532872	-0.522932	-0.513301	-0.503966	-0.494916	-0.48614	-0.477625	-0.469361	-0.461338	-0.453547	-0.445977	-0.435968	-0.422218	-0.407396	-0.393416	-0.379808	-0.366549	-0.353616	-0.340418	-0.326654	-0.31309	-0.299718	-0.286532	-0.273527	-0.260697	-0.248035	-0.235535	-0.223192	-0.211	-0.198953	-0.187047	-0.175276	-0.163743	-0.152287	-0.140308	-0.125288	-0.108644
-0.647508	-0.641318	-0.634698	-0.628184	-0.621778	-0.615482	-0.609297	-0.603225	-0.59265	-0.581581	-0.570752	-0.560152	-0.54964	-0.539137	-0.528963	-0.519105	-0.509552	-0.500291	-0.491311	-0.4826	-0.474147	-0.465942	-0.457976	-0.450237	-0.442718	-0.430551	-0.416123	-0.402087	-0.388418	-0.375095	-0.362096	-0.348818	-0.334867	-0.321118	-0.307566	-0.294203	-0.281026	-0.268026	-0.255199	-0.242539	-0.23004	-0.217697	-0.205946	-0.194545	-0.183293	-0.171723	-0.159602	-0.146772	-0.129516	-0.112917
-0.655213	-0.648841	-0.642346	-0.635953	-0.629664	-0.623481	-0.617406	-0.610401	-0.598974	-0.587796	-0.576861	-0.566158	-0.55568	-0.545391	-0.534985	-0.524903	-0.515132	-0.505661	-0.496478	-0.487572	-0.47893	-0.470544	-0.462402	-0.455747	-0.449798	-0.438574	-0.424816	-0.410837	-0.397113	-0.383731	-0.370669	-0.357342	-0.343212	-0.329286	-0.31556	-0.302026	-0.288681	-0.275517	-0.26253	-0.250221	-0.238202	-0.226357	-0.214676	-0.203148	-0.191478	-0.179228	-0.166462	-0.150907	-0.133712	-0.117161
-0.662844	-0.656376	-0.650002	-0.643726	-0.63755	-0.631476	-0.625506	-0.616701	-0.605163	-0.593878	-0.582836	-0.572031	-0.561454	-0.551097	-0.540953	-0.530695	-0.520708	-0.511028	-0.501643	-0.492541	-0.483712	-0.475931	-0.469662	-0.463377	-0.45708	-0.446301	-0.432276	-0.418903	-0.405874	-0.392437	-0.379317	-0.365976	-0.351675	-0.33758	-0.323686	-0.309988	-0.296821	-0.284069	-0.271532	-0.259196	-0.247049	-0.235079	-0.223275	-0.211534	-0.199171	-0.186263	-0.172819	-0.155008	-0.137875	-0.121374
-0.670273	-0.663925	-0.657668	-0.651504	-0.645438	-0.63947	-0.633602	-0.622874	-0.611227	-0.599834	-0.588687	-0.57778	-0.567104	-0.556651	-0.546414	-0.536386	-0.526281	-0.516393	-0.506806	-0.497687	-0.491047	-0.484401	-0.477752	-0.471104	-0.464459	-0.454108	-0.439814	-0.426195	-0.413181	-0.400708	-0.388022	-0.374707	-0.360243	-0.346063	-0.332459	-0.319112	-0.306007	-0.293132	-0.280472	-0.268016	-0.25575	-0.243663	-0.231744	-0.219413	-0.206378	-0.192834	-0.176805	-0.159073	-0.142005	-0.125558
-0.677725	-0.671492	-0.665347	-0.659293	-0.653331	-0.647465	-0.640949	-0.62893	-0.617173	-0.605673	-0.594422	-0.583413	-0.572638	-0.562089	-0.55176	-0.541643	-0.53173	-0.521757	-0.514112	-0.507049	-0.499995	-0.492954	-0.485927	-0.478917	-0.471925	-0.461986	-0.447421	-0.433554	-0.420313	-0.407633	-0.395456	-0.383658	-0.369393	-0.355406	-0.341689	-0.328229	-0.315012	-0.302023	-0.289251	-0.276683	-0.264306	-0.25211	-0.239932	-0.226788	-0.213106	-0.198949	-0.180753	-0.163103	-0.146103	-0.12971
-0.684924	-0.679081	-0.673044	-0.667094	-0.661233	-0.655464	-0.647007	-0.634876	-0.623011	-0.611404	-0.600048	-0.588937	-0.578064	-0.56742	-0.556999	-0.546793	-0.539249	-0.532234	-0.524244	-0.516474	-0.509011	-0.501577	-0.494175	-0.486805	-0.479468	-0.469924	-0.455089	-0.440973	-0.427504	-0.414613	-0.402056	-0.389937	-0.37821	-0.364536	-0.350719	-0.337158	-0.323837	-0.310746	-0.29787	-0.285199	-0.27272	-0.260423	-0.247471	-0.233669	-0.219363	-0.202911	-0.184664	-0.167097	-0.150167	-0.133831
-0.692143	-0.68667	-0.680759	-0.674909	-0.669146	-0.663471	-0.652963	-0.640722	-0.628748	-0.617034	-0.605574	-0.594362	-0.583389	-0.57265	-0.564542	-0.557783	-0.551215	-0.543836	-0.535588	-0.527241	-0.518799	-0.510268	-0.502482	-0.494755	-0.487077	-0.477915	-0.462809	-0.448444	-0.434646	-0.421326	-0.408513	-0.396155	-0.384207	-0.372628	-0.359552	-0.3459	-0.332487	-0.319302	-0.306332	-0.293567	-0.280994	-0.268404	-0.2545	-0.240063	-0.225159	-0.206684	-0.188537	-0.171056	-0.154197	-0.137921
-0.699478	-0.694001	-0.688496	-0.682742	-0.677072	-0.671449	-0.658827	-0.646476	-0.634393	-0.622572	-0.611008	-0.599693	-0.59098	-0.583694	-0.576626	-0.569764	-0.563098	-0.555294	-0.546794	-0.538203	-0.529526	-0.520769	-0.511938	-0.503037	-0.494742	-0.485947	-0.470572	-0.455758	-0.44158	-0.427984	-0.414914	-0.402318	-0.390149	-0.378365	-0.366927	-0.354459	-0.340964	-0.327694	-0.314639	-0.301788	-0.289129	-0.275575	-0.261028	-0.245829	-0.229385	-0.210429	-0.192373	-0.174979	-0.158194	-0.14198
-0.706929	-0.701443	-0.696133	-0.690594	-0.685012	-0.677339	-0.664606	-0.652145	-0.639953	-0.628025	-0.618667	-0.610799	-0.603175	-0.595783	-0.588612	-0.581652	-0.574892	-0.5666	-0.557852	-0.549023	-0.540116	-0.531138	-0.522092	-0.512985	-0.503822	-0.494002	-0.478075	-0.462937	-0.448464	-0.434593	-0.421266	-0.408431	-0.396041	-0.384053	-0.372425	-0.361123	-0.349271	-0.335926	-0.322794	-0.309865	-0.296866	-0.282231	-0.266647	-0.250137	-0.23354	-0.214496	-0.196174	-0.178866	-0.162156	-0.145956
-0.714496	-0.708997	-0.703675	-0.698466	-0.692969	-0.683151	-0.670308	-0.657737	-0.647697	-0.639191	-0.630957	-0.622983	-0.615256	-0.607764	-0.600497	-0.593444	-0.586595	-0.577746	-0.568756	-0.559694	-0.550563	-0.541367	-0.532112	-0.522803	-0.513445	-0.502025	-0.485669	-0.470069	-0.455302	-0.441156	-0.427574	-0.414501	-0.40189	-0.389696	-0.377879	-0.366401	-0.355229	-0.344	-0.3308	-0.317801	-0.303643	-0.287681	-0.271129	-0.254606	-0.237811	-0.218753	-0.200406	-0.182725	-0.166084	-0.14968
-0.721794	-0.716533	-0.711323	-0.706159	-0.700944	-0.688894	-0.678146	-0.66895	-0.660055	-0.651446	-0.643112	-0.63504	-0.627217	-0.619633	-0.612276	-0.605136	-0.597877	-0.588722	-0.579498	-0.570209	-0.560859	-0.551451	-0.541992	-0.532485	-0.522936	-0.509914	-0.493352	-0.477405	-0.462099	-0.44768	-0.433842	-0.420532	-0.4077	-0.395301	-0.383293	-0.371639	-0.360304	-0.349255	-0.338464	-0.325233	-0.308899	-0.29233	-0.275764	-0.259234	-0.242268	-0.223199	-0.204829	-0.187117	-0.170021	-0.15332
-0.728555	-0.723337	-0.718281	-0.713382	-0.70805	-0.700123	-0.690524	-0.681237	-0.67225	-0.663551	-0.655126	-0.646964	-0.639054	-0.631384	-0.623944	-0.616724	-0.608912	-0.599522	-0.590071	-0.580561	-0.570998	-0.561385	-0.551726	-0.542027	-0.532292	-0.51767	-0.500912	-0.484772	-0.469206	-0.454173	-0.440077	-0.426529	-0.413476	-0.400871	-0.388673	-0.376842	-0.365343	-0.354144	-0.343617	-0.33123	-0.313706	-0.297123	-0.28055	-0.264016	-0.246908	-0.22783	-0.209442	-0.191659	-0.174295	-0.157468
-0.735167	-0.729993	-0.724944	-0.720102	-0.713601	-0.706414	-0.700288	-0.693344	-0.684278	-0.675498	-0.666992	-0.658751	-0.650762	-0.643014	-0.635498	-0.628204	-0.619753	-0.610137	-0.600466	-0.590744	-0.580975	-0.571162	-0.561311	-0.551424	-0.541508	-0.525293	-0.508349	-0.492024	-0.476276	-0.461065	-0.446354	-0.432497	-0.419223	-0.406413	-0.394023	-0.382015	-0.370352	-0.360328	-0.351466	-0.3392	-0.320706	-0.30241	-0.285482	-0.268949	-0.251727	-0.232645	-0.214142	-0.196118	-0.178644	-0.161704
-0.741628	-0.736557	-0.731725	-0.727119	-0.719326	-0.711565	-0.70525	-0.699166	-0.693291	-0.687281	-0.678706	-0.670394	-0.662334	-0.654517	-0.646933	-0.639571	-0.630395	-0.620561	-0.610679	-0.600752	-0.590784	-0.580778	-0.57074	-0.560672	-0.550569	-0.532785	-0.515663	-0.499161	-0.483239	-0.467858	-0.45298	-0.438571	-0.424945	-0.411929	-0.399348	-0.387162	-0.377775	-0.368598	-0.359585	-0.347422	-0.328705	-0.310224	-0.291965	-0.274028	-0.256723	-0.2375	-0.21881	-0.200679	-0.183092	-0.166035
-0.748287	-0.743462	-0.738867	-0.733557	-0.725237	-0.717516	-0.71066	-0.704391	-0.698347	-0.692513	-0.686874	-0.681416	-0.673767	-0.665889	-0.658243	-0.650822	-0.640828	-0.630786	-0.620702	-0.610578	-0.600419	-0.590228	-0.580009	-0.569766	-0.558097	-0.540146	-0.522856	-0.506186	-0.490097	-0.474551	-0.459512	-0.444947	-0.430822	-0.417425	-0.40582	-0.396051	-0.386499	-0.377144	-0.367968	-0.355887	-0.33694	-0.318264	-0.299846	-0.28167	-0.265787	-0.246676	-0.228	-0.209866	-0.192261	-0.17517
-0.755337	-0.75075	-0.746385	-0.739631	-0.731341	-0.723651	-0.716537	-0.710062	-0.703832	-0.697827	-0.692032	-0.686433	-0.681016	-0.67577	-0.669425	-0.661244	-0.651046	-0.640807	-0.63053	-0.620218	-0.609876	-0.599507	-0.589114	-0.578703	-0.565484	-0.547377	-0.529928	-0.513098	-0.49685	-0.481147	-0.465953	-0.451236	-0.437962	-0.426406	-0.415254	-0.405261	-0.395502	-0.385958	-0.376609	-0.364589	-0.345403	-0.326525	-0.308129	-0.291956	-0.275978	-0.258985	-0.240309	-0.222156	-0.204515	-0.187374
-0.762792	-0.758435	-0.754293	-0.745919	-0.737648	-0.729981	-0.722878	-0.716202	-0.709764	-0.70357	-0.697602	-0.691845	-0.686284	-0.680906	-0.675701	-0.670267	-0.660919	-0.650617	-0.640157	-0.629667	-0.61915	-0.60861	-0.598052	-0.587479	-0.572732	-0.554479	-0.53688	-0.519899	-0.503499	-0.487645	-0.47461	-0.462139	-0.45001	-0.438205	-0.426702	-0.415485	-0.404777	-0.395033	-0.385499	-0.373522	-0.354089	-0.335308	-0.318189	-0.302061	-0.285776	-0.270018	-0.252174	-0.234019	-0.21636	-0.199185
-0.770667	-0.766532	-0.761338	-0.752432	-0.74417	-0.736513	-0.729423	-0.722832	-0.716164	-0.709761	-0.703601	-0.697669	-0.691948	-0.686424	-0.681084	-0.675917	-0.668382	-0.65879	-0.648954	-0.638889	-0.628236	-0.617534	-0.606817	-0.596089	-0.579842	-0.561453	-0.543714	-0.527876	-0.513928	-0.500406	-0.487286	-0.474544	-0.462158	-0.450105	-0.438366	-0.426923	-0.415759	-0.404856	-0.394632	-0.382676	-0.363191	-0.344991	-0.327917	-0.311766	-0.2952	-0.279342	-0.263613	-0.245472	-0.22781	-0.210617
-0.778977	-0.775053	-0.768089	-0.759178	-0.750915	-0.743259	-0.736172	-0.729616	-0.723054	-0.71642	-0.710049	-0.703923	-0.698025	-0.692338	-0.686849	-0.681545	-0.67614	-0.666553	-0.656732	-0.64669	-0.636441	-0.626001	-0.615382	-0.604533	-0.587072	-0.571362	-0.556169	-0.541465	-0.527223	-0.513418	-0.500025	-0.487019	-0.47438	-0.462084	-0.450113	-0.438447	-0.42707	-0.415964	-0.40515	-0.392114	-0.372501	-0.354349	-0.337321	-0.320927	-0.304269	-0.288319	-0.273022	-0.256529	-0.238879	-0.221683
-0.785334	-0.783589	-0.775186	-0.766169	-0.757893	-0.750227	-0.743132	-0.736571	-0.730453	-0.723567	-0.716964	-0.710626	-0.704532	-0.698665	-0.693012	-0.687556	-0.682287	-0.674612	-0.664787	-0.654751	-0.644516	-0.634096	-0.623505	-0.613131	-0.600703	-0.585526	-0.570043	-0.555053	-0.540532	-0.526455	-0.512798	-0.499538	-0.486652	-0.47412	-0.461921	-0.450036	-0.439368	-0.429137	-0.419168	-0.402245	-0.382222	-0.363545	-0.346413	-0.329742	-0.313001	-0.296967	-0.281587	-0.266809	-0.249581	-0.232395
-0.791663	-0.792609	-0.787015	-0.777304	-0.768274	-0.759903	-0.752168	-0.745044	-0.738503	-0.731376	-0.724366	-0.717794	-0.711486	-0.705423	-0.699588	-0.693965	-0.688542	-0.682981	-0.673137	-0.663089	-0.652852	-0.642437	-0.631869	-0.622361	-0.611276	-0.597619	-0.58363	-0.568608	-0.553824	-0.539489	-0.52558	-0.512074	-0.498951	-0.486684	-0.4753	-0.464269	-0.453557	-0.443138	-0.432985	-0.412166	-0.392092	-0.373351	-0.355808	-0.338231	-0.321413	-0.305302	-0.289845	-0.274992	-0.25993	-0.242766
-0.800399	-0.801819	-0.798776	-0.788518	-0.778963	-0.770091	-0.761882	-0.75431	-0.74735	-0.740188	-0.732621	-0.725534	-0.718905	-0.712627	-0.706593	-0.700787	-0.695195	-0.689803	-0.681797	-0.671721	-0.661464	-0.65104	-0.641425	-0.631983	-0.622072	-0.608777	-0.595154	-0.581233	-0.567042	-0.552489	-0.538342	-0.525475	-0.513106	-0.501159	-0.489599	-0.478391	-0.467505	-0.456913	-0.443444	-0.421875	-0.401766	-0.382974	-0.365322	-0.346732	-0.329522	-0.31334	-0.297813	-0.28289	-0.268527	-0.250797
-0.809863	-0.810943	-0.810472	-0.799679	-0.789605	-0.780237	-0.771555	-0.763537	-0.756155	-0.748985	-0.741042	-0.733606	-0.726646	-0.720136	-0.714043	-0.708038	-0.702261	-0.696698	-0.690784	-0.680662	-0.670369	-0.660474	-0.6514	-0.641997	-0.632315	-0.620128	-0.606847	-0.593271	-0.57943	-0.566068	-0.552932	-0.539952	-0.52743	-0.515327	-0.503609	-0.492243	-0.481198	-0.470448	-0.452937	-0.431369	-0.411239	-0.39241	-0.374044	-0.355297	-0.337344	-0.321098	-0.305506	-0.290519	-0.276092	-0.258108
-0.81925	-0.819991	-0.820536	-0.810789	-0.800207	-0.790348	-0.781197	-0.772732	-0.76493	-0.757762	-0.749457	-0.741669	-0.734384	-0.727572	-0.721206	-0.715262	-0.709716	-0.704003	-0.698468	-0.689928	-0.679582	-0.670868	-0.661797	-0.652405	-0.642742	-0.631673	-0.618706	-0.605453	-0.592564	-0.57976	-0.566939	-0.554092	-0.541416	-0.529178	-0.517321	-0.505813	-0.494626	-0.483734	-0.462197	-0.440646	-0.42051	-0.401656	-0.382572	-0.363683	-0.345579	-0.32859	-0.312938	-0.297891	-0.283163	-0.264535
-0.828569	-0.828971	-0.829197	-0.821851	-0.810773	-0.800431	-0.790815	-0.781906	-0.773683	-0.766119	-0.757875	-0.749735	-0.742121	-0.735006	-0.728359	-0.722155	-0.716368	-0.710976	-0.705958	-0.699535	-0.690445	-0.68171	-0.672612	-0.663205	-0.653537	-0.64341	-0.630732	-0.618182	-0.605649	-0.593108	-0.580548	-0.567961	-0.55534	-0.542702	-0.530725	-0.519093	-0.50778	-0.494266	-0.471223	-0.449704	-0.429574	-0.410708	-0.390909	-0.371892	-0.353654	-0.336144	-0.320123	-0.305021	-0.289385	-0.270742
-0.837828	-0.837891	-0.8378	-0.832866	-0.821308	-0.810492	-0.800416	-0.791067	-0.782424	-0.774463	-0.766309	-0.757813	-0.74987	-0.742448	-0.735517	-0.729051	-0.723023	-0.717408	-0.712184	-0.711186	-0.703218	-0.694099	-0.684657	-0.674953	-0.665039	-0.654966	-0.643015	-0.630722	-0.618437	-0.606145	-0.593835	-0.581497	-0.569124	-0.556711	-0.544255	-0.532074	-0.520651	-0.502982	-0.480016	-0.458542	-0.438432	-0.419008	-0.399058	-0.379927	-0.361566	-0.343929	-0.327074	-0.311921	-0.295397	-0.276745
-0.847034	-0.84676	-0.846352	-0.843831	-0.831812	-0.820536	-0.810009	-0.800223	-0.791163	-0.782806	-0.774769	-0.765916	-0.75764	-0.749909	-0.742693	-0.735962	-0.72969	-0.72385	-0.723464	-0.725362	-0.717806	-0.708145	-0.698196	-0.688015	-0.677652	-0.667156	-0.654912	-0.642975	-0.63096	-0.618904	-0.606831	-0.594731	-0.582596	-0.570421	-0.558201	-0.545933	-0.533616	-0.511451	-0.488576	-0.467159	-0.447081	-0.42706	-0.407021	-0.38779	-0.36932	-0.351567	-0.334487	-0.318604	-0.301213	-0.281489
-0.856191	-0.855582	-0.854861	-0.854046	-0.842286	-0.830567	-0.819599	-0.809382	-0.799907	-0.791155	-0.783102	-0.774054	-0.765443	-0.757402	-0.749897	-0.742899	-0.73638	-0.736526	-0.738003	-0.739672	-0.732542	-0.722338	-0.711878	-0.701216	-0.690402	-0.679479	-0.666831	-0.654366	-0.642733	-0.631414	-0.619565	-0.607692	-0.595785	-0.583837	-0.571845	-0.559392	-0.542933	-0.521679	-0.497123	-0.475557	-0.455522	-0.434916	-0.414802	-0.395483	-0.376917	-0.359059	-0.341869	-0.325416	-0.305633	-0.285603
-0.865304	-0.864363	-0.86333	-0.862224	-0.852728	-0.840585	-0.829189	-0.818551	-0.808666	-0.79952	-0.791093	-0.782238	-0.773291	-0.764936	-0.75714	-0.749873	-0.750457	-0.751454	-0.752675	-0.754105	-0.747412	-0.736666	-0.725696	-0.714554	-0.703286	-0.691935	-0.678917	-0.665919	-0.653793	-0.642452	-0.63182	-0.620409	-0.608718	-0.596988	-0.583988	-0.568366	-0.552969	-0.534364	-0.510014	-0.486391	-0.463667	-0.44463	-0.426373	-0.40885	-0.392016	-0.375829	-0.360247	-0.341342	-0.318026	-0.294839
-0.874372	-0.873104	-0.871764	-0.870371	-0.863132	-0.850591	-0.838784	-0.827734	-0.817445	-0.80791	-0.79911	-0.790478	-0.781193	-0.772522	-0.765179	-0.765348	-0.765799	-0.766512	-0.767468	-0.76865	-0.7624	-0.751118	-0.739643	-0.728023	-0.716303	-0.704523	-0.691173	-0.677639	-0.665015	-0.653212	-0.642152	-0.631765	-0.621422	-0.60808	-0.593287	-0.578667	-0.564247	-0.548583	-0.524429	-0.503175	-0.484293	-0.465863	-0.447377	-0.429601	-0.412497	-0.396026	-0.380151	-0.356067	-0.333259	-0.310347
-0.883396	-0.881805	-0.880164	-0.878488	-0.873488	-0.860581	-0.848384	-0.836936	-0.826252	-0.816331	-0.807161	-0.79872	-0.789161	-0.781793	-0.781293	-0.781125	-0.781262	-0.781682	-0.782364	-0.78329	-0.777482	-0.765677	-0.753705	-0.741614	-0.729446	-0.71724	-0.703602	-0.689531	-0.676405	-0.664136	-0.652642	-0.641852	-0.634816	-0.626094	-0.609916	-0.594185	-0.578906	-0.564077	-0.543572	-0.523651	-0.504482	-0.485997	-0.46788	-0.449908	-0.432586	-0.415879	-0.395014	-0.371036	-0.348807	-0.325836
-0.887183	-0.88543	-0.883596	-0.881698	-0.879104	-0.866821	-0.855186	-0.844229	-0.83396	-0.824376	-0.815253	-0.806461	-0.799643	-0.798384	-0.797515	-0.797002	-0.796819	-0.796938	-0.797339	-0.798002	-0.79263	-0.780321	-0.767868	-0.755316	-0.742708	-0.730081	-0.716201	-0.701596	-0.687968	-0.675229	-0.665138	-0.657335	-0.650005	-0.643104	-0.633556	-0.617679	-0.602282	-0.583954	-0.563899	-0.543754	-0.524332	-0.505598	-0.48749	-0.469725	-0.452237	-0.435343	-0.409032	-0.386229	-0.362189	-0.336377
-0.889755	-0.887945	-0.886056	-0.884107	-0.882115	-0.871272	-0.859378	-0.848193	-0.837731	-0.827987	-0.818947	-0.812466	-0.811988	-0.812197	-0.812738	-0.812944	-0.812435	-0.81225	-0.812364	-0.812756	-0.80781	-0.795024	-0.78211	-0.769114	-0.756077	-0.743039	-0.728968	-0.713834	-0.699974	-0.690609	-0.681846	-0.67363	-0.665909	-0.658639	-0.651778	-0.641328	-0.624686	-0.603229	-0.582931	-0.563463	-0.543822	-0.524869	-0.506546	-0.4888	-0.471408	-0.448759	-0.423296	-0.399928	-0.372063	-0.346412
-0.892298	-0.89043	-0.888486	-0.886486	-0.884447	-0.875716	-0.863534	-0.852098	-0.841423	-0.831504	-0.823593	-0.822814	-0.822152	-0.821867	-0.822003	-0.822475	-0.823249	-0.824294	-0.825582	-0.827091	-0.82298	-0.809752	-0.796406	-0.782987	-0.769539	-0.756102	-0.741897	-0.728955	-0.718397	-0.708529	-0.699289	-0.690622	-0.682475	-0.674802	-0.667561	-0.660713	-0.643931	-0.622062	-0.601479	-0.581891	-0.562936	-0.543795	-0.525284	-0.507352	-0.488341	-0.46197	-0.437783	-0.410102	-0.381588	-0.355976
-0.894832	-0.892906	-0.890907	-0.888855	-0.886769	-0.880185	-0.86768	-0.855965	-0.845054	-0.835408	-0.834419	-0.833552	-0.832799	-0.832157	-0.831831	-0.831889	-0.832288	-0.832993	-0.83397	-0.835195	-0.836641	-0.825001	-0.811306	-0.797545	-0.783764	-0.770003	-0.759251	-0.74864	-0.737528	-0.727131	-0.717387	-0.708241	-0.699641	-0.691538	-0.68639	-0.683665	-0.663603	-0.640476	-0.619573	-0.599779	-0.580841	-0.56236	-0.543689	-0.52227	-0.500423	-0.475429	-0.450037	-0.419855	-0.391245	-0.365103
-0.897382	-0.895395	-0.893339	-0.891234	-0.889099	-0.884715	-0.871848	-0.859818	-0.848644	-0.846833	-0.845722	-0.844733	-0.84386	-0.843098	-0.842294	-0.84188	-0.841855	-0.842176	-0.842804	-0.843709	-0.844861	-0.84082	-0.826798	-0.812731	-0.798663	-0.784637	-0.776026	-0.768289	-0.757247	-0.74631	-0.736048	-0.726406	-0.718065	-0.713791	-0.710008	-0.706647	-0.683854	-0.659213	-0.637243	-0.617207	-0.598127	-0.579584	-0.557379	-0.535351	-0.513005	-0.489108	-0.45938	-0.429208	-0.400539	-0.373822
-0.899975	-0.897925	-0.895809	-0.893649	-0.891463	-0.889268	-0.876071	-0.863686	-0.860246	-0.858839	-0.857563	-0.856414	-0.855384	-0.854468	-0.853467	-0.852516	-0.85201	-0.851897	-0.852131	-0.852677	-0.8535	-0.854573	-0.842803	-0.828398	-0.814011	-0.801673	-0.792935	-0.784847	-0.777341	-0.765942	-0.755161	-0.747913	-0.742338	-0.737379	-0.732952	-0.728989	-0.703655	-0.678682	-0.655102	-0.634204	-0.614948	-0.593057	-0.570035	-0.547992	-0.526058	-0.499843	-0.46831	-0.438181	-0.409486	-0.382225
-0.902649	-0.900529	-0.898348	-0.896128	-0.893887	-0.891644	-0.880392	-0.874906	-0.873126	-0.871494	-0.870003	-0.868647	-0.867418	-0.866311	-0.865319	-0.863864	-0.862813	-0.862208	-0.862	-0.862142	-0.862596	-0.86333	-0.859341	-0.844579	-0.829844	-0.819149	-0.809976	-0.801481	-0.793594	-0.786625	-0.778954	-0.77197	-0.765731	-0.760143	-0.755123	-0.749636	-0.722943	-0.697726	-0.673863	-0.651231	-0.629999	-0.605054	-0.581954	-0.561943	-0.542784	-0.512845	-0.478867	-0.446794	-0.418102	-0.390785
-0.904579	-0.902516	-0.900418	-0.898308	-0.896207	-0.894111	-0.891128	-0.888741	-0.886535	-0.884502	-0.882636	-0.880932	-0.879383	-0.877983	-0.876724	-0.875369	-0.874152	-0.873162	-0.872455	-0.872145	-0.872187	-0.872543	-0.873179	-0.861287	-0.847243	-0.836798	-0.827137	-0.818789	-0.811668	-0.805127	-0.799081	-0.793459	-0.788133	-0.781985	-0.77643	-0.768421	-0.74166	-0.716291	-0.69345	-0.674943	-0.65322	-0.629515	-0.607703	-0.586875	-0.566922	-0.533369	-0.498724	-0.465682	-0.434301	-0.404597
-0.904877	-0.902749	-0.900586	-0.898414	-0.896254	-0.895654	-0.9046	-0.901732	-0.899089	-0.896659	-0.894431	-0.892396	-0.890544	-0.888865	-0.887351	-0.885983	-0.884122	-0.882871	-0.882149	-0.881883	-0.882013	-0.882241	-0.882491	-0.87851	-0.865587	-0.855264	-0.846268	-0.838099	-0.830636	-0.823776	-0.817434	-0.811538	-0.806027	-0.800848	-0.795957	-0.78808	-0.765364	-0.744047	-0.724044	-0.705257	-0.682281	-0.656292	-0.632681	-0.611218	-0.590255	-0.553817	-0.518694	-0.485034	-0.452929	-0.422425
-0.904992	-0.902803	-0.90058	-0.898351	-0.896138	-0.903129	-0.913758	-0.914994	-0.911874	-0.909013	-0.906393	-0.904002	-0.901825	-0.89985	-0.898064	-0.896456	-0.894428	-0.892563	-0.891305	-0.890571	-0.89029	-0.890401	-0.890851	-0.89383	-0.885726	-0.875269	-0.865931	-0.857427	-0.849643	-0.84248	-0.835853	-0.829689	-0.823927	-0.821972	-0.823194	-0.816951	-0.794404	-0.773111	-0.75303	-0.734095	-0.709925	-0.683123	-0.658026	-0.634754	-0.610558	-0.57402	-0.538605	-0.504495	-0.471816	-0.440641
-0.904873	-0.902631	-0.900356	-0.898077	-0.899181	-0.910847	-0.921489	-0.928627	-0.924983	-0.921647	-0.918598	-0.915818	-0.913289	-0.910992	-0.908914	-0.907038	-0.905153	-0.902613	-0.900767	-0.899521	-0.898791	-0.898508	-0.89861	-0.909232	-0.909822	-0.897281	-0.886293	-0.876635	-0.868558	-0.861123	-0.854234	-0.85254	-0.852681	-0.852597	-0.852319	-0.843556	-0.821398	-0.800314	-0.780313	-0.761365	-0.736083	-0.708695	-0.683911	-0.661342	-0.631646	-0.59454	-0.558304	-0.523911	-0.490806	-0.458115
-0.904443	-0.902164	-0.89985	-0.897533	-0.907118	-0.918914	-0.929581	-0.939226	-0.938504	-0.934647	-0.931126	-0.927918	-0.925001	-0.922353	-0.919954	-0.917788	-0.915837	-0.913103	-0.910609	-0.908798	-0.907575	-0.90686	-0.912687	-0.924825	-0.933992	-0.920421	-0.908382	-0.897731	-0.888293	-0.883948	-0.88388	-0.882979	-0.88156	-0.880084	-0.878556	-0.867843	-0.846286	-0.825592	-0.808143	-0.792283	-0.76614	-0.740702	-0.716893	-0.694734	-0.656487	-0.618666	-0.583195	-0.548243	-0.514029	-0.474219
-0.903588	-0.901296	-0.898966	-0.90214	-0.915513	-0.92747	-0.938158	-0.947704	-0.952491	-0.948076	-0.944044	-0.940368	-0.937025	-0.933991	-0.931241	-0.928755	-0.926513	-0.924113	-0.920907	-0.918472	-0.916705	-0.916724	-0.929323	-0.94039	-0.950105	-0.943245	-0.930454	-0.91896	-0.912449	-0.910854	-0.909153	-0.907362	-0.905493	-0.903555	-0.901558	-0.891394	-0.873243	-0.855996	-0.839634	-0.821149	-0.795579	-0.771203	-0.748169	-0.72444	-0.681014	-0.640961	-0.606665	-0.572657	-0.530408	-0.486864
-0.902124	-0.899867	-0.897561	-0.910796	-0.924571	-0.936704	-0.947377	-0.956745	-0.964942	-0.961923	-0.95737	-0.953204	-0.949406	-0.945953	-0.94282	-0.939985	-0.937424	-0.935115	-0.931733	-0.928614	-0.926246	-0.934648	-0.945894	-0.955591	-0.963939	-0.96472	-0.951833	-0.943282	-0.939855	-0.936579	-0.933421	-0.930355	-0.927361	-0.924423	-0.926674	-0.921655	-0.899595	-0.883432	-0.867885	-0.846991	-0.822922	-0.799722	-0.777582	-0.747088	-0.704395	-0.663036	-0.628503	-0.584335	-0.539529	-0.495849
-0.899742	-0.897611	-0.903848	-0.920343	-0.934587	-0.946865	-0.957418	-0.96645	-0.974131	-0.975936	-0.970972	-0.966362	-0.962119	-0.958239	-0.954705	-0.951496	-0.948591	-0.945966	-0.943142	-0.939284	-0.941135	-0.952416	-0.961922	-0.969926	-0.976643	-0.982246	-0.974201	-0.969237	-0.964554	-0.960122	-0.955904	-0.951871	-0.947993	-0.948496	-0.952212	-0.950288	-0.928301	-0.9081	-0.892927	-0.87056	-0.848076	-0.826152	-0.808872	-0.774877	-0.735539	-0.697297	-0.640866	-0.596482	-0.552579	-0.509228
-0.893535	-0.894059	-0.913688	-0.931264	-0.945988	-0.95827	-0.968453	-0.976824	-0.983618	-0.989028	-0.984295	-0.979505	-0.974961	-0.970726	-0.966821	-0.963248	-0.959993	-0.957039	-0.954366	-0.95051	-0.960299	-0.969308	-0.976672	-0.982507	-0.987296	-0.991216	-0.993202	-0.989079	-0.984608	-0.98001	-0.975467	-0.971019	-0.969755	-0.971367	-0.973054	-0.973551	-0.953957	-0.934559	-0.921183	-0.905934	-0.889962	-0.874706	-0.856382	-0.820079	-0.783364	-0.742035	-0.660255	-0.61024	-0.566268	-0.522435
-0.887517	-0.882074	-0.91176	-0.935211	-0.953476	-0.967556	-0.978264	-0.98625	-0.992027	-0.996001	-0.99538	-0.99126	-0.986835	-0.982393	-0.978082	-0.973976	-0.970107	-0.966489	-0.963119	-0.968164	-0.976152	-0.982639	-0.987864	-0.992	-0.995175	-0.997489	-0.999345	-0.999576	-0.997625	-0.994678	-0.991092	-0.988352	-0.988225	-0.98827	-0.98844	-0.988857	-0.978472	-0.966367	-0.953807	-0.941406	-0.928479	-0.91547	-0.89183	-0.85924	-0.825487	-0.768681	-0.688714	-0.620186	-0.576547	-0.526852
-0.802851	-0.815687	-0.857573	-0.899404	-0.930741	-0.953869	-0.970651	-0.982549	-0.990681	-0.995894	-0.998826	-0.996653	-0.992336	-0.987599	-0.982873	-0.978351	-0.974114	-0.970188	-0.972009	-0.98296	-0.988839	-0.993219	-0.996363	-0.998457	-0.999636	-1	-0.999307	-0.997511	-0.997992	-0.999893	-0.999646	-0.999188	-0.99891	-0.998707	-0.998573	-0.99834	-0.99711	-0.989909	-0.980269	-0.969458	-0.958284	-0.947326	-0.921484	-0.892805	-0.862284	-0.791266	-0.71342	-0.632226	-0.583355	-0.526841
-0.532891	-0.608245	-0.690501	-0.782114	-0.859866	-0.913704	-0.949724	-0.973021	-0.987394	-0.995531	-0.999284	-0.999984	-0.997952	-0.993412	-0.988235	-0.983125	-0.978339	-0.974388	-0.987953	-0.995349	-0.998128	-0.999594	-0.999998	-0.999507	-0.99824	-0.996286	-0.992485	-0.987467	-0.983703	-0.987483	-0.993862	-0.99591	-0.997134	-0.997893	-0.998377	-0.999008	-0.999815	-0.999885	-0.996436	-0.989646	-0.981153	-0.969169	-0.948215	-0.925539	-0.881345	-0.812559	-0.737679	-0.658313	-0.580896	-0.525086
0.254501	0.141828	0.0179629	-0.117389	-0.399112	-0.655408	-0.829302	-0.926386	-0.97397	-0.994169	-0.99991	-0.998027	-0.998016	-0.999273	-0.994604	-0.988772	-0.983117	-0.992888	-0.999318	-0.999515	-0.998091	-0.995913	-0.993093	-0.989705	-0.985801	-0.981426	-0.974581	-0.966172	-0.960877	-0.957294	-0.961854	-0.970863	-0.97675	-0.98086	-0.983819	-0.988104	-0.992904	-0.996903	-0.99942	-0.999543	-0.996664	-0.989081	-0.967472	-0.945218	-0.890912	-0.827413	-0.757664	-0.674328	-0.589987	-0.531447
0.831228	0.824853	0.822869	0.827088	0.830884	0.799949	0.746035	0.619076	0.0929577	-0.9532	-0.988002	-0.952859	-0.925995	-0.980318	-0.999955	-0.996132	-0.998617	-0.997413	-0.986394	-0.971741	-0.968273	-0.964948	-0.960888	-0.956239	-0.951092	-0.945513	-0.937394	-0.927556	-0.911001	-0.901742	-0.89856	-0.918631	-0.936542	-0.948146	-0.914902	-0.934594	-0.952586	-0.968011	-0.980442	-0.993402	-0.999801	-0.998455	-0.987232	-0.957085	-0.897514	-0.834879	-0.769654	-0.677666	-0.597861	-0.543264
0.957455	0.960053	0.964175	0.969812	0.976733	0.982563	0.987326	0.992928	0.998226	0.999565	0.986226	0.929183	0.768793	0.468245	-0.626073	-0.966717	-0.903056	-0.862756	-0.834092	-0.811479	-0.835755	-0.85517	-0.864944	-0.86931	-0.870227	-0.868136	-0.843376	-0.816743	-0.80722	-0.806937	-0.812676	-0.822461	-0.862603	-0.855484	-0.816721	-0.834062	-0.875583	-0.909404	-0.936675	-0.958186	-0.982942	-0.985454	-0.999933	-0.983247	-0.95311	-0.890075	-0.798274	-0.696955	-0.578535	-0.490467
0.987048	0.988542	0.990455	0.992688	0.995068	0.996992	0.998512	0.999669	0.999953	0.998598	0.994405	0.985445	0.968285	0.938387	0.893613	0.622927	0.234635	-0.0331772	-0.1853	-0.277085	-0.382592	-0.499104	-0.575761	-0.626743	-0.661179	-0.684694	-0.659745	-0.616446	-0.639064	-0.662759	-0.687199	-0.712139	-0.742658	-0.717417	-0.702715	-0.696715	-0.762647	-0.81968	-0.865701	-0.902715	-0.920337	-0.92569	-0.983893	-0.998144	-0.973949	-0.897102	-0.815536	-0.696824	-0.559368	-0.443056
0.995832	0.996496	0.997286	0.99757	0.99809	0.998783	0.999516	0.999989	0.999674	0.998199	0.995079	0.989691	0.981258	0.968836	0.964069	0.899901	0.800193	0.676134	0.540208	0.409094	0.293097	0.195581	0.0334654	-0.106687	-0.220121	-0.308719	-0.358171	-0.379482	-0.412141	-0.472059	-0.523256	-0.552503	-0.564698	-0.521651	-0.544994	-0.564343	-0.581509	-0.67143	-0.746627	-0.764873	-0.829275	-0.869396	-0.934034	-0.992594	-0.991985	-0.911127	-0.799618	-0.64413	-0.502335	-0.404944
0.998634	0.99846	0.998459	0.998639	0.99897	0.999385	0.999774	1	0.999618	0.99835	0.995938	0.992082	0.986434	0.981731	0.981842	0.959109	0.904611	0.838081	0.771927	0.699142	0.623732	0.549295	0.4785	0.386002	0.26892	0.156036	-0.0130422	-0.120999	-0.187241	-0.238343	-0.270632	-0.303357	-0.333119	-0.335166	-0.35638	-0.408018	-0.447831	-0.480411	-0.540805	-0.609061	-0.665484	-0.774241	-0.922503	-0.999812	-0.934902	-0.789025	-0.647271	-0.570859	-0.446852	-0.336608
0.999054	0.998952	0.99897	0.999109	0.999344	0.999625	0.999877	1	0.999708	0.998691	0.996793	0.993839	0.989865	0.990015	0.989274	0.980229	0.949302	0.90553	0.852278	0.805093	0.757837	0.708815	0.659348	0.610552	0.56218	0.479643	0.265117	0.151517	0.097207	0.0582111	0.026409	-0.023035	-0.0765144	-0.145947	-0.18291	-0.183189	-0.238447	-0.283847	-0.334273	-0.429836	-0.450556	-0.592345	-0.820687	-0.999479	-0.845458	-0.611009	-0.454555	-0.430923	-0.309886	-0.217119
0.99926	0.999195	0.999221	0.999335	0.999517	0.999729	0.999914	1	0.99984	0.999075	0.997582	0.99525	0.994622	0.994232	0.993313	0.989808	0.970799	0.942103	0.904986	0.861485	0.819628	0.787718	0.754587	0.720637	0.686239	0.669526	0.56208	0.459453	0.378863	0.315715	0.265783	0.2258	0.160749	0.0825942	0.0439227	0.012819	-0.014279	-0.0499978	-0.0623625	-0.112933	-0.163787	-0.239861	-0.434701	-0.995419	-0.469689	-0.251077	-0.169032	-0.127059	-0.123701	-0.0526847
0.999252	0.999315	0.999345	0.999446	0.999598	0.999773	0.999925	0.999999	0.999929	0.99943	0.998279	0.997416	0.997217	0.996696	0.995815	0.99451	0.982528	0.962896	0.936294	0.910567	0.88884	0.865281	0.840151	0.813714	0.806043	0.806299	0.723417	0.657732	0.580963	0.514788	0.458599	0.429245	0.401926	0.325097	0.254076	0.199652	0.189983	0.189651	0.14362	0.108118	0.159904	0.234347	0.42606	0.995189	0.460707	0.245337	0.165031	0.124014	0.062711	0.0312297
0.998998	0.999368	0.999401	0.999494	0.99963	0.999785	0.999922	0.999997	0.999957	0.999716	0.99907	0.998978	0.998709	0.998225	0.997469	0.996368	0.989471	0.975652	0.962298	0.949019	0.933892	0.917046	0.898625	0.891576	0.891247	0.88798	0.817243	0.755965	0.705924	0.673798	0.642713	0.61676	0.592237	0.485794	0.420752	0.429012	0.426428	0.424026	0.360822	0.369244	0.384547	0.589187	0.818477	0.999471	0.843468	0.607862	0.451597	0.37026	0.288617	0.221438
0.998707	0.999223	0.999415	0.999505	0.999632	0.999777	0.999908	0.99999	0.99998	0.999926	0.999902	0.999784	0.99954	0.999175	0.998583	0.997693	0.993787	0.988231	0.98117	0.972482	0.962215	0.950438	0.944017	0.94056	0.93982	0.936187	0.880928	0.827084	0.797276	0.777647	0.763576	0.74553	0.724899	0.616143	0.603196	0.59709	0.594244	0.608779	0.616186	0.597868	0.593725	0.77271	0.921823	0.99981	0.93432	0.787554	0.645417	0.541959	0.462102	0.392357
0.998377	0.998943	0.9994	0.999489	0.999613	0.999754	0.999878	0.999834	0.999786	0.999735	0.999752	0.999854	0.999963	0.999996	0.999858	0.999455	0.998028	0.995234	0.991406	0.986519	0.980643	0.974276	0.970392	0.968244	0.96778	0.964796	0.923722	0.891525	0.866195	0.845937	0.830176	0.818217	0.809413	0.787115	0.75781	0.737718	0.738669	0.764849	0.778612	0.70521	0.778415	0.851633	0.909106	0.999903	0.964868	0.873056	0.788325	0.64558	0.520825	0.433545
0.99801	0.998624	0.999173	0.999454	0.999387	0.99924	0.999087	0.998931	0.998774	0.998619	0.998608	0.998804	0.999117	0.999474	0.999791	0.99998	0.999813	0.998484	0.99662	0.994115	0.990954	0.987415	0.985237	0.984076	0.983929	0.981794	0.95855	0.93536	0.914141	0.895874	0.88073	0.868523	0.885925	0.886696	0.855406	0.840001	0.855405	0.864639	0.869834	0.87862	0.892955	0.945768	0.975011	0.999618	0.986976	0.91601	0.821229	0.704087	0.587528	0.497976
0.997335	0.997637	0.997968	0.998325	0.998361	0.998077	0.997789	0.9975	0.997216	0.996938	0.996856	0.997066	0.997474	0.998014	0.99861	0.999183	0.999834	0.999909	0.999142	0.99801	0.996461	0.994626	0.993531	0.993005	0.993056	0.994034	0.98008	0.963185	0.946719	0.931542	0.918234	0.928259	0.937811	0.945748	0.92317	0.916192	0.918207	0.91773	0.922387	0.939415	0.959751	0.988029	0.999696	0.994592	0.97161	0.918633	0.83731	0.741803	0.638343	0.557553
0.994741	0.995132	0.995575	0.996114	0.996382	0.996566	0.996133	0.995702	0.995281	0.994873	0.994694	0.994869	0.995301	0.995931	0.99669	0.997508	0.998682	0.999731	0.999998	0.999707	0.999126	0.998332	0.997883	0.997776	0.998128	0.998498	0.993402	0.981846	0.968744	0.956539	0.961056	0.966054	0.97027	0.973866	0.972784	0.968609	0.963513	0.957758	0.965177	0.974431	0.991151	0.999927	0.995244	0.977814	0.947394	0.88898	0.819177	0.743679	0.698093	0.622661
0.991691	0.992138	0.992814	0.993353	0.993566	0.993803	0.99406	0.993623	0.993062	0.992521	0.992228	0.992336	0.992747	0.993405	0.99425	0.995217	0.996717	0.998426	0.999436	0.999911	0.999989	0.999833	0.999774	0.999831	0.999895	0.999953	0.999083	0.993134	0.984254	0.984005	0.985788	0.987356	0.988746	0.989982	0.993702	0.993428	0.989376	0.985471	0.990289	0.994685	0.999998	0.994884	0.985376	0.959665	0.930573	0.873867	0.814723	0.738383	0.690512	0.644891
0.988342	0.988822	0.989778	0.990221	0.99032	0.990468	0.990658	0.990886	0.990608	0.989934	0.989516	0.989539	0.989897	0.990543	0.99142	0.992469	0.994161	0.996305	0.997835	0.998872	0.999522	0.999709	0.9998	0.999761	0.999696	0.999599	0.999828	0.998586	0.997266	0.99736	0.997493	0.997654	0.997831	0.998921	0.999743	0.999999	0.999701	0.999139	0.999908	0.999776	0.994091	0.983698	0.968959	0.939596	0.915852	0.863722	0.804709	0.732416	0.683079	0.640355
0.984794	0.98529	0.98655	0.986844	0.986779	0.986792	0.986871	0.98701	0.987202	0.987142	0.986593	0.986517	0.986804	0.987409	0.988281	0.989366	0.991157	0.993569	0.995452	0.996109	0.996518	0.997002	0.997516	0.997863	0.998055	0.998127	0.99791	0.999462	0.999685	0.999816	0.999892	0.999935	0.999777	0.999259	0.998368	0.997059	0.995657	0.996355	0.994482	0.992375	0.980636	0.964593	0.944389	0.919734	0.890836	0.855452	0.79349	0.721741	0.681959	0.636776
0.98111	0.982065	0.983196	0.983307	0.983038	0.982882	0.982814	0.982828	0.982918	0.982898	0.982874	0.982928	0.983331	0.984035	0.984885	0.985971	0.987798	0.988985	0.989567	0.990347	0.991265	0.99227	0.993297	0.994077	0.99459	0.994892	0.994145	0.992189	0.993862	0.995091	0.996001	0.996683	0.995707	0.994297	0.992498	0.99029	0.987655	0.979712	0.975915	0.974109	0.957415	0.937702	0.918766	0.894069	0.859235	0.83055	0.780823	0.717089	0.673499	0.62955
0.977766	0.978813	0.97976	0.979664	0.97916	0.97881	0.978408	0.977986	0.977763	0.97772	0.977838	0.978055	0.978583	0.979431	0.980546	0.981874	0.979909	0.980756	0.981888	0.983229	0.984713	0.986282	0.987885	0.989154	0.990047	0.990024	0.98704	0.983914	0.980996	0.984191	0.986671	0.98834	0.987109	0.985393	0.983214	0.980584	0.977512	0.966711	0.954782	0.942913	0.925617	0.904816	0.882422	0.858675	0.824595	0.791977	0.759504	0.708847	0.664409	0.621693
0.974829	0.975531	0.976271	0.975952	0.974786	0.973875	0.973214	0.972786	0.97257	0.972548	0.972698	0.973006	0.97365	0.974629	0.975891	0.975709	0.97195	0.971834	0.973527	0.975431	0.977474	0.979596	0.981744	0.9836	0.984835	0.981435	0.977961	0.974468	0.971	0.967592	0.971975	0.974802	0.97397	0.972436	0.970292	0.967599	0.96394	0.950664	0.937564	0.924688	0.910961	0.887405	0.861974	0.834458	0.800712	0.767181	0.73512	0.710197	0.665057	0.621995
0.971855	0.972231	0.972746	0.972056	0.969808	0.968856	0.968166	0.967722	0.967501	0.967485	0.967652	0.967981	0.968603	0.969699	0.971089	0.968034	0.964536	0.962772	0.964989	0.967414	0.969974	0.972608	0.975261	0.977801	0.974924	0.97113	0.967369	0.96368	0.960093	0.956627	0.953297	0.956398	0.956487	0.955586	0.953868	0.951452	0.946257	0.931847	0.917941	0.904336	0.89106	0.873944	0.847766	0.816311	0.781637	0.747332	0.717929	0.691632	0.663	0.622604
0.968842	0.968917	0.969198	0.9678	0.965591	0.96406	0.963334	0.962862	0.962625	0.9626	0.962767	0.963105	0.963593	0.964693	0.963829	0.960606	0.957455	0.954365	0.956602	0.959489	0.962508	0.965597	0.967942	0.969111	0.963568	0.959539	0.955625	0.951854	0.948243	0.944802	0.941537	0.937116	0.937903	0.937453	0.935997	0.933703	0.925807	0.910765	0.896155	0.881989	0.86824	0.854862	0.833218	0.797578	0.762	0.727464	0.699417	0.673043	0.647604	0.62134
0.965787	0.965592	0.965632	0.963596	0.961483	0.959663	0.958757	0.958248	0.957981	0.957934	0.958086	0.958416	0.958904	0.959343	0.956436	0.953604	0.950835	0.948116	0.948576	0.951856	0.954422	0.956067	0.957842	0.958934	0.952581	0.946988	0.943007	0.939225	0.935652	0.932289	0.927318	0.921974	0.920468	0.920532	0.919441	0.917393	0.90271	0.887413	0.872282	0.857681	0.84354	0.829786	0.817439	0.780569	0.743937	0.711512	0.683719	0.656928	0.630467	0.60335
0.962687	0.962257	0.961767	0.959455	0.957448	0.955738	0.954454	0.953898	0.95359	0.953508	0.953632	0.953503	0.952901	0.951585	0.948834	0.946168	0.94379	0.941665	0.939989	0.941369	0.943003	0.944842	0.946839	0.94784	0.941215	0.935098	0.929728	0.925978	0.922478	0.917887	0.912667	0.907428	0.902505	0.903005	0.902232	0.893301	0.878039	0.862167	0.846343	0.831391	0.817107	0.804137	0.791696	0.764021	0.726052	0.695553	0.667246	0.640051	0.612271	0.584279
0.959538	0.95891	0.957588	0.955384	0.953489	0.951892	0.950578	0.94982	0.949461	0.948209	0.947056	0.946183	0.945576	0.943672	0.94123	0.938287	0.93564	0.933193	0.930509	0.928978	0.930769	0.932793	0.935003	0.935915	0.92909	0.922864	0.917235	0.912254	0.908	0.902942	0.897842	0.892719	0.88759	0.885268	0.883147	0.86808	0.852337	0.835911	0.818799	0.803348	0.789367	0.776022	0.763291	0.746269	0.708638	0.678765	0.649957	0.622062	0.593679	0.567608
0.956026	0.955548	0.953477	0.951386	0.949607	0.947618	0.94583	0.944016	0.942189	0.94069	0.939509	0.938632	0.937838	0.935728	0.933443	0.930741	0.927792	0.924061	0.921	0.918748	0.917755	0.919962	0.922379	0.923217	0.91625	0.909963	0.904334	0.898993	0.893616	0.888315	0.883097	0.877966	0.872921	0.867902	0.857678	0.843392	0.82938	0.814983	0.800239	0.78304	0.765705	0.748988	0.732894	0.720095	0.691592	0.663104	0.63622	0.610017	0.583289	0.557098
0.951748	0.950792	0.947176	0.944551	0.942225	0.940189	0.938431	0.93634	0.934459	0.932934	0.931752	0.930895	0.929727	0.927806	0.9257	0.923432	0.919046	0.914665	0.911201	0.908601	0.906798	0.906369	0.908994	0.909783	0.902722	0.896412	0.890619	0.884922	0.879316	0.873808	0.868401	0.863098	0.857904	0.851866	0.840355	0.826247	0.812571	0.798493	0.784051	0.765987	0.74827	0.731211	0.714812	0.699065	0.679259	0.655269	0.627531	0.600635	0.573794	0.54752
0.946285	0.944812	0.940591	0.936862	0.934559	0.932559	0.930705	0.928406	0.926503	0.924981	0.923824	0.923354	0.922083	0.920167	0.918007	0.915619	0.91001	0.905044	0.901154	0.898179	0.896053	0.894703	0.894859	0.895635	0.88852	0.882348	0.87628	0.870321	0.864475	0.858747	0.853142	0.847661	0.840978	0.834494	0.825376	0.81038	0.795793	0.781865	0.767379	0.748629	0.730563	0.713189	0.696505	0.6805	0.659835	0.63888	0.617993	0.592299	0.565336	0.539014
0.940863	0.938844	0.934587	0.930555	0.926752	0.92476	0.922567	0.92025	0.918534	0.917399	0.916608	0.916138	0.914549	0.912471	0.910149	0.907602	0.901439	0.895334	0.890893	0.88752	0.885046	0.883397	0.882498	0.880918	0.874298	0.867798	0.861425	0.855185	0.849085	0.843127	0.837074	0.829897	0.823057	0.816546	0.810041	0.794782	0.779977	0.765624	0.750726	0.731142	0.712753	0.695086	0.678134	0.661408	0.640582	0.619798	0.599471	0.580478	0.558962	0.532972
0.935502	0.932914	0.928636	0.9246	0.920809	0.917258	0.914651	0.912719	0.911188	0.910035	0.909236	0.908767	0.906831	0.904592	0.902112	0.899119	0.892697	0.886501	0.880534	0.87666	0.873814	0.871842	0.870665	0.867642	0.861118	0.853937	0.846906	0.84003	0.83331	0.826299	0.818689	0.811454	0.804583	0.798065	0.791888	0.778878	0.763877	0.749365	0.735328	0.71634	0.697133	0.67865	0.66088	0.643683	0.62465	0.605602	0.586568	0.567575	0.548647	0.526797
0.930216	0.927042	0.922754	0.918724	0.914648	0.910798	0.907208	0.905239	0.903682	0.902513	0.901707	0.90107	0.898931	0.896533	0.893897	0.890308	0.883789	0.877513	0.871482	0.865692	0.862391	0.860072	0.856796	0.853354	0.848377	0.840764	0.833335	0.826091	0.81811	0.809947	0.801162	0.79278	0.785598	0.77909	0.772943	0.762686	0.747509	0.732856	0.718706	0.701469	0.682104	0.663493	0.645621	0.628564	0.61132	0.592289	0.573274	0.554299	0.53539	0.51657
0.925016	0.921226	0.916619	0.912257	0.908139	0.904258	0.900608	0.897595	0.896014	0.894831	0.894018	0.893146	0.890848	0.888296	0.885508	0.881322	0.874718	0.868373	0.862286	0.856453	0.85087	0.847027	0.842888	0.839011	0.835382	0.827562	0.819711	0.81042	0.801551	0.793428	0.784718	0.776269	0.768235	0.7606	0.753548	0.746218	0.730884	0.716104	0.701855	0.686387	0.666871	0.648139	0.630346	0.613047	0.596002	0.578553	0.559578	0.540643	0.521772	0.502987
0.919829	0.914775	0.910111	0.905703	0.901547	0.897637	0.893964	0.890519	0.888178	0.886982	0.886165	0.885036	0.882583	0.87988	0.876946	0.872166	0.865486	0.859082	0.852948	0.847081	0.840605	0.835015	0.830004	0.825058	0.820562	0.814084	0.803404	0.793558	0.784531	0.776297	0.767858	0.759358	0.751293	0.743647	0.736398	0.729526	0.714008	0.699117	0.684781	0.670972	0.651434	0.632681	0.614864	0.597313	0.580037	0.563042	0.545472	0.526597	0.507784	0.489053
0.913512	0.908324	0.903514	0.899063	0.894872	0.890934	0.887239	0.883778	0.880538	0.878961	0.878142	0.876736	0.874133	0.871284	0.868208	0.86284	0.856095	0.84964	0.843075	0.836268	0.829702	0.823823	0.818791	0.813819	0.809086	0.800636	0.786738	0.776248	0.767086	0.758762	0.750619	0.74208	0.733998	0.726351	0.719116	0.712272	0.699121	0.682947	0.667484	0.65362	0.635792	0.617251	0.599164	0.581366	0.563865	0.546666	0.52977	0.512248	0.49419	0.476111
0.907096	0.901949	0.896829	0.892337	0.888113	0.884148	0.880432	0.876954	0.873703	0.870762	0.869942	0.868244	0.865495	0.862506	0.859295	0.853344	0.846544	0.839257	0.832149	0.825296	0.818695	0.812526	0.807345	0.802463	0.797984	0.789594	0.775886	0.762687	0.749994	0.740856	0.733034	0.724469	0.71638	0.708742	0.70153	0.694721	0.684027	0.667944	0.652245	0.636899	0.62037	0.602225	0.584356	0.566776	0.549493	0.532514	0.515842	0.499479	0.481997	0.463879
0.900585	0.895487	0.890399	0.885522	0.881266	0.877275	0.873539	0.870046	0.866783	0.863737	0.861559	0.859554	0.856667	0.853543	0.850204	0.843395	0.835693	0.828263	0.821106	0.814216	0.807574	0.801305	0.795561	0.790816	0.7866	0.778302	0.764829	0.751887	0.73947	0.727566	0.716038	0.706556	0.698469	0.690848	0.683667	0.676899	0.668686	0.652717	0.63714	0.621881	0.606859	0.589675	0.571499	0.553645	0.53612	0.518928	0.50207	0.485546	0.469355	0.45143
0.893983	0.888938	0.883905	0.87889	0.874328	0.870313	0.866557	0.863048	0.859774	0.85672	0.853751	0.850207	0.847165	0.843951	0.839919	0.8324	0.82463	0.817149	0.809953	0.802867	0.796217	0.790118	0.784551	0.779496	0.774965	0.76679	0.753577	0.740716	0.728301	0.716322	0.704768	0.693624	0.682876	0.672696	0.665551	0.65883	0.652507	0.637274	0.621706	0.60622	0.591052	0.576212	0.558229	0.540118	0.522368	0.504981	0.487956	0.47129	0.45498	0.43876
0.88729	0.882303	0.87733	0.872375	0.867441	0.863257	0.859482	0.855958	0.852488	0.848983	0.845599	0.84086	0.837156	0.834114	0.828538	0.821267	0.813441	0.805848	0.7982	0.791148	0.784675	0.778761	0.773385	0.768524	0.763882	0.755215	0.741477	0.728684	0.716408	0.704583	0.693193	0.682221	0.67165	0.661462	0.65164	0.642169	0.634272	0.621396	0.605406	0.589767	0.574487	0.559569	0.54454	0.526191	0.508235	0.490673	0.4735	0.456712	0.440397	0.425094
0.880508	0.875585	0.870675	0.865783	0.860912	0.856103	0.852121	0.848158	0.844373	0.840759	0.836962	0.832303	0.828062	0.823132	0.81714	0.81	0.801675	0.793574	0.7861	0.779234	0.772956	0.767241	0.762068	0.756935	0.75193	0.743987	0.730241	0.717054	0.704417	0.692498	0.681287	0.6705	0.660118	0.650122	0.640449	0.63045	0.620638	0.609015	0.592513	0.576361	0.560571	0.545154	0.530113	0.513976	0.496557	0.479553	0.462952	0.446743	0.430913	0.415451
0.873638	0.86877	0.863877	0.859006	0.854159	0.849337	0.844539	0.839944	0.836044	0.832321	0.828184	0.82361	0.818154	0.81248	0.805911	0.798388	0.788991	0.781072	0.773793	0.767131	0.761063	0.755503	0.749996	0.744778	0.739835	0.732644	0.718899	0.705732	0.693129	0.681072	0.66954	0.658297	0.647593	0.63718	0.626978	0.616973	0.607151	0.595774	0.582219	0.566162	0.550476	0.535168	0.519951	0.504566	0.487801	0.47059	0.453794	0.437402	0.421401	0.40534
0.866362	0.861522	0.8567	0.851897	0.847114	0.842351	0.837609	0.83289	0.828194	0.823668	0.818859	0.813032	0.807391	0.801494	0.794448	0.787421	0.777701	0.768827	0.761286	0.754845	0.748834	0.743081	0.737636	0.732483	0.727608	0.721193	0.707457	0.694317	0.681755	0.66975	0.658226	0.64649	0.635023	0.6239	0.613688	0.60367	0.593676	0.581755	0.570402	0.555593	0.540021	0.524764	0.50947	0.494156	0.478836	0.461612	0.444618	0.42804	0.411865	0.395022
0.858622	0.854044	0.849302	0.844574	0.839862	0.835166	0.830263	0.8253	0.820316	0.815316	0.809281	0.802675	0.796162	0.790082	0.78272	0.77566	0.766547	0.75756	0.74958	0.74232	0.736203	0.730516	0.72514	0.720059	0.715258	0.709642	0.695922	0.682815	0.670299	0.658351	0.646422	0.634719	0.623283	0.6121	0.601156	0.590575	0.580076	0.567806	0.556129	0.544632	0.5292	0.514017	0.498798	0.483559	0.468315	0.452623	0.435427	0.418659	0.402196	0.384549
0.850489	0.845869	0.84133	0.836458	0.831519	0.826545	0.821542	0.816514	0.811469	0.80641	0.800429	0.793786	0.787244	0.77984	0.770757	0.763678	0.755185	0.746096	0.738108	0.730704	0.723786	0.717818	0.712518	0.707514	0.702791	0.697997	0.6843	0.671231	0.658766	0.64661	0.634661	0.622986	0.611573	0.600408	0.589478	0.578773	0.566914	0.554254	0.542189	0.530737	0.518169	0.503067	0.487929	0.47277	0.457606	0.442452	0.426224	0.409262	0.39171	0.373924
0.842229	0.837455	0.832687	0.827759	0.82275	0.817709	0.812642	0.807553	0.802448	0.797333	0.791419	0.784743	0.777931	0.770596	0.760992	0.7517	0.743606	0.734805	0.726743	0.719207	0.712168	0.705601	0.699777	0.694856	0.690216	0.685841	0.672596	0.65957	0.647078	0.634868	0.622944	0.611289	0.599891	0.588737	0.577813	0.566153	0.553659	0.541153	0.528694	0.516871	0.505667	0.491907	0.476855	0.461783	0.446704	0.431635	0.416589	0.399852	0.38107	0.363149
0.833749	0.828769	0.823862	0.818868	0.813793	0.808688	0.803559	0.798412	0.793251	0.788083	0.782245	0.775413	0.768481	0.761243	0.751595	0.742271	0.732719	0.723722	0.715511	0.707841	0.700681	0.694002	0.687777	0.682091	0.677539	0.673251	0.660815	0.647848	0.635365	0.623177	0.611269	0.599626	0.588235	0.577082	0.565629	0.552861	0.540277	0.527878	0.515297	0.50308	0.491507	0.48053	0.465571	0.45059	0.435601	0.420622	0.405665	0.390088	0.370279	0.352227
0.825006	0.819885	0.814847	0.809782	0.804643	0.799477	0.79429	0.789086	0.783873	0.778735	0.773059	0.765925	0.758925	0.751791	0.742112	0.732284	0.722672	0.713274	0.704425	0.696619	0.689335	0.682543	0.676214	0.67032	0.664837	0.660569	0.64896	0.636175	0.623709	0.611534	0.599633	0.587993	0.576599	0.565362	0.552306	0.539441	0.526769	0.514288	0.501999	0.489395	0.477428	0.466108	0.454068	0.439184	0.424292	0.409407	0.394544	0.379049	0.359339	0.341327
0.816134	0.810836	0.805633	0.800494	0.795343	0.790243	0.785153	0.780078	0.775024	0.769995	0.765133	0.75761	0.750038	0.742247	0.732174	0.72239	0.712835	0.703496	0.694359	0.685549	0.678138	0.67123	0.664795	0.658803	0.653229	0.648046	0.637326	0.624567	0.61211	0.599937	0.588034	0.576386	0.564981	0.552014	0.538855	0.525894	0.513133	0.500571	0.488208	0.475845	0.463462	0.45175	0.440685	0.427558	0.412767	0.397982	0.382635	0.36718	0.348253	0.330679
0.807388	0.802008	0.796712	0.791519	0.78644	0.781365	0.776299	0.771248	0.766218	0.761261	0.756563	0.749594	0.74198	0.732579	0.722459	0.712717	0.703221	0.693943	0.684869	0.675983	0.667275	0.660071	0.653526	0.647434	0.641766	0.635562	0.625801	0.613028	0.600563	0.588382	0.576466	0.564801	0.552007	0.538538	0.525275	0.512219	0.499369	0.486726	0.474288	0.462055	0.449638	0.43751	0.426055	0.415246	0.401021	0.385949	0.37033	0.355084	0.337024	0.320277
0.798731	0.793271	0.787999	0.782626	0.777499	0.772449	0.767408	0.762382	0.757375	0.752672	0.747926	0.741549	0.733298	0.722851	0.712818	0.703186	0.693846	0.684629	0.675617	0.666794	0.658147	0.649665	0.642414	0.636217	0.629643	0.622633	0.614218	0.601571	0.589123	0.576864	0.564924	0.552307	0.538513	0.524932	0.511565	0.498413	0.485475	0.472751	0.460301	0.4482	0.436291	0.423708	0.411675	0.400352	0.388972	0.373182	0.35778	0.342759	0.326489	0.311394
0.790178	0.784794	0.779413	0.773902	0.768529	0.763505	0.758489	0.753487	0.748504	0.744081	0.739289	0.733478	0.723427	0.713064	0.703119	0.693576	0.684421	0.675564	0.666612	0.65785	0.649264	0.640841	0.63257	0.62452	0.616923	0.609722	0.602518	0.590002	0.577676	0.565513	0.553613	0.540143	0.526557	0.513171	0.499986	0.487002	0.474218	0.461635	0.44925	0.437063	0.425071	0.412695	0.400631	0.389197	0.37759	0.363745	0.34808	0.332831	0.318221	0.303845
0.781888	0.776491	0.770963	0.765308	0.759541	0.754542	0.74955	0.744572	0.739629	0.735498	0.73066	0.724145	0.713496	0.70322	0.693363	0.68391	0.674843	0.666146	0.657801	0.649161	0.640633	0.632267	0.623558	0.614215	0.604356	0.596825	0.589813	0.578313	0.566114	0.554192	0.54278	0.530013	0.516302	0.502798	0.4895	0.476409	0.463524	0.450845	0.438369	0.426096	0.414024	0.401829	0.389737	0.377971	0.365851	0.354212	0.33923	0.323972	0.309567	0.29527
0.7738	0.768341	0.76266	0.756854	0.750926	0.745568	0.7406	0.735644	0.73111	0.72693	0.722048	0.714031	0.703545	0.69332	0.683551	0.674186	0.665207	0.656597	0.648337	0.640409	0.63226	0.623091	0.613994	0.604596	0.59479	0.585087	0.576739	0.566499	0.554499	0.542959	0.531882	0.520064	0.506232	0.492612	0.479204	0.466009	0.453024	0.44025	0.427686	0.415328	0.403176	0.391126	0.379007	0.366414	0.354147	0.342379	0.330332	0.315155	0.300937	0.286697
0.765749	0.760352	0.75451	0.748547	0.742465	0.736591	0.731645	0.726711	0.722611	0.718383	0.713458	0.703976	0.693657	0.683555	0.673683	0.664405	0.655513	0.646988	0.638811	0.630963	0.622543	0.613396	0.604316	0.594881	0.585131	0.575482	0.565927	0.554799	0.542839	0.531658	0.520947	0.510327	0.496377	0.482644	0.469128	0.45583	0.442747	0.42988	0.417226	0.404785	0.392554	0.38053	0.367859	0.354906	0.342492	0.330599	0.319204	0.306493	0.292545	0.278637
0.757792	0.752531	0.74652	0.740392	0.73415	0.727796	0.722693	0.717779	0.714141	0.709864	0.704356	0.693989	0.683841	0.673907	0.664183	0.654664	0.645758	0.637316	0.62922	0.621021	0.612063	0.603426	0.59453	0.585075	0.575386	0.565841	0.556382	0.545283	0.533004	0.521308	0.510181	0.500144	0.486768	0.472923	0.459301	0.4459	0.43272	0.420007	0.407528	0.395279	0.383258	0.371462	0.358135	0.345314	0.333083	0.321418	0.310297	0.297977	0.284326	0.270516
0.74993	0.744604	0.738697	0.732397	0.725987	0.71947	0.71375	0.709286	0.705704	0.701381	0.694268	0.68408	0.674106	0.664343	0.654784	0.645425	0.63626	0.62758	0.619562	0.610398	0.601482	0.592885	0.584591	0.575229	0.565707	0.556239	0.546822	0.535773	0.523754	0.512324	0.501465	0.49071	0.479423	0.465681	0.452177	0.438911	0.425882	0.413089	0.400529	0.388202	0.376104	0.36335	0.349906	0.337085	0.324863	0.313216	0.30161	0.288635	0.275793	0.262089
0.742167	0.736747	0.731044	0.724565	0.71798	0.711293	0.704824	0.700943	0.697308	0.692938	0.684262	0.674256	0.664459	0.654868	0.645475	0.636277	0.627268	0.618441	0.60943	0.600393	0.591698	0.583325	0.574845	0.565508	0.556046	0.546626	0.537255	0.526281	0.514544	0.503397	0.492453	0.481175	0.470053	0.459078	0.445611	0.432254	0.419134	0.406253	0.393607	0.381195	0.369015	0.355173	0.341718	0.328897	0.316685	0.305056	0.292323	0.279171	0.266421	0.253348
0.734502	0.728984	0.723474	0.716901	0.710134	0.703269	0.696309	0.692647	0.688958	0.684379	0.674348	0.664526	0.654908	0.645489	0.636263	0.627226	0.618296	0.609365	0.600371	0.591353	0.582675	0.574321	0.564764	0.555427	0.546364	0.537012	0.527692	0.516821	0.505385	0.494224	0.482833	0.471604	0.460527	0.449593	0.438795	0.42569	0.412474	0.399497	0.386758	0.374255	0.361174	0.347039	0.333574	0.320753	0.30855	0.296664	0.282912	0.269581	0.256664	0.244155
0.726937	0.721315	0.715706	0.709407	0.70245	0.695401	0.688889	0.684402	0.68066	0.674372	0.664532	0.654896	0.645457	0.636211	0.627154	0.618163	0.609178	0.600198	0.591209	0.582206	0.573544	0.564179	0.554553	0.545217	0.536161	0.527372	0.518144	0.507404	0.496011	0.484506	0.473169	0.461989	0.450959	0.440069	0.429311	0.418679	0.405897	0.392818	0.37998	0.36738	0.353105	0.338947	0.325471	0.31265	0.300457	0.287316	0.273372	0.259862	0.246778	0.234112
0.719472	0.713742	0.708027	0.702086	0.694931	0.687925	0.68167	0.676215	0.672418	0.66447	0.654824	0.645373	0.636126	0.627092	0.618059	0.609026	0.599992	0.590957	0.58192	0.572942	0.563768	0.553833	0.544206	0.534874	0.525826	0.51705	0.508533	0.4978	0.486179	0.474734	0.463453	0.452326	0.441344	0.430498	0.419782	0.409188	0.39871	0.386215	0.373269	0.359982	0.345079	0.330898	0.317411	0.30459	0.292405	0.277837	0.2637	0.25001	0.236758	0.223936
0.712106	0.706262	0.700438	0.694637	0.68758	0.680936	0.674486	0.668187	0.664237	0.654681	0.645228	0.636108	0.627046	0.617978	0.608904	0.599824	0.590735	0.58164	0.572536	0.563549	0.553282	0.543342	0.533716	0.524477	0.515841	0.507544	0.499573	0.488036	0.476283	0.4649	0.453678	0.442605	0.431674	0.420876	0.410203	0.399648	0.389206	0.378871	0.366623	0.352036	0.337096	0.322891	0.309392	0.29657	0.283019	0.268222	0.253892	0.240021	0.226601	0.213623
0.704352	0.698521	0.692699	0.686887	0.680684	0.673992	0.667344	0.660864	0.654459	0.645161	0.636093	0.627012	0.617918	0.608811	0.59969	0.590555	0.581406	0.572243	0.563067	0.55338	0.543393	0.533796	0.524575	0.515717	0.507211	0.499042	0.491197	0.479796	0.466535	0.454998	0.443837	0.432821	0.421943	0.411193	0.400565	0.390051	0.379647	0.369345	0.35905	0.344333	0.329306	0.314994	0.301375	0.288425	0.273184	0.258268	0.243851	0.229918	0.216456	0.203449
0.696074	0.690249	0.684433	0.67856	0.672261	0.665645	0.659168	0.652866	0.645143	0.636074	0.626984	0.617873	0.60874	0.599587	0.590412	0.581216	0.572	0.562799	0.553707	0.544086	0.534237	0.524777	0.515692	0.50697	0.498596	0.490557	0.48284	0.47158	0.458375	0.445304	0.433922	0.422966	0.412142	0.401443	0.390861	0.38039	0.370025	0.359558	0.348827	0.336885	0.321579	0.307015	0.293169	0.278643	0.26315	0.248181	0.233723	0.21976	0.206278	0.193261
0.687589	0.681925	0.676114	0.669924	0.663584	0.657072	0.650445	0.643541	0.636044	0.626956	0.617838	0.608689	0.599511	0.590304	0.581068	0.57178	0.562516	0.553364	0.544327	0.534789	0.525084	0.515766	0.506822	0.498237	0.489999	0.482093	0.474506	0.463391	0.450244	0.437224	0.424324	0.41303	0.402264	0.391617	0.381084	0.370657	0.36001	0.348947	0.338204	0.327767	0.313628	0.298813	0.284734	0.26862	0.253058	0.238035	0.223534	0.20954	0.196038	0.18301
0.678531	0.673551	0.667617	0.661177	0.654794	0.648471	0.641437	0.634086	0.626836	0.617806	0.608652	0.599458	0.590227	0.580926	0.57151	0.562199	0.552996	0.543904	0.534927	0.525495	0.515938	0.506766	0.497966	0.489523	0.481423	0.473652	0.466197	0.455229	0.442144	0.429177	0.416322	0.403573	0.392299	0.381707	0.371224	0.36041	0.348993	0.337917	0.32717	0.316737	0.305442	0.290377	0.274732	0.258532	0.242899	0.227818	0.213274	0.199248	0.185724	0.172684
0.669411	0.664542	0.658588	0.652065	0.645606	0.639214	0.632096	0.62466	0.617274	0.608622	0.599424	0.590176	0.580631	0.571182	0.561833	0.552589	0.543452	0.534427	0.525516	0.516209	0.506803	0.497781	0.489128	0.480829	0.472869	0.465236	0.457915	0.447098	0.434076	0.421165	0.408358	0.39565	0.383035	0.371704	0.360763	0.348968	0.337538	0.326459	0.315717	0.305298	0.295187	0.281546	0.264658	0.248368	0.232661	0.217521	0.202931	0.188872	0.175326	0.162046
0.660257	0.655443	0.648922	0.642447	0.63598	0.629357	0.622297	0.615083	0.607728	0.599402	0.589807	0.580248	0.570778	0.561404	0.552129	0.542958	0.533894	0.524941	0.516101	0.506932	0.497684	0.488815	0.480311	0.472158	0.464342	0.456847	0.449661	0.438998	0.426043	0.41319	0.400433	0.387767	0.375187	0.363182	0.351284	0.339452	0.327986	0.316872	0.306096	0.295643	0.285499	0.274129	0.257145	0.24076	0.224958	0.209724	0.195041	0.180891	0.167255	0.154104
0.651014	0.645678	0.639103	0.632726	0.626325	0.619574	0.612593	0.605513	0.598458	0.589627	0.579783	0.57028	0.560894	0.551601	0.542407	0.533316	0.52433	0.515454	0.50669	0.497671	0.488582	0.47987	0.471519	0.463514	0.455842	0.448489	0.441439	0.430933	0.418046	0.405253	0.392547	0.379966	0.36831	0.356729	0.345224	0.333242	0.321591	0.310302	0.299359	0.288748	0.277972	0.265767	0.252778	0.235978	0.219789	0.204196	0.189179	0.174719	0.160797	0.147392
0.641678	0.635741	0.629157	0.622779	0.616589	0.609701	0.602981	0.596263	0.589557	0.580113	0.570458	0.560776	0.551079	0.541784	0.532677	0.52367	0.514769	0.505975	0.497292	0.488429	0.479503	0.470949	0.462753	0.454899	0.447374	0.440162	0.433249	0.422903	0.410087	0.397355	0.385127	0.373335	0.36162	0.34998	0.338414	0.326786	0.314947	0.30348	0.292369	0.281598	0.269474	0.257162	0.245001	0.231264	0.214677	0.198713	0.183353	0.168575	0.154359	0.140684
0.632271	0.62607	0.620046	0.614294	0.607396	0.599865	0.593493	0.587142	0.580047	0.570634	0.561174	0.551681	0.542166	0.532642	0.52312	0.514031	0.505218	0.496511	0.487913	0.47921	0.470449	0.462057	0.454017	0.446316	0.438937	0.431868	0.425095	0.41491	0.402167	0.390159	0.378237	0.366391	0.354621	0.342925	0.331301	0.31975	0.308044	0.296396	0.285115	0.273391	0.260819	0.248403	0.236148	0.22406	0.209627	0.193281	0.177567	0.162463	0.147946	0.133993
0.624385	0.617575	0.611516	0.605863	0.598264	0.590949	0.584143	0.57816	0.570406	0.561199	0.551939	0.542639	0.533311	0.523967	0.514619	0.505278	0.495953	0.487071	0.478562	0.470016	0.461424	0.453195	0.445314	0.437766	0.430536	0.423611	0.416976	0.407167	0.395041	0.382993	0.371022	0.359127	0.347305	0.335555	0.323878	0.312272	0.300737	0.289039	0.277536	0.264689	0.252002	0.239483	0.227136	0.214968	0.202981	0.187903	0.171826	0.156386	0.14156	0.127324
0.616412	0.609697	0.603257	0.596779	0.589198	0.582097	0.575463	0.56933	0.560812	0.551817	0.542761	0.533658	0.52452	0.51536	0.506189	0.497019	0.487859	0.47872	0.46961	0.460853	0.452475	0.444502	0.436818	0.429415	0.422288	0.415427	0.408622	0.399499	0.387579	0.375489	0.363474	0.351532	0.339662	0.327864	0.316136	0.304479	0.292893	0.281378	0.26879	0.255817	0.243017	0.230396	0.21796	0.205714	0.193661	0.181804	0.166134	0.150349	0.135206	0.120679
0.608472	0.601853	0.595511	0.588079	0.580357	0.573184	0.566484	0.560623	0.552168	0.542497	0.533649	0.524746	0.515802	0.506828	0.497837	0.48884	0.479847	0.470869	0.461914	0.452911	0.444303	0.436325	0.428639	0.421237	0.414112	0.407256	0.398834	0.389542	0.379766	0.367638	0.355582	0.343598	0.331684	0.319841	0.308068	0.296364	0.284731	0.27257	0.259904	0.24693	0.234124	0.221498	0.209062	0.196825	0.184795	0.172981	0.159888	0.14397	0.128711	0.114092
0.600565	0.594042	0.587799	0.579804	0.57167	0.564344	0.55765	0.552052	0.545759	0.535406	0.525246	0.515911	0.507163	0.498378	0.489569	0.480747	0.471923	0.463106	0.454308	0.445279	0.436395	0.428134	0.420447	0.413048	0.405928	0.398465	0.388907	0.379441	0.370068	0.359429	0.347338	0.335316	0.323364	0.31148	0.299665	0.287677	0.27538	0.263215	0.250917	0.238008	0.225272	0.212718	0.200359	0.188201	0.176254	0.164525	0.153018	0.137313	0.12207	0.107477
0.592693	0.586266	0.579709	0.571604	0.563263	0.555612	0.549365	0.543589	0.538173	0.528994	0.518853	0.5089	0.499129	0.490016	0.481391	0.472745	0.464091	0.455438	0.446704	0.43765	0.428802	0.420156	0.412244	0.404849	0.397736	0.388571	0.378833	0.36919	0.359644	0.350195	0.338732	0.326678	0.314691	0.302772	0.29038	0.278033	0.26582	0.253736	0.241782	0.228991	0.216331	0.203858	0.191582	0.17951	0.167652	0.156013	0.144599	0.130586	0.115366	0.100805
0.584856	0.578523	0.571505	0.563479	0.555218	0.547535	0.54119	0.535232	0.52964	0.522556	0.512435	0.502503	0.492755	0.483186	0.47379	0.464842	0.456358	0.44787	0.439055	0.430033	0.421221	0.412612	0.404201	0.396641	0.388549	0.378528	0.368605	0.358782	0.34906	0.339439	0.329757	0.317676	0.305415	0.292894	0.280507	0.268254	0.256131	0.244138	0.232272	0.21988	0.207305	0.194919	0.182733	0.170754	0.158991	0.147449	0.136133	0.123791	0.1086	0.0940756
0.577054	0.570816	0.563377	0.555428	0.547243	0.539733	0.533123	0.526979	0.521209	0.515793	0.505986	0.496077	0.486352	0.476807	0.467436	0.458234	0.449195	0.440406	0.431431	0.42244	0.413662	0.40509	0.396718	0.388539	0.378618	0.36851	0.358517	0.348638	0.338876	0.329231	0.319704	0.307782	0.295195	0.282778	0.270495	0.258343	0.24632	0.234425	0.222654	0.210679	0.198195	0.185904	0.173815	0.161936	0.150274	0.138835	0.127623	0.116643	0.101771	0.0872907
0.569288	0.562933	0.555326	0.54745	0.539398	0.532141	0.525163	0.51883	0.512877	0.507285	0.4995	0.489614	0.479914	0.470394	0.461049	0.451873	0.442862	0.433713	0.424587	0.415686	0.407005	0.398538	0.390277	0.380991	0.371312	0.361158	0.351118	0.34119	0.331377	0.32168	0.311439	0.299647	0.286663	0.272909	0.260349	0.248308	0.236393	0.224603	0.212936	0.201389	0.189005	0.176816	0.164831	0.153058	0.141503	0.130172	0.11907	0.108201	0.094882	0.080451
0.561558	0.554888	0.54735	0.539543	0.53182	0.524569	0.517307	0.51078	0.504642	0.49887	0.492972	0.48311	0.473434	0.463941	0.454622	0.445474	0.436205	0.426911	0.417856	0.409032	0.400433	0.392052	0.382708	0.373101	0.363578	0.353629	0.34354	0.333562	0.323698	0.313948	0.302344	0.290623	0.279074	0.265856	0.252445	0.238911	0.226355	0.214678	0.203122	0.191683	0.179737	0.167657	0.155783	0.144122	0.132681	0.121465	0.110478	0.0997243	0.0879325	0.0735573
0.553864	0.54692	0.539447	0.531708	0.524263	0.517016	0.509722	0.502829	0.496501	0.490547	0.484948	0.476557	0.466908	0.457441	0.448151	0.438776	0.429304	0.420083	0.411107	0.402367	0.393857	0.384469	0.374715	0.365047	0.355462	0.345912	0.335773	0.325744	0.315827	0.304986	0.293169	0.281524	0.270056	0.258315	0.245385	0.232313	0.219107	0.205778	0.193219	0.181896	0.170395	0.158431	0.146675	0.135133	0.123811	0.112715	0.101849	0.0912161	0.0808178	0.0666108
0.546136	0.539027	0.531617	0.523941	0.516724	0.509479	0.502185	0.494972	0.488451	0.482313	0.476534	0.469951	0.460329	0.45089	0.441428	0.431765	0.422367	0.413228	0.404338	0.39569	0.386271	0.376364	0.366547	0.356816	0.347169	0.337601	0.327805	0.317725	0.307558	0.295649	0.283913	0.272352	0.260971	0.249773	0.237862	0.225274	0.212534	0.19965	0.186634	0.173496	0.160943	0.149142	0.137509	0.126092	0.114896	0.103926	0.0931863	0.0826789	0.072406	0.058642
0.53826	0.531209	0.523857	0.516391	0.509202	0.501957	0.494662	0.487319	0.48049	0.474163	0.468203	0.462591	0.453691	0.444166	0.434298	0.42471	0.415396	0.406346	0.39755	0.388114	0.378048	0.368076	0.358194	0.348398	0.338686	0.329055	0.319502	0.309493	0.298052	0.286228	0.274578	0.263108	0.25182	0.24072	0.229808	0.217797	0.205544	0.193127	0.180558	0.167848	0.155006	0.142537	0.131038	0.119723	0.1086	0.0976737	0.0869476	0.0764252	0.0656661	0.0518432
0.530461	0.523463	0.516167	0.508883	0.501695	0.494448	0.487148	0.479799	0.472614	0.466094	0.45995	0.45416	0.446986	0.436905	0.427114	0.417612	0.408389	0.399435	0.389995	0.379763	0.36963	0.35959	0.349641	0.339779	0.330002	0.320305	0.310688	0.300575	0.288742	0.277089	0.265618	0.254331	0.243229	0.232311	0.221579	0.210087	0.198139	0.186211	0.174109	0.161846	0.149432	0.136878	0.125132	0.113942	0.102942	0.0921379	0.0815326	0.0708304	0.0577151	0.0440182
0.522736	0.515788	0.508544	0.50139	0.4942	0.48695	0.479644	0.472286	0.464883	0.458104	0.451772	0.445802	0.439298	0.429315	0.419515	0.410009	0.40079	0.391732	0.381506	0.371206	0.361003	0.350895	0.340878	0.330948	0.321104	0.311342	0.301685	0.292209	0.280413	0.268798	0.257367	0.24612	0.235059	0.224184	0.213494	0.202479	0.190606	0.178869	0.167258	0.155494	0.143527	0.1314	0.119142	0.108082	0.0972116	0.0865347	0.0759268	0.0627572	0.0498363	0.0362686
0.515084	0.508183	0.501037	0.49391	0.486716	0.47946	0.472145	0.464778	0.457363	0.450187	0.443665	0.436949	0.429973	0.42154	0.41173	0.402223	0.393011	0.382965	0.372627	0.362429	0.352155	0.341976	0.331889	0.321891	0.311979	0.30217	0.292662	0.283282	0.272097	0.260522	0.249131	0.237926	0.226906	0.216074	0.205428	0.194858	0.183063	0.1714	0.159863	0.148445	0.13714	0.125611	0.113761	0.102147	0.0914117	0.080868	0.0677232	0.0547586	0.0420357	0.0285989
0.507503	0.500644	0.493571	0.486441	0.479241	0.471975	0.464651	0.457271	0.449842	0.442369	0.435385	0.427903	0.420719	0.413664	0.403848	0.394343	0.384684	0.373958	0.363506	0.353315	0.34307	0.33282	0.322663	0.312595	0.302615	0.293049	0.283626	0.274332	0.263798	0.252263	0.240913	0.22975	0.218774	0.207984	0.197383	0.186969	0.175512	0.163926	0.152463	0.141117	0.129882	0.118752	0.107721	0.0965245	0.0855467	0.0725926	0.0595969	0.0468413	0.0343198	0.0210137
0.49999	0.493171	0.486117	0.47898	0.471771	0.464495	0.457158	0.449764	0.442293	0.434743	0.426734	0.418926	0.411534	0.404437	0.39586	0.386362	0.37554	0.364693	0.354126	0.343825	0.333734	0.323412	0.313183	0.303045	0.293383	0.283914	0.274581	0.265376	0.255517	0.244024	0.232717	0.221596	0.210663	0.199918	0.189361	0.178993	0.167957	0.156448	0.145061	0.133788	0.122624	0.111563	0.100599	0.0896847	0.0779503	0.0647468	0.0517559	0.0390266	0.0266949	0.0135175
0.492455	0.485736	0.478682	0.471597	0.464391	0.457075	0.449657	0.442145	0.434548	0.426875	0.418977	0.41077	0.402734	0.395119	0.387758	0.377394	0.366126	0.355157	0.344472	0.334059	0.323906	0.313736	0.303436	0.293662	0.284144	0.274769	0.265529	0.256415	0.24726	0.235809	0.224545	0.213468	0.202579	0.191879	0.181367	0.171043	0.1604	0.148971	0.13766	0.126462	0.11537	0.104378	0.0931363	0.0810621	0.0694773	0.0575811	0.0447611	0.0322022	0.0198935	0.00811573
0.485192	0.478699	0.471616	0.464403	0.45707	0.449625	0.442079	0.43444	0.426716	0.418916	0.411046	0.402841	0.394807	0.386944	0.37918	0.367969	0.356558	0.345439	0.3346	0.324026	0.313743	0.303734	0.293886	0.284313	0.274892	0.265614	0.256471	0.247452	0.23855	0.227621	0.216401	0.205368	0.194523	0.183868	0.173402	0.163124	0.152845	0.141496	0.130264	0.119141	0.108122	0.0966896	0.0847349	0.0725535	0.0610645	0.049685	0.0374877	0.0251083	0.0130467	0.00130093
0.477978	0.471553	0.46448	0.457136	0.449671	0.442096	0.434418	0.426648	0.418794	0.410864	0.402867	0.394729	0.386698	0.378658	0.370685	0.358839	0.347377	0.336213	0.325332	0.314721	0.304391	0.294401	0.28459	0.274949	0.265631	0.256454	0.247409	0.238489	0.229684	0.219464	0.208287	0.197299	0.1865	0.17589	0.165469	0.155238	0.145195	0.134029	0.122875	0.111828	0.100345	0.0885199	0.0763707	0.0642699	0.0527159	0.0412767	0.0299213	0.0177305	0.00575736	-0.0059816
0.470609	0.464172	0.457272	0.449794	0.442194	0.434484	0.426672	0.418767	0.410779	0.402717	0.394589	0.386424	0.378073	0.369906	0.36154	0.349781	0.338216	0.32701	0.316093	0.305629	0.295467	0.285496	0.275705	0.26608	0.25661	0.247289	0.238348	0.229528	0.220823	0.21134	0.200208	0.189265	0.178511	0.167946	0.157572	0.147387	0.137391	0.126571	0.115468	0.104101	0.0924175	0.0804022	0.0680403	0.056056	0.0444352	0.0329347	0.0216427	0.0100415	-0.0019433	-0.0136826
0.463176	0.456639	0.449991	0.442374	0.434636	0.426788	0.418838	0.410796	0.402671	0.394438	0.386165	0.377611	0.369029	0.361056	0.352307	0.340711	0.329079	0.317928	0.307358	0.297008	0.286864	0.276911	0.267138	0.257531	0.248079	0.238772	0.229598	0.220573	0.21197	0.203253	0.192166	0.181269	0.17056	0.160042	0.149713	0.139575	0.129625	0.119166	0.107959	0.0964277	0.0845576	0.0723332	0.060108	0.0484574	0.0369428	0.025567	0.014336	0.00274834	-0.00926609	-0.0210337
0.455885	0.449273	0.442635	0.434876	0.426879	0.418716	0.410522	0.402305	0.394076	0.385841	0.377609	0.369114	0.360228	0.352105	0.342981	0.331549	0.320799	0.309612	0.299057	0.288722	0.278593	0.268657	0.2589	0.249309	0.239874	0.230582	0.221424	0.21239	0.20347	0.194731	0.184166	0.173476	0.163038	0.15274	0.142588	0.132584	0.122734	0.111917	0.100551	0.0888372	0.0767619	0.0647675	0.0530398	0.0413509	0.0297841	0.0183578	0.00707827	-0.00449799	-0.0165434	-0.0283407
0.448252	0.441236	0.434135	0.426117	0.418047	0.409935	0.40179	0.393621	0.385437	0.377247	0.369058	0.360637	0.351949	0.3436	0.33436	0.324036	0.313417	0.302203	0.29131	0.280784	0.270669	0.260746	0.251003	0.241427	0.232005	0.222728	0.213583	0.204561	0.195653	0.186878	0.177466	0.167113	0.156621	0.14627	0.136065	0.126009	0.115975	0.104786	0.0932412	0.081327	0.0694604	0.0577041	0.04603	0.0343052	0.0226835	0.0112043	-0.000126254	-0.0116936	-0.0237713	-0.0355999
0.438929	0.432095	0.425187	0.417235	0.40922	0.40116	0.393065	0.384945	0.376808	0.368663	0.360518	0.352186	0.343549	0.334727	0.32621	0.316534	0.305952	0.29479	0.28395	0.273412	0.26316	0.253191	0.243459	0.233894	0.224484	0.215217	0.206082	0.197053	0.188112	0.179266	0.170045	0.160319	0.150376	0.139967	0.129705	0.119594	0.109132	0.0977695	0.0860293	0.0741741	0.0623975	0.0506996	0.0390806	0.0273249	0.0156457	0.00411086	-0.00727328	-0.0188345	-0.0309462	-0.0428075
0.429616	0.422967	0.416241	0.408368	0.400408	0.392401	0.384358	0.376287	0.368197	0.360099	0.351994	0.343407	0.334263	0.325577	0.317198	0.308995	0.298401	0.287293	0.276506	0.266022	0.255823	0.245891	0.236211	0.226722	0.21732	0.20806	0.198826	0.189705	0.180689	0.171769	0.162696	0.153025	0.143394	0.133805	0.123514	0.113342	0.102422	0.0907579	0.0788949	0.067107	0.0553939	0.0437559	0.0321933	0.0204149	0.00867544	-0.00291788	-0.0143584	-0.0259166	-0.038064	-0.0499599
0.420935	0.414003	0.407325	0.399524	0.39162	0.383667	0.375698	0.367683	0.359629	0.351545	0.343439	0.334795	0.325661	0.316882	0.308449	0.300353	0.290764	0.27971	0.268978	0.258548	0.248403	0.238524	0.228895	0.219501	0.210326	0.201004	0.191685	0.182484	0.173391	0.164396	0.155426	0.145809	0.136231	0.126692	0.117194	0.107197	0.0954695	0.0836083	0.0718184	0.0600994	0.0484515	0.0368748	0.0253697	0.0135803	0.00177741	-0.00987732	-0.0213772	-0.0329358	-0.0451208	-0.0570531
0.412189	0.405478	0.398405	0.390886	0.383046	0.37514	0.367178	0.359167	0.351117	0.343035	0.334931	0.326242	0.317163	0.308441	0.300066	0.292027	0.282492	0.271856	0.261364	0.250989	0.240898	0.231072	0.221496	0.212153	0.20298	0.193687	0.184507	0.175399	0.166226	0.157153	0.148168	0.138678	0.129153	0.119664	0.109711	0.0991377	0.0880951	0.0765163	0.0648013	0.0531531	0.0415718	0.0300577	0.0186115	0.00682591	-0.00504344	-0.0167627	-0.028325	-0.0398879	-0.0521125	-0.0640832
0.403189	0.396404	0.3894	0.382188	0.374573	0.366673	0.358715	0.350707	0.342659	0.334579	0.326475	0.317752	0.308728	0.30006	0.29174	0.283758	0.274247	0.263741	0.253424	0.243285	0.233307	0.223536	0.214012	0.204721	0.195534	0.186228	0.177035	0.167947	0.158954	0.150048	0.140985	0.131635	0.121737	0.111012	0.100461	0.0900783	0.0793791	0.0685228	0.0575695	0.0462698	0.0347565	0.0233064	0.0119201	0.000157075	-0.0117821	-0.0235692	-0.0351971	-0.0467685	-0.0590349	-0.0710463
0.393999	0.387317	0.380411	0.373295	0.365978	0.358271	0.350315	0.342309	0.334261	0.32618	0.318075	0.309329	0.300358	0.291744	0.283477	0.275549	0.266062	0.255687	0.245496	0.235481	0.225633	0.215946	0.206442	0.197202	0.18799	0.178672	0.169465	0.160362	0.151354	0.142503	0.133783	0.123187	0.112168	0.101621	0.0912414	0.0810242	0.0706572	0.0600818	0.0493994	0.0386142	0.0277307	0.0166222	0.00529684	-0.00642094	-0.0184334	-0.0302918	-0.0419888	-0.0535733	-0.0658837	-0.077938
0.384824	0.378245	0.37144	0.36442	0.357196	0.34978	0.341986	0.33398	0.32593	0.317847	0.309738	0.300979	0.292058	0.283495	0.27528	0.267403	0.25794	0.247696	0.237632	0.227741	0.218013	0.208441	0.199017	0.189736	0.180639	0.171458	0.162363	0.153347	0.144403	0.135524	0.126437	0.117064	0.104759	0.0928207	0.082051	0.0720007	0.0619283	0.0516375	0.0412294	0.0307086	0.0200798	0.00934792	-0.00148175	-0.0127345	-0.0246487	-0.036403	-0.0479903	-0.0596312	-0.0718036	-0.083768
0.375664	0.369191	0.362487	0.355564	0.348434	0.341108	0.333597	0.325724	0.317671	0.309583	0.301469	0.292705	0.283833	0.275319	0.267154	0.259326	0.249885	0.239773	0.229837	0.220069	0.21046	0.201003	0.191746	0.182886	0.173955	0.164707	0.155504	0.146383	0.137335	0.128205	0.11888	0.109788	0.098538	0.0866241	0.0750561	0.063813	0.0531911	0.0431885	0.0330582	0.022805	0.0124338	0.00194986	-0.00864141	-0.0193994	-0.0305082	-0.04219	-0.053833	-0.0655194	-0.0773757	-0.089259
0.366486	0.360153	0.353551	0.346727	0.339692	0.332458	0.325036	0.317437	0.309489	0.301395	0.293273	0.284512	0.275687	0.26722	0.259101	0.25132	0.241901	0.231922	0.222113	0.212468	0.202978	0.193855	0.184955	0.175983	0.16694	0.157759	0.148449	0.139222	0.13006	0.12051	0.111205	0.102138	0.0921993	0.0803149	0.0687784	0.0575222	0.0463412	0.0354595	0.0248846	0.0149021	0.00479147	-0.00544184	-0.0157922	-0.0262804	-0.0373939	-0.0486668	-0.0601244	-0.0715442	-0.0830054	-0.0946816
0.357293	0.351059	0.344635	0.33791	0.330971	0.323829	0.316496	0.308984	0.301303	0.293287	0.285156	0.276405	0.267623	0.2592	0.251125	0.243388	0.233994	0.224146	0.214465	0.204943	0.195963	0.187024	0.178013	0.16893	0.159776	0.150552	0.141189	0.131858	0.12222	0.112691	0.103411	0.094372	0.0855663	0.0738911	0.0623859	0.0510211	0.0398939	0.0290485	0.0183122	0.0076573	-0.00284866	-0.0128286	-0.0229354	-0.0331629	-0.0441742	-0.0554566	-0.0659145	-0.077196	-0.0883614	-0.0994815
0.348114	0.341894	0.335632	0.329113	0.322271	0.315222	0.307979	0.300554	0.292957	0.285199	0.277123	0.268386	0.259646	0.251265	0.243231	0.235535	0.226166	0.21645	0.206967	0.198067	0.189092	0.180042	0.17092	0.161726	0.15246	0.143125	0.133719	0.124015	0.11425	0.104747	0.095496	0.0864894	0.0777194	0.0673507	0.0558056	0.0445183	0.0334622	0.0226488	0.0119664	0.00136261	-0.0091696	-0.0196367	-0.0300447	-0.0400638	-0.0508422	-0.0612636	-0.071564	-0.0826078	-0.0933378	-0.104001
0.338951	0.332744	0.326495	0.320205	0.313591	0.306637	0.299485	0.292147	0.284634	0.276959	0.269132	0.260462	0.25176	0.243417	0.235422	0.227764	0.218422	0.209099	0.200165	0.191155	0.18207	0.17291	0.163676	0.154371	0.144995	0.135549	0.126038	0.116199	0.106438	0.096949	0.0877226	0.0787506	0.0700248	0.0606924	0.0492266	0.0380181	0.0270341	0.0162633	0.00563506	-0.00491733	-0.0154009	-0.0258219	-0.0361864	-0.0464997	-0.0566085	-0.066919	-0.0772076	-0.0878513	-0.0983256	-0.108746
0.329806	0.323611	0.317372	0.311093	0.304774	0.298073	0.291012	0.283763	0.276336	0.268836	0.261354	0.253087	0.244344	0.235914	0.227782	0.220078	0.211221	0.202255	0.193212	0.184092	0.174897	0.165627	0.156283	0.146867	0.13738	0.127801	0.118318	0.108636	0.0989023	0.0894425	0.0802479	0.0713097	0.0626193	0.054032	0.0426531	0.0315246	0.0206137	0.0098952	-0.00067866	-0.0111795	-0.0216142	-0.0319891	-0.0423101	-0.0522723	-0.0622246	-0.0724857	-0.0828926	-0.0931087	-0.103379	-0.113726
0.32068	0.314495	0.308266	0.301995	0.295686	0.289339	0.282562	0.27545	0.268285	0.261055	0.253758	0.245933	0.237335	0.229051	0.221066	0.212884	0.204336	0.195261	0.186109	0.17688	0.167574	0.158194	0.14874	0.139184	0.129547	0.12002	0.110604	0.101098	0.0913922	0.0819631	0.0728013	0.0638978	0.0552439	0.0468311	0.0360897	0.0250423	0.0142054	0.00354877	-0.00697156	-0.0174206	-0.0278064	-0.0381176	-0.048046	-0.0579699	-0.0678891	-0.0778034	-0.0880737	-0.0983309	-0.108571	-0.118898
0.311575	0.305398	0.299177	0.292953	0.286845	0.280672	0.27418	0.267282	0.260318	0.253281	0.246173	0.2388	0.230351	0.222215	0.213883	0.205406	0.197072	0.188117	0.178856	0.169518	0.160103	0.150613	0.140948	0.13127	0.121704	0.112247	0.1029	0.0935885	0.0839123	0.0745149	0.0653868	0.0565189	0.0479023	0.0395282	0.029541	0.0185757	0.00781363	-0.00277532	-0.0132403	-0.0236375	-0.0339343	-0.0438345	-0.0537283	-0.0636159	-0.0734973	-0.0833593	-0.093449	-0.103701	-0.113937	-0.124438
0.302849	0.296919	0.290911	0.28483	0.27868	0.272465	0.265871	0.25905	0.252275	0.24552	0.238603	0.231608	0.223391	0.214916	0.206211	0.197658	0.189253	0.180824	0.171455	0.162008	0.152484	0.14268	0.132967	0.123363	0.113869	0.104485	0.0952093	0.0860421	0.0764666	0.0671019	0.0580086	0.0491771	0.0405985	0.0322638	0.0230117	0.0121294	0.00144291	-0.00907781	-0.0194814	-0.0297678	-0.0396387	-0.049501	-0.0593552	-0.0692016	-0.0790663	-0.0889071	-0.0989083	-0.109114	-0.119371	-0.130275
0.294884	0.28891	0.282858	0.276733	0.270539	0.264281	0.257631	0.250883	0.244178	0.237515	0.230887	0.224244	0.215993	0.207048	0.198265	0.189638	0.181163	0.172837	0.163907	0.154233	0.144377	0.13463	0.124994	0.115466	0.106048	0.0967385	0.0875367	0.0784425	0.0690596	0.0597285	0.0506706	0.0418763	0.0333364	0.0250417	0.0165068	0.00570829	-0.00490209	-0.0153541	-0.0256186	-0.0354592	-0.0452887	-0.0551079	-0.0649175	-0.0747887	-0.0846835	-0.0945	-0.104419	-0.114567	-0.124774	-0.135539
0.286955	0.280934	0.274837	0.268666	0.262428	0.256126	0.249461	0.242786	0.236153	0.229557	0.222996	0.216411	0.208786	0.199746	0.19086	0.182126	0.17354	0.165098	0.156474	0.146179	0.136255	0.12659	0.117033	0.107585	0.0982443	0.0890115	0.0798858	0.0708668	0.0616953	0.0523986	0.043377	0.0346206	0.0261199	0.0178659	0.0098495	-0.000682864	-0.0112166	-0.0215817	-0.0313379	-0.041092	-0.0508748	-0.060646	-0.0705281	-0.0804775	-0.0903453	-0.100137	-0.109979	-0.120071	-0.130228	-0.140846
0.279066	0.272998	0.266853	0.260636	0.254351	0.248003	0.241362	0.23476	0.228198	0.221671	0.214989	0.20834	0.201706	0.192667	0.183784	0.175053	0.16647	0.157918	0.149021	0.139796	0.129666	0.119615	0.109644	0.0997519	0.0904618	0.0813083	0.0722608	0.0633189	0.0543782	0.0451166	0.0361319	0.0274139	0.0189531	0.0107401	0.00276583	-0.00703904	-0.0174957	-0.0274181	-0.0371094	-0.0466566	-0.0563878	-0.0662861	-0.076291	-0.0862104	-0.0960511	-0.105819	-0.115591	-0.125626	-0.135733	-0.146174
0.271223	0.265105	0.258911	0.252646	0.246313	0.239901	0.233333	0.226805	0.220301	0.213474	0.206729	0.200061	0.193467	0.185374	0.176498	0.167774	0.159199	0.1503	0.141478	0.132775	0.123254	0.11337	0.103561	0.0938287	0.0841725	0.0745926	0.0650892	0.055803	0.0470442	0.0378868	0.0289395	0.0202605	0.01184	0.00366838	-0.00426348	-0.0133552	-0.0234585	-0.0332729	-0.0428924	-0.0523232	-0.0620644	-0.0721256	-0.0820975	-0.091987	-0.101801	-0.111544	-0.121252	-0.131231	-0.141288	-0.151523
0.263431	0.257262	0.251017	0.244701	0.238319	0.231866	0.225375	0.218797	0.211866	0.205021	0.198259	0.191576	0.184966	0.17786	0.168996	0.160285	0.151449	0.142589	0.133848	0.125226	0.116654	0.106943	0.0973053	0.0877398	0.078247	0.068827	0.05948	0.0502064	0.0410062	0.0318299	0.0228087	0.014057	0.00556511	-0.00267662	-0.0106774	-0.0192146	-0.0291275	-0.0388762	-0.0484666	-0.0579041	-0.0678246	-0.077927	-0.0879181	-0.0978049	-0.107594	-0.117312	-0.12697	-0.136886	-0.146895	-0.156973
0.255694	0.249472	0.243175	0.236807	0.230374	0.223902	0.217201	0.21016	0.203212	0.196353	0.189577	0.18288	0.176259	0.169709	0.161276	0.152451	0.14356	0.134786	0.12613	0.117595	0.109181	0.100338	0.0908779	0.0814868	0.0721645	0.0629114	0.0537277	0.0446136	0.0355695	0.0265957	0.0175793	0.00880042	0.00028689	-0.00797124	-0.0159836	-0.025288	-0.0345224	-0.044326	-0.0539693	-0.0634577	-0.0735504	-0.0836836	-0.0937066	-0.103626	-0.113449	-0.123181	-0.132827	-0.142619	-0.152551	-0.162588
0.248019	0.241741	0.23539	0.228969	0.222493	0.2157	0.208455	0.201314	0.194338	0.187467	0.180681	0.173975	0.167345	0.160788	0.153293	0.144375	0.135574	0.12689	0.118326	0.109882	0.10156	0.0933613	0.0842809	0.0750716	0.0659272	0.056848	0.0478342	0.0388862	0.0300045	0.0211892	0.0123812	0.00357616	-0.00495801	-0.0132316	-0.0219996	-0.0314113	-0.0405985	-0.0497555	-0.0594526	-0.0689929	-0.0792584	-0.0894245	-0.0994814	-0.109436	-0.119294	-0.129063	-0.138765	-0.148594	-0.158451	-0.168325
0.240409	0.2341	0.227755	0.221381	0.214981	0.207885	0.200664	0.193548	0.186534	0.179617	0.172796	0.166067	0.159428	0.152875	0.145546	0.136716	0.127919	0.119249	0.110708	0.102297	0.094017	0.0858704	0.0775349	0.0684968	0.0595374	0.050639	0.0418019	0.0330266	0.0243134	0.0156629	0.00707548	-0.0016103	-0.0101642	-0.0184523	-0.0280661	-0.0375435	-0.0467929	-0.055824	-0.064918	-0.0746334	-0.08495	-0.095151	-0.105244	-0.115235	-0.125131	-0.134938	-0.144697	-0.154561	-0.164453	-0.174196
0.232844	0.226548	0.220216	0.213853	0.207376	0.200071	0.192875	0.185785	0.178796	0.171905	0.16511	0.158408	0.151794	0.145268	0.137496	0.129266	0.120566	0.111992	0.103545	0.0952277	0.0870408	0.0789856	0.0710634	0.0624047	0.053374	0.0444418	0.0356337	0.0270374	0.0184992	0.0100194	0.00159865	-0.00676247	-0.0153263	-0.0243495	-0.0341372	-0.0436828	-0.0529966	-0.0620886	-0.0709683	-0.080274	-0.0906267	-0.100865	-0.110995	-0.121025	-0.13096	-0.140808	-0.150622	-0.160522	-0.170368	-0.180076
[truncated: 140 more columns]

## Sheet: samplingLocation
-0.306301	1.60909
-1.41379	0.399348
-1.60174	-2.57801
-0.513053	-2.99604

## Sheet: coordinatesOd
-2.0944	2.56489e-16

## Sheet: coordinatesFovea
2.71826	-0.84498

## Sheet: tem_colors
0	1	0
1	0	0
0.9	0.9	0
1	0	1
