# Supplementary material for: Synchronization of visual perception within the human fovea
Source: Nat Neurosci. 2025 Jul 16;28(9):1959–67. doi: 10.1038/s41593-025-02011-3 (PMC12411267; doi:10.1038/s41593-025-02011-3)
Supplement: Supplementary file 8 — Source data. [file 41593_2025_2011_MOESM8_ESM.zip › fig4/4c.xlsx]

## Sheet: Axon diameter
a	b	c_1	c_2
0.132	0.122	0.199	0.144
0.127	0.153	0.223	0.172
0.285	0.172	0.175	0.358
0.165	0.158	0.178	0.17
0.125	0.143	0.387	0.182
0.078	0.139	0.164	0.177
0.195	0.168	0.145	0.186
0.179	0.155	0.139	0.356
0.135	0.144	0.143	0.192
0.09	0.15	0.181	0.282
0.09	0.141	0.18	0.146
0.214	0.238	0.185	0.156
0.111	0.171	0.266	0.199
0.14	0.119	0.429	0.156
0.051	0.149	0.395	0.249
0.067	0.082	0.166	0.19
0.052	0.1	0.184	0.216
0.076	0.111	0.215	0.216
0.084	0.135	0.191	0.4
0.084	0.116	0.198	0.414
0.141	0.132	0.18	0.166
0.125	0.134	0.301	0.166
0.066	0.126	0.204	0.143
0.093	0.113	0.203	0.205
0.109	0.153	0.259	0.191
0.103	0.144	0.226	0.157
0.126	0.104	0.154	0.095
0.093	0.092	0.257	0.196
0.066	0.155	0.19	0.223
0.22	0.222	0.149	0.174
0.131	0.152	0.153	0.171
0.116	0.059	0.183	0.122
0.098	0.109	0.17	0.224
0.206	0.22	0.233	0.359
0.086	0.167	0.226	0.144
0.135	0.162	0.168	0.172
0.058	0.106	0.198	0.358
0.098	0.161	0.158	0.17
0.08	0.162	0.198	0.182
0.117	0.097	0.228	0.177
0.077	0.176	0.122	0.186
0.132	0.154	0.219	0.356
0.121	0.129	0.268	0.192
0.208	0.066	0.176	0.282
0.067	0.177	0.247	0.146
0.142	0.105	0.433	0.156
0.129	0.167	0.255	0.199
0.067	0.128	0.479	0.156
0.128	0.154	0.185	0.249
0.152	0.104	0.24	0.19
0.121	0.145	0.181	0.216
0.134	0.117	0.184	0.216
0.054	0.081	0.166	0.4
0.092	0.118	0.24	0.414
0.109	0.101	0.188	0.166
0.071	0.156	0.184	0.166
0.108	0.124	0.205	0.143
0.102	0.184	0.201	0.205
0.129	0.12	0.175	0.191
0.083	0.137	0.183	0.157
0.168	0.128	0.19	0.095
0.082	0.15	0.181	0.196
0.109	0.163	0.48	0.223
0.106	0.15	0.286	0.174
0.138	0.16	0.191	0.171
0.095	0.116	0.199	0.122
0.206	0.273	0.212	0.224
0.142	0.133	0.229	0.359
0.183	0.172	0.165	0.252
0.117	0.111	0.39	0.118
0.101	0.196	0.277	0.197
0.095	0.189	0.246	0.163
0.171	0.153	0.126	0.221
0.356	0.135	0.162	0.186
0.13	0.173	0.162	0.255
0.106	0.18	0.243	0.41
0.059	0.137	0.159	0.218
0.059	0.141	0.153	0.154
0.148	0.102	0.214	0.43
0.046	0.247	0.093	0.14
0.098	0.134	0.207	0.124
0.123	0.054	0.238	0.193
0.122	0.152	0.421	0.206
0.099	0.093	0.198	0.213
0.099	0.126	0.226	0.199
0.055	0.176	0.187	0.243
0.129	0.132	0.136	0.242
0.122	0.143	0.172	0.192
0.088	0.195	0.24	0.2
0.099	0.127	0.385	0.156
0.124	0.147	0.182	0.089
0.182	0.125	0.183	0.198
0.205	0.164	0.194	0.176
0.388	0.137	0.229	0.204
0.25	0.14	0.093	0.225
0.165	0.189	0.134	0.165
0.211	0.182	0.156	0.227
0.114	0.079	0.168	0.181
0.159	0.108	0.2	0.238
0.095	0.131	0.297	0.192
0.096	0.147	0.197	0.238
0.149	0.399	0.206	0.205
0.259	0.202	0.418	0.133
0.113	0.139	0.182	0.186
0.156	0.139	0.191	0.117
0.127	0.1	0.174	0.247
0.112	0.14	0.225	0.148
0.181	0.11	0.263	0.284
0.154	0.135	0.106	0.209
0.081	0.134	0.182	0.334
0.12	0.13	0.247	0.158
0.324	0.169	0.126	0.198
0.291	0.185	0.316	0.185
0.098	0.148	0.146	0.217
0.099	0.154	0.194	0.223
0.095	0.161	0.382	0.162
0.124	0.177	0.172	0.146
0.129	0.215	0.279	0.201
0.111	0.132	0.246	0.109
0.174	0.116	0.198	0.173
0.349	0.132	0.325	0.177
0.091	0.159	0.222	0.225
0.107	0.111	0.212	0.297
0.143	0.105	0.22	0.169
0.109	0.158	0.218	0.497
0.094	0.131	0.096	0.216
0.244	0.155	0.196	0.196
0.245	0.143	0.305	0.204
0.044	0.117	0.223	0.232
0.276	0.175	0.184	0.271
0.094	0.142	0.214	0.171
0.319	0.135	0.221	0.42
0.101	0.079	0.2	0.326
0.109	0.111	0.29	0.141
0.099	0.084	0.232	0.171
0.115	0.115	0.161	0.171
0.101	0.115	0.255	0.172
0.07	0.05	0.188	0.214
0.126	0.147	0.155	0.364
0.139	0.175	0.167	0.192
0.133	0.144	0.322	0.249
0.074	0.083	0.167	0.173
0.083	0.163	0.131	0.146
0.225	0.291	0.209	0.197
0.117	0.108	0.153	0.165
0.158	0.278	0.141	0.269
0.112	0.213	0.166	0.233
0.081	0.153	0.386	0.109
0.134	0.518	0.168	0.185
0.137	0.32	0.323	0.205
0.154	0.145	0.146	0.32
0.046	0.071	0.323	0.186
0.178	0.106	0.199	0.203
0.113	0.153	0.223	0.226
0.095	0.155	0.175	0.493
0.101	0.329	0.178	0.216
0.057	0.194	0.387	0.146
0.114	0.185	0.164	0.152
0.236	0.081	0.145	0.186
0.108	0.096	0.139	0.215
0.145	0.097	0.143	0.199
0.132	0.18	0.181	0.449
0.101	0.136	0.18	0.184
0.267	0.181	0.185	0.179
0.131	0.119	0.266	0.336
0.128	0.185	0.429	0.222
0.093	0.099	0.395	0.157
0.192	0.195	0.166	0.155
0.102	0.148	0.184	0.201
0.122	0.128	0.215	0.091
0.091	0.161	0.191	0.189
0.157	0.128	0.198	0.308
0.119	0.121	0.18	0.239
0.194	0.148	0.301	0.139
0.108	0.136	0.204	0.214
0.08	0.104	0.203	0.236
0.302	0.342	0.259	0.145
0.109	0.146	0.226	0.414
0.101	0.129	0.154	0.192
0.103	0.371	0.257	0.404
0.198	0.164	0.19	0.138
0.113	0.21	0.149	0.142
0.154	0.137	0.153	0.204
0.068	0.083	0.183	0.301
0.12	0.313	0.17	0.139
0.129	0.105	0.233	0.23
0.087	0.143	0.226	0.233
0.07	0.145	0.168	0.209
0.118	0.143	0.198	0.243
0.069	0.167	0.158	0.165
0.117	0.155	0.198	0.461
0.083	0.114	0.228	0.181
0.309	0.113	0.122	0.194
0.109	0.144	0.219	0.212
0.103	0.265	0.268	0.152
0.199	0.146	0.176	0.505
0.146	0.178	0.247	0.444
0.054	0.255	0.433	0.277
0.106	0.127	0.255	0.191
0.108	0.184	0.479	0.156
0.141	0.166	0.185	0.182
0.101	0.148	0.24	0.199
0.13	0.234	0.181	0.292
0.099	0.179	0.184	0.183
0.183	0.193	0.166	0.18
0.119	0.367	0.24	0.22
0.094	0.203	0.188	0.319
0.12	0.274	0.184	0.229
0.1	0.135	0.205	0.167
0.114	0.136	0.201	0.167
0.082	0.195	0.175	0.156
0.145	0.16	0.183	0.153
0.213	0.13	0.19	0.199
0.31	0.214	0.181	0.182
0.21	0.145	0.48	0.266
0.228	0.152	0.286	0.183
0.048	0.155	0.191	0.176
0.121	0.138	0.199	0.136
0.197	0.174	0.212	0.18
0.107	0.363	0.229	0.222
0.069	0.135	0.165	0.159
0.16	0.104	0.39	0.202
0.179	0.207	0.277	0.145
0.065	0.106	0.246	0.216
0.213	0.289	0.126	0.189
0.179	0.129	0.162	0.328
0.127	0.137	0.162	0.166
0.111	0.147	0.243	0.222
0.147	0.132	0.159	0.227
0.112	0.137	0.153	0.18
0.052	0.129	0.214	0.528
0.101	0.196	0.093	0.189
0.239	0.145	0.207	0.103
0.084	0.155	0.238	0.313
0.178	0.141	0.421	0.213
0.097	0.193	0.198	0.207
0.105	0.219	0.226	0.079
0.197	0.136	0.187	0.207
0.081	0.162	0.136	0.129
0.09	0.137	0.172	0.182
0.129	0.126	0.24	0.225
0.113	0.13	0.385	0.306
0.198	0.203	0.182	0.485
0.053	0.161	0.183	0.216
0.191	0.205	0.194	0.191
0.089	0.18	0.229	0.151
0.121	0.156	0.093	0.166
0.151	0.157	0.134	0.491
0.07	0.169	0.156	0.165
0.12	0.124	0.168	0.167
0.102	0.35	0.2	0.215
0.104	0.153	0.297	0.227
0.058	0.198	0.197	0.228
0.108	0.213	0.206	0.182
0.149	0.131	0.418	0.175
0.229	0.17	0.182	0.097
0.132	0.214	0.191	0.329
0.084	0.182	0.174	0.11
0.116	0.208	0.225	0.139
0.15	0.161	0.263	0.228
0.07	0.246	0.106	0.22
0.091	0.151	0.182	0.191
0.19	0.119	0.247	0.213
0.09	0.218	0.126	0.164
0.242	0.152	0.316	0.204
0.139	0.153	0.146	0.333
0.088	0.177	0.194	0.225
0.187	0.138	0.382	0.256
0.115	0.162	0.172	0.207
0.081	0.143	0.279	0.452
0.107	0.118	0.246	0.188
0.076	0.16	0.198	0.19
0.13	0.128	0.325	0.161
0.176	0.147	0.222	0.344
0.104	0.11	0.212	0.382
0.081	0.423	0.22	0.22
0.288	0.174	0.218	0.433
0.132	0.414	0.096	0.198
0.155	0.444	0.196	0.249
0.076	0.158	0.305	0.195
0.162	0.112	0.223	0.23
0.056	0.128	0.184	0.179
0.119	0.156	0.214	0.221
0.085	0.486	0.221	0.174
0.173	0.534	0.2	0.144
0.105	0.154	0.29	0.166
0.111	0.153	0.232	0.203
0.112	0.285	0.161	0.069
0.087	0.278	0.255	0.184
0.135	0.135	0.188	0.241
0.112	0.149	0.155	0.19
0.122	0.25	0.167	0.177
0.118	0.318	0.322	0.151
0.081	0.143	0.167	0.174
0.228	0.124	0.131	0.19
0.056	0.31	0.209	0.272
0.092	0.445	0.153	0.181
0.09	0.137	0.141	0.44
0.072	0.578	0.166	0.217
0.178	0.423	0.386	0.38
0.112	0.497	0.168	0.398
0.199	0.074	0.323	0.217
0.219	0.064	0.146	0.501
0.231	0.054	0.323	0.21
0.092	0.1	0.277	0.203
0.108	0.161	0.16	0.217
0.211	0.215	0.285	0.245
0.112	0.337	0.209	0.19
0.193	0.138	0.175	0.193
0.127	0.153	0.155	0.204
0.162	0.163	0.159	0.179
0.073	0.122	0.184	0.351
0.167	0.153	0.326	0.305
0.144	0.172	0.379	0.376
0.192	0.158	0.325	0.23
0.075	0.143	0.179	0.16
0.077	0.139	0.299	0.222
0.158	0.168	0.167	0.208
0.21	0.155	0.19	0.393
0.097	0.144	0.262	0.363
0.157	0.15	0.186	0.177
0.227	0.141	0.159	0.349
0.107	0.238	0.23	0.175
0.104	0.171	0.347	0.287
0.127	0.119	0.224	0.221
0.172	0.149	0.212	0.385
0.155	0.082	0.208	0.205
0.107	0.1	0.163	0.197
0.128	0.111	0.159	0.201
0.137	0.135	0.372	0.239
0.064	0.116	0.184	0.096
0.107	0.132	0.114	0.371
0.078	0.134	0.163	0.169
0.101	0.126	0.299	0.209
0.137	0.113	0.348	0.171
0.203	0.153	0.206	0.191
0.065	0.144	0.463	0.142
0.253	0.104	0.138	0.083
0.102	0.092	0.254	0.159
0.132	0.155	0.166	0.152
0.127	0.222	0.159	0.194
0.285	0.152	0.201	0.228
0.165	0.059	0.203	0.248
0.125	0.109	0.32	0.244
0.078	0.22	0.182	0.17
0.195	0.167	0.282	0.176
0.179	0.162	0.266	0.264
0.135	0.106	0.198	0.162
0.09	0.161	0.232	0.216
0.09	0.162	0.25	0.169
0.214	0.097	0.403	0.2
0.111	0.176	0.139	0.264
0.14	0.154	0.205	0.155
0.051	0.129	0.181	0.303
0.067	0.066	0.188	0.177
0.052	0.177	0.175	0.192
0.076	0.105	0.192	0.198
0.084	0.167	0.231	0.249
0.084	0.128	0.254	0.155
0.141	0.154	0.179	0.319
0.125	0.104	0.193	0.176
0.066	0.145	0.187	0.405
0.093	0.117	0.229	0.204
0.109	0.081	0.177	0.232
0.103	0.118	0.217	0.227
0.126	0.101	0.227	0.202
0.093	0.156	0.187	0.213
0.066	0.124	0.36	0.193
0.22	0.184	0.225	0.231
0.131	0.12	0.652	0.22
0.116	0.137	0.183	0.364
0.098	0.128	0.213	0.179
0.206	0.15	0.157	0.271
0.086	0.163	0.329	0.262
0.135	0.15	0.138	0.224
0.058	0.16	0.142	0.193
0.098	0.116	0.402	0.107
0.08	0.273	0.119	0.435
0.117	0.133	0.161	0.212
0.077	0.172	0.193	0.226
0.132	0.111	0.336	0.226
0.121	0.196	0.169	0.216
0.208	0.189	0.196	0.193
0.067	0.153	0.294	0.167
0.142	0.135	0.367	0.18
0.129	0.173	0.201	0.618
0.067	0.18	0.186	0.114
0.128	0.137	0.384	0.231
0.152	0.141	0.187	0.347
0.121	0.102	0.538	0.194
0.134	0.247	0.249	0.222
0.054	0.134	0.25	0.304
0.092	0.054	0.155	0.17
0.109	0.152	0.178	0.182
0.071	0.093	0.158	0.173
0.108	0.126	0.223	0.178
0.102	0.176	0.185	0.194
0.129	0.132	0.302	0.295
0.083	0.143	0.261	0.204
0.168	0.195	0.199	0.209
0.082	0.127	0.159	0.11
0.109	0.147	0.375	0.2
0.106	0.125	0.285	0.182
0.138	0.164	0.166	0.14
0.095	0.137	0.154	0.266
0.206	0.14	0.215	0.191
0.142	0.189	0.237	0.133
0.183	0.182	0.105	0.181
0.117	0.079	0.397	0.195
0.101	0.108	0.192	0.26
0.095	0.131	0.198	0.194
0.171	0.147	0.185	0.173
0.356	0.399	0.137	0.153
0.13	0.202	0.345	0.201
0.106	0.139	0.203	0.145
0.059	0.139	0.29	0.123
0.059	0.1	0.268	0.636
0.148	0.14	0.259	0.268
0.046	0.11	0.161	0.219
0.098	0.135	0.183	0.283
0.123	0.134	0.485	0.289
0.122	0.13	0.216	0.217
0.099	0.169	0.154	0.251
0.099	0.185	0.478	0.384
0.055	0.148	0.211	0.236
0.129	0.154	0.363	0.191
0.122	0.161	0.215	0.681
0.088	0.177	0.221	0.179
0.099	0.215	0.178	0.484
0.124	0.132	0.238	0.386
0.182	0.116	0.206	0.27
0.205	0.132	0.311	0.244
0.388	0.159	0.179	0.506
0.25	0.111	0.172	0.638
0.165	0.105	0.505	0.185
0.211	0.158	0.263	0.367
0.114	0.131	0.197	0.252
0.159	0.155	0.156	0.118
0.095	0.143	0.229	0.197
0.096	0.117	0.336	0.163
0.149	0.175	0.325	0.221
0.259	0.142	0.136	0.186
0.113	0.135	0.114	0.255
0.156	0.079	0.403	0.41
0.127	0.111	0.188	0.218
0.112	0.084	0.171	0.154
0.181	0.115	0.17	0.43
0.154	0.115	0.252	0.14
0.081	0.05	0.236	0.124
0.12	0.147	0.185	0.193
0.324	0.175	0.173	0.206
0.291	0.144	0.251	0.213
0.098	0.083	0.248	0.199
0.099	0.163	0.332	0.243
0.095	0.291	0.407	0.242
0.124	0.108	0.243	0.192
0.129	0.278	0.191	0.2
0.111	0.213	0.207	0.156
0.174	0.153	0.161	0.089
0.349	0.518	0.182	0.198
0.091	0.32	0.225	0.176
0.107	0.145	0.146	0.204
0.143	0.071	0.184	0.225
0.109	0.106	0.19	0.165
0.094	0.153	0.228	0.227
0.244	0.155	0.199	0.181
0.245	0.329	0.289	0.238
0.044	0.194	0.219	0.192
0.276	0.185	0.166	0.238
0.094	0.081	0.152	0.205
0.319	0.096	0.256	0.133
0.101	0.097	0.327	0.186
0.109	0.18	0.633	0.117
0.099	0.136	0.202	0.247
0.115	0.181	0.235	0.148
0.101	0.119	0.2	0.284
0.07	0.185	0.123	0.209
0.126	0.099	0.214	0.334
0.139	0.195	0.182	0.158
0.133	0.148	0.172	0.198
0.074	0.128	0.383	0.185
0.083	0.161	0.385	0.217
0.225	0.128	0.201	0.223
0.117	0.121	0.205	0.162
0.158	0.148	0.228	0.146
0.112	0.136	0.208	0.201
0.081	0.104	0.205	0.109
0.134	0.342	0.184	0.173
0.137	0.146	0.303	0.177
0.154	0.129	0.462	0.225
0.046	0.371	0.204	0.297
0.178	0.164	0.256	0.169
0.113	0.21	0.242	0.497
0.095	0.137	0.199	0.216
0.101	0.083	0.24	0.196
0.057	0.313	0.232	0.204
0.114	0.105	0.17	0.232
0.236	0.143	0.2	0.271
0.108	0.145	0.101	0.171
0.145	0.143	0.194	0.42
0.132	0.167	0.188	0.326
0.101	0.155	0.123	0.141
0.267	0.114	0.287	0.171
0.131	0.113	0.243	0.171
0.128	0.144	0.169	0.172
0.093	0.265	0.277	0.214
0.192	0.146	0.188	0.364
0.102	0.178	0.134	0.192
0.122	0.255	0.238	0.249
0.091	0.127	0.357	0.173
0.157	0.184	0.239	0.146
0.119	0.166	0.25	0.197
0.194	0.148	0.147	0.165
0.108	0.234	0.452	0.269
0.08	0.179	0.2	0.233
0.302	0.193	0.231	0.109
0.109	0.367	0.562	0.185
0.101	0.203	0.229	0.205
0.103	0.274	0.247	0.32
0.198	0.135	0.241	0.186
0.113	0.136	0.273	0.203
0.154	0.195	0.138	0.226
0.068	0.16	0.153	0.493
0.12	0.13	0.152	0.216
0.129	0.214	0.272	0.146
0.087	0.145	0.213	0.152
0.07	0.152	0.204	0.186
0.118	0.155	0.152	0.215
0.069	0.138	0.215	0.199
0.117	0.174	0.185	0.449
0.083	0.363	0.154	0.184
0.309	0.135	0.187	0.179
0.109	0.104	0.336	0.336
0.103	0.207	0.16	0.222
0.199	0.106	0.226	0.157
0.146	0.289	0.228	0.155
0.054	0.129	0.372	0.201
0.106	0.137	0.213	0.091
0.108	0.147	0.382	0.189
0.141	0.132	0.18	0.308
0.101	0.137	0.239	0.239
0.13	0.129	0.192	0.139
0.099	0.196	0.18	0.214
0.183	0.145	0.161	0.236
0.119	0.155	0.33	0.145
0.094	0.141	0.234	0.414
0.12	0.193	0.435	0.192
0.1	0.219	0.267	0.404
0.114	0.136	0.223	0.138
0.082	0.162	0.237	0.142
0.145	0.137	0.403	0.204
0.213	0.126	0.307	0.301
0.31	0.13	0.45	0.139
0.21	0.203	0.225	0.23
0.228	0.161	0.331	0.233
0.048	0.205	0.486	0.209
0.121	0.18	0.173	0.243
0.197	0.156	0.221	0.165
0.107	0.157	0.176	0.461
0.069	0.169	0.317	0.181
0.16	0.124	0.19	0.194
0.179	0.35	0.108	0.212
0.065	0.153	0.217	0.152
0.213	0.198	0.359	0.505
0.179	0.213	0.22	0.444
0.127	0.131	0.451	0.277
0.111	0.17	0.171	0.191
0.147	0.214	0.161	0.156
0.112	0.182	0.198	0.182
0.052	0.208	0.235	0.199
0.101	0.161	0.393	0.292
0.239	0.246	0.346	0.183
0.084	0.151	0.14	0.18
0.178	0.119	0.194	0.22
0.097	0.218	0.27	0.319
0.105	0.152	0.242	0.229
0.197	0.153	0.408	0.167
0.081	0.177	0.194	0.167
0.09	0.138	0.458	0.156
0.129	0.162	0.16	0.153
0.113	0.143	0.228	0.199
0.198	0.118	0.366	0.182
0.053	0.16	0.337	0.266
0.191	0.128	0.218	0.183
0.089	0.147	0.204	0.176
0.121	0.11	0.249	0.136
0.151	0.423	0.174	0.18
0.07	0.174	0.157	0.222
0.12	0.414	0.187	0.159
0.102	0.444	0.323	0.202
0.104	0.158	0.134	0.145
0.058	0.112	0.227	0.216
0.108	0.128	0.186	0.189
0.149	0.156	0.233	0.328
0.229	0.486	0.313	0.166
0.132	0.534	0.142	0.222
0.084	0.154	0.469	0.227
0.116	0.153	0.207	0.18
0.15	0.285	0.197	0.528
0.07	0.278	0.152	0.189
0.091	0.135	0.165	0.103
0.19	0.149	0.251	0.313
0.09	0.25	0.224	0.213
0.242	0.318	0.187	0.207
0.139	0.143	0.171	0.079
0.088	0.124	0.186	0.207
0.187	0.31	0.265	0.129
0.115	0.445	0.204	0.182
0.081	0.137	0.159	0.225
0.107	0.578	0.199	0.306
0.076	0.423	0.373	0.485
0.13	0.497	0.197	0.216
0.176	0.074	0.282	0.191
0.104	0.064	0.16	0.151
0.081	0.054	0.193	0.166
0.288	0.1	0.167	0.491
0.132	0.161	0.204	0.165
0.155	0.215	0.236	0.167
0.076	0.337	0.263	0.215
0.162	0.138	0.307	0.227
0.056	0.153	0.323	0.228
0.119	0.163	0.173	0.182
0.085	0.148	0.221	0.175
0.173	0.134	0.188	0.097
0.105	0.189	0.18	0.329
0.111	0.302	0.22	0.11
0.112	0.115	0.213	0.139
0.087	0.165	0.21	0.228
0.135	0.175	0.228	0.22
0.112	0.157	0.496	0.191
0.122	0.345	0.204	0.213
0.118	0.145	0.179	0.164
0.081	0.123	0.191	0.204
0.228	0.189	0.213	0.333
0.056	0.267	0.247	0.225
0.092	0.156	0.092	0.256
0.09	0.169	0.199	0.207
0.072	0.128	0.236	0.452
0.178	0.159	0.211	0.188
0.112	0.17	0.181	0.19
0.199	0.289	0.554	0.161
0.219	0.195	0.201	0.344
0.231	0.167	0.32	0.382
0.092	0.42	0.236	0.22
0.108	0.147	0.149	0.433
0.211	0.174	0.398	0.198
0.112	0.142	0.184	0.249
0.193	0.082	0.132	0.195
0.127	0.129	0.231	0.23
0.162	0.189	0.214	0.179
0.073	0.226	0.224	0.221
0.167	0.191	0.182	0.174
0.144	0.183	0.265	0.144
0.192	0.239	0.195	0.166
0.075	0.199	0.241	0.203
0.077	0.174	0.226	0.069
0.158	0.265	0.139	0.184
0.21	0.153	0.142	0.241
0.097	0.147	0.14	0.19
0.157	0.177	0.16	0.177
0.227	0.204	0.12	0.151
0.107	0.127	0.178	0.174
0.104	0.254	0.306	0.19
0.127	0.186	0.197	0.272
0.172	0.103	0.214	0.181
0.155	0.216	0.162	0.44
0.107	0.158	0.178	0.217
0.128	0.167	0.148	0.38
0.137	0.102	0.226	0.398
0.064	0.127	0.206	0.217
0.107	0.165	0.362	0.501
0.078	0.168	0.277	0.21
0.101	0.126	0.16	0.203
0.137	0.216	0.285	0.217
0.203	0.174	0.209	0.245
0.065	0.42	0.175	0.19
0.253	0.154	0.155	0.193
0.102	0.179	0.159	0.204
0.109	0.197	0.184	0.179
0.157	0.367	0.326	0.351
0.104	0.101	0.379	0.305
0.247	0.145	0.325	0.376
0.203	0.138	0.179	0.23
0.128	0.171	0.299	0.16
0.108	0.219	0.167	0.222
0.15	0.408	0.19	0.208
0.147	0.231	0.262	0.393
0.11	0.144	0.186	0.363
0.123	0.157	0.159	0.177
0.144	0.497	0.23	0.349
0.083	0.193	0.347	0.175
0.098	0.168	0.224	0.287
0.07	0.183	0.212	0.221
0.16	0.131	0.208	0.385
0.106	0.218	0.163	0.205
0.097	0.188	0.159	0.197
0.079	0.173	0.372	0.201
0.172	0.154	0.184	0.239
0.119	0.167	0.114	0.096
0.206	0.128	0.163	0.371
0.131	0.126	0.299	0.169
0.13	0.17	0.348	0.209
0.109	0.145	0.206	0.171
0.142	0.15	0.463	0.191
0.226	0.167	0.138	0.142
0.105	0.195	0.254	0.083
0.164	0.111	0.166	0.159
0.094	0.135	0.159	0.152
0.22	0.208	0.201	0.194
0.12	0.196	0.203	0.228
0.142	0.192	0.32	0.248
0.241	0.404	0.182	0.244
0.169	0.271	0.282	0.17
0.128	0.189	0.266	0.176
0.182	0.247	0.198	0.264
0.111	0.165	0.232	0.162
0.104	0.205	0.25	0.216
0.091	0.124	0.403	0.169
0.106	0.186	0.139	0.2
0.13	0.149	0.205	0.264
0.187	0.25	0.181	0.155
0.163	0.158	0.188	0.303
0.191	0.14	0.175	0.177
0.092	0.123	0.192	0.192
0.091	0.316	0.231	0.198
0.148	0.189	0.254	0.249
0.125	0.143	0.179	0.155
0.085	0.142	0.193	0.319
0.161	0.193	0.187	0.176
0.06	0.085	0.229	0.405
0.067	0.135	0.177	0.204
0.103	0.133	0.217	0.232
0.182	0.215	0.227	0.227
0.095	0.172	0.187	0.202
0.146	0.092	0.36	0.213
0.137	0.197	0.225	0.193
0.139	0.123	0.652	0.231
0.19	0.155	0.183	0.22
0.174	0.151	0.213	0.364
0.125	0.211	0.157	0.179
0.166	0.128	0.329	0.271
0.116	0.178	0.138	0.262
0.102	0.186	0.142	0.224
0.265	0.159	0.402	0.193
0.273	0.152	0.119	0.107
0.219	0.148	0.161	0.435
0.098	0.142	0.193	0.212
0.168	0.173	0.336	0.226
0.159	0.148	0.169	0.226
0.122	0.169	0.196	0.216
0.2	0.171	0.294	0.193
0.117	0.303	0.367	0.167
0.215	0.166	0.201	0.18
0.117	0.171	0.186	0.618
0.121	0.184	0.384	0.114
0.11	0.145	0.187	0.231
0.102	0.134	0.538	0.347
0.131	0.12	0.249	0.194
0.161	0.461	0.25	0.222
0.215	0.179	0.155	0.304
0.13	0.146	0.178	0.17
0.216	0.177	0.158	0.182
0.203	0.119	0.223	0.173
0.104	0.151	0.185	0.178
0.093	0.181	0.302	0.194
0.155	0.164	0.261	0.295
0.121	0.22	0.199	0.204
0.074	0.137	0.159	0.209
0.128	0.235	0.375	0.11
0.091	0.188	0.285	0.2
0.124	0.138	0.166	0.182
0.104	0.182	0.154	0.14
0.089	0.14	0.215	0.266
0.118	0.159	0.237	0.191
0.18	0.154	0.105	0.133
0.074	0.139	0.397	0.181
0.088	0.154	0.192	0.195
0.136	0.159	0.198	0.26
0.144	0.175	0.185	0.194
0.12	0.107	0.137	0.173
0.144	0.175	0.345	0.153
0.129	0.159	0.203	0.201
0.066	0.205	0.29	0.145
0.116	0.19	0.268	0.123
0.1	0.16	0.259	0.636
0.132	0.121	0.161	0.268
0.106	0.208	0.183	0.219
0.284	0.129	0.485	0.283
0.207	0.148	0.216	0.289
0.153	0.168	0.154	0.217
0.142	0.188	0.478	0.251
0.151	0.096	0.211	0.384
0.228	0.174	0.363	0.236
0.101	0.228	0.215	0.191
0.242	0.118	0.221	0.681
0.165	0.429	0.178	0.179
0.132	0.191	0.238	0.484
0.192	0.161	0.206	0.386
0.138	0.214	0.311	0.27
0.12	0.169	0.179	0.244
0.188	0.127	0.172	0.506
0.128	0.151	0.505	0.638
0.155	0.127	0.263	0.185
0.311	0.127	0.197	0.367
0.212	0.104	0.156	0.191
0.215	0.143	0.229	0.162
0.115	0.398	0.336	0.22
0.109	0.127	0.325	0.163
0.142	0.161	0.136	0.199
0.197	0.128	0.114	0.153
0.116	0.148	0.403	0.225
0.117	0.145	0.188	0.281
0.198	0.143	0.171	0.27
0.183	0.295	0.17	0.416
0.139	0.118	0.252	0.336
0.126	0.132	0.236	0.197
0.201	0.131	0.185	0.202
0.111	0.136	0.173	0.166
0.071	0.287	0.251	0.191
0.324	0.186	0.248	0.173
0.121	0.163	0.332	0.309
0.253	0.126	0.407	0.095
0.105	0.145	0.243	0.178
0.324	0.146	0.191	0.398
0.18	0.113	0.207	0.181
0.14	0.147	0.161	0.14
0.122	0.142	0.182	0.193
0.229	0.169	0.225	0.221
0.095	0.14	0.146	0.2
0.166	0.326	0.184	0.217
0.127	0.247	0.19	0.124
0.094	0.238	0.228	0.158
0.099	0.181	0.199	0.35
0.122	0.175	0.289	0.159
0.066	0.257	0.219	0.222
0.136	0.225	0.166	0.209
0.069	0.136	0.152	0.264
0.109	0.368	0.256	0.312
0.14	0.109	0.327	0.195
0.159	0.134	0.633	0.202
0.092	0.304	0.202	0.198
0.128	0.337	0.235	0.255
0.297	0.199	0.2	0.178
0.109	0.132	0.123	0.296
0.128	0.132	0.214	0.215
0.108	0.12	0.182	0.184
0.128	0.133	0.172	0.456
0.259	0.139	0.383	0.133
0.128	0.173	0.385	0.217
0.142	0.103	0.201	0.197
0.144	0.134	0.205	0.161
0.102	0.145	0.228	0.18
0.131	0.188	0.208	0.144
0.142	0.129	0.205	0.119
0.183	0.179	0.184	0.492
0.076	0.101	0.303	0.144
0.188	0.254	0.462	0.331
0.143	0.184	0.204	0.169
0.112	0.091	0.256	0.262
0.168	0.168	0.242	0.264
0.148	0.162	0.199	0.214
0.1	0.178	0.24	0.206
0.113	0.145	0.232	0.137
0.105	0.201	0.17	0.152
0.099	0.164	0.2	0.168
0.189	0.261	0.101	0.223
0.114	0.105	0.194	0.172
0.166	0.15	0.188	0.2
0.128	0.211	0.123	0.484
0.126	0.313	0.287	0.173
0.196	0.118	0.243	0.219
0.082	0.261	0.169	0.181
0.222	0.145	0.277	0.219
0.077	0.131	0.188	0.166
0.188	0.158	0.134	0.298
0.117	0.314	0.238	0.253
0.265	0.174	0.357	0.19
0.12	0.135	0.239	0.142
0.099	0.161	0.25	0.177
0.124	0.18	0.147	0.123
0.098	0.342	0.452	0.23
0.106	0.185	0.2	0.255
0.192	0.131	0.231	0.2
0.142	0.069	0.562	0.397
0.073	0.169	0.229	0.187
0.114	0.2	0.247	0.166
0.104	0.213	0.241	0.164
0.122	0.159	0.273	0.161
0.087	0.19	0.138	0.313
0.125	0.113	0.153	0.194
0.12	0.165	0.152	0.217
0.126	0.18	0.272	0.179
0.403	0.185	0.213	0.207
0.165	0.204	0.204	0.203
0.193	0.173	0.152	0.187
0.15	0.171	0.215	0.104
0.09	0.169	0.185	0.185
0.132	0.111	0.154	0.186
0.127	0.196	0.187	0.162
0.118	0.18	0.336	0.204
0.07	0.171	0.16	0.198
0.14	0.473	0.226	0.169
0.177	0.181	0.228	0.206
0.114	0.136	0.372	0.167
0.099	0.122	0.213	0.331
0.093	0.184	0.382	0.172
0.12	0.135	0.18	0.184
0.159	0.155	0.239	0.196
0.087	0.18	0.192	0.193
0.194	0.086	0.18	0.134
0.123	0.105	0.161	0.185
0.109	0.156	0.33	0.144
0.231	0.166	0.234	0.219
0.105	0.206	0.435	0.151
0.093	0.166	0.267	0.369
0.115	0.194	0.223	0.152
0.125	0.145	0.237	0.351
0.087	0.388	0.403	0.196
0.11	0.157	0.307	0.168
0.197	0.158	0.45	0.166
0.265	0.129	0.225	0.11
0.162	0.186	0.331	0.164
0.286	0.379	0.486	0.162
0.143	0.211	0.173	0.187
0.121	0.262	0.221	0.17
0.138	0.155	0.176	0.204
0.161	0.138	0.317	0.225
0.129	0.156	0.19	0.173
0.116	0.152	0.108	0.184
0.214	0.317	0.217	0.178
0.124	0.211	0.359	0.247
0.151	0.189	0.22	0.381
0.126	0.124	0.451	0.162
0.093	0.094	0.171	0.182
0.069	0.153	0.161	0.24
0.111	0.145	0.198	0.348
0.134	0.138	0.235	0.198
0.111	0.18	0.393	0.26
0.131	0.138	0.346	0.33
0.189	0.144	0.14	0.149
0.118	0.172	0.194	0.483
0.091	0.132	0.27	0.192
0.1	0.138	0.242	0.483
0.125	0.071	0.408	0.163
0.243	0.479	0.194	0.184
0.081	0.358	0.458	0.187
0.11	0.386	0.16	0.202
0.114	0.138	0.228	0.179
0.102	0.181	0.366	0.256
0.108	0.148	0.337	0.16
0.063	0.162	0.218	0.144
0.087	0.166	0.204	0.207
0.172	0.174	0.249	0.102
0.079	0.103	0.174	0.196
0.144	0.172	0.157	0.149
0.156	0.147	0.187	0.178
0.09	0.148	0.323	0.219
0.186	0.122	0.134	0.154
0.195	0.146	0.227	0.257
0.146	0.165	0.186	0.211
0.135	0.178	0.233	0.199
0.101	0.138	0.313	0.334
0.2	0.151	0.142	0.306
0.071	0.144	0.469	0.222
0.151	0.136	0.207	0.224
0.101	0.214	0.197	0.188
0.24	0.178	0.152	0.252
0.143	0.196	0.165	0.102
0.072	0.24	0.251	0.227
0.066	0.236	0.224	0.218
0.115	0.135	0.187	0.374
0.155	0.094	0.171	0.239
0.083	0.193	0.186	0.162
0.101	0.478	0.265	0.199
0.101	0.467	0.204	0.185
0.088	0.232	0.159	0.173
0.1	0.209	0.199	0.593
0.096	0.14	0.373	0.148
0.157	0.171	0.197	0.295
0.064	0.097	0.282	0.299
0.063	0.105	0.16	0.155
0.257	0.156	0.193	0.239
0.107	0.177	0.167	0.178
0.12	0.177	0.204	0.21
0.234	0.385	0.236	0.221
0.101	0.141	0.263	0.176
0.089	0.158	0.307	0.159
0.111	0.133	0.323	0.17
0.106	0.116	0.173	0.18
0.085	0.63	0.221	0.537
0.121	0.6	0.188	0.145
0.129	0.311	0.18	0.187
0.107	0.106	0.22	0.207
0.092	0.372	0.213	0.243
0.12	0.134	0.21	0.157
0.14	0.391	0.228	0.151
0.163	0.359	0.496	0.158
0.098	0.136	0.204	0.161
0.083	0.172	0.179	0.196
0.102	0.163	0.191	0.22
0.151	0.098	0.213	0.158
0.142	0.12	0.247	0.149
0.097	0.153	0.092	0.264
0.124	0.153	0.199	0.22
0.1	0.152	0.236	0.218
0.172	0.11	0.211	0.15
0.107	0.184	0.181	0.187
0.124	0.16	0.554	0.162
0.067	0.161	0.201	0.274
0.084	0.217	0.32	0.208
0.188	0.165	0.236	0.39
0.22	0.518	0.149	0.321
0.093	0.304	0.398	0.261
0.153	0.148	0.184	0.226
0.109	0.134	0.132	0.178
0.113	0.189	0.231	0.372
0.071	0.302	0.214	0.351
0.161	0.115	0.224	0.18
0.105	0.165	0.182	0.18
0.114	0.175	0.265	0.131
0.196	0.157	0.195	0.405
0.074	0.345	0.241	0.36
0.111	0.145	0.226	0.203
0.098	0.123	0.139	0.217
0.129	0.189	0.142	0.356
0.108	0.267	0.14	0.248
0.097	0.156	0.16	0.231
0.149	0.169	0.12	0.14
0.091	0.128	0.178	0.179
0.056	0.159	0.306	0.184
0.155	0.17	0.197	0.417
0.111	0.289	0.214	0.487
0.13	0.195	0.162	0.172
0.101	0.167	0.178	0.457
0.106	0.42	0.148	0.203
0.12	0.147	0.226	0.169
0.115	0.174	0.206	0.176
0.133	0.142	0.362	0.33
0.231	0.082	0.167	0.192
0.122	0.129	0.184	0.178
0.117	0.189	0.151	0.16
0.098	0.226	0.222	0.181
0.238	0.191	0.133	0.204
0.123	0.183	0.123	0.244
0.112	0.239	0.126	0.268
0.149	0.199	0.223	0.273
0.094	0.174	0.142	0.162
0.108	0.265	0.159	0.23
0.104	0.153	0.323	0.199
0.123	0.147	0.166	0.217
0.131	0.177	0.165	0.18
0.102	0.204	0.185	0.189
0.12	0.127	0.295	0.158
0.062	0.254	0.139	0.297
0.185	0.186	0.298	0.207
0.092	0.103	0.126	0.331
0.176	0.216	0.186	0.239
0.116	0.158	0.284	0.222
0.057	0.167	0.19	0.2
0.153	0.102	0.176	0.215
0.126	0.127	0.317	0.225
0.139	0.165	0.258	0.154
0.247	0.168	0.159	0.314
0.12	0.126	0.206	0.24
0.187	0.216	0.15	0.226
0.165	0.174	0.174	0.419
0.103	0.42	0.417	0.192
0.113	0.154	0.232	0.336
0.058	0.179	0.18	0.219
0.111	0.197	0.16	0.216
0.085	0.367	0.183	0.239
0.11	0.101	0.181	0.235
0.068	0.145	0.407	0.156
0.119	0.138	0.149	0.216
0.131	0.171	0.419	0.205
0.195	0.219	0.291	0.263
0.173	0.408	0.156	0.121
0.163	0.231	0.389	0.166
0.15	0.144	0.25	0.21
0.175	0.157	0.159	0.165
0.06	0.497	0.128	0.375
0.08	0.193	0.191	0.316
0.144	0.168	0.391	0.149
0.148	0.183	0.132	0.225
0.161	0.131	0.17	0.499
0.142	0.218	0.292	0.205
0.105	0.188	0.236	0.171
0.125	0.173	0.188	0.375
0.092	0.154	0.209	0.284
0.146	0.167	0.305	0.237
0.094	0.128	0.196	0.244
0.116	0.126	0.255	0.231
0.119	0.17	0.156	0.177
0.105	0.145	0.217	0.27
0.127	0.15	0.503	0.174
0.143	0.167	0.17	0.177
0.195	0.195	0.178	0.147
0.118	0.111	0.126	0.29
0.157	0.135	0.247	0.506
0.159	0.208	0.117	0.437
0.176	0.196	0.263	0.651
0.087	0.192	0.198	0.185
0.1	0.404	0.298	0.173
0.099	0.271	0.17	0.16
0.127	0.189	0.184	0.139
0.087	0.247	0.132	0.339
0.179	0.165	0.185	0.311
0.128	0.205	0.139	0.181
0.124	0.124	0.17	0.152
0.204	0.186	0.133	0.514
0.101	0.149	0.33	0.185
0.111	0.25	0.306	0.613
0.142	0.158	0.213	0.387
0.131	0.14	0.158	0.134
0.062	0.123	0.177	0.169
0.112	0.316	0.108	0.177
0.158	0.189	0.15	0.603
0.185	0.143	0.189	0.197
0.151	0.142	0.143	0.146
0.264	0.193	0.145	0.191
0.092	0.085	0.158	0.162
0.138	0.135	0.233	0.22
0.164	0.133	0.193	0.163
0.108	0.215	0.124	0.199
0.095	0.172	0.187	0.153
0.118	0.092	0.136	0.225
0.09	0.197	0.183	0.281
0.16	0.123	0.207	0.27
0.12	0.155	0.153	0.416
0.111	0.151	0.228	0.336
0.098	0.211	0.112	0.197
0.102	0.128	0.17	0.202
0.128	0.178	0.194	0.166
0.19	0.186	0.104	0.191
0.1	0.159	0.175	0.173
0.282	0.152	0.222	0.309
0.196	0.148	0.324	0.095
0.078	0.142	0.531	0.178
0.153	0.173	0.348	0.398
0.134	0.148	0.2	0.181
0.167	0.169	0.155	0.14
0.176	0.171	0.182	0.193
0.287	0.303	0.404	0.221
0.071	0.166	0.269	0.2
0.103	0.171	0.173	0.217
0.152	0.184	0.174	0.124
0.211	0.145	0.392	0.158
0.103	0.134	0.143	0.35
0.124	0.12	0.181	0.159
0.095	0.461	0.104	0.222
0.166	0.179	0.148	0.209
0.156	0.146	0.219	0.264
0.13	0.177	0.118	0.312
0.202	0.119	0.146	0.195
0.1	0.151	0.237	0.202
0.125	0.181	0.228	0.198
0.099	0.164	0.191	0.255
0.11	0.22	0.208	0.178
0.083	0.137	0.206	0.296
0.221	0.235	0.162	0.215
0.231	0.188	0.178	0.184
0.1	0.138	0.181	0.456
0.18	0.182	0.303	0.133
0.241	0.14	0.163	0.217
0.132	0.159	0.119	0.197
0.111	0.154	0.154	0.161
0.128	0.139	0.273	0.18
0.225	0.154	0.174	0.144
0.095	0.159	0.41	0.119
0.252	0.175	0.159	0.492
0.101	0.107	0.063	0.144
0.345	0.175	0.188	0.331
0.103	0.159	0.172	0.169
0.076	0.205	0.259	0.262
0.174	0.19	0.207	0.264
0.113	0.16	0.262	0.214
0.152	0.121	0.23	0.206
0.155	0.208	0.182	0.137
0.162	0.129	0.322	0.152
0.111	0.148	0.133	0.168
0.118	0.168	0.151	0.223
0.219	0.188	0.16	0.172
0.209	0.096	0.493	0.2
0.13	0.174	0.362	0.484
0.096	0.228	0.199	0.173
0.194	0.118	0.172	0.219
0.124	0.429	0.369	0.181
0.186	0.191	0.133	0.219
0.124	0.161	0.205	0.166
0.163	0.214	0.153	0.298
0.094	0.169	0.164	0.253
0.11	0.127	0.361	0.19
0.081	0.151	0.125	0.142
0.167	0.127	0.182	0.177
0.157	0.127	0.177	0.123
0.177	0.104	0.149	0.23
0.295	0.143	0.139	0.255
0.272	0.398	0.21	0.2
0.204	0.127	0.365	0.397
0.121	0.161	0.409	0.187
0.245	0.128	0.298	0.166
0.15	0.148	0.24	0.164
0.046	0.145	0.23	0.161
0.152	0.143	0.241	0.313
0.137	0.295	0.203	0.194
0.159	0.118	0.12	0.217
0.287	0.132	0.149	0.179
0.143	0.131	0.152	0.207
0.129	0.136	0.107	0.203
0.146	0.287	0.255	0.187
0.145	0.186	0.184	0.104
0.098	0.163	0.323	0.185
0.131	0.126	0.226	0.186
0.112	0.145	0.47	0.162
0.137	0.146	0.436	0.204
0.108	0.113	0.15	0.198
0.108	0.147	0.407	0.169
0.088	0.142	0.16	0.206
0.091	0.169	0.105	0.167
0.107	0.14	0.208	0.331
0.097	0.326	0.383	0.172
0.108	0.247	0.116	0.184
0.118	0.238	0.163	0.196
0.088	0.181	0.148	0.193
0.193	0.175	0.168	0.134
0.122	0.257	0.153	0.185
0.134	0.225	0.145	0.144
0.086	0.136	0.479	0.219
0.156	0.368	0.137	0.151
0.136	0.109	0.19	0.369
0.129	0.134	0.132	0.152
0.103	0.304	0.144	0.351
0.094	0.337	0.186	0.196
0.257	0.199	0.204	0.168
0.184	0.132	0.231	0.166
0.215	0.132	0.161	0.11
0.303	0.12	0.141	0.164
0.098	0.133	0.183	0.162
0.181	0.139	0.187	0.187
0.127	0.173	0.165	0.17
0.124	0.103	0.17	0.204
0.158	0.134	0.258	0.225
0.206	0.145	0.344	0.173
0.12	0.188	0.149	0.184
0.129	0.129	0.178	0.178
0.116	0.179	0.164	0.247
0.093	0.101	0.17	0.381
0.071	0.254	0.186	0.162
0.133	0.184	0.344	0.182
0.102	0.091	0.169	0.24
0.086	0.168	0.198	0.348
0.11	0.162	0.202	0.198
0.061	0.178	0.219	0.26
0.108	0.145	0.161	0.33
0.179	0.201	0.192	0.149
0.088	0.164	0.123	0.483
0.098	0.261	0.253	0.192
0.101	0.105	0.159	0.483
0.286	0.15	0.209	0.163
0.119	0.211	0.13	0.184
0.106	0.313	0.187	0.187
0.116	0.118	0.162	0.202
0.152	0.261	0.145	0.179
0.076	0.145	0.186	0.256
0.084	0.131	0.172	0.16
0.095	0.158	0.14	0.144
0.113	0.314	0.194	0.207
0.08	0.174	0.13	0.102
0.079	0.135	0.247	0.196
0.241	0.161	0.212	0.149
0.178	0.18	0.194	0.178
0.183	0.342	0.223	0.219
0.082	0.185	0.216	0.154
0.091	0.131	0.143	0.257
0.153	0.069	0.215	0.211
0.105	0.169	0.202	0.199
0.165	0.2	0.205	0.334
0.08	0.213	0.187	0.306
0.102	0.159	0.224	0.222
0.1	0.19	0.142	0.224
0.054	0.113	0.246	0.188
0.112	0.165	0.193	0.252
0.13	0.18	0.177	0.102
0.098	0.185	0.179	0.227
0.15	0.204	0.149	0.218
0.076	0.173	0.156	0.374
0.197	0.171	0.158	0.239
0.139	0.169	0.119	0.162
0.102	0.111	0.104	0.199
0.27	0.196	0.145	0.185
0.249	0.18	0.195	0.173
0.115	0.171	0.162	0.593
0.15	0.473	0.291	0.148
0.08	0.181	0.165	0.295
0.122	0.136	0.174	0.299
0.224	0.122	0.247	0.155
0.136	0.184	0.163	0.239
0.187	0.135	0.159	0.178
0.339	0.155	0.208	0.21
0.125	0.18	0.181	0.221
0.229	0.086	0.199	0.176
0.103	0.105	0.102	0.159
0.122	0.156	0.22	0.17
0.081	0.166	0.234	0.18
0.155	0.206	0.179	0.537
0.088	0.166	0.225	0.145
0.134	0.194	0.247	0.187
0.124	0.145	0.553	0.207
0.13	0.388	0.215	0.243
0.109	0.157	0.187	0.157
0.18	0.158	0.21	0.151
0.125	0.129	0.18	0.158
0.193	0.186	0.125	0.161
0.119	0.379	0.379	0.196
0.116	0.211	0.162	0.22
0.14	0.262	0.245	0.158
0.064	0.155	0.316	0.149
0.127	0.138	0.26	0.264
0.115	0.156	0.23	0.22
0.12	0.152	0.168	0.218
0.127	0.317	0.193	0.15
0.104	0.211	0.225	0.187
0.134	0.189	0.192	0.162
0.144	0.124	0.148	0.274
0.114	0.094	0.194	0.208
0.099	0.153	0.179	0.39
0.169	0.145	0.214	0.321
0.134	0.138	0.395	0.261
0.069	0.18	0.185	0.226
0.105	0.138	0.173	0.178
0.084	0.144	0.187	0.372
0.274	0.172	0.318	0.351
0.132	0.132	0.136	0.18
0.259	0.138	0.182	0.18
0.228	0.071	0.188	0.131
0.12	0.479	0.196	0.405
0.119	0.358	0.282	0.36
0.088	0.386	0.217	0.203
0.219	0.138	0.256	0.217
0.131	0.181	0.215	0.356
0.121	0.148	0.259	0.248
0.155	0.162	0.349	0.231
0.061	0.166	0.167	0.14
0.072	0.174	0.193	0.179
0.095	0.103	0.134	0.184
0.2	0.172	0.157	0.417
0.105	0.147	0.203	0.487
0.056	0.148	0.435	0.172
0.079	0.122	0.173	0.457
0.143	0.146	0.181	0.203
0.103	0.165	0.197	0.169
0.106	0.178	0.416	0.176
0.216	0.138	0.203	0.33
0.091	0.151	0.415	0.192
0.111	0.144	0.164	0.178
0.138	0.136	0.138	0.16
0.111	0.214	0.176	0.181
0.093	0.178	0.153	0.204
0.269	0.196	0.174	0.244
0.104	0.24	0.129	0.268
0.06	0.236	0.213	0.273
0.043	0.135	0.264	0.162
0.136	0.094	0.263	0.23
0.117	0.193	0.185	0.199
0.108	0.478	0.15	0.217
0.244	0.467	0.108	0.18
0.208	0.232	0.167	0.189
0.128	0.209	0.192	0.158
0.139	0.14	0.185	0.297
0.153	0.171	0.119	0.207
0.136	0.097	0.278	0.331
0.106	0.105	0.237	0.239
0.183	0.156	0.199	0.222
0.134	0.177	0.24	0.2
0.277	0.177	0.304	0.215
0.055	0.385	0.18	0.225
0.145	0.141	0.258	0.154
0.133	0.158	0.14	0.314
0.146	0.133	0.206	0.24
0.103	0.116	0.158	0.226
0.056	0.63	0.278	0.419
0.231	0.6	0.175	0.192
0.147	0.311	0.213	0.336
0.114	0.106	0.222	0.219
0.175	0.372	0.278	0.216
0.158	0.134	0.21	0.239
0.189	0.391	0.167	0.235
0.143	0.359	0.203	0.156
0.139	0.136	0.215	0.216
0.114	0.172	0.2	0.205
0.228	0.163	0.187	0.263
0.043	0.098	0.169	0.121
0.116	0.12	0.222	0.166
0.176	0.153	0.161	0.21
0.13	0.153	0.202	0.165
0.163	0.152	0.195	0.375
0.063	0.11	0.105	0.316
0.08	0.184	0.481	0.149
0.074	0.16	0.189	0.225
0.138	0.161	0.206	0.499
0.289	0.217	0.398	0.205
0.104	0.165	0.334	0.171
0.122	0.518	0.344	0.375
0.08	0.304	0.171	0.284
0.067	0.157	0.32	0.237
0.126	0.134	0.279	0.244
0.158	0.136	0.309	0.231
0.133	0.402	0.137	0.177
0.058	0.119	0.171	0.27
0.136	0.149	0.168	0.174
0.106	0.335	0.165	0.177
0.099	0.304	0.1	0.147
0.178	0.118	0.182	0.29
0.168	0.49	0.427	0.506
0.133	0.168	0.17	0.437
0.234	0.146	0.132	0.651
0.112	0.118	0.32	0.185
0.079	0.107	0.298	0.173
0.064	0.112	0.166	0.16
0.163	0.127	0.185	0.139
0.165	0.136	0.224	0.339
0.193	0.18	0.157	0.311
0.107	0.122	0.406	0.181
0.186	0.135	0.156	0.152
0.091	0.194	0.16	0.514
0.125	0.096	0.243	0.185
0.301	0.129	0.171	0.613
0.089	0.2	0.146	0.387
0.199	0.165	0.112	0.134
0.165	0.149	0.205	0.169
0.104	0.105	0.13	0.177
0.112	0.142	0.232	0.603
0.094	0.164	0.21	0.197
0.235	0.35	0.199	0.146
0.226	0.212	0.153	0.17
0.154	0.386	0.187	0.101
0.106	0.134	0.17	0.208
0.219	0.198	0.205	0.112
0.125	0.172	0.35	0.19
0.171	0.151	0.238	0.215
0.089	0.189	0.163	0.329
0.053	0.134	0.178	0.387
0.109	0.398	0.161	0.149
0.112	0.162	0.192	0.176
0.281	0.107	0.196	0.112
0.09	0.137	0.183	0.343
0.136	0.147	0.208	0.205
0.357	0.231	0.501	0.197
0.235	0.459	0.308	0.18
0.204	0.148	0.388	0.232
0.168	0.251	0.162	0.181
0.089	0.265	0.425	0.26
0.089	0.172	0.248	0.162
0.143	0.182	0.324	0.231
0.159	0.155	0.305	0.259
0.164	0.217	0.132	0.194
0.21	0.339	0.16	0.208
0.12	0.404	0.32	0.233
0.095	0.175	0.255	0.236
0.189	0.17	0.111	0.214
0.126	0.247	0.223	0.232
0.128	0.097	0.306	0.181
0.094	0.401	0.186	0.235
0.162	0.151	0.295	0.2
0.098	0.28	0.466	0.202
0.117	0.176	0.174	0.153
0.116	0.162	0.148	0.209
0.23	0.149	0.166	0.209
0.228	0.179	0.149	0.225
0.153	0.128	0.112	0.191
0.185	0.207	0.132	0.224
0.132	0.117	0.161	0.203
0.169	0.212	0.144	0.357
0.105	0.175	0.164	0.231
0.119	0.273	0.177	0.203
0.16	0.217	0.533	0.394
0.094	0.391	0.37	0.213
0.139	0.1	0.403	0.237
0.075	0.169	0.184	0.223
0.122	0.202	0.508	0.093
0.094	0.192	0.173	0.228
0.191	0.151	0.205	0.417
0.127	0.156	0.206	0.181
0.157	0.18	0.183	0.257
0.083	0.243	0.191	0.184
0.145	0.324	0.316	0.23
0.112	0.175	0.155	0.264
0.245	0.146	0.164	0.188
0.1	0.171	0.171	0.381
0.105	0.214	0.185	0.174
0.132	0.192	0.38	0.201
0.116	0.156	0.185	0.194
0.096	0.114	0.141	0.158
0.101	0.184	0.18	0.195
0.113	0.361	0.178	0.402
0.26	0.189	0.24	0.168
0.185	0.49	0.13	0.424
0.115	0.129	0.156	0.179
0.134	0.113	0.197	0.178
0.078	0.199	0.23	0.341
0.163	0.3	0.193	0.213
0.124	0.156	0.347	0.134
0.114	0.206	0.202	0.213
0.113	0.42	0.147	0.236
0.115	0.335	0.178	0.218
0.139	0.082	0.177	0.191
0.141	0.123	0.233	0.184
0.053	0.155	0.241	0.241
0.117	0.192	0.192	0.197
0.186	0.119	0.375	0.131
0.119	0.15	0.262	0.194
0.125	0.115	0.248	0.23
0.127	0.446	0.153	0.146
0.126	0.194	0.199	0.238
0.081	0.133	0.298	0.243
0.107	0.118	0.29	0.428
0.107	0.125	0.426	0.194
0.11	0.492	0.379	0.224
0.146	0.238	0.262	0.195
0.127	0.09	0.192	0.452
0.18	0.195	0.195	0.222
0.319	0.16	0.198	0.246
0.08	0.154	0.18	0.175
0.112	0.12	0.152	0.185
0.168	0.101	0.217	0.193
0.114	0.109	0.148	0.15
0.096	0.102	0.173	0.208
0.079	0.209	0.198	0.209
0.097	0.37	0.163	0.171
0.134	0.199	0.134	0.221
0.111	0.11	0.523	0.197
0.169	0.12	0.315	0.125
0.214	0.152	0.211	0.16
0.127	0.124	0.183	0.213
0.128	0.105	0.22	0.246
0.247	0.153	0.185	0.147
0.108	0.182	0.156	0.172
0.101	0.246	0.183	0.207
0.121	0.16	0.214	0.209
0.11	0.094	0.157	0.21
0.132	0.161	0.187	0.192
0.043	0.178	0.273	0.307
0.114	0.153	0.369	0.345
0.118	0.145	0.22	0.231
0.166	0.148	0.215	0.218
0.174	0.385	0.32	0.212
0.124	0.222	0.193	0.143
0.155	0.185	0.207	0.183
0.109	0.07	0.243	0.129
0.131	0.15	0.297	0.254
0.114	0.154	0.202	0.244
0.124	0.137	0.102	0.456
0.095	0.148	0.338	0.227
0.107	0.069	0.156	0.27
0.188	0.175	0.178	0.205
0.123	0.153	0.223	0.197
0.126	0.146	0.147	0.219
0.163	0.19	0.299	0.215
0.117	0.144	0.108	0.199
0.101	0.182	0.238	0.209
0.107	0.312	0.158	0.286
0.094	0.147	0.246	0.194
0.115	0.119	0.163	0.19
0.219	0.345	0.29	0.211
0.114	0.208	0.184	0.254
0.134	0.124	0.119	0.109
0.168	0.131	0.112	0.224
0.099	0.287	0.396	0.197
0.149	0.179	0.219	0.156
0.118	0.307	0.218	0.196
0.121	0.173	0.335	0.168
0.136	0.182	0.266	0.25
0.11	0.107	0.191	0.173
0.099	0.076	0.126	0.193
0.13	0.116	0.105	0.257
0.142	0.118	0.159	0.28
0.136	0.167	0.279	0.179
0.109	0.148	0.151	0.37
0.248	0.13	0.225	0.182
0.212	0.138	0.212	0.14
0.225	0.148	0.253	0.31
0.098	0.164	0.251	0.34
0.185	0.109	0.122	0.26
0.123	0.11	0.153	0.185
0.135	0.161	0.197	0.147
0.105	0.118	0.236	0.186
0.134	0.186	0.214	0.378
0.294	0.122	0.273	0.179
0.071	0.177	0.175	0.234
0.099	0.156	0.254	0.266
0.125	0.1	0.218	0.197
0.081	0.147	0.225	0.211
0.157	0.136	0.196	0.181
0.107	0.172	0.103	0.119
0.09	0.152	0.142	0.2
0.074	0.155	0.18	0.116
0.124	0.118	0.095	0.542
0.219	0.24	0.196	0.281
0.103	0.273	0.176	0.221
0.113	0.507	0.421	0.178
0.106	0.142	0.471	0.169
0.138	0.187	0.192	0.253
0.111	0.186	0.131	0.141
0.153	0.29	0.135	0.202
0.116	0.139	0.154	0.199
0.276	0.1	0.265	0.203
0.113	0.204	0.117	0.456
0.08	0.097	0.133	0.178
0.103	0.142	0.328	0.118
0.298	0.172	0.377	0.182
0.092	0.143	0.185	0.214
0.112	0.133	0.212	0.444
0.101	0.157	0.26	0.248
0.103	0.496	0.074	0.264
0.129	0.139	0.122	0.181
0.107	0.124	0.167	0.231
0.099	0.159	0.184	0.18
0.171	0.111	0.151	0.184
0.072	0.447	0.222	0.23
0.104	0.11	0.133	0.257
0.204	0.174	0.123	0.128
0.255	0.185	0.126	0.294
0.097	0.152	0.223	0.322
0.133	0.185	0.142	0.208
0.161	0.159	0.159	0.298
0.146	0.133	0.323	0.361
0.113	0.139	0.166	0.214
0.131	0.243	0.165	0.152
0.081	0.184	0.185	0.19
0.123	0.173	0.295	0.215
0.126	0.117	0.139	0.204
0.158	0.185	0.298	0.342
0.106	0.305	0.126	0.193
0.133	0.187	0.186	0.193
0.087	0.562	0.284	0.386
0.063	0.315	0.19	0.336
0.145	0.24	0.176	0.203
0.111	0.67	0.317	0.187
0.144	0.128	0.258	0.204
0.077	0.118	0.159	0.239
0.082	0.124	0.206	0.237
0.114	0.072	0.15	0.184
0.19	0.345	0.174	0.155
0.121	0.121	0.417	0.342
0.086	0.139	0.232	0.23
0.137	0.208	0.18	0.175
0.102	0.377	0.16	0.232
0.206	0.1	0.183	0.271
0.125	0.129	0.181	0.183
0.109	0.116	0.407	0.46
0.22	0.208	0.149	0.162
0.114	0.257	0.419	0.153
0.153	0.476	0.291	0.219
0.134	0.181	0.156	0.24
0.092	0.139	0.389	0.348
0.111	0.517	0.25	0.18
0.145	0.215	0.159	0.142
0.08	0.83	0.128	0.381
0.099	0.149	0.191	0.17
0.099	0.523	0.391	0.18
0.074	0.349	0.132	0.127
0.236	0.153	0.17	0.187
0.079	0.172	0.292	0.177
0.243	0.16	0.236	0.099
0.074	0.377	0.188	0.155
0.083	0.157	0.209	0.179
0.067	0.134	0.305	0.168
0.115	0.136	0.196	0.183
0.051	0.402	0.255	0.172
0.044	0.119	0.156	0.114
0.109	0.149	0.217	0.224
0.157	0.335	0.503	0.125
0.104	0.304	0.17	0.183
0.247	0.118	0.178	0.144
0.203	0.49	0.126	0.215
0.128	0.168	0.247	0.33
0.108	0.146	0.117	0.256
0.15	0.118	0.263	0.3
0.147	0.107	0.198	0.191
0.11	0.112	0.298	0.194
0.123	0.127	0.17	0.222
0.144	0.136	0.184	0.237
0.083	0.18	0.132	0.131
0.098	0.122	0.185	0.247
0.07	0.135	0.139	0.195
0.16	0.194	0.17	0.469
0.106	0.096	0.133	0.269
0.097	0.129	0.33	0.257
0.079	0.2	0.306	0.263
0.172	0.165	0.213	0.378
0.119	0.149	0.158	0.189
0.206	0.105	0.177	0.418
0.131	0.142	0.108	0.083
0.13	0.164	0.15	0.182
0.109	0.35	0.189	0.21
0.142	0.212	0.143	0.414
0.226	0.386	0.145	0.395
0.105	0.134	0.158	0.216
0.164	0.198	0.233	0.33
0.094	0.172	0.193	0.205
0.22	0.151	0.124	0.268
0.12	0.189	0.187	0.194
0.142	0.134	0.136	0.42
0.241	0.398	0.183	0.204
0.169	0.162	0.207	0.141
0.128	0.107	0.153	0.216
0.182	0.137	0.228	0.179
0.111	0.147	0.112	0.187
0.104	0.231	0.17	0.225
0.091	0.459	0.194	0.217
0.106	0.148	0.104	0.187
0.13	0.251	0.175	0.375
0.187	0.265	0.222	0.204
0.163	0.172	0.324	0.221
0.191	0.182	0.531	0.195
0.092	0.155	0.348	0.22
0.091	0.217	0.2	0.181
0.148	0.339	0.155	0.211
0.125	0.404	0.182	0.217
0.085	0.175	0.404	0.22
0.161	0.17	0.269	0.202
0.06	0.247	0.173	0.27
0.067	0.097	0.174	0.209
0.103	0.401	0.392	0.209
0.182	0.151	0.143	0.172
0.095	0.28	0.181	0.208
0.146	0.176	0.104	0.259
0.137	0.162	0.148	0.156
0.139	0.149	0.219	0.244
0.19	0.179	0.118	0.175
0.174	0.128	0.146	0.449
0.125	0.207	0.237	0.216
0.166	0.117	0.228	0.44
0.116	0.212	0.191	0.153
0.102	0.175	0.208	0.376
0.265	0.273	0.206	0.172
0.273	0.217	0.162	0.196
0.219	0.391	0.178	0.196
0.098	0.1	0.181	0.186
0.168	0.169	0.303	0.19
0.159	0.202	0.163	0.157
0.122	0.192	0.119	0.466
0.2	0.151	0.154	0.183
0.117	0.156	0.273	0.11
0.215	0.18	0.174	0.225
0.117	0.243	0.41	0.288
0.121	0.324	0.159	0.16
0.11	0.175	0.063	0.199
0.102	0.146	0.188	0.164
0.131	0.171	0.172	0.241
0.161	0.214	0.259	0.187
0.215	0.192	0.207	0.381
0.13	0.156	0.262	0.224
0.216	0.114	0.23	0.18
0.203	0.184	0.182	0.139
0.104	0.361	0.322	0.246
0.093	0.189	0.133	0.167
0.155	0.49	0.151	0.159
0.121	0.129	0.16	0.198
0.074	0.113	0.493	0.282
0.128	0.199	0.362	0.181
0.091	0.3	0.199	0.343
0.124	0.156	0.172	0.207
0.104	0.206	0.369	0.191
0.089	0.42	0.133	0.183
0.118	0.335	0.205	0.222
0.18	0.082	0.153	0.151
0.074	0.123	0.164	0.156
0.088	0.155	0.361	0.209
0.136	0.192	0.125	0.207
0.144	0.119	0.182	0.154
0.12	0.15	0.177	0.198
0.144	0.115	0.149	0.143
0.129	0.446	0.139	0.166
0.066	0.194	0.21	0.193
0.116	0.133	0.365	0.223
0.1	0.118	0.409	0.253
0.132	0.125	0.298	0.273
0.106	0.492	0.24	0.152
0.284	0.238	0.23	0.323
0.207	0.09	0.241	0.204
0.153	0.195	0.203	0.227
0.142	0.16	0.12	0.17
0.151	0.154	0.149	0.227
0.228	0.12	0.152	0.194
0.101	0.101	0.107	0.176
0.242	0.109	0.255	0.182
0.165	0.102	0.184	0.153
0.132	0.209	0.323	0.385
0.192	0.37	0.226	0.252
0.138	0.199	0.47	0.203
0.12	0.11	0.436	0.22
0.188	0.12	0.15	0.227
0.128	0.152	0.407	0.338
0.155	0.124	0.16	0.181
0.311	0.105	0.105	0.196
0.212	0.153	0.208	0.153
0.215	0.182	0.383	0.205
0.115	0.246	0.116	0.178
0.109	0.16	0.163	0.255
0.142	0.094	0.148	0.156
0.197	0.161	0.168	0.152
0.116	0.178	0.153	0.196
0.117	0.153	0.145	0.182
0.198	0.145	0.479	0.264
0.183	0.148	0.137	0.159
0.139	0.385	0.19	0.156
0.126	0.222	0.132	0.2
0.201	0.185	0.144	0.184
0.111	0.07	0.186	0.355
0.071	0.15	0.204	0.159
0.324	0.154	0.231	0.182
0.121	0.137	0.161	0.247
0.253	0.148	0.141	0.299
0.105	0.069	0.183	0.238
0.324	0.175	0.187	0.137
0.18	0.153	0.165	0.42
0.14	0.146	0.17	0.26
0.122	0.19	0.258	0.215
0.229	0.144	0.344	0.275
0.095	0.182	0.149	0.178
0.166	0.312	0.178	0.178
0.127	0.147	0.164	0.173
0.094	0.119	0.17	0.208
0.099	0.345	0.186	0.182
0.122	0.208	0.344	0.221
0.066	0.124	0.169	0.258
0.136	0.131	0.198	0.202
0.069	0.287	0.202	0.282
0.109	0.179	0.219	0.187
0.14	0.307	0.161	0.246
0.159	0.173	0.192	0.197
0.092	0.182	0.123	0.169
0.128	0.107	0.253	0.354
0.297	0.076	0.159	0.198
0.109	0.116	0.209	0.187
0.128	0.118	0.13	0.218
0.108	0.167	0.187	0.215
0.128	0.148	0.162	0.327
0.259	0.13	0.145	0.247
0.128	0.138	0.186	0.2
0.142	0.148	0.172	0.195
0.144	0.164	0.14	0.163
0.102	0.109	0.194	0.151
0.131	0.11	0.13	0.205
0.142	0.161	0.247	0.223
0.183	0.118	0.212	0.167
0.076	0.186	0.194	0.203
0.188	0.122	0.223	0.19
0.143	0.177	0.216	0.18
0.112	0.156	0.143	0.285
0.168	0.1	0.215	0.186
0.148	0.147	0.202	0.25
0.1	0.136	0.205	0.214
0.113	0.172	0.187	0.152
0.105	0.152	0.224	0.26
0.099	0.155	0.142	0.167
0.189	0.118	0.246	0.188
0.114	0.24	0.193	0.128
0.166	0.273	0.177	0.266
0.128	0.507	0.179	0.325
0.126	0.142	0.149	0.177
0.196	0.187	0.156	0.196
0.082	0.186	0.158	0.159
0.222	0.29	0.119	0.182
0.077	0.139	0.104	0.193
0.188	0.1	0.145	0.206
0.117	0.204	0.195	0.273
0.265	0.097	0.162	0.182
0.12	0.142	0.291	0.137
0.099	0.172	0.165	0.163
0.124	0.143	0.174	0.146
0.098	0.133	0.247	0.185
0.106	0.157	0.163	0.188
0.192	0.496	0.159	0.196
0.142	0.139	0.208	0.234
0.073	0.124	0.181	0.574
0.114	0.159	0.199	0.206
0.104	0.111	0.102	0.197
0.122	0.447	0.22	0.154
0.087	0.11	0.234	0.194
0.125	0.174	0.179	0.247
0.12	0.185	0.225	0.315
0.126	0.152	0.247	0.215
0.403	0.185	0.553	0.179
0.165	0.159	0.215	0.222
0.193	0.133	0.187	0.22
0.15	0.139	0.21	0.151
0.09	0.243	0.18	0.18
0.132	0.184	0.125	0.275
0.127	0.173	0.379	0.23
0.118	0.117	0.162	0.216
0.07	0.185	0.245	0.401
0.14	0.305	0.316	0.177
0.177	0.187	0.26	0.162
0.114	0.562	0.23	0.251
0.099	0.315	0.168	0.201
0.093	0.24	0.193	0.208
0.12	0.67	0.225	0.198
0.159	0.128	0.192	0.236
0.087	0.118	0.148	0.162
0.194	0.124	0.194	0.219
0.123	0.072	0.179	0.182
0.109	0.345	0.214	0.167
0.231	0.121	0.395	0.213
0.105	0.139	0.185	0.169
0.093	0.208	0.173	0.161
0.115	0.377	0.187	0.226
0.125	0.1	0.318	0.182
0.087	0.129	0.136	0.24
0.11	0.116	0.182	0.145
0.197	0.208	0.188	0.408
0.265	0.257	0.196	0.206
0.162	0.476	0.282	0.118
0.286	0.181	0.217	0.207
0.143	0.139	0.256	0.173
0.121	0.517	0.215	0.114
0.138	0.215	0.259	0.147
0.161	0.83	0.349	0.179
0.129	0.149	0.167	0.235
0.116	0.523	0.193	0.17
0.214	0.349	0.134	0.182
0.124	0.153	0.157	0.085
0.151	0.172	0.203	0.179
0.126	0.16	0.435	0.159
0.093	0.377	0.173	0.143
0.069	0.196	0.181	0.214
0.111	0.145	0.197	0.158
0.134	0.155	0.416	0.171
0.111	0.116	0.203	0.193
0.131	0.186	0.415	0.173
0.189	0.137	0.164	0.145
0.118	0.197	0.138	0.224
0.091	0.177	0.176	0.254
0.1	0.155	0.153	0.34
0.125	0.154	0.174	0.14
0.243	0.139	0.129	0.218
0.081	0.131	0.213	0.25
0.11	0.159	0.264	0.183
0.114	0.179	0.263	0.168
0.102	0.153	0.185	0.261
0.108	0.099	0.15	0.21
0.063	0.113	0.108	0.339
0.087	0.368	0.167	0.395
0.172	0.141	0.192	0.445
0.079	0.162	0.185	0.457
0.144	0.166	0.119	0.566
0.156	0.134	0.278	0.529
0.09	0.18	0.237	0.272
0.186	0.108	0.199	0.27
0.195	0.123	0.24	0.306
0.146	0.134	0.304	0.593
0.135	0.185	0.18	0.218
0.101	0.336	0.258	0.202
0.2	0.148	0.14	0.312
0.071	0.128	0.206	0.227
0.151	0.157	0.158	0.44
0.101	0.13	0.278	0.256
0.24	0.11	0.175	0.285
0.143	0.108	0.213	0.222
0.072	0.173	0.222	0.45
0.066	0.152	0.278	0.417
0.115	0.164	0.21	0.424
0.155	0.161	0.167	0.298
0.083	0.121	0.203	0.215
0.101	0.107	0.215	0.206
0.101	0.142	0.2	0.14
0.088	0.138	0.187	0.342
0.1	0.15	0.169	0.654
0.096	0.078	0.222	0.194
0.157	0.085	0.161	0.278
0.064	0.168	0.202	0.52
0.063	0.082	0.195	0.18
0.257	0.13	0.105	0.278
0.107	0.176	0.481	0.125
0.12	0.193	0.189	0.208
0.234	0.252	0.206	0.183
0.101	0.164	0.398	0.372
0.089	0.186	0.334	0.17
0.111	0.411	0.344	0.412
0.106	0.132	0.171	0.156
0.085	0.167	0.32	0.901
0.121	0.272	0.279	0.716
0.129	0.182	0.309	0.433
0.107	0.145	0.137	0.168
0.092	0.219	0.171	0.27
0.12	0.163	0.168	0.302
0.14	0.313	0.165	0.43
0.163	0.111	0.1	0.573
0.098	0.161	0.182	0.58
0.083	0.166	0.427	0.17
0.102	0.174	0.17	0.101
0.151	0.139	0.132	0.208
0.142	0.156	0.32	0.112
0.097	0.119	0.298	0.19
0.124	0.206	0.166	0.215
0.1	0.245	0.185	0.329
0.172	0.162	0.224	0.387
0.107	0.131	0.157	0.149
[truncated: 37,903 more rows]

## Sheet: Guassian fit (first component)
a	b	c_1	c_2
0.246198	0.0755305	0.00422514	0.00917743
0.246198	0.0755305	0.00422514	0.00917743
0.246198	0.0825758	0.00422514	0.0136503
0.246198	0.0825758	0.00422514	0.0136503
0.246198	0.0902025	0.00469934	0.0165727
0.246198	0.0902025	0.00469934	0.0165727
0.246198	0.0984511	0.00469934	0.024209
0.246198	0.0984511	0.00469934	0.024209
0.246198	0.107364	0.00522279	0.0265648
0.246198	0.107364	0.00522279	0.0265648
0.246198	0.107364	0.00580015	0.0291279
0.246198	0.107364	0.00580015	0.0291279
0.246198	0.107364	0.00643645	0.0291279
0.246198	0.107364	0.00643645	0.0291279
0.246198	0.116985	0.00713713	0.0319143
0.246198	0.116985	0.00713713	0.0319143
0.246198	0.116985	0.00790809	0.034941
0.246198	0.116985	0.00790809	0.034941
0.276413	0.138543	0.00875568	0.034941
0.276413	0.138543	0.00875568	0.034941
0.276413	0.15058	0.00875568	0.038226
0.276413	0.15058	0.00875568	0.038226
0.276413	0.163525	0.0107087	0.038226
0.276413	0.163525	0.0107087	0.038226
0.276413	0.163525	0.0107087	0.038226
0.276413	0.163525	0.0107087	0.038226
0.276413	0.163525	0.0118295	0.0417883
0.276413	0.163525	0.0118295	0.0417883
0.276413	0.163525	0.0118295	0.0456483
0.276413	0.163525	0.0118295	0.0456483
0.309796	0.177433	0.0118295	0.0456483
0.309796	0.177433	0.0118295	0.0456483
0.309796	0.177433	0.0118295	0.0498273
0.309796	0.177433	0.0118295	0.0498273
0.309796	0.177433	0.0118295	0.0498273
0.309796	0.177433	0.0118295	0.0498273
0.309796	0.192364	0.0130578	0.0498273
0.309796	0.192364	0.0130578	0.0498273
0.309796	0.208376	0.0130578	0.0543481
0.309796	0.208376	0.0130578	0.0543481
0.309796	0.208376	0.0144026	0.0592344
0.309796	0.208376	0.0144026	0.0592344
0.309796	0.225532	0.0144026	0.0592344
0.309796	0.225532	0.0144026	0.0592344
0.309796	0.225532	0.0144026	0.070206
0.309796	0.225532	0.0144026	0.070206
0.309796	0.225532	0.0144026	0.070206
0.309796	0.225532	0.0144026	0.070206
0.346607	0.225532	0.0144026	0.0763457
0.346607	0.225532	0.0144026	0.0763457
0.346607	0.225532	0.0158738	0.0763457
0.346607	0.225532	0.0158738	0.0763457
0.346607	0.243895	0.0158738	0.0829598
0.346607	0.243895	0.0158738	0.0829598
0.346607	0.243895	0.0158738	0.0829598
0.346607	0.243895	0.0158738	0.0829598
0.346607	0.263533	0.0158738	0.0829598
0.346607	0.263533	0.0158738	0.0829598
0.346607	0.263533	0.0158738	0.0829598
0.346607	0.263533	0.0158738	0.0829598
0.346607	0.263533	0.0174821	0.0900793
0.346607	0.263533	0.0174821	0.0900793
0.346607	0.263533	0.0174821	0.0900793
0.346607	0.263533	0.0174821	0.0900793
0.346607	0.284513	0.0174821	0.0900793
0.346607	0.284513	0.0174821	0.0900793
0.346607	0.284513	0.0192387	0.0900793
0.346607	0.284513	0.0192387	0.0900793
0.346607	0.284513	0.0211557	0.0900793
0.346607	0.284513	0.0211557	0.0900793
0.387116	0.284513	0.0211557	0.0977361
0.387116	0.284513	0.0211557	0.0977361
0.387116	0.284513	0.0232462	0.0977361
0.387116	0.284513	0.0232462	0.0977361
0.387116	0.284513	0.0232462	0.0977361
0.387116	0.284513	0.0232462	0.0977361
0.387116	0.284513	0.0255238	0.0977361
0.387116	0.284513	0.0255238	0.0977361
0.387116	0.306906	0.0255238	0.105964
0.387116	0.306906	0.0255238	0.105964
0.387116	0.306906	0.0255238	0.105964
0.387116	0.306906	0.0255238	0.105964
0.387116	0.306906	0.0255238	0.105964
0.387116	0.306906	0.0255238	0.105964
0.387116	0.306906	0.0255238	0.105964
0.387116	0.306906	0.0255238	0.105964
0.387116	0.330784	0.0255238	0.105964
0.387116	0.330784	0.0255238	0.105964
0.387116	0.330784	0.0280034	0.105964
0.387116	0.330784	0.0280034	0.105964
0.387116	0.330784	0.0280034	0.114798
0.387116	0.330784	0.0280034	0.114798
0.387116	0.330784	0.0280034	0.124276
0.387116	0.330784	0.0280034	0.124276
0.387116	0.356221	0.0280034	0.124276
0.387116	0.356221	0.0280034	0.124276
0.387116	0.356221	0.0280034	0.124276
0.387116	0.356221	0.0280034	0.124276
0.431608	0.356221	0.0307005	0.124276
0.431608	0.356221	0.0307005	0.124276
0.431608	0.356221	0.0307005	0.134434
0.431608	0.356221	0.0307005	0.134434
0.431608	0.356221	0.0336318	0.134434
0.431608	0.356221	0.0336318	0.134434
0.431608	0.356221	0.0368151	0.134434
0.431608	0.356221	0.0368151	0.134434
0.431608	0.383292	0.0368151	0.134434
0.431608	0.383292	0.0368151	0.134434
0.431608	0.383292	0.0368151	0.134434
0.431608	0.383292	0.0368151	0.134434
0.431608	0.383292	0.0368151	0.145314
0.431608	0.383292	0.0368151	0.145314
0.431608	0.383292	0.0402692	0.145314
0.431608	0.383292	0.0402692	0.145314
0.431608	0.383292	0.0402692	0.145314
0.431608	0.383292	0.0402692	0.145314
0.431608	0.383292	0.0402692	0.145314
0.431608	0.383292	0.0402692	0.145314
0.431608	0.383292	0.0402692	0.145314
0.431608	0.383292	0.0402692	0.145314
0.431608	0.383292	0.0402692	0.145314
0.431608	0.383292	0.0402692	0.145314
0.431608	0.412075	0.0402692	0.145314
0.431608	0.412075	0.0402692	0.145314
0.431608	0.412075	0.0402692	0.145314
0.431608	0.412075	0.0402692	0.145314
0.480376	0.412075	0.0440139	0.156956
0.480376	0.412075	0.0440139	0.156956
0.480376	0.442648	0.0440139	0.156956
0.480376	0.442648	0.0440139	0.156956
0.480376	0.442648	0.0480703	0.156956
0.480376	0.442648	0.0480703	0.156956
0.480376	0.475091	0.0480703	0.169404
0.480376	0.475091	0.0480703	0.169404
0.480376	0.475091	0.0480703	0.169404
0.480376	0.475091	0.0480703	0.169404
0.480376	0.475091	0.0480703	0.182701
0.480376	0.475091	0.0480703	0.182701
0.480376	0.475091	0.0524608	0.182701
0.480376	0.475091	0.0524608	0.182701
0.480376	0.475091	0.0524608	0.182701
0.480376	0.475091	0.0524608	0.182701
0.480376	0.475091	0.0524608	0.196893
0.480376	0.475091	0.0524608	0.196893
0.480376	0.475091	0.0524608	0.196893
0.480376	0.475091	0.0524608	0.196893
0.480376	0.475091	0.0572089	0.196893
0.480376	0.475091	0.0572089	0.196893
0.480376	0.475091	0.0572089	0.196893
0.480376	0.475091	0.0572089	0.196893
0.480376	0.509484	0.0572089	0.196893
0.480376	0.509484	0.0572089	0.196893
0.480376	0.509484	0.0572089	0.196893
0.480376	0.509484	0.0572089	0.196893
0.480376	0.509484	0.0572089	0.196893
0.480376	0.509484	0.0572089	0.196893
0.480376	0.509484	0.0572089	0.196893
0.480376	0.509484	0.0572089	0.196893
0.480376	0.509484	0.0623394	0.212029
0.480376	0.509484	0.0623394	0.212029
0.480376	0.545909	0.0623394	0.212029
0.480376	0.545909	0.0623394	0.212029
0.480376	0.545909	0.0623394	0.212029
0.480376	0.545909	0.0623394	0.212029
0.480376	0.545909	0.0623394	0.212029
0.480376	0.545909	0.0623394	0.212029
0.480376	0.545909	0.0678785	0.212029
0.480376	0.545909	0.0678785	0.212029
0.480376	0.545909	0.0678785	0.212029
0.480376	0.545909	0.0678785	0.212029
0.533724	0.545909	0.0678785	0.212029
0.533724	0.545909	0.0678785	0.212029
0.533724	0.545909	0.0678785	0.212029
0.533724	0.545909	0.0678785	0.212029
0.533724	0.545909	0.0678785	0.212029
0.533724	0.545909	0.0678785	0.212029
0.533724	0.584448	0.0738536	0.212029
0.533724	0.584448	0.0738536	0.212029
0.533724	0.584448	0.0738536	0.228157
0.533724	0.584448	0.0738536	0.228157
0.533724	0.584448	0.0738536	0.228157
0.533724	0.584448	0.0738536	0.228157
0.533724	0.584448	0.0738536	0.228157
0.533724	0.584448	0.0738536	0.228157
0.533724	0.584448	0.0738536	0.228157
0.533724	0.584448	0.0738536	0.228157
0.533724	0.584448	0.0738536	0.228157
0.533724	0.584448	0.0738536	0.228157
0.533724	0.584448	0.0738536	0.228157
0.533724	0.584448	0.0738536	0.228157
0.533724	0.584448	0.0738536	0.228157
0.533724	0.584448	0.0738536	0.228157
0.533724	0.625182	0.0738536	0.228157
0.533724	0.625182	0.0738536	0.228157
0.533724	0.625182	0.0802939	0.228157
0.533724	0.625182	0.0802939	0.228157
0.533724	0.625182	0.0802939	0.245326
0.533724	0.625182	0.0802939	0.245326
0.533724	0.625182	0.0872295	0.245326
0.533724	0.625182	0.0872295	0.245326
0.533724	0.625182	0.0872295	0.245326
0.533724	0.625182	0.0872295	0.245326
0.533724	0.625182	0.0946923	0.245326
0.533724	0.625182	0.0946923	0.245326
0.533724	0.625182	0.0946923	0.245326
0.533724	0.625182	0.0946923	0.245326
0.533724	0.625182	0.0946923	0.245326
0.533724	0.625182	0.0946923	0.245326
0.591965	0.625182	0.0946923	0.245326
0.591965	0.625182	0.0946923	0.245326
0.591965	0.625182	0.0946923	0.245326
0.591965	0.625182	0.0946923	0.245326
0.591965	0.668196	0.0946923	0.245326
0.591965	0.668196	0.0946923	0.245326
0.591965	0.668196	0.0946923	0.245326
0.591965	0.668196	0.0946923	0.245326
0.591965	0.668196	0.102716	0.26359
0.591965	0.668196	0.102716	0.26359
0.591965	0.668196	0.102716	0.26359
0.591965	0.668196	0.102716	0.26359
0.591965	0.668196	0.102716	0.26359
0.591965	0.668196	0.102716	0.26359
0.591965	0.71357	0.102716	0.26359
0.591965	0.71357	0.102716	0.26359
0.591965	0.71357	0.102716	0.283
0.591965	0.71357	0.102716	0.283
0.591965	0.71357	0.102716	0.283
0.591965	0.71357	0.102716	0.283
0.591965	0.71357	0.111334	0.283
0.591965	0.71357	0.111334	0.283
0.591965	0.71357	0.111334	0.283
0.591965	0.71357	0.111334	0.283
0.591965	0.71357	0.111334	0.303611
0.591965	0.71357	0.111334	0.303611
0.591965	0.71357	0.120585	0.303611
0.591965	0.71357	0.120585	0.303611
0.591965	0.71357	0.120585	0.303611
0.591965	0.71357	0.120585	0.303611
0.591965	0.71357	0.120585	0.303611
0.591965	0.71357	0.120585	0.303611
0.591965	0.71357	0.120585	0.303611
0.591965	0.71357	0.120585	0.303611
0.591965	0.71357	0.120585	0.303611
0.591965	0.71357	0.120585	0.303611
0.655418	0.71357	0.130505	0.303611
0.655418	0.71357	0.130505	0.303611
0.655418	0.761387	0.130505	0.303611
0.655418	0.761387	0.130505	0.303611
0.655418	0.761387	0.130505	0.303611
0.655418	0.761387	0.130505	0.303611
0.655418	0.761387	0.130505	0.303611
0.655418	0.761387	0.130505	0.303611
0.655418	0.761387	0.130505	0.303611
0.655418	0.761387	0.130505	0.303611
0.655418	0.761387	0.130505	0.325479
0.655418	0.761387	0.130505	0.325479
0.655418	0.761387	0.130505	0.325479
0.655418	0.761387	0.130505	0.325479
0.655418	0.761387	0.130505	0.325479
0.655418	0.761387	0.130505	0.325479
0.655418	0.761387	0.130505	0.325479
0.655418	0.761387	0.130505	0.325479
0.655418	0.761387	0.141133	0.325479
0.655418	0.761387	0.141133	0.325479
0.655418	0.811727	0.141133	0.325479
0.655418	0.811727	0.141133	0.325479
0.655418	0.811727	0.141133	0.325479
0.655418	0.811727	0.141133	0.325479
0.655418	0.811727	0.152512	0.325479
0.655418	0.811727	0.152512	0.325479
0.655418	0.811727	0.152512	0.325479
0.655418	0.811727	0.152512	0.325479
0.655418	0.811727	0.152512	0.325479
0.655418	0.811727	0.152512	0.325479
0.655418	0.811727	0.152512	0.325479
0.655418	0.811727	0.152512	0.325479
0.655418	0.811727	0.152512	0.348659
0.655418	0.811727	0.152512	0.348659
0.655418	0.811727	0.152512	0.348659
0.655418	0.811727	0.152512	0.348659
0.655418	0.811727	0.152512	0.348659
0.655418	0.811727	0.152512	0.348659
0.655418	0.811727	0.164683	0.348659
0.655418	0.811727	0.164683	0.348659
0.655418	0.811727	0.164683	0.348659
0.655418	0.811727	0.164683	0.348659
0.655418	0.811727	0.164683	0.348659
0.655418	0.811727	0.164683	0.348659
0.655418	0.86467	0.164683	0.348659
0.655418	0.86467	0.164683	0.348659
0.655418	0.86467	0.177691	0.348659
0.655418	0.86467	0.177691	0.348659
0.655418	0.86467	0.177691	0.348659
0.655418	0.86467	0.177691	0.348659
0.655418	0.86467	0.177691	0.348659
0.655418	0.86467	0.177691	0.348659
0.655418	0.86467	0.177691	0.373209
0.655418	0.86467	0.177691	0.373209
0.655418	0.86467	0.177691	0.373209
0.655418	0.86467	0.177691	0.373209
0.655418	0.86467	0.177691	0.373209
0.655418	0.86467	0.177691	0.373209
0.724411	0.86467	0.177691	0.373209
0.724411	0.86467	0.177691	0.373209
0.724411	0.86467	0.177691	0.373209
0.724411	0.86467	0.177691	0.373209
0.724411	0.86467	0.19158	0.373209
0.724411	0.86467	0.19158	0.373209
0.724411	0.86467	0.19158	0.373209
0.724411	0.86467	0.19158	0.373209
0.724411	0.86467	0.19158	0.373209
0.724411	0.86467	0.19158	0.373209
0.724411	0.86467	0.19158	0.399188
0.724411	0.86467	0.19158	0.399188
0.724411	0.86467	0.19158	0.399188
0.724411	0.86467	0.19158	0.399188
0.724411	0.920294	0.206399	0.399188
0.724411	0.920294	0.206399	0.399188
0.724411	0.920294	0.206399	0.399188
0.724411	0.920294	0.206399	0.399188
0.724411	0.920294	0.206399	0.426654
0.724411	0.920294	0.206399	0.426654
0.724411	0.920294	0.206399	0.426654
0.724411	0.920294	0.206399	0.426654
0.724411	0.920294	0.206399	0.426654
0.724411	0.920294	0.206399	0.426654
0.724411	0.920294	0.206399	0.426654
0.724411	0.920294	0.206399	0.426654
0.724411	0.920294	0.206399	0.426654
0.724411	0.920294	0.206399	0.426654
0.724411	0.920294	0.222195	0.426654
0.724411	0.920294	0.222195	0.426654
0.724411	0.920294	0.222195	0.426654
0.724411	0.920294	0.222195	0.426654
0.724411	0.920294	0.222195	0.426654
0.724411	0.920294	0.222195	0.426654
0.724411	0.920294	0.222195	0.426654
0.724411	0.920294	0.222195	0.426654
0.724411	0.978675	0.222195	0.455667
0.724411	0.978675	0.222195	0.455667
0.724411	0.978675	0.222195	0.455667
0.724411	0.978675	0.222195	0.455667
0.724411	0.978675	0.222195	0.455667
0.724411	0.978675	0.222195	0.455667
0.724411	0.978675	0.222195	0.455667
0.724411	0.978675	0.222195	0.455667
0.724411	0.978675	0.239018	0.455667
0.724411	0.978675	0.239018	0.455667
0.724411	0.978675	0.239018	0.455667
0.724411	0.978675	0.239018	0.455667
0.724411	0.978675	0.239018	0.455667
0.724411	0.978675	0.239018	0.455667
0.724411	0.978675	0.239018	0.455667
0.724411	0.978675	0.239018	0.455667
0.724411	0.978675	0.239018	0.455667
0.724411	0.978675	0.239018	0.455667
0.724411	0.978675	0.239018	0.455667
0.724411	0.978675	0.239018	0.455667
0.724411	1.03989	0.239018	0.455667
0.724411	1.03989	0.239018	0.455667
0.724411	1.03989	0.239018	0.486287
0.724411	1.03989	0.239018	0.486287
0.724411	1.03989	0.239018	0.486287
0.724411	1.03989	0.239018	0.486287
0.724411	1.03989	0.239018	0.486287
0.724411	1.03989	0.239018	0.486287
0.799273	1.03989	0.239018	0.486287
0.799273	1.03989	0.239018	0.486287
0.799273	1.03989	0.256921	0.486287
0.799273	1.03989	0.256921	0.486287
0.799273	1.03989	0.256921	0.486287
0.799273	1.03989	0.256921	0.486287
0.799273	1.03989	0.256921	0.486287
0.799273	1.03989	0.256921	0.486287
0.799273	1.03989	0.256921	0.486287
0.799273	1.03989	0.256921	0.486287
0.799273	1.03989	0.256921	0.486287
0.799273	1.03989	0.256921	0.486287
0.799273	1.104	0.275955	0.486287
0.799273	1.104	0.275955	0.486287
0.799273	1.104	0.275955	0.518574
0.799273	1.104	0.275955	0.518574
0.799273	1.104	0.275955	0.518574
0.799273	1.104	0.275955	0.518574
0.799273	1.104	0.275955	0.518574
0.799273	1.104	0.275955	0.518574
0.799273	1.104	0.275955	0.518574
0.799273	1.104	0.275955	0.518574
0.799273	1.104	0.275955	0.518574
0.799273	1.104	0.275955	0.518574
0.799273	1.104	0.275955	0.518574
0.799273	1.104	0.275955	0.518574
0.799273	1.17109	0.275955	0.518574
0.799273	1.17109	0.275955	0.518574
0.799273	1.17109	0.275955	0.55259
0.799273	1.17109	0.275955	0.55259
0.799273	1.17109	0.296174	0.55259
0.799273	1.17109	0.296174	0.55259
0.799273	1.17109	0.296174	0.55259
0.799273	1.17109	0.296174	0.55259
0.799273	1.17109	0.296174	0.55259
0.799273	1.17109	0.296174	0.55259
0.799273	1.17109	0.296174	0.55259
0.799273	1.17109	0.296174	0.55259
0.799273	1.17109	0.296174	0.55259
0.799273	1.17109	0.296174	0.55259
0.799273	1.17109	0.296174	0.55259
0.799273	1.17109	0.296174	0.55259
0.799273	1.17109	0.296174	0.55259
0.799273	1.17109	0.296174	0.55259
0.799273	1.17109	0.296174	0.55259
0.799273	1.17109	0.296174	0.55259
0.799273	1.17109	0.296174	0.55259
0.799273	1.17109	0.296174	0.55259
0.799273	1.17109	0.296174	0.55259
0.799273	1.17109	0.296174	0.55259
0.799273	1.17109	0.317634	0.55259
0.799273	1.17109	0.317634	0.55259
0.799273	1.17109	0.317634	0.55259
0.799273	1.17109	0.317634	0.55259
0.799273	1.17109	0.317634	0.55259
0.799273	1.17109	0.317634	0.55259
0.799273	1.17109	0.317634	0.55259
0.799273	1.17109	0.317634	0.55259
0.799273	1.24121	0.317634	0.588394
0.799273	1.24121	0.317634	0.588394
0.799273	1.24121	0.317634	0.588394
0.799273	1.24121	0.317634	0.588394
0.799273	1.24121	0.317634	0.588394
0.799273	1.24121	0.317634	0.588394
0.880336	1.24121	0.317634	0.588394
0.880336	1.24121	0.317634	0.588394
0.880336	1.24121	0.317634	0.588394
0.880336	1.24121	0.317634	0.588394
0.880336	1.24121	0.317634	0.588394
0.880336	1.24121	0.317634	0.588394
0.880336	1.24121	0.34039	0.588394
0.880336	1.24121	0.34039	0.588394
0.880336	1.24121	0.34039	0.588394
0.880336	1.24121	0.34039	0.588394
0.880336	1.24121	0.34039	0.588394
0.880336	1.24121	0.34039	0.588394
0.880336	1.24121	0.34039	0.588394
0.880336	1.24121	0.34039	0.588394
0.880336	1.24121	0.34039	0.588394
0.880336	1.24121	0.34039	0.588394
0.880336	1.24121	0.34039	0.626047
0.880336	1.24121	0.34039	0.626047
0.880336	1.24121	0.364499	0.626047
0.880336	1.24121	0.364499	0.626047
0.880336	1.24121	0.364499	0.626047
0.880336	1.24121	0.364499	0.626047
0.880336	1.24121	0.364499	0.626047
0.880336	1.24121	0.364499	0.626047
0.880336	1.24121	0.364499	0.626047
0.880336	1.24121	0.364499	0.626047
0.880336	1.24121	0.364499	0.626047
0.880336	1.24121	0.364499	0.626047
0.880336	1.31442	0.364499	0.626047
0.880336	1.31442	0.364499	0.626047
0.880336	1.31442	0.364499	0.626047
0.880336	1.31442	0.364499	0.626047
0.880336	1.31442	0.364499	0.626047
0.880336	1.31442	0.364499	0.626047
0.880336	1.31442	0.364499	0.626047
0.880336	1.31442	0.364499	0.626047
0.880336	1.31442	0.364499	0.626047
0.880336	1.31442	0.364499	0.626047
0.880336	1.31442	0.390021	0.626047
0.880336	1.31442	0.390021	0.626047
0.880336	1.31442	0.390021	0.626047
0.880336	1.31442	0.390021	0.626047
0.880336	1.31442	0.390021	0.626047
0.880336	1.31442	0.390021	0.626047
0.880336	1.31442	0.390021	0.665609
0.880336	1.31442	0.390021	0.665609
0.880336	1.31442	0.390021	0.665609
0.880336	1.31442	0.390021	0.665609
0.880336	1.31442	0.390021	0.665609
0.880336	1.31442	0.390021	0.665609
0.880336	1.31442	0.390021	0.665609
0.880336	1.31442	0.390021	0.665609
0.967934	1.31442	0.390021	0.665609
0.967934	1.31442	0.390021	0.665609
0.967934	1.31442	0.390021	0.665609
0.967934	1.31442	0.390021	0.665609
0.967934	1.31442	0.390021	0.665609
0.967934	1.31442	0.390021	0.665609
0.967934	1.39079	0.390021	0.665609
0.967934	1.39079	0.390021	0.665609
0.967934	1.39079	0.417013	0.665609
0.967934	1.39079	0.417013	0.665609
0.967934	1.39079	0.417013	0.665609
0.967934	1.39079	0.417013	0.665609
0.967934	1.39079	0.417013	0.665609
0.967934	1.39079	0.417013	0.665609
0.967934	1.39079	0.417013	0.665609
0.967934	1.39079	0.417013	0.665609
0.967934	1.39079	0.417013	0.665609
0.967934	1.39079	0.417013	0.665609
0.967934	1.39079	0.417013	0.665609
0.967934	1.39079	0.417013	0.665609
0.967934	1.39079	0.445535	0.665609
0.967934	1.39079	0.445535	0.665609
0.967934	1.39079	0.445535	0.665609
0.967934	1.39079	0.445535	0.665609
0.967934	1.39079	0.445535	0.707139
0.967934	1.39079	0.445535	0.707139
0.967934	1.39079	0.445535	0.707139
0.967934	1.39079	0.445535	0.707139
0.967934	1.39079	0.445535	0.707139
0.967934	1.39079	0.445535	0.707139
0.967934	1.39079	0.445535	0.707139
0.967934	1.39079	0.445535	0.707139
0.967934	1.39079	0.445535	0.707139
0.967934	1.39079	0.445535	0.707139
0.967934	1.39079	0.445535	0.707139
0.967934	1.39079	0.445535	0.707139
0.967934	1.39079	0.445535	0.707139
0.967934	1.39079	0.445535	0.707139
0.967934	1.39079	0.445535	0.707139
0.967934	1.39079	0.445535	0.707139
0.967934	1.39079	0.445535	0.707139
0.967934	1.39079	0.445535	0.707139
0.967934	1.47037	0.445535	0.707139
0.967934	1.47037	0.445535	0.707139
0.967934	1.47037	0.475646	0.750695
0.967934	1.47037	0.475646	0.750695
0.967934	1.47037	0.475646	0.750695
0.967934	1.47037	0.475646	0.750695
0.967934	1.47037	0.475646	0.750695
0.967934	1.47037	0.475646	0.750695
0.967934	1.47037	0.475646	0.750695
0.967934	1.47037	0.475646	0.750695
0.967934	1.47037	0.475646	0.750695
0.967934	1.47037	0.475646	0.750695
0.967934	1.47037	0.475646	0.750695
0.967934	1.47037	0.475646	0.750695
0.967934	1.47037	0.475646	0.750695
0.967934	1.47037	0.475646	0.750695
0.967934	1.47037	0.475646	0.750695
0.967934	1.47037	0.475646	0.750695
0.967934	1.47037	0.475646	0.750695
0.967934	1.47037	0.475646	0.750695
0.967934	1.47037	0.507407	0.750695
0.967934	1.47037	0.507407	0.750695
0.967934	1.47037	0.507407	0.750695
0.967934	1.47037	0.507407	0.750695
1.0624	1.47037	0.507407	0.796335
1.0624	1.47037	0.507407	0.796335
1.0624	1.47037	0.507407	0.796335
1.0624	1.47037	0.507407	0.796335
1.0624	1.47037	0.507407	0.796335
1.0624	1.47037	0.507407	0.796335
1.0624	1.47037	0.507407	0.796335
1.0624	1.47037	0.507407	0.796335
1.0624	1.47037	0.507407	0.796335
1.0624	1.47037	0.507407	0.796335
1.0624	1.47037	0.507407	0.844115
1.0624	1.47037	0.507407	0.844115
1.0624	1.47037	0.507407	0.844115
1.0624	1.47037	0.507407	0.844115
1.0624	1.47037	0.507407	0.844115
1.0624	1.47037	0.507407	0.844115
1.0624	1.47037	0.540879	0.844115
1.0624	1.47037	0.540879	0.844115
1.0624	1.47037	0.540879	0.844115
1.0624	1.47037	0.540879	0.844115
1.0624	1.47037	0.540879	0.844115
1.0624	1.47037	0.540879	0.844115
1.0624	1.47037	0.540879	0.844115
1.0624	1.47037	0.540879	0.844115
1.0624	1.47037	0.540879	0.844115
1.0624	1.47037	0.540879	0.844115
1.0624	1.47037	0.540879	0.844115
1.0624	1.47037	0.540879	0.844115
1.0624	1.55319	0.540879	0.844115
1.0624	1.55319	0.540879	0.844115
1.0624	1.55319	0.540879	0.844115
1.0624	1.55319	0.540879	0.844115
1.0624	1.55319	0.540879	0.844115
1.0624	1.55319	0.540879	0.844115
1.0624	1.55319	0.540879	0.844115
1.0624	1.55319	0.540879	0.844115
1.0624	1.55319	0.540879	0.844115
1.0624	1.55319	0.540879	0.844115
1.0624	1.55319	0.540879	0.844115
1.0624	1.55319	0.540879	0.844115
1.0624	1.55319	0.576122	0.844115
1.0624	1.55319	0.576122	0.844115
1.0624	1.55319	0.576122	0.844115
1.0624	1.55319	0.576122	0.844115
1.0624	1.55319	0.576122	0.844115
1.0624	1.55319	0.576122	0.844115
1.0624	1.55319	0.576122	0.894089
1.0624	1.55319	0.576122	0.894089
1.0624	1.55319	0.576122	0.894089
1.0624	1.55319	0.576122	0.894089
1.0624	1.55319	0.576122	0.894089
1.0624	1.55319	0.576122	0.894089
1.0624	1.55319	0.576122	0.894089
1.0624	1.55319	0.576122	0.894089
1.16405	1.55319	0.576122	0.894089
1.16405	1.55319	0.576122	0.894089
1.16405	1.55319	0.576122	0.894089
1.16405	1.55319	0.576122	0.894089
1.16405	1.55319	0.576122	0.894089
1.16405	1.55319	0.576122	0.894089
1.16405	1.55319	0.576122	0.894089
1.16405	1.55319	0.576122	0.894089
1.16405	1.55319	0.576122	0.894089
1.16405	1.55319	0.576122	0.894089
1.16405	1.55319	0.613195	0.894089
1.16405	1.55319	0.613195	0.894089
1.16405	1.6393	0.613195	0.894089
1.16405	1.6393	0.613195	0.894089
1.16405	1.6393	0.613195	0.894089
1.16405	1.6393	0.613195	0.894089
1.16405	1.6393	0.613195	0.894089
1.16405	1.6393	0.613195	0.894089
1.16405	1.6393	0.613195	0.894089
1.16405	1.6393	0.613195	0.894089
1.16405	1.6393	0.613195	0.94631
1.16405	1.6393	0.613195	0.94631
1.16405	1.6393	0.613195	0.94631
1.16405	1.6393	0.613195	0.94631
1.16405	1.6393	0.613195	0.94631
1.16405	1.6393	0.613195	0.94631
1.16405	1.6393	0.613195	0.94631
1.16405	1.6393	0.613195	0.94631
1.16405	1.6393	0.613195	0.94631
1.16405	1.6393	0.613195	0.94631
1.16405	1.6393	0.613195	0.94631
1.16405	1.6393	0.613195	0.94631
1.16405	1.6393	0.65216	0.94631
1.16405	1.6393	0.65216	0.94631
1.16405	1.6393	0.65216	0.94631
1.16405	1.6393	0.65216	0.94631
1.16405	1.6393	0.65216	0.94631
1.16405	1.6393	0.65216	0.94631
1.16405	1.6393	0.65216	0.94631
1.16405	1.6393	0.65216	0.94631
1.16405	1.6393	0.65216	1.00083
1.16405	1.6393	0.65216	1.00083
1.16405	1.6393	0.65216	1.00083
1.16405	1.6393	0.65216	1.00083
1.16405	1.72873	0.65216	1.00083
1.16405	1.72873	0.65216	1.00083
1.16405	1.72873	0.65216	1.00083
1.16405	1.72873	0.65216	1.00083
1.16405	1.72873	0.65216	1.00083
1.16405	1.72873	0.65216	1.00083
1.16405	1.72873	0.65216	1.00083
1.16405	1.72873	0.65216	1.00083
1.16405	1.72873	0.65216	1.00083
1.16405	1.72873	0.65216	1.00083
1.16405	1.72873	0.65216	1.00083
1.16405	1.72873	0.65216	1.00083
1.16405	1.72873	0.693074	1.00083
1.16405	1.72873	0.693074	1.00083
1.16405	1.72873	0.693074	1.00083
1.16405	1.72873	0.693074	1.00083
1.16405	1.72873	0.693074	1.00083
1.16405	1.72873	0.693074	1.00083
1.16405	1.72873	0.693074	1.00083
1.16405	1.72873	0.693074	1.00083
1.27321	1.72873	0.693074	1.05769
1.27321	1.72873	0.693074	1.05769
1.27321	1.72873	0.693074	1.05769
1.27321	1.72873	0.693074	1.05769
1.27321	1.72873	0.693074	1.05769
1.27321	1.72873	0.693074	1.05769
1.27321	1.72873	0.693074	1.05769
1.27321	1.72873	0.693074	1.05769
1.27321	1.72873	0.693074	1.05769
1.27321	1.72873	0.693074	1.05769
1.27321	1.72873	0.735996	1.05769
1.27321	1.72873	0.735996	1.05769
1.27321	1.72873	0.735996	1.05769
1.27321	1.72873	0.735996	1.05769
1.27321	1.72873	0.735996	1.05769
1.27321	1.72873	0.735996	1.05769
1.27321	1.72873	0.735996	1.05769
1.27321	1.72873	0.735996	1.05769
1.27321	1.72873	0.735996	1.05769
1.27321	1.72873	0.735996	1.05769
1.27321	1.82152	0.735996	1.05769
1.27321	1.82152	0.735996	1.05769
1.27321	1.82152	0.735996	1.05769
1.27321	1.82152	0.735996	1.05769
1.27321	1.82152	0.735996	1.05769
1.27321	1.82152	0.735996	1.05769
1.27321	1.82152	0.735996	1.05769
1.27321	1.82152	0.735996	1.05769
1.27321	1.82152	0.735996	1.05769
1.27321	1.82152	0.735996	1.05769
1.27321	1.82152	0.735996	1.05769
1.27321	1.82152	0.735996	1.05769
1.27321	1.82152	0.735996	1.05769
1.27321	1.82152	0.735996	1.05769
1.27321	1.82152	0.735996	1.11694
1.27321	1.82152	0.735996	1.11694
1.27321	1.82152	0.735996	1.11694
1.27321	1.82152	0.735996	1.11694
1.27321	1.82152	0.735996	1.11694
1.27321	1.82152	0.735996	1.11694
1.27321	1.82152	0.735996	1.11694
1.27321	1.82152	0.735996	1.11694
1.27321	1.82152	0.735996	1.11694
1.27321	1.82152	0.735996	1.11694
1.27321	1.82152	0.780984	1.11694
1.27321	1.82152	0.780984	1.11694
1.27321	1.82152	0.780984	1.11694
1.27321	1.82152	0.780984	1.11694
1.27321	1.91768	0.780984	1.11694
1.27321	1.91768	0.780984	1.11694
1.27321	1.91768	0.780984	1.11694
1.27321	1.91768	0.780984	1.11694
1.27321	1.91768	0.780984	1.11694
1.27321	1.91768	0.780984	1.11694
1.27321	1.91768	0.780984	1.11694
1.27321	1.91768	0.780984	1.11694
1.27321	1.91768	0.780984	1.17863
1.27321	1.91768	0.780984	1.17863
1.27321	1.91768	0.780984	1.17863
1.27321	1.91768	0.780984	1.17863
1.27321	1.91768	0.780984	1.17863
1.27321	1.91768	0.780984	1.17863
1.27321	1.91768	0.780984	1.17863
1.27321	1.91768	0.780984	1.17863
1.27321	1.91768	0.780984	1.17863
1.27321	1.91768	0.780984	1.17863
1.27321	1.91768	0.828093	1.17863
1.27321	1.91768	0.828093	1.17863
1.27321	1.91768	0.828093	1.17863
1.27321	1.91768	0.828093	1.17863
1.27321	1.91768	0.828093	1.17863
1.27321	1.91768	0.828093	1.17863
1.27321	1.91768	0.828093	1.17863
1.27321	1.91768	0.828093	1.17863
1.27321	1.91768	0.828093	1.17863
1.27321	1.91768	0.828093	1.17863
1.39018	1.91768	0.828093	1.17863
1.39018	1.91768	0.828093	1.17863
1.39018	1.91768	0.828093	1.17863
1.39018	1.91768	0.828093	1.17863
1.39018	1.91768	0.828093	1.17863
1.39018	1.91768	0.828093	1.17863
1.39018	1.91768	0.828093	1.17863
1.39018	1.91768	0.828093	1.17863
1.39018	1.91768	0.828093	1.17863
1.39018	1.91768	0.828093	1.17863
1.39018	1.91768	0.828093	1.17863
1.39018	1.91768	0.828093	1.17863
1.39018	2.01722	0.828093	1.17863
1.39018	2.01722	0.828093	1.17863
1.39018	2.01722	0.828093	1.17863
1.39018	2.01722	0.828093	1.17863
1.39018	2.01722	0.828093	1.17863
1.39018	2.01722	0.828093	1.17863
1.39018	2.01722	0.828093	1.24279
1.39018	2.01722	0.828093	1.24279
1.39018	2.01722	0.828093	1.24279
1.39018	2.01722	0.828093	1.24279
1.39018	2.01722	0.828093	1.24279
1.39018	2.01722	0.828093	1.24279
1.39018	2.01722	0.828093	1.24279
1.39018	2.01722	0.828093	1.24279
1.39018	2.01722	0.828093	1.24279
1.39018	2.01722	0.828093	1.24279
1.39018	2.01722	0.828093	1.24279
1.39018	2.01722	0.828093	1.24279
1.39018	2.01722	0.828093	1.24279
1.39018	2.01722	0.828093	1.24279
1.39018	2.01722	0.828093	1.24279
1.39018	2.01722	0.828093	1.24279
1.39018	2.01722	0.828093	1.24279
1.39018	2.01722	0.828093	1.24279
1.39018	2.01722	0.828093	1.24279
1.39018	2.01722	0.828093	1.24279
1.39018	2.01722	0.828093	1.24279
1.39018	2.01722	0.828093	1.24279
1.39018	2.01722	0.828093	1.24279
1.39018	2.01722	0.828093	1.24279
1.39018	2.12015	0.828093	1.24279
1.39018	2.12015	0.828093	1.24279
1.39018	2.12015	0.828093	1.24279
1.39018	2.12015	0.828093	1.24279
1.39018	2.12015	0.877377	1.24279
1.39018	2.12015	0.877377	1.24279
1.39018	2.12015	0.877377	1.24279
1.39018	2.12015	0.877377	1.24279
1.39018	2.12015	0.877377	1.24279
1.39018	2.12015	0.877377	1.24279
1.39018	2.12015	0.877377	1.24279
1.39018	2.12015	0.877377	1.24279
1.39018	2.12015	0.877377	1.24279
1.39018	2.12015	0.877377	1.24279
1.39018	2.12015	0.877377	1.24279
1.39018	2.12015	0.877377	1.24279
1.39018	2.12015	0.877377	1.24279
1.39018	2.12015	0.877377	1.24279
1.39018	2.12015	0.877377	1.24279
1.39018	2.12015	0.877377	1.24279
1.39018	2.12015	0.877377	1.30945
1.39018	2.12015	0.877377	1.30945
1.39018	2.12015	0.877377	1.30945
1.39018	2.12015	0.877377	1.30945
1.39018	2.12015	0.877377	1.30945
1.39018	2.12015	0.877377	1.30945
1.39018	2.12015	0.877377	1.30945
1.39018	2.12015	0.877377	1.30945
1.39018	2.12015	0.877377	1.30945
1.39018	2.12015	0.877377	1.30945
1.39018	2.12015	0.877377	1.30945
1.39018	2.12015	0.877377	1.30945
1.39018	2.12015	0.877377	1.30945
1.39018	2.12015	0.877377	1.30945
1.39018	2.12015	0.877377	1.30945
1.39018	2.12015	0.877377	1.30945
1.39018	2.22647	0.877377	1.30945
1.39018	2.22647	0.877377	1.30945
1.39018	2.22647	0.877377	1.30945
1.39018	2.22647	0.877377	1.30945
1.51526	2.22647	0.92889	1.30945
1.51526	2.22647	0.92889	1.30945
1.51526	2.22647	0.92889	1.30945
1.51526	2.22647	0.92889	1.30945
1.51526	2.22647	0.92889	1.30945
1.51526	2.22647	0.92889	1.30945
1.51526	2.22647	0.92889	1.30945
1.51526	2.22647	0.92889	1.30945
1.51526	2.22647	0.92889	1.30945
1.51526	2.22647	0.92889	1.30945
1.51526	2.22647	0.92889	1.30945
1.51526	2.22647	0.92889	1.30945
1.51526	2.22647	0.92889	1.30945
1.51526	2.22647	0.92889	1.30945
1.51526	2.22647	0.92889	1.37866
1.51526	2.22647	0.92889	1.37866
1.51526	2.22647	0.92889	1.37866
1.51526	2.22647	0.92889	1.37866
1.51526	2.22647	0.92889	1.37866
1.51526	2.22647	0.92889	1.37866
1.51526	2.22647	0.92889	1.37866
1.51526	2.22647	0.92889	1.37866
1.51526	2.22647	0.92889	1.37866
1.51526	2.22647	0.92889	1.37866
1.51526	2.22647	0.92889	1.37866
1.51526	2.22647	0.92889	1.37866
1.51526	2.22647	0.92889	1.37866
1.51526	2.22647	0.92889	1.37866
1.51526	2.22647	0.92889	1.37866
1.51526	2.22647	0.92889	1.37866
1.51526	2.22647	0.92889	1.37866
1.51526	2.22647	0.92889	1.37866
1.51526	2.22647	0.92889	1.37866
1.51526	2.22647	0.92889	1.37866
1.51526	2.22647	0.92889	1.37866
1.51526	2.22647	0.92889	1.37866
1.51526	2.22647	0.92889	1.37866
1.51526	2.22647	0.92889	1.37866
1.51526	2.22647	0.982682	1.37866
1.51526	2.22647	0.982682	1.37866
1.51526	2.33615	0.982682	1.37866
1.51526	2.33615	0.982682	1.37866
1.51526	2.33615	0.982682	1.37866
1.51526	2.33615	0.982682	1.37866
1.51526	2.33615	0.982682	1.37866
1.51526	2.33615	0.982682	1.37866
1.51526	2.33615	0.982682	1.37866
1.51526	2.33615	0.982682	1.37866
1.51526	2.33615	0.982682	1.37866
1.51526	2.33615	0.982682	1.37866
1.51526	2.33615	0.982682	1.37866
1.51526	2.33615	0.982682	1.37866
1.51526	2.33615	0.982682	1.45043
1.51526	2.33615	0.982682	1.45043
1.51526	2.33615	0.982682	1.45043
1.51526	2.33615	0.982682	1.45043
1.51526	2.33615	0.982682	1.45043
1.51526	2.33615	0.982682	1.45043
1.51526	2.33615	0.982682	1.45043
1.51526	2.33615	0.982682	1.45043
1.51526	2.33615	0.982682	1.45043
1.51526	2.33615	0.982682	1.45043
1.51526	2.33615	0.982682	1.45043
1.51526	2.33615	0.982682	1.45043
1.51526	2.33615	0.982682	1.45043
1.51526	2.33615	0.982682	1.45043
1.51526	2.33615	0.982682	1.45043
1.51526	2.33615	0.982682	1.45043
1.51526	2.33615	0.982682	1.45043
1.51526	2.33615	0.982682	1.45043
1.51526	2.33615	0.982682	1.45043
1.51526	2.33615	0.982682	1.45043
1.51526	2.33615	0.982682	1.45043
1.51526	2.33615	0.982682	1.45043
1.51526	2.33615	1.0388	1.45043
1.51526	2.33615	1.0388	1.45043
1.51526	2.33615	1.0388	1.45043
1.51526	2.33615	1.0388	1.45043
1.51526	2.33615	1.0388	1.45043
1.51526	2.33615	1.0388	1.45043
1.51526	2.33615	1.0388	1.45043
1.51526	2.33615	1.0388	1.45043
1.51526	2.33615	1.0388	1.45043
1.51526	2.33615	1.0388	1.45043
1.51526	2.33615	1.0388	1.45043
1.51526	2.33615	1.0388	1.45043
1.51526	2.33615	1.0388	1.45043
1.51526	2.33615	1.0388	1.45043
1.51526	2.33615	1.0388	1.52479
1.51526	2.33615	1.0388	1.52479
1.51526	2.33615	1.0388	1.52479
1.51526	2.33615	1.0388	1.52479
1.51526	2.44919	1.0388	1.52479
1.51526	2.44919	1.0388	1.52479
1.51526	2.44919	1.0388	1.52479
1.51526	2.44919	1.0388	1.52479
1.64872	2.44919	1.0388	1.52479
1.64872	2.44919	1.0388	1.52479
1.64872	2.44919	1.0388	1.52479
1.64872	2.44919	1.0388	1.52479
1.64872	2.44919	1.0388	1.52479
1.64872	2.44919	1.0388	1.52479
1.64872	2.44919	1.0388	1.52479
1.64872	2.44919	1.0388	1.52479
1.64872	2.44919	1.0388	1.52479
1.64872	2.44919	1.0388	1.52479
1.64872	2.44919	1.09729	1.52479
1.64872	2.44919	1.09729	1.52479
1.64872	2.44919	1.09729	1.52479
1.64872	2.44919	1.09729	1.52479
1.64872	2.44919	1.09729	1.52479
1.64872	2.44919	1.09729	1.52479
1.64872	2.44919	1.09729	1.52479
1.64872	2.44919	1.09729	1.52479
1.64872	2.44919	1.09729	1.52479
1.64872	2.44919	1.09729	1.52479
1.64872	2.44919	1.09729	1.52479
1.64872	2.44919	1.09729	1.52479
1.64872	2.44919	1.09729	1.52479
1.64872	2.44919	1.09729	1.52479
1.64872	2.44919	1.09729	1.60175
1.64872	2.44919	1.09729	1.60175
1.64872	2.44919	1.09729	1.60175
1.64872	2.44919	1.09729	1.60175
1.64872	2.44919	1.09729	1.60175
1.64872	2.44919	1.09729	1.60175
1.64872	2.44919	1.09729	1.60175
1.64872	2.44919	1.09729	1.60175
1.64872	2.44919	1.09729	1.60175
1.64872	2.44919	1.09729	1.60175
1.64872	2.44919	1.09729	1.60175
1.64872	2.44919	1.09729	1.60175
1.64872	2.44919	1.09729	1.60175
1.64872	2.44919	1.09729	1.60175
1.64872	2.44919	1.09729	1.60175
1.64872	2.44919	1.09729	1.60175
1.64872	2.44919	1.09729	1.60175
1.64872	2.44919	1.09729	1.60175
1.64872	2.44919	1.15819	1.60175
1.64872	2.44919	1.15819	1.60175
1.64872	2.44919	1.15819	1.60175
1.64872	2.44919	1.15819	1.60175
1.64872	2.44919	1.15819	1.60175
1.64872	2.44919	1.15819	1.60175
1.64872	2.44919	1.15819	1.60175
1.64872	2.44919	1.15819	1.60175
1.64872	2.56554	1.15819	1.60175
1.64872	2.56554	1.15819	1.60175
1.64872	2.56554	1.15819	1.60175
1.64872	2.56554	1.15819	1.60175
1.64872	2.56554	1.15819	1.60175
1.64872	2.56554	1.15819	1.60175
1.64872	2.56554	1.15819	1.60175
1.64872	2.56554	1.15819	1.60175
1.64872	2.56554	1.15819	1.60175
1.64872	2.56554	1.15819	1.60175
1.64872	2.56554	1.15819	1.68134
1.64872	2.56554	1.15819	1.68134
1.64872	2.56554	1.15819	1.68134
1.64872	2.56554	1.15819	1.68134
1.64872	2.56554	1.15819	1.68134
1.64872	2.56554	1.15819	1.68134
1.64872	2.56554	1.15819	1.68134
1.64872	2.56554	1.15819	1.68134
1.64872	2.56554	1.15819	1.68134
1.64872	2.56554	1.15819	1.68134
1.64872	2.56554	1.15819	1.68134
1.64872	2.56554	1.15819	1.68134
1.64872	2.56554	1.15819	1.68134
1.64872	2.56554	1.15819	1.68134
1.64872	2.56554	1.15819	1.68134
1.64872	2.56554	1.15819	1.68134
1.64872	2.56554	1.15819	1.68134
1.64872	2.56554	1.15819	1.68134
1.64872	2.56554	1.15819	1.68134
1.64872	2.56554	1.15819	1.68134
1.64872	2.56554	1.15819	1.68134
1.64872	2.56554	1.15819	1.68134
1.64872	2.56554	1.15819	1.68134
1.64872	2.56554	1.15819	1.68134
1.64872	2.56554	1.15819	1.68134
1.64872	2.56554	1.15819	1.68134
1.64872	2.56554	1.15819	1.68134
1.64872	2.56554	1.15819	1.68134
1.64872	2.56554	1.22155	1.68134
1.64872	2.56554	1.22155	1.68134
1.64872	2.56554	1.22155	1.68134
1.64872	2.56554	1.22155	1.68134
1.64872	2.56554	1.22155	1.68134
1.64872	2.56554	1.22155	1.68134
1.64872	2.56554	1.22155	1.68134
1.64872	2.56554	1.22155	1.68134
1.79081	2.56554	1.22155	1.68134
1.79081	2.56554	1.22155	1.68134
1.79081	2.56554	1.22155	1.68134
1.79081	2.56554	1.22155	1.68134
1.79081	2.56554	1.22155	1.68134
1.79081	2.56554	1.22155	1.68134
1.79081	2.56554	1.22155	1.68134
1.79081	2.56554	1.22155	1.68134
1.79081	2.68516	1.22155	1.68134
1.79081	2.68516	1.22155	1.68134
1.79081	2.68516	1.22155	1.68134
1.79081	2.68516	1.22155	1.68134
1.79081	2.68516	1.22155	1.68134
1.79081	2.68516	1.22155	1.68134
1.79081	2.68516	1.22155	1.68134
1.79081	2.68516	1.22155	1.68134
1.79081	2.68516	1.22155	1.76355
1.79081	2.68516	1.22155	1.76355
1.79081	2.68516	1.22155	1.76355
1.79081	2.68516	1.22155	1.76355
1.79081	2.68516	1.22155	1.76355
1.79081	2.68516	1.22155	1.76355
1.79081	2.68516	1.22155	1.76355
1.79081	2.68516	1.22155	1.76355
1.79081	2.68516	1.22155	1.76355
1.79081	2.68516	1.22155	1.76355
1.79081	2.68516	1.22155	1.76355
1.79081	2.68516	1.22155	1.76355
1.79081	2.68516	1.22155	1.76355
1.79081	2.68516	1.22155	1.76355
1.79081	2.68516	1.22155	1.76355
1.79081	2.68516	1.22155	1.76355
1.79081	2.68516	1.22155	1.76355
1.79081	2.68516	1.22155	1.76355
1.79081	2.68516	1.22155	1.76355
1.79081	2.68516	1.22155	1.76355
1.79081	2.68516	1.22155	1.76355
1.79081	2.68516	1.22155	1.76355
1.79081	2.68516	1.22155	1.76355
1.79081	2.68516	1.22155	1.76355
1.79081	2.68516	1.22155	1.76355
1.79081	2.68516	1.22155	1.76355
1.79081	2.68516	1.22155	1.76355
1.79081	2.68516	1.22155	1.76355
1.79081	2.68516	1.22155	1.76355
1.79081	2.68516	1.22155	1.76355
1.79081	2.68516	1.22155	1.76355
1.79081	2.68516	1.22155	1.76355
1.79081	2.68516	1.2874	1.76355
1.79081	2.68516	1.2874	1.76355
1.79081	2.68516	1.2874	1.8484
1.79081	2.68516	1.2874	1.8484
1.79081	2.68516	1.2874	1.8484
1.79081	2.68516	1.2874	1.8484
1.79081	2.68516	1.2874	1.8484
1.79081	2.68516	1.2874	1.8484
1.79081	2.80801	1.2874	1.8484
1.79081	2.80801	1.2874	1.8484
1.79081	2.80801	1.2874	1.8484
1.79081	2.80801	1.2874	1.8484
1.79081	2.80801	1.2874	1.8484
1.79081	2.80801	1.2874	1.8484
1.79081	2.80801	1.2874	1.8484
1.79081	2.80801	1.2874	1.8484
1.79081	2.80801	1.2874	1.8484
1.79081	2.80801	1.2874	1.8484
1.79081	2.80801	1.2874	1.8484
1.79081	2.80801	1.2874	1.8484
1.79081	2.80801	1.2874	1.8484
1.79081	2.80801	1.2874	1.8484
1.79081	2.80801	1.2874	1.8484
1.79081	2.80801	1.2874	1.8484
1.79081	2.80801	1.2874	1.8484
1.79081	2.80801	1.2874	1.8484
1.79081	2.80801	1.2874	1.8484
1.79081	2.80801	1.2874	1.8484
1.94176	2.80801	1.2874	1.8484
1.94176	2.80801	1.2874	1.8484
1.94176	2.80801	1.2874	1.8484
1.94176	2.80801	1.2874	1.8484
1.94176	2.80801	1.2874	1.8484
1.94176	2.80801	1.2874	1.8484
1.94176	2.80801	1.2874	1.8484
1.94176	2.80801	1.2874	1.8484
1.94176	2.80801	1.2874	1.8484
1.94176	2.80801	1.2874	1.8484
1.94176	2.80801	1.2874	1.8484
1.94176	2.80801	1.2874	1.8484
1.94176	2.80801	1.35577	1.8484
1.94176	2.80801	1.35577	1.8484
1.94176	2.80801	1.35577	1.8484
1.94176	2.80801	1.35577	1.8484
1.94176	2.80801	1.35577	1.8484
1.94176	2.80801	1.35577	1.8484
1.94176	2.80801	1.35577	1.8484
1.94176	2.80801	1.35577	1.8484
1.94176	2.80801	1.35577	1.8484
1.94176	2.80801	1.35577	1.8484
1.94176	2.93402	1.35577	1.8484
1.94176	2.93402	1.35577	1.8484
1.94176	2.93402	1.35577	1.8484
1.94176	2.93402	1.35577	1.8484
1.94176	2.93402	1.35577	1.8484
1.94176	2.93402	1.35577	1.8484
1.94176	2.93402	1.35577	1.93587
1.94176	2.93402	1.35577	1.93587
1.94176	2.93402	1.35577	1.93587
1.94176	2.93402	1.35577	1.93587
1.94176	2.93402	1.35577	1.93587
1.94176	2.93402	1.35577	1.93587
1.94176	2.93402	1.35577	1.93587
1.94176	2.93402	1.35577	1.93587
1.94176	2.93402	1.35577	1.93587
1.94176	2.93402	1.35577	1.93587
1.94176	2.93402	1.35577	1.93587
1.94176	2.93402	1.35577	1.93587
1.94176	2.93402	1.35577	1.93587
1.94176	2.93402	1.35577	1.93587
1.94176	2.93402	1.35577	1.93587
1.94176	2.93402	1.35577	1.93587
1.94176	2.93402	1.35577	1.93587
1.94176	2.93402	1.35577	1.93587
1.94176	2.93402	1.35577	1.93587
1.94176	2.93402	1.35577	1.93587
1.94176	2.93402	1.35577	1.93587
1.94176	2.93402	1.35577	1.93587
1.94176	2.93402	1.35577	1.93587
1.94176	2.93402	1.35577	1.93587
1.94176	2.93402	1.35577	1.93587
1.94176	2.93402	1.35577	1.93587
1.94176	2.93402	1.35577	1.93587
1.94176	2.93402	1.35577	1.93587
1.94176	2.93402	1.35577	1.93587
1.94176	2.93402	1.35577	1.93587
1.94176	2.93402	1.35577	1.93587
1.94176	2.93402	1.35577	1.93587
1.94176	2.93402	1.42668	1.93587
1.94176	2.93402	1.42668	1.93587
1.94176	2.93402	1.42668	1.93587
1.94176	2.93402	1.42668	1.93587
1.94176	3.06311	1.42668	1.93587
1.94176	3.06311	1.42668	1.93587
1.94176	3.06311	1.42668	1.93587
1.94176	3.06311	1.42668	1.93587
1.94176	3.06311	1.42668	1.93587
1.94176	3.06311	1.42668	1.93587
1.94176	3.06311	1.42668	2.02595
1.94176	3.06311	1.42668	2.02595
1.94176	3.06311	1.42668	2.02595
1.94176	3.06311	1.42668	2.02595
1.94176	3.06311	1.42668	2.02595
1.94176	3.06311	1.42668	2.02595
1.94176	3.06311	1.42668	2.02595
1.94176	3.06311	1.42668	2.02595
1.94176	3.06311	1.42668	2.02595
1.94176	3.06311	1.42668	2.02595
1.94176	3.06311	1.42668	2.02595
1.94176	3.06311	1.42668	2.02595
1.94176	3.06311	1.42668	2.02595
1.94176	3.06311	1.42668	2.02595
1.94176	3.06311	1.42668	2.02595
1.94176	3.06311	1.42668	2.02595
1.94176	3.06311	1.42668	2.02595
1.94176	3.06311	1.42668	2.02595
1.94176	3.06311	1.42668	2.02595
1.94176	3.06311	1.42668	2.02595
1.94176	3.06311	1.42668	2.02595
1.94176	3.06311	1.42668	2.02595
1.94176	3.06311	1.42668	2.02595
1.94176	3.06311	1.42668	2.02595
1.94176	3.06311	1.42668	2.02595
1.94176	3.06311	1.42668	2.02595
1.94176	3.06311	1.42668	2.02595
1.94176	3.06311	1.42668	2.02595
1.94176	3.06311	1.42668	2.02595
1.94176	3.06311	1.42668	2.02595
1.94176	3.06311	1.42668	2.02595
1.94176	3.06311	1.42668	2.02595
1.94176	3.06311	1.42668	2.02595
1.94176	3.06311	1.42668	2.02595
1.94176	3.06311	1.42668	2.02595
1.94176	3.06311	1.42668	2.02595
1.94176	3.06311	1.42668	2.02595
1.94176	3.06311	1.42668	2.02595
1.94176	3.06311	1.42668	2.02595
1.94176	3.06311	1.42668	2.02595
1.94176	3.06311	1.42668	2.02595
1.94176	3.06311	1.42668	2.02595
1.94176	3.06311	1.42668	2.02595
1.94176	3.06311	1.42668	2.02595
1.94176	3.06311	1.42668	2.02595
1.94176	3.06311	1.42668	2.02595
1.94176	3.06311	1.42668	2.02595
1.94176	3.06311	1.42668	2.02595
1.94176	3.06311	1.42668	2.02595
1.94176	3.06311	1.42668	2.02595
1.94176	3.06311	1.42668	2.02595
1.94176	3.06311	1.42668	2.02595
2.10177	3.06311	1.42668	2.02595
2.10177	3.06311	1.42668	2.02595
2.10177	3.06311	1.42668	2.02595
2.10177	3.06311	1.42668	2.02595
2.10177	3.06311	1.42668	2.02595
2.10177	3.06311	1.42668	2.02595
2.10177	3.06311	1.42668	2.02595
2.10177	3.06311	1.42668	2.02595
2.10177	3.19521	1.42668	2.02595
2.10177	3.19521	1.42668	2.02595
2.10177	3.19521	1.42668	2.02595
2.10177	3.19521	1.42668	2.02595
2.10177	3.19521	1.42668	2.11863
2.10177	3.19521	1.42668	2.11863
2.10177	3.19521	1.50017	2.11863
2.10177	3.19521	1.50017	2.11863
2.10177	3.19521	1.50017	2.11863
2.10177	3.19521	1.50017	2.11863
2.10177	3.19521	1.50017	2.11863
2.10177	3.19521	1.50017	2.11863
2.10177	3.19521	1.50017	2.11863
2.10177	3.19521	1.50017	2.11863
2.10177	3.19521	1.50017	2.11863
2.10177	3.19521	1.50017	2.11863
2.10177	3.19521	1.50017	2.11863
2.10177	3.19521	1.50017	2.11863
2.10177	3.19521	1.50017	2.11863
2.10177	3.19521	1.50017	2.11863
2.10177	3.19521	1.50017	2.11863
2.10177	3.19521	1.50017	2.11863
2.10177	3.19521	1.50017	2.11863
2.10177	3.19521	1.50017	2.11863
2.10177	3.19521	1.50017	2.11863
2.10177	3.19521	1.50017	2.11863
2.10177	3.19521	1.50017	2.11863
2.10177	3.19521	1.50017	2.11863
2.10177	3.19521	1.50017	2.11863
2.10177	3.19521	1.50017	2.11863
2.10177	3.19521	1.50017	2.11863
2.10177	3.19521	1.50017	2.11863
2.10177	3.19521	1.50017	2.11863
2.10177	3.19521	1.50017	2.11863
2.10177	3.19521	1.50017	2.11863
2.10177	3.19521	1.50017	2.11863
2.10177	3.19521	1.50017	2.11863
2.10177	3.19521	1.50017	2.11863
2.10177	3.19521	1.50017	2.11863
2.10177	3.19521	1.50017	2.11863
2.10177	3.19521	1.50017	2.11863
2.10177	3.19521	1.50017	2.11863
2.10177	3.19521	1.50017	2.11863
2.10177	3.19521	1.50017	2.11863
2.10177	3.19521	1.50017	2.11863
2.10177	3.19521	1.50017	2.11863
2.10177	3.19521	1.50017	2.11863
2.10177	3.19521	1.50017	2.11863
2.10177	3.19521	1.50017	2.11863
2.10177	3.19521	1.50017	2.11863
2.10177	3.19521	1.50017	2.11863
2.10177	3.19521	1.50017	2.11863
2.10177	3.19521	1.50017	2.11863
2.10177	3.19521	1.50017	2.11863
2.10177	3.3302	1.50017	2.11863
2.10177	3.3302	1.50017	2.11863
2.10177	3.3302	1.57624	2.11863
2.10177	3.3302	1.57624	2.11863
2.10177	3.3302	1.57624	2.11863
2.10177	3.3302	1.57624	2.11863
2.10177	3.3302	1.57624	2.11863
2.10177	3.3302	1.57624	2.11863
2.10177	3.3302	1.57624	2.21389
2.10177	3.3302	1.57624	2.21389
2.10177	3.3302	1.57624	2.21389
2.10177	3.3302	1.57624	2.21389
2.10177	3.3302	1.57624	2.21389
2.10177	3.3302	1.57624	2.21389
2.10177	3.3302	1.57624	2.21389
2.10177	3.3302	1.57624	2.21389
2.10177	3.3302	1.57624	2.21389
2.10177	3.3302	1.57624	2.21389
2.10177	3.3302	1.57624	2.21389
2.10177	3.3302	1.57624	2.21389
2.10177	3.3302	1.57624	2.21389
2.10177	3.3302	1.57624	2.21389
2.10177	3.3302	1.57624	2.21389
2.10177	3.3302	1.57624	2.21389
2.10177	3.3302	1.57624	2.21389
2.10177	3.3302	1.57624	2.21389
2.10177	3.3302	1.57624	2.21389
2.10177	3.3302	1.57624	2.21389
2.10177	3.3302	1.57624	2.21389
2.10177	3.3302	1.57624	2.21389
2.10177	3.3302	1.57624	2.21389
2.10177	3.3302	1.57624	2.21389
2.10177	3.3302	1.57624	2.21389
2.10177	3.3302	1.57624	2.21389
2.10177	3.3302	1.57624	2.21389
2.10177	3.3302	1.57624	2.21389
2.10177	3.3302	1.57624	2.21389
2.10177	3.3302	1.57624	2.21389
2.10177	3.3302	1.57624	2.21389
2.10177	3.3302	1.57624	2.21389
2.10177	3.3302	1.57624	2.21389
2.10177	3.3302	1.57624	2.21389
2.10177	3.3302	1.57624	2.21389
2.10177	3.3302	1.57624	2.21389
2.10177	3.3302	1.57624	2.21389
2.10177	3.3302	1.57624	2.21389
2.10177	3.3302	1.57624	2.21389
2.10177	3.3302	1.57624	2.21389
2.27101	3.3302	1.57624	2.31169
2.27101	3.3302	1.57624	2.31169
2.27101	3.3302	1.57624	2.31169
2.27101	3.3302	1.57624	2.31169
2.27101	3.3302	1.57624	2.31169
2.27101	3.3302	1.57624	2.31169
2.27101	3.46799	1.57624	2.31169
2.27101	3.46799	1.57624	2.31169
2.27101	3.46799	1.57624	2.31169
2.27101	3.46799	1.57624	2.31169
2.27101	3.46799	1.57624	2.31169
2.27101	3.46799	1.57624	2.31169
2.27101	3.46799	1.57624	2.31169
2.27101	3.46799	1.57624	2.31169
2.27101	3.46799	1.57624	2.31169
2.27101	3.46799	1.57624	2.31169
2.27101	3.46799	1.57624	2.31169
2.27101	3.46799	1.57624	2.31169
2.27101	3.46799	1.65492	2.31169
2.27101	3.46799	1.65492	2.31169
2.27101	3.46799	1.65492	2.31169
2.27101	3.46799	1.65492	2.31169
2.27101	3.46799	1.65492	2.31169
2.27101	3.46799	1.65492	2.31169
2.27101	3.46799	1.65492	2.31169
2.27101	3.46799	1.65492	2.31169
2.27101	3.46799	1.65492	2.31169
2.27101	3.46799	1.65492	2.31169
2.27101	3.46799	1.65492	2.31169
2.27101	3.46799	1.65492	2.31169
2.27101	3.46799	1.65492	2.31169
2.27101	3.46799	1.65492	2.31169
2.27101	3.46799	1.65492	2.31169
2.27101	3.46799	1.65492	2.31169
2.27101	3.46799	1.65492	2.31169
2.27101	3.46799	1.65492	2.31169
2.27101	3.46799	1.65492	2.31169
2.27101	3.46799	1.65492	2.31169
2.27101	3.46799	1.65492	2.31169
2.27101	3.46799	1.65492	2.31169
2.27101	3.46799	1.65492	2.31169
2.27101	3.46799	1.65492	2.31169
2.27101	3.46799	1.65492	2.31169
2.27101	3.46799	1.65492	2.31169
2.27101	3.46799	1.65492	2.412
2.27101	3.46799	1.65492	2.412
2.27101	3.46799	1.65492	2.412
2.27101	3.46799	1.65492	2.412
2.27101	3.46799	1.65492	2.412
2.27101	3.46799	1.65492	2.412
2.27101	3.46799	1.65492	2.412
2.27101	3.46799	1.65492	2.412
2.27101	3.46799	1.65492	2.412
2.27101	3.46799	1.65492	2.412
2.27101	3.46799	1.65492	2.412
2.27101	3.46799	1.65492	2.412
2.27101	3.46799	1.65492	2.412
2.27101	3.46799	1.65492	2.412
2.27101	3.46799	1.65492	2.412
2.27101	3.46799	1.65492	2.412
2.27101	3.46799	1.65492	2.412
2.27101	3.46799	1.65492	2.412
2.27101	3.46799	1.65492	2.412
2.27101	3.46799	1.65492	2.412
2.27101	3.46799	1.65492	2.412
2.27101	3.46799	1.65492	2.412
2.27101	3.46799	1.65492	2.412
2.27101	3.46799	1.65492	2.412
2.27101	3.46799	1.65492	2.412
2.27101	3.46799	1.65492	2.412
2.27101	3.60845	1.65492	2.412
2.27101	3.60845	1.65492	2.412
2.27101	3.60845	1.65492	2.412
2.27101	3.60845	1.65492	2.412
2.27101	3.60845	1.65492	2.412
2.27101	3.60845	1.65492	2.412
2.27101	3.60845	1.65492	2.412
2.27101	3.60845	1.65492	2.412
2.27101	3.60845	1.65492	2.412
2.27101	3.60845	1.65492	2.412
2.27101	3.60845	1.65492	2.412
2.27101	3.60845	1.65492	2.412
2.27101	3.60845	1.65492	2.412
2.27101	3.60845	1.65492	2.412
2.27101	3.60845	1.65492	2.412
2.27101	3.60845	1.65492	2.412
2.27101	3.60845	1.65492	2.412
2.27101	3.60845	1.65492	2.412
2.27101	3.60845	1.65492	2.412
2.27101	3.60845	1.65492	2.412
2.27101	3.60845	1.65492	2.51476
2.27101	3.60845	1.65492	2.51476
2.27101	3.60845	1.65492	2.51476
2.27101	3.60845	1.65492	2.51476
2.27101	3.60845	1.65492	2.51476
2.27101	3.60845	1.65492	2.51476
2.27101	3.60845	1.65492	2.51476
2.27101	3.60845	1.65492	2.51476
2.27101	3.60845	1.65492	2.51476
2.27101	3.60845	1.65492	2.51476
2.27101	3.60845	1.65492	2.51476
2.27101	3.60845	1.65492	2.51476
2.27101	3.60845	1.65492	2.51476
2.27101	3.60845	1.65492	2.51476
2.27101	3.60845	1.7362	2.51476
2.27101	3.60845	1.7362	2.51476
2.27101	3.60845	1.7362	2.51476
2.27101	3.60845	1.7362	2.51476
2.27101	3.60845	1.7362	2.51476
2.27101	3.60845	1.7362	2.51476
2.27101	3.60845	1.7362	2.51476
2.27101	3.60845	1.7362	2.51476
2.44961	3.60845	1.7362	2.51476
2.44961	3.60845	1.7362	2.51476
2.44961	3.60845	1.7362	2.51476
2.44961	3.60845	1.7362	2.51476
2.44961	3.60845	1.7362	2.51476
2.44961	3.60845	1.7362	2.51476
2.44961	3.60845	1.7362	2.51476
2.44961	3.60845	1.7362	2.51476
2.44961	3.60845	1.7362	2.51476
2.44961	3.60845	1.7362	2.51476
2.44961	3.75145	1.7362	2.51476
2.44961	3.75145	1.7362	2.51476
2.44961	3.75145	1.7362	2.51476
2.44961	3.75145	1.7362	2.51476
2.44961	3.75145	1.7362	2.51476
2.44961	3.75145	1.7362	2.51476
2.44961	3.75145	1.7362	2.51476
2.44961	3.75145	1.7362	2.51476
2.44961	3.75145	1.7362	2.51476
2.44961	3.75145	1.7362	2.51476
2.44961	3.75145	1.7362	2.51476
2.44961	3.75145	1.7362	2.51476
2.44961	3.75145	1.7362	2.51476
2.44961	3.75145	1.7362	2.51476
2.44961	3.75145	1.7362	2.51476
2.44961	3.75145	1.7362	2.51476
2.44961	3.75145	1.7362	2.51476
2.44961	3.75145	1.7362	2.51476
2.44961	3.75145	1.7362	2.51476
2.44961	3.75145	1.7362	2.51476
2.44961	3.75145	1.7362	2.61994
2.44961	3.75145	1.7362	2.61994
2.44961	3.75145	1.7362	2.61994
2.44961	3.75145	1.7362	2.61994
2.44961	3.75145	1.7362	2.61994
2.44961	3.75145	1.7362	2.61994
2.44961	3.75145	1.7362	2.61994
2.44961	3.75145	1.7362	2.61994
2.44961	3.75145	1.7362	2.61994
2.44961	3.75145	1.7362	2.61994
2.44961	3.75145	1.7362	2.61994
2.44961	3.75145	1.7362	2.61994
2.44961	3.75145	1.7362	2.61994
2.44961	3.75145	1.7362	2.61994
2.44961	3.75145	1.7362	2.61994
2.44961	3.75145	1.7362	2.61994
2.44961	3.75145	1.7362	2.61994
2.44961	3.75145	1.7362	2.61994
2.44961	3.75145	1.7362	2.61994
2.44961	3.75145	1.7362	2.61994
2.44961	3.75145	1.7362	2.61994
2.44961	3.75145	1.7362	2.61994
2.44961	3.75145	1.7362	2.61994
2.44961	3.75145	1.7362	2.61994
2.44961	3.75145	1.7362	2.61994
2.44961	3.75145	1.7362	2.61994
2.44961	3.75145	1.7362	2.61994
2.44961	3.75145	1.7362	2.61994
2.44961	3.75145	1.7362	2.61994
2.44961	3.75145	1.7362	2.61994
2.44961	3.75145	1.7362	2.61994
2.44961	3.75145	1.7362	2.61994
2.44961	3.75145	1.7362	2.61994
2.44961	3.75145	1.7362	2.61994
2.44961	3.75145	1.7362	2.61994
2.44961	3.75145	1.7362	2.61994
2.44961	3.75145	1.7362	2.61994
2.44961	3.75145	1.7362	2.61994
2.44961	3.75145	1.7362	2.61994
2.44961	3.75145	1.7362	2.61994
2.44961	3.75145	1.7362	2.61994
2.44961	3.75145	1.7362	2.61994
2.44961	3.75145	1.7362	2.61994
2.44961	3.75145	1.7362	2.61994
2.44961	3.75145	1.7362	2.61994
2.44961	3.75145	1.7362	2.61994
2.44961	3.75145	1.7362	2.61994
2.44961	3.75145	1.7362	2.61994
2.44961	3.75145	1.7362	2.61994
2.44961	3.75145	1.7362	2.61994
2.44961	3.75145	1.7362	2.61994
2.44961	3.75145	1.7362	2.61994
2.44961	3.75145	1.7362	2.61994
2.44961	3.75145	1.7362	2.61994
2.44961	3.75145	1.8201	2.72746
2.44961	3.75145	1.8201	2.72746
2.44961	3.75145	1.8201	2.72746
2.44961	3.75145	1.8201	2.72746
2.44961	3.75145	1.8201	2.72746
2.44961	3.75145	1.8201	2.72746
2.44961	3.75145	1.8201	2.72746
2.44961	3.75145	1.8201	2.72746
2.44961	3.75145	1.8201	2.72746
2.44961	3.75145	1.8201	2.72746
2.44961	3.75145	1.8201	2.72746
2.44961	3.75145	1.8201	2.72746
2.44961	3.89686	1.8201	2.72746
2.44961	3.89686	1.8201	2.72746
2.44961	3.89686	1.8201	2.72746
2.44961	3.89686	1.8201	2.72746
2.44961	3.89686	1.8201	2.72746
2.44961	3.89686	1.8201	2.72746
2.44961	3.89686	1.8201	2.72746
2.44961	3.89686	1.8201	2.72746
2.44961	3.89686	1.8201	2.72746
2.44961	3.89686	1.8201	2.72746
2.44961	3.89686	1.8201	2.72746
2.44961	3.89686	1.8201	2.72746
2.44961	3.89686	1.8201	2.72746
2.44961	3.89686	1.8201	2.72746
2.44961	3.89686	1.8201	2.72746
2.44961	3.89686	1.8201	2.72746
2.44961	3.89686	1.8201	2.72746
2.44961	3.89686	1.8201	2.72746
2.63766	3.89686	1.8201	2.72746
2.63766	3.89686	1.8201	2.72746
2.63766	3.89686	1.8201	2.72746
2.63766	3.89686	1.8201	2.72746
2.63766	3.89686	1.8201	2.72746
2.63766	3.89686	1.8201	2.72746
2.63766	3.89686	1.8201	2.72746
2.63766	3.89686	1.8201	2.72746
2.63766	3.89686	1.8201	2.72746
2.63766	3.89686	1.8201	2.72746
2.63766	3.89686	1.8201	2.72746
2.63766	3.89686	1.8201	2.72746
2.63766	3.89686	1.8201	2.72746
2.63766	3.89686	1.8201	2.72746
2.63766	3.89686	1.8201	2.72746
2.63766	3.89686	1.8201	2.72746
2.63766	3.89686	1.8201	2.72746
2.63766	3.89686	1.8201	2.72746
2.63766	3.89686	1.8201	2.72746
2.63766	3.89686	1.8201	2.72746
2.63766	3.89686	1.8201	2.72746
2.63766	3.89686	1.8201	2.72746
2.63766	3.89686	1.8201	2.72746
2.63766	3.89686	1.8201	2.72746
2.63766	3.89686	1.8201	2.72746
2.63766	3.89686	1.8201	2.72746
2.63766	3.89686	1.8201	2.72746
2.63766	3.89686	1.8201	2.72746
2.63766	3.89686	1.8201	2.72746
2.63766	3.89686	1.8201	2.72746
2.63766	3.89686	1.8201	2.72746
2.63766	3.89686	1.8201	2.72746
2.63766	3.89686	1.8201	2.72746
2.63766	3.89686	1.8201	2.72746
2.63766	3.89686	1.8201	2.72746
2.63766	3.89686	1.8201	2.72746
2.63766	3.89686	1.8201	2.72746
2.63766	3.89686	1.8201	2.72746
2.63766	3.89686	1.9066	2.72746
2.63766	3.89686	1.9066	2.72746
2.63766	3.89686	1.9066	2.72746
2.63766	3.89686	1.9066	2.72746
2.63766	3.89686	1.9066	2.72746
2.63766	3.89686	1.9066	2.72746
2.63766	3.89686	1.9066	2.72746
2.63766	3.89686	1.9066	2.72746
2.63766	3.89686	1.9066	2.72746
2.63766	3.89686	1.9066	2.72746
2.63766	3.89686	1.9066	2.72746
2.63766	3.89686	1.9066	2.72746
2.63766	3.89686	1.9066	2.72746
2.63766	3.89686	1.9066	2.72746
2.63766	4.0445	1.9066	2.72746
2.63766	4.0445	1.9066	2.72746
2.63766	4.0445	1.9066	2.72746
2.63766	4.0445	1.9066	2.72746
2.63766	4.0445	1.9066	2.83726
2.63766	4.0445	1.9066	2.83726
2.63766	4.0445	1.9066	2.83726
2.63766	4.0445	1.9066	2.83726
2.63766	4.0445	1.9066	2.83726
2.63766	4.0445	1.9066	2.83726
2.63766	4.0445	1.9066	2.83726
2.63766	4.0445	1.9066	2.83726
2.63766	4.0445	1.9066	2.83726
2.63766	4.0445	1.9066	2.83726
2.63766	4.0445	1.9066	2.83726
2.63766	4.0445	1.9066	2.83726
2.63766	4.0445	1.9066	2.83726
2.63766	4.0445	1.9066	2.83726
2.63766	4.0445	1.9066	2.83726
2.63766	4.0445	1.9066	2.83726
2.63766	4.0445	1.9066	2.83726
2.63766	4.0445	1.9066	2.83726
2.63766	4.0445	1.9066	2.83726
2.63766	4.0445	1.9066	2.83726
2.63766	4.0445	1.9066	2.83726
2.63766	4.0445	1.9066	2.83726
2.63766	4.0445	1.9066	2.83726
2.63766	4.0445	1.9066	2.83726
2.63766	4.0445	1.9066	2.83726
2.63766	4.0445	1.9066	2.83726
2.63766	4.0445	1.9066	2.83726
2.63766	4.0445	1.9066	2.83726
2.63766	4.0445	1.9957	2.83726
2.63766	4.0445	1.9957	2.83726
2.63766	4.0445	1.9957	2.83726
2.63766	4.0445	1.9957	2.83726
2.63766	4.0445	1.9957	2.83726
2.63766	4.0445	1.9957	2.83726
2.63766	4.0445	1.9957	2.83726
2.63766	4.0445	1.9957	2.83726
2.63766	4.0445	1.9957	2.83726
2.63766	4.0445	1.9957	2.83726
2.63766	4.0445	1.9957	2.83726
2.63766	4.0445	1.9957	2.83726
2.63766	4.0445	1.9957	2.83726
2.63766	4.0445	1.9957	2.83726
2.63766	4.0445	1.9957	2.83726
2.63766	4.0445	1.9957	2.83726
2.63766	4.0445	1.9957	2.83726
2.63766	4.0445	1.9957	2.83726
2.63766	4.0445	1.9957	2.83726
2.63766	4.0445	1.9957	2.83726
2.63766	4.0445	1.9957	2.83726
2.63766	4.0445	1.9957	2.83726
2.63766	4.0445	1.9957	2.83726
2.63766	4.0445	1.9957	2.83726
2.83519	4.0445	1.9957	2.83726
2.83519	4.0445	1.9957	2.83726
2.83519	4.0445	1.9957	2.83726
2.83519	4.0445	1.9957	2.83726
2.83519	4.19422	1.9957	2.83726
2.83519	4.19422	1.9957	2.83726
2.83519	4.19422	1.9957	2.83726
2.83519	4.19422	1.9957	2.83726
2.83519	4.19422	1.9957	2.83726
2.83519	4.19422	1.9957	2.83726
2.83519	4.19422	1.9957	2.83726
2.83519	4.19422	1.9957	2.83726
2.83519	4.19422	1.9957	2.83726
2.83519	4.19422	1.9957	2.83726
2.83519	4.19422	1.9957	2.83726
2.83519	4.19422	1.9957	2.83726
2.83519	4.19422	1.9957	2.94926
2.83519	4.19422	1.9957	2.94926
2.83519	4.19422	1.9957	2.94926
2.83519	4.19422	1.9957	2.94926
2.83519	4.19422	1.9957	2.94926
2.83519	4.19422	1.9957	2.94926
2.83519	4.19422	1.9957	2.94926
2.83519	4.19422	1.9957	2.94926
2.83519	4.19422	1.9957	2.94926
2.83519	4.19422	1.9957	2.94926
2.83519	4.19422	1.9957	2.94926
2.83519	4.19422	1.9957	2.94926
2.83519	4.19422	1.9957	2.94926
2.83519	4.19422	1.9957	2.94926
2.83519	4.19422	1.9957	2.94926
2.83519	4.19422	1.9957	2.94926
2.83519	4.19422	1.9957	2.94926
2.83519	4.19422	1.9957	2.94926
2.83519	4.19422	1.9957	2.94926
2.83519	4.19422	1.9957	2.94926
2.83519	4.19422	1.9957	2.94926
2.83519	4.19422	1.9957	2.94926
2.83519	4.19422	1.9957	2.94926
2.83519	4.19422	1.9957	2.94926
2.83519	4.19422	1.9957	2.94926
2.83519	4.19422	1.9957	2.94926
2.83519	4.19422	1.9957	2.94926
2.83519	4.19422	1.9957	2.94926
2.83519	4.19422	1.9957	2.94926
2.83519	4.19422	1.9957	2.94926
2.83519	4.19422	1.9957	2.94926
2.83519	4.19422	1.9957	2.94926
2.83519	4.19422	1.9957	2.94926
2.83519	4.19422	1.9957	2.94926
2.83519	4.19422	1.9957	2.94926
2.83519	4.19422	1.9957	2.94926
2.83519	4.19422	2.08738	2.94926
2.83519	4.19422	2.08738	2.94926
2.83519	4.19422	2.08738	2.94926
2.83519	4.19422	2.08738	2.94926
2.83519	4.19422	2.08738	2.94926
2.83519	4.19422	2.08738	2.94926
2.83519	4.19422	2.08738	2.94926
2.83519	4.19422	2.08738	2.94926
2.83519	4.19422	2.08738	2.94926
2.83519	4.19422	2.08738	2.94926
2.83519	4.19422	2.08738	2.94926
2.83519	4.19422	2.08738	2.94926
2.83519	4.19422	2.08738	2.94926
2.83519	4.19422	2.08738	2.94926
2.83519	4.19422	2.08738	2.94926
2.83519	4.19422	2.08738	2.94926
2.83519	4.19422	2.08738	2.94926
2.83519	4.19422	2.08738	2.94926
2.83519	4.19422	2.08738	2.94926
2.83519	4.19422	2.08738	2.94926
2.83519	4.34584	2.08738	2.94926
2.83519	4.34584	2.08738	2.94926
2.83519	4.34584	2.08738	2.94926
2.83519	4.34584	2.08738	2.94926
2.83519	4.34584	2.08738	3.06338
2.83519	4.34584	2.08738	3.06338
2.83519	4.34584	2.08738	3.06338
2.83519	4.34584	2.08738	3.06338
2.83519	4.34584	2.08738	3.06338
2.83519	4.34584	2.08738	3.06338
2.83519	4.34584	2.08738	3.06338
2.83519	4.34584	2.08738	3.06338
2.83519	4.34584	2.08738	3.06338
2.83519	4.34584	2.08738	3.06338
2.83519	4.34584	2.08738	3.06338
2.83519	4.34584	2.08738	3.06338
2.83519	4.34584	2.08738	3.06338
2.83519	4.34584	2.08738	3.06338
2.83519	4.34584	2.08738	3.06338
2.83519	4.34584	2.08738	3.06338
2.83519	4.34584	2.08738	3.06338
2.83519	4.34584	2.08738	3.06338
2.83519	4.34584	2.08738	3.06338
2.83519	4.34584	2.08738	3.06338
2.83519	4.34584	2.08738	3.06338
2.83519	4.34584	2.08738	3.06338
2.83519	4.34584	2.08738	3.06338
2.83519	4.34584	2.08738	3.06338
2.83519	4.34584	2.08738	3.06338
2.83519	4.34584	2.08738	3.06338
2.83519	4.34584	2.08738	3.06338
2.83519	4.34584	2.08738	3.06338
2.83519	4.34584	2.08738	3.06338
2.83519	4.34584	2.08738	3.06338
2.83519	4.34584	2.08738	3.06338
2.83519	4.34584	2.08738	3.06338
2.83519	4.34584	2.08738	3.06338
2.83519	4.34584	2.08738	3.06338
2.83519	4.34584	2.08738	3.06338
2.83519	4.34584	2.08738	3.06338
2.83519	4.34584	2.08738	3.06338
2.83519	4.34584	2.08738	3.06338
2.83519	4.34584	2.18161	3.06338
2.83519	4.34584	2.18161	3.06338
2.83519	4.34584	2.18161	3.06338
2.83519	4.34584	2.18161	3.06338
2.83519	4.34584	2.18161	3.06338
2.83519	4.34584	2.18161	3.06338
2.83519	4.34584	2.18161	3.06338
2.83519	4.34584	2.18161	3.06338
2.83519	4.34584	2.18161	3.06338
2.83519	4.34584	2.18161	3.06338
2.83519	4.34584	2.18161	3.06338
2.83519	4.34584	2.18161	3.06338
2.83519	4.34584	2.18161	3.06338
2.83519	4.34584	2.18161	3.06338
2.83519	4.34584	2.18161	3.06338
2.83519	4.34584	2.18161	3.06338
2.83519	4.34584	2.18161	3.06338
2.83519	4.34584	2.18161	3.06338
2.83519	4.34584	2.18161	3.06338
2.83519	4.34584	2.18161	3.06338
2.83519	4.34584	2.18161	3.06338
2.83519	4.34584	2.18161	3.06338
2.83519	4.34584	2.18161	3.06338
2.83519	4.34584	2.18161	3.06338
2.83519	4.34584	2.18161	3.17952
2.83519	4.34584	2.18161	3.17952
2.83519	4.34584	2.18161	3.17952
2.83519	4.34584	2.18161	3.17952
3.04222	4.34584	2.18161	3.17952
3.04222	4.34584	2.18161	3.17952
3.04222	4.34584	2.18161	3.17952
3.04222	4.34584	2.18161	3.17952
3.04222	4.34584	2.18161	3.17952
3.04222	4.34584	2.18161	3.17952
3.04222	4.34584	2.18161	3.17952
3.04222	4.34584	2.18161	3.17952
3.04222	4.34584	2.18161	3.17952
3.04222	4.34584	2.18161	3.17952
3.04222	4.34584	2.18161	3.17952
3.04222	4.34584	2.18161	3.17952
3.04222	4.34584	2.18161	3.17952
3.04222	4.34584	2.18161	3.17952
3.04222	4.34584	2.18161	3.17952
3.04222	4.34584	2.18161	3.17952
3.04222	4.34584	2.18161	3.17952
3.04222	4.34584	2.18161	3.17952
3.04222	4.34584	2.18161	3.17952
3.04222	4.34584	2.18161	3.17952
3.04222	4.49916	2.18161	3.17952
3.04222	4.49916	2.18161	3.17952
3.04222	4.49916	2.18161	3.17952
3.04222	4.49916	2.18161	3.17952
3.04222	4.49916	2.18161	3.17952
3.04222	4.49916	2.18161	3.17952
3.04222	4.49916	2.18161	3.17952
3.04222	4.49916	2.18161	3.17952
3.04222	4.49916	2.18161	3.17952
3.04222	4.49916	2.18161	3.17952
3.04222	4.49916	2.18161	3.17952
3.04222	4.49916	2.18161	3.17952
3.04222	4.49916	2.18161	3.17952
3.04222	4.49916	2.18161	3.17952
3.04222	4.49916	2.18161	3.17952
3.04222	4.49916	2.18161	3.17952
3.04222	4.49916	2.18161	3.17952
3.04222	4.49916	2.18161	3.17952
3.04222	4.49916	2.27837	3.17952
3.04222	4.49916	2.27837	3.17952
3.04222	4.49916	2.27837	3.17952
3.04222	4.49916	2.27837	3.17952
3.04222	4.49916	2.27837	3.17952
3.04222	4.49916	2.27837	3.17952
3.04222	4.49916	2.27837	3.17952
3.04222	4.49916	2.27837	3.17952
3.04222	4.49916	2.27837	3.17952
3.04222	4.49916	2.27837	3.17952
3.04222	4.49916	2.27837	3.17952
3.04222	4.49916	2.27837	3.17952
3.04222	4.49916	2.27837	3.17952
3.04222	4.49916	2.27837	3.17952
3.04222	4.49916	2.27837	3.17952
3.04222	4.49916	2.27837	3.17952
3.04222	4.49916	2.27837	3.17952
3.04222	4.49916	2.27837	3.17952
3.04222	4.49916	2.27837	3.17952
3.04222	4.49916	2.27837	3.17952
3.04222	4.49916	2.27837	3.17952
3.04222	4.49916	2.27837	3.17952
3.04222	4.49916	2.27837	3.17952
3.04222	4.49916	2.27837	3.17952
3.04222	4.49916	2.27837	3.17952
3.04222	4.49916	2.27837	3.17952
3.04222	4.49916	2.27837	3.17952
3.04222	4.49916	2.27837	3.17952
3.04222	4.49916	2.27837	3.17952
3.04222	4.49916	2.27837	3.17952
3.04222	4.49916	2.27837	3.17952
3.04222	4.49916	2.27837	3.17952
3.04222	4.49916	2.27837	3.17952
3.04222	4.49916	2.27837	3.17952
3.04222	4.49916	2.27837	3.17952
3.04222	4.49916	2.27837	3.17952
3.04222	4.49916	2.27837	3.17952
3.04222	4.49916	2.27837	3.17952
3.04222	4.49916	2.27837	3.17952
3.04222	4.49916	2.27837	3.17952
3.04222	4.49916	2.27837	3.17952
3.04222	4.49916	2.27837	3.17952
3.04222	4.65399	2.27837	3.17952
3.04222	4.65399	2.27837	3.17952
3.04222	4.65399	2.27837	3.17952
3.04222	4.65399	2.27837	3.17952
3.04222	4.65399	2.27837	3.17952
3.04222	4.65399	2.27837	3.17952
3.04222	4.65399	2.27837	3.17952
3.04222	4.65399	2.27837	3.17952
3.04222	4.65399	2.27837	3.17952
3.04222	4.65399	2.27837	3.17952
3.04222	4.65399	2.27837	3.17952
3.04222	4.65399	2.27837	3.17952
3.04222	4.65399	2.27837	3.29758
3.04222	4.65399	2.27837	3.29758
3.04222	4.65399	2.27837	3.29758
3.04222	4.65399	2.27837	3.29758
3.04222	4.65399	2.27837	3.29758
3.04222	4.65399	2.27837	3.29758
3.04222	4.65399	2.27837	3.29758
3.04222	4.65399	2.27837	3.29758
3.04222	4.65399	2.27837	3.29758
3.04222	4.65399	2.27837	3.29758
3.04222	4.65399	2.27837	3.29758
3.04222	4.65399	2.27837	3.29758
3.04222	4.65399	2.27837	3.29758
3.04222	4.65399	2.27837	3.29758
3.04222	4.65399	2.27837	3.29758
3.04222	4.65399	2.27837	3.29758
3.04222	4.65399	2.27837	3.29758
3.04222	4.65399	2.27837	3.29758
3.04222	4.65399	2.27837	3.29758
3.04222	4.65399	2.27837	3.29758
3.04222	4.65399	2.27837	3.29758
3.04222	4.65399	2.27837	3.29758
3.04222	4.65399	2.27837	3.29758
3.04222	4.65399	2.27837	3.29758
3.04222	4.65399	2.27837	3.29758
3.04222	4.65399	2.27837	3.29758
3.04222	4.65399	2.27837	3.29758
3.04222	4.65399	2.27837	3.29758
3.04222	4.65399	2.27837	3.29758
3.04222	4.65399	2.27837	3.29758
3.04222	4.65399	2.27837	3.29758
3.04222	4.65399	2.27837	3.29758
3.25869	4.65399	2.27837	3.29758
3.25869	4.65399	2.27837	3.29758
3.25869	4.65399	2.37762	3.29758
3.25869	4.65399	2.37762	3.29758
3.25869	4.65399	2.37762	3.29758
3.25869	4.65399	2.37762	3.29758
3.25869	4.65399	2.37762	3.29758
3.25869	4.65399	2.37762	3.29758
3.25869	4.65399	2.37762	3.29758
3.25869	4.65399	2.37762	3.29758
3.25869	4.65399	2.37762	3.29758
3.25869	4.65399	2.37762	3.29758
3.25869	4.65399	2.37762	3.29758
3.25869	4.65399	2.37762	3.29758
3.25869	4.65399	2.37762	3.29758
3.25869	4.65399	2.37762	3.29758
3.25869	4.65399	2.37762	3.29758
3.25869	4.65399	2.37762	3.29758
3.25869	4.65399	2.37762	3.29758
3.25869	4.65399	2.37762	3.29758
3.25869	4.65399	2.37762	3.29758
3.25869	4.65399	2.37762	3.29758
3.25869	4.65399	2.37762	3.29758
3.25869	4.65399	2.37762	3.29758
3.25869	4.65399	2.37762	3.29758
3.25869	4.65399	2.37762	3.29758
3.25869	4.65399	2.37762	3.29758
3.25869	4.65399	2.37762	3.29758
3.25869	4.65399	2.37762	3.29758
3.25869	4.65399	2.37762	3.29758
3.25869	4.65399	2.37762	3.29758
3.25869	4.65399	2.37762	3.29758
3.25869	4.65399	2.37762	3.29758
3.25869	4.65399	2.37762	3.29758
3.25869	4.65399	2.37762	3.29758
3.25869	4.65399	2.37762	3.29758
3.25869	4.65399	2.37762	3.29758
3.25869	4.65399	2.37762	3.29758
3.25869	4.65399	2.37762	3.29758
3.25869	4.65399	2.37762	3.29758
3.25869	4.65399	2.37762	3.29758
3.25869	4.65399	2.37762	3.29758
3.25869	4.65399	2.37762	3.29758
3.25869	4.65399	2.37762	3.29758
3.25869	4.65399	2.37762	3.29758
3.25869	4.65399	2.37762	3.29758
3.25869	4.65399	2.37762	3.29758
3.25869	4.65399	2.37762	3.29758
3.25869	4.65399	2.37762	3.29758
3.25869	4.65399	2.37762	3.29758
3.25869	4.81011	2.37762	3.29758
3.25869	4.81011	2.37762	3.29758
3.25869	4.81011	2.37762	3.29758
3.25869	4.81011	2.37762	3.29758
3.25869	4.81011	2.37762	3.29758
3.25869	4.81011	2.37762	3.29758
3.25869	4.81011	2.37762	3.29758
3.25869	4.81011	2.37762	3.29758
3.25869	4.81011	2.37762	3.29758
3.25869	4.81011	2.37762	3.29758
3.25869	4.81011	2.37762	3.41746
3.25869	4.81011	2.37762	3.41746
3.25869	4.81011	2.37762	3.41746
3.25869	4.81011	2.37762	3.41746
3.25869	4.81011	2.37762	3.41746
3.25869	4.81011	2.37762	3.41746
3.25869	4.81011	2.37762	3.41746
3.25869	4.81011	2.37762	3.41746
3.25869	4.81011	2.37762	3.41746
3.25869	4.81011	2.37762	3.41746
3.25869	4.81011	2.37762	3.41746
3.25869	4.81011	2.37762	3.41746
3.25869	4.81011	2.37762	3.41746
3.25869	4.81011	2.37762	3.41746
3.25869	4.81011	2.37762	3.41746
[truncated: 37,903 more rows]

## Sheet: Guassian fit (second component)
a	b	c_1	c_2
0.0958991	0.0553475	0.065039	0.0637884
0.0958991	0.0553475	0.065039	0.0637884
0.0958991	0.0564152	0.065039	0.0688005
0.0958991	0.0564152	0.065039	0.0688005
0.0958991	0.0574994	0.0663707	0.0714234
0.0958991	0.0574994	0.0663707	0.0714234
0.0958991	0.0586003	0.0663707	0.0769105
0.0958991	0.0586003	0.0663707	0.0769105
0.0958991	0.059718	0.0677247	0.0783336
0.0958991	0.059718	0.0677247	0.0783336
0.0958991	0.059718	0.0691011	0.0797777
0.0958991	0.059718	0.0691011	0.0797777
0.0958991	0.059718	0.0705002	0.0797777
0.0958991	0.059718	0.0705002	0.0797777
0.0958991	0.0608528	0.0719222	0.0812429
0.0958991	0.0608528	0.0719222	0.0812429
0.0958991	0.0608528	0.0733675	0.0827295
0.0958991	0.0608528	0.0733675	0.0827295
0.0997045	0.0631738	0.0748362	0.0827295
0.0997045	0.0631738	0.0748362	0.0827295
0.0997045	0.0643604	0.0748362	0.0842375
0.0997045	0.0643604	0.0748362	0.0842375
0.0997045	0.0655647	0.077845	0.0842375
0.0997045	0.0655647	0.077845	0.0842375
0.0997045	0.0655647	0.077845	0.0842375
0.0997045	0.0655647	0.077845	0.0842375
0.0997045	0.0655647	0.0793856	0.0857672
0.0997045	0.0655647	0.0793856	0.0857672
0.0997045	0.0655647	0.0793856	0.0873188
0.0997045	0.0655647	0.0793856	0.0873188
0.103634	0.0667867	0.0793856	0.0873188
0.103634	0.0667867	0.0793856	0.0873188
0.103634	0.0667867	0.0793856	0.0888924
0.103634	0.0667867	0.0793856	0.0888924
0.103634	0.0667867	0.0793856	0.0888924
0.103634	0.0667867	0.0793856	0.0888924
0.103634	0.0680267	0.0809506	0.0888924
0.103634	0.0680267	0.0809506	0.0888924
0.103634	0.0692848	0.0809506	0.0904883
0.103634	0.0692848	0.0809506	0.0904883
0.103634	0.0692848	0.0825403	0.0921066
0.103634	0.0692848	0.0825403	0.0921066
0.103634	0.0705611	0.0825403	0.0921066
0.103634	0.0705611	0.0825403	0.0921066
0.103634	0.0705611	0.0825403	0.0954112
0.103634	0.0705611	0.0825403	0.0954112
0.103634	0.0705611	0.0825403	0.0954112
0.103634	0.0705611	0.0825403	0.0954112
0.107689	0.0705611	0.0825403	0.0970978
0.107689	0.0705611	0.0825403	0.0970978
0.107689	0.0705611	0.0841549	0.0970978
0.107689	0.0705611	0.0841549	0.0970978
0.107689	0.0718558	0.0841549	0.0988076
0.107689	0.0718558	0.0841549	0.0988076
0.107689	0.0718558	0.0841549	0.0988076
0.107689	0.0718558	0.0841549	0.0988076
0.107689	0.0731691	0.0841549	0.0988076
0.107689	0.0731691	0.0841549	0.0988076
0.107689	0.0731691	0.0841549	0.0988076
0.107689	0.0731691	0.0841549	0.0988076
0.107689	0.0731691	0.0857947	0.100541
0.107689	0.0731691	0.0857947	0.100541
0.107689	0.0731691	0.0857947	0.100541
0.107689	0.0731691	0.0857947	0.100541
0.107689	0.074501	0.0857947	0.100541
0.107689	0.074501	0.0857947	0.100541
0.107689	0.074501	0.0874599	0.100541
0.107689	0.074501	0.0874599	0.100541
0.107689	0.074501	0.0891508	0.100541
0.107689	0.074501	0.0891508	0.100541
0.111874	0.074501	0.0891508	0.102297
0.111874	0.074501	0.0891508	0.102297
0.111874	0.074501	0.0908676	0.102297
0.111874	0.074501	0.0908676	0.102297
0.111874	0.074501	0.0908676	0.102297
0.111874	0.074501	0.0908676	0.102297
0.111874	0.074501	0.0926105	0.102297
0.111874	0.074501	0.0926105	0.102297
0.111874	0.0758519	0.0926105	0.104077
0.111874	0.0758519	0.0926105	0.104077
0.111874	0.0758519	0.0926105	0.104077
0.111874	0.0758519	0.0926105	0.104077
0.111874	0.0758519	0.0926105	0.104077
0.111874	0.0758519	0.0926105	0.104077
0.111874	0.0758519	0.0926105	0.104077
0.111874	0.0758519	0.0926105	0.104077
0.111874	0.0772217	0.0926105	0.104077
0.111874	0.0772217	0.0926105	0.104077
0.111874	0.0772217	0.0943798	0.104077
0.111874	0.0772217	0.0943798	0.104077
0.111874	0.0772217	0.0943798	0.105881
0.111874	0.0772217	0.0943798	0.105881
0.111874	0.0772217	0.0943798	0.107709
0.111874	0.0772217	0.0943798	0.107709
0.111874	0.0786107	0.0943798	0.107709
0.111874	0.0786107	0.0943798	0.107709
0.111874	0.0786107	0.0943798	0.107709
0.111874	0.0786107	0.0943798	0.107709
0.11619	0.0786107	0.0961757	0.107709
0.11619	0.0786107	0.0961757	0.107709
0.11619	0.0786107	0.0961757	0.109561
0.11619	0.0786107	0.0961757	0.109561
0.11619	0.0786107	0.0979985	0.109561
0.11619	0.0786107	0.0979985	0.109561
0.11619	0.0786107	0.0998484	0.109561
0.11619	0.0786107	0.0998484	0.109561
0.11619	0.0800189	0.0998484	0.109561
0.11619	0.0800189	0.0998484	0.109561
0.11619	0.0800189	0.0998484	0.109561
0.11619	0.0800189	0.0998484	0.109561
0.11619	0.0800189	0.0998484	0.111438
0.11619	0.0800189	0.0998484	0.111438
0.11619	0.0800189	0.101726	0.111438
0.11619	0.0800189	0.101726	0.111438
0.11619	0.0800189	0.101726	0.111438
0.11619	0.0800189	0.101726	0.111438
0.11619	0.0800189	0.101726	0.111438
0.11619	0.0800189	0.101726	0.111438
0.11619	0.0800189	0.101726	0.111438
0.11619	0.0800189	0.101726	0.111438
0.11619	0.0800189	0.101726	0.111438
0.11619	0.0800189	0.101726	0.111438
0.11619	0.0814466	0.101726	0.111438
0.11619	0.0814466	0.101726	0.111438
0.11619	0.0814466	0.101726	0.111438
0.11619	0.0814466	0.101726	0.111438
0.120642	0.0814466	0.10363	0.113339
0.120642	0.0814466	0.10363	0.113339
0.120642	0.0828939	0.10363	0.113339
0.120642	0.0828939	0.10363	0.113339
0.120642	0.0828939	0.105563	0.113339
0.120642	0.0828939	0.105563	0.113339
0.120642	0.0843608	0.105563	0.115264
0.120642	0.0843608	0.105563	0.115264
0.120642	0.0843608	0.105563	0.115264
0.120642	0.0843608	0.105563	0.115264
0.120642	0.0843608	0.105563	0.117215
0.120642	0.0843608	0.105563	0.117215
0.120642	0.0843608	0.107523	0.117215
0.120642	0.0843608	0.107523	0.117215
0.120642	0.0843608	0.107523	0.117215
0.120642	0.0843608	0.107523	0.117215
0.120642	0.0843608	0.107523	0.11919
0.120642	0.0843608	0.107523	0.11919
0.120642	0.0843608	0.107523	0.11919
0.120642	0.0843608	0.107523	0.11919
0.120642	0.0843608	0.109512	0.11919
0.120642	0.0843608	0.109512	0.11919
0.120642	0.0843608	0.109512	0.11919
0.120642	0.0843608	0.109512	0.11919
0.120642	0.0858477	0.109512	0.11919
0.120642	0.0858477	0.109512	0.11919
0.120642	0.0858477	0.109512	0.11919
0.120642	0.0858477	0.109512	0.11919
0.120642	0.0858477	0.109512	0.11919
0.120642	0.0858477	0.109512	0.11919
0.120642	0.0858477	0.109512	0.11919
0.120642	0.0858477	0.109512	0.11919
0.120642	0.0858477	0.111529	0.12119
0.120642	0.0858477	0.111529	0.12119
0.120642	0.0873545	0.111529	0.12119
0.120642	0.0873545	0.111529	0.12119
0.120642	0.0873545	0.111529	0.12119
0.120642	0.0873545	0.111529	0.12119
0.120642	0.0873545	0.111529	0.12119
0.120642	0.0873545	0.111529	0.12119
0.120642	0.0873545	0.113575	0.12119
0.120642	0.0873545	0.113575	0.12119
0.120642	0.0873545	0.113575	0.12119
0.120642	0.0873545	0.113575	0.12119
0.12523	0.0873545	0.113575	0.12119
0.12523	0.0873545	0.113575	0.12119
0.12523	0.0873545	0.113575	0.12119
0.12523	0.0873545	0.113575	0.12119
0.12523	0.0873545	0.113575	0.12119
0.12523	0.0873545	0.113575	0.12119
0.12523	0.0888814	0.11565	0.12119
0.12523	0.0888814	0.11565	0.12119
0.12523	0.0888814	0.11565	0.123216
0.12523	0.0888814	0.11565	0.123216
0.12523	0.0888814	0.11565	0.123216
0.12523	0.0888814	0.11565	0.123216
0.12523	0.0888814	0.11565	0.123216
0.12523	0.0888814	0.11565	0.123216
0.12523	0.0888814	0.11565	0.123216
0.12523	0.0888814	0.11565	0.123216
0.12523	0.0888814	0.11565	0.123216
0.12523	0.0888814	0.11565	0.123216
0.12523	0.0888814	0.11565	0.123216
0.12523	0.0888814	0.11565	0.123216
0.12523	0.0888814	0.11565	0.123216
0.12523	0.0888814	0.11565	0.123216
0.12523	0.0904286	0.11565	0.123216
0.12523	0.0904286	0.11565	0.123216
0.12523	0.0904286	0.117754	0.123216
0.12523	0.0904286	0.117754	0.123216
0.12523	0.0904286	0.117754	0.125267
0.12523	0.0904286	0.117754	0.125267
0.12523	0.0904286	0.119887	0.125267
0.12523	0.0904286	0.119887	0.125267
0.12523	0.0904286	0.119887	0.125267
0.12523	0.0904286	0.119887	0.125267
0.12523	0.0904286	0.12205	0.125267
0.12523	0.0904286	0.12205	0.125267
0.12523	0.0904286	0.12205	0.125267
0.12523	0.0904286	0.12205	0.125267
0.12523	0.0904286	0.12205	0.125267
0.12523	0.0904286	0.12205	0.125267
0.129959	0.0904286	0.12205	0.125267
0.129959	0.0904286	0.12205	0.125267
0.129959	0.0904286	0.12205	0.125267
0.129959	0.0904286	0.12205	0.125267
0.129959	0.0919962	0.12205	0.125267
0.129959	0.0919962	0.12205	0.125267
0.129959	0.0919962	0.12205	0.125267
0.129959	0.0919962	0.12205	0.125267
0.129959	0.0919962	0.124242	0.127343
0.129959	0.0919962	0.124242	0.127343
0.129959	0.0919962	0.124242	0.127343
0.129959	0.0919962	0.124242	0.127343
0.129959	0.0919962	0.124242	0.127343
0.129959	0.0919962	0.124242	0.127343
0.129959	0.0935843	0.124242	0.127343
0.129959	0.0935843	0.124242	0.127343
0.129959	0.0935843	0.124242	0.129445
0.129959	0.0935843	0.124242	0.129445
0.129959	0.0935843	0.124242	0.129445
0.129959	0.0935843	0.124242	0.129445
0.129959	0.0935843	0.126464	0.129445
0.129959	0.0935843	0.126464	0.129445
0.129959	0.0935843	0.126464	0.129445
0.129959	0.0935843	0.126464	0.129445
0.129959	0.0935843	0.126464	0.131573
0.129959	0.0935843	0.126464	0.131573
0.129959	0.0935843	0.128717	0.131573
0.129959	0.0935843	0.128717	0.131573
0.129959	0.0935843	0.128717	0.131573
0.129959	0.0935843	0.128717	0.131573
0.129959	0.0935843	0.128717	0.131573
0.129959	0.0935843	0.128717	0.131573
0.129959	0.0935843	0.128717	0.131573
0.129959	0.0935843	0.128717	0.131573
0.129959	0.0935843	0.128717	0.131573
0.129959	0.0935843	0.128717	0.131573
0.134831	0.0935843	0.131	0.131573
0.134831	0.0935843	0.131	0.131573
0.134831	0.0951931	0.131	0.131573
0.134831	0.0951931	0.131	0.131573
0.134831	0.0951931	0.131	0.131573
0.134831	0.0951931	0.131	0.131573
0.134831	0.0951931	0.131	0.131573
0.134831	0.0951931	0.131	0.131573
0.134831	0.0951931	0.131	0.131573
0.134831	0.0951931	0.131	0.131573
0.134831	0.0951931	0.131	0.133727
0.134831	0.0951931	0.131	0.133727
0.134831	0.0951931	0.131	0.133727
0.134831	0.0951931	0.131	0.133727
0.134831	0.0951931	0.131	0.133727
0.134831	0.0951931	0.131	0.133727
0.134831	0.0951931	0.131	0.133727
0.134831	0.0951931	0.131	0.133727
0.134831	0.0951931	0.133313	0.133727
0.134831	0.0951931	0.133313	0.133727
0.134831	0.0968226	0.133313	0.133727
0.134831	0.0968226	0.133313	0.133727
0.134831	0.0968226	0.133313	0.133727
0.134831	0.0968226	0.133313	0.133727
0.134831	0.0968226	0.135657	0.133727
0.134831	0.0968226	0.135657	0.133727
0.134831	0.0968226	0.135657	0.133727
0.134831	0.0968226	0.135657	0.133727
0.134831	0.0968226	0.135657	0.133727
0.134831	0.0968226	0.135657	0.133727
0.134831	0.0968226	0.135657	0.133727
0.134831	0.0968226	0.135657	0.133727
0.134831	0.0968226	0.135657	0.135907
0.134831	0.0968226	0.135657	0.135907
0.134831	0.0968226	0.135657	0.135907
0.134831	0.0968226	0.135657	0.135907
0.134831	0.0968226	0.135657	0.135907
0.134831	0.0968226	0.135657	0.135907
0.134831	0.0968226	0.138032	0.135907
0.134831	0.0968226	0.138032	0.135907
0.134831	0.0968226	0.138032	0.135907
0.134831	0.0968226	0.138032	0.135907
0.134831	0.0968226	0.138032	0.135907
0.134831	0.0968226	0.138032	0.135907
0.134831	0.098473	0.138032	0.135907
0.134831	0.098473	0.138032	0.135907
0.134831	0.098473	0.140438	0.135907
0.134831	0.098473	0.140438	0.135907
0.134831	0.098473	0.140438	0.135907
0.134831	0.098473	0.140438	0.135907
0.134831	0.098473	0.140438	0.135907
0.134831	0.098473	0.140438	0.135907
0.134831	0.098473	0.140438	0.138113
0.134831	0.098473	0.140438	0.138113
0.134831	0.098473	0.140438	0.138113
0.134831	0.098473	0.140438	0.138113
0.134831	0.098473	0.140438	0.138113
0.134831	0.098473	0.140438	0.138113
0.139849	0.098473	0.140438	0.138113
0.139849	0.098473	0.140438	0.138113
0.139849	0.098473	0.140438	0.138113
0.139849	0.098473	0.140438	0.138113
0.139849	0.098473	0.142876	0.138113
0.139849	0.098473	0.142876	0.138113
0.139849	0.098473	0.142876	0.138113
0.139849	0.098473	0.142876	0.138113
0.139849	0.098473	0.142876	0.138113
0.139849	0.098473	0.142876	0.138113
0.139849	0.098473	0.142876	0.140345
0.139849	0.098473	0.142876	0.140345
0.139849	0.098473	0.142876	0.140345
0.139849	0.098473	0.142876	0.140345
0.139849	0.100144	0.145344	0.140345
0.139849	0.100144	0.145344	0.140345
0.139849	0.100144	0.145344	0.140345
0.139849	0.100144	0.145344	0.140345
0.139849	0.100144	0.145344	0.142604
0.139849	0.100144	0.145344	0.142604
0.139849	0.100144	0.145344	0.142604
0.139849	0.100144	0.145344	0.142604
0.139849	0.100144	0.145344	0.142604
0.139849	0.100144	0.145344	0.142604
0.139849	0.100144	0.145344	0.142604
0.139849	0.100144	0.145344	0.142604
0.139849	0.100144	0.145344	0.142604
0.139849	0.100144	0.145344	0.142604
0.139849	0.100144	0.147845	0.142604
0.139849	0.100144	0.147845	0.142604
0.139849	0.100144	0.147845	0.142604
0.139849	0.100144	0.147845	0.142604
0.139849	0.100144	0.147845	0.142604
0.139849	0.100144	0.147845	0.142604
0.139849	0.100144	0.147845	0.142604
0.139849	0.100144	0.147845	0.142604
0.139849	0.101837	0.147845	0.14489
0.139849	0.101837	0.147845	0.14489
0.139849	0.101837	0.147845	0.14489
0.139849	0.101837	0.147845	0.14489
0.139849	0.101837	0.147845	0.14489
0.139849	0.101837	0.147845	0.14489
0.139849	0.101837	0.147845	0.14489
0.139849	0.101837	0.147845	0.14489
0.139849	0.101837	0.150377	0.14489
0.139849	0.101837	0.150377	0.14489
0.139849	0.101837	0.150377	0.14489
0.139849	0.101837	0.150377	0.14489
0.139849	0.101837	0.150377	0.14489
0.139849	0.101837	0.150377	0.14489
0.139849	0.101837	0.150377	0.14489
0.139849	0.101837	0.150377	0.14489
0.139849	0.101837	0.150377	0.14489
0.139849	0.101837	0.150377	0.14489
0.139849	0.101837	0.150377	0.14489
0.139849	0.101837	0.150377	0.14489
0.139849	0.103551	0.150377	0.14489
0.139849	0.103551	0.150377	0.14489
0.139849	0.103551	0.150377	0.147202
0.139849	0.103551	0.150377	0.147202
0.139849	0.103551	0.150377	0.147202
0.139849	0.103551	0.150377	0.147202
0.139849	0.103551	0.150377	0.147202
0.139849	0.103551	0.150377	0.147202
0.145015	0.103551	0.150377	0.147202
0.145015	0.103551	0.150377	0.147202
0.145015	0.103551	0.152941	0.147202
0.145015	0.103551	0.152941	0.147202
0.145015	0.103551	0.152941	0.147202
0.145015	0.103551	0.152941	0.147202
0.145015	0.103551	0.152941	0.147202
0.145015	0.103551	0.152941	0.147202
0.145015	0.103551	0.152941	0.147202
0.145015	0.103551	0.152941	0.147202
0.145015	0.103551	0.152941	0.147202
0.145015	0.103551	0.152941	0.147202
0.145015	0.105286	0.155537	0.147202
0.145015	0.105286	0.155537	0.147202
0.145015	0.105286	0.155537	0.149541
0.145015	0.105286	0.155537	0.149541
0.145015	0.105286	0.155537	0.149541
0.145015	0.105286	0.155537	0.149541
0.145015	0.105286	0.155537	0.149541
0.145015	0.105286	0.155537	0.149541
0.145015	0.105286	0.155537	0.149541
0.145015	0.105286	0.155537	0.149541
0.145015	0.105286	0.155537	0.149541
0.145015	0.105286	0.155537	0.149541
0.145015	0.105286	0.155537	0.149541
0.145015	0.105286	0.155537	0.149541
0.145015	0.107042	0.155537	0.149541
0.145015	0.107042	0.155537	0.149541
0.145015	0.107042	0.155537	0.151906
0.145015	0.107042	0.155537	0.151906
0.145015	0.107042	0.158166	0.151906
0.145015	0.107042	0.158166	0.151906
0.145015	0.107042	0.158166	0.151906
0.145015	0.107042	0.158166	0.151906
0.145015	0.107042	0.158166	0.151906
0.145015	0.107042	0.158166	0.151906
0.145015	0.107042	0.158166	0.151906
0.145015	0.107042	0.158166	0.151906
0.145015	0.107042	0.158166	0.151906
0.145015	0.107042	0.158166	0.151906
0.145015	0.107042	0.158166	0.151906
0.145015	0.107042	0.158166	0.151906
0.145015	0.107042	0.158166	0.151906
0.145015	0.107042	0.158166	0.151906
0.145015	0.107042	0.158166	0.151906
0.145015	0.107042	0.158166	0.151906
0.145015	0.107042	0.158166	0.151906
0.145015	0.107042	0.158166	0.151906
0.145015	0.107042	0.158166	0.151906
0.145015	0.107042	0.158166	0.151906
0.145015	0.107042	0.160827	0.151906
0.145015	0.107042	0.160827	0.151906
0.145015	0.107042	0.160827	0.151906
0.145015	0.107042	0.160827	0.151906
0.145015	0.107042	0.160827	0.151906
0.145015	0.107042	0.160827	0.151906
0.145015	0.107042	0.160827	0.151906
0.145015	0.107042	0.160827	0.151906
0.145015	0.108821	0.160827	0.154299
0.145015	0.108821	0.160827	0.154299
0.145015	0.108821	0.160827	0.154299
0.145015	0.108821	0.160827	0.154299
0.145015	0.108821	0.160827	0.154299
0.145015	0.108821	0.160827	0.154299
0.150332	0.108821	0.160827	0.154299
0.150332	0.108821	0.160827	0.154299
0.150332	0.108821	0.160827	0.154299
0.150332	0.108821	0.160827	0.154299
0.150332	0.108821	0.160827	0.154299
0.150332	0.108821	0.160827	0.154299
0.150332	0.108821	0.16352	0.154299
0.150332	0.108821	0.16352	0.154299
0.150332	0.108821	0.16352	0.154299
0.150332	0.108821	0.16352	0.154299
0.150332	0.108821	0.16352	0.154299
0.150332	0.108821	0.16352	0.154299
0.150332	0.108821	0.16352	0.154299
0.150332	0.108821	0.16352	0.154299
0.150332	0.108821	0.16352	0.154299
0.150332	0.108821	0.16352	0.154299
0.150332	0.108821	0.16352	0.156719
0.150332	0.108821	0.16352	0.156719
0.150332	0.108821	0.166246	0.156719
0.150332	0.108821	0.166246	0.156719
0.150332	0.108821	0.166246	0.156719
0.150332	0.108821	0.166246	0.156719
0.150332	0.108821	0.166246	0.156719
0.150332	0.108821	0.166246	0.156719
0.150332	0.108821	0.166246	0.156719
0.150332	0.108821	0.166246	0.156719
0.150332	0.108821	0.166246	0.156719
0.150332	0.108821	0.166246	0.156719
0.150332	0.11062	0.166246	0.156719
0.150332	0.11062	0.166246	0.156719
0.150332	0.11062	0.166246	0.156719
0.150332	0.11062	0.166246	0.156719
0.150332	0.11062	0.166246	0.156719
0.150332	0.11062	0.166246	0.156719
0.150332	0.11062	0.166246	0.156719
0.150332	0.11062	0.166246	0.156719
0.150332	0.11062	0.166246	0.156719
0.150332	0.11062	0.166246	0.156719
0.150332	0.11062	0.169005	0.156719
0.150332	0.11062	0.169005	0.156719
0.150332	0.11062	0.169005	0.156719
0.150332	0.11062	0.169005	0.156719
0.150332	0.11062	0.169005	0.156719
0.150332	0.11062	0.169005	0.156719
0.150332	0.11062	0.169005	0.159166
0.150332	0.11062	0.169005	0.159166
0.150332	0.11062	0.169005	0.159166
0.150332	0.11062	0.169005	0.159166
0.150332	0.11062	0.169005	0.159166
0.150332	0.11062	0.169005	0.159166
0.150332	0.11062	0.169005	0.159166
0.150332	0.11062	0.169005	0.159166
0.155803	0.11062	0.169005	0.159166
0.155803	0.11062	0.169005	0.159166
0.155803	0.11062	0.169005	0.159166
0.155803	0.11062	0.169005	0.159166
0.155803	0.11062	0.169005	0.159166
0.155803	0.11062	0.169005	0.159166
0.155803	0.112442	0.169005	0.159166
0.155803	0.112442	0.169005	0.159166
0.155803	0.112442	0.171797	0.159166
0.155803	0.112442	0.171797	0.159166
0.155803	0.112442	0.171797	0.159166
0.155803	0.112442	0.171797	0.159166
0.155803	0.112442	0.171797	0.159166
0.155803	0.112442	0.171797	0.159166
0.155803	0.112442	0.171797	0.159166
0.155803	0.112442	0.171797	0.159166
0.155803	0.112442	0.171797	0.159166
0.155803	0.112442	0.171797	0.159166
0.155803	0.112442	0.171797	0.159166
0.155803	0.112442	0.171797	0.159166
0.155803	0.112442	0.174622	0.159166
0.155803	0.112442	0.174622	0.159166
0.155803	0.112442	0.174622	0.159166
0.155803	0.112442	0.174622	0.159166
0.155803	0.112442	0.174622	0.16164
0.155803	0.112442	0.174622	0.16164
0.155803	0.112442	0.174622	0.16164
0.155803	0.112442	0.174622	0.16164
0.155803	0.112442	0.174622	0.16164
0.155803	0.112442	0.174622	0.16164
0.155803	0.112442	0.174622	0.16164
0.155803	0.112442	0.174622	0.16164
0.155803	0.112442	0.174622	0.16164
0.155803	0.112442	0.174622	0.16164
0.155803	0.112442	0.174622	0.16164
0.155803	0.112442	0.174622	0.16164
0.155803	0.112442	0.174622	0.16164
0.155803	0.112442	0.174622	0.16164
0.155803	0.112442	0.174622	0.16164
0.155803	0.112442	0.174622	0.16164
0.155803	0.112442	0.174622	0.16164
0.155803	0.112442	0.174622	0.16164
0.155803	0.114285	0.174622	0.16164
0.155803	0.114285	0.174622	0.16164
0.155803	0.114285	0.17748	0.164142
0.155803	0.114285	0.17748	0.164142
0.155803	0.114285	0.17748	0.164142
0.155803	0.114285	0.17748	0.164142
0.155803	0.114285	0.17748	0.164142
0.155803	0.114285	0.17748	0.164142
0.155803	0.114285	0.17748	0.164142
0.155803	0.114285	0.17748	0.164142
0.155803	0.114285	0.17748	0.164142
0.155803	0.114285	0.17748	0.164142
0.155803	0.114285	0.17748	0.164142
0.155803	0.114285	0.17748	0.164142
0.155803	0.114285	0.17748	0.164142
0.155803	0.114285	0.17748	0.164142
0.155803	0.114285	0.17748	0.164142
0.155803	0.114285	0.17748	0.164142
0.155803	0.114285	0.17748	0.164142
0.155803	0.114285	0.17748	0.164142
0.155803	0.114285	0.180372	0.164142
0.155803	0.114285	0.180372	0.164142
0.155803	0.114285	0.180372	0.164142
0.155803	0.114285	0.180372	0.164142
0.161431	0.114285	0.180372	0.166671
0.161431	0.114285	0.180372	0.166671
0.161431	0.114285	0.180372	0.166671
0.161431	0.114285	0.180372	0.166671
0.161431	0.114285	0.180372	0.166671
0.161431	0.114285	0.180372	0.166671
0.161431	0.114285	0.180372	0.166671
0.161431	0.114285	0.180372	0.166671
0.161431	0.114285	0.180372	0.166671
0.161431	0.114285	0.180372	0.166671
0.161431	0.114285	0.180372	0.169227
0.161431	0.114285	0.180372	0.169227
0.161431	0.114285	0.180372	0.169227
0.161431	0.114285	0.180372	0.169227
0.161431	0.114285	0.180372	0.169227
0.161431	0.114285	0.180372	0.169227
0.161431	0.114285	0.183297	0.169227
0.161431	0.114285	0.183297	0.169227
0.161431	0.114285	0.183297	0.169227
0.161431	0.114285	0.183297	0.169227
0.161431	0.114285	0.183297	0.169227
0.161431	0.114285	0.183297	0.169227
0.161431	0.114285	0.183297	0.169227
0.161431	0.114285	0.183297	0.169227
0.161431	0.114285	0.183297	0.169227
0.161431	0.114285	0.183297	0.169227
0.161431	0.114285	0.183297	0.169227
0.161431	0.114285	0.183297	0.169227
0.161431	0.116151	0.183297	0.169227
0.161431	0.116151	0.183297	0.169227
0.161431	0.116151	0.183297	0.169227
0.161431	0.116151	0.183297	0.169227
0.161431	0.116151	0.183297	0.169227
0.161431	0.116151	0.183297	0.169227
0.161431	0.116151	0.183297	0.169227
0.161431	0.116151	0.183297	0.169227
0.161431	0.116151	0.183297	0.169227
0.161431	0.116151	0.183297	0.169227
0.161431	0.116151	0.183297	0.169227
0.161431	0.116151	0.183297	0.169227
0.161431	0.116151	0.186255	0.169227
0.161431	0.116151	0.186255	0.169227
0.161431	0.116151	0.186255	0.169227
0.161431	0.116151	0.186255	0.169227
0.161431	0.116151	0.186255	0.169227
0.161431	0.116151	0.186255	0.169227
0.161431	0.116151	0.186255	0.171811
0.161431	0.116151	0.186255	0.171811
0.161431	0.116151	0.186255	0.171811
0.161431	0.116151	0.186255	0.171811
0.161431	0.116151	0.186255	0.171811
0.161431	0.116151	0.186255	0.171811
0.161431	0.116151	0.186255	0.171811
0.161431	0.116151	0.186255	0.171811
0.167218	0.116151	0.186255	0.171811
0.167218	0.116151	0.186255	0.171811
0.167218	0.116151	0.186255	0.171811
0.167218	0.116151	0.186255	0.171811
0.167218	0.116151	0.186255	0.171811
0.167218	0.116151	0.186255	0.171811
0.167218	0.116151	0.186255	0.171811
0.167218	0.116151	0.186255	0.171811
0.167218	0.116151	0.186255	0.171811
0.167218	0.116151	0.186255	0.171811
0.167218	0.116151	0.189247	0.171811
0.167218	0.116151	0.189247	0.171811
0.167218	0.118038	0.189247	0.171811
0.167218	0.118038	0.189247	0.171811
0.167218	0.118038	0.189247	0.171811
0.167218	0.118038	0.189247	0.171811
0.167218	0.118038	0.189247	0.171811
0.167218	0.118038	0.189247	0.171811
0.167218	0.118038	0.189247	0.171811
0.167218	0.118038	0.189247	0.171811
0.167218	0.118038	0.189247	0.174423
0.167218	0.118038	0.189247	0.174423
0.167218	0.118038	0.189247	0.174423
0.167218	0.118038	0.189247	0.174423
0.167218	0.118038	0.189247	0.174423
0.167218	0.118038	0.189247	0.174423
0.167218	0.118038	0.189247	0.174423
0.167218	0.118038	0.189247	0.174423
0.167218	0.118038	0.189247	0.174423
0.167218	0.118038	0.189247	0.174423
0.167218	0.118038	0.189247	0.174423
0.167218	0.118038	0.189247	0.174423
0.167218	0.118038	0.192273	0.174423
0.167218	0.118038	0.192273	0.174423
0.167218	0.118038	0.192273	0.174423
0.167218	0.118038	0.192273	0.174423
0.167218	0.118038	0.192273	0.174423
0.167218	0.118038	0.192273	0.174423
0.167218	0.118038	0.192273	0.174423
0.167218	0.118038	0.192273	0.174423
0.167218	0.118038	0.192273	0.177063
0.167218	0.118038	0.192273	0.177063
0.167218	0.118038	0.192273	0.177063
0.167218	0.118038	0.192273	0.177063
0.167218	0.119948	0.192273	0.177063
0.167218	0.119948	0.192273	0.177063
0.167218	0.119948	0.192273	0.177063
0.167218	0.119948	0.192273	0.177063
0.167218	0.119948	0.192273	0.177063
0.167218	0.119948	0.192273	0.177063
0.167218	0.119948	0.192273	0.177063
0.167218	0.119948	0.192273	0.177063
0.167218	0.119948	0.192273	0.177063
0.167218	0.119948	0.192273	0.177063
0.167218	0.119948	0.192273	0.177063
0.167218	0.119948	0.192273	0.177063
0.167218	0.119948	0.195332	0.177063
0.167218	0.119948	0.195332	0.177063
0.167218	0.119948	0.195332	0.177063
0.167218	0.119948	0.195332	0.177063
0.167218	0.119948	0.195332	0.177063
0.167218	0.119948	0.195332	0.177063
0.167218	0.119948	0.195332	0.177063
0.167218	0.119948	0.195332	0.177063
0.173166	0.119948	0.195332	0.17973
0.173166	0.119948	0.195332	0.17973
0.173166	0.119948	0.195332	0.17973
0.173166	0.119948	0.195332	0.17973
0.173166	0.119948	0.195332	0.17973
0.173166	0.119948	0.195332	0.17973
0.173166	0.119948	0.195332	0.17973
0.173166	0.119948	0.195332	0.17973
0.173166	0.119948	0.195332	0.17973
0.173166	0.119948	0.195332	0.17973
0.173166	0.119948	0.198426	0.17973
0.173166	0.119948	0.198426	0.17973
0.173166	0.119948	0.198426	0.17973
0.173166	0.119948	0.198426	0.17973
0.173166	0.119948	0.198426	0.17973
0.173166	0.119948	0.198426	0.17973
0.173166	0.119948	0.198426	0.17973
0.173166	0.119948	0.198426	0.17973
0.173166	0.119948	0.198426	0.17973
0.173166	0.119948	0.198426	0.17973
0.173166	0.12188	0.198426	0.17973
0.173166	0.12188	0.198426	0.17973
0.173166	0.12188	0.198426	0.17973
0.173166	0.12188	0.198426	0.17973
0.173166	0.12188	0.198426	0.17973
0.173166	0.12188	0.198426	0.17973
0.173166	0.12188	0.198426	0.17973
0.173166	0.12188	0.198426	0.17973
0.173166	0.12188	0.198426	0.17973
0.173166	0.12188	0.198426	0.17973
0.173166	0.12188	0.198426	0.17973
0.173166	0.12188	0.198426	0.17973
0.173166	0.12188	0.198426	0.17973
0.173166	0.12188	0.198426	0.17973
0.173166	0.12188	0.198426	0.182425
0.173166	0.12188	0.198426	0.182425
0.173166	0.12188	0.198426	0.182425
0.173166	0.12188	0.198426	0.182425
0.173166	0.12188	0.198426	0.182425
0.173166	0.12188	0.198426	0.182425
0.173166	0.12188	0.198426	0.182425
0.173166	0.12188	0.198426	0.182425
0.173166	0.12188	0.198426	0.182425
0.173166	0.12188	0.198426	0.182425
0.173166	0.12188	0.201553	0.182425
0.173166	0.12188	0.201553	0.182425
0.173166	0.12188	0.201553	0.182425
0.173166	0.12188	0.201553	0.182425
0.173166	0.123834	0.201553	0.182425
0.173166	0.123834	0.201553	0.182425
0.173166	0.123834	0.201553	0.182425
0.173166	0.123834	0.201553	0.182425
0.173166	0.123834	0.201553	0.182425
0.173166	0.123834	0.201553	0.182425
0.173166	0.123834	0.201553	0.182425
0.173166	0.123834	0.201553	0.182425
0.173166	0.123834	0.201553	0.185148
0.173166	0.123834	0.201553	0.185148
0.173166	0.123834	0.201553	0.185148
0.173166	0.123834	0.201553	0.185148
0.173166	0.123834	0.201553	0.185148
0.173166	0.123834	0.201553	0.185148
0.173166	0.123834	0.201553	0.185148
0.173166	0.123834	0.201553	0.185148
0.173166	0.123834	0.201553	0.185148
0.173166	0.123834	0.201553	0.185148
0.173166	0.123834	0.204715	0.185148
0.173166	0.123834	0.204715	0.185148
0.173166	0.123834	0.204715	0.185148
0.173166	0.123834	0.204715	0.185148
0.173166	0.123834	0.204715	0.185148
0.173166	0.123834	0.204715	0.185148
0.173166	0.123834	0.204715	0.185148
0.173166	0.123834	0.204715	0.185148
0.173166	0.123834	0.204715	0.185148
0.173166	0.123834	0.204715	0.185148
0.179279	0.123834	0.204715	0.185148
0.179279	0.123834	0.204715	0.185148
0.179279	0.123834	0.204715	0.185148
0.179279	0.123834	0.204715	0.185148
0.179279	0.123834	0.204715	0.185148
0.179279	0.123834	0.204715	0.185148
0.179279	0.123834	0.204715	0.185148
0.179279	0.123834	0.204715	0.185148
0.179279	0.123834	0.204715	0.185148
0.179279	0.123834	0.204715	0.185148
0.179279	0.123834	0.204715	0.185148
0.179279	0.123834	0.204715	0.185148
0.179279	0.12581	0.204715	0.185148
0.179279	0.12581	0.204715	0.185148
0.179279	0.12581	0.204715	0.185148
0.179279	0.12581	0.204715	0.185148
0.179279	0.12581	0.204715	0.185148
0.179279	0.12581	0.204715	0.185148
0.179279	0.12581	0.204715	0.187899
0.179279	0.12581	0.204715	0.187899
0.179279	0.12581	0.204715	0.187899
0.179279	0.12581	0.204715	0.187899
0.179279	0.12581	0.204715	0.187899
0.179279	0.12581	0.204715	0.187899
0.179279	0.12581	0.204715	0.187899
0.179279	0.12581	0.204715	0.187899
0.179279	0.12581	0.204715	0.187899
0.179279	0.12581	0.204715	0.187899
0.179279	0.12581	0.204715	0.187899
0.179279	0.12581	0.204715	0.187899
0.179279	0.12581	0.204715	0.187899
0.179279	0.12581	0.204715	0.187899
0.179279	0.12581	0.204715	0.187899
0.179279	0.12581	0.204715	0.187899
0.179279	0.12581	0.204715	0.187899
0.179279	0.12581	0.204715	0.187899
0.179279	0.12581	0.204715	0.187899
0.179279	0.12581	0.204715	0.187899
0.179279	0.12581	0.204715	0.187899
0.179279	0.12581	0.204715	0.187899
0.179279	0.12581	0.204715	0.187899
0.179279	0.12581	0.204715	0.187899
0.179279	0.127809	0.204715	0.187899
0.179279	0.127809	0.204715	0.187899
0.179279	0.127809	0.204715	0.187899
0.179279	0.127809	0.204715	0.187899
0.179279	0.127809	0.20791	0.187899
0.179279	0.127809	0.20791	0.187899
0.179279	0.127809	0.20791	0.187899
0.179279	0.127809	0.20791	0.187899
0.179279	0.127809	0.20791	0.187899
0.179279	0.127809	0.20791	0.187899
0.179279	0.127809	0.20791	0.187899
0.179279	0.127809	0.20791	0.187899
0.179279	0.127809	0.20791	0.187899
0.179279	0.127809	0.20791	0.187899
0.179279	0.127809	0.20791	0.187899
0.179279	0.127809	0.20791	0.187899
0.179279	0.127809	0.20791	0.187899
0.179279	0.127809	0.20791	0.187899
0.179279	0.127809	0.20791	0.187899
0.179279	0.127809	0.20791	0.187899
0.179279	0.127809	0.20791	0.190678
0.179279	0.127809	0.20791	0.190678
0.179279	0.127809	0.20791	0.190678
0.179279	0.127809	0.20791	0.190678
0.179279	0.127809	0.20791	0.190678
0.179279	0.127809	0.20791	0.190678
0.179279	0.127809	0.20791	0.190678
0.179279	0.127809	0.20791	0.190678
0.179279	0.127809	0.20791	0.190678
0.179279	0.127809	0.20791	0.190678
0.179279	0.127809	0.20791	0.190678
0.179279	0.127809	0.20791	0.190678
0.179279	0.127809	0.20791	0.190678
0.179279	0.127809	0.20791	0.190678
0.179279	0.127809	0.20791	0.190678
0.179279	0.127809	0.20791	0.190678
0.179279	0.129831	0.20791	0.190678
0.179279	0.129831	0.20791	0.190678
0.179279	0.129831	0.20791	0.190678
0.179279	0.129831	0.20791	0.190678
0.185558	0.129831	0.211139	0.190678
0.185558	0.129831	0.211139	0.190678
0.185558	0.129831	0.211139	0.190678
0.185558	0.129831	0.211139	0.190678
0.185558	0.129831	0.211139	0.190678
0.185558	0.129831	0.211139	0.190678
0.185558	0.129831	0.211139	0.190678
0.185558	0.129831	0.211139	0.190678
0.185558	0.129831	0.211139	0.190678
0.185558	0.129831	0.211139	0.190678
0.185558	0.129831	0.211139	0.190678
0.185558	0.129831	0.211139	0.190678
0.185558	0.129831	0.211139	0.190678
0.185558	0.129831	0.211139	0.190678
0.185558	0.129831	0.211139	0.193485
0.185558	0.129831	0.211139	0.193485
0.185558	0.129831	0.211139	0.193485
0.185558	0.129831	0.211139	0.193485
0.185558	0.129831	0.211139	0.193485
0.185558	0.129831	0.211139	0.193485
0.185558	0.129831	0.211139	0.193485
0.185558	0.129831	0.211139	0.193485
0.185558	0.129831	0.211139	0.193485
0.185558	0.129831	0.211139	0.193485
0.185558	0.129831	0.211139	0.193485
0.185558	0.129831	0.211139	0.193485
0.185558	0.129831	0.211139	0.193485
0.185558	0.129831	0.211139	0.193485
0.185558	0.129831	0.211139	0.193485
0.185558	0.129831	0.211139	0.193485
0.185558	0.129831	0.211139	0.193485
0.185558	0.129831	0.211139	0.193485
0.185558	0.129831	0.211139	0.193485
0.185558	0.129831	0.211139	0.193485
0.185558	0.129831	0.211139	0.193485
0.185558	0.129831	0.211139	0.193485
0.185558	0.129831	0.211139	0.193485
0.185558	0.129831	0.211139	0.193485
0.185558	0.129831	0.214403	0.193485
0.185558	0.129831	0.214403	0.193485
0.185558	0.131875	0.214403	0.193485
0.185558	0.131875	0.214403	0.193485
0.185558	0.131875	0.214403	0.193485
0.185558	0.131875	0.214403	0.193485
0.185558	0.131875	0.214403	0.193485
0.185558	0.131875	0.214403	0.193485
0.185558	0.131875	0.214403	0.193485
0.185558	0.131875	0.214403	0.193485
0.185558	0.131875	0.214403	0.193485
0.185558	0.131875	0.214403	0.193485
0.185558	0.131875	0.214403	0.193485
0.185558	0.131875	0.214403	0.193485
0.185558	0.131875	0.214403	0.19632
0.185558	0.131875	0.214403	0.19632
0.185558	0.131875	0.214403	0.19632
0.185558	0.131875	0.214403	0.19632
0.185558	0.131875	0.214403	0.19632
0.185558	0.131875	0.214403	0.19632
0.185558	0.131875	0.214403	0.19632
0.185558	0.131875	0.214403	0.19632
0.185558	0.131875	0.214403	0.19632
0.185558	0.131875	0.214403	0.19632
0.185558	0.131875	0.214403	0.19632
0.185558	0.131875	0.214403	0.19632
0.185558	0.131875	0.214403	0.19632
0.185558	0.131875	0.214403	0.19632
0.185558	0.131875	0.214403	0.19632
0.185558	0.131875	0.214403	0.19632
0.185558	0.131875	0.214403	0.19632
0.185558	0.131875	0.214403	0.19632
0.185558	0.131875	0.214403	0.19632
0.185558	0.131875	0.214403	0.19632
0.185558	0.131875	0.214403	0.19632
0.185558	0.131875	0.214403	0.19632
0.185558	0.131875	0.217701	0.19632
0.185558	0.131875	0.217701	0.19632
0.185558	0.131875	0.217701	0.19632
0.185558	0.131875	0.217701	0.19632
0.185558	0.131875	0.217701	0.19632
0.185558	0.131875	0.217701	0.19632
0.185558	0.131875	0.217701	0.19632
0.185558	0.131875	0.217701	0.19632
0.185558	0.131875	0.217701	0.19632
0.185558	0.131875	0.217701	0.19632
0.185558	0.131875	0.217701	0.19632
0.185558	0.131875	0.217701	0.19632
0.185558	0.131875	0.217701	0.19632
0.185558	0.131875	0.217701	0.19632
0.185558	0.131875	0.217701	0.199183
0.185558	0.131875	0.217701	0.199183
0.185558	0.131875	0.217701	0.199183
0.185558	0.131875	0.217701	0.199183
0.185558	0.133941	0.217701	0.199183
0.185558	0.133941	0.217701	0.199183
0.185558	0.133941	0.217701	0.199183
0.185558	0.133941	0.217701	0.199183
0.192007	0.133941	0.217701	0.199183
0.192007	0.133941	0.217701	0.199183
0.192007	0.133941	0.217701	0.199183
0.192007	0.133941	0.217701	0.199183
0.192007	0.133941	0.217701	0.199183
0.192007	0.133941	0.217701	0.199183
0.192007	0.133941	0.217701	0.199183
0.192007	0.133941	0.217701	0.199183
0.192007	0.133941	0.217701	0.199183
0.192007	0.133941	0.217701	0.199183
0.192007	0.133941	0.221033	0.199183
0.192007	0.133941	0.221033	0.199183
0.192007	0.133941	0.221033	0.199183
0.192007	0.133941	0.221033	0.199183
0.192007	0.133941	0.221033	0.199183
0.192007	0.133941	0.221033	0.199183
0.192007	0.133941	0.221033	0.199183
0.192007	0.133941	0.221033	0.199183
0.192007	0.133941	0.221033	0.199183
0.192007	0.133941	0.221033	0.199183
0.192007	0.133941	0.221033	0.199183
0.192007	0.133941	0.221033	0.199183
0.192007	0.133941	0.221033	0.199183
0.192007	0.133941	0.221033	0.199183
0.192007	0.133941	0.221033	0.202074
0.192007	0.133941	0.221033	0.202074
0.192007	0.133941	0.221033	0.202074
0.192007	0.133941	0.221033	0.202074
0.192007	0.133941	0.221033	0.202074
0.192007	0.133941	0.221033	0.202074
0.192007	0.133941	0.221033	0.202074
0.192007	0.133941	0.221033	0.202074
0.192007	0.133941	0.221033	0.202074
0.192007	0.133941	0.221033	0.202074
0.192007	0.133941	0.221033	0.202074
0.192007	0.133941	0.221033	0.202074
0.192007	0.133941	0.221033	0.202074
0.192007	0.133941	0.221033	0.202074
0.192007	0.133941	0.221033	0.202074
0.192007	0.133941	0.221033	0.202074
0.192007	0.133941	0.221033	0.202074
0.192007	0.133941	0.221033	0.202074
0.192007	0.133941	0.224399	0.202074
0.192007	0.133941	0.224399	0.202074
0.192007	0.133941	0.224399	0.202074
0.192007	0.133941	0.224399	0.202074
0.192007	0.133941	0.224399	0.202074
0.192007	0.133941	0.224399	0.202074
0.192007	0.133941	0.224399	0.202074
0.192007	0.133941	0.224399	0.202074
0.192007	0.136031	0.224399	0.202074
0.192007	0.136031	0.224399	0.202074
0.192007	0.136031	0.224399	0.202074
0.192007	0.136031	0.224399	0.202074
0.192007	0.136031	0.224399	0.202074
0.192007	0.136031	0.224399	0.202074
0.192007	0.136031	0.224399	0.202074
0.192007	0.136031	0.224399	0.202074
0.192007	0.136031	0.224399	0.202074
0.192007	0.136031	0.224399	0.202074
0.192007	0.136031	0.224399	0.204993
0.192007	0.136031	0.224399	0.204993
0.192007	0.136031	0.224399	0.204993
0.192007	0.136031	0.224399	0.204993
0.192007	0.136031	0.224399	0.204993
0.192007	0.136031	0.224399	0.204993
0.192007	0.136031	0.224399	0.204993
0.192007	0.136031	0.224399	0.204993
0.192007	0.136031	0.224399	0.204993
0.192007	0.136031	0.224399	0.204993
0.192007	0.136031	0.224399	0.204993
0.192007	0.136031	0.224399	0.204993
0.192007	0.136031	0.224399	0.204993
0.192007	0.136031	0.224399	0.204993
0.192007	0.136031	0.224399	0.204993
0.192007	0.136031	0.224399	0.204993
0.192007	0.136031	0.224399	0.204993
0.192007	0.136031	0.224399	0.204993
0.192007	0.136031	0.224399	0.204993
0.192007	0.136031	0.224399	0.204993
0.192007	0.136031	0.224399	0.204993
0.192007	0.136031	0.224399	0.204993
0.192007	0.136031	0.224399	0.204993
0.192007	0.136031	0.224399	0.204993
0.192007	0.136031	0.224399	0.204993
0.192007	0.136031	0.224399	0.204993
0.192007	0.136031	0.224399	0.204993
0.192007	0.136031	0.224399	0.204993
0.192007	0.136031	0.227799	0.204993
0.192007	0.136031	0.227799	0.204993
0.192007	0.136031	0.227799	0.204993
0.192007	0.136031	0.227799	0.204993
0.192007	0.136031	0.227799	0.204993
0.192007	0.136031	0.227799	0.204993
0.192007	0.136031	0.227799	0.204993
0.192007	0.136031	0.227799	0.204993
0.198627	0.136031	0.227799	0.204993
0.198627	0.136031	0.227799	0.204993
0.198627	0.136031	0.227799	0.204993
0.198627	0.136031	0.227799	0.204993
0.198627	0.136031	0.227799	0.204993
0.198627	0.136031	0.227799	0.204993
0.198627	0.136031	0.227799	0.204993
0.198627	0.136031	0.227799	0.204993
0.198627	0.138143	0.227799	0.204993
0.198627	0.138143	0.227799	0.204993
0.198627	0.138143	0.227799	0.204993
0.198627	0.138143	0.227799	0.204993
0.198627	0.138143	0.227799	0.204993
0.198627	0.138143	0.227799	0.204993
0.198627	0.138143	0.227799	0.204993
0.198627	0.138143	0.227799	0.204993
0.198627	0.138143	0.227799	0.207941
0.198627	0.138143	0.227799	0.207941
0.198627	0.138143	0.227799	0.207941
0.198627	0.138143	0.227799	0.207941
0.198627	0.138143	0.227799	0.207941
0.198627	0.138143	0.227799	0.207941
0.198627	0.138143	0.227799	0.207941
0.198627	0.138143	0.227799	0.207941
0.198627	0.138143	0.227799	0.207941
0.198627	0.138143	0.227799	0.207941
0.198627	0.138143	0.227799	0.207941
0.198627	0.138143	0.227799	0.207941
0.198627	0.138143	0.227799	0.207941
0.198627	0.138143	0.227799	0.207941
0.198627	0.138143	0.227799	0.207941
0.198627	0.138143	0.227799	0.207941
0.198627	0.138143	0.227799	0.207941
0.198627	0.138143	0.227799	0.207941
0.198627	0.138143	0.227799	0.207941
0.198627	0.138143	0.227799	0.207941
0.198627	0.138143	0.227799	0.207941
0.198627	0.138143	0.227799	0.207941
0.198627	0.138143	0.227799	0.207941
0.198627	0.138143	0.227799	0.207941
0.198627	0.138143	0.227799	0.207941
0.198627	0.138143	0.227799	0.207941
0.198627	0.138143	0.227799	0.207941
0.198627	0.138143	0.227799	0.207941
0.198627	0.138143	0.227799	0.207941
0.198627	0.138143	0.227799	0.207941
0.198627	0.138143	0.227799	0.207941
0.198627	0.138143	0.227799	0.207941
0.198627	0.138143	0.231234	0.207941
0.198627	0.138143	0.231234	0.207941
0.198627	0.138143	0.231234	0.210916
0.198627	0.138143	0.231234	0.210916
0.198627	0.138143	0.231234	0.210916
0.198627	0.138143	0.231234	0.210916
0.198627	0.138143	0.231234	0.210916
0.198627	0.138143	0.231234	0.210916
0.198627	0.140278	0.231234	0.210916
0.198627	0.140278	0.231234	0.210916
0.198627	0.140278	0.231234	0.210916
0.198627	0.140278	0.231234	0.210916
0.198627	0.140278	0.231234	0.210916
0.198627	0.140278	0.231234	0.210916
0.198627	0.140278	0.231234	0.210916
0.198627	0.140278	0.231234	0.210916
0.198627	0.140278	0.231234	0.210916
0.198627	0.140278	0.231234	0.210916
0.198627	0.140278	0.231234	0.210916
0.198627	0.140278	0.231234	0.210916
0.198627	0.140278	0.231234	0.210916
0.198627	0.140278	0.231234	0.210916
0.198627	0.140278	0.231234	0.210916
0.198627	0.140278	0.231234	0.210916
0.198627	0.140278	0.231234	0.210916
0.198627	0.140278	0.231234	0.210916
0.198627	0.140278	0.231234	0.210916
0.198627	0.140278	0.231234	0.210916
0.205422	0.140278	0.231234	0.210916
0.205422	0.140278	0.231234	0.210916
0.205422	0.140278	0.231234	0.210916
0.205422	0.140278	0.231234	0.210916
0.205422	0.140278	0.231234	0.210916
0.205422	0.140278	0.231234	0.210916
0.205422	0.140278	0.231234	0.210916
0.205422	0.140278	0.231234	0.210916
0.205422	0.140278	0.231234	0.210916
0.205422	0.140278	0.231234	0.210916
0.205422	0.140278	0.231234	0.210916
0.205422	0.140278	0.231234	0.210916
0.205422	0.140278	0.234703	0.210916
0.205422	0.140278	0.234703	0.210916
0.205422	0.140278	0.234703	0.210916
0.205422	0.140278	0.234703	0.210916
0.205422	0.140278	0.234703	0.210916
0.205422	0.140278	0.234703	0.210916
0.205422	0.140278	0.234703	0.210916
0.205422	0.140278	0.234703	0.210916
0.205422	0.140278	0.234703	0.210916
0.205422	0.140278	0.234703	0.210916
0.205422	0.142436	0.234703	0.210916
0.205422	0.142436	0.234703	0.210916
0.205422	0.142436	0.234703	0.210916
0.205422	0.142436	0.234703	0.210916
0.205422	0.142436	0.234703	0.210916
0.205422	0.142436	0.234703	0.210916
0.205422	0.142436	0.234703	0.21392
0.205422	0.142436	0.234703	0.21392
0.205422	0.142436	0.234703	0.21392
0.205422	0.142436	0.234703	0.21392
0.205422	0.142436	0.234703	0.21392
0.205422	0.142436	0.234703	0.21392
0.205422	0.142436	0.234703	0.21392
0.205422	0.142436	0.234703	0.21392
0.205422	0.142436	0.234703	0.21392
0.205422	0.142436	0.234703	0.21392
0.205422	0.142436	0.234703	0.21392
0.205422	0.142436	0.234703	0.21392
0.205422	0.142436	0.234703	0.21392
0.205422	0.142436	0.234703	0.21392
0.205422	0.142436	0.234703	0.21392
0.205422	0.142436	0.234703	0.21392
0.205422	0.142436	0.234703	0.21392
0.205422	0.142436	0.234703	0.21392
0.205422	0.142436	0.234703	0.21392
0.205422	0.142436	0.234703	0.21392
0.205422	0.142436	0.234703	0.21392
0.205422	0.142436	0.234703	0.21392
0.205422	0.142436	0.234703	0.21392
0.205422	0.142436	0.234703	0.21392
0.205422	0.142436	0.234703	0.21392
0.205422	0.142436	0.234703	0.21392
0.205422	0.142436	0.234703	0.21392
0.205422	0.142436	0.234703	0.21392
0.205422	0.142436	0.234703	0.21392
0.205422	0.142436	0.234703	0.21392
0.205422	0.142436	0.234703	0.21392
0.205422	0.142436	0.234703	0.21392
0.205422	0.142436	0.238206	0.21392
0.205422	0.142436	0.238206	0.21392
0.205422	0.142436	0.238206	0.21392
0.205422	0.142436	0.238206	0.21392
0.205422	0.144617	0.238206	0.21392
0.205422	0.144617	0.238206	0.21392
0.205422	0.144617	0.238206	0.21392
0.205422	0.144617	0.238206	0.21392
0.205422	0.144617	0.238206	0.21392
0.205422	0.144617	0.238206	0.21392
0.205422	0.144617	0.238206	0.216951
0.205422	0.144617	0.238206	0.216951
0.205422	0.144617	0.238206	0.216951
0.205422	0.144617	0.238206	0.216951
0.205422	0.144617	0.238206	0.216951
0.205422	0.144617	0.238206	0.216951
0.205422	0.144617	0.238206	0.216951
0.205422	0.144617	0.238206	0.216951
0.205422	0.144617	0.238206	0.216951
0.205422	0.144617	0.238206	0.216951
0.205422	0.144617	0.238206	0.216951
0.205422	0.144617	0.238206	0.216951
0.205422	0.144617	0.238206	0.216951
0.205422	0.144617	0.238206	0.216951
0.205422	0.144617	0.238206	0.216951
0.205422	0.144617	0.238206	0.216951
0.205422	0.144617	0.238206	0.216951
0.205422	0.144617	0.238206	0.216951
0.205422	0.144617	0.238206	0.216951
0.205422	0.144617	0.238206	0.216951
0.205422	0.144617	0.238206	0.216951
0.205422	0.144617	0.238206	0.216951
0.205422	0.144617	0.238206	0.216951
0.205422	0.144617	0.238206	0.216951
0.205422	0.144617	0.238206	0.216951
0.205422	0.144617	0.238206	0.216951
0.205422	0.144617	0.238206	0.216951
0.205422	0.144617	0.238206	0.216951
0.205422	0.144617	0.238206	0.216951
0.205422	0.144617	0.238206	0.216951
0.205422	0.144617	0.238206	0.216951
0.205422	0.144617	0.238206	0.216951
0.205422	0.144617	0.238206	0.216951
0.205422	0.144617	0.238206	0.216951
0.205422	0.144617	0.238206	0.216951
0.205422	0.144617	0.238206	0.216951
0.205422	0.144617	0.238206	0.216951
0.205422	0.144617	0.238206	0.216951
0.205422	0.144617	0.238206	0.216951
0.205422	0.144617	0.238206	0.216951
0.205422	0.144617	0.238206	0.216951
0.205422	0.144617	0.238206	0.216951
0.205422	0.144617	0.238206	0.216951
0.205422	0.144617	0.238206	0.216951
0.205422	0.144617	0.238206	0.216951
0.205422	0.144617	0.238206	0.216951
0.205422	0.144617	0.238206	0.216951
0.205422	0.144617	0.238206	0.216951
0.205422	0.144617	0.238206	0.216951
0.205422	0.144617	0.238206	0.216951
0.205422	0.144617	0.238206	0.216951
0.205422	0.144617	0.238206	0.216951
0.212393	0.144617	0.238206	0.216951
0.212393	0.144617	0.238206	0.216951
0.212393	0.144617	0.238206	0.216951
0.212393	0.144617	0.238206	0.216951
0.212393	0.144617	0.238206	0.216951
0.212393	0.144617	0.238206	0.216951
0.212393	0.144617	0.238206	0.216951
0.212393	0.144617	0.238206	0.216951
0.212393	0.14682	0.238206	0.216951
0.212393	0.14682	0.238206	0.216951
0.212393	0.14682	0.238206	0.216951
0.212393	0.14682	0.238206	0.216951
0.212393	0.14682	0.238206	0.220011
0.212393	0.14682	0.238206	0.220011
0.212393	0.14682	0.241744	0.220011
0.212393	0.14682	0.241744	0.220011
0.212393	0.14682	0.241744	0.220011
0.212393	0.14682	0.241744	0.220011
0.212393	0.14682	0.241744	0.220011
0.212393	0.14682	0.241744	0.220011
0.212393	0.14682	0.241744	0.220011
0.212393	0.14682	0.241744	0.220011
0.212393	0.14682	0.241744	0.220011
0.212393	0.14682	0.241744	0.220011
0.212393	0.14682	0.241744	0.220011
0.212393	0.14682	0.241744	0.220011
0.212393	0.14682	0.241744	0.220011
0.212393	0.14682	0.241744	0.220011
0.212393	0.14682	0.241744	0.220011
0.212393	0.14682	0.241744	0.220011
0.212393	0.14682	0.241744	0.220011
0.212393	0.14682	0.241744	0.220011
0.212393	0.14682	0.241744	0.220011
0.212393	0.14682	0.241744	0.220011
0.212393	0.14682	0.241744	0.220011
0.212393	0.14682	0.241744	0.220011
0.212393	0.14682	0.241744	0.220011
0.212393	0.14682	0.241744	0.220011
0.212393	0.14682	0.241744	0.220011
0.212393	0.14682	0.241744	0.220011
0.212393	0.14682	0.241744	0.220011
0.212393	0.14682	0.241744	0.220011
0.212393	0.14682	0.241744	0.220011
0.212393	0.14682	0.241744	0.220011
0.212393	0.14682	0.241744	0.220011
0.212393	0.14682	0.241744	0.220011
0.212393	0.14682	0.241744	0.220011
0.212393	0.14682	0.241744	0.220011
0.212393	0.14682	0.241744	0.220011
0.212393	0.14682	0.241744	0.220011
0.212393	0.14682	0.241744	0.220011
0.212393	0.14682	0.241744	0.220011
0.212393	0.14682	0.241744	0.220011
0.212393	0.14682	0.241744	0.220011
0.212393	0.14682	0.241744	0.220011
0.212393	0.14682	0.241744	0.220011
0.212393	0.14682	0.241744	0.220011
0.212393	0.14682	0.241744	0.220011
0.212393	0.14682	0.241744	0.220011
0.212393	0.14682	0.241744	0.220011
0.212393	0.14682	0.241744	0.220011
0.212393	0.14682	0.241744	0.220011
0.212393	0.149047	0.241744	0.220011
0.212393	0.149047	0.241744	0.220011
0.212393	0.149047	0.245316	0.220011
0.212393	0.149047	0.245316	0.220011
0.212393	0.149047	0.245316	0.220011
0.212393	0.149047	0.245316	0.220011
0.212393	0.149047	0.245316	0.220011
0.212393	0.149047	0.245316	0.220011
0.212393	0.149047	0.245316	0.223099
0.212393	0.149047	0.245316	0.223099
0.212393	0.149047	0.245316	0.223099
0.212393	0.149047	0.245316	0.223099
0.212393	0.149047	0.245316	0.223099
0.212393	0.149047	0.245316	0.223099
0.212393	0.149047	0.245316	0.223099
0.212393	0.149047	0.245316	0.223099
0.212393	0.149047	0.245316	0.223099
0.212393	0.149047	0.245316	0.223099
0.212393	0.149047	0.245316	0.223099
0.212393	0.149047	0.245316	0.223099
0.212393	0.149047	0.245316	0.223099
0.212393	0.149047	0.245316	0.223099
0.212393	0.149047	0.245316	0.223099
0.212393	0.149047	0.245316	0.223099
0.212393	0.149047	0.245316	0.223099
0.212393	0.149047	0.245316	0.223099
0.212393	0.149047	0.245316	0.223099
0.212393	0.149047	0.245316	0.223099
0.212393	0.149047	0.245316	0.223099
0.212393	0.149047	0.245316	0.223099
0.212393	0.149047	0.245316	0.223099
0.212393	0.149047	0.245316	0.223099
0.212393	0.149047	0.245316	0.223099
0.212393	0.149047	0.245316	0.223099
0.212393	0.149047	0.245316	0.223099
0.212393	0.149047	0.245316	0.223099
0.212393	0.149047	0.245316	0.223099
0.212393	0.149047	0.245316	0.223099
0.212393	0.149047	0.245316	0.223099
0.212393	0.149047	0.245316	0.223099
0.212393	0.149047	0.245316	0.223099
0.212393	0.149047	0.245316	0.223099
0.212393	0.149047	0.245316	0.223099
0.212393	0.149047	0.245316	0.223099
0.212393	0.149047	0.245316	0.223099
0.212393	0.149047	0.245316	0.223099
0.212393	0.149047	0.245316	0.223099
0.212393	0.149047	0.245316	0.223099
0.219542	0.149047	0.245316	0.226214
0.219542	0.149047	0.245316	0.226214
0.219542	0.149047	0.245316	0.226214
0.219542	0.149047	0.245316	0.226214
0.219542	0.149047	0.245316	0.226214
0.219542	0.149047	0.245316	0.226214
0.219542	0.151297	0.245316	0.226214
0.219542	0.151297	0.245316	0.226214
0.219542	0.151297	0.245316	0.226214
0.219542	0.151297	0.245316	0.226214
0.219542	0.151297	0.245316	0.226214
0.219542	0.151297	0.245316	0.226214
0.219542	0.151297	0.245316	0.226214
0.219542	0.151297	0.245316	0.226214
0.219542	0.151297	0.245316	0.226214
0.219542	0.151297	0.245316	0.226214
0.219542	0.151297	0.245316	0.226214
0.219542	0.151297	0.245316	0.226214
0.219542	0.151297	0.248922	0.226214
0.219542	0.151297	0.248922	0.226214
0.219542	0.151297	0.248922	0.226214
0.219542	0.151297	0.248922	0.226214
0.219542	0.151297	0.248922	0.226214
0.219542	0.151297	0.248922	0.226214
0.219542	0.151297	0.248922	0.226214
0.219542	0.151297	0.248922	0.226214
0.219542	0.151297	0.248922	0.226214
0.219542	0.151297	0.248922	0.226214
0.219542	0.151297	0.248922	0.226214
0.219542	0.151297	0.248922	0.226214
0.219542	0.151297	0.248922	0.226214
0.219542	0.151297	0.248922	0.226214
0.219542	0.151297	0.248922	0.226214
0.219542	0.151297	0.248922	0.226214
0.219542	0.151297	0.248922	0.226214
0.219542	0.151297	0.248922	0.226214
0.219542	0.151297	0.248922	0.226214
0.219542	0.151297	0.248922	0.226214
0.219542	0.151297	0.248922	0.226214
0.219542	0.151297	0.248922	0.226214
0.219542	0.151297	0.248922	0.226214
0.219542	0.151297	0.248922	0.226214
0.219542	0.151297	0.248922	0.226214
0.219542	0.151297	0.248922	0.226214
0.219542	0.151297	0.248922	0.229358
0.219542	0.151297	0.248922	0.229358
0.219542	0.151297	0.248922	0.229358
0.219542	0.151297	0.248922	0.229358
0.219542	0.151297	0.248922	0.229358
0.219542	0.151297	0.248922	0.229358
0.219542	0.151297	0.248922	0.229358
0.219542	0.151297	0.248922	0.229358
0.219542	0.151297	0.248922	0.229358
0.219542	0.151297	0.248922	0.229358
0.219542	0.151297	0.248922	0.229358
0.219542	0.151297	0.248922	0.229358
0.219542	0.151297	0.248922	0.229358
0.219542	0.151297	0.248922	0.229358
0.219542	0.151297	0.248922	0.229358
0.219542	0.151297	0.248922	0.229358
0.219542	0.151297	0.248922	0.229358
0.219542	0.151297	0.248922	0.229358
0.219542	0.151297	0.248922	0.229358
0.219542	0.151297	0.248922	0.229358
0.219542	0.151297	0.248922	0.229358
0.219542	0.151297	0.248922	0.229358
0.219542	0.151297	0.248922	0.229358
0.219542	0.151297	0.248922	0.229358
0.219542	0.151297	0.248922	0.229358
0.219542	0.151297	0.248922	0.229358
0.219542	0.15357	0.248922	0.229358
0.219542	0.15357	0.248922	0.229358
0.219542	0.15357	0.248922	0.229358
0.219542	0.15357	0.248922	0.229358
0.219542	0.15357	0.248922	0.229358
0.219542	0.15357	0.248922	0.229358
0.219542	0.15357	0.248922	0.229358
0.219542	0.15357	0.248922	0.229358
0.219542	0.15357	0.248922	0.229358
0.219542	0.15357	0.248922	0.229358
0.219542	0.15357	0.248922	0.229358
0.219542	0.15357	0.248922	0.229358
0.219542	0.15357	0.248922	0.229358
0.219542	0.15357	0.248922	0.229358
0.219542	0.15357	0.248922	0.229358
0.219542	0.15357	0.248922	0.229358
0.219542	0.15357	0.248922	0.229358
0.219542	0.15357	0.248922	0.229358
0.219542	0.15357	0.248922	0.229358
0.219542	0.15357	0.248922	0.229358
0.219542	0.15357	0.248922	0.23253
0.219542	0.15357	0.248922	0.23253
0.219542	0.15357	0.248922	0.23253
0.219542	0.15357	0.248922	0.23253
0.219542	0.15357	0.248922	0.23253
0.219542	0.15357	0.248922	0.23253
0.219542	0.15357	0.248922	0.23253
0.219542	0.15357	0.248922	0.23253
0.219542	0.15357	0.248922	0.23253
0.219542	0.15357	0.248922	0.23253
0.219542	0.15357	0.248922	0.23253
0.219542	0.15357	0.248922	0.23253
0.219542	0.15357	0.248922	0.23253
0.219542	0.15357	0.248922	0.23253
0.219542	0.15357	0.252562	0.23253
0.219542	0.15357	0.252562	0.23253
0.219542	0.15357	0.252562	0.23253
0.219542	0.15357	0.252562	0.23253
0.219542	0.15357	0.252562	0.23253
0.219542	0.15357	0.252562	0.23253
0.219542	0.15357	0.252562	0.23253
0.219542	0.15357	0.252562	0.23253
0.226872	0.15357	0.252562	0.23253
0.226872	0.15357	0.252562	0.23253
0.226872	0.15357	0.252562	0.23253
0.226872	0.15357	0.252562	0.23253
0.226872	0.15357	0.252562	0.23253
0.226872	0.15357	0.252562	0.23253
0.226872	0.15357	0.252562	0.23253
0.226872	0.15357	0.252562	0.23253
0.226872	0.15357	0.252562	0.23253
0.226872	0.15357	0.252562	0.23253
0.226872	0.155865	0.252562	0.23253
0.226872	0.155865	0.252562	0.23253
0.226872	0.155865	0.252562	0.23253
0.226872	0.155865	0.252562	0.23253
0.226872	0.155865	0.252562	0.23253
0.226872	0.155865	0.252562	0.23253
0.226872	0.155865	0.252562	0.23253
0.226872	0.155865	0.252562	0.23253
0.226872	0.155865	0.252562	0.23253
0.226872	0.155865	0.252562	0.23253
0.226872	0.155865	0.252562	0.23253
0.226872	0.155865	0.252562	0.23253
0.226872	0.155865	0.252562	0.23253
0.226872	0.155865	0.252562	0.23253
0.226872	0.155865	0.252562	0.23253
0.226872	0.155865	0.252562	0.23253
0.226872	0.155865	0.252562	0.23253
0.226872	0.155865	0.252562	0.23253
0.226872	0.155865	0.252562	0.23253
0.226872	0.155865	0.252562	0.23253
0.226872	0.155865	0.252562	0.235729
0.226872	0.155865	0.252562	0.235729
0.226872	0.155865	0.252562	0.235729
0.226872	0.155865	0.252562	0.235729
0.226872	0.155865	0.252562	0.235729
0.226872	0.155865	0.252562	0.235729
0.226872	0.155865	0.252562	0.235729
0.226872	0.155865	0.252562	0.235729
0.226872	0.155865	0.252562	0.235729
0.226872	0.155865	0.252562	0.235729
0.226872	0.155865	0.252562	0.235729
0.226872	0.155865	0.252562	0.235729
0.226872	0.155865	0.252562	0.235729
0.226872	0.155865	0.252562	0.235729
0.226872	0.155865	0.252562	0.235729
0.226872	0.155865	0.252562	0.235729
0.226872	0.155865	0.252562	0.235729
0.226872	0.155865	0.252562	0.235729
0.226872	0.155865	0.252562	0.235729
0.226872	0.155865	0.252562	0.235729
0.226872	0.155865	0.252562	0.235729
0.226872	0.155865	0.252562	0.235729
0.226872	0.155865	0.252562	0.235729
0.226872	0.155865	0.252562	0.235729
0.226872	0.155865	0.252562	0.235729
0.226872	0.155865	0.252562	0.235729
0.226872	0.155865	0.252562	0.235729
0.226872	0.155865	0.252562	0.235729
0.226872	0.155865	0.252562	0.235729
0.226872	0.155865	0.252562	0.235729
0.226872	0.155865	0.252562	0.235729
0.226872	0.155865	0.252562	0.235729
0.226872	0.155865	0.252562	0.235729
0.226872	0.155865	0.252562	0.235729
0.226872	0.155865	0.252562	0.235729
0.226872	0.155865	0.252562	0.235729
0.226872	0.155865	0.252562	0.235729
0.226872	0.155865	0.252562	0.235729
0.226872	0.155865	0.252562	0.235729
0.226872	0.155865	0.252562	0.235729
0.226872	0.155865	0.252562	0.235729
0.226872	0.155865	0.252562	0.235729
0.226872	0.155865	0.252562	0.235729
0.226872	0.155865	0.252562	0.235729
0.226872	0.155865	0.252562	0.235729
0.226872	0.155865	0.252562	0.235729
0.226872	0.155865	0.252562	0.235729
0.226872	0.155865	0.252562	0.235729
0.226872	0.155865	0.252562	0.235729
0.226872	0.155865	0.252562	0.235729
0.226872	0.155865	0.252562	0.235729
0.226872	0.155865	0.252562	0.235729
0.226872	0.155865	0.252562	0.235729
0.226872	0.155865	0.252562	0.235729
0.226872	0.155865	0.256236	0.238957
0.226872	0.155865	0.256236	0.238957
0.226872	0.155865	0.256236	0.238957
0.226872	0.155865	0.256236	0.238957
0.226872	0.155865	0.256236	0.238957
0.226872	0.155865	0.256236	0.238957
0.226872	0.155865	0.256236	0.238957
0.226872	0.155865	0.256236	0.238957
0.226872	0.155865	0.256236	0.238957
0.226872	0.155865	0.256236	0.238957
0.226872	0.155865	0.256236	0.238957
0.226872	0.155865	0.256236	0.238957
0.226872	0.158184	0.256236	0.238957
0.226872	0.158184	0.256236	0.238957
0.226872	0.158184	0.256236	0.238957
0.226872	0.158184	0.256236	0.238957
0.226872	0.158184	0.256236	0.238957
0.226872	0.158184	0.256236	0.238957
0.226872	0.158184	0.256236	0.238957
0.226872	0.158184	0.256236	0.238957
0.226872	0.158184	0.256236	0.238957
0.226872	0.158184	0.256236	0.238957
0.226872	0.158184	0.256236	0.238957
0.226872	0.158184	0.256236	0.238957
0.226872	0.158184	0.256236	0.238957
0.226872	0.158184	0.256236	0.238957
0.226872	0.158184	0.256236	0.238957
0.226872	0.158184	0.256236	0.238957
0.226872	0.158184	0.256236	0.238957
0.226872	0.158184	0.256236	0.238957
0.234385	0.158184	0.256236	0.238957
0.234385	0.158184	0.256236	0.238957
0.234385	0.158184	0.256236	0.238957
0.234385	0.158184	0.256236	0.238957
0.234385	0.158184	0.256236	0.238957
0.234385	0.158184	0.256236	0.238957
0.234385	0.158184	0.256236	0.238957
0.234385	0.158184	0.256236	0.238957
0.234385	0.158184	0.256236	0.238957
0.234385	0.158184	0.256236	0.238957
0.234385	0.158184	0.256236	0.238957
0.234385	0.158184	0.256236	0.238957
0.234385	0.158184	0.256236	0.238957
0.234385	0.158184	0.256236	0.238957
0.234385	0.158184	0.256236	0.238957
0.234385	0.158184	0.256236	0.238957
0.234385	0.158184	0.256236	0.238957
0.234385	0.158184	0.256236	0.238957
0.234385	0.158184	0.256236	0.238957
0.234385	0.158184	0.256236	0.238957
0.234385	0.158184	0.256236	0.238957
0.234385	0.158184	0.256236	0.238957
0.234385	0.158184	0.256236	0.238957
0.234385	0.158184	0.256236	0.238957
0.234385	0.158184	0.256236	0.238957
0.234385	0.158184	0.256236	0.238957
0.234385	0.158184	0.256236	0.238957
0.234385	0.158184	0.256236	0.238957
0.234385	0.158184	0.256236	0.238957
0.234385	0.158184	0.256236	0.238957
0.234385	0.158184	0.256236	0.238957
0.234385	0.158184	0.256236	0.238957
0.234385	0.158184	0.256236	0.238957
0.234385	0.158184	0.256236	0.238957
0.234385	0.158184	0.256236	0.238957
0.234385	0.158184	0.256236	0.238957
0.234385	0.158184	0.256236	0.238957
0.234385	0.158184	0.256236	0.238957
0.234385	0.158184	0.259944	0.238957
0.234385	0.158184	0.259944	0.238957
0.234385	0.158184	0.259944	0.238957
0.234385	0.158184	0.259944	0.238957
0.234385	0.158184	0.259944	0.238957
0.234385	0.158184	0.259944	0.238957
0.234385	0.158184	0.259944	0.238957
0.234385	0.158184	0.259944	0.238957
0.234385	0.158184	0.259944	0.238957
0.234385	0.158184	0.259944	0.238957
0.234385	0.158184	0.259944	0.238957
0.234385	0.158184	0.259944	0.238957
0.234385	0.158184	0.259944	0.238957
0.234385	0.158184	0.259944	0.238957
0.234385	0.160526	0.259944	0.238957
0.234385	0.160526	0.259944	0.238957
0.234385	0.160526	0.259944	0.238957
0.234385	0.160526	0.259944	0.238957
0.234385	0.160526	0.259944	0.242212
0.234385	0.160526	0.259944	0.242212
0.234385	0.160526	0.259944	0.242212
0.234385	0.160526	0.259944	0.242212
0.234385	0.160526	0.259944	0.242212
0.234385	0.160526	0.259944	0.242212
0.234385	0.160526	0.259944	0.242212
0.234385	0.160526	0.259944	0.242212
0.234385	0.160526	0.259944	0.242212
0.234385	0.160526	0.259944	0.242212
0.234385	0.160526	0.259944	0.242212
0.234385	0.160526	0.259944	0.242212
0.234385	0.160526	0.259944	0.242212
0.234385	0.160526	0.259944	0.242212
0.234385	0.160526	0.259944	0.242212
0.234385	0.160526	0.259944	0.242212
0.234385	0.160526	0.259944	0.242212
0.234385	0.160526	0.259944	0.242212
0.234385	0.160526	0.259944	0.242212
0.234385	0.160526	0.259944	0.242212
0.234385	0.160526	0.259944	0.242212
0.234385	0.160526	0.259944	0.242212
0.234385	0.160526	0.259944	0.242212
0.234385	0.160526	0.259944	0.242212
0.234385	0.160526	0.259944	0.242212
0.234385	0.160526	0.259944	0.242212
0.234385	0.160526	0.259944	0.242212
0.234385	0.160526	0.259944	0.242212
0.234385	0.160526	0.263686	0.242212
0.234385	0.160526	0.263686	0.242212
0.234385	0.160526	0.263686	0.242212
0.234385	0.160526	0.263686	0.242212
0.234385	0.160526	0.263686	0.242212
0.234385	0.160526	0.263686	0.242212
0.234385	0.160526	0.263686	0.242212
0.234385	0.160526	0.263686	0.242212
0.234385	0.160526	0.263686	0.242212
0.234385	0.160526	0.263686	0.242212
0.234385	0.160526	0.263686	0.242212
0.234385	0.160526	0.263686	0.242212
0.234385	0.160526	0.263686	0.242212
0.234385	0.160526	0.263686	0.242212
0.234385	0.160526	0.263686	0.242212
0.234385	0.160526	0.263686	0.242212
0.234385	0.160526	0.263686	0.242212
0.234385	0.160526	0.263686	0.242212
0.234385	0.160526	0.263686	0.242212
0.234385	0.160526	0.263686	0.242212
0.234385	0.160526	0.263686	0.242212
0.234385	0.160526	0.263686	0.242212
0.234385	0.160526	0.263686	0.242212
0.234385	0.160526	0.263686	0.242212
0.242083	0.160526	0.263686	0.242212
0.242083	0.160526	0.263686	0.242212
0.242083	0.160526	0.263686	0.242212
0.242083	0.160526	0.263686	0.242212
0.242083	0.162891	0.263686	0.242212
0.242083	0.162891	0.263686	0.242212
0.242083	0.162891	0.263686	0.242212
0.242083	0.162891	0.263686	0.242212
0.242083	0.162891	0.263686	0.242212
0.242083	0.162891	0.263686	0.242212
0.242083	0.162891	0.263686	0.242212
0.242083	0.162891	0.263686	0.242212
0.242083	0.162891	0.263686	0.242212
0.242083	0.162891	0.263686	0.242212
0.242083	0.162891	0.263686	0.242212
0.242083	0.162891	0.263686	0.242212
0.242083	0.162891	0.263686	0.245495
0.242083	0.162891	0.263686	0.245495
0.242083	0.162891	0.263686	0.245495
0.242083	0.162891	0.263686	0.245495
0.242083	0.162891	0.263686	0.245495
0.242083	0.162891	0.263686	0.245495
0.242083	0.162891	0.263686	0.245495
0.242083	0.162891	0.263686	0.245495
0.242083	0.162891	0.263686	0.245495
0.242083	0.162891	0.263686	0.245495
0.242083	0.162891	0.263686	0.245495
0.242083	0.162891	0.263686	0.245495
0.242083	0.162891	0.263686	0.245495
0.242083	0.162891	0.263686	0.245495
0.242083	0.162891	0.263686	0.245495
0.242083	0.162891	0.263686	0.245495
0.242083	0.162891	0.263686	0.245495
0.242083	0.162891	0.263686	0.245495
0.242083	0.162891	0.263686	0.245495
0.242083	0.162891	0.263686	0.245495
0.242083	0.162891	0.263686	0.245495
0.242083	0.162891	0.263686	0.245495
0.242083	0.162891	0.263686	0.245495
0.242083	0.162891	0.263686	0.245495
0.242083	0.162891	0.263686	0.245495
0.242083	0.162891	0.263686	0.245495
0.242083	0.162891	0.263686	0.245495
0.242083	0.162891	0.263686	0.245495
0.242083	0.162891	0.263686	0.245495
0.242083	0.162891	0.263686	0.245495
0.242083	0.162891	0.263686	0.245495
0.242083	0.162891	0.263686	0.245495
0.242083	0.162891	0.263686	0.245495
0.242083	0.162891	0.263686	0.245495
0.242083	0.162891	0.263686	0.245495
0.242083	0.162891	0.263686	0.245495
0.242083	0.162891	0.267462	0.245495
0.242083	0.162891	0.267462	0.245495
0.242083	0.162891	0.267462	0.245495
0.242083	0.162891	0.267462	0.245495
0.242083	0.162891	0.267462	0.245495
0.242083	0.162891	0.267462	0.245495
0.242083	0.162891	0.267462	0.245495
0.242083	0.162891	0.267462	0.245495
0.242083	0.162891	0.267462	0.245495
0.242083	0.162891	0.267462	0.245495
0.242083	0.162891	0.267462	0.245495
0.242083	0.162891	0.267462	0.245495
0.242083	0.162891	0.267462	0.245495
0.242083	0.162891	0.267462	0.245495
0.242083	0.162891	0.267462	0.245495
0.242083	0.162891	0.267462	0.245495
0.242083	0.162891	0.267462	0.245495
0.242083	0.162891	0.267462	0.245495
0.242083	0.162891	0.267462	0.245495
0.242083	0.162891	0.267462	0.245495
0.242083	0.165279	0.267462	0.245495
0.242083	0.165279	0.267462	0.245495
0.242083	0.165279	0.267462	0.245495
0.242083	0.165279	0.267462	0.245495
0.242083	0.165279	0.267462	0.248806
0.242083	0.165279	0.267462	0.248806
0.242083	0.165279	0.267462	0.248806
0.242083	0.165279	0.267462	0.248806
0.242083	0.165279	0.267462	0.248806
0.242083	0.165279	0.267462	0.248806
0.242083	0.165279	0.267462	0.248806
0.242083	0.165279	0.267462	0.248806
0.242083	0.165279	0.267462	0.248806
0.242083	0.165279	0.267462	0.248806
0.242083	0.165279	0.267462	0.248806
0.242083	0.165279	0.267462	0.248806
0.242083	0.165279	0.267462	0.248806
0.242083	0.165279	0.267462	0.248806
0.242083	0.165279	0.267462	0.248806
0.242083	0.165279	0.267462	0.248806
0.242083	0.165279	0.267462	0.248806
0.242083	0.165279	0.267462	0.248806
0.242083	0.165279	0.267462	0.248806
0.242083	0.165279	0.267462	0.248806
0.242083	0.165279	0.267462	0.248806
0.242083	0.165279	0.267462	0.248806
0.242083	0.165279	0.267462	0.248806
0.242083	0.165279	0.267462	0.248806
0.242083	0.165279	0.267462	0.248806
0.242083	0.165279	0.267462	0.248806
0.242083	0.165279	0.267462	0.248806
0.242083	0.165279	0.267462	0.248806
0.242083	0.165279	0.267462	0.248806
0.242083	0.165279	0.267462	0.248806
0.242083	0.165279	0.267462	0.248806
0.242083	0.165279	0.267462	0.248806
0.242083	0.165279	0.267462	0.248806
0.242083	0.165279	0.267462	0.248806
0.242083	0.165279	0.267462	0.248806
0.242083	0.165279	0.267462	0.248806
0.242083	0.165279	0.267462	0.248806
0.242083	0.165279	0.267462	0.248806
0.242083	0.165279	0.271272	0.248806
0.242083	0.165279	0.271272	0.248806
0.242083	0.165279	0.271272	0.248806
0.242083	0.165279	0.271272	0.248806
0.242083	0.165279	0.271272	0.248806
0.242083	0.165279	0.271272	0.248806
0.242083	0.165279	0.271272	0.248806
0.242083	0.165279	0.271272	0.248806
0.242083	0.165279	0.271272	0.248806
0.242083	0.165279	0.271272	0.248806
0.242083	0.165279	0.271272	0.248806
0.242083	0.165279	0.271272	0.248806
0.242083	0.165279	0.271272	0.248806
0.242083	0.165279	0.271272	0.248806
0.242083	0.165279	0.271272	0.248806
0.242083	0.165279	0.271272	0.248806
0.242083	0.165279	0.271272	0.248806
0.242083	0.165279	0.271272	0.248806
0.242083	0.165279	0.271272	0.248806
0.242083	0.165279	0.271272	0.248806
0.242083	0.165279	0.271272	0.248806
0.242083	0.165279	0.271272	0.248806
0.242083	0.165279	0.271272	0.248806
0.242083	0.165279	0.271272	0.248806
0.242083	0.165279	0.271272	0.252144
0.242083	0.165279	0.271272	0.252144
0.242083	0.165279	0.271272	0.252144
0.242083	0.165279	0.271272	0.252144
0.249967	0.165279	0.271272	0.252144
0.249967	0.165279	0.271272	0.252144
0.249967	0.165279	0.271272	0.252144
0.249967	0.165279	0.271272	0.252144
0.249967	0.165279	0.271272	0.252144
0.249967	0.165279	0.271272	0.252144
0.249967	0.165279	0.271272	0.252144
0.249967	0.165279	0.271272	0.252144
0.249967	0.165279	0.271272	0.252144
0.249967	0.165279	0.271272	0.252144
0.249967	0.165279	0.271272	0.252144
0.249967	0.165279	0.271272	0.252144
0.249967	0.165279	0.271272	0.252144
0.249967	0.165279	0.271272	0.252144
0.249967	0.165279	0.271272	0.252144
0.249967	0.165279	0.271272	0.252144
0.249967	0.165279	0.271272	0.252144
0.249967	0.165279	0.271272	0.252144
0.249967	0.165279	0.271272	0.252144
0.249967	0.165279	0.271272	0.252144
0.249967	0.16769	0.271272	0.252144
0.249967	0.16769	0.271272	0.252144
0.249967	0.16769	0.271272	0.252144
0.249967	0.16769	0.271272	0.252144
0.249967	0.16769	0.271272	0.252144
0.249967	0.16769	0.271272	0.252144
0.249967	0.16769	0.271272	0.252144
0.249967	0.16769	0.271272	0.252144
0.249967	0.16769	0.271272	0.252144
0.249967	0.16769	0.271272	0.252144
0.249967	0.16769	0.271272	0.252144
0.249967	0.16769	0.271272	0.252144
0.249967	0.16769	0.271272	0.252144
0.249967	0.16769	0.271272	0.252144
0.249967	0.16769	0.271272	0.252144
0.249967	0.16769	0.271272	0.252144
0.249967	0.16769	0.271272	0.252144
0.249967	0.16769	0.271272	0.252144
0.249967	0.16769	0.275115	0.252144
0.249967	0.16769	0.275115	0.252144
0.249967	0.16769	0.275115	0.252144
0.249967	0.16769	0.275115	0.252144
0.249967	0.16769	0.275115	0.252144
0.249967	0.16769	0.275115	0.252144
0.249967	0.16769	0.275115	0.252144
0.249967	0.16769	0.275115	0.252144
0.249967	0.16769	0.275115	0.252144
0.249967	0.16769	0.275115	0.252144
0.249967	0.16769	0.275115	0.252144
0.249967	0.16769	0.275115	0.252144
0.249967	0.16769	0.275115	0.252144
0.249967	0.16769	0.275115	0.252144
0.249967	0.16769	0.275115	0.252144
0.249967	0.16769	0.275115	0.252144
0.249967	0.16769	0.275115	0.252144
0.249967	0.16769	0.275115	0.252144
0.249967	0.16769	0.275115	0.252144
0.249967	0.16769	0.275115	0.252144
0.249967	0.16769	0.275115	0.252144
0.249967	0.16769	0.275115	0.252144
0.249967	0.16769	0.275115	0.252144
0.249967	0.16769	0.275115	0.252144
0.249967	0.16769	0.275115	0.252144
0.249967	0.16769	0.275115	0.252144
0.249967	0.16769	0.275115	0.252144
0.249967	0.16769	0.275115	0.252144
0.249967	0.16769	0.275115	0.252144
0.249967	0.16769	0.275115	0.252144
0.249967	0.16769	0.275115	0.252144
0.249967	0.16769	0.275115	0.252144
0.249967	0.16769	0.275115	0.252144
0.249967	0.16769	0.275115	0.252144
0.249967	0.16769	0.275115	0.252144
0.249967	0.16769	0.275115	0.252144
0.249967	0.16769	0.275115	0.252144
0.249967	0.16769	0.275115	0.252144
0.249967	0.16769	0.275115	0.252144
0.249967	0.16769	0.275115	0.252144
0.249967	0.16769	0.275115	0.252144
0.249967	0.16769	0.275115	0.252144
0.249967	0.170125	0.275115	0.252144
0.249967	0.170125	0.275115	0.252144
0.249967	0.170125	0.275115	0.252144
0.249967	0.170125	0.275115	0.252144
0.249967	0.170125	0.275115	0.252144
0.249967	0.170125	0.275115	0.252144
0.249967	0.170125	0.275115	0.252144
0.249967	0.170125	0.275115	0.252144
0.249967	0.170125	0.275115	0.252144
0.249967	0.170125	0.275115	0.252144
0.249967	0.170125	0.275115	0.252144
0.249967	0.170125	0.275115	0.252144
0.249967	0.170125	0.275115	0.25551
0.249967	0.170125	0.275115	0.25551
0.249967	0.170125	0.275115	0.25551
0.249967	0.170125	0.275115	0.25551
0.249967	0.170125	0.275115	0.25551
0.249967	0.170125	0.275115	0.25551
0.249967	0.170125	0.275115	0.25551
0.249967	0.170125	0.275115	0.25551
0.249967	0.170125	0.275115	0.25551
0.249967	0.170125	0.275115	0.25551
0.249967	0.170125	0.275115	0.25551
0.249967	0.170125	0.275115	0.25551
0.249967	0.170125	0.275115	0.25551
0.249967	0.170125	0.275115	0.25551
0.249967	0.170125	0.275115	0.25551
0.249967	0.170125	0.275115	0.25551
0.249967	0.170125	0.275115	0.25551
0.249967	0.170125	0.275115	0.25551
0.249967	0.170125	0.275115	0.25551
0.249967	0.170125	0.275115	0.25551
0.249967	0.170125	0.275115	0.25551
0.249967	0.170125	0.275115	0.25551
0.249967	0.170125	0.275115	0.25551
0.249967	0.170125	0.275115	0.25551
0.249967	0.170125	0.275115	0.25551
0.249967	0.170125	0.275115	0.25551
0.249967	0.170125	0.275115	0.25551
0.249967	0.170125	0.275115	0.25551
0.249967	0.170125	0.275115	0.25551
0.249967	0.170125	0.275115	0.25551
0.249967	0.170125	0.275115	0.25551
0.249967	0.170125	0.275115	0.25551
0.258041	0.170125	0.275115	0.25551
0.258041	0.170125	0.275115	0.25551
0.258041	0.170125	0.278992	0.25551
0.258041	0.170125	0.278992	0.25551
0.258041	0.170125	0.278992	0.25551
0.258041	0.170125	0.278992	0.25551
0.258041	0.170125	0.278992	0.25551
0.258041	0.170125	0.278992	0.25551
0.258041	0.170125	0.278992	0.25551
0.258041	0.170125	0.278992	0.25551
0.258041	0.170125	0.278992	0.25551
0.258041	0.170125	0.278992	0.25551
0.258041	0.170125	0.278992	0.25551
0.258041	0.170125	0.278992	0.25551
0.258041	0.170125	0.278992	0.25551
0.258041	0.170125	0.278992	0.25551
0.258041	0.170125	0.278992	0.25551
0.258041	0.170125	0.278992	0.25551
0.258041	0.170125	0.278992	0.25551
0.258041	0.170125	0.278992	0.25551
0.258041	0.170125	0.278992	0.25551
0.258041	0.170125	0.278992	0.25551
0.258041	0.170125	0.278992	0.25551
0.258041	0.170125	0.278992	0.25551
0.258041	0.170125	0.278992	0.25551
0.258041	0.170125	0.278992	0.25551
0.258041	0.170125	0.278992	0.25551
0.258041	0.170125	0.278992	0.25551
0.258041	0.170125	0.278992	0.25551
0.258041	0.170125	0.278992	0.25551
0.258041	0.170125	0.278992	0.25551
0.258041	0.170125	0.278992	0.25551
0.258041	0.170125	0.278992	0.25551
0.258041	0.170125	0.278992	0.25551
0.258041	0.170125	0.278992	0.25551
0.258041	0.170125	0.278992	0.25551
0.258041	0.170125	0.278992	0.25551
0.258041	0.170125	0.278992	0.25551
0.258041	0.170125	0.278992	0.25551
0.258041	0.170125	0.278992	0.25551
0.258041	0.170125	0.278992	0.25551
0.258041	0.170125	0.278992	0.25551
0.258041	0.170125	0.278992	0.25551
0.258041	0.170125	0.278992	0.25551
0.258041	0.170125	0.278992	0.25551
0.258041	0.170125	0.278992	0.25551
0.258041	0.170125	0.278992	0.25551
0.258041	0.170125	0.278992	0.25551
0.258041	0.170125	0.278992	0.25551
0.258041	0.170125	0.278992	0.25551
0.258041	0.172582	0.278992	0.25551
0.258041	0.172582	0.278992	0.25551
0.258041	0.172582	0.278992	0.25551
0.258041	0.172582	0.278992	0.25551
0.258041	0.172582	0.278992	0.25551
0.258041	0.172582	0.278992	0.25551
0.258041	0.172582	0.278992	0.25551
0.258041	0.172582	0.278992	0.25551
0.258041	0.172582	0.278992	0.25551
0.258041	0.172582	0.278992	0.25551
0.258041	0.172582	0.278992	0.258903
0.258041	0.172582	0.278992	0.258903
0.258041	0.172582	0.278992	0.258903
0.258041	0.172582	0.278992	0.258903
0.258041	0.172582	0.278992	0.258903
0.258041	0.172582	0.278992	0.258903
0.258041	0.172582	0.278992	0.258903
0.258041	0.172582	0.278992	0.258903
0.258041	0.172582	0.278992	0.258903
0.258041	0.172582	0.278992	0.258903
0.258041	0.172582	0.278992	0.258903
0.258041	0.172582	0.278992	0.258903
0.258041	0.172582	0.278992	0.258903
0.258041	0.172582	0.278992	0.258903
0.258041	0.172582	0.278992	0.258903
[truncated: 37,903 more rows]

## Sheet: x
a	b	c_1	c_2
0.041	0.041	0.041	0.059
0.041	0.041	0.041	0.059
0.041	0.042	0.041	0.063
0.041	0.042	0.041	0.063
0.041	0.043	0.042	0.065
0.041	0.043	0.042	0.065
0.041	0.044	0.042	0.069
0.041	0.044	0.042	0.069
0.041	0.045	0.043	0.07
0.041	0.045	0.043	0.07
0.041	0.045	0.044	0.071
0.041	0.045	0.044	0.071
0.041	0.045	0.045	0.071
0.041	0.045	0.045	0.071
0.041	0.046	0.046	0.072
0.041	0.046	0.046	0.072
0.041	0.046	0.047	0.073
0.041	0.046	0.047	0.073
0.042	0.048	0.048	0.073
0.042	0.048	0.048	0.073
0.042	0.049	0.048	0.074
0.042	0.049	0.048	0.074
0.042	0.05	0.05	0.074
0.042	0.05	0.05	0.074
0.042	0.05	0.05	0.074
0.042	0.05	0.05	0.074
0.042	0.05	0.051	0.075
0.042	0.05	0.051	0.075
0.042	0.05	0.051	0.076
0.042	0.05	0.051	0.076
0.043	0.051	0.051	0.076
0.043	0.051	0.051	0.076
0.043	0.051	0.051	0.077
0.043	0.051	0.051	0.077
0.043	0.051	0.051	0.077
0.043	0.051	0.051	0.077
0.043	0.052	0.052	0.077
0.043	0.052	0.052	0.077
0.043	0.053	0.052	0.078
0.043	0.053	0.052	0.078
0.043	0.053	0.053	0.079
0.043	0.053	0.053	0.079
0.043	0.054	0.053	0.079
0.043	0.054	0.053	0.079
0.043	0.054	0.053	0.081
0.043	0.054	0.053	0.081
0.043	0.054	0.053	0.081
0.043	0.054	0.053	0.081
0.044	0.054	0.053	0.082
0.044	0.054	0.053	0.082
0.044	0.054	0.054	0.082
0.044	0.054	0.054	0.082
0.044	0.055	0.054	0.083
0.044	0.055	0.054	0.083
0.044	0.055	0.054	0.083
0.044	0.055	0.054	0.083
0.044	0.056	0.054	0.083
0.044	0.056	0.054	0.083
0.044	0.056	0.054	0.083
0.044	0.056	0.054	0.083
0.044	0.056	0.055	0.084
0.044	0.056	0.055	0.084
0.044	0.056	0.055	0.084
0.044	0.056	0.055	0.084
0.044	0.057	0.055	0.084
0.044	0.057	0.055	0.084
0.044	0.057	0.056	0.084
0.044	0.057	0.056	0.084
0.044	0.057	0.057	0.084
0.044	0.057	0.057	0.084
0.045	0.057	0.057	0.085
0.045	0.057	0.057	0.085
0.045	0.057	0.058	0.085
0.045	0.057	0.058	0.085
0.045	0.057	0.058	0.085
0.045	0.057	0.058	0.085
0.045	0.057	0.059	0.085
0.045	0.057	0.059	0.085
0.045	0.058	0.059	0.086
0.045	0.058	0.059	0.086
0.045	0.058	0.059	0.086
0.045	0.058	0.059	0.086
0.045	0.058	0.059	0.086
0.045	0.058	0.059	0.086
0.045	0.058	0.059	0.086
0.045	0.058	0.059	0.086
0.045	0.059	0.059	0.086
0.045	0.059	0.059	0.086
0.045	0.059	0.06	0.086
0.045	0.059	0.06	0.086
0.045	0.059	0.06	0.087
0.045	0.059	0.06	0.087
0.045	0.059	0.06	0.088
0.045	0.059	0.06	0.088
0.045	0.06	0.06	0.088
0.045	0.06	0.06	0.088
0.045	0.06	0.06	0.088
0.045	0.06	0.06	0.088
0.046	0.06	0.061	0.088
0.046	0.06	0.061	0.088
0.046	0.06	0.061	0.089
0.046	0.06	0.061	0.089
0.046	0.06	0.062	0.089
0.046	0.06	0.062	0.089
0.046	0.06	0.063	0.089
0.046	0.06	0.063	0.089
0.046	0.061	0.063	0.089
0.046	0.061	0.063	0.089
0.046	0.061	0.063	0.089
0.046	0.061	0.063	0.089
0.046	0.061	0.063	0.09
0.046	0.061	0.063	0.09
0.046	0.061	0.064	0.09
0.046	0.061	0.064	0.09
0.046	0.061	0.064	0.09
0.046	0.061	0.064	0.09
0.046	0.061	0.064	0.09
0.046	0.061	0.064	0.09
0.046	0.061	0.064	0.09
0.046	0.061	0.064	0.09
0.046	0.061	0.064	0.09
0.046	0.061	0.064	0.09
0.046	0.062	0.064	0.09
0.046	0.062	0.064	0.09
0.046	0.062	0.064	0.09
0.046	0.062	0.064	0.09
0.047	0.062	0.065	0.091
0.047	0.062	0.065	0.091
0.047	0.063	0.065	0.091
0.047	0.063	0.065	0.091
0.047	0.063	0.066	0.091
0.047	0.063	0.066	0.091
0.047	0.064	0.066	0.092
0.047	0.064	0.066	0.092
0.047	0.064	0.066	0.092
0.047	0.064	0.066	0.092
0.047	0.064	0.066	0.093
0.047	0.064	0.066	0.093
0.047	0.064	0.067	0.093
0.047	0.064	0.067	0.093
0.047	0.064	0.067	0.093
0.047	0.064	0.067	0.093
0.047	0.064	0.067	0.094
0.047	0.064	0.067	0.094
0.047	0.064	0.067	0.094
0.047	0.064	0.067	0.094
0.047	0.064	0.068	0.094
0.047	0.064	0.068	0.094
0.047	0.064	0.068	0.094
0.047	0.064	0.068	0.094
0.047	0.065	0.068	0.094
0.047	0.065	0.068	0.094
0.047	0.065	0.068	0.094
0.047	0.065	0.068	0.094
0.047	0.065	0.068	0.094
0.047	0.065	0.068	0.094
0.047	0.065	0.068	0.094
0.047	0.065	0.068	0.094
0.047	0.065	0.069	0.095
0.047	0.065	0.069	0.095
0.047	0.066	0.069	0.095
0.047	0.066	0.069	0.095
0.047	0.066	0.069	0.095
0.047	0.066	0.069	0.095
0.047	0.066	0.069	0.095
0.047	0.066	0.069	0.095
0.047	0.066	0.07	0.095
0.047	0.066	0.07	0.095
0.047	0.066	0.07	0.095
0.047	0.066	0.07	0.095
0.048	0.066	0.07	0.095
0.048	0.066	0.07	0.095
0.048	0.066	0.07	0.095
0.048	0.066	0.07	0.095
0.048	0.066	0.07	0.095
0.048	0.066	0.07	0.095
0.048	0.067	0.071	0.095
0.048	0.067	0.071	0.095
0.048	0.067	0.071	0.096
0.048	0.067	0.071	0.096
0.048	0.067	0.071	0.096
0.048	0.067	0.071	0.096
0.048	0.067	0.071	0.096
0.048	0.067	0.071	0.096
0.048	0.067	0.071	0.096
0.048	0.067	0.071	0.096
0.048	0.067	0.071	0.096
0.048	0.067	0.071	0.096
0.048	0.067	0.071	0.096
0.048	0.067	0.071	0.096
0.048	0.067	0.071	0.096
0.048	0.067	0.071	0.096
0.048	0.068	0.071	0.096
0.048	0.068	0.071	0.096
0.048	0.068	0.072	0.096
0.048	0.068	0.072	0.096
0.048	0.068	0.072	0.097
0.048	0.068	0.072	0.097
0.048	0.068	0.073	0.097
0.048	0.068	0.073	0.097
0.048	0.068	0.073	0.097
0.048	0.068	0.073	0.097
0.048	0.068	0.074	0.097
0.048	0.068	0.074	0.097
0.048	0.068	0.074	0.097
0.048	0.068	0.074	0.097
0.048	0.068	0.074	0.097
0.048	0.068	0.074	0.097
0.049	0.068	0.074	0.097
0.049	0.068	0.074	0.097
0.049	0.068	0.074	0.097
0.049	0.068	0.074	0.097
0.049	0.069	0.074	0.097
0.049	0.069	0.074	0.097
0.049	0.069	0.074	0.097
0.049	0.069	0.074	0.097
0.049	0.069	0.075	0.098
0.049	0.069	0.075	0.098
0.049	0.069	0.075	0.098
0.049	0.069	0.075	0.098
0.049	0.069	0.075	0.098
0.049	0.069	0.075	0.098
0.049	0.07	0.075	0.098
0.049	0.07	0.075	0.098
0.049	0.07	0.075	0.099
0.049	0.07	0.075	0.099
0.049	0.07	0.075	0.099
0.049	0.07	0.075	0.099
0.049	0.07	0.076	0.099
0.049	0.07	0.076	0.099
0.049	0.07	0.076	0.099
0.049	0.07	0.076	0.099
0.049	0.07	0.076	0.1
0.049	0.07	0.076	0.1
0.049	0.07	0.077	0.1
0.049	0.07	0.077	0.1
0.049	0.07	0.077	0.1
0.049	0.07	0.077	0.1
0.049	0.07	0.077	0.1
0.049	0.07	0.077	0.1
0.049	0.07	0.077	0.1
0.049	0.07	0.077	0.1
0.049	0.07	0.077	0.1
0.049	0.07	0.077	0.1
0.05	0.07	0.078	0.1
0.05	0.07	0.078	0.1
0.05	0.071	0.078	0.1
0.05	0.071	0.078	0.1
0.05	0.071	0.078	0.1
0.05	0.071	0.078	0.1
0.05	0.071	0.078	0.1
0.05	0.071	0.078	0.1
0.05	0.071	0.078	0.1
0.05	0.071	0.078	0.1
0.05	0.071	0.078	0.101
0.05	0.071	0.078	0.101
0.05	0.071	0.078	0.101
0.05	0.071	0.078	0.101
0.05	0.071	0.078	0.101
0.05	0.071	0.078	0.101
0.05	0.071	0.078	0.101
0.05	0.071	0.078	0.101
0.05	0.071	0.079	0.101
0.05	0.071	0.079	0.101
0.05	0.072	0.079	0.101
0.05	0.072	0.079	0.101
0.05	0.072	0.079	0.101
0.05	0.072	0.079	0.101
0.05	0.072	0.08	0.101
0.05	0.072	0.08	0.101
0.05	0.072	0.08	0.101
0.05	0.072	0.08	0.101
0.05	0.072	0.08	0.101
0.05	0.072	0.08	0.101
0.05	0.072	0.08	0.101
0.05	0.072	0.08	0.101
0.05	0.072	0.08	0.102
0.05	0.072	0.08	0.102
0.05	0.072	0.08	0.102
0.05	0.072	0.08	0.102
0.05	0.072	0.08	0.102
0.05	0.072	0.08	0.102
0.05	0.072	0.081	0.102
0.05	0.072	0.081	0.102
0.05	0.072	0.081	0.102
0.05	0.072	0.081	0.102
0.05	0.072	0.081	0.102
0.05	0.072	0.081	0.102
0.05	0.073	0.081	0.102
0.05	0.073	0.081	0.102
0.05	0.073	0.082	0.102
0.05	0.073	0.082	0.102
0.05	0.073	0.082	0.102
0.05	0.073	0.082	0.102
0.05	0.073	0.082	0.102
0.05	0.073	0.082	0.102
0.05	0.073	0.082	0.103
0.05	0.073	0.082	0.103
0.05	0.073	0.082	0.103
0.05	0.073	0.082	0.103
0.05	0.073	0.082	0.103
0.05	0.073	0.082	0.103
0.051	0.073	0.082	0.103
0.051	0.073	0.082	0.103
0.051	0.073	0.082	0.103
0.051	0.073	0.082	0.103
0.051	0.073	0.083	0.103
0.051	0.073	0.083	0.103
0.051	0.073	0.083	0.103
0.051	0.073	0.083	0.103
0.051	0.073	0.083	0.103
0.051	0.073	0.083	0.103
0.051	0.073	0.083	0.104
0.051	0.073	0.083	0.104
0.051	0.073	0.083	0.104
0.051	0.073	0.083	0.104
0.051	0.074	0.084	0.104
0.051	0.074	0.084	0.104
0.051	0.074	0.084	0.104
0.051	0.074	0.084	0.104
0.051	0.074	0.084	0.105
0.051	0.074	0.084	0.105
0.051	0.074	0.084	0.105
0.051	0.074	0.084	0.105
0.051	0.074	0.084	0.105
0.051	0.074	0.084	0.105
0.051	0.074	0.084	0.105
0.051	0.074	0.084	0.105
0.051	0.074	0.084	0.105
0.051	0.074	0.084	0.105
0.051	0.074	0.085	0.105
0.051	0.074	0.085	0.105
0.051	0.074	0.085	0.105
0.051	0.074	0.085	0.105
0.051	0.074	0.085	0.105
0.051	0.074	0.085	0.105
0.051	0.074	0.085	0.105
0.051	0.074	0.085	0.105
0.051	0.075	0.085	0.106
0.051	0.075	0.085	0.106
0.051	0.075	0.085	0.106
0.051	0.075	0.085	0.106
0.051	0.075	0.085	0.106
0.051	0.075	0.085	0.106
0.051	0.075	0.085	0.106
0.051	0.075	0.085	0.106
0.051	0.075	0.086	0.106
0.051	0.075	0.086	0.106
0.051	0.075	0.086	0.106
0.051	0.075	0.086	0.106
0.051	0.075	0.086	0.106
0.051	0.075	0.086	0.106
0.051	0.075	0.086	0.106
0.051	0.075	0.086	0.106
0.051	0.075	0.086	0.106
0.051	0.075	0.086	0.106
0.051	0.075	0.086	0.106
0.051	0.075	0.086	0.106
0.051	0.076	0.086	0.106
0.051	0.076	0.086	0.106
0.051	0.076	0.086	0.107
0.051	0.076	0.086	0.107
0.051	0.076	0.086	0.107
0.051	0.076	0.086	0.107
0.051	0.076	0.086	0.107
0.051	0.076	0.086	0.107
0.052	0.076	0.086	0.107
0.052	0.076	0.086	0.107
0.052	0.076	0.087	0.107
0.052	0.076	0.087	0.107
0.052	0.076	0.087	0.107
0.052	0.076	0.087	0.107
0.052	0.076	0.087	0.107
0.052	0.076	0.087	0.107
0.052	0.076	0.087	0.107
0.052	0.076	0.087	0.107
0.052	0.076	0.087	0.107
0.052	0.076	0.087	0.107
0.052	0.077	0.088	0.107
0.052	0.077	0.088	0.107
0.052	0.077	0.088	0.108
0.052	0.077	0.088	0.108
0.052	0.077	0.088	0.108
0.052	0.077	0.088	0.108
0.052	0.077	0.088	0.108
0.052	0.077	0.088	0.108
0.052	0.077	0.088	0.108
0.052	0.077	0.088	0.108
0.052	0.077	0.088	0.108
0.052	0.077	0.088	0.108
0.052	0.077	0.088	0.108
0.052	0.077	0.088	0.108
0.052	0.078	0.088	0.108
0.052	0.078	0.088	0.108
0.052	0.078	0.088	0.109
0.052	0.078	0.088	0.109
0.052	0.078	0.089	0.109
0.052	0.078	0.089	0.109
0.052	0.078	0.089	0.109
0.052	0.078	0.089	0.109
0.052	0.078	0.089	0.109
0.052	0.078	0.089	0.109
0.052	0.078	0.089	0.109
0.052	0.078	0.089	0.109
0.052	0.078	0.089	0.109
0.052	0.078	0.089	0.109
0.052	0.078	0.089	0.109
0.052	0.078	0.089	0.109
0.052	0.078	0.089	0.109
0.052	0.078	0.089	0.109
0.052	0.078	0.089	0.109
0.052	0.078	0.089	0.109
0.052	0.078	0.089	0.109
0.052	0.078	0.089	0.109
0.052	0.078	0.089	0.109
0.052	0.078	0.089	0.109
0.052	0.078	0.09	0.109
0.052	0.078	0.09	0.109
0.052	0.078	0.09	0.109
0.052	0.078	0.09	0.109
0.052	0.078	0.09	0.109
0.052	0.078	0.09	0.109
0.052	0.078	0.09	0.109
0.052	0.078	0.09	0.109
0.052	0.079	0.09	0.11
0.052	0.079	0.09	0.11
0.052	0.079	0.09	0.11
0.052	0.079	0.09	0.11
0.052	0.079	0.09	0.11
0.052	0.079	0.09	0.11
0.053	0.079	0.09	0.11
0.053	0.079	0.09	0.11
0.053	0.079	0.09	0.11
0.053	0.079	0.09	0.11
0.053	0.079	0.09	0.11
0.053	0.079	0.09	0.11
0.053	0.079	0.091	0.11
0.053	0.079	0.091	0.11
0.053	0.079	0.091	0.11
0.053	0.079	0.091	0.11
0.053	0.079	0.091	0.11
0.053	0.079	0.091	0.11
0.053	0.079	0.091	0.11
0.053	0.079	0.091	0.11
0.053	0.079	0.091	0.11
0.053	0.079	0.091	0.11
0.053	0.079	0.091	0.111
0.053	0.079	0.091	0.111
0.053	0.079	0.092	0.111
0.053	0.079	0.092	0.111
0.053	0.079	0.092	0.111
0.053	0.079	0.092	0.111
0.053	0.079	0.092	0.111
0.053	0.079	0.092	0.111
0.053	0.079	0.092	0.111
0.053	0.079	0.092	0.111
0.053	0.079	0.092	0.111
0.053	0.079	0.092	0.111
0.053	0.08	0.092	0.111
0.053	0.08	0.092	0.111
0.053	0.08	0.092	0.111
0.053	0.08	0.092	0.111
0.053	0.08	0.092	0.111
0.053	0.08	0.092	0.111
0.053	0.08	0.092	0.111
0.053	0.08	0.092	0.111
0.053	0.08	0.092	0.111
0.053	0.08	0.092	0.111
0.053	0.08	0.093	0.111
0.053	0.08	0.093	0.111
0.053	0.08	0.093	0.111
0.053	0.08	0.093	0.111
0.053	0.08	0.093	0.111
0.053	0.08	0.093	0.111
0.053	0.08	0.093	0.112
0.053	0.08	0.093	0.112
0.053	0.08	0.093	0.112
0.053	0.08	0.093	0.112
0.053	0.08	0.093	0.112
0.053	0.08	0.093	0.112
0.053	0.08	0.093	0.112
0.053	0.08	0.093	0.112
0.054	0.08	0.093	0.112
0.054	0.08	0.093	0.112
0.054	0.08	0.093	0.112
0.054	0.08	0.093	0.112
0.054	0.08	0.093	0.112
0.054	0.08	0.093	0.112
0.054	0.081	0.093	0.112
0.054	0.081	0.093	0.112
0.054	0.081	0.094	0.112
0.054	0.081	0.094	0.112
0.054	0.081	0.094	0.112
0.054	0.081	0.094	0.112
0.054	0.081	0.094	0.112
0.054	0.081	0.094	0.112
0.054	0.081	0.094	0.112
0.054	0.081	0.094	0.112
0.054	0.081	0.094	0.112
0.054	0.081	0.094	0.112
0.054	0.081	0.094	0.112
0.054	0.081	0.094	0.112
0.054	0.081	0.095	0.112
0.054	0.081	0.095	0.112
0.054	0.081	0.095	0.112
0.054	0.081	0.095	0.112
0.054	0.081	0.095	0.113
0.054	0.081	0.095	0.113
0.054	0.081	0.095	0.113
0.054	0.081	0.095	0.113
0.054	0.081	0.095	0.113
0.054	0.081	0.095	0.113
0.054	0.081	0.095	0.113
0.054	0.081	0.095	0.113
0.054	0.081	0.095	0.113
0.054	0.081	0.095	0.113
0.054	0.081	0.095	0.113
0.054	0.081	0.095	0.113
0.054	0.081	0.095	0.113
0.054	0.081	0.095	0.113
0.054	0.081	0.095	0.113
0.054	0.081	0.095	0.113
0.054	0.081	0.095	0.113
0.054	0.081	0.095	0.113
0.054	0.082	0.095	0.113
0.054	0.082	0.095	0.113
0.054	0.082	0.096	0.114
0.054	0.082	0.096	0.114
0.054	0.082	0.096	0.114
0.054	0.082	0.096	0.114
0.054	0.082	0.096	0.114
0.054	0.082	0.096	0.114
0.054	0.082	0.096	0.114
0.054	0.082	0.096	0.114
0.054	0.082	0.096	0.114
0.054	0.082	0.096	0.114
0.054	0.082	0.096	0.114
0.054	0.082	0.096	0.114
0.054	0.082	0.096	0.114
0.054	0.082	0.096	0.114
0.054	0.082	0.096	0.114
0.054	0.082	0.096	0.114
0.054	0.082	0.096	0.114
0.054	0.082	0.096	0.114
0.054	0.082	0.097	0.114
0.054	0.082	0.097	0.114
0.054	0.082	0.097	0.114
0.054	0.082	0.097	0.114
0.055	0.082	0.097	0.115
0.055	0.082	0.097	0.115
0.055	0.082	0.097	0.115
0.055	0.082	0.097	0.115
0.055	0.082	0.097	0.115
0.055	0.082	0.097	0.115
0.055	0.082	0.097	0.115
0.055	0.082	0.097	0.115
0.055	0.082	0.097	0.115
0.055	0.082	0.097	0.115
0.055	0.082	0.097	0.116
0.055	0.082	0.097	0.116
0.055	0.082	0.097	0.116
0.055	0.082	0.097	0.116
0.055	0.082	0.097	0.116
0.055	0.082	0.097	0.116
0.055	0.082	0.098	0.116
0.055	0.082	0.098	0.116
0.055	0.082	0.098	0.116
0.055	0.082	0.098	0.116
0.055	0.082	0.098	0.116
0.055	0.082	0.098	0.116
0.055	0.082	0.098	0.116
0.055	0.082	0.098	0.116
0.055	0.082	0.098	0.116
0.055	0.082	0.098	0.116
0.055	0.082	0.098	0.116
0.055	0.082	0.098	0.116
0.055	0.083	0.098	0.116
0.055	0.083	0.098	0.116
0.055	0.083	0.098	0.116
0.055	0.083	0.098	0.116
0.055	0.083	0.098	0.116
0.055	0.083	0.098	0.116
0.055	0.083	0.098	0.116
0.055	0.083	0.098	0.116
0.055	0.083	0.098	0.116
0.055	0.083	0.098	0.116
0.055	0.083	0.098	0.116
0.055	0.083	0.098	0.116
0.055	0.083	0.099	0.116
0.055	0.083	0.099	0.116
0.055	0.083	0.099	0.116
0.055	0.083	0.099	0.116
0.055	0.083	0.099	0.116
0.055	0.083	0.099	0.116
0.055	0.083	0.099	0.117
0.055	0.083	0.099	0.117
0.055	0.083	0.099	0.117
0.055	0.083	0.099	0.117
0.055	0.083	0.099	0.117
0.055	0.083	0.099	0.117
0.055	0.083	0.099	0.117
0.055	0.083	0.099	0.117
0.056	0.083	0.099	0.117
0.056	0.083	0.099	0.117
0.056	0.083	0.099	0.117
0.056	0.083	0.099	0.117
0.056	0.083	0.099	0.117
0.056	0.083	0.099	0.117
0.056	0.083	0.099	0.117
0.056	0.083	0.099	0.117
0.056	0.083	0.099	0.117
0.056	0.083	0.099	0.117
0.056	0.083	0.1	0.117
0.056	0.083	0.1	0.117
0.056	0.084	0.1	0.117
0.056	0.084	0.1	0.117
0.056	0.084	0.1	0.117
0.056	0.084	0.1	0.117
0.056	0.084	0.1	0.117
0.056	0.084	0.1	0.117
0.056	0.084	0.1	0.117
0.056	0.084	0.1	0.117
0.056	0.084	0.1	0.118
0.056	0.084	0.1	0.118
0.056	0.084	0.1	0.118
0.056	0.084	0.1	0.118
0.056	0.084	0.1	0.118
0.056	0.084	0.1	0.118
0.056	0.084	0.1	0.118
0.056	0.084	0.1	0.118
0.056	0.084	0.1	0.118
0.056	0.084	0.1	0.118
0.056	0.084	0.1	0.118
0.056	0.084	0.1	0.118
0.056	0.084	0.101	0.118
0.056	0.084	0.101	0.118
0.056	0.084	0.101	0.118
0.056	0.084	0.101	0.118
0.056	0.084	0.101	0.118
0.056	0.084	0.101	0.118
0.056	0.084	0.101	0.118
0.056	0.084	0.101	0.118
0.056	0.084	0.101	0.119
0.056	0.084	0.101	0.119
0.056	0.084	0.101	0.119
0.056	0.084	0.101	0.119
0.056	0.085	0.101	0.119
0.056	0.085	0.101	0.119
0.056	0.085	0.101	0.119
0.056	0.085	0.101	0.119
0.056	0.085	0.101	0.119
0.056	0.085	0.101	0.119
0.056	0.085	0.101	0.119
0.056	0.085	0.101	0.119
0.056	0.085	0.101	0.119
0.056	0.085	0.101	0.119
0.056	0.085	0.101	0.119
0.056	0.085	0.101	0.119
0.056	0.085	0.102	0.119
0.056	0.085	0.102	0.119
0.056	0.085	0.102	0.119
0.056	0.085	0.102	0.119
0.056	0.085	0.102	0.119
0.056	0.085	0.102	0.119
0.056	0.085	0.102	0.119
0.056	0.085	0.102	0.119
0.057	0.085	0.102	0.12
0.057	0.085	0.102	0.12
0.057	0.085	0.102	0.12
0.057	0.085	0.102	0.12
0.057	0.085	0.102	0.12
0.057	0.085	0.102	0.12
0.057	0.085	0.102	0.12
0.057	0.085	0.102	0.12
0.057	0.085	0.102	0.12
0.057	0.085	0.102	0.12
0.057	0.085	0.103	0.12
0.057	0.085	0.103	0.12
0.057	0.085	0.103	0.12
0.057	0.085	0.103	0.12
0.057	0.085	0.103	0.12
0.057	0.085	0.103	0.12
0.057	0.085	0.103	0.12
0.057	0.085	0.103	0.12
0.057	0.085	0.103	0.12
0.057	0.085	0.103	0.12
0.057	0.086	0.103	0.12
0.057	0.086	0.103	0.12
0.057	0.086	0.103	0.12
0.057	0.086	0.103	0.12
0.057	0.086	0.103	0.12
0.057	0.086	0.103	0.12
0.057	0.086	0.103	0.12
0.057	0.086	0.103	0.12
0.057	0.086	0.103	0.12
0.057	0.086	0.103	0.12
0.057	0.086	0.103	0.12
0.057	0.086	0.103	0.12
0.057	0.086	0.103	0.12
0.057	0.086	0.103	0.12
0.057	0.086	0.103	0.121
0.057	0.086	0.103	0.121
0.057	0.086	0.103	0.121
0.057	0.086	0.103	0.121
0.057	0.086	0.103	0.121
0.057	0.086	0.103	0.121
0.057	0.086	0.103	0.121
0.057	0.086	0.103	0.121
0.057	0.086	0.103	0.121
0.057	0.086	0.103	0.121
0.057	0.086	0.104	0.121
0.057	0.086	0.104	0.121
0.057	0.086	0.104	0.121
0.057	0.086	0.104	0.121
0.057	0.087	0.104	0.121
0.057	0.087	0.104	0.121
0.057	0.087	0.104	0.121
0.057	0.087	0.104	0.121
0.057	0.087	0.104	0.121
0.057	0.087	0.104	0.121
0.057	0.087	0.104	0.121
0.057	0.087	0.104	0.121
0.057	0.087	0.104	0.122
0.057	0.087	0.104	0.122
0.057	0.087	0.104	0.122
0.057	0.087	0.104	0.122
0.057	0.087	0.104	0.122
0.057	0.087	0.104	0.122
0.057	0.087	0.104	0.122
0.057	0.087	0.104	0.122
0.057	0.087	0.104	0.122
0.057	0.087	0.104	0.122
0.057	0.087	0.105	0.122
0.057	0.087	0.105	0.122
0.057	0.087	0.105	0.122
0.057	0.087	0.105	0.122
0.057	0.087	0.105	0.122
0.057	0.087	0.105	0.122
0.057	0.087	0.105	0.122
0.057	0.087	0.105	0.122
0.057	0.087	0.105	0.122
0.057	0.087	0.105	0.122
0.058	0.087	0.105	0.122
0.058	0.087	0.105	0.122
0.058	0.087	0.105	0.122
0.058	0.087	0.105	0.122
0.058	0.087	0.105	0.122
0.058	0.087	0.105	0.122
0.058	0.087	0.105	0.122
0.058	0.087	0.105	0.122
0.058	0.087	0.105	0.122
0.058	0.087	0.105	0.122
0.058	0.087	0.105	0.122
0.058	0.087	0.105	0.122
0.058	0.088	0.105	0.122
0.058	0.088	0.105	0.122
0.058	0.088	0.105	0.122
0.058	0.088	0.105	0.122
0.058	0.088	0.105	0.122
0.058	0.088	0.105	0.122
0.058	0.088	0.105	0.123
0.058	0.088	0.105	0.123
0.058	0.088	0.105	0.123
0.058	0.088	0.105	0.123
0.058	0.088	0.105	0.123
0.058	0.088	0.105	0.123
0.058	0.088	0.105	0.123
0.058	0.088	0.105	0.123
0.058	0.088	0.105	0.123
0.058	0.088	0.105	0.123
0.058	0.088	0.105	0.123
0.058	0.088	0.105	0.123
0.058	0.088	0.105	0.123
0.058	0.088	0.105	0.123
0.058	0.088	0.105	0.123
0.058	0.088	0.105	0.123
0.058	0.088	0.105	0.123
0.058	0.088	0.105	0.123
0.058	0.088	0.105	0.123
0.058	0.088	0.105	0.123
0.058	0.088	0.105	0.123
0.058	0.088	0.105	0.123
0.058	0.088	0.105	0.123
0.058	0.088	0.105	0.123
0.058	0.089	0.105	0.123
0.058	0.089	0.105	0.123
0.058	0.089	0.105	0.123
0.058	0.089	0.105	0.123
0.058	0.089	0.106	0.123
0.058	0.089	0.106	0.123
0.058	0.089	0.106	0.123
0.058	0.089	0.106	0.123
0.058	0.089	0.106	0.123
0.058	0.089	0.106	0.123
0.058	0.089	0.106	0.123
0.058	0.089	0.106	0.123
0.058	0.089	0.106	0.123
0.058	0.089	0.106	0.123
0.058	0.089	0.106	0.123
0.058	0.089	0.106	0.123
0.058	0.089	0.106	0.123
0.058	0.089	0.106	0.123
0.058	0.089	0.106	0.123
0.058	0.089	0.106	0.123
0.058	0.089	0.106	0.124
0.058	0.089	0.106	0.124
0.058	0.089	0.106	0.124
0.058	0.089	0.106	0.124
0.058	0.089	0.106	0.124
0.058	0.089	0.106	0.124
0.058	0.089	0.106	0.124
0.058	0.089	0.106	0.124
0.058	0.089	0.106	0.124
0.058	0.089	0.106	0.124
0.058	0.089	0.106	0.124
0.058	0.089	0.106	0.124
0.058	0.089	0.106	0.124
0.058	0.089	0.106	0.124
0.058	0.089	0.106	0.124
0.058	0.089	0.106	0.124
0.058	0.09	0.106	0.124
0.058	0.09	0.106	0.124
0.058	0.09	0.106	0.124
0.058	0.09	0.106	0.124
0.059	0.09	0.107	0.124
0.059	0.09	0.107	0.124
0.059	0.09	0.107	0.124
0.059	0.09	0.107	0.124
0.059	0.09	0.107	0.124
0.059	0.09	0.107	0.124
0.059	0.09	0.107	0.124
0.059	0.09	0.107	0.124
0.059	0.09	0.107	0.124
0.059	0.09	0.107	0.124
0.059	0.09	0.107	0.124
0.059	0.09	0.107	0.124
0.059	0.09	0.107	0.124
0.059	0.09	0.107	0.124
0.059	0.09	0.107	0.125
0.059	0.09	0.107	0.125
0.059	0.09	0.107	0.125
0.059	0.09	0.107	0.125
0.059	0.09	0.107	0.125
0.059	0.09	0.107	0.125
0.059	0.09	0.107	0.125
0.059	0.09	0.107	0.125
0.059	0.09	0.107	0.125
0.059	0.09	0.107	0.125
0.059	0.09	0.107	0.125
0.059	0.09	0.107	0.125
0.059	0.09	0.107	0.125
0.059	0.09	0.107	0.125
0.059	0.09	0.107	0.125
0.059	0.09	0.107	0.125
0.059	0.09	0.107	0.125
0.059	0.09	0.107	0.125
0.059	0.09	0.107	0.125
0.059	0.09	0.107	0.125
0.059	0.09	0.107	0.125
0.059	0.09	0.107	0.125
0.059	0.09	0.107	0.125
0.059	0.09	0.107	0.125
0.059	0.09	0.108	0.125
0.059	0.09	0.108	0.125
0.059	0.091	0.108	0.125
0.059	0.091	0.108	0.125
0.059	0.091	0.108	0.125
0.059	0.091	0.108	0.125
0.059	0.091	0.108	0.125
0.059	0.091	0.108	0.125
0.059	0.091	0.108	0.125
0.059	0.091	0.108	0.125
0.059	0.091	0.108	0.125
0.059	0.091	0.108	0.125
0.059	0.091	0.108	0.125
0.059	0.091	0.108	0.125
0.059	0.091	0.108	0.126
0.059	0.091	0.108	0.126
0.059	0.091	0.108	0.126
0.059	0.091	0.108	0.126
0.059	0.091	0.108	0.126
0.059	0.091	0.108	0.126
0.059	0.091	0.108	0.126
0.059	0.091	0.108	0.126
0.059	0.091	0.108	0.126
0.059	0.091	0.108	0.126
0.059	0.091	0.108	0.126
0.059	0.091	0.108	0.126
0.059	0.091	0.108	0.126
0.059	0.091	0.108	0.126
0.059	0.091	0.108	0.126
0.059	0.091	0.108	0.126
0.059	0.091	0.108	0.126
0.059	0.091	0.108	0.126
0.059	0.091	0.108	0.126
0.059	0.091	0.108	0.126
0.059	0.091	0.108	0.126
0.059	0.091	0.108	0.126
0.059	0.091	0.109	0.126
0.059	0.091	0.109	0.126
0.059	0.091	0.109	0.126
0.059	0.091	0.109	0.126
0.059	0.091	0.109	0.126
0.059	0.091	0.109	0.126
0.059	0.091	0.109	0.126
0.059	0.091	0.109	0.126
0.059	0.091	0.109	0.126
0.059	0.091	0.109	0.126
0.059	0.091	0.109	0.126
0.059	0.091	0.109	0.126
0.059	0.091	0.109	0.126
0.059	0.091	0.109	0.126
0.059	0.091	0.109	0.127
0.059	0.091	0.109	0.127
0.059	0.091	0.109	0.127
0.059	0.091	0.109	0.127
0.059	0.092	0.109	0.127
0.059	0.092	0.109	0.127
0.059	0.092	0.109	0.127
0.059	0.092	0.109	0.127
0.06	0.092	0.109	0.127
0.06	0.092	0.109	0.127
0.06	0.092	0.109	0.127
0.06	0.092	0.109	0.127
0.06	0.092	0.109	0.127
0.06	0.092	0.109	0.127
0.06	0.092	0.109	0.127
0.06	0.092	0.109	0.127
0.06	0.092	0.109	0.127
0.06	0.092	0.109	0.127
0.06	0.092	0.11	0.127
0.06	0.092	0.11	0.127
0.06	0.092	0.11	0.127
0.06	0.092	0.11	0.127
0.06	0.092	0.11	0.127
0.06	0.092	0.11	0.127
0.06	0.092	0.11	0.127
0.06	0.092	0.11	0.127
0.06	0.092	0.11	0.127
0.06	0.092	0.11	0.127
0.06	0.092	0.11	0.127
0.06	0.092	0.11	0.127
0.06	0.092	0.11	0.127
0.06	0.092	0.11	0.127
0.06	0.092	0.11	0.128
0.06	0.092	0.11	0.128
0.06	0.092	0.11	0.128
0.06	0.092	0.11	0.128
0.06	0.092	0.11	0.128
0.06	0.092	0.11	0.128
0.06	0.092	0.11	0.128
0.06	0.092	0.11	0.128
0.06	0.092	0.11	0.128
0.06	0.092	0.11	0.128
0.06	0.092	0.11	0.128
0.06	0.092	0.11	0.128
0.06	0.092	0.11	0.128
0.06	0.092	0.11	0.128
0.06	0.092	0.11	0.128
0.06	0.092	0.11	0.128
0.06	0.092	0.11	0.128
0.06	0.092	0.11	0.128
0.06	0.092	0.111	0.128
0.06	0.092	0.111	0.128
0.06	0.092	0.111	0.128
0.06	0.092	0.111	0.128
0.06	0.092	0.111	0.128
0.06	0.092	0.111	0.128
0.06	0.092	0.111	0.128
0.06	0.092	0.111	0.128
0.06	0.093	0.111	0.128
0.06	0.093	0.111	0.128
0.06	0.093	0.111	0.128
0.06	0.093	0.111	0.128
0.06	0.093	0.111	0.128
0.06	0.093	0.111	0.128
0.06	0.093	0.111	0.128
0.06	0.093	0.111	0.128
0.06	0.093	0.111	0.128
0.06	0.093	0.111	0.128
0.06	0.093	0.111	0.129
0.06	0.093	0.111	0.129
0.06	0.093	0.111	0.129
0.06	0.093	0.111	0.129
0.06	0.093	0.111	0.129
0.06	0.093	0.111	0.129
0.06	0.093	0.111	0.129
0.06	0.093	0.111	0.129
0.06	0.093	0.111	0.129
0.06	0.093	0.111	0.129
0.06	0.093	0.111	0.129
0.06	0.093	0.111	0.129
0.06	0.093	0.111	0.129
0.06	0.093	0.111	0.129
0.06	0.093	0.111	0.129
0.06	0.093	0.111	0.129
0.06	0.093	0.111	0.129
0.06	0.093	0.111	0.129
0.06	0.093	0.111	0.129
0.06	0.093	0.111	0.129
0.06	0.093	0.111	0.129
0.06	0.093	0.111	0.129
0.06	0.093	0.111	0.129
0.06	0.093	0.111	0.129
0.06	0.093	0.111	0.129
0.06	0.093	0.111	0.129
0.06	0.093	0.111	0.129
0.06	0.093	0.111	0.129
0.06	0.093	0.112	0.129
0.06	0.093	0.112	0.129
0.06	0.093	0.112	0.129
0.06	0.093	0.112	0.129
0.06	0.093	0.112	0.129
0.06	0.093	0.112	0.129
0.06	0.093	0.112	0.129
0.06	0.093	0.112	0.129
0.061	0.093	0.112	0.129
0.061	0.093	0.112	0.129
0.061	0.093	0.112	0.129
0.061	0.093	0.112	0.129
0.061	0.093	0.112	0.129
0.061	0.093	0.112	0.129
0.061	0.093	0.112	0.129
0.061	0.093	0.112	0.129
0.061	0.094	0.112	0.129
0.061	0.094	0.112	0.129
0.061	0.094	0.112	0.129
0.061	0.094	0.112	0.129
0.061	0.094	0.112	0.129
0.061	0.094	0.112	0.129
0.061	0.094	0.112	0.129
0.061	0.094	0.112	0.129
0.061	0.094	0.112	0.13
0.061	0.094	0.112	0.13
0.061	0.094	0.112	0.13
0.061	0.094	0.112	0.13
0.061	0.094	0.112	0.13
0.061	0.094	0.112	0.13
0.061	0.094	0.112	0.13
0.061	0.094	0.112	0.13
0.061	0.094	0.112	0.13
0.061	0.094	0.112	0.13
0.061	0.094	0.112	0.13
0.061	0.094	0.112	0.13
0.061	0.094	0.112	0.13
0.061	0.094	0.112	0.13
0.061	0.094	0.112	0.13
0.061	0.094	0.112	0.13
0.061	0.094	0.112	0.13
0.061	0.094	0.112	0.13
0.061	0.094	0.112	0.13
0.061	0.094	0.112	0.13
0.061	0.094	0.112	0.13
0.061	0.094	0.112	0.13
0.061	0.094	0.112	0.13
0.061	0.094	0.112	0.13
0.061	0.094	0.112	0.13
0.061	0.094	0.112	0.13
0.061	0.094	0.112	0.13
0.061	0.094	0.112	0.13
0.061	0.094	0.112	0.13
0.061	0.094	0.112	0.13
0.061	0.094	0.112	0.13
0.061	0.094	0.112	0.13
0.061	0.094	0.113	0.13
0.061	0.094	0.113	0.13
0.061	0.094	0.113	0.131
0.061	0.094	0.113	0.131
0.061	0.094	0.113	0.131
0.061	0.094	0.113	0.131
0.061	0.094	0.113	0.131
0.061	0.094	0.113	0.131
0.061	0.095	0.113	0.131
0.061	0.095	0.113	0.131
0.061	0.095	0.113	0.131
0.061	0.095	0.113	0.131
0.061	0.095	0.113	0.131
0.061	0.095	0.113	0.131
0.061	0.095	0.113	0.131
0.061	0.095	0.113	0.131
0.061	0.095	0.113	0.131
0.061	0.095	0.113	0.131
0.061	0.095	0.113	0.131
0.061	0.095	0.113	0.131
0.061	0.095	0.113	0.131
0.061	0.095	0.113	0.131
0.061	0.095	0.113	0.131
0.061	0.095	0.113	0.131
0.061	0.095	0.113	0.131
0.061	0.095	0.113	0.131
0.061	0.095	0.113	0.131
0.061	0.095	0.113	0.131
0.062	0.095	0.113	0.131
0.062	0.095	0.113	0.131
0.062	0.095	0.113	0.131
0.062	0.095	0.113	0.131
0.062	0.095	0.113	0.131
0.062	0.095	0.113	0.131
0.062	0.095	0.113	0.131
0.062	0.095	0.113	0.131
0.062	0.095	0.113	0.131
0.062	0.095	0.113	0.131
0.062	0.095	0.113	0.131
0.062	0.095	0.113	0.131
0.062	0.095	0.114	0.131
0.062	0.095	0.114	0.131
0.062	0.095	0.114	0.131
0.062	0.095	0.114	0.131
0.062	0.095	0.114	0.131
0.062	0.095	0.114	0.131
0.062	0.095	0.114	0.131
0.062	0.095	0.114	0.131
0.062	0.095	0.114	0.131
0.062	0.095	0.114	0.131
0.062	0.096	0.114	0.131
0.062	0.096	0.114	0.131
0.062	0.096	0.114	0.131
0.062	0.096	0.114	0.131
0.062	0.096	0.114	0.131
0.062	0.096	0.114	0.131
0.062	0.096	0.114	0.132
0.062	0.096	0.114	0.132
0.062	0.096	0.114	0.132
0.062	0.096	0.114	0.132
0.062	0.096	0.114	0.132
0.062	0.096	0.114	0.132
0.062	0.096	0.114	0.132
0.062	0.096	0.114	0.132
0.062	0.096	0.114	0.132
0.062	0.096	0.114	0.132
0.062	0.096	0.114	0.132
0.062	0.096	0.114	0.132
0.062	0.096	0.114	0.132
0.062	0.096	0.114	0.132
0.062	0.096	0.114	0.132
0.062	0.096	0.114	0.132
0.062	0.096	0.114	0.132
0.062	0.096	0.114	0.132
0.062	0.096	0.114	0.132
0.062	0.096	0.114	0.132
0.062	0.096	0.114	0.132
0.062	0.096	0.114	0.132
0.062	0.096	0.114	0.132
0.062	0.096	0.114	0.132
0.062	0.096	0.114	0.132
0.062	0.096	0.114	0.132
0.062	0.096	0.114	0.132
0.062	0.096	0.114	0.132
0.062	0.096	0.114	0.132
0.062	0.096	0.114	0.132
0.062	0.096	0.114	0.132
0.062	0.096	0.114	0.132
0.062	0.096	0.115	0.132
0.062	0.096	0.115	0.132
0.062	0.096	0.115	0.132
0.062	0.096	0.115	0.132
0.062	0.097	0.115	0.132
0.062	0.097	0.115	0.132
0.062	0.097	0.115	0.132
0.062	0.097	0.115	0.132
0.062	0.097	0.115	0.132
0.062	0.097	0.115	0.132
0.062	0.097	0.115	0.133
0.062	0.097	0.115	0.133
0.062	0.097	0.115	0.133
0.062	0.097	0.115	0.133
0.062	0.097	0.115	0.133
0.062	0.097	0.115	0.133
0.062	0.097	0.115	0.133
0.062	0.097	0.115	0.133
0.062	0.097	0.115	0.133
0.062	0.097	0.115	0.133
0.062	0.097	0.115	0.133
0.062	0.097	0.115	0.133
0.062	0.097	0.115	0.133
0.062	0.097	0.115	0.133
0.062	0.097	0.115	0.133
0.062	0.097	0.115	0.133
0.062	0.097	0.115	0.133
0.062	0.097	0.115	0.133
0.062	0.097	0.115	0.133
0.062	0.097	0.115	0.133
0.062	0.097	0.115	0.133
0.062	0.097	0.115	0.133
0.062	0.097	0.115	0.133
0.062	0.097	0.115	0.133
0.062	0.097	0.115	0.133
0.062	0.097	0.115	0.133
0.062	0.097	0.115	0.133
0.062	0.097	0.115	0.133
0.062	0.097	0.115	0.133
0.062	0.097	0.115	0.133
0.062	0.097	0.115	0.133
0.062	0.097	0.115	0.133
0.062	0.097	0.115	0.133
0.062	0.097	0.115	0.133
0.062	0.097	0.115	0.133
0.062	0.097	0.115	0.133
0.062	0.097	0.115	0.133
0.062	0.097	0.115	0.133
0.062	0.097	0.115	0.133
0.062	0.097	0.115	0.133
0.062	0.097	0.115	0.133
0.062	0.097	0.115	0.133
0.062	0.097	0.115	0.133
0.062	0.097	0.115	0.133
0.062	0.097	0.115	0.133
0.062	0.097	0.115	0.133
0.062	0.097	0.115	0.133
0.062	0.097	0.115	0.133
0.062	0.097	0.115	0.133
0.062	0.097	0.115	0.133
0.062	0.097	0.115	0.133
0.062	0.097	0.115	0.133
0.063	0.097	0.115	0.133
0.063	0.097	0.115	0.133
0.063	0.097	0.115	0.133
0.063	0.097	0.115	0.133
0.063	0.097	0.115	0.133
0.063	0.097	0.115	0.133
0.063	0.097	0.115	0.133
0.063	0.097	0.115	0.133
0.063	0.098	0.115	0.133
0.063	0.098	0.115	0.133
0.063	0.098	0.115	0.133
0.063	0.098	0.115	0.133
0.063	0.098	0.115	0.134
0.063	0.098	0.115	0.134
0.063	0.098	0.116	0.134
0.063	0.098	0.116	0.134
0.063	0.098	0.116	0.134
0.063	0.098	0.116	0.134
0.063	0.098	0.116	0.134
0.063	0.098	0.116	0.134
0.063	0.098	0.116	0.134
0.063	0.098	0.116	0.134
0.063	0.098	0.116	0.134
0.063	0.098	0.116	0.134
0.063	0.098	0.116	0.134
0.063	0.098	0.116	0.134
0.063	0.098	0.116	0.134
0.063	0.098	0.116	0.134
0.063	0.098	0.116	0.134
0.063	0.098	0.116	0.134
0.063	0.098	0.116	0.134
0.063	0.098	0.116	0.134
0.063	0.098	0.116	0.134
0.063	0.098	0.116	0.134
0.063	0.098	0.116	0.134
0.063	0.098	0.116	0.134
0.063	0.098	0.116	0.134
0.063	0.098	0.116	0.134
0.063	0.098	0.116	0.134
0.063	0.098	0.116	0.134
0.063	0.098	0.116	0.134
0.063	0.098	0.116	0.134
0.063	0.098	0.116	0.134
0.063	0.098	0.116	0.134
0.063	0.098	0.116	0.134
0.063	0.098	0.116	0.134
0.063	0.098	0.116	0.134
0.063	0.098	0.116	0.134
0.063	0.098	0.116	0.134
0.063	0.098	0.116	0.134
0.063	0.098	0.116	0.134
0.063	0.098	0.116	0.134
0.063	0.098	0.116	0.134
0.063	0.098	0.116	0.134
0.063	0.098	0.116	0.134
0.063	0.098	0.116	0.134
0.063	0.098	0.116	0.134
0.063	0.098	0.116	0.134
0.063	0.098	0.116	0.134
0.063	0.098	0.116	0.134
0.063	0.098	0.116	0.134
0.063	0.098	0.116	0.134
0.063	0.099	0.116	0.134
0.063	0.099	0.116	0.134
0.063	0.099	0.117	0.134
0.063	0.099	0.117	0.134
0.063	0.099	0.117	0.134
0.063	0.099	0.117	0.134
0.063	0.099	0.117	0.134
0.063	0.099	0.117	0.134
0.063	0.099	0.117	0.135
0.063	0.099	0.117	0.135
0.063	0.099	0.117	0.135
0.063	0.099	0.117	0.135
0.063	0.099	0.117	0.135
0.063	0.099	0.117	0.135
0.063	0.099	0.117	0.135
0.063	0.099	0.117	0.135
0.063	0.099	0.117	0.135
0.063	0.099	0.117	0.135
0.063	0.099	0.117	0.135
0.063	0.099	0.117	0.135
0.063	0.099	0.117	0.135
0.063	0.099	0.117	0.135
0.063	0.099	0.117	0.135
0.063	0.099	0.117	0.135
0.063	0.099	0.117	0.135
0.063	0.099	0.117	0.135
0.063	0.099	0.117	0.135
0.063	0.099	0.117	0.135
0.063	0.099	0.117	0.135
0.063	0.099	0.117	0.135
0.063	0.099	0.117	0.135
0.063	0.099	0.117	0.135
0.063	0.099	0.117	0.135
0.063	0.099	0.117	0.135
0.063	0.099	0.117	0.135
0.063	0.099	0.117	0.135
0.063	0.099	0.117	0.135
0.063	0.099	0.117	0.135
0.063	0.099	0.117	0.135
0.063	0.099	0.117	0.135
0.063	0.099	0.117	0.135
0.063	0.099	0.117	0.135
0.063	0.099	0.117	0.135
0.063	0.099	0.117	0.135
0.063	0.099	0.117	0.135
0.063	0.099	0.117	0.135
0.063	0.099	0.117	0.135
0.063	0.099	0.117	0.135
0.064	0.099	0.117	0.136
0.064	0.099	0.117	0.136
0.064	0.099	0.117	0.136
0.064	0.099	0.117	0.136
0.064	0.099	0.117	0.136
0.064	0.099	0.117	0.136
0.064	0.1	0.117	0.136
0.064	0.1	0.117	0.136
0.064	0.1	0.117	0.136
0.064	0.1	0.117	0.136
0.064	0.1	0.117	0.136
0.064	0.1	0.117	0.136
0.064	0.1	0.117	0.136
0.064	0.1	0.117	0.136
0.064	0.1	0.117	0.136
0.064	0.1	0.117	0.136
0.064	0.1	0.117	0.136
0.064	0.1	0.117	0.136
0.064	0.1	0.118	0.136
0.064	0.1	0.118	0.136
0.064	0.1	0.118	0.136
0.064	0.1	0.118	0.136
0.064	0.1	0.118	0.136
0.064	0.1	0.118	0.136
0.064	0.1	0.118	0.136
0.064	0.1	0.118	0.136
0.064	0.1	0.118	0.136
0.064	0.1	0.118	0.136
0.064	0.1	0.118	0.136
0.064	0.1	0.118	0.136
0.064	0.1	0.118	0.136
0.064	0.1	0.118	0.136
0.064	0.1	0.118	0.136
0.064	0.1	0.118	0.136
0.064	0.1	0.118	0.136
0.064	0.1	0.118	0.136
0.064	0.1	0.118	0.136
0.064	0.1	0.118	0.136
0.064	0.1	0.118	0.136
0.064	0.1	0.118	0.136
0.064	0.1	0.118	0.136
0.064	0.1	0.118	0.136
0.064	0.1	0.118	0.136
0.064	0.1	0.118	0.136
0.064	0.1	0.118	0.137
0.064	0.1	0.118	0.137
0.064	0.1	0.118	0.137
0.064	0.1	0.118	0.137
0.064	0.1	0.118	0.137
0.064	0.1	0.118	0.137
0.064	0.1	0.118	0.137
0.064	0.1	0.118	0.137
0.064	0.1	0.118	0.137
0.064	0.1	0.118	0.137
0.064	0.1	0.118	0.137
0.064	0.1	0.118	0.137
0.064	0.1	0.118	0.137
0.064	0.1	0.118	0.137
0.064	0.1	0.118	0.137
0.064	0.1	0.118	0.137
0.064	0.1	0.118	0.137
0.064	0.1	0.118	0.137
0.064	0.1	0.118	0.137
0.064	0.1	0.118	0.137
0.064	0.1	0.118	0.137
0.064	0.1	0.118	0.137
0.064	0.1	0.118	0.137
0.064	0.1	0.118	0.137
0.064	0.1	0.118	0.137
0.064	0.1	0.118	0.137
0.064	0.101	0.118	0.137
0.064	0.101	0.118	0.137
0.064	0.101	0.118	0.137
0.064	0.101	0.118	0.137
0.064	0.101	0.118	0.137
0.064	0.101	0.118	0.137
0.064	0.101	0.118	0.137
0.064	0.101	0.118	0.137
0.064	0.101	0.118	0.137
0.064	0.101	0.118	0.137
0.064	0.101	0.118	0.137
0.064	0.101	0.118	0.137
0.064	0.101	0.118	0.137
0.064	0.101	0.118	0.137
0.064	0.101	0.118	0.137
0.064	0.101	0.118	0.137
0.064	0.101	0.118	0.137
0.064	0.101	0.118	0.137
0.064	0.101	0.118	0.137
0.064	0.101	0.118	0.137
0.064	0.101	0.118	0.138
0.064	0.101	0.118	0.138
0.064	0.101	0.118	0.138
0.064	0.101	0.118	0.138
0.064	0.101	0.118	0.138
0.064	0.101	0.118	0.138
0.064	0.101	0.118	0.138
0.064	0.101	0.118	0.138
0.064	0.101	0.118	0.138
0.064	0.101	0.118	0.138
0.064	0.101	0.118	0.138
0.064	0.101	0.118	0.138
0.064	0.101	0.118	0.138
0.064	0.101	0.118	0.138
0.064	0.101	0.119	0.138
0.064	0.101	0.119	0.138
0.064	0.101	0.119	0.138
0.064	0.101	0.119	0.138
0.064	0.101	0.119	0.138
0.064	0.101	0.119	0.138
0.064	0.101	0.119	0.138
0.064	0.101	0.119	0.138
0.065	0.101	0.119	0.138
0.065	0.101	0.119	0.138
0.065	0.101	0.119	0.138
0.065	0.101	0.119	0.138
0.065	0.101	0.119	0.138
0.065	0.101	0.119	0.138
0.065	0.101	0.119	0.138
0.065	0.101	0.119	0.138
0.065	0.101	0.119	0.138
0.065	0.101	0.119	0.138
0.065	0.102	0.119	0.138
0.065	0.102	0.119	0.138
0.065	0.102	0.119	0.138
0.065	0.102	0.119	0.138
0.065	0.102	0.119	0.138
0.065	0.102	0.119	0.138
0.065	0.102	0.119	0.138
0.065	0.102	0.119	0.138
0.065	0.102	0.119	0.138
0.065	0.102	0.119	0.138
0.065	0.102	0.119	0.138
0.065	0.102	0.119	0.138
0.065	0.102	0.119	0.138
0.065	0.102	0.119	0.138
0.065	0.102	0.119	0.138
0.065	0.102	0.119	0.138
0.065	0.102	0.119	0.138
0.065	0.102	0.119	0.138
0.065	0.102	0.119	0.138
0.065	0.102	0.119	0.138
0.065	0.102	0.119	0.139
0.065	0.102	0.119	0.139
0.065	0.102	0.119	0.139
0.065	0.102	0.119	0.139
0.065	0.102	0.119	0.139
0.065	0.102	0.119	0.139
0.065	0.102	0.119	0.139
0.065	0.102	0.119	0.139
0.065	0.102	0.119	0.139
0.065	0.102	0.119	0.139
0.065	0.102	0.119	0.139
0.065	0.102	0.119	0.139
0.065	0.102	0.119	0.139
0.065	0.102	0.119	0.139
0.065	0.102	0.119	0.139
0.065	0.102	0.119	0.139
0.065	0.102	0.119	0.139
0.065	0.102	0.119	0.139
0.065	0.102	0.119	0.139
0.065	0.102	0.119	0.139
0.065	0.102	0.119	0.139
0.065	0.102	0.119	0.139
0.065	0.102	0.119	0.139
0.065	0.102	0.119	0.139
0.065	0.102	0.119	0.139
0.065	0.102	0.119	0.139
0.065	0.102	0.119	0.139
0.065	0.102	0.119	0.139
0.065	0.102	0.119	0.139
0.065	0.102	0.119	0.139
0.065	0.102	0.119	0.139
0.065	0.102	0.119	0.139
0.065	0.102	0.119	0.139
0.065	0.102	0.119	0.139
0.065	0.102	0.119	0.139
0.065	0.102	0.119	0.139
0.065	0.102	0.119	0.139
0.065	0.102	0.119	0.139
0.065	0.102	0.119	0.139
0.065	0.102	0.119	0.139
0.065	0.102	0.119	0.139
0.065	0.102	0.119	0.139
0.065	0.102	0.119	0.139
0.065	0.102	0.119	0.139
0.065	0.102	0.119	0.139
0.065	0.102	0.119	0.139
0.065	0.102	0.119	0.139
0.065	0.102	0.119	0.139
0.065	0.102	0.119	0.139
0.065	0.102	0.119	0.139
0.065	0.102	0.119	0.139
0.065	0.102	0.119	0.139
0.065	0.102	0.119	0.139
0.065	0.102	0.119	0.139
0.065	0.102	0.12	0.14
0.065	0.102	0.12	0.14
0.065	0.102	0.12	0.14
0.065	0.102	0.12	0.14
0.065	0.102	0.12	0.14
0.065	0.102	0.12	0.14
0.065	0.102	0.12	0.14
0.065	0.102	0.12	0.14
0.065	0.102	0.12	0.14
0.065	0.102	0.12	0.14
0.065	0.102	0.12	0.14
0.065	0.102	0.12	0.14
0.065	0.103	0.12	0.14
0.065	0.103	0.12	0.14
0.065	0.103	0.12	0.14
0.065	0.103	0.12	0.14
0.065	0.103	0.12	0.14
0.065	0.103	0.12	0.14
0.065	0.103	0.12	0.14
0.065	0.103	0.12	0.14
0.065	0.103	0.12	0.14
0.065	0.103	0.12	0.14
0.065	0.103	0.12	0.14
0.065	0.103	0.12	0.14
0.065	0.103	0.12	0.14
0.065	0.103	0.12	0.14
0.065	0.103	0.12	0.14
0.065	0.103	0.12	0.14
0.065	0.103	0.12	0.14
0.065	0.103	0.12	0.14
0.066	0.103	0.12	0.14
0.066	0.103	0.12	0.14
0.066	0.103	0.12	0.14
0.066	0.103	0.12	0.14
0.066	0.103	0.12	0.14
0.066	0.103	0.12	0.14
0.066	0.103	0.12	0.14
0.066	0.103	0.12	0.14
0.066	0.103	0.12	0.14
0.066	0.103	0.12	0.14
0.066	0.103	0.12	0.14
0.066	0.103	0.12	0.14
0.066	0.103	0.12	0.14
0.066	0.103	0.12	0.14
0.066	0.103	0.12	0.14
0.066	0.103	0.12	0.14
0.066	0.103	0.12	0.14
0.066	0.103	0.12	0.14
0.066	0.103	0.12	0.14
0.066	0.103	0.12	0.14
0.066	0.103	0.12	0.14
0.066	0.103	0.12	0.14
0.066	0.103	0.12	0.14
0.066	0.103	0.12	0.14
0.066	0.103	0.12	0.14
0.066	0.103	0.12	0.14
0.066	0.103	0.12	0.14
0.066	0.103	0.12	0.14
0.066	0.103	0.12	0.14
0.066	0.103	0.12	0.14
0.066	0.103	0.12	0.14
0.066	0.103	0.12	0.14
0.066	0.103	0.12	0.14
0.066	0.103	0.12	0.14
0.066	0.103	0.12	0.14
0.066	0.103	0.12	0.14
0.066	0.103	0.12	0.14
0.066	0.103	0.12	0.14
0.066	0.103	0.121	0.14
0.066	0.103	0.121	0.14
0.066	0.103	0.121	0.14
0.066	0.103	0.121	0.14
0.066	0.103	0.121	0.14
0.066	0.103	0.121	0.14
0.066	0.103	0.121	0.14
0.066	0.103	0.121	0.14
0.066	0.103	0.121	0.14
0.066	0.103	0.121	0.14
0.066	0.103	0.121	0.14
0.066	0.103	0.121	0.14
0.066	0.103	0.121	0.14
0.066	0.103	0.121	0.14
0.066	0.104	0.121	0.14
0.066	0.104	0.121	0.14
0.066	0.104	0.121	0.14
0.066	0.104	0.121	0.14
0.066	0.104	0.121	0.141
0.066	0.104	0.121	0.141
0.066	0.104	0.121	0.141
0.066	0.104	0.121	0.141
0.066	0.104	0.121	0.141
0.066	0.104	0.121	0.141
0.066	0.104	0.121	0.141
0.066	0.104	0.121	0.141
0.066	0.104	0.121	0.141
0.066	0.104	0.121	0.141
0.066	0.104	0.121	0.141
0.066	0.104	0.121	0.141
0.066	0.104	0.121	0.141
0.066	0.104	0.121	0.141
0.066	0.104	0.121	0.141
0.066	0.104	0.121	0.141
0.066	0.104	0.121	0.141
0.066	0.104	0.121	0.141
0.066	0.104	0.121	0.141
0.066	0.104	0.121	0.141
0.066	0.104	0.121	0.141
0.066	0.104	0.121	0.141
0.066	0.104	0.121	0.141
0.066	0.104	0.121	0.141
0.066	0.104	0.121	0.141
0.066	0.104	0.121	0.141
0.066	0.104	0.121	0.141
0.066	0.104	0.121	0.141
0.066	0.104	0.122	0.141
0.066	0.104	0.122	0.141
0.066	0.104	0.122	0.141
0.066	0.104	0.122	0.141
0.066	0.104	0.122	0.141
0.066	0.104	0.122	0.141
0.066	0.104	0.122	0.141
0.066	0.104	0.122	0.141
0.066	0.104	0.122	0.141
0.066	0.104	0.122	0.141
0.066	0.104	0.122	0.141
0.066	0.104	0.122	0.141
0.066	0.104	0.122	0.141
0.066	0.104	0.122	0.141
0.066	0.104	0.122	0.141
0.066	0.104	0.122	0.141
0.066	0.104	0.122	0.141
0.066	0.104	0.122	0.141
0.066	0.104	0.122	0.141
0.066	0.104	0.122	0.141
0.066	0.104	0.122	0.141
0.066	0.104	0.122	0.141
0.066	0.104	0.122	0.141
0.066	0.104	0.122	0.141
0.067	0.104	0.122	0.141
0.067	0.104	0.122	0.141
0.067	0.104	0.122	0.141
0.067	0.104	0.122	0.141
0.067	0.105	0.122	0.141
0.067	0.105	0.122	0.141
0.067	0.105	0.122	0.141
0.067	0.105	0.122	0.141
0.067	0.105	0.122	0.141
0.067	0.105	0.122	0.141
0.067	0.105	0.122	0.141
0.067	0.105	0.122	0.141
0.067	0.105	0.122	0.141
0.067	0.105	0.122	0.141
0.067	0.105	0.122	0.141
0.067	0.105	0.122	0.141
0.067	0.105	0.122	0.142
0.067	0.105	0.122	0.142
0.067	0.105	0.122	0.142
0.067	0.105	0.122	0.142
0.067	0.105	0.122	0.142
0.067	0.105	0.122	0.142
0.067	0.105	0.122	0.142
0.067	0.105	0.122	0.142
0.067	0.105	0.122	0.142
0.067	0.105	0.122	0.142
0.067	0.105	0.122	0.142
0.067	0.105	0.122	0.142
0.067	0.105	0.122	0.142
0.067	0.105	0.122	0.142
0.067	0.105	0.122	0.142
0.067	0.105	0.122	0.142
0.067	0.105	0.122	0.142
0.067	0.105	0.122	0.142
0.067	0.105	0.122	0.142
0.067	0.105	0.122	0.142
0.067	0.105	0.122	0.142
0.067	0.105	0.122	0.142
0.067	0.105	0.122	0.142
0.067	0.105	0.122	0.142
0.067	0.105	0.122	0.142
0.067	0.105	0.122	0.142
0.067	0.105	0.122	0.142
0.067	0.105	0.122	0.142
0.067	0.105	0.122	0.142
0.067	0.105	0.122	0.142
0.067	0.105	0.122	0.142
0.067	0.105	0.122	0.142
0.067	0.105	0.122	0.142
0.067	0.105	0.122	0.142
0.067	0.105	0.122	0.142
0.067	0.105	0.122	0.142
0.067	0.105	0.123	0.142
0.067	0.105	0.123	0.142
0.067	0.105	0.123	0.142
0.067	0.105	0.123	0.142
0.067	0.105	0.123	0.142
0.067	0.105	0.123	0.142
0.067	0.105	0.123	0.142
0.067	0.105	0.123	0.142
0.067	0.105	0.123	0.142
0.067	0.105	0.123	0.142
0.067	0.105	0.123	0.142
0.067	0.105	0.123	0.142
0.067	0.105	0.123	0.142
0.067	0.105	0.123	0.142
0.067	0.105	0.123	0.142
0.067	0.105	0.123	0.142
0.067	0.105	0.123	0.142
0.067	0.105	0.123	0.142
0.067	0.105	0.123	0.142
0.067	0.105	0.123	0.142
0.067	0.106	0.123	0.142
0.067	0.106	0.123	0.142
0.067	0.106	0.123	0.142
0.067	0.106	0.123	0.142
0.067	0.106	0.123	0.143
0.067	0.106	0.123	0.143
0.067	0.106	0.123	0.143
0.067	0.106	0.123	0.143
0.067	0.106	0.123	0.143
0.067	0.106	0.123	0.143
0.067	0.106	0.123	0.143
0.067	0.106	0.123	0.143
0.067	0.106	0.123	0.143
0.067	0.106	0.123	0.143
0.067	0.106	0.123	0.143
0.067	0.106	0.123	0.143
0.067	0.106	0.123	0.143
0.067	0.106	0.123	0.143
0.067	0.106	0.123	0.143
0.067	0.106	0.123	0.143
0.067	0.106	0.123	0.143
0.067	0.106	0.123	0.143
0.067	0.106	0.123	0.143
0.067	0.106	0.123	0.143
0.067	0.106	0.123	0.143
0.067	0.106	0.123	0.143
0.067	0.106	0.123	0.143
0.067	0.106	0.123	0.143
0.067	0.106	0.123	0.143
0.067	0.106	0.123	0.143
0.067	0.106	0.123	0.143
0.067	0.106	0.123	0.143
0.067	0.106	0.123	0.143
0.067	0.106	0.123	0.143
0.067	0.106	0.123	0.143
0.067	0.106	0.123	0.143
0.067	0.106	0.123	0.143
0.067	0.106	0.123	0.143
0.067	0.106	0.123	0.143
0.067	0.106	0.123	0.143
0.067	0.106	0.123	0.143
0.067	0.106	0.123	0.143
0.067	0.106	0.124	0.143
0.067	0.106	0.124	0.143
0.067	0.106	0.124	0.143
0.067	0.106	0.124	0.143
0.067	0.106	0.124	0.143
0.067	0.106	0.124	0.143
0.067	0.106	0.124	0.143
0.067	0.106	0.124	0.143
0.067	0.106	0.124	0.143
0.067	0.106	0.124	0.143
0.067	0.106	0.124	0.143
0.067	0.106	0.124	0.143
0.067	0.106	0.124	0.143
0.067	0.106	0.124	0.143
0.067	0.106	0.124	0.143
0.067	0.106	0.124	0.143
0.067	0.106	0.124	0.143
0.067	0.106	0.124	0.143
0.067	0.106	0.124	0.143
0.067	0.106	0.124	0.143
0.067	0.106	0.124	0.143
0.067	0.106	0.124	0.143
0.067	0.106	0.124	0.143
0.067	0.106	0.124	0.143
0.067	0.106	0.124	0.144
0.067	0.106	0.124	0.144
0.067	0.106	0.124	0.144
0.067	0.106	0.124	0.144
0.068	0.106	0.124	0.144
0.068	0.106	0.124	0.144
0.068	0.106	0.124	0.144
0.068	0.106	0.124	0.144
0.068	0.106	0.124	0.144
0.068	0.106	0.124	0.144
0.068	0.106	0.124	0.144
0.068	0.106	0.124	0.144
0.068	0.106	0.124	0.144
0.068	0.106	0.124	0.144
0.068	0.106	0.124	0.144
0.068	0.106	0.124	0.144
0.068	0.106	0.124	0.144
0.068	0.106	0.124	0.144
0.068	0.106	0.124	0.144
0.068	0.106	0.124	0.144
0.068	0.106	0.124	0.144
0.068	0.106	0.124	0.144
0.068	0.106	0.124	0.144
0.068	0.106	0.124	0.144
0.068	0.107	0.124	0.144
0.068	0.107	0.124	0.144
0.068	0.107	0.124	0.144
0.068	0.107	0.124	0.144
0.068	0.107	0.124	0.144
0.068	0.107	0.124	0.144
0.068	0.107	0.124	0.144
0.068	0.107	0.124	0.144
0.068	0.107	0.124	0.144
0.068	0.107	0.124	0.144
0.068	0.107	0.124	0.144
0.068	0.107	0.124	0.144
0.068	0.107	0.124	0.144
0.068	0.107	0.124	0.144
0.068	0.107	0.124	0.144
0.068	0.107	0.124	0.144
0.068	0.107	0.124	0.144
0.068	0.107	0.124	0.144
0.068	0.107	0.125	0.144
0.068	0.107	0.125	0.144
0.068	0.107	0.125	0.144
0.068	0.107	0.125	0.144
0.068	0.107	0.125	0.144
0.068	0.107	0.125	0.144
0.068	0.107	0.125	0.144
0.068	0.107	0.125	0.144
0.068	0.107	0.125	0.144
0.068	0.107	0.125	0.144
0.068	0.107	0.125	0.144
0.068	0.107	0.125	0.144
0.068	0.107	0.125	0.144
0.068	0.107	0.125	0.144
0.068	0.107	0.125	0.144
0.068	0.107	0.125	0.144
0.068	0.107	0.125	0.144
0.068	0.107	0.125	0.144
0.068	0.107	0.125	0.144
0.068	0.107	0.125	0.144
0.068	0.107	0.125	0.144
0.068	0.107	0.125	0.144
0.068	0.107	0.125	0.144
0.068	0.107	0.125	0.144
0.068	0.107	0.125	0.144
0.068	0.107	0.125	0.144
0.068	0.107	0.125	0.144
0.068	0.107	0.125	0.144
0.068	0.107	0.125	0.144
0.068	0.107	0.125	0.144
0.068	0.107	0.125	0.144
0.068	0.107	0.125	0.144
0.068	0.107	0.125	0.144
0.068	0.107	0.125	0.144
0.068	0.107	0.125	0.144
0.068	0.107	0.125	0.144
0.068	0.107	0.125	0.144
0.068	0.107	0.125	0.144
0.068	0.107	0.125	0.144
0.068	0.107	0.125	0.144
0.068	0.107	0.125	0.144
0.068	0.107	0.125	0.144
0.068	0.108	0.125	0.144
0.068	0.108	0.125	0.144
0.068	0.108	0.125	0.144
0.068	0.108	0.125	0.144
0.068	0.108	0.125	0.144
0.068	0.108	0.125	0.144
0.068	0.108	0.125	0.144
0.068	0.108	0.125	0.144
0.068	0.108	0.125	0.144
0.068	0.108	0.125	0.144
0.068	0.108	0.125	0.144
0.068	0.108	0.125	0.144
0.068	0.108	0.125	0.145
0.068	0.108	0.125	0.145
0.068	0.108	0.125	0.145
0.068	0.108	0.125	0.145
0.068	0.108	0.125	0.145
0.068	0.108	0.125	0.145
0.068	0.108	0.125	0.145
0.068	0.108	0.125	0.145
0.068	0.108	0.125	0.145
0.068	0.108	0.125	0.145
0.068	0.108	0.125	0.145
0.068	0.108	0.125	0.145
0.068	0.108	0.125	0.145
0.068	0.108	0.125	0.145
0.068	0.108	0.125	0.145
0.068	0.108	0.125	0.145
0.068	0.108	0.125	0.145
0.068	0.108	0.125	0.145
0.068	0.108	0.125	0.145
0.068	0.108	0.125	0.145
0.068	0.108	0.125	0.145
0.068	0.108	0.125	0.145
0.068	0.108	0.125	0.145
0.068	0.108	0.125	0.145
0.068	0.108	0.125	0.145
0.068	0.108	0.125	0.145
0.068	0.108	0.125	0.145
0.068	0.108	0.125	0.145
0.068	0.108	0.125	0.145
0.068	0.108	0.125	0.145
0.068	0.108	0.125	0.145
0.068	0.108	0.125	0.145
0.069	0.108	0.125	0.145
0.069	0.108	0.125	0.145
0.069	0.108	0.126	0.145
0.069	0.108	0.126	0.145
0.069	0.108	0.126	0.145
0.069	0.108	0.126	0.145
0.069	0.108	0.126	0.145
0.069	0.108	0.126	0.145
0.069	0.108	0.126	0.145
0.069	0.108	0.126	0.145
0.069	0.108	0.126	0.145
0.069	0.108	0.126	0.145
0.069	0.108	0.126	0.145
0.069	0.108	0.126	0.145
0.069	0.108	0.126	0.145
0.069	0.108	0.126	0.145
0.069	0.108	0.126	0.145
0.069	0.108	0.126	0.145
0.069	0.108	0.126	0.145
0.069	0.108	0.126	0.145
0.069	0.108	0.126	0.145
0.069	0.108	0.126	0.145
0.069	0.108	0.126	0.145
0.069	0.108	0.126	0.145
0.069	0.108	0.126	0.145
0.069	0.108	0.126	0.145
0.069	0.108	0.126	0.145
0.069	0.108	0.126	0.145
0.069	0.108	0.126	0.145
0.069	0.108	0.126	0.145
0.069	0.108	0.126	0.145
0.069	0.108	0.126	0.145
0.069	0.108	0.126	0.145
0.069	0.108	0.126	0.145
0.069	0.108	0.126	0.145
0.069	0.108	0.126	0.145
0.069	0.108	0.126	0.145
0.069	0.108	0.126	0.145
0.069	0.108	0.126	0.145
0.069	0.108	0.126	0.145
0.069	0.108	0.126	0.145
0.069	0.108	0.126	0.145
0.069	0.108	0.126	0.145
0.069	0.108	0.126	0.145
0.069	0.108	0.126	0.145
0.069	0.108	0.126	0.145
0.069	0.108	0.126	0.145
0.069	0.108	0.126	0.145
0.069	0.108	0.126	0.145
0.069	0.108	0.126	0.145
0.069	0.109	0.126	0.145
0.069	0.109	0.126	0.145
0.069	0.109	0.126	0.145
0.069	0.109	0.126	0.145
0.069	0.109	0.126	0.145
0.069	0.109	0.126	0.145
0.069	0.109	0.126	0.145
0.069	0.109	0.126	0.145
0.069	0.109	0.126	0.145
0.069	0.109	0.126	0.145
0.069	0.109	0.126	0.146
0.069	0.109	0.126	0.146
0.069	0.109	0.126	0.146
0.069	0.109	0.126	0.146
0.069	0.109	0.126	0.146
0.069	0.109	0.126	0.146
0.069	0.109	0.126	0.146
0.069	0.109	0.126	0.146
0.069	0.109	0.126	0.146
0.069	0.109	0.126	0.146
0.069	0.109	0.126	0.146
0.069	0.109	0.126	0.146
0.069	0.109	0.126	0.146
0.069	0.109	0.126	0.146
0.069	0.109	0.126	0.146
[truncated: 37,903 more rows]

## Sheet: Std (first component)
a	b	c_1	c_2
0.0239624	0.0345327	0.0363049	0.0364656

## Sheet: Std (second component)
a	b	c_1	c_2
0.061547	0.118558	0.115701	0.121571
