# Supplementary material for: Synchronization of visual perception within the human fovea
Source: Nat Neurosci. 2025 Jul 16;28(9):1959–67. doi: 10.1038/s41593-025-02011-3 (PMC12411267; doi:10.1038/s41593-025-02011-3)
Supplement: Supplementary file 8 — Source data. [file 41593_2025_2011_MOESM8_ESM.zip › fig4/4d.xlsx]

## Sheet: mu (First component)
a	b	c_1	c_2
0.107968	0.147847	0.181699	0.192982

## Sheet: mu (Second component)
a	b	c_1	c_2
0.18891	0.310074	0.312837	0.34048

## Sheet: std (First component)
a	b	c_1	c_2
0.0239624	0.0345327	0.0363049	0.0364656

## Sheet: std (Second component)
a	b	c_1	c_2
0.061547	0.118558	0.115701	0.121571

## Sheet: Axon length (model)
a	b	c_1	c_2
3.7	6.3	7.2	7.3
