# Supplementary material for: Synchronization of visual perception within the human fovea
Source: Nat Neurosci. 2025 Jul 16;28(9):1959–67. doi: 10.1038/s41593-025-02011-3 (PMC12411267; doi:10.1038/s41593-025-02011-3)
Supplement: Supplementary file 8 — Source data. [file 41593_2025_2011_MOESM8_ESM.zip › fig4/figure4.m]

% This script creates plots in Fig. 4

%% Fig. 4a
filename = '4a.xlsx';
mesh_a = readmatrix(filename, 'Sheet', 'mesh_a');
mesh_b = readmatrix(filename, 'Sheet', 'mesh_b');
u = readmatrix(filename, 'Sheet', 'u');
v = readmatrix(filename, 'Sheet', 'v');
fovea = readmatrix(filename, 'Sheet', 'coordinatesFovea');
opticdisc = readmatrix(filename, 'Sheet', 'coordinatesOd');
samplingLocation = readmatrix(filename, 'Sheet', 'samplingLocation');
tem_colors = readmatrix(filename, 'Sheet', 'tem_colors');

figure
h = streamslice(mesh_a, mesh_b, u, v);
hold on
set(h, 'color', 'k', 'linewidth', 1);
hold on
viscircles([-fovea(1), fovea(2)], 0.2,'Color','r','LineWidth',1.5);
viscircles([-opticdisc(1), opticdisc(2)], 0.6,'Color','g','LineWidth',1.5);
for k=1:size(samplingLocation,1)
    tem_p = plot(samplingLocation(k,1), samplingLocation(k,2), 's', 'color', tem_colors(k,:), 'linewidth', 2);
end
axis xy
axis equal
set(gca, 'xlim', [-5 5], 'ylim', [-5 5])
title('Fig. 4a')

%% Fig. 4c
hex2rgb = @(hex) reshape(sscanf(hex(2:end), '%2x%2x%2x') / 255, 1, 3);
histColor = hex2rgb('#DAA628');
dataTableFig4cPath = '4c.xlsx';
sheetNames = sheetnames(dataTableFig4cPath);
axonDiameter = readtable(dataTableFig4cPath, 'Sheet', sheetNames(1));
guassian_firstComponent = readtable(dataTableFig4cPath, 'Sheet', sheetNames(2));
guassian_secondComponent = readtable(dataTableFig4cPath, 'Sheet', sheetNames(3));
guassian_x = readtable(dataTableFig4cPath, 'Sheet', sheetNames(4));
guassian_stdFirstComp = table2array(readtable(dataTableFig4cPath, 'Sheet', sheetNames(5)));
guassian_stdSecondComp = table2array(readtable(dataTableFig4cPath, 'Sheet', sheetNames(6)));
headers = axonDiameter.Properties.VariableNames;
axonDiameterCellArray = cell(1, width(axonDiameter));
guassian_firstComponentCellArray = cell(1, width(axonDiameter));
guassian_secondComponentCellArray = cell(1, width(axonDiameter));
guassian_xCellArray = cell(1, width(axonDiameter));
for i = 1: width(axonDiameter)
    axonDiameterCellArray{i} = axonDiameter{:, i};
    guassian_firstComponentCellArray{i} = guassian_firstComponent{:, i};
    guassian_secondComponentCellArray{i} = guassian_secondComponent{:, i};
    guassian_xCellArray{i} = guassian_x{:, i};
end
removeNaNs = @(x) x(~isnan(x));
axonDiameterCellArray = cellfun(removeNaNs, axonDiameterCellArray, 'UniformOutput', false);
guassian_firstComponentCellArray = cellfun(removeNaNs, guassian_firstComponentCellArray, 'UniformOutput', false);
guassian_secondComponentCellArray = cellfun(removeNaNs, guassian_secondComponentCellArray, 'UniformOutput', false);
guassian_xCellArray = cellfun(removeNaNs, guassian_xCellArray, 'UniformOutput', false);
b1 = cell(1, width(axonDiameter));
b2 = cell(1, width(axonDiameter));
for ii = 1: width(axonDiameter)
    [~, b1{ii}] = findpeaks(guassian_firstComponentCellArray{ii});
    [~, b2{ii}] = findpeaks(guassian_secondComponentCellArray{ii});
end

figure
ah = arrayfun(@(x) subplot(4, 1, x), 1: 4, 'UniformOutput', false);
cellfun(@(x) hold(x, 'on'), ah)
nBins = 150;
edges = linspace(0, 1, nBins);
hists = cellfun(@(currentFig, x) histogram(currentFig, x, 'Normalization', 'pdf', 'NumBins', nBins, 'FaceColor', histColor, 'EdgeColor', 'none', 'FaceAlpha', 0.3, 'BinEdges', edges), ah, axonDiameterCellArray, 'UniformOutput', false);
gaussFirst = cellfun(@(currentFig, x, y) plot(currentFig, x, y), ah, guassian_xCellArray, guassian_firstComponentCellArray);
gaussSecond = cellfun(@(currentFig, x, y) plot(currentFig, x, y), ah, guassian_xCellArray, guassian_secondComponentCellArray);
firstComp = cellfun(@(currentFig, currentPeak, x, distribution1) scatter(currentFig, x(currentPeak), distribution1(currentPeak), 'filled', 'o', 'r'), ah, b1, guassian_xCellArray, guassian_firstComponentCellArray, 'UniformOutput', false);
secondComp = cellfun(@(currentFig, currentPeak, x, distribution2) scatter(currentFig, x(currentPeak), distribution2(currentPeak), 'filled', 'o', 'r'), ah, b2, guassian_xCellArray, guassian_secondComponentCellArray, 'UniformOutput', false);
legendStrHists = cellfun(@(currentAxons) ...
    sprintf('N = %d', numel(currentAxons)), axonDiameterCellArray, 'UniformOutput', false);
legendStrFirstComp = cellfun(@(currentPeak, x, currentStd) ...
    sprintf('μ_1 = %.2f %s %.5f', x(currentPeak), char(177), currentStd), b1, guassian_xCellArray, num2cell(guassian_stdFirstComp), 'UniformOutput', false);
legendStrSecondComp = cellfun(@(currentPeak, x, currentStd) ...
    sprintf('μ_2 = %.5f %s %.5f', x(currentPeak), char(177), currentStd), b2, guassian_xCellArray, num2cell(guassian_stdSecondComp), 'UniformOutput', false);
cellfun(@(currentFig, currentHist, currentFirstComp, currentSecondComp, currentLgdHist, currentLgdFirst, currentLgdSecond) ...
    legend(currentFig, [currentHist, currentFirstComp, currentSecondComp], currentLgdHist, currentLgdFirst, currentLgdSecond), ...
    ah, hists, firstComp, secondComp, legendStrHists, legendStrFirstComp, legendStrSecondComp)
ylabel(vertcat(ah{:}), 'Norm. count.')
xlabel(vertcat(ah{:}), 'Axon diameter [μm]')
xlim(vertcat(ah{:}), [0 1])
ylim(vertcat(ah{:}), [0 15])
sgtitle('Fig. 4c')

%% Fig. 4d
dataTableFig4dPath = '4d.xlsx';
sheetNames = sheetnames(dataTableFig4dPath);
mu1 = table2array(readtable(dataTableFig4dPath, 'Sheet', sheetNames(1)));
mu2 = table2array(readtable(dataTableFig4dPath, 'Sheet', sheetNames(2)));
std1 = table2array(readtable(dataTableFig4dPath, 'Sheet', sheetNames(3)));
std2 = table2array(readtable(dataTableFig4dPath, 'Sheet', sheetNames(4)));
axonLength = table2array(readtable(dataTableFig4dPath, 'Sheet', sheetNames(5)));

figure
ah = arrayfun(@(x) subplot(1,2,x), 1:2);
hold(ah, 'on')
errorbar(ah(1), axonLength, mu1, std1, 'LineStyle', 'none', 'Color', 'k')
errorbar(ah(2), axonLength, mu2, std2, 'LineStyle', 'none', 'Color', 'k')
scatter(ah(1), axonLength, mu1, 'filled', 'o', 'k')
scatter(ah(2), axonLength, mu2, 'filled', 'o', 'k')
sgtitle('Fig. 4d')
title(ah(1), '1st component (μ_1)')
title(ah(2), '2nd component (μ_2)')
xlabel(ah, 'Axon length (model) [mm]')
ylabel(ah, 'Axon Diameter [μm]')
linkaxes(ah, 'x');
xlim(ah, [3 8.5])
ylim(ah(1), [0 0.25])
ylim(ah(2), [0 0.5])
