# Supplementary material for: Synchronization of visual perception within the human fovea
Source: Nat Neurosci. 2025 Jul 16;28(9):1959–67. doi: 10.1038/s41593-025-02011-3 (PMC12411267; doi:10.1038/s41593-025-02011-3)
Supplement: Supplementary file 9 — Source data. [file 41593_2025_2011_MOESM9_ESM.zip]

Archive with 2 entries (1 files):
- extendedData1/
- extendedData1/WM1_alignment.png
