# Supplementary material for: Synchronization of visual perception within the human fovea
Source: Nat Neurosci. 2025 Jul 16;28(9):1959–67. doi: 10.1038/s41593-025-02011-3 (PMC12411267; doi:10.1038/s41593-025-02011-3)
Supplement: Supplementary file 10 — Source data. [file 41593_2025_2011_MOESM10_ESM.zip]

Archive with 5 entries (4 files):
- extendedData2/
- extendedData2/BAK8015R_figExt2e.eps
- extendedData2/extended2c.xlsx
- extendedData2/extended2g.xlsx
- extendedData2/extendedDataFigure2.m
