# Supplementary material for: Synchronization of visual perception within the human fovea
Source: Nat Neurosci. 2025 Jul 16;28(9):1959–67. doi: 10.1038/s41593-025-02011-3 (PMC12411267; doi:10.1038/s41593-025-02011-3)
Supplement: Supplementary file 10 — Source data. [file 41593_2025_2011_MOESM10_ESM.zip › extendedData2/extended2c.xlsx]

## Sheet: Foveola
x_um	y_um
28.3752	170.858
65.9837	137.351
56.944	152.213
45.8653	162.703
33.337	147.251
-7.46552	139.661
49.0828	123.939
74.1395	154.841
50.5325	149.88
61.3165	150.174
-110.382	126.72
-115.697	95.773
-154.122	27.2093
-165.084	9.4118
75.6639	107.662
114.071	-40.6044
-66.3459	156.005
95.2347	122.86
85.9277	132.167
-133.282	109.595
-130.435	1.38499
-156.063	-27.0913
-76.3295	-132.454
-138.977	-44.1771
-70.6342	49.7947
-101.958	-35.6342
-45.0055	103.9
-53.5484	155.157
-13.6816	78.2711
-59.2437	-140.997
-59.2437	-123.911
133.506	-13.2471
88.0531	-116.533
148.516	-43.9767
-24.7983	-148.735
-101.961	126.756
132.371	-41.3811

## Sheet: Fovea
x_um	y_um
-190.877	215.153
-144.367	213.464
-175.237	275.813
-187.464	189.602
-128.447	222.692
-78.9229	306.065
-131.959	272.24
-67.302	433.729
-29.717	480.083
0.890725	465.81
25.1341	289.483
35.6235	300.561
2.09284	342.813
10.8379	338.736
14.9394	267.62
56.3076	333.503
165.35	213.452
90.1564	200.606
-4.27155	180.758
66.8441	184.86
167.636	366.762
133.835	339.938
130.912	367.917
109.073	298.251
170.854	327.999
177.56	319.548
145.184	398.525
208.144	385.136
710.007	21.9422
-386.507	-48.3843
-266.071	7.88468
-366.567	33.4762
-340.403	-112.424
-348.914	-26.4122
-330.278	-32.0633
-327.628	6.20282
-342.422	-38.5554
-189.592	184.926
-221.703	187.745
-213.892	217.528
-242.511	227.834
-172.625	195.246
-156.654	196.915
-250.826	216.519
-222.698	179.093
-255.468	160.949
-240.674	205.708
-182.273	187.59
-204.063	173.442
-214.37	144.823
-164.384	-106.382
130.601	176.553
136.842	189.937
85.6354	177.967
133.638	162.101
134.54	129.091
262.236	340.036
188.907	315.569
201.043	306.651
192.652	323.6
201.75	329.134
218.894	282.033
279.906	322.02
260.281	314.877
253.123	383.393
228.173	280.965
242.639	235.112
307.605	141.794
236.76	206.77
341.701	157.835
331.777	205.049
262.43	136.243
364.719	184.365
309.078	87.8743
315.489	90.2079
342.927	-45.0226
333.003	2.19142
313.203	-63.102
328.041	25.7984
317.847	3.93572
317.87	-75.925
345.237	28.4266
339.144	-64.5517
333.592	-19.3766
434.09	173.31
428.244	229.269
459.441	193.428
475.458	239.192
414.266	187.877
460.596	230.153
474.598	191.684
-589.417	114.906
-603.877	148.376
-571.487	103.204
-538.201	124.433
-551.922	130.831
-560.525	148.206
-606.807	156.424
-546.988	148.576
-535.997	93.3366
-462.546	379.816
-476.792	306.277
-468.02	332.254
-472.399	294.205
-502.785	365.17
-481.142	167.985
-437.064	190.864
-411.996	165.811
-409.977	141.483
-397.18	168.925
-444.372	160.862
-378.88	143.687
-465.172	-19.8721
-380.855	17.6521
-401.359	73.9864
-369.878	12.5334
-345.706	-78.9211
-281.597	252.006
-257.609	167.32
-275.199	265.727
-274.104	275.24
-290	212.492
-204.973	323.186
-263.297	226.768
-253.43	262.258
-281.782	258.774
-162.685	213.261
-229.472	277.814
-257.809	224.209
-219.93	176.477
505.348	251.085
585.651	225.187
508.346	269.896
568.586	207.163
667.181	325.738
319.329	-409.256
214.885	-363.775
315.078	-349.281
347.284	-93.6637
357.884	-146.934
339.331	-41.6272
394.056	-179.911
432.654	-62.5916
364.068	-182.037
297.922	-199.52
451.164	-22.8956
456.693	-225.228
434.109	-211.475
467.635	-243.218
389.684	-306.746
470.802	-215.698
532.247	-408.664
548.76	-410.436
499.2	-479.611
545.223	-195.377
574.901	-168.841
261.066	-408.942
274.321	-380.516
523.501	-427.497
433.831	-483.736
-70.0734	-288.926
-57.1539	-314.765
-5.47609	-301.846
-24.8553	-298.616
17.133	-379.362
-57.1539	-366.443
-53.9241	-356.753
-28.0852	-392.282
-47.4643	-372.903
-31.315	-366.443
-73.3033	-418.121
0.983641	-385.822
23.5927	-447.19
4.21351	-443.96
-50.6942	-343.834
-147.59	-308.305
-79.763	-356.753
-137.901	-363.213
-150.82	-279.237
-53.9241	-369.673
-86.2227	-308.305
-92.6825	-372.903
-66.8435	-356.753
-141.13	-395.512
-131.441	-401.971
-89.4526	-408.431
-124.981	-389.052
-173.429	-311.535
-89.4526	-324.455
-141.13	-314.765
-141.13	-308.305
-157.28	-340.604
-95.9123	-369.673
-160.51	-356.753
-92.6825	-469.799
-89.4526	-379.362
-121.751	-469.799
389.975	-84.4006
326.927	17.0234
365.304	-15.8709
348.857	30.7294
326.927	-15.8709
329.668	17.0234
368.045	-24.0944
354.339	-32.318
384.492	-21.3532
296.774	52.6589
269.362	-43.2828
307.739	104.741
324.186	-4.90611
296.774	74.5884
324.186	66.3648
277.586	74.5884
269.362	55.4001
310.48	-106.33
335.151	-35.0592
288.551	41.6941
332.41	3.31746
291.292	-70.6946
381.751	-15.8709
252.915	-13.1297
236.468	-15.8709
266.621	-18.6121
214.539	-136.483
211.797	-158.413
261.139	-89.883
318.704	-114.554
217.28	-141.966
283.068	8.79984
189.868	-26.8356
263.88	25.247
250.174	8.79984
247.433	66.3648
266.621	17.0234
225.503	-18.6121
-456.745	-209.877
-513.25	-238.13
-441.335	-235.561
-420.788	-248.403
-528.66	-215.014
-538.933	-22.3858
-533.797	-171.352
-428.493	-181.625
-549.207	-222.719
-505.545	-328.023
-449.04	-235.561
-559.48	-184.194
-536.365	-250.971
-520.955	-186.762
-551.775	-197.036
-531.228	-186.762
-598.006	-286.929
-551.775	-330.591
-518.386	-312.613
-592.869	-63.4798
-510.681	-4.4071
-544.07	-235.561
-595.438	-317.749
-404.649	-71.3816
-432.281	-59.1009
-398.509	-37.6096
-432.281	-86.7325
-407.719	-40.6798
-429.211	88.2675
-392.368	106.689
-392.368	91.3377
-426.14	146.601
-432.281	149.671
-392.368	168.092
-431.553	158.144
-386.098	127.841
-434.583	79.3561
-443.674	173.295
-455.795	200.568
-480.038	109.659
-483.068	67.2348
-467.917	91.4773
-470.947	76.3258
-504.28	61.1742
-477.008	121.78
-507.311	12.6894
-495.189	58.1439
-473.977	-135.795
99.7371	345.641
53.6305	506.873
28.6811	460.093
31.7998	432.025
50.5118	447.618
34.9185	391.482
44.2745	379.007
44.2745	400.838
38.0372	394.601
38.0372	382.126
6.85045	379.007
38.0372	366.533
28.6811	432.025
38.0372	400.838
22.4438	394.601
-14.9803	335.346
-11.8616	329.108
-21.2176	316.634
-11.8616	338.464
53.6305	469.449
31.7998	450.737
-8.74291	419.55
31.7998	419.55
3.73177	385.245
19.3251	438.262
16.2065	422.669
-71.1163	416.431
-2.50557	428.906
0.613102	444.499
-30.5736	394.601
-64.879	481.923
19.3251	500.635
-11.8616	438.262
-61.7603	435.143
-111.659	379.007
-33.6923	394.601
-80.4724	416.431
-89.8284	435.143
-18.0989	438.262
9.96912	463.211
-58.6417	438.262
-18.0989	422.669
-21.2176	369.651
-33.6923	382.126
25.5625	397.719
-30.5736	360.295
-43.0483	372.77
-55.523	425.787
-43.0483	360.295
-92.947	338.464
-43.0483	338.464
-409.806	140.749
-391.578	67.8369
-318.666	252.72
-318.666	187.62
-378.558	224.076
-428.034	187.62
-404.598	187.62
-326.478	158.977
-381.162	151.165
-386.37	226.68
-446.262	294.384
-373.35	268.344
-391.578	239.7
-399.39	265.74
-362.934	380.316
-386.37	304.8
-412.41	190.224
-430.638	239.7
-428.034	187.62
-498.342	208.452
-396.786	205.848
-401.994	138.145
-391.578	179.809
-430.638	195.432
-454.074	296.988
-422.826	260.532
-443.658	247.512
-425.43	278.76
-428.034	244.908
-495.738	203.244
-9.96614	-427.864
-31.1283	-488.327
23.2887	-560.883
23.2887	-491.35
50.4972	-548.79
-70.4294	-476.234
5.14969	-436.933
-3.91981	-579.022
-19.0356	-536.698
-43.2209	-539.721
8.17285	-579.022
-82.5221	-557.86
-67.4063	-467.165
-64.3831	-391.586
-55.3136	-500.42
-79.4989	-452.049
-85.5452	-464.142
-82.5221	-542.744
264.516	99.2864
245.743	58.6118
233.228	111.802
286.418	77.3847
252.001	64.8695
208.197	-191.693
198.811	-160.405
211.326	-176.049
201.94	-179.178
222.325	-152.851
229.081	-197.98
261.508	-112.49
285.092	-186.189
211.394	-180.293
-104.006	422.522
-63.449	442.8
-112.697	396.449
-40.2737	399.346
-98.212	428.315
-98.212	413.831
-34.4799	480.46
-77.9336	419.625
-17.0984	416.728
-19.9953	428.315
-34.4799	413.831
-80.8305	457.285
-22.8922	500.738
-234.367	295.057
-124.284	338.511
-132.975	324.027
-211.192	297.954
-135.872	315.336
-130.078	361.686
-161.944	292.16
-135.872	326.923
-124.284	326.923
-257.542	48.8196
-272.027	268.985
-280.718	263.191
-283.615	196.562
-243.058	248.707
-243.058	257.397
-283.615	222.634
-299.751	147.364
-367.84	25.9876
-379.681	25.9876
-391.523	40.7896
-394.483	40.7896
-314.553	138.483
-341.196	141.443
-344.157	144.404
-421.127	70.3936
-483.295	-101.31
-462.573	135.522
-495.137	88.156
-509.939	159.206
260.851	-286.128
335.109	-300.408
257.995	-277.559
243.715	-248.999
286.556	-217.582
277.988	-191.877
375.095	-254.711
320.829	-486.053
275.132	-431.788
146.608	-340.393
209.442	-348.961
166.601	-354.674
38.0768	-260.423
20.9403	-260.423
55.2133	-254.711
58.0694	-291.84
-24.757	-217.582
52.3572	-280.415
35.2207	-266.135
26.6524	-251.855
66.6376	-314.688
266.563	-574.592
80.918	-388.947
-475.052	257.248
-492.624	193.99
-464.509	215.076
-468.023	172.903
-464.509	169.389
-499.653	197.504
-457.48	193.99
-489.109	186.961
-492.624	127.216
-482.081	137.76
-475.052	141.274
-485.595	134.245
-492.624	137.76
-524.253	215.076
-513.71	183.446
-573.454	190.475
-496.138	106.13
-520.739	123.702
-489.109	134.245
-520.739	179.932
-538.311	243.191
-573.454	127.216
210.778	452.991
233.593	490.065
276.37	472.954
219.333	387.398
165.148	470.102
219.333	501.472
193.667	450.139
145.185	541.398
128.074	478.657
187.963	484.361
193.667	438.731
207.926	378.843
207.926	435.88
130.926	478.657
110.963	527.139
150.889	495.769
196.519	447.287
116.667	470.102
196.519	447.287
179.407	475.806
133.778	484.361
142.333	438.731
170.852	450.139
148.037	507.176
93.8519	515.731
173.704	549.954
128.074	504.324
148.037	492.917
264.963	495.769
82.4444	444.435
119.519	450.139
73.8889	470.102
242.148	401.657
71.037	518.583
59.6296	410.213
48.2222	467.25
45.3704	458.694
142.333	350.324
45.3704	475.806
65.3333	498.62
51.0741	478.657
76.7407	521.435
59.6296	501.472
56.7778	492.917
-269.758	-240.455
-340.3	-245.882
-256.192	-292.006
-307.742	-297.432
-291.463	-316.424
-286.037	-281.153
-362.006	-294.719
-334.874	-278.44
-351.153	-278.44
-286.037	-329.99
-332.161	-340.843
-394.564	-340.843
-389.138	-335.417
-315.882	-405.959
-380.998	-348.983
-383.711	-302.859
-364.719	-237.742
-380.998	-357.122
-340.3	-340.843
-356.579	-351.696
-345.727	-370.688
-350.625	-374.986
-291.44	-372.026
-359.503	-268.452
-418.689	-354.271
-383.177	-289.167
-362.463	-289.167
290.682	240.748
237.942	209.725
278.273	277.976
268.966	225.237
253.454	203.52
256.556	132.167
265.863	222.134
247.249	200.418
216.226	129.064
191.407	234.544
244.147	212.827
222.43	209.725
225.533	231.441
234.84	212.827
203.816	290.386
210.021	259.362
256.556	228.339
219.328	333.818
247.249	200.418
216.226	212.827
210.021	231.441
98.337	268.669
175.895	215.93
191.407	228.339
194.509	219.032
182.1	265.567
225.533	209.725
216.226	225.237
110.746	240.748
178.998	265.567
160.384	228.339
107.644	262.465
175.895	246.953
-371.569	267.776
-237.876	499.029
-328.209	336.429
-255.943	473.736
-270.396	455.669
-393.249	408.696
-252.329	437.603
-302.916	336.429
-255.943	470.123
-270.396	437.603
-245.103	459.283
-284.849	379.789
-382.409	303.91
-252.329	488.189
-263.169	477.349
-252.329	473.736
-313.756	405.083
-288.463	433.989
-299.303	430.376
-310.143	379.789
-317.369	379.789
-313.756	365.336
-396.862	300.296
-317.369	405.083
-472.742	141.31
-193.082	158.005
-198.778	12.7755
-184.54	86.814
-107.653	220.653
-124.739	149.462
-130.435	143.767
-39.3103	177.938
-47.8532	260.52
-96.2629	158.005
-45.0055	175.091
601.509	5.56185
653.577	2.49901
607.634	8.6247
622.948	109.699
619.886	27.0018
644.388	2.49901
641.326	11.6875
699.52	-25.0666
662.766	-31.1923
733.211	106.636
287.602	682.936
367.816	-298.238
372.033	-315.105
418.419	-315.105
637.696	-108.479
557.575	-116.913
578.66	-112.696
608.178	-116.913
-185.868	360.041
-85.4178	349.65
-116.592	405.07
45.7288	-364.432
0.381331	-328.154
-14.7345	-334.201
18.5203	-328.154
60.8446	-237.459
91.0763	-252.575
100.146	-294.899
30.613	-273.737
48.752	-300.946
51.7751	-300.946
100.146	-234.436
60.8446	-340.247
78.9836	-310.015
100.146	-361.409
181.771	-367.455
60.8446	-355.363
63.8678	-331.177
69.9141	-325.131
94.0994	-225.367
239.211	-195.135
97.1226	-216.297
157.586	-288.853
160.609	-282.807
82.0068	-183.042
160.609	-303.969
251.304	-334.201
121.308	-364.432
221.072	-346.293
160.609	-385.594
127.354	-325.131
136.424	-264.668
160.609	-294.899
251.304	-346.293
233.165	-319.085
672.113	-28.1385
732.545	-25.6205
724.991	-23.1025
747.653	-25.6205
384.05	-239.605
365.987	-38.3311
381.47	-229.283
464.043	-167.353
391.791	-182.835
402.447	32.727
308.752	130.383
355.494	56.0047
364.82	138.258
333.986	53.6264
438.988	133.899
237.439	-27.3859
329.759	53.9963
314.328	72.3861
336.945	87.4472
324.342	65.1201
485.834	255.469
473.6	237.37
559.842	297.984
583.359	274.626
532.496	204.527
524.093	303.241
547.16	299.093
441.816	93.182
514.874	76.1404
480.286	192.055
454.498	92.0724
499.073	90.3026
520.132	111.89
490.988	95.2699
678.167	-151.144
517.518	-137.089
479.76	-106.096
500.529	-112.173
448.159	-77.7711
496.671	-107.575
491.413	-143.325
443.271	-109.293
239.961	-5.87514
304.183	59.5412
219.461	-73.0274
293.17	-137.976
182.452	-161.717
227.91	-119.731
258.908	-147.514
284.023	-218.657
257.847	-279.045
-486.347	179.479
-550.842	203.775
-501.289	191.445
-475.968	237.196
-525.222	161.561
-519.107	200.998
-541.189	192.271
-502.314	210.188
-480.133	189.594
-495.075	201.561
-468.166	204.536
-306.651	344.964
-328.833	365.558
-350.253	303.477
-332.997	317.956
-351.014	386.153
-404.368	385.491
-369.096	331.774
-348.004	207.347
-378.152	167.348
-390.78	205.76
-425.754	171.513
-376.201	159.183
-373.887	185.628
-343.64	196.306
-371.011	188.042
-374.251	151.018
-370.549	193.331
-371.937	177.463
-379.54	151.48
-382.978	173.1
-301.691	157.994
-373.887	185.628
-379.639	180.802
-375.375	199.083
-371.474	182.753
-742.322	102.21
-737.267	70.4239
-737.947	62.6476
-632.335	156.456
-628.904	168.183
-635.439	175.972
-611.984	169.109
-566.505	193.997
-595.153	196.503
-584.023	241.236
-606.971	226.405
-631.918	161.23
-599.51	201.696
-595.571	191.729
-654.448	151.174
-578.831	245.593
-575.817	252.546
-644.153	186.357
607.128	2.99766
635.077	-192.64
505.816	-91.3275
142.664	-364.718
3.26696	-473.516
-74.9315	-354.518
-10.3328	-626.513
-129.368	253.349
-379.659	260.302
-376.183	-438.428
682.111	127.499
377.13	118.083
-168.588	-547.858
-152.799	-556.324
-161.996	-607.471
-125.907	-572.845
-181.829	-537.254
-309.053	-452.919
-170.405	-514.639
93.8848	-570.822
86.7947	-489.912
120.777	-587.343
82.0195	-463.519
105.719	-543.52
-29.2386	-439.616
79.5284	-357.036
247.383	-489.793
148.546	-485.869
183.084	-495.975
198.961	-530.424
251.749	-520.874
238.419	-484.286
206.02	-476.729
657.193	85.2258
705.122	78.9248
629.58	155.092
694.48	77.748
645.662	122.068
683.68	122.957
697.852	92.2077
660.566	99.6854
720.601	111.296
678.032	106.589
694.582	271.658
637.92	274.508
681.378	241.196
660.538	219.834
694.739	225.273
-672.753	119.269
-646.34	183.858
-613.315	139.445
-635.149	74.4541
-422.641	-359.783
-404.829	-381.011
-226.865	-285.941
-33.3417	-429.374
100.991	-289.706
92.7504	-328.062
255.593	-281.252
330.515	-290.249
272.802	-419.524
332.909	-346.631
291.764	-35.3061
256.318	-105.473
306.429	-202.663
-137.785	261.059
-141.134	275.078
-148.37	218.519
-152.513	223.456
-175.784	271.247
-92.6342	332.603
-106.286	464.197
-147.067	442.6
24.7995	262.849
79.9966	292.335
15.7182	263.643
-131.189	230.508
34.9072	239.591
356.113	382.348
511.156	489.745
352.684	343.151
421.616	369.212
343.742	353.808
315.109	393.342
294.897	444.482
216.687	397.015
547.233	224.918
505.463	198.949
498.144	256.367
530.819	206.605
516.977	217.691
528.584	209.269
506.565	267.973
531.248	211.505
503.228	201.613
502.951	283.101
440.91	194.723
466.57	375.153
552.437	397.264
523.62	491.123
83.3798	317.142
164.303	249.97
112.59	345.745
57.4277	274.899
34.2642	239.09
-33.103	334.009
65.6519	572.414
69.1302	612.172
43.5646	574.347
106.485	606.678
21.2572	576.454
25.0348	566.896
60.7778	579.917
77.9774	539.195
100.385	557.997
26.8095	534.444
104.877	582.98
243.96	432.396
271.833	434.572
222.526	371.985
182.519	389.327
166.693	393.018
175.851	392.217
276.412	434.171
242.357	414.081
225.989	332.464
232.399	405.725
177.139	380.57
170.126	484.994
278.445	325.568
202.436	406.039
304.955	-21.9868
395.664	22.1839
280.636	-126.244
375.411	-10.782
271.316	-34.2416
402.102	-28.3149
314.733	-133.569
322.139	-123.361
420.551	-40.7846
284.812	-202.598
506.63	-248.058
103.611	325.82
41.2326	256.898
249.287	-70.093
182.52	-163.425
165.101	-182.186
164.234	-166.333
157.719	-163.509
64.5462	304.8
228.553	190.252
118.811	292.142
117.339	305.454
182.727	239.087
227.18	174.552
124.404	325.931
113.479	321.613
305.456	-45.8769
165.002	-144.334
284.261	-107.306
375.781	-25.6616
309.577	1.22489
326.912	78.8121
347.585	13.7204
241.28	-56.083
307.287	-24.9428
299.73	99.6478
276.083	-80.2223
335.774	270.523
236.598	342.483
341.466	275.299
311.502	415.033
317.848	367.016
334.465	376.109
269.471	326.423
305.55	346.998
309.213	388.866
270.845	342.123
304.895	399.791
224.659	356.711
334.268	434.136
276.339	404.926
169.478	358.902
274.345	291.718
176.838	292.338
252.756	346.343
272.056	265.55
287.461	351.217
325.371	392.726
256.518	359.198
296.555	334.601
210.071	310.525
492.258	130.266
510.608	189.307
-625.575	193.774
-163.565	400.92
-312.64	200.341
-293.995	262.019
740.385	30.9478
662.284	86.4969
659.015	77.5157
655.989	-33.2634
624.213	205.454
643.518	137.401
192.407	-323.693
185.865	-280.491
210.225	-519.441
165.83	-529.26
165.529	-540.284
211.129	-486.371
171.805	-472.059
32.6928	-395.448
82.1598	-361.499
37.4515	-423.158
63.3778	-402.906
114.013	-447.313
187.925	-366.595
-15.5816	-426.121
-14.6901	-433.868
-11.4011	-394.244
-60.5791	-457.987
-35.8727	-250.073
-210.735	-182.439
-132.157	175.951
-193.924	346.047
-244.902	173.102
-256.442	141.395
-273.746	115.777
-246.197	125.698
-218.636	179.5
381.788	465.449
211.762	405.676
177.55	311.678
210.849	413.612
273.671	231.071
-121.73	-393.27
-134.067	-427.163
-105.769	-416.526
-111.932	-414.283
-169.331	-313.135
-304.304	-127.922
-138.802	-334.715
-275.497	-288.452
-248.061	-347.289
-162.613	-333.027
-179.402	-264.108
-264.736	105.424
-267.806	144.925
-263.977	-170.516
-380.01	-355.094
57.0076	318.521
-44.1066	452.821
-18.2012	503.39
-37.7764	480.516
-1.35283	467.259
-142.567	398.66
-152.209	372.17
609.528	-90.6526
655.746	-107.475
682.367	-82.2699
651.272	-81.4203
579.792	-229.874
564.658	-252.281
474.203	-146.081
490.731	-148.607
456.588	-31.4977
347.839	-215.238
372.772	-213.845
340.838	-205.712
266.3	-276.285
271.046	-330.354
362.701	-164.817
604.964	-304.571
598.713	-372.52
567.576	-305.747
537.303	-327.992
441.132	-429.743
395.2	-220.831
375.618	-213.703
216.777	-518.103
237.727	-67.0772
356.801	-207.708
252.448	-284.391
329.74	-215.232
310.011	45.6013
-32.0627	-187.787
351.08	-400.337
100.239	-418.291
-258.846	259.523
46.2393	321.934
47.853	262.87
231.363	252.838
-326.275	6.55581
-257.416	183.092
-297.962	-30.8764
-200.829	-10.2112
-477.566	182.973
-509.385	25.9033
-516.075	24.8808
-394.901	200.348
-368.209	53.2746
-362.637	3.0396
-370.703	52.3667
-345.882	96.7138
-387.124	-22.8231
-400.638	41.4714
-217.866	144.72
-339.957	2.81948
-182.58	82.7002
450.381	-154.462
460.254	-177.706
-624.893	405.616
-559.759	382.82
-546.667	297.164
-539.848	384.9
-465.38	357.751
-480.343	455.644
-292.877	565.212
-498.123	263.163
-294.747	577.448
-362.086	343.678
-322.298	461.498
-274.61	515.024
-266.726	507.56
-394.376	120.081
-408.097	228.759
-292.214	428.529
-266.047	314.047
-310.85	323.574
-268.563	406.136
-170.074	511.736
-204.671	372.554
-94.1552	487.699
11.8313	487.523
-46.4667	541.225
-186.932	4.40707
96.2631	432.999
73.6602	417.022
94.8122	429.888
13.9783	240.291
-106.291	144.847
63.3106	346.085
102.696	422.423
188.143	443.189
154.402	216.481
162.076	216.69
289.357	449.027
344.577	283.115
318.669	219.433
388.399	84.6369
562.244	-38.0984
-491.288	133.819
339.331	141.057

## Sheet: Parafovea
x_um	y_um
786.938	-24.0017
833.726	113.021
913.934	42.8385
903.908	-34.0278
1027.56	-64.1059
1004.17	-37.3698
1124.48	136.415
1014.19	166.493
-688.936	-980.94
1019.5	-7.02023
1112.98	-4.46627
830.632	57.979
1220.37	-83.3847
873.96	-158.332
1041.62	-46.173
600.588	492.473
660.508	441.437
635.371	461.819
681.85	431.485
777.831	303.01
741.329	268.068
756.381	145.575
766.492	161.068
845.318	317.729
416.208	-694.696
156.507	877.514
-859.174	259.599
-887.877	235.514
-904.402	274.637
-871.299	298.337
-903.549	259.048
-894.366	262.677
-894.366	262.677
-851.311	298.805
-865.195	266.774
-907.563	263.832
-698.996	418.46
-725.308	396.382
-783.153	241.866
-818.482	167.384
-766.96	300.291
-762.946	295.507
-837.7	175.715
-761.626	259.93
-770.341	236.312
-758.766	241.949
-757.144	235.158
-732.372	239.639
-770.341	236.312
-775.977	247.887
-751.122	227.982
-741.17	240.409
-755.795	73.246
-758.104	46.8518
-760.661	93.6189
-815.759	71.8432
-782.876	42.3701
-780.571	23.2794
-761.69	82.3555
-779.21	38.8321
-775.735	56.1588
-761.13	21.5785
-777.242	83.7162
-780.984	40.9462
-780.984	40.9462
-758.895	91.9058
-771.167	63.5949
-768.105	98.5885
-785.213	37.3982
-792.309	45.8549
-779.891	31.0557
-763.464	84.4697
-756.297	114.378
-749.671	80.1198
-749.761	106.589
-756.625	83.1337
760.844	-140.237
1029.54	-38.1023
941.272	-196.245
736.884	294.778
-952.965	-221.535
9.31557	-754.7
730.117	220.07
739.425	278.274
729.515	285.465
808.457	103.609
790.258	88.3389
812.274	99.0596
797.24	47.6795
-844.141	-20.3005
-799.241	-8.0804
-846.489	58.3401
-813.484	132.149
-828.309	275.443
-842.877	213.766
-904.606	54.9947
-909.658	84.4134
-633.517	609.695
832.198	-136.147
802.265	-127.244
763.175	-39.5958
904.703	-350.578
862.547	-269.684
-634.538	758.624
-576.416	598.936
893.069	-59.7789
1247.95	-62.3706
1146.85	-466.02

## Sheet: Perifovea
x_um	y_um
-1218.73	-536.497
1359.33	-119.345
1345.44	-124.402
-791.578	-1113.03
-735.037	-1123.2
