# Supplementary material for: Synchronization of visual perception within the human fovea
Source: Nat Neurosci. 2025 Jul 16;28(9):1959–67. doi: 10.1038/s41593-025-02011-3 (PMC12411267; doi:10.1038/s41593-025-02011-3)
Supplement: Supplementary file 10 — Source data. [file 41593_2025_2011_MOESM10_ESM.zip › extendedData2/extended2g.xlsx]

## Sheet: large_sidenasal
-7.04596	10.0147	-5.66928	8.63807	-4.08543	7.05422
-13.4898	7.38884	-11.8047	5.70378	-9.86624	3.76533
-1.43465	10.7584	-0.450971	9.77476	0.680879	8.64291
-5.95558	7.78014	-4.84598	6.67053	-3.57018	5.39474
-12.048	5.36095	-10.6423	3.95527	-9.0257	2.33864
0.451894	12.9806	1.46329	11.9692	2.62662	10.8059
-7.13882	6.32866	-6.052	5.24184	-4.80169	3.99153

## Sheet: large_sidenasal_all
-1.45279	4.21818	-0.996656	3.76204	-0.470931	3.23632

## Sheet: small_sidenasal
-3.52936	19.1899	-1.69625	17.3568	0.412837	15.2477
-25.7797	0.0689184	-23.6935	-2.01732	-21.2936	-4.41723
-14.3314	4.19871	-12.8361	2.70349	-11.1159	0.983244
-8.36229	4.36069	-7.33531	3.33371	-6.15399	2.15239
-17.0855	6.61525	-15.1722	4.70196	-12.9715	2.50126
-18.0317	2.14963	-16.4021	0.520105	-14.5281	-1.35398
-6.0385	12.8396	-4.51505	11.3162	-2.76241	9.56355

## Sheet: small_sidenasal_all
-6.2245	1.37823	-5.61299	0.766717	-4.90818	0.0619138
