# Supplementary material for: Synchronization of visual perception within the human fovea
Source: Nat Neurosci. 2025 Jul 16;28(9):1959–67. doi: 10.1038/s41593-025-02011-3 (PMC12411267; doi:10.1038/s41593-025-02011-3)
Supplement: Supplementary file 10 — Source data. [file 41593_2025_2011_MOESM10_ESM.zip › extendedData2/extendedDataFigure2.m]

% This script creates plots in Extended Data Fig. 2

%% Extended Data Fig. 2c
dataTableFig2cPath = 'extended2c.xlsx';
sheetNames = sheetnames(dataTableFig2cPath);
coords = arrayfun(@(x) readtable(dataTableFig2cPath, 'Sheet', x), sheetNames, 'UniformOutput', false);

% plot circles for distance from fovea if fovea piece
% anatomic definitions in mm
fovealRadii.umbo.radius_mm = 0.15/2;
fovealRadii.foveola.radius_mm = 0.35/2;
fovealRadii.fovea.radius_mm = 1.5/2;
fovealRadii.parafovea.radius_mm = 2.5/2;
fovealRadii.perifovea.radius_mm = 5.5/2;

fovealRadii.umbo.color = [0 0.4470 0.7410];
fovealRadii.foveola.color = [0.8500 0.3250 0.0980];
fovealRadii.fovea.color = [0.9290 0.6940 0.1250];
fovealRadii.parafovea.color = [0.4940 0.1840 0.5560];
fovealRadii.perifovea.color = [0.4660 0.6740 0.1880];

figure
scatter(0, 0, 150, 'x', 'MarkerEdgeColor', 'k', 'LineWidth', 3)
compartments = fieldnames(fovealRadii);
compartments = compartments(2:end); % no coordinates in umbo
for ii = 1: numel(compartments)
    currentCompartment = compartments{ii};
    p(ii) = viscircles([0, 0], fovealRadii.(currentCompartment).radius_mm * 1000, 'Color', fovealRadii.(currentCompartment).color);
end


for jj = 1: numel(compartments)
    currentCompartment = compartments{jj};
    currentCoords = coords{jj};
    nCells = size(currentCoords, 1);
    hold on
    fpPlot(jj) = scatter(gca, currentCoords.x_um, currentCoords.y_um, ...
        'filled', 's', 'MarkerFaceColor', fovealRadii.(currentCompartment).color, 'MarkerEdgeColor', fovealRadii.(currentCompartment).color*0.5, 'LineWidth', 1);
    lgd{jj} = sprintf('\n%d in %s\n', nCells, currentCompartment);
end

legend([fpPlot, p], lgd, 'FontSize', 20)
set(gca, 'YDir', 'reverse')
title('Extended Data Fig. 2c')
axis square
xlim([-2000 2000])
ylim([-2000 2000])

%% Extended Data Fig. 2g
dataTableFig2gPath = 'extended2g.xlsx';
sheetNames_g = sheetnames(dataTableFig2gPath);
dataset = cellfun(@(x) readmatrix(dataTableFig2gPath, 'Sheet', x), sheetNames_g, 'UniformOutput', false);
large_sidenasal = dataset{1};
large_sidenasal_all = dataset{2};
small_sidenasal = dataset{3};
small_sidenasal_all = dataset{4};
nStimuli = 2;
XX{1} = [large_sidenasal_all; large_sidenasal];
XX{2} = [small_sidenasal_all; small_sidenasal];
titles = {'Large stimulus (9.2 μm)', 'Small stimulus (1.8 μm)'};
xidx1 = 3;
xidx2 = 4;
figure
xrange = [-26 26];
ah = arrayfun(@(x) subplot(1, 2, x), 1:nStimuli);
for KK = 1: nStimuli
    X = XX{KK};
    % ah(KK) = subplot(1,2,KK);
    hold(ah(KK), 'on')
    HEIGHT = .5;
    yticklabelsstr = cell(1, size(X,1));
    for k = 1: size(X,1)
        x = X(k, xidx1);
        w = X(k, xidx2)-x;
        h = (size(X,1)-k-(HEIGHT/2)/2+1);
        col_rect = [0.9 0.94 1];
        col_ebar = [.4 .7 1];
        if k==1
            rectangle(ah(KK), 'Position', [x -0.5 w h], 'FaceColor', col_rect, 'edgecolor', 'none');
            errorbar(ah(KK), x+w/2, 0, w/2, 'horizontal', 'color', col_ebar, 'linewidth', 1)
            plot(ah(KK), x+w/2, 0, '.', 'markersize', 20, 'color', col_ebar);
        else
            errorbar(ah(KK), x+w/2, h, w/2, 'horizontal', 'color', [.3 .3 .3], 'linewidth', 1)
            plot(ah(KK), x+w/2, h, '.k', 'markersize', 20);
        end
        yticklabelsstr{k+1} = sprintf('%d', k);
    end
    yticklabelsstr{1} = 'All';
    col_line =  [.4 .4 .4];
    plot(ah(KK), [0 0], [-0.5 (size(X, 1)-1-(HEIGHT/2)/2+1) - .5], '-', 'color', col_line);
    plot(ah(KK), xrange, [0.5 .5], 'k--');
    xlabel(ah(KK), 'Reaction time difference (Temporal - Nasal) [ms]')
    if KK == 1
        ylabel(ah(KK), 'Participants');
        yticks(ah(KK), 0:size(X,1)-1)
        yticklabels(ah(KK), yticklabelsstr)
    else
        yticks();
        yticklabels({});
        set(ah(KK), 'ycolor', 'none');
    end
    title(ah(KK), titles{KK})
end
set(ah, 'ylim', [-.5 size(X,1)], 'xlim', xrange)
linkaxes(ah, 'x');
sgtitle('Extended Data Fig. 2g')
