# Supplementary material for: Synchronization of visual perception within the human fovea
Source: Nat Neurosci. 2025 Jul 16;28(9):1959–67. doi: 10.1038/s41593-025-02011-3 (PMC12411267; doi:10.1038/s41593-025-02011-3)
Supplement: Supplementary file 11 — Source data. [file 41593_2025_2011_MOESM11_ESM.zip]

Archive with 9 entries (8 files):
- extendedData3/
- extendedData3/extended3a-b.xlsx
- extendedData3/extended3h.xlsx
- extendedData3/extended3k.xlsx
- extendedData3/extendedData3g.xlsx
- extendedData3/extendedDataFigure3.m
- extendedData3/MAX_240x_LuciferYellow_SD_445-525_cell1_series_tile05_decon.tif
- extendedData3/MAX_240x_LuciferYellow_SD_445-525_cell1_series_tile07_decon.tif
- extendedData3/MAX_240x_LuciferYellow_SD_445-525_cell1_series_tile11_decon.tif
