# Supplementary material for: Synchronization of visual perception within the human fovea
Source: Nat Neurosci. 2025 Jul 16;28(9):1959–67. doi: 10.1038/s41593-025-02011-3 (PMC12411267; doi:10.1038/s41593-025-02011-3)
Supplement: Supplementary file 11 — Source data. [file 41593_2025_2011_MOESM11_ESM.zip › extendedData3/extended3a-b.xlsx]

## Sheet: flattenedSpeed
2.14372
1.37451
1
0.657526
0.726255
0.683535
0.883358
0.838124
1.08917
1.15426
1.02619
0.93986
1.06888
0.855486
1.11403
0.82949
0.663207
1.53795
0.707323
0.534889
0.619834
0.703693
0.789461
1.04047
1.12257
1.16365
0.912839
1.11647
0.950412
1.49676
0.703693
0.656803
0.62401
1.03322
0.917485
1.06491
1.0686
0.917485
0.977961
1.03702
0.983315
0.899745
0.972075
0.792522
1.13071
0.866556
0.909005
1.27243
1.0567
0.818282
1.36003
0.778907
1.03577
1.20729
0.821665
1.20729
1.20729
0.818282
0.778907
1.37894
1.11821
0.732399
1.12151
0.608224
0.764225
0.846077
0.953837
0.865373
0.936982
1.24381
0.807039
0.936847
0.940021
1.51508
0.802103
0.80334
0.980348
0.959103
1.01559
1.09382
1.18437
0.81753
1.27171
1.06149
0.938646
0.910383
1.00024
0.648476
0.817183
1
1.74198
1.99741
1.08924
0.767603
0.940999
0.580661
1.77592
0.501836
0.958026
1.38571
2.07242
2.93332
0.915614
0.803549
0.80003
1.10255
0.897834
1.47037
1.01006
1.40151
1.09968
0.648965
1.38394
0.600317
0.870126
0.928189
0.788747
1.42868
0.73071
0.757071
0.926002
1.07002
0.882609
0.874366
1.24701
1.62858
1.164
0.864856
1.35251
0.868355
1.29134
0.998312
0.624628
0.668521
0.955523
1.25735
0.787132
1.30359
1
1.00839
0.998255
0.998255
1.03034
0.97141
1.94598
0.409268
0.933858
1.06614
0.548006
0.83451
1.16549
0.909269
1.43768
1
0.731507
0.662408
1
0.80356
0.786988
1.05151
0.981907
0.966586
1.2
1
0.638386
1.03513
0.911019
0.796367
1.29261
1.2736
1
0.79878
0.634041
0.670786
1.00618
0.637666
1.00618
0.778318
1.18424
1.06624
1.01075
0.968355
1.22556
1.11651
1.14196
0.678912
0.824706
0.764581
0.683862
0.961427
0.961427
1.04224
1.00727
1.34378
1.30228
0.635695
0.727996
1.04993
1.10885
0.388264
1.39083
1.10945
0.952674
1.28061
0.520826
0.970501
1.17691
0.845044
1.13375
0.691164
1.88305
0.674029
0.772968
0.431438
0.521755
0.443946
1.15767
0.842329
1.03516
0.899541
1
0.63117
0.752714
0.144326
0.484085
1.3692
1.10388
1.10388
0.682028
0.951076
0.84156
0.96817
0.980198
0.698348
0.670878
0.824098
1.1759
0.647479
1.01139
1
0.881202
0.894245
1.10575
0.602762
0.573287
0.980281
0.624809
0.879829
1.18943
1.31721
0.6486
1.06197
1.31974
0.936783
1.04135
0.692843
0.915497
0.776478
0.67672
0.95014
0.916676
0.969639
0.72069
2.11969
0.869967
0.659317
0.783948
1.71492
0.985559
0.592247
0.985559
0.677261
1.16149
1.28554
0.821299
1.69116
1.08682
1.04606
0.734592
0.932415
0.539208
0.933188
1.33393
0.81988
1.17186
0.741147
0.606802
1.19452
0.87175
1.10743
0.90566
0.983346
0.937298
0.484606
0.399616
0.620598
0.649363
1.07053
1.1791
0.631848
0.722859
1.48261
1.2637
0.627277
0.589647
1.3281
0.982265
0.97765
1.28659
1.04834
0.939111
0.766043
0.51221
0.603645
0.899861
0.814859
1.14534
1.03327
1.08824
1.01329
1.31492
0.404938
0.669237
0.583825
0.925321
0.776289
1.26301
1.0538
1.22353
0.985264
0.856453
1.26301
1.22353
0.355127
0.6251
1.06703
0.701288
1.40258
0.896135
1.00076
0.966005
0.777619
1.80516
0.864561
0.974182
0.819683
0.758791
0.86051
1.1603
0.920365
0.92748
1.02554
0.966317
0.487001
0.627847
0.984026
0.994315
1.13753
0.74914
1.2133
0.977354
1.15812
0.977354
0.808864
1.76679
0.81396
1.26143
1.07743
1.13439
0.526755
2.97644
0.895397
1.22198
0.583727
1.15209
1.11925
0.922954
0.470663
1.09721
1.10553
0.940424
0.856836
2.25669
1.06381
1.0242
0.918923
1.03267
1.0242
0.899215
0.839267
0.979278
0.984311
1.1869
0.936413
0.913096
0.924911
1.03272
1.2126
0.646598
1.1408
0.847131
0.823138
0.985127
1.01487
0.875429
1.03354
1.21797
1.24627
1.17559
0.928532
0.398105
0.533491
0.924158
1.09769
0.820426
0.825474
0.821691
1.01918
0.91613
1.23989
0.554495
0.864804
1.35517
0.884988
0.864804
1.00894
0.93607
1.44134
1.53653
0.734942
1.05698
0.764047
1.20876
0.592702
0.833948
0.901316
1.11855
0.97271
1.00742
1.42839
1.51475
0.588162
1.10799
0.815717
0.983466
1.1529
0.939929
0.847857
0.798463
0.880684
0.870779
0.787065
1.13566
0.97161
1.04405
1.53566
0.908098
0.759013
1.10738
0.596756
0.751143
1.26298
0.834604
0.793971
0.585711
0.704349
0.461869
2.66682
0.535312
1.07062
1.41883
0.927917
0.545861
1.31471
1.71912
0.890042
1.10996
0.747552
0.667888
1.20427
0.621694
1.16696
1.00707
0.67616
0.889547
1.15146
1.09028
0.750132
0.604776
1.37553
0.823866
1.33794
1.21571
1.16512
0.926556
1.2615
1.12715
0.411719
0.486652
0.739068
0.455414
1.36624
0.674866
1.19791
0.876326
0.40188
1.74142
1.08123
0.96626
0.693864
0.848217
1.24893
0.971441
0.419486
1.45649
0.975447
0.454103
0.814204
0.796041
0.701656
0.789894
0.748526
2.26364
0.501293
1.30352
0.766411
0.698412
0.581835
1.67178
0.582953
1.23426
0.57441
1.99018
0.436003
1.50777
1.26242
0.459981
1.20236
0.738261
1.55894
0.586129
0.652494
0.785054
2.30919
0.469038
1.21124
1.07775
0.909108
0.85662
0.88004
0.555706
0.66775
0.704657
1.38015
0.851217
0.559925
1.87748
0.84767
0.759073
0.656732
1.69534
0.920003
0.993807
0.990003
1.17077
0.947429
1.01846
0.908208
1.16094
0.794204
0.501827
1.22837
1.08375
0.756721
0.879349
0.781181
0.954561
1.33281
0.961106
0.867384
0.954561
1.21468
1.15651
1.30108
0.609916
0.986855
0.743323
0.697947
0.730048
1.09451
0.756365
1.59456
0.991646
0.601526
1.09451
0.521197
0.857049
1.72987
0.730467
1.02829
0.41467
0.721216
0.92723
0.967168
0.865856
1.41718
1.0021
1.15216
1.15216
0.706157
1.01276
0.762361
1.12802
1.20754
0.593717
0.96282
1.39841
0.660355
0.88596
0.88596
1.21454
1.21454
0.85178
0.650317
1.69582
0.799417
1.23457
1.0486
0.404441
1.2164
0.985914
0.580697
1.48797
0.548072
1.14788
1.30217
0.856983
0.856983
1.25572
0.941076
0.734857
1.13474
1.49882
0.929528
0.793169
0.757918
1.22545
0.860846
0.851938
1.33688
0.974831
0.738169
1.21742
0.728593
1.65455
1.40446
1.0255
0.769964
0.436845
0.614633
0.581604
0.684528
0.842907
1.22927
0.905928
0.77433
1.29885
0.948721
0.347672
0.747518
0.946725
1.07901
0.755326
1.07107
0.941398
0.983206
1.17
0.465428
1.53735
2.10974
0.672041
0.990938
0.895112
1.0295
1.20087
1.21154
0.375472
1.02629
1.05072
0.96545
0.822051
1.10078
0.875436
0.977443
1.23071
1.06856
0.950858
0.938248
1.07893
1.16033
0.831212
1.13711
1.04634
0.645882
0.985219
0.873269
0.815648
1.41245
0.839096
1.20716
0.86716
1.05676
1.05676
0.721002
0.901112
0.81162
1.19912
1.11064
0.471823
1.54018
1.20821
1.04722
1.08066
1.0323
0.974094
1.2454
1.15019
0.700463
0.805979
1.05464
0.500629
0.681346
0.966942
0.503591
1.09741
0.901719
1.20689
0.61347
2.02863
0.979369
0.9245
0.898452
1.00752
1.26686
0.598968
1.14063
0.540635
2.16376
0.929054
1.13751
1.17144
1.24035
0.758337
0.495841
0.556622
0.691403
0.716977
1.8045
0.738973
1.09918
1.35711
0.83711
1.16708
1.08654
0.714002
0.979299
0.264338
0.45112
0.548341
0.689942
0.887723
1.35045
0.815011
0.873215
0.456413
1.58603
1.26944
0.8329
0.817419
1.12848
0.8246
0.97326
2.21654
0.670032
0.608551
1.24396
0.420722
0.5
0.374577
1.05678
0.170872
1
0.547267
0.719494
0.888855
0.908961
1.04629
0.908961
0.773952
0.841096
0.757941
1.25703
1.01625
1.05231
1.48142
0.639712
1.27133
0.735175
1.80389
0.824489
0.759866
0.784668
0.898853
0.921806
0.676861
0.836417
0.878476
0.856395
0.95666
1.79305
1.60532
1.04504
0.746457
0.985975
1.14617
0.562676
0.906853
0.896981
0.875237
1.20974
0.687703
1.24822
1.46782
1.2937
0.663505
0.750235
0.447394
0.720785
2.00081
1.13575
0.860859
0.963717
1.21448
1.26067
1.30437
0.885796
0.510108
0.921679
0.926451
1.35866
0.659571
0.833171
1.50737
0.824216
0.925745
1.07617
1.2657
0.643531
1.26453
0.409925
0.436675
1.38313
0.426158
1.19025
0.743411
1.43811
0.813917
0.971392
1.43811
0.671119
1.22978
0.50391
0.712608
1.05099
0.880524
0.969812
0.97769
0.968138
1.26744
1.66495
0.651793
0.50018
0.665295
0.981795
0.755711
0.762046
0.809518
0.641885
1.64166
0.838978
1.10042
1.00408
1.75461
0.635522
0.976773
0.816491
1.26231
0.927486
0.798975
0.996084
1.20494
0.806327
0.929998
0.665088
1.44091
0.996104
0.883995
1.22115
1.29633
0.792842
0.937098
0.836491
0.749265
1.16332
1.23791
0.962898
1.11987
0.629927
0.886072
0.612162
1.03872
0.831683
1.07816
0.870833
1.02953
1.17384
1.01595
0.637879
0.798535
0.543062
1.10432
0.750155
1.30359
0.848854
0.768006
0.935513
1.39687
0.852251
1.19612
1.34216
0.965699
0.97146
0.565002
0.920555
1.0518
0.77059
0.806691
0.850327
1.88151
0.650375
1.03307
0.867166
1.03865
0.940755
0.939216
1.12359
1.40882
0.689237
0.556177
0.996645
0.708989
0.983191
0.871541
0.912009
1.07344
1.43155
0.944068
0.866101
1.31909
1.05893
0.934807
0.975734
0.629549
0.759309
0.799339
0.924423
0.879772
0.857956
1.31095
1.1381
1.07014
1.01932
0.607257
0.973639
0.844951
0.818233
0.513153
0.983478
0.930067
1.28288
1.46046
1.13649
1.05665
0.781981
0.390991
0.720951
0.951321
0.769721
0.701366
0.9953
0.774999
1.21648
0.797707
1.73628
0.911939
0.932567
1.45457
0.709073
0.302537
1.05682
0.833033
1.05141
0.787796
1.05141
1.21953
1.15099
0.958769
0.761433
0.778985
1.04641
0.707229
1.13398
0.898937
0.993393
1.57045
1.00616
1.10301
0.592296
0.575608
0.900698
0.863412
0.795873
1.02968
0.691011
1.51006
0.913365
0.992083
1.14315
1.06137
1.58152
0.840592
0.746004
0.822735
0.850044
0.902378
0.848919
0.896197
1.38327
0.896197
0.825159
1.15618
1.1322
1.45165
0.835069
0.705061
1.19794
0.871628
1.19794
1.10635
0.80393
0.87314
0.918777
0.947054
0.921962
1.15708
0.939635
0.896985
1.74628
1.05759
0.737569
1.62289
0.932373
0.573779
0.697354
0.955314
1.08193
0.793345
0.793345
0.950232
1.0379
1.26698
1.08019
0.946403
1.189
0.905371
0.956116
0.946489
0.840372
1.02879
0.813183
1.01319
0.917115
0.976472
1.52791
0.865627
1.297
0.720345
0.465268
0.982755
0.630196
0.946504
0.86564
0.936333
0.784932
0.820204
1.3185
1.04682
0.774252
1.3185
1.18831
0.830854
0.938342
1.19771
0.598853
1.007
1.38458
0.676428
1.007
1.13998
0.931357
1.27085
1.16473
0.819236
0.873576
0.819925
0.847493
0.745414
1.105
0.830851
0.980638
1.1871
0.892085
1.14019
1.27124
0.979519
0.870683
0.867183
0.826003
1.09246
0.826158
0.902894
1.38224
1.23237
0.83408
0.851601
0.760105
0.826422
0.804603
1.00044
0.978213
1.20435
0.965488
1.30755
1.15284
0.566845
0.78111
1.13369
0.78111
0.604598
0.940485
1.00722
1.11482
1.48643
0.994591
1.2092
1.09646
1.14004
0.860292
0.764762
0.97297
0.814852
0.974658
0.853518
1.01577
1.19242
0.963635
0.721591
0.931995
0.92613
0.705486
1.12185
0.943825
1.06829
1.25015
1.08741
1.21282
0.68404
0.773169
0.927903
0.656126
0.917309
0.686458
2.50845
0.764424
0.539332
0.694791
0.94219
0.947961
0.937746
1.07809
1.14622
0.84272
1.00961
1.33089
0.828836
0.877924
0.847907
1.00358
0.62768
1.54682
0.657272
1.10885
0.950261
1.10554
0.91036
0.807191
1.03683
0.984786
1.17119
0.541493
0.24352
0.669372
1.46337
0.977455
0.815781
1.05837
0.669372
0.987515
1.06767
0.74838
1.3214
1.06767
1.08299
1.14796
0.896588
0.770077
1.51644
1.19851
1.19851
0.693544
1.02677
1.08905
0.459185
0.755898
0.799705
0.655627
1.23296
0.799705
0.944005
0.799705
1.23296
0.667513
0.781471
1.70414
1.02392
1.4926
0.927903
1.32912
1.14477
0.56199
0.389896
0.774801
0.878852
0.965906
1.1402
1.22429
1.22429
0.482953
1.15021
0.891809
0.705037
1.7577
1.13515
1.2344
1.07548
1.05665
1.1402
0.655868
0.265966
0.951311
0.589978
1.06171
1.1001
0.954121
1.2526
0.834355
0.834355
1.01925
1.01464
1.12952
0.853392
1.36707
0.905159
0.735427
1.01123
1.10431
1.00346
0.71583
1.90157
0.856701
0.677281
1.17022
1.09719
0.826118
1.31176
0.826118
1.63111
0.637768
0.348322
0.786163
1.17198
1.06296
0.702407
1.08612
1.18991
0.786636
0.631357
0.912849
0.941171
0.838888
0.748268
1.49654
1.03812
1.02417
0.860128
1.05711
0.995433
0.917309
1.23248
0.925646
0.929131
0.606763
0.93589
0.98522
1.06459
1.06459
1.02311
0.967944
1.06701
1.11498
0.712551
1.05783
1.04607
1.01424
1.32687
1.3526
0.881608
0.378605
1.4392
1.12059
1.03782
1.03338
0.960068
0.993062
0.973791
1.08033
0.92154
1.08532
0.963868
1.15198
1.01589
1.08878
0.849701
0.442855
1.4508
0.893953
0.965396
1.05606
1.01139
1.26424
1.0494
0.983349
0.670167
1.32648
1.05297
1.02875
0.918282
1.49173
0.64233
1.17008
0.492792
1.18063
1.21527
0.991851
1.00796
1.19678
0.744633
0.838095
0.937018
1.12616
0.752213
0.752213
0.801062
1.21291
1.06241
1.45461
0.958124
1.12303
0.883429
0.692975
1.09434
0.893202
0.938971
0.839425
1.12569
1.29505
1.00777
0.918911
0.98098
0.825563
0.705965
0.880009
0.725369
1.16789
0.935638
1.18849
1.01949
1.08311
0.816863
0.937824
1.26854
0.753249
1.16954
1.01319
1.10048
1.13095
1.19941
0.633178
0.595573
0.73453
0.940058
0.896965
1.29093
0.814375
1.09979
1.26098
1.01437
0.965667
1.03895
0.61797
0.68786
1.10502
1.02278
0.953004
0.919194
0.611522
0.843727
1.16527
1.02908
1.06647
1.00838
0.887068
0.879994
0.891973
0.950717
0.771346
0.876254
1.10744
1.18658
1.23956
0.976129
0.663702
0.755099
1.00876
0.889893
0.969228
0.816207
0.942825
1.21528
0.844227
1.41406
0.773875
1.12564
0.976319
0.928104
0.57308
1.25811
0.769878
1.05074
0.785883
0.80512
1.13091
1.16383
1.12412
1.04784
0.863579
0.786065
0.725969
0.605891
0.922235
0.890148
0.783749
0.687394
0.629429
1.27179
0.896252
1.12628
1.22075
0.863199
0.981424
1.33862
0.994302
1.05289
0.804348
0.981424
1.27179
1.17059
1.19669
0.729091
0.820192
0.743721
0.553587
0.673163
1.06765
1.1021
1.20108
0.533825
0.77147
1.15346
1.13715
1.1021
0.931158
0.94318
0.933555
0.876165
0.992178
0.998982
0.96214
1.04321
1.12646
0.978429
1.10827
0.950334
0.896543
1.08563
1.44282
0.876165
0.992178
0.876165
0.662683
0.853979
0.661734
1.45847
0.696698
0.883331
0.972314
0.989186
0.572029
1.06548
0.880134
1.11329
0.834969
1.32424
0.80234
0.931733
1.11329
0.713423
0.930835
0.70666
1.00129
0.686323
0.881965
0.708018
0.837996
1.49905
0.998046
1.14806
0.994794
0.979962
1.26449
0.976727
1.38089
0.879881
0.794556
0.933254
0.980384
1.24859
1.09345
1.38647
0.683409
0.897356
0.990136
0.910679
0.725609
1.20792
0.927116
0.842412
0.75934
1.06241
1.41277
1.06241
1.47783
0.545
0.846961
1.03406
0.907415
1.12852
1.25847
0.824564
0.817461
1.13045
0.663232
0.917974
1.00977
1.24959
1.15943
0.479042
0.374154
2.32644
0.503385
0.796025
1.153
0.91649
1.05654
0.818811
1.20816
0.516981
0.855108
1.08629
0.793948
0.898249
0.809671
1.03396
1.52471
0.989094
0.986542
1.12281
0.986542
0.866822
1.4379
0.828145
0.858051
1.18189
1.02416
0.349698
1.33926
1.10092
1.13547
0.827227
1.28542
0.791581
1.09578
0.894515
0.898754
1.0829
0.837452
1.15179
0.907174
0.898754
0.744969
1.19948
1.18344
1.28737
0.789557
0.997195
1.06481
0.924887
1.08638
0.925977
1.05147
0.925977
1.25123
0.925977
1.179
1.02425
0.704845
0.898099
1.04832
0.79951
0.871897
1.01807
1.00911
0.736344
0.909256
0.835012
1.18552
1.25252
1.45092
0.731345
1.40304
1.0364
1.16451
0.935362
0.900131
0.930064
1.11266
1.29417
0.993446
1.17361
0.538772
0.949394
1.05727
1.05496
0.887763
0.737533
0.863481
1.13652
0.77121
1.06908
1.22405
0.706874
1.07148
0.962042
1.29273
0.764112
1.16753
0.775635
0.97728
0.74123
1.01996
1.08183
0.877571
1.06442
0.956216
0.926731
1.04759
0.966752
0.985661
0.532776
0.977135
1.00764
1.19865
0.778873
1.01484
1.13628
1.24163
1.03393
0.897611
0.860012
0.966822
0.919124
1.16073
1.08786
0.984911
0.927232
0.754149
0.995708
0.848803
0.839655
1.49681
0.950545
1.00196
0.945994
1.22367
0.941089
0.751471
1.09765
0.787401
0.771245
0.92591
1.01828
0.702922
1.15594
1.17884
0.975386
1.21593
0.983511
1.36617
1.0362
1.26289
0.744924
0.661844
0.581392
0.539929
1.12296
1.15737
0.826785
0.941138
0.708962
1.03044
0.842219
1.08942
1.05686
1.22386
0.556215
0.723783
0.805234
0.757154
0.760411
1.28285
0.823591
0.473939
1.20877
1.01254
1.26979
1.15995
0.93963
0.850165
1.11797
1.26979
1.31369
0.759761
1.00233
0.778017
0.857856
0.96791
0.72279
1.49007
0.815837
0.994784
0.751747
1.00857
1.08419
0.808104
1.11665
1.01478
0.986615
0.907648
0.973086
1.22862
1.28849
0.840105
1.40564
0.741332
0.898563
1.15872
1.02997
0.801496
0.813358
1.31296
0.76481
1.44403
0.70465
1.0561
1.03198
1.01988
0.862053
0.396585
0.804461
0.978924
0.869131
1.165
1.09096
0.985655
0.921429
1.15285
0.83606
0.860697
1.16113
0.697899
1.01356
1.03825
1.23174
0.85742
0.667079
0.744364
0.857838
0.957963
0.970532
1.22877
0.979412
0.921104
0.950705
0.948882
1.14488
0.789518
0.829098
1.32243
1.08189
0.874826
0.846119
0.903391
0.744019
0.708132
0.937315
1.10486
1.32495
1.11834
1.15899
1.21863
0.581604
0.957475
1.19287
0.878016
1.07607
0.801818
1.09375
0.680837
0.831987
1.04397
0.851913
1.02475
0.908605
1.29286
1.04159
0.736092
1.35665
0.898764
0.844818
0.861164
0.859381
1.04423
0.830323
0.974296
0.802125
1.15935
0.974296
1.0334
1.13438
1.2733
0.774305
0.65738
1.01031
0.965783
0.841927
0.94532
0.923874
1.15365
0.929676
0.966922
1.01031
1.11486
1.09796
1.0716
0.943896
0.609228
1.02838
0.954599
0.837474
0.770619
0.937178
1.31993
0.986576
1.36813
1.03834
0.893576
0.893576
0.695471
1.11985
0.832571
1.18844
0.850894
0.839568
1.16867
0.940768
0.877665
0.877665
0.999896
1.22234
1.25228
0.746327
0.990018
1.42548
0.917903
0.918626
0.649464
0.873748
0.899578
1.0253
0.845325
1.03862
1.19547
1.0485
1.26528
0.786373
1.03862
1.23226
0.524249
0.785293
0.987176
0.807703
1.0726
1.09384
1.3427
0.959803
0.736173
1.17234
0.880178
1.02349
0.711718
0.985959
0.778124
1.10022
0.929571
1.06583
1.12201
1.28307
0.814366
0.808385
0.804373
1.27817
0.651151
0.918254
1.21258
0.941494
1.38856
0.805418
1.22942
0.705056
0.899707
0.664908
0.783602
1.14159
1.03673
1.06549
1.08927
1.28355
0.80514
1.28355
1.32412
[truncated: 21,108 more rows]

## Sheet: flattenedDistance
0.0607327
0.119144
0.2183
0.0771564
0.133971
0.187443
0.291099
0.389448
0.474653
0.564949
0.645227
0.718751
0.802368
0.869292
0.912866
0.977757
1.02964
1.08979
0.0572061
0.122096
0.172226
0.229139
0.292988
0.377138
0.467927
0.562039
0.635867
0.726163
0.803029
0.863556
0.920468
0.0742048
0.144705
0.261436
0.365092
0.445301
0.525787
0.629443
0.739932
0.857094
0.968187
0.12073
0.207686
0.278581
0.379729
0.457246
0.538561
0.595473
0.69
0.0635862
0.116428
0.146691
0.186934
0.233842
0.297691
0.344598
0.391506
0.455092
0.485355
0.538932
0.582378
0.63929
0.682865
0.730128
0.0708948
0.188627
0.277111
0.357389
0.487771
0.545463
0.0605264
0.130788
0.201288
0.258102
0.318259
0.378508
0.452032
0.595894
0.0747297
0.155216
0.198791
0.258947
0.352523
0.469685
0.573287
0.67377
0.74737
0.0646797
0.146186
0.245927
0.0632822
0.135843
0.214982
0.298638
0.367007
0.430289
0.494804
0.567726
0.637332
0.738011
0.0623122
0.150509
0.2331
0.281421
0.353585
0.453037
0.534024
0.622444
0.743923
0.0607129
0.108351
0.164576
0.224528
0.302545
0.453319
0.533736
0.602073
0.663963
0.0504462
0.154978
0.250871
0.324742
0.477074
0.658166
0.744255
0.0436883
0.137364
0.230167
0.339014
0.432191
0.536116
0.643238
0.710263
0.120999
0.293945
0.476004
0.618472
0.110017
0.250676
0.076283
0.151799
0.227316
0.305259
0.45223
0.0854914
0.139432
0.303538
0.397214
0.0779432
0.29159
0.391051
0.0586933
0.151496
0.366662
0.0723684
0.159745
0.324629
0.0582954
0.153451
0.229734
0.300967
0.441212
0.0779432
0.207848
0.0455148
0.119316
0.249222
0.362778
0.501017
0.129457
0.298867
0.0634572
0.113827
0.167116
0.220405
0.254177
0.307466
0.348687
0.411406
0.467877
0.548173
0.599459
0.664367
0.753065
0.0367428
0.080431
0.133501
0.182702
0.292719
0.385521
0.478324
0.61246
0.742097
0.915042
0.0431522
0.12741
0.151532
0.221113
0.294599
0.333195
0.425368
0.572419
0.698689
0.0293467
0.0890232
0.133503
0.187444
0.245539
0.323482
0.370999
0.414151
0.475935
0.564503
0.0444803
0.116203
0.177229
0.217013
0.274908
0.116591
0.150363
0.262993
0.0444803
0.124049
0.139306
0.17342
0.221666
0.260563
0.29946
0.395588
0.462613
0.551574
0.619803
0.688881
0.0629046
0.15355
0.283455
0.389376
0.0682296
0.174808
0.406638
0.11107
0.207682
0.366965
0.106796
0.174512
0.232407
0.306209
0.358171
0.428417
0.506211
0.601976
0.664695
0.742638
1.04693
1.16993
0.0539402
0.148973
0.209425
0.279671
0.402958
0.498113
0.699419
0.811635
0.866644
1.02468
0.0580954
0.127173
0.177543
0.235437
0.252832
0.28178
0.301672
0.369902
0.445418
0.469541
0.519213
0.614977
0.707151
0.728727
0.810886
0.0539402
0.209528
0.254008
0.336025
0.531405
0.654974
0.133441
0.208493
0.290653
0.360233
0.445589
0.538265
0.597157
0.0341148
0.0622466
0.149623
0.218193
0.255874
0.297376
0.341857
0.443631
0.495817
0.584777
0.0367428
0.10582
0.144717
0.231021
0.31692
0.354601
0.416008
0.471016
0.560758
0.0144737
0.0485885
0.124871
0.193949
0.258677
0.375467
0.49847
0.584369
0.732993
0.824533
0.0412211
0.0951613
0.180653
0.252375
0.330169
0.395077
0.470439
0.561468
0.640597
0.679494
0.717175
0.782796
0.0734855
0.198924
0.281366
0.405029
0.536714
0.10537
0.181653
0.222591
0.317624
0.363138
0.46571
0.487286
0.607126
0.110123
0.209114
0.326897
0.406026
0.537268
0.578489
0.0629466
0.144098
0.207692
0.304081
0.414354
0.486976
0.565387
0.628551
0.703396
0.766559
0.818833
0.0818222
0.138365
0.225993
0.300838
0.353373
0.389965
0.0777113
0.147845
0.211653
0.272615
0.362855
0.421299
0.469494
0.0563011
0.220362
0.352607
0.521348
0.675092
0.0596018
0.143892
0.225043
0.297853
0.379675
0.460826
0.0584444
0.140267
0.267563
0.363526
0.47924
0.570533
0.659553
0.0912931
0.15925
0.239043
0.324139
0.436741
0.0726217
0.178469
0.262921
0.349922
0.0862129
0.221925
0.301889
0.383711
0.460893
0.521855
0.547992
0.032234
0.115992
0.149153
0.173939
0.198877
0.248524
0.279314
0.306991
0.344448
0.3612
0.387326
0.428266
0.481738
0.53399
0.594951
0.679788
0.810419
0.949676
0.994082
1.08988
1.13604
0.102489
0.119241
0.166381
0.268276
0.363117
0.610542
0.980688
0.0468169
0.0964641
0.154297
0.372188
0.42566
0.490128
0.830214
1.01506
0.0578982
0.112423
0.202633
0.291828
0.372448
0.45
0.549523
0.656467
0.761333
0.916363
0.99411
1.06973
0.0787644
0.128335
0.17001
0.225089
0.277486
0.316139
0.385863
0.446824
0.534821
0.640802
0.746784
0.887235
1.07095
0.0578982
0.127622
0.173208
0.244011
0.332309
0.0773066
0.146375
0.270912
0.335204
0.576562
0.836922
0.0313997
0.0727087
0.12618
0.176811
0.211646
0.23973
0.303607
0.341866
0.403998
0.516909
0.571015
0.700098
0.934426
1.03911
1.13471
0.0358011
0.117357
0.15086
0.201114
0.250762
0.294825
0.359292
0.418422
0.482477
0.601789
0.743957
0.820525
0.0529013
0.0918479
0.122141
0.174466
0.219885
0.250303
0.321107
0.371887
0.421534
0.509055
0.582951
0.699661
0.77025
0.0541062
0.101004
0.156152
0.206406
0.269205
0.329352
0.392272
0.436678
0.519342
0.590944
0.638004
0.69225
0.737669
0.787316
0.0783299
0.126425
0.177205
0.253574
0.33859
0.415306
0.490524
0.536359
0.615267
0.685479
0.80393
0.0573057
0.116178
0.171941
0.238947
0.286087
0.332251
0.417668
0.492583
0.555382
0.612089
0.637479
0.725346
0.782053
0.0771593
0.160508
0.188185
0.253645
0.359591
0.445008
0.571958
0.669324
0.758136
0.0427526
0.0950773
0.141242
0.173476
0.210933
0.244209
0.28487
0.341644
0.423525
0.49742
0.538082
0.589823
0.639087
0.694509
0.74647
0.788507
0.0414007
0.119148
0.159809
0.22077
0.262897
0.307303
0.39015
0.406902
0.467862
0.511406
0.583008
0.631182
0.712552
0.827097
0.0389465
0.106684
0.150228
0.195647
0.236308
0.30286
0.349919
0.404026
0.458132
0.491294
0.586414
0.658016
0.710989
0.767696
0.823459
0.032234
0.0790509
0.145374
0.175035
0.204696
0.245357
0.286019
0.371568
0.415112
0.471885
0.552176
0.63484
0.705051
0.853993
0.032234
0.110612
0.156777
0.196207
0.254301
0.28472
0.319226
0.364645
0.432774
0.46605
0.490988
0.510461
0.600671
0.640388
0.689652
0.731689
0.0670627
0.13935
0.21552
0.265775
0.305205
0.362709
0.406253
0.442159
0.506627
0.555427
0.638274
0.75926
0.781969
0.820622
0.0642912
0.125128
0.160929
0.249098
0.313389
0.43184
0.512836
0.614731
0.813206
0.0506305
0.094174
0.149321
0.243601
0.331598
0.456379
0.566053
0.680598
0.782828
0.0400979
0.0842468
0.144833
0.202732
0.288103
0.390925
0.509184
0.647129
0.855883
0.0400284
0.0947336
0.178745
0.230208
0.274026
0.332702
0.402699
0.4548
0.520402
0.577361
0.628045
0.703064
0.789331
0.882106
0.97072
0.0720774
0.105239
0.146179
0.239854
0.35056
0.428112
0.562407
0.668781
0.745299
0.937681
0.0681286
0.136257
0.205981
0.264075
0.3164
0.393707
0.465309
0.495727
0.545375
0.584321
0.651835
0.721504
0.788056
0.819456
0.899746
0.973898
1.04164
1.06762
0.0355659
0.153746
0.268633
0.366459
0.485338
0.522346
0.552755
0.674857
0.75761
0.894435
0.0296832
0.0577034
0.0849341
0.176543
0.21494
0.269401
0.338543
0.3877
0.45328
0.537755
0.606707
0.677716
0.752902
0.821854
0.866939
0.934421
0.0504709
0.102809
0.146717
0.218641
0.325625
0.358647
0.460492
0.545687
0.65144
0.738307
0.0326234
0.0590411
0.104126
0.140659
0.209612
0.268757
0.313745
0.368046
0.426225
0.456634
0.509469
0.551758
0.607251
0.634482
0.672075
0.727015
0.791859
0.865699
0.932661
0.993479
0.0430049
0.0720943
0.106665
0.145514
0.182047
0.193862
0.228433
0.0224938
0.0816394
0.118173
0.155533
0.198538
0.235899
0.26771
0.302281
0.426892
0.478559
0.603869
0.733625
0.855405
0.907992
0.960246
0.0411387
0.0916096
0.114678
0.199719
0.243627
0.293925
0.345507
0.40232
0.472526
0.521684
0.617527
0.724592
0.824927
1.00459
1.0923
1.13407
0.0568134
0.122858
0.187702
0.239956
0.317484
0.393133
0.46284
0.561907
0.633831
0.718409
0.792954
0.850302
0.915147
0.020885
0.0713559
0.118056
0.197584
0.298049
0.365531
0.450572
0.509421
0.570311
0.590986
0.614799
0.050211
0.100682
0.13769
0.22752
0.340993
0.423111
0.490463
0.566112
0.624739
0.693691
0.746278
0.780723
0.0238126
0.0872288
0.127402
0.176913
0.246055
0.310832
0.352602
0.447163
0.503591
0.545361
0.603839
0.675277
0.719185
0.0816922
0.141934
0.192405
0.275788
0.331828
0.387321
0.45997
0.507686
0.545047
0.588052
0.0990663
0.157544
0.247568
0.361041
0.457475
0.514823
0.563714
0.663657
0.761972
0.821777
0.874031
0.949738
0.978827
1.05178
1.08937
0.0981818
0.225049
0.435935
0.563488
0.111182
0.239417
0.312782
0.352519
0.462398
0.559912
0.593588
0.665086
0.774409
0.851937
0.875005
0.132747
0.25641
0.388003
0.49036
0.569723
0.636686
0.668083
0.117031
0.173767
0.355479
0.532152
0.7462
0.858669
0.986904
1.0424
0.0786453
0.137717
0.17789
0.205121
0.260614
0.357047
0.419841
0.476655
0.54586
0.614748
0.698809
0.846281
0.945568
0.993193
1.06506
1.09292
0.0825832
0.145488
0.237661
0.261784
0.338067
0.39433
0.472124
0.564801
0.642595
0.735772
0.763904
0.848161
0.91536
0.999617
1.04084
0.0152566
0.0972741
0.175068
0.229008
0.30073
0.375783
0.434674
0.513212
0.6168
0.664317
0.736685
0.79478
0.846066
0.926363
0.99544
0.0921731
0.286238
0.398454
0.505251
0.609399
0.688967
0.827122
0.957027
1.04983
0.0951552
0.247721
0.353642
0.404928
0.453173
0.57646
0.634755
0.755369
0.801139
0.872373
0.971717
0.0482456
0.0723684
0.116849
0.175542
0.246776
0.311684
0.37309
0.444813
0.519865
0.716728
0.823851
0.936378
1.02268
1.11242
1.17805
0.10938
0.204902
0.305294
0.400327
0.590209
0.780275
0.963989
0.0337719
0.146299
0.213324
0.281894
0.343301
0.426305
0.559397
0.638526
0.755116
0.893355
0.981922
1.07901
0.0647283
0.127633
0.193254
0.256159
0.343135
0.455662
0.531178
0.586187
0.752546
0.860965
0.94425
1.06024
0.0482456
0.0995314
0.145046
0.245439
0.323233
0.405816
0.509403
0.591421
0.675816
0.757834
0.83335
0.939161
1.00824
1.09681
1.22418
0.0496719
0.0778037
0.0982726
0.126404
0.152385
0.227902
0.309919
0.396224
0.485184
0.615089
0.75095
0.905412
0.989669
1.07169
1.17103
1.22299
0.0397844
0.108354
0.136486
0.187772
0.281448
0.361017
0.43881
0.477707
0.570885
0.672659
0.765837
0.871758
0.96456
1.08115
1.23651
0.053289
0.132418
0.226094
0.340772
0.431418
0.544358
0.646588
0.755435
0.883172
1.00379
1.14836
1.22866
0.0388969
0.121056
0.191303
0.270432
0.3428
0.394986
0.460607
0.529177
0.565919
0.711778
0.798082
0.90831
1.00765
0.0604516
0.105966
0.164062
0.222157
0.319847
0.420587
0.486208
0.583898
0.722137
0.835077
0.958363
1.18435
1.28369
0.0889605
0.193332
0.279636
0.3935
0.477895
0.541352
0.61625
0.767359
0.880916
1.02605
1.09078
0.124507
0.207512
0.317741
0.448983
0.553131
0.710651
0.911494
1.04327
1.16075
0.0702467
0.141969
0.227324
0.320126
0.433067
0.517324
0.654633
0.756064
0.864482
0.974605
1.00697
0.0455148
0.108234
0.199264
0.261983
0.294347
0.369864
0.450738
0.510414
0.589983
0.669844
0.766936
0.854976
0.916003
0.98508
1.00555
0.0818755
0.150445
0.232463
0.328228
0.527675
0.661465
0.823644
0.0824421
0.162303
0.268114
0.328565
0.424694
0.505568
0.597108
0.704231
0.797408
0.901333
0.999023
0.0820175
0.21326
0.306062
0.468242
0.565334
0.654033
0.816213
0.892496
0.0550085
0.154469
0.229522
0.328514
0.413869
0.534868
0.623829
0.677118
0.817611
0.883232
0.975909
0.10788
0.203645
0.283506
0.332707
0.395426
0.501237
0.561689
0.702348
0.112631
0.23247
0.386403
0.556977
0.759838
0.0403975
0.0494812
0.0744501
0.129037
0.165498
0.195928
0.235407
0.260376
0.297212
0.337038
0.364954
0.414245
0.454071
0.494469
0.53729
0.570735
0.59946
0.656026
0.700733
0.74544
0.77131
0.809611
0.850234
0.867363
0.0316124
0.0650569
0.0924759
0.144039
0.177484
0.216963
0.250408
0.301971
0.329887
0.395251
0.46652
0.552162
0.614585
0.692196
0.747781
0.795657
0.842663
0.875275
0.0536549
0.114515
0.14796
0.187439
0.22983
0.272221
0.305665
0.345491
0.37637
0.449606
0.510466
0.589076
0.674557
0.749034
0.858794
0.937752
0.983171
1.00159
0.039363
0.0881867
0.176049
0.221568
0.300527
0.352356
0.38688
0.455927
0.540275
0.624242
0.717716
0.753027
0.809593
0.847047
0.877477
0.0647295
0.135417
0.199649
0.24547
0.30633
0.361168
0.404521
0.479428
0.54966
0.60254
0.686507
0.739387
0.843796
0.905032
0.938476
0.109173
0.239374
0.357463
0.494021
0.614683
0.746875
0.834266
0.0894647
0.218817
0.352183
0.431432
0.502119
0.572807
0.670876
0.767627
0.0757585
0.199903
0.34603
0.426825
0.571564
0.734623
0.925574
0.0766608
0.194905
0.319381
0.409051
0.49872
0.584896
0.666426
0.756299
0.850214
0.94024
0.116997
0.232694
0.307478
0.45423
0.603829
0.701336
0.729252
0.0428213
0.109504
0.202141
0.294381
0.351511
0.440152
0.556047
0.748909
0.776328
0.100333
0.189439
0.295934
0.389848
0.490501
0.569052
0.623638
0.713052
0.10156
0.211235
0.331211
0.407812
0.503564
0.583043
0.65752
0.708277
0.10454
0.229017
0.431706
0.576446
0.0641605
0.119415
0.220068
0.262458
0.364018
0.468558
0.553879
0.597232
0.700181
0.860318
0.0406238
0.131461
0.186048
0.222509
0.25897
0.317213
0.376005
0.478999
0.584759
0.677643
0.813731
0.877963
0.0819778
0.146707
0.225956
0.309265
0.383742
0.483617
0.560218
0.649631
0.731161
0.905233
0.0428213
0.116057
0.207348
0.301408
0.422563
0.568155
0.691448
0.797208
0.909568
0.0664075
0.142649
0.194212
0.255448
0.350527
0.432895
0.52236
0.614301
0.711807
0.763282
0.0326117
0.0929426
0.144417
0.21809
0.288777
0.355666
0.445998
0.549568
0.660656
0.792849
0.849738
0.900495
0.128071
0.216245
0.352266
0.529703
0.945334
0.1153
0.300894
0.447365
0.576718
0.71077
0.869209
1.12009
0.120548
0.212189
0.342425
0.421673
0.5117
0.625479
0.747388
0.87474
0.975028
0.063874
0.136544
0.233627
0.319269
0.412547
0.491098
0.581834
0.640313
0.680937
0.748981
0.823458
0.877623
0.0447067
0.129704
0.169067
0.226678
0.279558
0.375787
0.447759
0.521494
0.625065
0.784944
0.887893
0.959866
1.05873
0.0394792
0.0759402
0.10637
0.152689
0.197395
0.236758
0.271282
0.302894
0.366768
0.411782
0.468348
0.529659
0.573012
0.622303
0.689533
0.739471
0.792352
0.832749
0.88204
0.945914
1.00471
1.06481
1.13804
0.0406238
0.07746
0.104879
0.171562
0.224442
0.279029
0.338518
0.391399
0.46782
0.52495
0.581273
0.63586
0.681979
0.0424989
0.0845641
0.124043
0.16875
0.213763
0.257117
0.304122
0.35488
0.398967
0.448905
0.491726
0.532123
0.581041
0.646053
0.685532
0.730239
0.769718
0.829438
0.090888
0.161316
0.238927
0.331613
0.472631
0.550243
0.629201
0.0473944
0.135673
0.208595
0.300834
0.370014
0.479732
0.546208
0.623406
0.669526
0.0697079
0.130342
0.199389
0.264613
0.309319
0.36677
0.41289
0.467477
0.5163
0.581312
0.656097
0.720897
0.816648
0.857832
0.087391
0.128575
0.207301
0.254696
0.310363
0.368842
0.443319
0.508542
0.591244
0.672773
0.0463183
0.122979
0.169985
0.207438
0.300961
0.372743
0.437966
0.496758
0.579015
0.688398
0.798074
0.0891053
0.138396
0.214997
0.30852
0.417945
0.554033
0.667852
0.792145
0.085267
0.163876
0.209996
0.305747
0.411074
0.541415
0.62204
0.112401
0.252865
0.362038
0.57464
0.761417
0.107053
0.234694
0.357315
0.452345
0.536476
0.0220436
0.0585046
0.104823
0.138676
0.176977
0.2115
0.255587
0.320599
0.362774
0.404839
0.452714
0.49478
0.53174
0.593051
0.628362
0.664949
0.715343
0.759012
0.788834
0.0635863
0.115856
0.169767
0.326869
0.448928
0.599261
0.755338
0.0536836
0.107622
0.172611
0.22287
0.291994
0.346437
0.400375
0.445084
0.51707
0.623605
0.700866
0.819327
0.0871297
0.149155
0.203029
0.266311
0.320249
0.381497
0.435435
0.508319
0.562257
0.630934
0.690596
0.772711
0.0523276
0.113408
0.159991
0.210792
0.270109
0.328905
0.393259
0.446237
0.519215
0.588289
0.661267
0.745804
0.831028
0.114225
0.198601
0.293406
0.521857
0.833304
0.0638739
0.140288
0.229168
0.297395
0.377995
0.414996
0.154455
0.326461
0.463764
0.550421
0.146611
0.318258
0.498996
0.0999032
0.20377
0.322693
0.39137
0.083765
0.184044
0.285106
0.384666
0.475939
0.577001
0.0951297
0.191333
0.290617
0.360822
0.446246
0.51532
0.639426
0.122998
0.262035
0.390345
0.521164
0.086657
0.192612
0.383823
0.546291
0.630748
0.740791
0.145768
0.273194
0.405831
0.520982
0.609243
0.683661
0.0597772
0.160431
0.254766
0.361526
0.482135
0.073058
0.137364
0.219592
0.300933
0.397602
0.52038
0.617445
0.709088
0.867145
0.988702
1.08577
0.103978
0.153703
0.226761
0.285234
0.34954
0.416126
0.489125
0.563571
0.625168
0.74035
0.833515
0.919791
1.01795
1.0977
1.16827
1.23096
0.0677285
0.130627
0.22874
0.296153
0.36839
0.450617
0.533207
0.653246
0.75136
0.87827
0.970608
1.04189
0.0516598
0.118883
0.193671
0.263994
0.311077
0.350793
0.401788
0.431134
0.505979
0.568674
0.647297
0.719119
0.777299
0.82994
0.899163
0.977786
1.05913
1.12969
0.0583997
0.10373
0.153712
0.210106
0.252219
0.295628
0.343162
0.401122
0.444921
0.503685
0.566854
0.613937
0.711528
0.770653
0.856879
0.909762
0.966458
1.03804
1.11311
1.16206
0.0712859
0.12768
0.196035
0.254799
0.307033
0.368004
0.429878
0.496463
0.554644
0.627877
0.68148
0.76182
0.866492
0.995798
1.23625
0.043897
0.155202
0.263556
0.383809
0.480521
0.571088
0.680188
0.782178
0.941685
1.10363
0.189462
0.349209
0.426022
0.593355
0.736196
0.939549
1.12829
0.0468109
0.125162
0.185359
0.252582
0.320688
0.406914
0.475642
0.540279
0.606992
0.673578
0.753918
0.837022
0.895202
0.988001
1.06392
1.12531
0.144974
0.29976
0.42724
0.524305
0.620665
0.77211
0.908321
1.06161
1.14105
0.0807628
0.157853
0.284763
0.363818
0.509291
0.687578
0.873565
1.16351
0.0563943
0.125308
0.211781
0.282346
0.367227
0.467574
0.574662
0.660938
0.721909
0.834281
0.908726
1.00203
0.078623
0.157083
0.25242
0.328227
0.417179
0.490411
0.596258
0.68521
0.779558
0.883125
0.999375
1.09363
0.0613892
0.124288
0.184414
0.263037
0.351315
0.437591
0.509413
0.59623
0.656427
0.719325
0.788733
0.857088
0.923802
0.982565
0.0497255
0.161641
0.239556
0.307911
0.37081
0.421805
0.493627
0.600994
0.675439
0.816689
0.938246
1.0598
0.0981132
0.203435
0.32089
0.544436
0.664475
0.822397
0.987267
0.0842758
0.162899
0.241522
0.331094
0.404094
0.478882
0.523454
0.582579
0.66771
0.749938
0.8048
0.86298
0.0826529
0.167749
0.232409
0.285718
0.351218
0.426609
0.492731
0.572524
0.622116
0.687616
0.765327
0.814919
0.1052
0.204383
0.285535
0.393301
0.503201
0.593137
0.721715
0.894299
0.0669437
0.142335
0.200779
0.261741
0.346193
0.435059
0.529298
0.608919
0.700213
0.796318
0.906218
0.0748454
0.149141
0.223068
0.34054
0.420333
0.560989
0.635284
0.721814
0.849432
0.972803
0.073927
0.137521
0.218673
0.298637
0.392876
0.495844
0.589355
0.68546
0.75096
0.828142
0.900764
0.977946
1.05757
[truncated: 21,112 more rows]

## Sheet: scatterDensity
0.00655617
0.16867
0.961773
0.413513
0.609903
0.459477
0.882507
0.704963
0.525287
0.373582
0.45447
0.41227
0.342058
0.229665
0.254532
0.15828
0.0569691
0.0106716
0.437233
0.179833
0.306265
0.476037
0.710095
0.703644
0.474625
0.357274
0.475747
0.32733
0.345733
0.036431
0.0980893
0.407037
0.348226
0.887433
0.817939
0.576473
0.515121
0.484369
0.404594
0.323109
0.248122
0.771728
0.957433
0.731884
0.483381
0.632751
0.566708
0.184448
0.410584
0.577814
0.175518
0.746941
0.798422
0.385527
0.793175
0.329868
0.311323
0.558068
0.449659
0.0976572
0.419853
0.231518
0.342526
0.0635996
0.565235
0.851339
0.954236
0.802751
0.644725
0.221955
0.561262
0.784717
0.919028
0.0642944
0.72103
0.643875
0.67056
0.53056
0.490642
0.582974
0.422358
0.809361
0.232188
0.56168
0.55078
0.441352
0.402918
0.374678
0.803278
0.98762
0.0263937
0.0147292
0.65641
0.635096
0.815128
0.112405
0.0131003
0.0356463
0.487563
0.0800823
0.00669097
0.0018977
0.913514
0.760913
0.670708
0.51643
0.559828
0.0579755
0.404714
0.107384
0.478678
0.390887
0.144093
0.173457
0.644442
0.587986
0.347035
0.071221
0.441917
0.694999
0.925195
0.696628
0.620845
0.42111
0.177098
0.037708
0.413899
0.879146
0.138944
0.679353
0.171085
0.470077
0.0759473
0.471485
0.938332
0.218505
0.330176
0.225654
0.988609
0.507012
0.801523
0.976552
0.858792
0.676684
0.0164489
0.0424742
0.901806
0.621142
0.207102
0.825529
0.393382
0.516349
0.140433
0.796945
0.520606
0.432064
0.892187
0.549467
0.766298
0.798722
0.950407
0.693591
0.261725
0.943877
0.314972
0.624235
0.910517
0.648497
0.174862
0.282327
0.944445
0.570739
0.392445
0.446635
0.952755
0.266067
0.918912
0.61701
0.348096
0.557468
0.5501
0.525389
0.218905
0.316321
0.219524
0.455839
0.79362
0.708993
0.366384
0.781568
0.652032
0.467934
0.405916
0.0855245
0.128596
0.391459
0.613828
0.797278
0.593974
0.0126476
0.108928
0.438616
0.431995
0.11723
0.166822
0.773092
0.431773
0.859768
0.503404
0.344199
0.00875189
0.231622
0.359882
0.0625527
0.162407
0.0542624
0.479771
0.848749
0.615414
0.83664
0.986345
0.302653
0.669947
0.00270006
0.0886168
0.156184
0.622014
0.606763
0.303606
0.673677
0.464391
0.503938
0.43928
0.443019
0.460404
0.80983
0.370779
0.380221
0.842699
0.718295
0.747796
0.890756
0.55561
0.320265
0.205242
0.991627
0.211527
0.815897
0.334538
0.15184
0.118827
0.419306
0.114328
0.196782
0.139818
0.408205
0.833609
0.729916
0.35333
0.75614
0.623287
0.432058
0.153267
0.00336661
0.161431
0.375714
0.739924
0.032641
0.99433
0.179577
0.98025
0.341727
0.409392
0.193037
0.541398
0.0184564
0.429669
0.410066
0.1921
0.327188
0.178817
0.920023
0.17799
0.746087
0.352967
0.234333
0.316245
0.407414
0.875376
0.555549
0.6919
0.581335
0.525444
0.100907
0.0446165
0.334549
0.328078
0.733852
0.407451
0.211195
0.373232
0.0536112
0.194065
0.278072
0.290846
0.218445
0.990861
0.91881
0.211406
0.63155
0.665187
0.353082
0.107522
0.270769
0.782814
0.818119
0.504927
0.722118
0.512954
0.514487
0.119786
0.00872037
0.339969
0.278676
0.884247
0.701668
0.253011
0.64851
0.267147
0.55772
0.411171
0.178132
0.208188
0.00688005
0.349238
0.709537
0.42703
0.100616
0.554606
0.637042
0.904897
0.725662
0.0101164
0.793204
0.659009
0.513197
0.299327
0.748339
0.472596
0.867662
0.756367
0.545656
0.548153
0.118519
0.358514
0.95913
0.94086
0.455445
0.392383
0.262915
0.492362
0.28461
0.386319
0.230982
0.0292464
0.792507
0.311941
0.692748
0.485322
0.0753237
0.001436
0.832238
0.370163
0.159887
0.434897
0.496365
0.664486
0.0991229
0.636699
0.565971
0.60723
0.38516
0.00475439
0.626174
0.904604
0.895453
0.715823
0.614302
0.520513
0.809335
0.992574
0.81675
0.332129
0.552681
0.455501
0.656809
0.744162
0.376122
0.249425
0.442828
0.613179
0.826556
0.997065
0.811585
0.660432
0.864924
0.335844
0.256732
0.358679
0.601732
0.011002
0.149117
0.747547
0.565782
0.822297
0.832898
0.821865
0.928741
0.886153
0.280284
0.107418
0.754307
0.135951
0.616397
0.516225
0.507888
0.446355
0.0546607
0.0209028
0.0986377
0.170156
0.0869115
0.300527
0.292913
0.831074
0.900472
0.523527
0.512442
0.243857
0.0845432
0.0806368
0.254056
0.546413
0.599017
0.626594
0.246814
0.209046
0.543203
0.735612
0.881187
0.874009
0.61132
0.451922
0.576429
0.436919
0.0301792
0.238769
0.111335
0.162005
0.298612
0.670025
0.319936
0.846397
0.737033
0.151041
0.371896
0.0282665
0.000922755
0.0370384
0.370099
0.0521636
0.185596
0.191647
0.227421
0.0325483
0.897068
0.567086
0.561974
0.458747
0.375336
0.195466
0.343488
0.34088
0.31467
0.594872
0.421945
0.61969
0.644845
0.207469
0.122121
0.747887
0.150739
0.270412
0.349894
0.425035
0.121078
0.171699
0.00515787
0.104001
0.630652
0.0718071
0.168924
0.369155
0.373254
0.811484
0.0114508
0.0162296
0.445097
0.399014
0.125782
0.51802
0.25195
0.734254
0.0397814
0.104728
0.996099
0.032678
0.680261
0.564787
0.270792
0.366114
0.219671
0.00312744
0.13098
0.215211
0.719919
0.482462
0.158462
0.0178559
0.127496
0.258879
0.0793297
0.00360806
0.0152547
0.0442091
0.163222
0.0126718
0.26039
0.636766
0.0710559
0.17022
0.257004
0.549541
0.00188458
0.0267402
0.250586
0.393499
0.314685
0.536004
0.762884
0.178069
0.358831
0.434642
0.116574
0.679473
0.0763869
0.00496663
0.420087
0.273734
0.103711
0.0103487
0.598653
0.834401
0.913931
0.445658
0.827647
0.639302
0.529817
0.2973
0.249071
0.124297
0.272071
0.57899
0.689837
0.883933
0.722723
0.947755
0.157942
0.72088
0.569168
0.591373
0.253641
0.321863
0.140216
0.0640704
0.373724
0.418848
0.537387
0.616628
0.644471
0.626217
0.0339809
0.756862
0.142175
0.52165
0.0503792
0.455968
0.0117715
0.192223
0.346657
0.049839
0.577857
0.834694
0.933773
0.88077
0.0961372
0.831952
0.421915
0.412464
0.294165
0.512995
0.262741
0.31946
0.210229
0.046222
0.348867
0.127407
0.440364
0.865034
0.885013
0.370924
0.350443
0.760694
0.216544
0.0177283
0.408226
0.21624
0.409366
0.00765903
0.152236
0.676933
0.236221
0.0952185
0.121732
0.486909
0.199682
0.780198
0.661719
0.222909
0.641425
0.342442
0.382583
0.0484293
0.435683
0.260453
0.541853
0.337461
0.872718
0.865191
0.158004
0.82194
0.447242
0.282727
0.33249
0.0206158
0.0790292
0.393144
0.213112
0.00982977
0.31644
0.264925
0.489746
0.856602
0.31173
0.713796
0.412297
0.157722
0.3367
0.017969
0.608875
0.829418
0.701333
0.566021
0.559798
0.559508
0.44497
0.243958
0.0873494
0.0677897
0.00610104
0.40909
0.970238
0.775405
0.564857
0.253423
0.173346
0.0282714
0.554988
0.731961
0.978134
0.81135
0.594133
0.740624
0.669407
0.245281
0.475456
0.496976
0.425876
0.340476
0.217517
0.162571
0.326002
0.556457
0.402585
0.997087
0.820784
0.595021
0.0765933
0.365151
0.217354
0.200162
0.407609
0.624432
0.553071
0.901445
0.749066
0.324525
0.497501
0.0301008
0.0350108
0.26557
0.437536
0.3722
0.372867
0.345841
0.13524
0.191123
0.07268
0.115197
0.284379
0.11557
0.374532
0.815705
0.0453006
0.487802
0.542899
0.236846
0.0659236
0.00240508
0.324965
0.501906
0.64559
0.856152
0.30845
0.182671
0.476046
0.088388
0.00206096
0.584013
0.373909
0.279143
0.181618
0.184493
0.0130009
0.0230866
0.395259
0.563679
0.0300509
0.60135
0.604193
0.134981
0.581595
0.357728
0.404136
0.1662
0.338394
0.0074747
0.0821421
0.190489
0.453719
0.893188
0.142473
0.688068
0.696296
0.0256653
0.0280964
0.191395
0.403201
0.359674
0.339814
0.30225
0.366395
0.00303052
0.074769
0.035887
0.159928
0.0596208
0.135452
0.0231692
0.718349
0.00237024
0.975094
0.151123
0.526964
0.767029
0.84539
0.781618
0.90848
0.682368
0.829468
0.474122
0.218299
0.494133
0.392789
0.0410105
0.0615288
0.11332
0.40932
0.0279789
0.758752
0.685197
0.733592
0.887978
0.845031
0.28589
0.561269
0.550614
0.428103
0.411427
0.00731923
0.01047
0.173057
0.0774783
0.445088
0.426787
0.176306
0.907318
0.870006
0.756936
0.29135
0.20416
0.202253
0.0559051
0.122712
0.0915284
0.130276
0.0633791
0.500873
0.0147007
0.52753
0.861032
0.817749
0.285727
0.207274
0.155753
0.486968
0.0332734
0.466047
0.692832
0.185892
0.346575
0.770377
0.0481043
0.515667
0.551016
0.432314
0.171931
0.0904067
0.15003
0.0422978
0.0718426
0.167937
0.0430006
0.409721
0.544865
0.0800465
0.5623
0.621279
0.0670977
0.149545
0.211804
0.0220964
0.515328
0.651971
0.875637
0.977588
0.887594
0.776283
0.21005
0.0199556
0.15018
0.0331111
0.456071
0.838251
0.635935
0.557287
0.539079
0.150388
0.0214338
0.368891
0.331248
0.352277
0.0106141
0.0524419
0.240403
0.122994
0.0786796
0.68253
0.781497
0.677209
0.277808
0.740481
0.930111
0.301475
0.0786683
0.644301
0.513612
0.243069
0.151624
0.240066
0.300279
0.215135
0.668428
0.461394
0.266831
0.638559
0.426934
0.0883377
0.42614
0.339434
0.760634
0.746269
0.5017
0.337609
0.323394
0.160064
0.207397
0.380377
0.774751
0.154779
0.609894
0.606258
0.189209
0.671551
0.439625
0.578617
0.0817841
0.359596
0.191678
0.0848686
0.229325
0.198284
0.0156826
0.622678
0.658581
0.693774
0.782657
0.807451
0.00888233
0.186334
0.515289
0.424038
0.400467
0.372544
0.304395
0.245089
0.0511278
0.0674217
0.148879
0.6108
0.545031
0.989057
0.869322
0.802364
0.5728
0.0718349
0.507503
0.405968
0.11606
0.353835
0.302734
0.270839
0.0446472
0.625951
0.74524
0.768132
0.574752
0.436299
0.133451
0.265212
0.25079
0.20267
0.32969
0.994421
0.776328
0.637317
0.0547844
0.543646
0.485927
0.139369
0.0511946
0.249631
0.243822
0.487935
0.0397997
0.588115
0.887265
0.684325
0.408994
0.788037
0.490357
0.268465
0.274051
0.00964392
0.229711
0.202651
0.02741
0.0463738
0.00924584
0.751991
0.811309
0.646186
0.356557
0.367704
0.129371
0.203415
0.818123
0.681048
0.687127
0.745565
0.348259
0.412496
0.462552
0.397607
0.0179509
0.243108
0.15837
0.276095
0.250642
0.885589
0.878845
0.673216
0.612924
0.231806
0.0436908
0.366667
0.320373
0.212402
0.184866
0.0441629
0.718909
0.664218
0.824755
0.82457
0.754357
0.525447
0.498711
0.0868919
0.348306
0.233572
0.199766
0.188241
0.0302779
0.089187
0.408792
0.263355
0.707925
0.348161
0.553416
0.791757
0.863966
0.771794
0.648055
0.500101
0.268797
0.266433
0.193168
0.00689282
0.133961
0.0531205
0.0366959
0.716736
0.240416
0.498904
0.952405
0.623333
0.53515
0.483619
0.556685
0.431731
0.151376
0.297216
0.23508
0.107801
0.117365
0.455607
0.78451
0.853914
0.799326
0.585024
0.551245
0.469122
0.393772
0.0274063
0.167284
0.060859
0.044056
0.0865974
0.719119
0.308745
0.947744
0.822969
0.771759
0.490234
0.460389
0.142575
0.407371
0.21078
0.100229
0.137669
0.561856
0.703797
0.386607
0.209202
0.892273
0.114046
0.2302
0.519977
0.299511
0.308014
0.113825
0.0915974
0.0704809
0.672229
0.825209
0.854352
0.478836
0.501318
0.460939
0.503634
0.23082
0.247799
0.171251
0.0762926
0.734775
0.877255
0.852128
0.581219
0.472328
0.315623
0.237992
0.0543
0.0760291
0.606716
0.815486
0.666526
0.781495
0.565638
0.586877
0.467313
0.217003
0.308353
0.0991492
0.171625
0.208961
0.702855
0.533368
0.709922
0.182211
0.810572
0.645957
0.470713
0.0519713
0.450413
0.208836
0.294595
0.227983
0.172633
0.111886
0.573243
0.804705
0.988801
0.824417
0.563218
0.258972
0.337553
0.532576
0.857827
0.920672
0.412129
0.489461
0.625228
0.459873
0.184304
0.328752
0.154697
0.0709931
0.617842
0.917356
0.281159
0.663982
0.199435
0.00122918
0.19297
0.0206703
0.414059
0.842094
0.952896
0.873239
0.582102
0.403786
0.404297
0.441197
0.0962347
0.205765
0.18748
0.743407
0.929008
0.226828
0.0420044
0.241834
0.48439
0.566404
0.352334
0.743812
0.797322
0.69578
0.562436
0.250087
0.168159
0.00582563
0.4283
0.120932
0.863558
0.819488
0.774754
0.345557
0.956884
0.690258
0.514781
0.163828
0.565876
0.521319
0.399345
0.51837
0.323121
0.0423637
0.238627
0.225995
0.137821
0.359702
0.30234
0.00872795
0.387272
0.578435
0.430806
0.335742
0.793739
0.938827
0.771334
0.312531
0.299596
0.567616
0.0173677
0.534452
0.0503195
0.432821
0.107271
0.268623
0.0298736
0.00658055
0.506356
0.758362
0.81985
0.511553
0.362885
0.343037
0.0517989
0.447441
0.796592
0.323814
0.0147016
0.390506
0.207216
0.364131
0.315858
0.218472
0.0585293
0.00136362
0.391426
0.289961
0.693262
0.629148
0.927751
0.258898
0.701607
0.584429
0.549097
0.47733
0.314537
0.314247
0.0785427
0.278907
0.136682
0.453067
0.529773
0.920878
0.500499
0.00793775
0.785122
0.285605
0.367997
0.469741
0.397601
0.133366
0.295659
0.0132365
0.0608845
0.00346
0.712692
0.446824
0.678058
0.28346
0.430572
0.234306
0.204027
0.378962
0.907
0.838786
0.633535
0.376566
0.0483449
0.432549
0.388525
0.621811
0.74436
0.848196
0.724855
0.232383
0.391825
0.247244
0.317021
0.90803
0.914021
0.61114
0.537799
0.505958
0.458957
0.368611
0.280682
0.0978084
0.570992
0.823653
0.901967
0.153969
0.109017
0.392053
0.00794112
0.0771159
0.447822
0.819308
0.863061
0.844154
0.674529
0.569046
0.359171
0.349153
0.478061
0.920232
0.470314
0.727519
0.516919
0.458287
0.0167962
0.0618486
0.712874
0.957953
0.734078
0.702159
0.204212
0.486267
0.463382
0.11904
0.194225
0.792175
0.642079
0.534582
0.0736112
0.410862
0.452463
0.0671825
0.369693
0.280885
0.560656
0.506443
0.240674
0.152771
0.45951
0.786511
0.544374
0.643437
0.614765
0.719288
0.307475
0.553835
0.0618131
0.450046
0.286722
0.243145
0.482651
0.568329
0.896497
0.899821
0.717277
0.463324
0.165384
0.460651
0.391601
0.286211
0.474783
0.553677
0.882897
0.491984
0.381202
0.554817
0.252771
0.370007
0.275448
0.590613
0.815392
0.312393
0.621159
0.399044
0.661644
0.484034
0.377745
0.234523
0.0805854
0.227229
0.580933
0.819073
0.896412
0.228201
0.704911
0.52433
0.200737
0.44993
0.362165
0.327776
0.0499575
0.515766
0.613636
0.790299
0.600042
0.229333
0.338574
0.835155
0.383585
0.508284
0.392014
0.316572
0.144674
0.774671
0.891467
0.857722
0.510802
0.560991
0.399533
0.237584
0.14561
0.242292
0.396199
0.685336
0.962113
0.865856
0.733241
0.502631
0.543337
0.237255
0.363095
0.0692712
0.19837
0.259114
0.397111
0.785823
0.209924
0.316743
0.659139
0.682587
0.508487
0.448598
0.369563
0.250174
0.256398
0.253244
0.145318
0.448599
0.522482
0.327518
0.840056
0.883334
0.735183
0.390857
0.221706
0.227693
0.741887
0.467153
0.259146
0.473095
0.497142
0.111896
0.407181
0.359422
0.219344
0.302197
0.116
0.155592
0.10913
0.0660061
0.464279
0.556161
0.218291
0.448245
0.732091
0.622301
0.343367
0.0813911
0.456096
0.393381
0.392926
0.397933
0.443159
0.412748
0.621684
0.783709
0.860356
0.956154
0.979202
0.814701
0.50627
0.750459
0.50826
0.640394
0.560596
0.457511
0.066907
0.400498
0.412479
0.319518
0.0960942
0.686108
0.428601
0.0956394
0.383443
0.628808
0.575441
0.486972
0.219279
0.603987
0.88348
0.576877
0.730765
0.151258
0.418128
0.497266
0.361238
0.48481
0.786322
0.514673
0.983539
0.364292
0.805124
0.36124
0.571779
0.0484723
0.529316
0.323105
0.418011
0.350393
0.133824
0.593323
0.169496
0.882804
0.754969
0.893645
0.807382
0.237707
0.500893
0.0871823
0.140913
0.45946
0.7172
0.866398
0.566617
0.352639
0.806709
0.628446
0.402606
0.479155
0.0754402
0.349381
0.0959182
0.186523
0.85993
0.84122
0.736516
0.424653
0.1852
0.259393
0.668755
0.515733
0.375643
0.88821
0.698906
0.215251
0.328612
0.108422
0.0127333
0.00135396
0.0354683
0.249518
0.38472
0.914586
0.695531
0.563206
0.279429
0.120341
0.542724
0.489349
0.76902
0.870986
0.807895
0.884749
0.0495776
0.81549
0.734386
0.4789
0.619644
0.52178
0.0670926
0.379965
0.394847
0.252341
0.393675
0.00646875
0.135133
0.494997
0.509849
0.775364
0.192426
0.353457
0.339318
0.498728
0.732077
0.631875
0.85006
0.472961
0.841794
0.761775
0.424745
0.300183
0.289132
0.150184
0.214761
0.568101
0.635043
0.907149
0.676912
0.877599
0.672442
0.712808
0.219116
0.555256
0.292223
0.428874
0.149205
0.490003
0.578783
0.790584
0.879263
0.939618
0.868873
0.454884
0.692701
0.492744
0.303232
0.192344
0.0590839
0.155199
0.152596
0.818509
0.441365
0.604985
0.284311
0.528391
0.522394
0.254578
0.953731
0.379217
0.0807713
0.841356
0.736442
0.573993
0.528533
0.641093
0.84778
0.436852
0.666994
0.708417
0.314633
0.374948
0.444942
0.908639
0.226998
0.537072
0.374539
0.351971
0.625368
0.631076
0.91332
0.623774
0.666199
0.526419
0.485599
0.767552
0.826887
0.771412
0.595682
0.184654
0.930213
0.751332
0.294519
0.307878
0.405873
0.481865
0.316092
0.670224
0.575725
0.439212
0.444516
0.515802
0.445633
0.673014
0.820757
0.649288
0.558221
0.759069
0.862661
0.827985
0.0521204
0.609731
0.491298
0.422216
0.159167
0.220417
0.0908056
0.47036
0.76719
0.703398
0.910649
0.805662
0.345037
0.398174
0.326927
0.496427
0.20993
0.338772
0.0724951
0.217786
0.0768245
0.068397
0.0267981
0.259258
0.18323
0.568824
0.45677
0.715315
0.69092
0.269225
0.446891
0.304417
0.288447
0.244527
0.10262
0.200889
0.596315
0.802569
0.628107
0.600442
0.217461
0.653886
0.0345536
0.284998
0.529807
0.1793
0.276212
0.360236
0.251184
0.25736
0.109652
0.0731463
0.0860761
0.435253
0.687696
0.83263
0.958451
0.51812
0.0660115
0.726321
0.733509
0.440319
0.591042
0.47008
0.363258
0.333751
0.388453
0.322026
0.242348
0.24606
0.10196
0.0677473
0.106467
0.117126
0.645252
0.886493
0.472734
0.857261
0.654446
0.587751
0.157285
0.356889
0.0662612
0.168083
0.374915
0.31744
0.23414
0.0970233
0.0401518
0.795761
0.994881
0.765808
0.379505
0.460198
0.444855
0.343648
0.202617
0.11806
0.862449
0.418893
0.324157
0.505854
0.400463
0.130467
0.122548
0.35468
0.650825
0.858367
0.973704
0.908423
0.274174
0.644449
0.575639
0.51861
0.453584
0.282163
0.204923
0.199214
0.0894807
0.175608
0.134312
0.817919
0.886132
0.440796
0.274056
0.501916
0.3221
0.0966409
0.161935
0.103628
0.252158
0.236988
0.952037
0.346158
0.566716
0.394131
0.192984
0.124259
0.400298
0.783048
0.810065
0.859124
0.755593
0.660161
0.166519
0.435926
0.195954
0.0813059
0.236682
0.155951
0.633943
0.83697
0.840932
0.780708
0.72303
0.481792
0.345643
0.442648
0.377943
0.247676
0.103131
0.0998761
0.380957
0.690628
0.910772
0.852389
0.841079
0.709556
0.398068
0.522739
0.468094
0.417835
0.30474
0.292468
0.271466
0.224726
0.281763
0.762635
0.967348
0.817772
0.570046
0.731452
0.151975
0.516592
0.0944583
0.351065
0.216581
0.166804
0.514307
0.569746
0.7943
0.314938
0.38534
0.249766
0.165337
0.61443
0.849903
0.889635
0.877782
0.284294
0.224241
0.353776
0.533519
0.0721574
0.372297
0.321577
0.0776407
0.646185
0.86133
0.908277
0.848015
0.753614
0.323346
0.558384
0.193679
0.325923
0.42379
0.186351
0.0208661
0.702429
0.951582
0.768718
0.612162
0.503544
0.118047
0.414281
0.129371
0.266605
0.82154
0.868559
0.474166
0.854259
0.508963
0.480028
0.510214
0.397769
0.294186
0.117538
0.626883
0.796912
0.794365
0.227143
0.215586
0.550569
0.24223
0.41003
0.0652757
0.145525
0.231098
0.556301
0.898208
0.308418
0.575849
0.42752
0.491025
0.405395
0.34855
0.125074
0.179747
0.1065
0.0700303
[truncated: 21,112 more rows]

## Sheet: interpolatedSpeeds
		1.91601	1.49755	1.28979	1.16977	1.04976
		0.658576	0.697016	0.72018	0.694793	0.717624	0.77888	0.840135	0.879056	0.864441	0.849826	0.85678	0.950404	1.04403	1.10103	1.12394	1.14684	1.11998	1.06929	1.02061	0.983296	0.945986	0.980839	1.02987	1.04817	0.946857	0.873996	1.06253	1.01275	0.87342	0.759759	0.687206	1.14926
		0.652001	0.567564	0.567896	0.621491	0.668311	0.714121	0.756805	0.811728	0.90651	1.00129	1.05733	1.08606	1.11479	1.13268	1.14655	1.16042	1.08078	0.97283	0.944673	1.01633	1.08799	1.0751	1.00646	1.00305	1.28987	1.37335	0.930568
		0.655026	0.640246	0.625465	0.724431	0.835821	0.947211	1.02513	0.989655	0.954178	0.9187	0.97389	1.03229	1.06556	1.06701	1.06847	1.02652	0.98019	0.933865	0.928728	0.94612	0.963512	0.980672	0.996689	1.01271	1.02872	1.02962	1.01425	0.998893	0.983532
				0.917084	0.943515	0.969946	0.898081	0.817604	0.865653	0.971896	1.07814	1.07602	0.967735	0.867644	0.884232	0.90082	1.01179	1.2147	1.22054	1.14802	1.0755
		0.966309	1.29208	0.877139	0.949069	1.10229	1.18881	0.996895	0.844372	1.1056	1.20729	1.18114	0.986748	0.812767	0.843313	1.19918	1.28457	1.09072	0.875316	0.827885	1.11163	0.788435
		0.769182	0.791274	0.813365	0.835457	0.866171	0.904869	0.943566	0.928115	0.893099	0.869006	0.886458	0.90391	0.921362	0.954721	1.12371
		0.839367	0.898072	0.937333	0.938764	0.978873	1.3005	1.38975	1.01314	0.80239	0.803042	0.844922	0.92142	0.97927	0.974578	0.969886	0.965193	0.960501
		1.01879	1.04967	1.08056	1.1315	1.14573	0.951961	0.864759	1.01899	1.17321	1.25111	1.1941	1.13708	1.08007	1.03609	0.998413	0.960736	0.934949	0.926011	0.917074	0.920136	0.958928	0.99772
		0.676098	0.741869	0.80764	0.866974	0.925216	0.983458
		1.79388	1.90573	1.93163	1.56698	1.20234	1.00496	0.882794	0.772206	0.852795	0.933384	0.777163	0.596229	1.11871	1.70741	1.28536	0.730182	0.624435	0.832689	1.01177	1.14675	1.28173
		2.22579	2.53595	2.84612	2.37529	1.59901	0.906796	0.833103	0.802621	0.801071	0.831722	0.928377	1.02503	1.08664	1.00632	0.925998	1.03144	1.23719	1.44294	1.36601	1.24561	1.12521
		1.29182	1.08806	0.833342	0.756538	1.14609	1.25966	0.940492	0.621327	0.653436	0.710298	0.76716	0.824022	0.874467	0.897409	0.920351	0.8855	0.820662	0.95558	1.28413
		0.737665	0.745678	0.753691	0.789438	0.845416	0.901393	0.960716	1.02266	1.06081	1.02172	0.982623	0.943531	0.904438	0.88197	0.880524	0.879077	0.877631	0.876184	0.874738	0.976489	1.11403
	1.61588	1.45829	1.3007	1.15042	1.048	0.945571	0.895032	1.03739	1.17975	1.32211	1.22266	1.05755	0.892446	0.978814	1.10814	1.23747	1.24062	1.1537	1.06678	0.960707	0.783549
				0.702667	0.755398	0.808129	0.86086	0.913592	0.966312	1.01899	1.07167	1.12435	1.17702	1.2297	1.2075	1.10263	0.997753	0.892878	0.788004
				1.23548	1.16689	1.09831	1.02973
		1.00816	1.00389	0.999627	0.998255	0.998255	1.0022	1.01528	1.02836	1.01952	1.00678	0.994043	0.981303
			1.25345	0.416122	0.517697	0.619272	0.720847	0.822422	0.923998	0.974374	1.01924	1.06412
		0.548116	0.590727	0.633338	0.67595	0.718561	0.761173	0.803784	0.864004	0.969744	1.07548
		1.01934	1.20027	1.3812	1.39322	1.32859	1.26395	1.19932	1.13468	1.07004	1.00541
		0.727034	0.701905	0.676777	0.690266	0.755324	0.820383	0.885442	0.9505
		0.800124	0.79459	0.789056	0.855995	0.96618	1.0445	1.01346	0.98241	0.978492	0.975021	0.971549	0.968078
		1.19987	1.15095	1.10203	1.05311	1.00419
	0.642334	0.813155	0.983975	1.01387	0.983508	0.953149	0.92279	0.891376	0.859294	0.827212	0.800767	0.914834	1.0289	1.14297	1.25703
				1.25403	1.20271	1.15139	1.10007	1.04876
		0.751136	0.647212	0.653175	0.710028	0.910018	0.826168	0.737942	0.957681	0.869298	0.877448	1.0831	1.1505	1.0841	1.05019	1.02823	1.00539	0.979124	1.04265	1.16856	1.20418	1.16511	1.12605
	1.0412	0.704417	0.759595	0.814839	0.776008	0.748128	0.724814	0.701501	0.706993	0.802031	0.897069	0.961427	0.961427	0.961427	0.969127	0.98827	1.00741	1.02656	1.04069	1.03212	1.02354	1.01497	1.01352	1.07535	1.13718	1.199	1.26083	1.32266
	1.27778	1.02639	0.775008	0.689898	0.828946	0.975964	1.06259	1.08807	0.999552	0.406312	0.723372	1.069	1.38665	1.32585	1.26504	1.20424	1.14344	1.09205	1.0526	1.01315	0.973694
	1.06541	0.660856	0.730871	1.00139	1.12298	1.07589	0.894382	0.930749	1.04845	1.05228	0.756315	1.37562	1.62075	0.998961	0.690976	0.726473	0.761969
	0.433666	0.473679	0.513693	0.489404	0.448891	0.944425	1.04934	0.876266
				0.934828	0.920045	0.948387	0.976728
	0.633872	0.68241	0.730948	0.166934	0.483395	1.06577	1.26527	1.10388	1.09953	0.96008	0.820635	0.682795	0.810346	0.937898	0.916	0.876882	0.847281	0.906245	0.965209	0.973425	0.978958
		0.693766	0.684137	0.674507	0.694233	0.731712	0.76919	0.806668	0.880554	0.986093	1.09163
		0.680925	0.789423	0.897922	1.00642	1.0099	1.00834	1.00678	1.00522	1.00366	1.0021	1.00053
				0.885321	0.88961	0.8939	0.933046	0.975241	1.01743	1.05963	1.10182
			0.601455	0.587624	0.573793	0.788503	0.958629	0.80558	0.652531	0.75251	0.905538	1.04558	1.18562	1.2402	1.2924	1.20082	0.978973	0.757122	0.755582	0.965008	1.1184	1.22349	1.31638	1.27639	1.2364	1.19641	1.15642	1.11643	1.07644	1.03645	0.996458	0.956467	0.950499	0.977511	1.00452	1.03154
		0.74927	0.823718	0.898165	0.859435	0.786363	0.737457	0.692332	0.722809	0.793279	0.86375	0.93422	0.941489	0.930315	0.91914	0.923192	0.931552	0.939913	0.948273	0.956633	0.964993	0.938325	0.867832	0.797339	0.726845	1.45825	2.07408	1.82281	1.57153	1.32026	1.06898
		0.695274	0.752604	1.05015	1.63745	1.36742	0.95244	0.807536	0.696153	0.894123	1.11964	1.204	1.25619	1.01779	1.19895	1.66801	1.46748	1.26696	1.08539	1.07134	1.05729	0.953907	0.774521	0.851029	0.927538
		0.600195	0.680657	0.761119	0.841582	0.922044	1.17981	1.24199	1.04283	0.843678	0.870283	0.927527	0.98477	1.04201	1.09926	1.1565	1.09081	0.980056	0.8693	0.758544
				0.670503	0.919328	1.16815	1.08291	0.958081	0.904945	1.01257	1.09852	1.0234	0.94829	0.917179	0.943815	0.97045	0.970529	0.945683
	0.447946	0.43952	0.519883	0.600245	0.630552	0.643882	0.858476	1.10402	1.14125	0.750307	0.651653	0.680068	0.708483	0.95142	1.41403	1.41601	1.33782
	0.622098	0.604788	0.66521	1.26847	1.21336	1.08603	0.981949	0.980242	0.978535	1.10316	1.25011	1.12682	1.02541	0.962315	0.900368	0.839089	0.77781
0.51221	0.597375	0.717949	0.841337	0.879306	0.840205	0.871929	1.03416	1.13574	1.10525	1.07476	1.04427	1.04235	1.05655	1.07075	1.08495	1.06694	1.03922	1.01748	1.08197	1.14646	1.21094	1.27543	1.19249	0.876611	0.560735
	0.661276	0.61096	0.6423	0.769227	0.896154	0.874467	0.808441	0.878286	1.07709	1.25637	1.15395	1.05538	1.12695	1.19851	1.16943	1.08626	1.00309	0.944626	0.8929	0.95456	1.26063	1.22734	0.851203	0.430701
		0.641091	0.75304	0.864989	0.976938	1.03952	0.89855	0.757581	0.809528	0.989726	1.16992	1.35012	1.31595	1.19374	1.07154	0.949335
			0.998742	0.984265	0.969788	0.857986	0.93236	1.27593	1.61951	1.50334	0.865486	0.899445	0.933405	0.967364	0.817742	0.801596	0.785451	0.769305
				0.955762	1.05199	1.14822	1.10369	1.03896	0.974233	0.920844	0.923701	0.926558	0.943566	0.967308	0.99105	1.01479	1.00056
		0.51317	0.56832	0.623469	0.791687	0.969655	0.987144	0.990535	0.993927	1.03087	1.07214	1.11341	1.06693	0.896993	0.773588	0.961682	1.14978	1.13468	1.01599	1.02912	1.10586	1.1291	1.03817	0.943427	0.841008
			1.29532	0.830353	0.992614	1.15488	1.23461	1.15649	1.07837	1.11146	0.957863
		2.96714	2.02428	1.08141	1.02594	1.18857	0.957634	0.624954	0.759062	0.959197	1.15145	1.13359	1.09377	0.964348
		0.553625	0.674974	0.796324	0.917674	1.03902	1.09825	1.10025	1.10225	1.10425	1.09438	1.06329	1.0322	1.00111	0.970015	0.939591	0.922315	0.905039	0.887763	0.870487
		1.99596	1.54628	1.09659	1.04943	1.03392	1.00706	0.961109	0.922537	0.966711	1.01088	1.03099	1.02767	1.02436
		0.884869	0.861589	0.840707	0.875656	0.910605	0.945555	0.979336	0.981003	0.982669	0.985148	1.04078	1.09641	1.15205	1.15434	1.06716	0.979973	0.932248	0.923925	0.915602
			0.954272	1.00468	1.06451	1.13615	1.20778	1.01549	0.804143	0.682101	0.82156	0.96102	1.10048
		0.845906	0.838703	0.831501	0.824298	0.87427	0.93522	0.987095	0.997959	1.00882
			0.902909	0.939929	0.976949	1.01397	1.06808	1.14137	1.21465	1.22846	1.23945	1.23521	1.20612	1.17702	1.05315	0.907705
	0.598861	0.74707	0.895279	1.05804	0.827	0.824998	0.822576	0.950958	0.940472	1.13427	0.587802	0.966058	1.34665	1.08202	0.881369	0.869095	0.913669	0.988798	0.988963	0.96167	0.943693	1.0666	1.1895	1.31241	1.43531	1.462	1.48372	1.50544	1.52716	1.21049	0.753201	0.860022	0.966843	1.0255	0.823864
			0.939893	0.707004	0.838557	0.859565	0.880573	0.902235	0.975018	1.0478	1.11803	1.0993	1.08057	1.06184	1.04311	1.02438	1.00565	0.986922	0.973429	0.976409	0.979389	0.982368	0.985348	0.988328	0.991308	0.994287	0.997267	1.00025	1.00323	1.00621
		1.48268	1.30108	0.791979	0.63362	0.709427	0.785234	0.861041	0.936848	1.01265	1.08846	0.979042	0.820648	0.903329	0.983953	0.999784	1.01561	1.03145	1.04728	1.06311	1.07894	1.09477	1.1106	1.12643	1.14226	1.14089	1.10428	1.06767	1.03106	0.994448	0.957837
		0.829624	0.800839	0.825033	0.853995	0.880407	0.876878	0.87335	0.861823	0.828828	0.795834	0.891938	1.03477	1.12028	1.0679	1.01552	0.975087	0.99661	1.01813	1.03966	1.16262	1.31158	1.46054	1.4719	1.34327	1.21464	1.08601	0.957386	0.870514	0.809583	0.783907	0.93029	1.07667
			0.693416	0.913759	1.237	0.98986	0.825443	0.800802	0.670226	0.613088	0.667155	0.664906	0.538514	0.775244	1.57145	2.36765	2.26787	1.6288	0.989736	0.581684	0.742181	0.902678	1.06318	1.14575	1.22452	1.3033	1.38208	1.37353	1.28862	1.20371	1.1188	1.03389	0.948976
		0.767797	1.11819	1.4385	1.71744	1.34537	0.973289	0.951476	1.03062	1.10976
		0.746724	0.710074	0.673424	0.784075	0.920933	1.05779	1.19465	0.93659	0.648654	0.686759	0.758545	0.830331	0.902118	0.973904	1.04569	1.11748	1.1609	1.14139	1.12187	1.10236	1.08284	1.06333	1.04382	1.0243
	0.752867	0.915585	1.07123	1.13285	1.09446	0.813788	0.619415	0.954056	1.33746	0.962835	1.00703	1.26994	1.31244	1.27804	1.24365	1.21013	1.18042	1.13663	1.0779	1.01918	0.96045	0.945761	0.99118	1.0366	1.08202	1.12744	1.17286	1.21828	1.25953	1.21875	1.17797	1.13719	0.94789	0.710089	0.472289
	0.518989	0.617335	0.71568	0.534018	0.863054	1.31037	0.86787	0.887537	1.16984	1.01133	0.838522	0.58356	0.592873	1.25738	1.69368	1.51785	1.34203	1.1662	1.06795	1.04225	1.01656	0.990862	0.961449	0.848404	0.735359
		1.10671	1.08449	0.766434	0.431246	1.11953	1.18738	0.840152	0.606181	0.532973	0.758305	0.805463	0.789548	0.755281	0.721013	0.718166	0.756108	0.78866	0.777397	0.766134	0.754871	1.04631	1.72833
		0.910439	1.21785	0.908373	0.743138	0.700143	0.641801	0.582815	1.14808	1.62201	1.07213	0.634392	1.10045	1.05344	0.7998	0.644391	1.27268	1.90097	1.08978	0.672691	1.30049	1.39279	1.13892	0.625342
			0.898686	0.983111	1.49665	1.20327	0.798505	0.597919	0.622723	0.647528	0.696407	0.751313	1.03325	1.67711	2.28583	1.01012	0.641148	0.940024	1.20565	1.14524	1.08482	1.0378	0.992566	0.947328
		0.864862	0.877502	0.73232	0.558064	0.611197	0.66433	0.691027	0.914869	1.37982	1.18353	0.986758	0.812772	0.68922	0.565667	1.1956	1.86227	1.3136	0.826319	0.744509	0.707499	0.67049	1.02237	1.60435
		0.920769	0.948906	0.977042	0.992042	1.03678	1.12453	1.13908	1.07209	1.00511	0.951098	0.97752	1.00394	1.00602	0.978422	0.950827	0.923232	0.945778	1.02826	1.11074	1.10959	0.97838	0.847168
	0.550378	0.991589	1.18225	1.08036	0.757984	0.860339	0.802738	0.885514	1.05838	1.27008	1.23131	1.08706	0.955995	0.915694	0.875393	0.921972	1.03789	1.19763	1.18117	1.18493	1.26782	1.04802	0.625355	0.884435
	0.740493	0.721948	0.703403	0.715654	0.811013	1.00099	0.965023	0.865478	1.46526	1.41316	1.18192	0.860543	0.768549	1.02552	0.788479	0.575023	0.724066	0.919086	1.4948	1.49895	1.10868	0.733021	0.81564	0.898258	0.980877
	0.447718	0.591517	0.735957	0.886294	0.947563	0.943549	0.870775	1.13401	1.39724	1.15814	1.04116	1.12929	1.15216	1.13604	0.708681	0.807976	0.910399	1.0127	0.901576	0.790454	0.926252	1.13159	1.17615	1.10419	0.754412
	1.09322	1.38886	1.05623	0.702628	0.87315	0.88944	1.14622	1.21454	1.15334	1.0186	0.883855	0.739761	0.879463	1.46462	1.48123	1.12647	0.812478	0.97975	1.14702	1.19446	1.1103	1.01192	0.87449	0.737063	0.599636	0.462209
	1.17519	1.08175	0.988302	0.714127	0.962067	1.34366	0.829572	0.831554	1.21823	1.17472	0.863268	0.856983	0.856983	1.17521	0.939824	0.789914	0.930769	1.07162	1.2955	1.38794	1.02075	0.85206
		0.828816	1.03433	1.2148	1.0627	0.910597	0.857056	0.887638	1.27844	1.16674	0.967792	0.795091	1.02249	1.08722	0.846284	1.03701	1.63994	1.56096	1.46504	1.36779	1.26826	1.16872	1.06919	0.824919	0.53821
		0.607177	0.589926	0.62889	0.706842	0.763921	0.821	0.960572	1.15153	1.17784	1.0911	1.00436	0.917625	0.861263	0.809635	0.82604	0.989608	1.15318	1.29271	1.23666	1.18061	1.12455	1.0685	1.01244	0.956387
		0.599224	0.803964	0.918745	0.98044	1.02502	1.06961	0.986767	0.869886	0.756922	0.837325	0.917728	0.998132	1.06758	1.03001	0.99244	0.954871	0.948836	0.960434	0.972032	0.985327	1.04339	1.10145	1.1595
	0.614779	1.38628	1.77876	2.07896	1.4016	0.680987	0.799681	0.918374	0.979428	0.949815	0.920201	0.900628	0.936737	0.972847	1.00896	1.04652	1.08599	1.12547	1.16494	1.20102	1.20264	1.20426	1.20589	1.20751	1.20914	1.21076
	0.449479	0.827504	1.03067	1.03991	1.04915	1.00701	0.943542	0.839555	0.947587	1.09853	1.00001	0.897712	0.9241	0.994932	1.11761	1.22365	1.13319	1.04749	0.973703	0.94717	0.941829	0.955322	1.00714	1.05896	1.09606	1.12394	1.15182	1.07832	0.960302	0.842288
		1.12083	1.00172	0.690913	0.744313	0.85942	0.974527	0.956071	0.923939	0.891806	0.86328	0.839671	0.816061	0.954381	1.09559	1.2368	1.37801	1.28295	1.11168	0.940416	0.90152	1.05437	1.20714	1.15099	1.09483	1.03867	0.982512	0.926354	0.870196
		1.05676	1.05676	1.03115	0.878131	0.725118	0.816866	0.893241	0.838895	0.890959	1.05023	1.19656	1.15729	1.11803	0.568879	1.05615	1.46106	1.20318	1.12741	1.05163	1.06158	1.07683	1.06336	1.04027	0.993734	1.04566	1.15303	1.2397	1.1989	1.1581	0.98012	0.769158	0.787493
	1.00455	0.855597	0.70664	0.557683	0.531468	0.581451	0.631434	0.681477	0.774243	0.86701	0.959776	0.852659	0.72881	0.60496	0.596138	1.09397	0.906471	0.985889	1.06531	1.14472	1.1574	0.929537	0.701675	0.814899	1.14355	1.4722	1.80085
	0.946929	0.905061	0.928056	0.965886	1.00372	1.20058	0.997521	0.60784	0.842234	1.09117	0.829861	0.740599	1.52705	2.07533	1.61089	1.14645	0.98015	1.07621	1.143	1.15819	1.17514	1.20427	1.23339	1.0713	0.84917	0.648984	0.50077	0.529391
		0.704867	0.890144	1.67716	1.40993	0.939189	0.800456	0.907441	1.01443	1.15076	1.32976	1.16752	1.00528	0.843041	0.955682	1.07875	1.16025	1.13605	1.11185	1.08765	0.956515	0.820243
	0.610536	0.342985	0.46622	0.550223	0.615477	0.680731	0.7812	0.887457	1.21374	1.16819	0.854867	0.842757	0.854984	0.514065	1.19342	1.48562	1.24664	0.996672	0.826671	0.945685	1.07491	0.899161	0.866543	0.93939	1.25952	1.79455	2.0615	1.32765	0.666695	0.634573
	1.15215	0.434322	0.489879	0.387291	0.894394	0.441041
	0.616441	0.708968	0.85004	0.901449	0.965859	1.02207	0.904702	0.775832	0.837546	0.821111	0.799907	0.778703	0.76434	1.07128	1.23292	1.17187	1.11081	1.04975	1.02023	1.02906	1.03789	1.04672	1.09348	1.20545	1.31742	1.42938	1.20921	0.700615	0.977801
	0.843389	1.51623	1.03158	0.804049	0.779903	0.762921	0.780869	0.841538	0.901758	0.915898	0.842057	0.70506	0.734212	0.806427	0.852314	0.8782	0.870879	0.863559	0.857032	0.886789	0.916547	0.946304	1.12936	1.39424	1.65912	1.77664	1.74343	1.71023	1.67703	1.64382	1.61062	1.43476	1.2318	1.02691	0.799773
		1.03743	1.1145	0.97774	0.691812	0.677444	0.886736	0.903196	0.89915	0.892743	0.88361	0.887935	1.04042	1.1929	1.06079	0.893351	0.725907	0.878836	1.12647	1.29016	1.37266	1.45516	1.40499	1.33077	1.11891	0.769728	0.693076	0.735576
	0.584787	0.90357	1.77451	1.74498	1.39934	1.11511	1.02817	0.941226	0.864523	0.912956	0.96139	1.05291	1.14661	1.22136	1.24629	1.27033	1.29313	0.977991
		0.924309	1.03294	1.32842	1.08113	0.833845	0.673924	0.722537	0.771149	0.819762	1.02209	1.28297	1.4623	1.14	0.825079	0.867725	0.910371	0.977881	1.05941	1.14555	1.2329	1.03093	0.654992	1.19895
	0.419389	0.432793	0.968444	1.10918	0.495005	0.737949	1.0891	1.0342	0.815006	1.09927	1.36285	1.1531	0.943348	0.847873	0.936549	1.18693	1.31619	0.899425	0.783485	1.03198	1.12262	0.597326
			0.87049	1.04897	0.944876	0.894147	0.928173	0.962199	0.97328	0.977621	0.972151	1.00298	1.1339	1.26481	1.52682	1.25288	0.617913	0.505889
			0.723389	0.895368	0.942099	0.862298	0.782498	0.75689	0.758663	0.760437	0.763504	0.779147	0.794789	0.804094	0.711212	0.80667	1.45645	1.4592	1.204	0.948795	0.887115	0.971611	1.05611	1.07607	1.02489	1.27495	1.73134	1.30885	0.839147	0.846684	0.931321	0.861504	0.950368
			0.915717	0.88353	0.851342	0.819155	0.810054	0.839754	0.869453	0.899153	0.928852	0.958552	0.988251	1.03439	1.08642	1.13845	1.19048
				0.835639	0.866284	0.896929	0.927573	0.824343	0.709607	1.04476	1.39441	1.26578	1.13715	1.00852	0.963099	0.926568	0.890036	1.14951	1.24704	1.28045	1.21954	1.0732	0.926859	0.797822	0.856946	0.91607	0.847803
				0.778825	0.885217	0.99161	1.098	1.17027	1.18829	1.2063	1.22431	1.21701	1.13164	1.04627	0.964372	1.02722	1.09007	0.997619	0.765126	0.73841
				0.796696	1.03559	1.00299	0.966785	0.930581	0.894377	0.858173	0.843576	0.887907	0.932237	0.976567	1.0209	1.06523	1.05636	1.02558	0.994807	0.964029	0.933251	0.902473	0.871695	0.914412	0.959248	1.00408	1.045	1.08076	1.11652	1.15228	1.13797	1.04755
			0.72261	0.773997	0.571928	1.10428	0.901487	0.796434	0.978796	1.16116	1.25322	1.02311	0.837877	0.79266	0.802984	0.879896	0.994429	1.20723	1.37445	1.16858	0.962717	0.886587	0.960681	1.03477	1.10887	1.18296	1.23456	1.28129	1.32803	1.16691	0.966206	0.968753	0.9713
			0.977339	1.04363	0.966789	0.869847	0.772905	0.810634	0.82881	0.846987	1.3257	1.85858	1.35571	0.852842	0.728757	0.859969	0.99118	0.986937	0.919173	0.880765	0.939245	0.997725	1.00546	0.940514	0.939934	0.939354	1.00575	1.09294	1.19334	1.30091	1.40847	0.855934
	0.72262	0.893267	0.950328	0.832832	0.715337	0.86179	0.970902	0.921437	0.871972	0.888524	0.905658	0.966821	1.05392	1.18586	1.33075	1.38605	1.23651	1.08698	0.941758	0.88962	0.97528	1.17418	1.28047	1.13817	1.02485	0.947949	0.948235	0.964431	0.927624	0.768379
			0.762945	0.769499	0.776054	0.782608	0.789163	0.795717	0.815184	0.850603	0.886022	0.921441	0.912256	0.898971	0.885686	0.876079	0.869423	0.862767	0.908107	1.08901	1.26991	1.28021	1.24046	1.2007	1.16094	1.13103	1.1144	1.09778	1.08116	1.06428	1.04688	1.02948
			0.642427	0.718734	0.795042	0.871349	0.947657	0.948178	0.909573	0.870967	0.839553	0.822999	0.675152	0.536641	0.657861	0.779082	0.900302	0.974341	0.945228	0.974612	1.06756	1.16051	1.25346	1.36714	1.42534	1.28083	1.13646	1.11092	1.08538	1.05984
		0.432949	0.668664	0.818004	0.942722	0.8759	0.794893	0.746656	0.713193	0.799707	0.951806	0.925608	0.828007	0.860397	1.04731	1.21006	1.14247	1.07487	1.00728	0.939689	0.872095	0.804502	1.04813	1.32653	1.60494	1.61332	1.38054	1.14776	0.914984	0.919435	0.927029	0.982628	1.16746	1.35228	1.29335	0.932365
			0.305852	0.556765	0.807679	1.05632	0.985486	0.914656	0.843825	0.894926	0.967943	1.04096	1.01361	0.969497	0.925383	0.881268	0.837154	0.79304	0.82663	0.870701	0.914773	0.958845	1.00292	1.04699	1.07757	1.10665	1.13573	1.1648	1.19388
	1.12968	1.0754	1.02112	0.966838	0.879122	0.785568	0.767468	0.775602	0.859809	0.998191	0.961811	0.831967	0.711236	0.813123	0.91501	1.0169	1.11878	1.05368	0.95929	0.90822	0.933962	0.959705	0.985448	1.0851	1.21774	1.35038	1.48303	1.50144	1.29899	1.09653	1.02371	1.05541	1.0871
		0.588768	0.580339	0.644681	0.802098	0.893661	0.874826	0.853691	0.829016	0.804342	0.839235	0.905257	0.971279	1.01323	0.870723	0.72822	1.0406	1.50918	1.39521	1.28124	1.16727	1.05329	0.939322	0.931181	0.954252	0.977323	1.01284	1.07048	1.12811	1.12659	1.10418	1.08178
		1.1513	0.819252	0.753216	0.767637	0.791924	0.81621	0.830893	0.842047	0.855745	0.875881	0.896018	0.891159	0.874761	0.858362	0.856689	0.875005	0.893322	1.05079	1.23418	1.34798	1.15928	0.970574	0.878088	0.848197	0.847953	0.947361	1.04677	1.14618	1.14626	1.13523	1.21534	1.32995	1.44456	1.30734	1.15353	0.999709	0.845892
		1.19442	1.00534	1.14446	1.02239	0.895139	0.811525	0.838339	0.865152	0.884937	0.90174	0.918542	0.928736	0.938836	0.94591	0.939772	0.933635	0.927497	0.927358	0.982347	1.03734	1.09233	1.14731	1.12028	1.07555	1.03082	0.98609	0.941359	0.92417	0.908086	0.998925	1.32796	1.657	1.58577	1.36549	1.14521	0.939737	0.74404
	1.55779	1.2378	0.913943	0.586043	0.662607	0.745144	0.832646	0.920147	0.985556	1.03612	1.07085	0.952972	0.835098	0.793345	0.815905	0.869407	0.922908	0.963625	0.990996	1.01837	1.06027	1.13839	1.21651	1.24714	1.1911	1.13507	1.07924	1.03344	0.987629	0.953016	1.01913	1.08525	1.15137	1.16401	1.106	1.04799	0.989982	0.931973
		0.953107	0.949241	0.936115	0.900119	0.864124	0.85813	0.910336	0.962542	1.01475	0.973529	0.897949	0.82237	0.862614	0.918886	0.975158	1.00351	0.973649	0.943787	0.918967	0.936295	0.953622	0.97095	1.06993	1.20711	1.34428	1.48146	1.41252	1.23804	1.06357	0.889089	0.947686	1.04249	1.1373	1.23211	1.22498	0.99678	0.768584
	0.511577	0.711717	0.911858	0.879771	0.720293	0.685454	0.812473	0.939492	0.912958	0.877453	0.894364	0.934502	0.861189	0.787877	0.800621	0.816966	1.16576	1.2803	1.22111	1.16192	1.10273	1.04127	0.940916	0.840564	0.827472	0.984363	1.14125	1.29815	1.28226	1.24062	1.19898
		0.872354	0.955457	1.09732	1.10195	0.774406	0.660456	0.793212	0.925969	1.0534	1.1725	1.2916	1.30938	0.966479	0.693002	0.800525	0.908049	1.00943	1.04	1.07057	1.10114	1.13171	1.09718	1.03848	0.979784	0.946666	1.03416	1.12166	1.20916	1.26644	1.25152	1.2366	1.22168	1.20676	1.19184	1.17692	1.14449	1.03398	0.923472
			0.862864	0.84653	0.830196	0.823693	0.833843	0.843993	0.828831	0.800344	0.771857	0.755127	0.890512	1.0259	1.04792	0.910649	0.857458	0.921006	0.983313	1.02673	1.07014	1.11356	1.15697	1.16183	1.07928	0.996729	0.914179	0.931865	0.986182	1.0405	1.09482	1.15078	1.21512
				0.957139	0.915475	0.873812	0.86975	0.868741	0.867732	0.862637	0.852667	0.842697	0.832726	0.852477	0.933774	1.01507	1.08988	1.03616	0.982444	0.928724	0.875004	0.827259	0.8394	0.851541	0.863681	0.875822	0.887962	0.900103	0.991902	1.10749	1.22308	1.33867	1.35699	1.31645	1.27592	1.23539
		0.83598	0.843742	0.851505	0.817961	0.783899	0.766949	0.789656	0.812363	0.824084	0.817945	0.811806	0.805667	0.865646	0.9395	0.999538	0.994395	0.989252	0.984109	0.978966	1.03869	1.10953	1.18037	1.15803	1.08803	1.01802	0.990118	1.08882	1.18752	1.28622	1.18848
	0.569353	0.677907	0.787176	0.91025	1.03332	1.10073	0.922104	0.744599	0.631756	0.773089	0.914423	0.961869	0.988087	1.02271	1.08001	1.17305	1.32145	1.46985	1.3126	1.11691	1.02093	1.09116	1.16139	1.1962	1.15551	1.11482	1.10891	1.1316	1.05921	0.930523	0.792929
			0.908578	0.835305	0.859482	0.921395	0.969042	0.928847	0.888652	0.856772	0.882623	0.908473	0.934323	0.960174	0.986024	1.01187	1.0514	1.09335	1.1353	1.17726	1.16379	1.11896	1.07414	1.02931	0.98449
			0.793669	0.877386	0.931383	0.929622	0.92786	0.924073	0.808094	0.721352	0.858981	0.99661	1.11555	1.0456	0.97566	0.967365	1.01057	1.05378	1.10411	1.15806	1.212	1.2339	1.1784	1.1229	1.10123	1.13958	1.17792	1.19737	1.02538	0.853379
			0.805924	0.843387	0.88085	0.918314	0.858665	0.765609	0.672553	0.698266	0.749439	0.800612	0.851785	0.902958	0.862947	0.787396	0.711846	1.11984	1.77255	2.42526	2.21029	1.86859	1.52689	1.18519	0.843487	0.692357	0.598596
		0.752042	0.83108	0.910118	0.943642	0.946085	0.947199	0.94392	0.940641	0.943854	0.9961	1.04835	1.0858	1.10369	1.12158	1.13947	1.07871	0.970304	0.861897	0.924631	1.02022	1.09289	1.16555	1.23821	1.31088	1.15473	0.911622	0.839935	0.856766	0.873597
			0.851028	0.902679	0.954331	0.996603	0.84704	0.697476	0.944273	1.53788	1.10294	0.658779	0.794391	0.930003	1.06562	1.05207	0.96871	0.977576	1.01265	1.04773	1.08281
				0.885442	0.858086	0.830731	0.813803	0.861206	0.908609	0.956012	1.00341	1.03397	1.02427	1.01458	1.00488	0.995189	0.985494	1.01185	1.04105	1.07025	1.09945	1.12864	1.15784
	0.349541	0.721366	1.18356	1.29627	0.935731	0.872304	1.03508	0.741069	0.994037	1.05799	0.759251	1.10673	1.23661	1.06966	1.08171	1.1261	1.01743	0.827453	1.01745	1.43671	1.33344	1.19851	1.19851	0.743789	1.02024	1.07434
	0.77507	0.731564	0.849599	1.20537	0.853244	0.900741	0.857977	0.953215	1.2202	0.671594	0.726993	0.788311	1.19969	1.61106	1.50886	1.25648	1.04265	1.28123	1.46624	1.23504	1.00385	1.08192	1.31128	1.21629	0.981075	0.587119	0.405005
		0.816465	0.870791	0.949289	1.078	1.17528	1.22429	1.22429	0.598488	0.928003	0.995293	0.842309	0.761273	0.873238	1.42284	1.65938	1.40773	1.15609	1.16898	1.20587	1.21903	1.15123	1.08343	1.07067	1.06522	1.05977	1.07106	1.10468	1.1383	0.82044	0.309907
	0.900348	0.665185	0.70602	0.876623	1.04723	1.08623	1.07175	1.01301	0.954257	1.13669	1.11149	0.834355	0.834355	0.841815	0.911468	0.98112	1.01846	1.01672	1.01497	1.04628	1.08533	1.12438	0.913743	1.07186	1.36042	0.984222	0.763681
		1.02874	1.07058	1.09464	1.04475	0.969072	0.769611	1.16799	1.78707	1.40811	0.844964	0.71346	0.82886	1.03797	1.15808	1.12504	1.07158	0.908691	0.916736	1.10052	1.2843	1.06355	0.871779	1.11677	1.36176	1.60675	1.16692	0.651468	0.370076
			0.788021	0.882179	0.976338	1.0705	1.16465	1.14492	1.11559	1.08625	1.04569	0.961791	0.877895	0.794	0.710104	0.794182	0.89523	0.996277	1.08888	1.11383	1.13878	1.16373	1.18868	1.0505	0.903872
			0.67561	0.744759	0.813907	0.883056	0.91669	0.923438	0.930185	0.936933	0.925915	0.884903	0.843892	0.803123	0.762387	0.968047	1.30441	1.43284	1.28431	1.13578	1.03655	1.03197	1.02739
		0.863724	0.914143	0.964562	1.01498	1.05491	1.04149	1.02808	1.01467	1.00126	0.978053	0.947328	0.918899	0.988091	1.05728	1.12647	1.19566	1.2045	1.14471	1.08492	1.02512	0.965329	0.925841	0.926421	0.927001	0.927581	0.928161	0.928741
		0.610559	0.699005	0.787451	0.875896	0.939941	0.952534	0.965126	0.977719	0.996591	1.02472	1.05284	1.06459	1.06459	1.06459	1.05296	1.03767	1.02207	1.00057	0.97907	0.984846	1.01987	1.0549	1.07763	1.09386	1.11009	1.01576	0.873714	0.731672
				1.05533	1.0521	1.04888	1.04428	1.03076	1.01723	1.06697	1.13466	1.20235	1.27004	1.32774	1.33321	1.33868	1.34414	1.34961	1.28315	1.12966	0.976172	0.661809
	1.42282	1.271	1.12033	1.09194	1.06355	1.03768	1.03615	1.03462	1.02559	0.984812	0.964718	0.976546	0.988373	0.989873	0.98459	0.979306	0.974023	0.990577	1.00813	1.02569	1.04324	1.06079	1.07835
			1.07242	1.02911	0.985796	0.991578	1.0477	1.10383	1.14543	1.09938	1.05334	1.02018	1.04319	1.06621	1.08694	0.990225	0.893513	0.72016	0.48333	0.739838	1.09804
			0.899321	0.92002	0.940718	0.961417	0.984792	1.0088	1.03282	1.05547	1.03694	1.01841	1.06353	1.14744	1.23134	1.21202	1.12613	1.04639	1.01821	0.990032	0.83379
			1.31492	1.2451	1.17528	1.10546	1.05203	1.04823	1.04443	1.04064	1.03684	1.03304	1.02925	1.00767	0.983416	0.959164	0.934912
		1.2786	0.790132	0.758526	0.925135	1.09174	0.901114	0.534913	0.750119	0.965325	1.18053	1.19115	1.20168	1.21222	1.15623	1.07302	0.99214	1.00395	1.04643	1.10471	1.16299	1.15908	1.06936	0.979642	0.889923	0.800204
	0.844221	0.878825	0.913429	0.972063	1.08216	0.930487	0.752213	0.760355	0.787005	0.906247	1.12884	1.18401	1.13758	1.09115	1.10731	1.22514	1.34298	1.44566	1.27582	1.10597	0.963111	1.00162	1.04012	1.07863	1.11713	1.02267	0.904137
			0.865493	1.06252	1.02672	0.946069	0.899216	0.916673	0.93413	0.908278	0.865807	0.873928	0.965004	1.05608	1.14225	1.2125	1.28275	1.21082	1.10873	1.00739	0.972756	0.938123	0.923956	0.935286	0.946616	0.957947	0.969277	0.980607
	0.819965	0.768074	0.716182	0.754616	0.815195	0.875775	0.83142	0.779179	0.726939	0.83794	0.954	1.07006	1.15992	1.10924	1.05855	1.00786	0.95717	0.973122	1.03829	1.10346	1.16862	1.1532	1.10243	1.05165	1.02609	1.04408	1.06207	1.08006
		0.835295	0.885708	0.936122	1.13475	1.1767	0.909312	0.811173	0.950298	1.08942	1.14396	1.08364	1.02333	1.03899	1.06999	1.10066	1.11119	1.12171	1.13369	1.156	1.17831	1.18041	0.830875
	0.626983	0.700171	0.801839	0.928712	0.923134	0.904547	1.00181	1.17891	1.20775	0.98136	0.84072	0.941118	1.04152	1.12054	1.16999	1.21944	1.24968	1.17914	1.10861	1.03807	1.0066	0.994891	0.983183	0.971475	0.986292	1.02722	0.850893
				0.751753	0.902085	1.05242	1.09253	1.07332	1.05411	1.0349	1.01817	1.00567	0.993175	0.980679	0.968183	0.955687	0.950975	0.94839	0.945805	0.94322	0.940635	0.93805	0.935466	0.932881	0.930296	0.927711	0.925126	0.922542	0.919957
				0.644397	0.684152	0.723908	0.763663	0.803419	0.843175	0.912514	0.98227	1.05203	1.12178	1.15267	1.11922	1.08577	1.05231	1.03179	1.04065	1.04951	1.05838	1.06545	1.0538	1.04216	1.03051	1.01886	1.00683	0.99147	0.976104	0.960739	0.945373	0.930008	0.914642	0.899277
				0.882743	0.886897	0.89105	0.90312	0.917453	0.931785	0.946118	0.901875	0.829954	0.7782	0.815228	0.852256	0.898974	0.963539	1.0281	1.09267	1.12335	1.14398	1.1646	1.18523	1.19893	1.21215	1.22537	1.23859	1.16221	1.07875	0.995278
		0.681499	0.721463	0.768246	0.851271	0.934297	1.00422	0.960114	0.91601	0.900916	0.927941	0.954967	0.939992	0.878092	0.816219	0.860559	0.9049	0.964247	1.11229	1.12696	0.851108	1.11721	1.38332	1.17249	0.89935	0.885433	1.09179
	0.975444	0.957419	0.939395	0.821035	0.624016	1.00185	1.16371	0.870333	0.830864	0.923606	1.01635	0.977165	0.860234	0.788901	0.797192	0.809484	0.909435	1.00939	1.10934	1.13604	1.14258	1.14912	1.15567	1.16221	1.1546	1.14235	1.13009	1.10685	1.07318	1.03317	0.973945	0.914719
	0.774906	0.717743	0.629315	0.846335	0.907405	0.86925	0.783348	0.694663	0.633906	0.924431	1.24398	1.02975	0.960394	1.08961	1.16135	1.2103	1.01458	0.895388	0.971602	1.12849	1.29731	1.17314	1.00077	1.03598	0.95132	0.832682	0.946834	1.0821	1.22655	1.23422	1.17953	1.18213	1.19593	1.00494	0.802059
	0.808514	0.739806	0.562412	0.619391	0.686509	0.923555	1.07551	1.09557	1.13775	1.19062	0.879497	0.547449	0.64626	0.745071	0.927169	1.13963	1.14486	1.13384	1.11343	1.04975	0.931976
	0.942322	0.935051	0.89687	0.921661	0.992873	0.997676	0.979318	0.982078	1.03688	1.0893	1.09582	0.989131	1.05276	1.06982	0.952621	0.908849	0.983645	1.11525	1.28983	1.38641	0.930327	0.948829	0.947891	0.84983	0.736242
			0.802355	0.715618	0.785286	1.11148	1.43768	1.21396	0.9528	0.697512	0.739566	0.78162	0.823674	0.865728	0.904512	0.940943	0.973257	0.980047	0.986837
		0.743242	0.920858	1.05047	0.969712	0.888949	0.951687	1.03201	1.11233	0.986988	0.859149	0.949865	1.09156	1.23326	1.23495	0.98548	0.8165	0.869761	0.923021	1.03636
		0.743243	0.857179	0.894363	0.791198	0.732577	0.876114	0.972651	0.748787	0.764338	0.872546	0.772552	0.742937	0.818599	1.15793	1.44834	1.20346	1.00832	1.07206	1.1358	1.08736	1.01221	0.991012	0.98609	0.981168	1.14569
			1.19664	1.29815	1.09594	0.893719	0.82659	0.829393	0.908563	0.950876	0.976485	1.07739	1.19182	1.21051	1.13493	1.14426	1.25684	1.36942	1.15395	0.879937
		0.935729	0.974186	0.958701	0.894047	0.737032	0.877559	1.04143	1.2053	1.08561	0.961302	0.897199	0.855933	0.812225	0.767326	0.855592	0.972668	1.08617	1.18795	1.28973	1.3915	1.33247	1.23097	1.12946
			1.08618	0.557533	0.682792	0.80805	0.890784	0.954354	1.01792	1.00662	0.969847	0.93307	0.923029	0.974655	1.02628	1.07791	1.12923	1.16551	1.20179	1.23807	1.20993	1.099	0.988067	0.877137
			0.915142	1.04166	1.03447	0.712565	0.734814	0.819351	0.903888	0.941054	0.968748	0.996442	1.0401	1.09856	1.15703	1.21549	1.23478	1.19925	1.16372
				0.457257	0.433529	0.409802	0.386074	0.656923	1.22515	1.79337	2.30958	2.03711	1.76463	1.49216	1.21969	0.947215	0.674742	0.521861	0.571646	0.621432	0.671218	0.721003	0.770789
			1.14791	1.08903	1.03016	0.971277	0.919013	0.955305	0.991598	1.02789	1.03981	0.960319	0.880828	0.851137	0.99819	1.14524
	0.741455	0.952535	1.04331	0.801844	0.888376	0.826024	0.938902	1.13277	1.37263	1.37702	0.98902	0.987092	1.0512	1.10138	0.998443	0.895516	1.08028	1.37625	1.00349	0.845818	0.966074	1.17026	1.07365	0.615416
		1.27343	1.12853	1.1174	1.12844	1.06609	1.00375	0.941403	0.879057	0.847346	0.966625	1.0859	1.20518	1.25125	1.14686	1.04248	0.938103	0.833722	0.828509	0.890439	0.952369	1.0143	1.07623
		0.896428	0.904927	0.994963	1.07929	0.924106	0.901262	1.04576	1.11379	0.971015	0.904432	0.899472	0.805264	0.83492	1.03555	1.19861	1.19382	1.18904	1.18426	1.21893	1.26167	1.23414	1.10061	0.967073	0.833542
			1.02191	1.05655	1.00197	0.930239	1.01133	1.07935	0.984849	0.950521	1.01563	1.01824	0.944311	1.03261	1.17441	1.16342	0.971806	1.01505	1.13212	1.12959	1.04718	0.935029	0.811429
		0.961298	1.03944	0.897868	0.818547	0.863824	0.936238	1.01454	1.01345	0.995026	0.860344	0.74457	0.848281	0.895935	0.863609	0.853619	1.01486	1.1761	1.21299	1.24216	1.30061	1.37519	1.44976	1.18681	0.91851
				1.28419	1.14612	1.04522	1.08815	1.13109	1.15744	1.12557	1.09369	1.06182	1.02995	0.998078	0.966206	0.935246	0.931652	0.928057	0.924463	0.920868	0.917274	0.913679	0.910085	0.90649	0.902896
		0.963879	1.03981	1.11529	1.18019	1.24508	1.26009	1.12003	1.00028	1.07131	1.14233	0.868471
					0.961246	0.981175	1.0011	1.02103	1.04096	1.05718	1.05664	1.05611	1.05557	1.05504	1.00221	0.9409
					0.757154	0.78047	0.803785	0.827101	0.850416	0.884586	0.932589	0.980591	1.02859	1.0766	1.1246
			0.799592	0.890718	0.981844	1.07085	1.11225	1.15366	1.19506	1.15224	0.912955
			1.04307	1.00839	0.973712	1.03103	1.135	1.23897	1.21124	1.04253	0.873815	0.813234	0.953676	1.09412	1.10871	0.985497	0.862279
			0.941284	0.863318	0.785351	0.779955	0.869162	0.958369	1.02863	1.05664	1.07423	0.998245	0.922264	0.912964	0.998916	1.05782	1.03012	1.00242	0.974715
				0.94288	0.9705	0.99812	1.02574	1.0434	1.02338	1.00337	0.983347	0.967538	0.972131	0.976724	0.981317
			0.629835	0.763096	0.896357	0.979132	0.984202	0.989271	0.994341	0.99941	1.00448	1.0217	1.05906	1.09641	1.13377	1.17113	1.15707	0.999134	0.841201	0.820119	0.888255	0.956391
					1.15908	1.18535	1.21162	1.23789	1.19894	1.14918	1.09943	1.04967	1.00821	0.970595	0.932979	0.896802	0.883266	0.86973	0.872879	0.918486	0.964092
		0.962924	1.0392	1.11547	1.15075	1.1262	1.10166	1.07444	1.0438	1.01316	0.983726	0.96853	0.953334	0.938138
		0.772806	0.892167	0.988184	0.931415	0.874645	0.846856	0.843282	0.839709	1.0524	1.26841	1.48442	1.36354	1.22217	1.08079	0.95187	0.968702	0.985534	1.0015	0.98209	0.962684	0.953806	1.00963	1.06545	1.12128	1.1771	1.21143	1.13756	1.06369	0.989823	0.919968	0.857894	0.79582
			1.06133	0.863069	0.783056	0.776029	0.798069	0.882117	0.947771	0.993414	0.949777	0.799285	0.773849	0.971041	1.15655	1.16632	1.17609	1.10333	0.998375	1.02721	1.09357	1.15993	1.20356	1.12429	1.04502	1.01509	1.15603	1.29696	1.3118	1.20499	1.09817	1.07412	1.16444	1.25476	1.05065	0.817409	0.715902	0.673795
		0.574605	0.553658	0.604991	0.793814	0.982637	1.12712	1.14334	1.13769	0.992273	0.846856	0.864875	0.909065	0.916644	0.827316	0.737989	0.766407	0.851504	0.936601	1.0217	0.975739	0.914782	0.853825	0.892328	0.95422	1.01611	1.07801	1.08028	1.06907	1.05787	1.12458	1.19901
		0.621935	0.701142	0.748498	0.783104	0.797402	0.775677	0.757478	0.759676	1.03865	1.16388	0.877707	0.516582	0.750775	1.06275	1.15587	1.05641	1.07064	1.17461	1.26568	1.21708	1.16849	1.06077	0.94044	0.88599	0.891546	1.01448	1.12767	1.18903	1.25039	1.28151	1.29866	1.28278	1.03334	0.783908
		0.905218	0.787713	0.83847	0.896182	0.958192	0.811944	1.01371	1.42163	0.970916	0.880186	0.97829	0.848111	0.814722	0.953597	1.03155	1.06959	0.969384	0.821606	0.922068	1.02253	1.11319	1.05844	1.01268	1.0023	0.991921	0.963421	0.915973	0.937889	0.977656	1.09108	1.20451	1.24858	1.27392	1.16482	0.873741
		1.32626	0.951953	0.773294	0.846385	0.938811	1.07949	1.12451	1.04619	0.935557	0.816486	0.806821	0.812912	1.03435	1.27276	1.06406	0.764931	1.05964	1.35435	1.1391	0.705868	0.844873	0.983878	1.05258	1.04526	1.03794	1.03143	1.02845	1.02548	1.0225	1.01744	0.996583	0.975727	0.95487	0.934014	0.913157	0.892301	0.871444
	0.405205	0.521646	0.638087	0.754528	0.833684	0.884846	0.936008	0.974249	0.945237	0.916225	0.887213	0.905752	1.00296	1.10017	1.15634	1.13037	1.10439	1.07615	1.04548	1.01481	0.984666	0.964656	0.944646	0.924637	0.960141	1.00624	1.05234	1.09844	1.14454	1.10188	1.03973	0.977572	0.915416	0.853259
						0.890158	0.949918	1.00968	1.06944	1.1292	1.07191	0.880283	0.70079	0.760732	0.820674	0.880616	0.940559	1.0005	1.01786	1.02335	1.02884	1.03433	1.04692	1.07715	1.10739	1.13762	1.16786	1.19809	1.22833	1.17583	1.11282	1.0498	0.986778	0.923759	0.86074
		0.697868	0.729211	0.775304	0.835202	0.88728	0.934608	0.960933	0.966798	1.0051	1.10026	1.19542	1.15388	1.03859	0.965462	0.936798	0.927484	0.941583	0.950398	0.949528	0.968839	1.04636	1.12388	1.04581	0.909937	0.791976	0.813593	0.876862	1.04578	1.21471	1.28595	1.18528	1.0846	0.9776
					0.856619	0.868376	0.880133	0.89189	0.902526	0.862801	0.823076	0.783351	0.743903	0.732155	0.720406	0.708658	0.780321	0.855896	0.931471	0.969751	1.00491	1.04006	1.07521	1.1129	1.16425	1.21559	1.26693	1.31828	1.2877	1.24487	1.20204	1.15921	1.11908	1.13534	1.1516
			0.978683	0.716108	0.627506	0.721616	0.815725	0.909835	1.00419	1.09881	1.19247	1.1237	1.05492	0.986148	0.917375	0.893112	0.928411	0.963709	0.999007	1.0343	1.0696	1.03779	0.990938	0.944083	0.897228	0.850373	0.803518	0.83265	0.864644	0.896637	0.928631	0.960624	0.992618	1.02461	1.0566	1.0886
		0.728279	0.797972	0.871865	0.949761	1.02766	0.9756	0.889115	0.888783	0.953484	1.01819	0.991701	0.954923	0.918146	0.993041	1.10706	1.22107	1.25858	1.16603	1.07349	0.937264	0.778053	0.865319	1.04079	1.21627	1.31756	1.12212	0.926681	0.883016	0.864644	0.846272
			0.860455	0.859733	0.890922	0.952532	1.01414	0.998354	0.908692	0.836799	0.88823	0.93966	0.949901	0.875197	0.804469	0.911709	1.01895	1.12619	1.11369	1.04758	0.981476	0.992039	1.01194	1.03185	1.06197	1.09295	1.12393	1.15955	1.19752	1.23549	1.27257	1.10435	0.936132
		0.750724	0.929021	0.997509	0.973976	0.933154	0.883098	0.848534	0.88575	0.922965	0.942165	0.934267	0.926368	0.993425	1.09508	1.1189	1.03693	0.954953	0.943274	0.962935	0.984397	1.00632	1.04945	1.09732	1.10989	1.10203	1.09191	1.07935	1.04517	0.976118
		0.715215	0.834221	0.953228	1.01729	0.987201	0.957112	0.9047	0.850253	0.811627	0.777853	0.852174	0.967819	1.13715	1.30649	1.2291	1.13044	1.03179	1.0748	1.23766	1.35338	1.27919	1.205	1.13081	1.05662	1.00982	0.97198	0.934138	0.896295	0.893576	0.893576	0.893576
			0.742562	0.870598	0.998634	1.11572	1.038	0.960278	0.882558	0.850621	0.901206	0.951791	1.00238	1.05296	1.10355	1.15413	1.1597	1.07035	0.980997	0.891644	0.849654	0.847375	0.845097	0.842818	0.840539	0.875975	0.939403	1.00283	1.06626	1.12969
			0.920282	0.894779	0.877665	0.877665	0.877665	0.914722	0.958083	1.00335	1.10018	1.197	1.23173	1.24446	1.11353	0.752826	0.874934	1.00973	1.17226	1.3348	1.33876	1.14262	0.946472	0.91826	0.899838	0.752834
			0.881988	0.891633	0.910471	0.972256	1.01014	0.902858	0.888809	0.982581	1.06522	1.13133	1.19337	1.12274	1.05211	1.13041	1.21673	1.13097	0.824116	0.893693	1.01607	1.10321	1.18238	1.06439	0.610738
			0.794657	0.859334	0.924011	0.985532	0.915258	0.844984	0.844373	0.922479	1.00059	1.07308	1.07922	1.08536	1.0915	1.1483	1.23622	1.32415	1.26805	1.17342	1.07879	0.984166	0.92923	0.888056	0.846882	0.805708	0.764534
		1.12939	1.00626	0.88312	0.956235	1.00126	0.838751	0.734244	0.837429	0.940613	0.944303	0.869989	0.795674	0.861082	0.969687	1.07829	1.04587	0.977767	0.943435	0.990862	1.03829	1.07362	1.09219	1.11077	1.14039	1.18696	1.23353	1.28009
		0.81411	0.811552	0.808994	0.807071	0.805347	0.860169	0.988328	1.11649	1.24465	1.09379	0.844094	0.664865	0.725206	0.785548	0.845889	0.90623	1.01905	1.14493	1.16653	1.06698	0.967433	1.02381	1.13512	1.24644	1.35775	1.27994	1.12975	0.979554	0.82936
		1.19563	0.933628	0.71478	0.790998	0.867215	0.846181	0.752879	0.667196	0.707217	0.747238	0.793697	0.904168	1.01464	1.12511	1.11127	1.07564	1.04001	1.04537	1.05488	1.06439	1.07568	1.08721	1.15503	1.23501	1.20124	0.991914	0.82636	1.02332	1.22028	1.29454	1.31073	1.27258	0.974641	0.676703
		1.10104	1.02212	0.943209	0.884984	0.86834	0.851695	0.846277	0.846277	0.8471	0.896258	0.945416	0.994574	1.00915	1.01873	1.02832	1.03825	1.04838	1.06117	1.07753	1.10388	1.19118	1.27849	1.29903	1.19219	1.08302	0.936445	0.88819	1.05909	1.22999	1.09198	0.74599	0.7678	0.78961	0.81142
				1.22546	1.18666	1.14785	1.10904	1.07394	1.12866	1.18337	1.23808	1.2928	1.32759	1.18632	1.04505	0.903778	0.762508	0.764293	0.775244	0.786196	0.797147	0.826989	0.874968	0.922946	0.970925	1.0189
				1.07366	0.995853	0.918044	0.88268	0.964462	1.04624	1.12803	1.20981	1.26135	1.22796	1.19456	1.16117	1.12778	1.09439	1.06099	1.02876	0.999752	0.970746	0.94174	0.912734	0.883728	0.854722
				1.06994	1.00842	0.946894	0.943706	0.949979	0.956251	0.962524	0.979803	1.0008	1.02179	1.04278	1.0621	1.07583	1.08957	1.1033	1.0925	1.07051	1.04851	1.05793	1.11948	1.18104	1.24259	1.23534	1.02523	0.81512
		0.81001	0.885572	1.00848	1.13179	1.25511	1.20146	1.07678	0.952111	0.88993	0.862815	0.866245	0.902197	0.929739	0.890174	0.850609	0.817983	0.785683	0.811074	0.937433	1.06379	1.09649	1.03599	0.975483	0.914981	0.964212	1.05971	1.15521	1.25071	1.31559	1.267	1.21841	1.16982	1.12122	1.07263	1.04623	1.02504	1.00384
	0.701145	0.867395	1.03365	0.86471	0.528295	0.582493	0.749391	0.916289	0.969983	0.821716	1.09147	1.79553	1.35515	0.890649	0.938102	1.03394	1.02753	1.02111	1.01469	0.962344	0.896465	0.830586	0.764707	0.740532	0.758531	0.77653	0.794529
		0.676233	0.55183	0.646211	0.740593	0.798896	0.778735	0.758573	0.738412	1.36876	2.11118	2.18198	1.70995	1.23792	0.765884	0.833066	0.909128	0.960186	0.938709	0.917231	0.900824	0.88675	0.880994	0.906215	0.876351	0.786985	0.785265	0.910964	1.03666	1.12209	1.03934	0.956588	0.895378	0.849277	0.803175	0.791262	0.799619	0.807975
		0.822868	0.868176	0.900852	0.889696	0.87854	0.929278	1.01695	1.00166	0.895325	0.891617	0.913599	0.958163	1.00296	1.04775	0.995728	0.92778	0.878127	0.882399	0.886671	0.902638	0.925945	0.949251	0.930441	0.8997	0.868958	0.838216	0.807475	0.995403	1.18676	1.24644	1.1175	0.988561	1.05113	1.23108	1.41104
			1.35764	1.56654	1.58725	1.35793	1.12861	0.899291	0.918391	1.02196	0.976827	0.823631	0.932249	0.928773	0.925298	0.927533	0.950415	0.973298	0.99618	1.05638	1.14794	1.23951	1.33108	1.27969	1.10276	0.925825	0.975487	1.05383	1.13217
			1.00491	1.11675	1.19219	1.12581	1.05943	0.976832	0.884822	0.953351	1.15881	1.20472	1.03439	0.916468	1.01457	1.11268	1.16599	1.08312	0.901392
	0.552866	0.880096	1.20733	1.18157	1.12873	1.08307	1.10019	1.09729	0.989875	0.882458	0.841795	0.933858	1.02592	0.941916	0.80178	0.99031	1.11134	1.02389	0.936438	0.969595	1.0266	1.08321	1.02249	0.961772	0.976015	1.04925	1.12248	1.10768	1.01711
				0.978242	0.894788	0.811335	0.850595	0.879728	0.85662	0.844706	0.857264	0.923144	0.989025	0.99924	0.964258	0.92957	0.900285	0.870999	0.863204	0.863204	0.840192	0.784867	0.729541	0.936805	1.70346	1.96859	1.28509	0.940244	0.850186	0.885401	1.08912
		1.17048	1.26688	1.20963	0.876217	0.77428	0.868281	0.943936	0.953098	0.877567	0.792273	0.743566	0.96265	1.12288	1.14216	1.16144	1.11902	0.956699	0.938973	0.959323	0.979673	0.984611	0.97204	0.963864	1.03573	1.10759	1.17438	1.19677	1.21143	1.10396	1.05307	1.11783	1.07433	0.859045	0.914656	0.98159
			0.810934	0.876704	0.872032	0.814607	0.757182	0.790451	0.835131	0.912041	0.993096	1.02294	0.977386	0.938917	0.93602	0.933124	0.930227	0.919635	0.907605	0.970297	1.06675	1.16321	1.0125	0.831899	0.93825	1.06393	1.19483	1.35629	1.38888	1.24187	1.09486	1.0067	0.928237
				1.18993	0.964461	0.861235	0.794782	1.02575	1.16019	1.05709	0.953992	0.882135	0.940789	0.999443	1.0581	1.10742	1.09277	1.07812	1.06346	1.04881
		0.792233	0.982853	1.17347	1.20737	1.12509	1.0428	1.00605	1.01053	1.01501	0.954341	0.808506	0.846807	0.919559	1.04504	1.17179	1.17534	1.03768	1.0184	1.11619	1.1974	0.992897
			1.03922	1.02623	1.03009	1.06642	1.10275	1.08448	1.02608	0.981687	1.01078	1.03988	1.02131	0.9648	0.924026	0.925247	0.926467	0.927688
		0.737124	0.941415	1.14571	1.14087	0.803271	0.792373	1.18808	1.10887	1.02966	0.951104	0.959463	0.967822	0.976182	0.965189	0.949871	0.946182	0.946182	1.00826	1.09682	1.15878	1.07194	0.986496	1.08802	1.18954	1.24433	1.1629	1.08147	1.081	1.08779	1.02694	0.909521	0.792103
		0.855717	1.03197	1.20823	1.09591	0.955237	0.920369	0.919518	0.918666	0.95498	0.995769	1.03656	1.07735	1.06478	1.02161	0.978442	1.00229	1.06484	1.1274	1.10611	1.08458	1.03463	0.954702
		0.805003	0.944444	1.08388	1.08477	1.04002	0.995275	0.940965	0.874551	0.848134	0.907167	0.9662	1.04138	1.12013	1.19889
		0.706352	0.733349	0.747864	0.757708	0.882453	1.14497	1.10887	0.864197	0.92809	1.07953	1.21881	1.09391	0.969013	0.844112	0.979481	1.13368	1.2601	1.08593	0.911762	0.813093	0.76811
	0.56424	0.986601	1.26829	1.28203	1.29577	1.11909	0.91835	0.888739	1.00421	0.988021	0.859229	0.850215	1.07368	1.29714
	0.856643	1.02834	1.0724	1.00701	0.984285	1.04123	1.09816	1.07055	1.02612	0.953143	0.8568	0.887894	0.980142	1.05445	1.08787	1.12129	1.0405	0.919483
		0.821121	0.989982	1.14142	1.29287	1.10325	0.905283	0.811507	0.88444	0.95697	0.995422	1.03387	1.03415	0.974333	0.918934	0.901502	0.88407	0.866037	0.847948	0.933151	1.04115	1.14914	1.21143	1.27164	1.33186	1.24358	1.05284	0.975226	1.15237	1.28528	1.17452	1.06377	0.953077	0.913652	0.874227
		0.896609	0.917923	0.98277	1.04762	1.11246	1.17108	1.22757	1.19475	1.12148	1.04821	0.974941	0.901671	0.83336	0.794954	0.756547	0.859807	1.02922	1.19864	1.19996	1.03296	0.865953
				0.782873	0.754243	0.939556	1.09067	0.857804	0.727793	0.651807	0.835973	1.02014	1.2043	1.05731	0.855105	0.949784	1.13613	1.18842	1.18486	1.08025	0.923659	0.951887	1.18207	1.3909	1.27516	1.15942	1.04369	0.964554	0.9088	0.853046
		0.792293	0.766486	0.933595	1.14042	1.14432	0.978845	0.953971	0.965068	0.97194	0.935959	0.986499	1.08989	1.06682	1.04374	1.02066	0.997586	0.97475	0.951978	0.936873	0.952839	0.968805	0.98477	1.00074	1.00805	1.00783	1.00761	1.00739	1.05562	1.11547	1.17532	1.17191	1.09235	1.01278	0.972386	0.948186
		0.939285	1.22658	1.47344	1.19854	0.923637	0.840331	0.948286	1.05624	1.12432	1.18682	1.24933	1.12539	0.948591
		0.858713	1.04421	1.22971	1.10583	0.888903	1.02367	1.15844	1.15682	1.13796	1.20637	1.30046	1.1384
		0.622644	0.796052	0.969459	0.934539	0.802288	0.980264	1.15366	0.911353	0.767065	0.827113	0.913668	1.25303	1.52487	1.38981	1.25475	1.11969	0.984629	0.919997	0.925207	0.930417	0.935627
		0.619136	0.774338	0.929541	1.07035	0.864901	0.85834	0.94891	1.06502	1.16379	1.01003	0.993291	1.1271	1.1725	1.09495	1.01741
		0.757092	0.819969	0.882847	1.023	1.44373	1.1551	0.895857	0.895857	0.89531	0.894541	0.926974	1.02655	1.12613	1.19966	1.00756	0.815455	0.828045	0.85253	0.877014	0.891827	0.904426	0.917025
		1.01758	0.966549	0.915515	0.868914	0.891319	0.913723	0.936127	0.97591	1.02053	1.06515	1.10976	1.06613	1.01281	0.959487	0.917595	0.882476	0.900079	0.951356	1.00263	1.05391	1.09379	1.13276	1.15751	1.13325	1.109	1.08474	1.06048	1.02387	0.96626	0.908651
	0.718537	0.962194	0.986333	0.725485	0.874746	1.02401	1.14269	0.943391	0.771325	0.900255	0.932942	0.790741	1.40053	1.62726	1.29755	0.967832	0.778126
	0.823891	0.931985	1.04008	0.993561	0.696521	0.768871	0.931469	1.05086	0.951224	0.873868	0.859334	0.969739	0.94067	0.827135	0.916408	1.10546	1.29451	1.48203	1.28334	1.08464	0.963847
		0.693581	0.963833	1.23408	1.50434	1.77459	1.5094	0.979396	0.665596	0.697348	0.785668	0.927022	0.957401	0.945661	0.815179	0.76178	0.90761	1.09609	1.31456	1.53303	1.11179	0.803956
			0.869174	0.915879	0.962585	0.971236	0.966818	0.919489	0.872161	0.853427	0.948383	1.04334	1.09738	1.02005	0.942712	0.936065	0.949472	0.979155	1.06341	1.14767	1.23193	1.1714	1.1025	1.04019	1.0102	0.98022	0.995939	1.04242	1.08891	1.02416	0.903124
			1.16199	1.13242	1.10285	1.05515	0.806288	0.75865	0.855616	0.952582	1.05809	1.16552	1.27295	1.38038	1.05505	0.780704	0.935529	1.09036
		0.870776	0.862677	0.857481	0.882488	0.974267	0.923818	0.836376	0.993859	1.113	1.15891	1.20481	1.19635	0.918793
			0.814105	0.994061	1.17402	1.09084	0.970375	0.849906	0.830664	0.852748	0.844481	0.802202	0.805363	0.863187	0.939624	1.22729	1.4064	1.12348	0.843622	0.954171	1.06472	1.17527	1.02742	0.865954	0.880921	0.941747	0.997487	1.03661	1.07573	1.17843	1.38209	1.36613	1.08437	0.863527	0.863527	0.863527
		0.616646	0.772423	0.9282	0.947216	0.9571	1.00954	1.10241	1.19529	1.21061	1.08	0.949385	0.912058	0.878079	0.8441
		0.781954	0.998072	1.19053	1.21047	1.23041	0.436652	0.802456	0.949539	0.890903	0.832266	0.911417	1.19818	1.48494	1.7717	1.45659	1.03733	0.827344	0.856715	0.886087	0.96377	1.04961	1.13545
	0.68756	0.940617	0.622492	1.27043	1.31051	1.11941	0.928302	0.936998	0.995284	1.02729	1.0593	1.10758	1.17554	1.14081	0.971792	0.824082	0.725476	0.626869	0.675025	0.90497	1.13491	1.3258	1.15173	0.977658	0.911816	0.87995	0.941598	1.06624	1.19089
		0.680695	0.912587	1.446	0.918442	0.808193	0.978258	0.980393	0.911214	0.842036	0.802833	0.780601	0.758369	0.739838	0.739298	0.752462	0.89925	1.04604	1.19283	1.20747	1.11616	1.01259	0.898623	1.00829	1.14798	1.28766	1.42734
	0.908834	1.03626	1.09599	1.11445	1.05622	0.99799	1.02702	1.13022	0.849807	0.871702	1.19035	1.19602	1.1066	1.01719	0.927774
		0.81014	0.937155	0.978804	1.09635	1.01531	0.748372	0.767685	0.833112	1.03403	1.15295	1.08733	1.02171	0.949536	0.824943	0.73365	0.742817	0.945146	1.14747	1.3498	1.36136	1.11429	0.951377	0.824664	0.792032	1.01395	1.23587	1.45778
	1.03498	1.33091	0.835327	1.05403	1.00513	0.875592	0.85431	0.851689	0.84942	0.919662	0.989904	1.06755	1.28151	1.29427	1.10478	0.915294
			0.873168	0.746092	0.736771	0.798247	0.851534	0.901462	0.95139	1.00132	1.05124	1.01006	0.930847	0.851636	0.90162	0.947394	0.973149	1.01139	1.07211	1.13283	1.08709	1.0401	1.06486	1.08962	1.11438	1.11814	1.09833	1.07852	1.05872
	1.38722	1.34664	0.976281	0.848554	0.978325	1.1081	0.988798	0.840493	0.910087	0.98719	0.958488	0.864925	0.7891	0.788583	0.830223	0.943388	0.993699	1.03716	1.08062	1.09151	1.07106	1.05046	1.0281	1.00573	0.993383	1.17129	1.34919
	0.778103	0.800042	0.830777	0.838599	0.846421	0.880642	0.923528	0.966414	0.974583	0.902575	0.830567	0.826191	0.879366	0.882671	0.822834	0.893452	1.0521	1.21074	1.30895	1.37961	1.45027	1.48161	1.36443	1.24725	1.13008	1.00415	0.869442	0.734732
	0.884047	0.961021	0.931365	0.89671	0.884288	1.16283	1.18044	0.995331	0.846617	0.949292	1.05197	0.932907	0.763617
		0.904386	0.82658	0.936942	0.993094	1.03823	1.05102	0.887973	0.898667	0.966954	1.0209	1.02212	1.02228	1.02147	1.02065	1.01313	1.00547	1.00292	1.00565	1.00837
		0.974355	1.026	0.958157	0.889553	0.943342	1.05166	1.04852	1.01644	0.979911	0.921703	0.885098	0.873308	1.0221	1.1709
		0.823787	0.873252	0.847146	0.891112	0.977616	1.06412	1.07849	0.939833	0.801171	0.795285	0.940156	0.970307	0.874499	0.792537	0.79167	0.790803	0.802457	1.05918	1.31591	1.57263	1.17659	0.818305	0.699	0.904152	1.13959	1.21703	1.06419	0.911352	1.00665	1.15949
	0.635	0.713967	0.881294	1.23489	1.12459	0.962164	0.897458	0.855309	0.805893	0.661133	0.960628	1.34357	0.940007	0.778114	0.870959	0.978737	1.09938	1.18793	1.27647	1.33174	1.23867	1.14561	1.05254	1.05533	1.09331	1.11135	1.05717	1.00299
		0.921122	1.04645	0.893181	0.829547	0.904188	0.978828	1.05347	1.11346	1.00487	0.896279
		1.02826	0.9762	0.996899	0.979923	0.922353	0.918115	1.02569	1.06753	1.06143	1.08193	1.10673	1.12467	1.1426	1.15655	1.15662	1.01165	0.584563
	0.86121	1.02716	1.29626	1.50948	1.35215	1.19481	1.03354	0.86331	0.826718	0.843519	0.816509	0.745087	0.761633	1.04633	1.33103
		0.933809	1.02122	1.0654	1.07285	0.892581	0.818755	1.21304	1.1049	0.996761	0.88862	0.920538	0.962616	1.00469	1.0382	1.04251	1.04682	1.05112	1.05543	1.07092	1.0974	1.12388	1.12329	1.09016	1.05703	1.02391	0.990779	0.957652	0.924525
		0.887647	1.0109	1.00699	0.975424	0.943858	1.10378	1.30384	1.20634	0.932054	0.901555	1.01077	1.11998	0.908783
		0.865057	0.873772	0.882487	0.891203	0.89684	0.899173	0.901505	0.913534	0.927625	0.939737	0.915726	0.891715	0.875576	0.868586	0.861596	0.785512	0.703849	0.786729	0.965577	1.52689	1.82296	1.30553	1.02192	1.1306	1.06467	1.01364	1.01261	1.01158	0.973531	0.825118	0.733795	0.904364
		0.847096	0.718379	0.781112	1.01863	1.01911	0.764371	1.01431	1.40009	1.04986	0.727983	0.734921	0.74186	0.742155	0.74188	0.720029	0.691525	0.720613	1.02154	1.32247	1.58906	1.38495	1.08387	0.754006	0.831141	1.01969	1.13491	1.21848
	0.719394	1.26917	1.14667	0.807799	1.21654	1.16736	0.99116	0.91881	0.869931	0.842203	0.877677	0.937451	1.0327	1.11355	1.08293	1.05232	1.05251	1.05406	1.03518	1.011	0.986828	1.00118	1.02681	1.05244	1.1028	1.17846	1.25413	1.17006	1.06945	0.968846	0.868241
	1.01377	0.703516	0.691506	0.766001	0.825225	0.884449	0.943673	0.983811	1.01748	1.05115	1.07948	0.966325	0.85317	0.794708	0.832603	0.870499	0.908394	0.946289	0.984185	1.03243	1.08565	1.13314	1.11939	1.10564	1.09189	1.06954	1.03293	0.996318
	0.683153	0.847984	0.87678	0.705564	0.782385	0.859205	1.06962	1.34636	0.72813	0.640299	1.02147	1.47365	1.29867	1.12368	0.9487
	0.70831	0.879211	0.952054	0.966306	1.21387	1.24804	1.18901	1.12999	1.07097	1.06047	1.06367	1.06688	1.04179	0.986451	0.931113	0.875776	0.820439	1.06006	1.09746	0.885417
	0.86147	1.00214	1.13264	1.25304	1.2137	0.990931	0.895235	0.953882	1.00827	1.03167	1.05507	1.07846	1.07047	1.05314
		0.803874	0.735666	0.779573	0.861253	1.00545	1.14964	1.08119	0.991549	0.901905	0.854505	0.89107	0.927635	0.940669	0.898954	0.857239	0.876165	0.931922	0.98768	1.04344	1.0992	1.0684	1.03245	0.996494	0.933325	0.863151	0.833023	0.943487	1.05395	1.16442	1.23824	1.20359	1.16894	1.13429	1.09963	1.06498
		0.685097	0.654729	0.706038	0.777011	0.747653	0.775694	0.873942	0.972191	1.07044	0.926468	0.799935	0.894024	0.988112	1.0822	1.04097	0.82721	0.836268	0.92173	1.00719	1.08906	1.15724	1.22542	1.24004	1.18509	1.13015	1.0752	1.02026	0.965313	0.910368	0.855423	0.860184	0.977974	1.09576	1.21355	1.33135
	0.741488	1.19631	1.23255	1.12947	1.0487	0.981825	0.914955	0.879387	0.845801	0.858265	0.915861	0.981012	1.0498	1.06874	1.04854	1.02834	0.980069	0.910245	0.840421	0.81608	0.852007	0.887934	0.923861	1.00831	1.10635	1.18587	1.24853	1.31119	1.24614	1.17436	1.10257	1.03078
		0.971452	1.04597	1.1205	1.09538	1.04317	0.990956	0.961545	1.00701	1.05248	1.0693	1.08145	1.06522	1.00978	0.954333
		0.776422	0.882369	0.915952	0.983448	1.05942	1.13539	1.13416	0.933312	0.732459	0.75776	0.89987	1.04198
		0.665967	0.84057	0.961835	0.934754	0.907673	0.883376	0.867713	0.852049	0.869167	0.940639	1.01211	1.08358	1.04997	0.942211	0.834454	0.86947	0.937181	1.08149	1.20603	1.1236	1.04117	1.045	1.05896	1.07293	1.08689	1.10085	1.10324	1.10422	1.06989	0.978685
	0.710438	0.710438	0.668978	0.75833	0.8738	0.952396	0.966538	0.980679	0.987661	0.992842	0.998023	1.0032	1.01593	1.03885	1.06176	1.08468	1.10759	1.09476	1.05481	1.01486	0.986352	0.958713	0.931075	0.940977	0.965567	0.990157	1.01475	1.03799	1.05661	1.07522	1.09384	1.07453	0.993841	0.91315	0.832459
		0.87701	0.882103	1.11363	1.28902	1.10978	0.930548	0.862538	0.855751	0.859634	0.908625	0.957617	1.00661	0.909879	0.660704	0.738498	0.816291	0.894085	0.946922	0.991295	1.03567	1.10765	1.19024	1.27283	1.16846	1.05641	0.944356	1.08448	1.34199
	1.12307	1.17814	1.19309	1.20473	1.20435	1.16673	1.07327	0.877078	1.02197	1.19486	1.13665	1.05921	0.98177	0.904329	0.854687	0.824501	0.794315	0.861362	1.00208
	0.779264	0.837354	1.18449	1.80751	1.60399	1.12811	0.898037	0.984184	1.07033	1.11016	1.08709	1.05208	1.00489	0.995893	1.002	1.00811	1.01322	1.00698	1.00074	0.994493	1.03023	1.10421	1.08222	0.953186	0.824148	0.740745	0.814228	0.887711	0.961194	1.03468
		1.26435	1.12297	1.0782	2.31225	2.57589	1.78105	0.986208	0.959022	0.950283	0.941543	0.932804	0.957878	1.00121	1.04454	1.08787
	0.580119	0.884441	1.02749	1.1232	1.19098	1.2581	1.1538	1.0495	0.945989	0.936076	0.926164	0.916252	0.90634	0.901583	0.898848	0.896113	0.893378
	0.847398	0.985778	0.952925	0.945363	1.0434	0.896236	0.931628	1.07171	1.2118	1.35188	1.20367	0.96814	0.993338	1.25237	1.20835	1.16433	1.06119
		0.810626	1.08882	0.968226	0.754005	0.668899	0.737774	0.806648	0.889085	1.00323	1.03752	0.885497	0.733476	0.853721
		0.718881	0.952986	0.94018	0.929474	0.992975	1.05648	1.05883	0.846532	0.791333	0.973636	1.15594	1.33647	1.17994	1.02342	0.866889
		0.949963	0.897435	0.844906	0.792378	0.835914	0.922042	1.00817	1.0943	1.09686	1.09057	1.08428	1.06105	0.968225	0.875401
			0.884543	0.911715	0.891113	0.82712	0.763126	0.791845	1.00492	1.21799	1.32009	1.1828	1.04568	0.984836	0.92399
	0.693887	0.940744	1.15531	0.997601	0.839895	0.9246	1.07069	1.08173	1.03475	0.987773	0.940792	0.919357	0.935707	0.952056	0.968406
		0.77936	0.833129	0.886899	0.940669	0.994439	1.0084	0.985661	0.96292	0.94159	1.04765	1.15372	1.25978	1.12644	0.945041	0.763641
		0.9977	1.07908	1.16046	1.05441	0.944931	0.879077	0.940501	1.00192	1.06335	1.12477	1.13155	1.03742
		0.705998	0.835793	0.832987	0.816646	0.872681	0.928716	0.954217	0.89789	0.841564	0.806441	0.971725	1.13701	1.14046	1.08049
		1.16098	1.64493	1.49687	1.3488	1.20074	1.08135	1.00789	0.934421	1.04704	1.39024	0.816508
			0.731807	1.24294	1.75406	1.44738	0.967806	0.924196	1.00422	1.04711	0.980128	0.913149	0.882875	1.00625	1.12963
			1.09468	1.01717	0.931332	0.836926	0.889968	1.03096	1.17195	1.14777	1.09413	1.04049
		0.866349	0.951626	0.974735	0.951057	0.927379	0.870507	0.790546	0.729144	0.732212	0.893992	1.14681	1.39963
		1.13121	1.31993	1.30802	1.21473	1.12143	1.02814
				1.25909	1.57932	1.08948	0.867005	0.94147	1.01593	1.07265	1.08751	1.10236	1.11722	1.07249	1.02623
		0.716648	0.723108	0.743461	0.776269	0.923988	1.28423	1.48036	1.06242	0.753424	0.851145	0.948866	0.922299	0.763537	0.762125	0.87368	0.985236
			0.608497	0.595146	0.581795	0.865436	1.23539	1.34177	1.23708	1.13239	0.986821	0.698543
		0.929215	0.811883	0.735947	0.88058	1.02521	1.13512	0.926268
			0.848838	0.887376	0.925914	0.982626	1.04115	1.08569	1.04605	1.00641	0.966764	0.927123
		0.781633	0.853534	0.925435	0.997336	1.00247	0.99703	0.991595	0.986159	0.991001	0.998118	1.00523	1.01235
			0.608266	0.611398	0.72146	0.935424	1.14939	1.36335	1.17766	0.828007	0.720654
				0.845804	0.913638	0.981472	1.02679	1.04758	1.06837	1.08915	1.10994	1.08497	0.995387	0.905807
		1.09625	1.11864	1.14103	1.16342	1.08456
		0.773855	0.927289	0.878522	0.829755	0.780988	0.84852	0.979081	1.10964	1.11865	1.01839	0.918131	0.876298	0.903758	0.931219	0.95868	0.989345	1.05318	1.11702	1.18086	1.13352	1.07768
			0.992159	0.9877	0.983242	0.978784	0.982812	0.994069	1.00533	1.02588	1.04761	1.06935	1.09109	1.11283	1.09529	1.07768	1.06007	1.02115	0.935934
	0.896757	0.811133	0.740296	0.74856	0.769035	0.947526	0.96709	0.914695	0.910396	1.03555	1.16071	1.28587	1.29177	1.21095	1.13013	1.04932	1.01059	1.02792	1.04525	1.06258	1.07991	0.890216
	0.753495	0.747487	0.741478	0.811075	1.01221	1.15198	1.07375	1.00364	0.949007	0.894379	0.911899	0.93767	0.963442	0.989213	0.991697	0.93238	1.20214	1.58775	1.14206	0.696363
		0.859037	0.762853	0.66667	0.68744	0.779106	0.870771	0.962436	0.971217	0.937294	0.90337	0.898637	1.03688	1.17512	1.31335	1.33465	1.2344	1.13416	1.03391	0.946984	0.871062	0.795141
		1.1136	1.24061	1.38489	1.55146	1.49335	1.2713	1.07108	1.03922	1.00735	0.975486	0.923498	0.822831	0.779969	1.01266
			1.46697	1.14756	0.912739	0.961749	1.01076	1.05977	1.04814	1.03286	1.01758	1.00013	0.974601	0.94907
		0.905826	0.960586	1.01535	1.06122	1.01121	0.961203	0.953883	0.982464	1.01104	1.03963
		1.2556	0.989053	0.949286	1.04534	1.10442	1.06478	1.02815	1.0183	1.00844	1.0097	1.03891	1.06811	1.09881	1.13491	1.17101	1.20711	1.05742	0.861022	0.664621
		0.853158	0.80878	0.823223	0.837665	0.919642	1.03339	1.1019	1.13628	1.08162	0.826947	0.701368	0.801785	0.902202	1.00262
		0.913697	0.907239	0.900782	0.951087	1.12671	1.22482	1.11705	1.00929	0.94381	0.898964	0.876064	0.853164
		0.991419	1.00928	0.738995	1.0951	1.21577	0.972538	0.888074	0.933446	0.936733	0.886263	0.835792	0.95162	1.13055	1.30947
		0.914249	0.976597	1.02402	1.06458	1.10514	1.11836	1.11836	1.11836	0.959394	0.719569	0.816715
		0.888134	1.03118	1.01746	1.02995	1.13122	1.23248	1.33374	1.17189	0.9408	0.772921	0.824211	0.875502
		0.813788	0.942701	1.07161	1.20053	1.07181	0.863051	0.968374	1.08901
			1.09399	1.04134	0.968284	0.886805	0.816943	0.96323	1.10952
	0.614149	0.934552	1.15576	1.11625	1.07673	1.03722	1.00926	1.0034	0.997527	0.991659
		0.704696	0.734624	0.761014	0.631293	0.652268	0.945059	1.23785	1.12437	0.767953	0.762939	0.939132
		1.00705	1.18038	1.3537	1.28718	1.04955	0.946598	0.876887	0.964918	1.10185
		0.918404	0.900245	0.864787	0.822969	0.836258	0.868921	0.901584	0.934247	0.935874	0.934423	0.932971	0.93152	0.954738	1.02456	1.09439	1.16421	1.17605	1.10224	1.02842	0.9546
		0.719967	0.930671	1.14138	1.17918	1.12139	1.06359	1.02691	1.04198	1.05705	1.07212	1.03094	0.972125	0.913309
		1.0634	1.14671	1.23183	1.32293	1.29452	1.14874	1.00297
	0.629099	0.753232	0.898975	1.06538	1.23178	1.10332	0.952431	0.968464	0.990856	1.01325	0.724242	0.750048	1.04179	1.33353
		1.24069	1.25308	1.25344	1.08988	0.926313	0.916285	0.993764	1.07124	1.09548	1.07263	1.04978	1.02692
		0.971853	0.945283	0.918713	0.907902	0.951995	0.996089	1.04018	1.04134	1.02062	0.999897	0.979175	0.958453
		0.838912	0.77358	0.776563	0.912245	1.18883	1.46541	1.27633	1.05087	0.833657	0.779551	0.725446
		1.23237	0.719914	0.660769	0.758386	0.831192	0.897597	0.964001
		1.21222	0.987092	0.928101	0.907625	0.903953	0.927389	1.02898	1.0667	1.05078	1.03487
	0.843973	1.00644	1.16255	1.20118	1.2398	1.11682	0.98299	0.955663	1.00756	1.05945	1.11135	1.07071	0.998521
				1.28365	1.49674	1.70982	1.2447	0.75327	0.813023	0.872776	0.78009	0.668613
		0.89163	1.04021	1.13737	1.1317	1.12602	1.0419	0.949952	0.937511	0.935311
		0.953887	1.05345	1.05635	1.02179	1.07818	1.15948	1.11536	0.942605	0.805537	0.816745	0.827954	0.891761	0.967263	1.04277	1.11827
		1.2974	1.35526	1.28708	1.17826	1.11072	1.04318	1.00734	1.06001	1.11267	1.16533	1.03366	0.895497
		0.980595	1.08527	1.30698	1.95277	1.56594	0.938518	0.903393	1.08842
		1.25809	0.986568	1.10937	1.37502	1.3345	1.23501	1.13553	1.04966	0.998412	0.947166
		1.47113	1.16779	1.43348	1.69916	1.69987	1.46482	1.22976	1.07885	0.957624	0.836394
		0.916639	1.06091	1.11883	1.04508	1.00194	1.02219	1.03921	1.03979	1.04037	1.02766	0.98036	0.933058
		0.949393	1.05281	1.15623	1.25327	1.20382	1.15438	1.08853	0.979702
	0.77301	0.909536	1.04606	1.123	0.992589	0.994681	1.08024	1.06092	1.00258	0.954519	0.906461
		0.785068	0.858879	0.93269	1.0065	1.04458	1.03795	1.03132	1.01635	0.995282	0.974212
		0.802974	0.950435	1.01268	0.992953	0.945329	0.954002	1.03188	1.10976	1.10511	1.04441	0.988791	0.971033	0.953276
		0.905674	1.02402	1.12191	1.21979	1.31768	1.23857	1.06848	1.00824	1.02728	1.04633	0.875028	0.602473
	0.986222	1.23444	1.14116	1.10891	1.08374	1.23854	1.20143	1.06791	1.01464	1.00944	0.969077	0.896916	0.826902
		1.17476	0.939937	0.933113	0.958451	1.16176	1.30419	1.20479	1.10539	1.00599	0.920671	0.853335	0.785999
		1.09727	1.20979	1.30762	1.25555	1.23401	1.23622	1.17162	0.919654
		0.977481	1.16799	1.22287	0.970103	0.756111	0.851663	0.947215	1.03141	0.930112	0.828815	0.768812	0.953229	1.13765	1.21059	1.26564	1.2891	1.23964	1.19019	1.11728	1.04363	0.96998	0.929481	0.950574	0.963086	0.965608	0.96813	0.999802	1.05019	1.10058	1.09693	0.938667	0.780408	0.750266	0.846262	0.942257	1.03825
		1.08407	0.90286	0.93076	0.95866	0.98656	0.997603	1.00838
			1.45698	1.44441	1.32961	1.18942	1.06508	1.10847	1.15186	0.940047
		0.738371	0.819542	0.978938	1.21005	1.38272	1.07054	0.787772	0.789158	0.799583	0.925112
	0.900291	0.847133	0.991335	1.23212	1.26144	1.0726	1.01751	0.991618	0.978813	0.9813
		1.14424	1.16568	1.13123	1.09679	1.03873	0.991004	1.00152
	0.785886	0.935912	1.08594	1.23597	1.22916	1.13088	1.04621	0.968079	0.948298
		1.00107	0.887616	0.893547	0.980418	1.06729	1.0598	1.04673	1.00533	0.916797	0.875757	0.964362	1.01294	1.03729
	1.15158	1.1494	1.08238	1.02508	1.00845	1.00529	1.00212
		1.26425	1.22004	1.24078	1.26152	1.23511	1.19709	1.15907	1.03188	0.889746
		0.939416	1.1315	1.32358	1.25686	1.10601	0.990574	0.999353	1.00813
			1.13342	1.03595	0.973211	0.982658	0.992105
			1.12766	0.98347	0.995383	1.04893	1.03645	0.959686
		1.03233	1.10677	1.1812	1.19021	1.16905	1.05045	0.931856	0.895272	0.915179	0.935087
		0.76791	0.900593	1.03328	1.0908	0.921903	0.96332	1.23272	1.17254	0.867924
		0.838594	0.883214	0.927833	1.0003	1.11532	1.23035	1.13622	0.959393	0.874264
		1.22793	1.47657	0.918174	0.877422	1.19706	1.12328	0.99041	0.885904	0.878121	0.859999	0.815098	0.770197	0.869116	0.969885	1.07065	1.17142
	1.26096	1.36463	1.34114	1.13461	1.40077	1.5414	1.27887	1.01634
		1.0915	1.0783	1.08653	1.10464	1.12275	1.0722	0.963629
			0.946516	0.983712	1.02091	1.03428	1.01595
	0.634589	0.860671	1.08675	1.23211	1.01887	0.870797	0.920344	0.961537	0.889606	0.865238	1.0389	1.21256	1.3284	0.984745	0.810593	0.918482	1.02637	1.13426	1.19927	1.15082	1.10238	1.05394	0.978125	0.893218	0.808615	0.747149	0.685683	0.624217	0.658001	0.749081	0.840161	0.93124	1.01977	1.00482	0.989876	0.974929	0.959981	0.945033	1.05147	1.20502	1.35856
		0.791669	0.797286	0.839533	0.957365	1.0752	1.11938	1.01409	0.908815
			1.19728	0.876345	0.668061	1.45612	1.72364	1.30169	0.879739	0.722167	0.659832	0.663929
		1.09875	1.09626	1.10715	1.34663	1.58611	1.16994	0.830031	0.876435	0.794027	0.711619
	1.56683	0.982373	0.937452	1.06901	1.20057	1.20364	1.15919	1.11446	0.977399	0.840337	0.915444	0.99923
		0.943591	1.04913	1.00379	0.813908	1.007	1.14168	1.1194	1.09712	1.01052	0.853336
		1.90784	1.39966	0.922485	0.924845	0.927205	1.0106	1.15182	1.1703	0.986803
		1.39091	1.07838	1.0124	1.257	1.2723	1.06586	1.02549	0.985125	0.944757
		1.50523	1.38264	1.26006	1.21709	1.18111	0.992128	0.960375	1.05371
	0.581175	0.736169	0.891162	1.02823	1.16007	1.20648	1.10101	0.995544	0.970686	1.00203	1.03337
	0.61652	0.925173	1.16202	1.0771	0.992174	0.931194	0.93519	0.943647	1.01768	1.09171	1.11405	1.05681	0.983707	0.90561
		0.872011	0.900751	0.945123	0.994843	0.952597	0.851076	0.804211	1.00431	1.20442	1.26744	1.11064	0.95384	0.900888	0.923573	0.946257	0.969013	0.991825	1.01464	1.03745	1.06026	1.08307	1.08307	1.07845	1.07382	1.0692	1.00972
			0.810773	0.820712	0.836404	0.93116	1.02592	1.12067	0.824286	0.600431	0.73932	0.878209	1.0171	1.15599	1.11179	1.02684	0.941885	0.856932	0.995699	1.17622
		0.791718	0.792109	0.792499	0.842174	0.915057	0.987939	0.944543	0.829265	1.19676	1.27398	1.14804	1.00868	0.852159
		0.86959	1.13118	1.18016	1.08543	1.00455	1.17479	1.34503	1.18321	0.85266	0.768608	0.849357	1.03421	1.07362	0.94905
		0.907967	0.817747	0.801606	0.871019	0.927765	0.956089	0.984413	0.997492	1.01056
		0.805689	0.80616	1.21135	1.32996	1.24077	1.14791	1.02664	0.905373
	0.716679	0.997519	1.27836	1.29032	1.10156	1.0064	0.967467	0.941651	0.953269	0.964887	0.992303	1.02312	1.05393	1.08475
			1.18855	1.01917	0.849792	1.0306	1.2471	1.07289	0.88222	0.882697	0.896338	0.909979	0.922271	0.932302	0.942333	0.952365
		0.726751	0.826703	0.83206	0.693487	0.934666	1.14336	1.00573	0.868095
		0.98141	0.991033	0.82073	0.834998	0.908347	0.968963	0.998736	1.02851
		0.913192	1.03399	1.03058	0.743134	0.812372	0.956281
			1.29403	1.46328	1.37588	1.12316	0.871784	0.973452	1.07512
		1.0197	1.0628	1.10589	1.16353	1.22152	1.19485	0.971505	0.748156
	0.691923	0.938004	1.04604	1.06674	1.04099	1.01524
		1.11469	1.14511	1.16073	1.05873	0.984698	0.999515
				1.0403	1.01482	0.991077	0.999266	1.00746
			1.01345	0.889592	0.76973	1.22656	1.04931	0.823	0.865822
		0.975742	0.837379	0.699016	0.709105	0.749911	0.77366	0.666824	0.649607	1.21438
		1.17848	1.13059	1.12387	1.11739	1.11091	0.990333	0.824094	0.887849	0.972447	1.05704
		1.13745	1.17845	1.21945	1.22768	1.2203	1.17465	0.994515	0.814382
		1.1593	1.08639	1.05908	1.03178	0.996795	1.01662	1.08102	1.12204	0.985917
		0.947419	1.13535	1.2941	1.45266	1.27892	1.04078	0.903721	1.0103	1.11687	1.08272	1.01446
		0.992019	1.2017	1.24758	1.13113	0.85452	0.950808	1.12243	1.21398	1.05255
	0.936696	1.71769	1.71913	1.38353	1.15421	0.988666	0.874407	0.84273	1.05263	1.26254
		0.986702	1.1407	1.24989	1.13135	1.01281
			0.87725	0.773716	0.837757	0.901799	0.965841
				1.41493	1.23478	1.05464
	1.30941	1.46636	1.62331	1.53646	0.814174	0.892264	0.970354
		0.927036	1.01017	1.01111	0.999605	1.07167	1.19901	1.03724	0.837313	0.879964	0.91745	0.94879
		1.05919	1.2111	1.36301	1.32668	1.26447	1.20227	1.07061	0.860797
	0.753442	0.84191	0.993166	1.32332	0.762922	1.00724	1.13445	1.03747	0.940493	0.921724	0.87945	0.869367	1.0278	1.1102	1.10225	0.763598	0.674963	0.836965	1.04582	1.26375	1.48168	1.21773	0.973392	0.994683	1.01598	1.03417	1.02938	1.02459	1.0198	1.01893	1.03303	1.04712
			0.586503	0.539825	0.788689	1.03755	0.92266	0.774551	0.822863	0.871175	0.919487	0.967427	1.01316	1.05888	1.10461	1.15034
		1.27562	0.883719	0.77325	0.772398	0.771547	0.808216	0.849253	0.89029	0.924442	0.953454	1.03873	1.36649	1.59295	1.41859	1.24422	1.06985	0.895488	0.917008	0.958197	0.999385	1.0326	1.00586	0.979128	0.952392	0.925657	0.909779	0.899858	0.889937
		0.871849	0.807336	0.742823	0.78437	0.929606	1.07484	0.968064	0.726424	0.857552	1.03871	1.21986	1.13002	0.865414	0.883655	1.00541	1.05203	1.09865	1.10288	1.07369	1.0445	1.01531	0.986119	0.981614	0.992595	1.00358	1.01456	1.02554
		0.679559	0.751613	0.803408	0.816994	0.83058	0.890587	0.952413	1.01471	1.08395	1.15318	1.22241	1.2374	1.18538	1.13335	1.08132	1.0293	0.977272	0.99301	1.01826	1.04351	1.06876	1.09401	1.11927	1.08855	0.959485	0.830418	0.754083	0.863021	0.971959
			1.00657	0.834953	0.705552	0.669383	0.76416	0.824336	0.869188	0.916182	0.971799	1.04694	1.11829	1.17814	1.23798	1.14883	1.04867
			0.615349	0.650845	0.686341	0.83561	1.03134	1.22707	1.06165	0.869601	0.786938	0.869748	0.952558	1.03537	0.936055	0.813782	0.69151	0.792617	0.928763	1.06491	1.20106	1.21889	1.18225	1.1456	1.10895	1.11533	1.12336	1.13139	1.125	1.02903	0.933059	0.837086
		0.870095	0.882578	0.89506	0.934563	0.976316	1.01807	1.05982	1.02742	0.977131	0.926838	0.90725	0.943017	0.978784	1.01455
		0.746934	1.03655	1.38277	1.16808	0.849663	0.664807	0.748513	0.83222	0.915927	1.06865	1.27078	1.2416	1.18114	1.12069
			0.642275	0.577232	0.720731	0.864231	0.993773	1.11187	1.22996	1.34806	1.31198	1.17753	1.02393	0.852317	0.680706
					0.911399	1.00214	1.09289	1.17461	1.17349	1.17237	1.17124	1.13587	1.00448	0.881578	0.780937
			1.00224	0.928987	0.905621	0.945814	0.986007	1.03058	1.07574	1.12089	1.02054	0.918672
		1.00553	0.831547	0.783402	0.942924	1.10245	0.999041	0.767818	0.872413	1.00678	1.08128	1.04871	1.01614	1.02891	1.04261	1.0563	1.05638	1.01135	0.966329	0.921304
		1.01604	1.41721	1.77431	1.53917	1.30403	1.0689	0.929616	0.862364	0.793213	0.722593	0.792737	0.887965	0.983193	1.07842	1.06378	1.04036	1.01693	1.02199	1.09064	1.1593	1.17996	1.13446	1.08896	1.04346	0.988124	0.928544	0.972929	1.10973	1.24654	1.31603	1.22324	1.13045	1.03766	0.944873
		1.02778	0.844729	0.75549	0.779186	0.819405	0.866724	0.964635	1.0805	1.17697	1.08389	0.990802	0.96977	0.956519
		1.15993	1.01308	0.866226	0.845426	0.956674	0.985215	0.818976	0.827144	0.918194	0.978448	1.02359	1.09252	1.19029	1.28807	1.30323	1.27461	1.2418	0.938489	0.635176
			0.837364	0.908314	0.882426	0.786383	0.85836	0.991353	0.986413	0.981472	1.05248	1.16605	1.27962	1.36026	1.3502	1.32301	0.992448	0.661884
			0.841576	0.760803	0.804871	0.865375	0.925878	0.986382	1	1	1	1
	0.699386	0.983379	1.13711	1.12984	1.25911	1.24068	0.983999	0.904557	0.857736	1.58825	1.20274	0.817236	0.785394
		1.16033	1.14035	1.14036	1.09296	1.19476	1.22481	1.17822	1.13163	0.979987	0.806834	0.956989	1.21163	0.966397	0.721167	0.769219	0.901636
	0.957296	0.991644	1.08781	1.28489	1.15795	0.907976	1.22904	1.45735	1.14759	0.851976	0.972912	1.09385	0.916643	0.734566
		1.19436	1.20466	1.21497	1.18675	1.08022	0.973698	0.967351	1.03154	1.05322	0.892449	0.73606	0.788753	0.841446	0.885831	0.920177	0.954522	0.967817	0.96682	0.965823	0.961508	0.871305	0.781102	0.690898	0.702692	0.929768	1.15685	1.03628	0.595839	0.991257	1.4828	1.97434
		0.876956	0.825695	1.00508	1.14435	1.14715	1.07136	0.886424	0.964646	1.04287	1.0708	1.03342	0.994717	0.937943	0.881169
	0.760308	0.976502	0.999648	0.740828	0.857206	0.989053	1.13157	1.03538	0.835198	0.984857	1.06763	1.02663	0.968539	0.918073	1.04594	1.12145	0.815245	0.795768	0.848669	0.91697	0.982747	1.02967	0.878394	0.71159	0.803808	1.08299	1.20563	1.18236	1.2401	1.37078	1.50146	1.15073
	0.95563	0.803933	1.03535	1.38062	1.48563	1.14303	1.02922	0.936972	0.941586
		0.814989	0.948214	1.02725	1.01435	0.978426	0.984026	1.04099	1.13212	1.22325	1.14062	1.0532	1.02613	1.01807	0.971524	0.897688	0.823851	0.750015
		1.15785	1.16649	1.19639	1.23575	1.21706	1.00461	0.931454	1.00417	1.07688
	0.83687	0.716446	1.06633	1.31088	1.13648	0.970194	0.98464	0.999086	1.01509	1.07194	1.12878	1.14433	1.11056	1.07317	0.973746	0.874321	0.927492	1.08967	1.25184	1.12412	0.861566	0.758131	0.808405	0.858679	0.903219	0.919432	0.935645	0.951857	0.96807	0.984283	1.0005
	0.59816	0.888103	1.08552	1.0682	0.873456	0.827318	1.08865	1.14144	0.997916	0.98883	1.0048	1.04947	0.951142	0.769231
	1.01285	1.231	1.25375	1.27651	1.26592	1.21504	1.16101	1.10429	1.04757	0.973785	0.894975	0.816166
		0.842216	1.02083	1.1204	1.07912	1.0343	0.708024	0.679846	0.80413	0.930902	1.05836	1.15412	1.06191	0.969698	1.02678	1.08997	1.02168	0.766698	0.695727	0.946592	1.19746	1.37306	1.26228	1.1515	1.10822	1.09608	1.08557	1.08056	1.07555	1.07054
	0.645595	0.616498	0.660926	0.741389	0.978791	1.21619	1.1121	0.968104	0.824111	0.81022	0.81022	0.81022	0.821805	0.892577	0.96335	0.996821	0.967524	0.924299	0.87208	0.819861	0.782435	1.01567	1.2489	1.30184	1.20953	1.11723	1.02492	0.989869	0.966725	0.943581	0.926779	0.919685	0.912591	0.912633	1.04776	1.18289
		0.951277	1.2128	0.978309	0.793294	0.895242	0.997189
		1.14748	1.20405	1.26062	1.29989	1.13856
		1.31119	1.43188	1.09569	0.90363	1.0479	1.1885	1.13841	1.048	0.943173	0.823689
		1.03233	1.12235	1.3177	1.58625	1.37865	0.97041	1.00926	0.978254	0.982341	1.04143
		1.12503	1.22557	1.28014	1.26596	1.212	1.02752	0.98327	1.03642
			0.570711	0.625736	1.25813	1.87653	1.28585	0.695165	0.549058	0.584138
			0.820155	0.913924	1.00769	1.02388	1.00763
			1.16346	1.48887	1.41457	1.28437	1.13904	0.993722	0.995636	0.999629	1.00362	1.00762
		1.11757	1.11953	1.12149	1.10887	1.06215	1.01543
	0.887988	1.51379	1.17178	0.863823	0.787598	0.73665	0.706276	0.865406	1.05565	1.15663
			1.15917	1.16627	1.17337	1.11802	1.05433
		0.98898	1.03408	1.07919	0.94399	0.785562	1.03229
		1.1844	0.889165	0.87618	0.930645	0.976786	1.01591	1.05503	1.09416	1.05388	0.95999	0.952235	1.05177	1.15131	1.15123	1.09249	1.03376	0.977204	0.934625	0.892047	0.849468	0.80689	0.764311	0.721733	0.679154	0.718859	0.765147	0.811434	0.857721	0.904008	0.923909	0.905434	0.886959	0.868484	0.850009	0.831534	0.813059	0.794584	0.799033	0.990653	1.18227	1.37389
	0.589318	0.714425	1.04503	1.47227	1.07516	1.0769	1.46705	1.09035	0.943974	0.95461	0.947615	0.8322	0.908918	1.58488	1.32747	0.77317	0.595024	0.607437	0.742606
	0.729802	0.877477	0.994399	1.08453	1.03922	0.875171	1.35192	1.36467	1.08062	0.851938	0.765308
	0.801509	1.05201	1.30252	1.29032	1.25643	1.18905	1.11347	1.18849	1.27594	1.04139	0.802418	0.792237
		0.933752	1.08981	1.20708	1.27782	1.18102	1.08421	1.12279	1.1785	1.17115	0.961346	0.870211	0.794927
		1.10505	1.05695	1.02466	1.01201	1.04397	1.0344	0.94018	0.959972	1.17193	1.20584	1.02141	0.836984
		1.31763	1.27862	1.15096	1.00439	0.976668	0.954371	0.979507	1.10997	1.29443	1.13739	0.826069
			1.28866	1.17644	1.06421	1.1268	1.219	1.19148	0.790779
		0.948624	1.12144	1.30774	1.30062	1.02156	1.13843	1.2553	1.29251	1.12823	0.953565	0.744993
		0.997705	1.30239	1.79478	1.38517	1.04689	1.00953	0.983512	0.997873	1.01223
		1.02103	1.12563	1.08722	1.07943	1.10584	1.11287	1.05612	0.978008	0.805385	0.856356	1.01899
							1.16367	0.850983	1.05132	1.32972	1.27161	0.978412	0.872785	0.908307	0.943829	0.947891	0.925158	0.902426	0.922244	0.959243	0.887127	0.642914	0.809276	1.01371	1.19344	0.993854
			0.93775	1.0695	1.20125	1.28971	1.21995	1.15019	1.07941	1.00713	0.934847
		1.47672	1.06726	1.18359	1.44096	1.40697	1.12157	1.09706	1.08861	1.08016	1.06618	0.982071	0.89796
	0.963061	1.50031	1.40137	1.24911	1.14648	1.13846	1.13045	1.1277	1.12618	1.12465	1.05306	0.895424	0.780024	0.879672	0.979319
		0.958986	0.972586	1.17582	1.24375	1.11426	1.00158	1.07635	1.09837	1.01266	0.948436	1.01974	1.09105	0.954875	0.640738	0.942092	1.17044	1.08968	1.00892
	1.19261	1.37266	1.52223	1.27289	1.02422	1.07555	1.12149	1.12149	1.12375	1.14519	1.16028	0.941331	0.841848	0.847803	0.857257	0.877097	0.896937
		1.14381	1.15418	1.15121	1.09648	1.0519	1.03679	1.02169	1.00659
	1.53277	1.72529	1.57444	1.40421	1.14729	0.990057	1.10159	1.07087	0.919074	1.01597	1.06051	1.02532	0.944656	0.852932
			1.21255	1.38425	1.2508	0.803738	0.984945	0.973671	0.770733	1.24436	1.87027	1.51635	1.0081	0.985442	0.993334	1.02527	0.935841	0.82986	1.02439	1.26004	1.09904	0.842014	0.741017	0.706505	0.72009
		0.829871	1.03805	1.10637	0.866749	0.923678	1.04626	1.08651	1.11743	0.928036	0.774813	0.750951	0.998974	1.247	1.30772	1.28974	1.27175	1.25377	1.1671	0.817265	1.17737	1.242	0.967165	0.796037	0.787668
		0.834949	0.897924	0.9609	1.00357	1.00922	0.969422	0.878373	0.824592	0.905603	0.986615	1.05263	1.08439	1.11616	1.14792	1.17969	1.12267	1.0559	0.989124	0.96689	1.01915	1.0714	1.08589	1.00188	0.917877
		1.13783	1.43526	1.48665	1.30136	0.991666	1.02385	1.14198	1.15295	0.981194	0.88365	0.844249	0.967559	1.11228	1.1821	1.18414	1.18618	1.18821	1.15888	1.12842	1.09795	1.0013	0.876665	0.805251	0.843053
		0.825931	0.894641	1.06541	1.28298	1.48494	1.2437	1.04104	1.01688	0.960918	0.85683	0.924627	0.982584	0.811822	0.728182	0.868098	1.00801	1.06495	0.9711	0.877247
		0.979805	0.796977	0.836604	1.08093	1.35532	1.13582	0.848806	0.957096	0.959761	0.887191	0.873414	0.883758
		0.916416	0.740365	0.790703	0.868897	0.969575	1.07025	1.17093	1.22074	1.10103	0.98132	0.894026	0.85592
			0.842182	0.771674	0.701166	0.733384	0.80148	0.869576	0.937672
		1.05327	1.04588	1.03848	1.03108	0.981276	0.926772	0.872267	0.85004	0.893505	0.93697	0.980436	1.0239	1.06737	1.06879	1.03086	1.01677	1.04405
		1.05355	1.10264	1.15172	1.11192	1.03461
			1.28313	1.28313	1.21415	1.02751	0.981022	1.06742	1.10106	0.994495
		1.23964	1.14495	1.27526	1.16639	1.0565
		1.05856	1.11772	1.16212	1.20543	0.99487	0.900436	0.947794	0.893108	0.860404	0.863583	0.90845	0.953317	1.01355	1.08126	1.14898	1.10966	1.042	1.00118	1.01678	1.03237	1.04796	1.0868	1.12964	1.17248	1.16344	1.1512	1.13895	1.1267	1.11446	1.10221
			0.905162	0.920687	0.936213	0.948885	0.888818	0.828751	0.794572	0.818425	0.842277	0.866129	0.889982	0.913834	0.912029	0.900451	0.888872	0.864454	0.833311	0.802167	0.931626	1.08148	1.23134	1.31275	1.32143	1.3301	1.33878	1.34745
			0.766488	0.895208	1.02393	1.04711	1.00665	0.948182	0.765297	0.582412	0.622135	0.720008	0.817881	0.909478	1.00097	1.09246	1.18395	1.14077	1.08094	1.02111	0.961283	0.939485	1.07515	1.21082	1.34649	1.37286	1.32298	1.27311	1.22324	1.17337
				0.535132	0.607636	0.68014	0.752644	0.825148	0.897652	0.90911	0.910568	0.912027	0.913486	0.914944	0.916403	0.910615	0.904431	0.898246	0.892062	0.885877	0.879692	0.87302	0.864103	0.855186	0.846269	0.837352	0.979947	1.14631	1.31268
		0.702653	0.778287	0.839883	0.901479	0.946696	0.988057	0.968688	0.832131	0.810907	0.910523	1.00718	1.03828	1.06938	1.0526	0.963463	0.914912	1.00682	1.09872	1.12489	1.06207	0.999244	1.02057	1.04221	1.06386	1.08314	1.0479	1.01265
				0.675238	0.918868	1.1625	1.12714	0.938863	0.750582	0.800212	0.890122	0.980032	1.06994	1.08045	1.03397	0.9875	0.941025	0.949108	0.959529	0.96995	0.967195	0.905924	0.844654	0.783384	0.781773	0.887787	0.993801	1.09981	1.20583
			0.820973	0.755973	0.694138	0.853492	0.949661	0.729739	0.616803	0.85024	1.08368	1.31711	1.39049	1.26239	1.1343	1.00621	0.926777	0.923771	0.920765	0.917759	0.914753	0.911746	0.961054	1.02214	1.08322	1.14431
		1.02489	1.3184	0.970857	0.943644	0.921828	0.953923	0.992491	1.02855	1.06296	1.08337	0.996273	0.914821	0.968642	1.02246	1.05861	1.08627	1.09562	1.00315
			0.801178	0.755879	0.75976	0.784332	0.952246	1.01719	0.972594	0.927999	0.883403	0.885207	0.948023	1.01098	1.11481	1.21863	1.32245	1.23149	1.08158	0.931675	0.906736	0.959497	1.01226	1.06502
				0.746045	0.77131	0.836387	0.919402	1.07723	1.24249	1.23536	0.832047	0.699428	0.843748	0.988068	1.03937	0.950498	0.861623	0.797401	0.785144	0.772886	0.818865	0.958666	1.09847	1.23827	1.12939	0.910549	0.850093	0.999434	1.14877	1.29811
		0.979646	1.06504	0.991288	0.799655	0.854759	0.909864	0.944714	0.928971	0.913227	0.878355	0.833862	0.78937	0.74776	0.745802	0.743843	0.725161	0.644033	0.776059	1.14338	1.5107	1.87802
	0.580269	0.716388	0.843555	0.899397	0.955238	0.954173	0.939707	0.947597	0.971413	0.949958	0.772257	0.782665	0.936559	1.09045	0.974026	0.843325	0.921004	1.0087	1.12218	1.2697	1.20732	1.1217	1.03609	1.00025	1.04411	1.08796	1.07384	1.04213
	0.861322	0.831435	1.08739	0.999158	1.0144	1.11546	1.16435	1.1914	1.08781	1.06625	1.1095	1.09172	1.06761	0.962562	0.866035	0.940261	0.980871	0.971491	0.904158	0.956751	0.89439	0.762001	0.643684	0.52623	0.528789	0.647219	0.765649	0.884079	1.00251	1.12094	1.20136	1.11568	1.03	1.09235	1.16923	1.24612	1.323
		1.14451	1.09667	0.980017	0.905502	0.930726	0.955949	0.981172	1.008	1.13672	1.26545	1.37218	1.17305	0.973922	0.774795	0.880398	1.02942	0.983251	0.769702	0.772855	0.921671	1.07049	1.16161	1.06976	0.977909
	0.482889	0.606223	0.725271	0.824761	0.914191	0.995695	1.03499	1.0514	1.00527	0.929299	0.928972	0.932586	0.936199	0.939813	0.951887	0.970609	0.98933	1.00805	0.929443	0.823991	0.730755	0.790686	0.850618	0.91055	0.984493	1.06844	1.08839	1.04787	1.00736	1.03028	1.07711	1.12394	1.14314	1.13666	1.13017
		0.788632	0.91194	0.848817	0.769045	0.812719	0.985135	1.15755	1.06886	0.939203	0.94324	0.975331	0.903546	0.771337	0.888969	1.02359	1.01216	0.863815	0.873243	0.95154	1.0956	1.28092	0.980939	0.805202	0.890183	0.975164	1.06015	1.02186	0.931722	0.979126	1.08716
	0.673865	0.799927	0.891242	0.913879	1.00025	1.08973	1.12522	1.12797	1.04027	0.95257	1.04611	1.14446	1.24282	0.948108	0.764676	0.964519	0.960264	0.827965	0.839074	1.05713	1.30631	1.24335	0.985773	0.76242	0.872401	1.00133	1.00613
			1.2003	1.11558	1.03086	0.95464	0.998107	1.04157	1.09929	1.16331	1.22732	1.29134	1.20929	1.08542	0.961552	1.08157	1.18022	0.951257	0.788796	0.766006	0.743217
		1.28532	1.20117	1.17199	1.23259	1.29319	1.27891	1.24267	1.20642	1.17018	1.13394	1.0977	1.06145	0.97605	0.876088	0.776125	0.694244	0.636679	0.592735	0.679032	0.765329	0.851626	1.04671	1.33487
		0.847719	0.878121	0.908523	0.939135	0.974973	1.01081	1.04665	1.08249	1.04391	0.96379	0.883667	0.880665	1.04552	1.21038	1.19882	1.15082	1.10282	1.04872	0.990028	0.931338	0.892665	0.860677	0.850776	0.840874	0.854737	0.887704	0.920671	0.953638	0.986604	1.01957	1.05254	1.0855	1.11847
		1.03752	1.03796	1.0384	1.03883	1.03927	1.03971	1.04015	1.04059	1.04103	1.04146	1.0419	1.04234	1.04278	1.04322	1.06382	1.11558	1.16735	0.935203
		0.691647	0.740856	0.872607	1.00436	1.13611	1.0905	0.80135	0.882087	1.05906	1.21145	1.20175	1.19205	1.18235	1.1282	0.949196	0.770197
	0.755861	1.24102	1.21988	1.09072	1.0924	1.12962	1.23199	1.24331	0.958391	1.17939	1.52441	1.0027	0.833922	0.89455	0.924895	0.955765	1.06534	1.17492	0.47575	0.475623	0.622919	0.770216	0.922239	1.07622	1.23021	1.38419	1.36629	1.1833	1.00031	1.00653	1.07243
			1.14662	1.14662	1.05592	0.877844	1.12277
	1.50727	1.09148	1.02667	1.25386	1.48104	1.04588	0.874869	0.960229	1.04559	1.07625	1.08934	1.10242
		1.63229	1.99693	2.09304	2.10885	1.56116	1.01346
	1.1559	1.3487	1.48997	1.26886	1.15826	1.0857	0.938049	0.920088	0.9895	1.05891
			0.891723	1.16615	1.53268	1.38534	1.21312	1.08257	0.999298	0.916028
		1.03507	1.11739	1.19971	1.17452	1.1043	1.03408
				1.3761	1.29832	1.22386	1.15276	1.03637	0.880824
			1.43835	1.22143	1.05234	0.929898	0.980024	1.03015
			1.17597	1.32845	1.36787	1.21572	1.06357	1.01095	0.976024
				1.2272	1.17805	1.16364	1.16241	1.15945	1.02777	0.89608
		0.209225	0.457673	0.754474	1.18309	1.6117	1.18794	0.577265
		0.886393	0.900875	0.861891	0.941933	1.12218	1.02384	0.876383	0.944985
				1.11829	1.19294	1.2116	1.18145	1.09221	0.799347	0.763317	0.990603
			0.767833	0.776385	0.809119	0.906193
		0.877321	0.981371	1.11026	1.23946	1.27901	1.18315	1.09023	1.00781	0.925376
		1.45347	1.49153	1.52958	1.32847
		0.793178	0.964184	1.07347	1.1227	1.17193	1.22835	1.16709	0.636565	0.697942	0.84925	0.923919	0.978228	1.03254	1.08685
	1.30679	1.26842	1.43031	1.612	1.67026	1.54867	1.18128	0.986869	1.02303
		1.33273	1.38426	1.3285	1.27274	1.21698	1.13647	0.972869
			0.877606	1.20126	1.22803	1.25479	1.10173	0.752823
			0.958996	0.972078	0.98516	0.998241
		0.569196	0.528328	0.572196	0.621762	0.743907	0.866053	0.988198
		1.21319	1.36368	1.11085	0.944788	0.879831	0.852675	0.842367	0.98838	1.14119	1.15742	0.992132	0.964535	1.05307	1.09521	0.986346	0.87748	0.910927	1.02282	1.06733	1.01116	0.954985	0.898813	0.859915	0.835228	0.985941	1.36939	1.47105	1.18676	0.968177	0.868597
		1.99916	1.6199	1.45208	1.25492	1.03919
			0.627075	0.563098	0.541064	0.541518	0.971084	1.40065
	0.523032	0.692085	0.821061	0.942063	0.961301	0.916013	0.743755	0.662015	0.92995	1.15075	1.37154	1.59234
	0.411055	0.532845	0.572271	0.510653	0.407915	0.868277
		1.43283	1.61425	1.02904	0.749006	0.690562	1.01382
	0.78518	0.66084	0.732211	0.785238	0.568277	1.19664	1.00393	0.807601	0.86488	0.92216	0.97944
	0.725504	0.758959	0.830348	0.853311	0.815784	0.766252	1.14268	1.26716	1.21042	1.41886	1.61411	1.17623	0.800245	0.777364	0.735778	0.624538	0.620189	0.82552	1.03085	1.11417	1.00293	0.891695	0.780458	0.705664	0.745422	0.816865	0.976275	1.13568	1.29509
	0.825556	0.828025	1.00398	0.909481	0.744121	1.03814	1.09852	1.12662	1.10962	1.00448	0.899337	0.794198
	0.805273	0.989599	1.10501	0.800143	0.744488	0.95244
	0.715163	0.871178	1.06135	1.01302	0.924254	0.695098	0.746349	0.927254	1.12325
		1.02419	0.913904	0.998858	0.970194	0.877775	0.857697	0.928293	1.13236
		1.1788	0.987885	1.13868	1.14757	1.08811
		1.25982	1.41938	1.12126	0.934978	0.99183
		0.990963	0.864758	0.897516	1.05107	1.1836	0.588786	0.719122	0.926874	1.0304	1.12191	1.16639	1.14258	1.119	1.1012	1.0834	1.06561	0.970645	0.8384	0.762709	0.816036	0.869364	0.847731	0.73538	0.776027	0.830674	0.895654	1.03094	1.16623	1.27297	1.35374	1.43452
		1.33928	1.20107	1.0361	0.919777	0.946533	0.973288
		1.27466	1.01203	1.05087	1.08971	0.98526	0.950211	1.01208	1.07204	1.06231	1.00652
		1.45542	1.16996	0.990262	0.845495	0.840262	1.08265	1.65039	1.35843	1.06647	0.964338	0.873967	0.82453	0.776107	0.760683	0.745259
		0.438154	0.508326	0.646806	0.323871	0.73222
		1.69651	3.13957	2.44739	1.39969	1.17305
	0.684482	1.081	1.47751	0.965407	0.862674	0.904832	0.895201	0.875572	0.884631	1.05053	1.27202	1.21833	1.14089	1.06345	1.012	0.962301	0.900519	0.837575	0.774631	0.711686	0.764678	0.826839	0.889	0.951161	0.958584	0.957974	0.975078	1.07654	1.178	1.27946	1.30301	1.20695	1.11089
			1.61932	1.18549	1.84963	1.47239
		0.85808	0.938199	0.830902	0.751914	0.739622	0.76068	0.758747	0.709335	1.1778	1.39514	1.18104
	1.03884	1.68842	1.90261	1.74466	1.52728	1.1775
		0.818439	0.791467	0.695634	0.610556	0.68174	0.745247	1.04503	1.47454	1.433	1.27187	1.11074	0.966588	0.868129	0.76967
		1.26881	1.71387	1.51493	1.24717	1.00222	0.879152	0.863009	0.950592	1.03817	1.12576
	0.89397	1.08912	1.26267	0.588371	0.665662	0.941006	1.10368	0.942501	0.923109	0.936776
		0.747606	0.555062	0.592022	0.679923	0.774935	0.927045	1.07916	1.23127
	0.785941	0.869541	1.23049	1.29637	0.972301	0.979774
	0.908067	1.26016	1.1216	0.65772	0.680201	1.147	1.18999	0.85207	0.522157	0.702651	0.883146	1.06364
	1.43455	1.26241	0.975951	1.7708	1.14093	0.83112	1.06559	0.975267
		0.867328	1.45256	1.67053	1.02254	0.81513	0.821512	0.956904	1.0923	1.12446	1.15548	1.1865	1.21752	1.21626	1.00818	0.859316	0.796131	0.76896	0.867218	0.965476	1.04102	0.993437	0.945857	0.983799	1.12082
	0.772386	1.29424	1.3868	1.43671	1.61244	0.975377	0.538487	0.905194	1.2719	1.3943	1.27993	1.16556
	0.574731	0.703964	0.765283	0.777706	0.816094	0.858803	1.25199	1.50173	1.15064	0.799545	0.758805	0.797641
		1.32525	1.04135	1.04034	1.45168	1.36882	1.12098	0.968085
	0.918921	2.02157	1.50628	2.08924	1.27205	1.14136	1.19538	0.864205	0.84106
	1.04398	1.83136	1.28404	1.00314	0.977736	0.953879	0.930022	0.637629	1.36905
		0.92069	0.949362	1.22056	0.922928	1.02924	1.3261	0.75556
		1.55316	1.50768	1.7293	1.55636	1.19524
		1.1018	1.39129	1.16769	0.992	0.957122
		1.09644	1.09282	1.1388	1.15835	1.04553
	1.12154	1.3087	1.39779	1.37086	1.04572	1.00087
	0.844859	1.04199	1.1316	1.01098	1.13177	1.27271	0.980736
	0.549127	0.983739	0.940132	0.928878	0.931921	0.934071	0.890598	0.847126	0.777843	0.69408	0.915803	1.25527	1.22269	1.17191	1.28188	1.21009
			0.838389	0.810496	0.782602	0.781825	0.811284	0.840744	0.870204	0.924418	1	1.07558	1.13095	1.07473	1.01851
		0.676482	0.801216	0.92595	0.95451	0.938263	0.922016	0.727049	0.56888	0.667903	0.766926	1.13586	1.41243	1.37149	1.33055
			1.14812	1.15753	1.16694	1.17636	1.18577	0.688955	0.738264	0.935558	1.25994	1.58433	1.46051	1.32249	1.16179	0.740319
			0.869054	1.01204	1.15502	1.09037	0.921518	0.913234	1.08084	1.15651	1.10098	1.04544	0.989903
				0.837338	0.75601	0.869555	1.00647	1.14338	1.01055	0.813281	0.838279	0.926847	1.00642	1.02539	1.04435
			1.37812	2.03903	2.69994	2.16131	1.57543
		0.596456	0.624531	0.784163	0.943796	0.940245	0.879749	0.819252	0.781763	0.777211	0.868385	0.989428	1.0656	1.10388	1.14869	1.23899
			0.983298	0.923493	1.00256	1.1598	1.31703	1.47427	0.960666	0.720942	0.948791	1.17664	1.40449	1.11225	0.694405
		0.832313	0.953878	1.07544	1.19701	1.02769	0.701224	0.738764	0.961144	1.18126	1.31644	1.45162	1.58679	1.45858
		0.388871	0.594164	0.745759	0.872302	0.998845	0.888986	0.766212	0.743714	1.0855	1.18858
		0.815313	0.942497	1.03765	1.05902	1.08039	1.10176	1.07336	0.945483	0.817602	0.847016	0.979101	1.11119
			0.863896	0.938899	1.00302	0.983533	0.964048	0.944564	0.957999	0.981825	1.00565	1.02948	1.0533
				0.932813	0.975611	1.01841	1.09407	1.18235	1.27064	0.77451	0.916289
				1.1317	1.1982	1.26469	1.024	0.731122	0.756469	0.933041	1.06108	1.04293	1.02478
			1.02671	1.12461	1.22252	1.25349	1.17506	0.926245	0.81394	0.865441	0.916942	0.965509	1.00956
		0.84353	0.766776	0.690023	0.683678	0.85039	1.0171	1.18381	1.01004	0.744292	0.807487	0.952249	1.09701	1.14064	1.03379	0.926937
		0.833588	0.851859	0.87013	0.839068	0.803018	0.784302	0.860407	0.936513	1.04199	1.17038
		0.943033	0.899873	0.856712	0.929656	1.08118	1.2327	0.789321	0.898438	1.41528
			1.08217	0.995641	0.832137	0.746096	1.13232	1.16066
		1.07459	1.56701	1.93639	1.51701	1.09763	0.86317	1.0673	1.27143	1.47556	1.29404	0.903841
		1.18097	1.45906	1.73716	1.29687	0.695438	0.78992	0.884401	1.0035	1.13306	1.18889	1.21473
		1.17857	1.13326	1.08795	1.04265	0.997342	1.25657	1.6191	1.79426	1.57767	1.36109	1.1445	0.927918	0.735375	0.601391	0.748138
			1.22592	1.08727	0.948623	0.900089	1.0032	1.1063	1.18409	1.2281	1.19686	1.16561	1.13436	1.10312	1.01723	0.611065
					1.00418	0.960116	1.04403	1.14325	1.24247	1.3417	1.20976	0.651626
	1.25438	1.23377	1.21316	1.15641	1.0959	1.03538	0.802802	0.632455	0.800764	0.921924	0.989236	1.27922	1.79778	1.32293
			0.63471	0.707978	0.781247	0.854516	0.927784	1.00105	1.02265	0.960772	0.898894	0.837017	0.775139	0.931682	1.16996
		0.90804	1.04946	1.08141	0.955058	0.857649	0.785833	0.766294	0.919083	1.07187	0.874836	0.716388	0.678936	1.29876
	0.976878	1.21712	1.2728	1.19124	1.08876	0.986274	1.10418	1.37511	1.25693	0.981504	0.803728	0.734933	0.81315	0.918656	1.05747
		1.19368	1.27673	1.28772	1.23441	1.21536	1.22007	0.814563	0.80833	1.11158
	0.831796	1.13148	1.01888	1.05611	1.16534	1.16297	1.09303	0.933534	0.857906	0.950647	0.943319	0.934943	1.08217	1.20048	1.12099	1.04149
	0.977183	1.29822	1.21156	1.1042	1.13018	1.15615	1.03195	1.14387	1.22431	1.07433	0.889754	0.674244	0.751436	0.83992
	1.03335	1.08639	1.30079	1.31264	0.968846	0.97374	1.06541	1.04738	1.02274	1.00686	0.996837	0.986811	0.972521	0.943323	0.778881	0.711952	1.0057	1.29944
		1.56089	1.53675	1.419	1.30125	1.22441	1.14522	0.981142	0.961827	1.18839	1.14596	0.709574
		0.864041	0.861085	0.907744	1.40247	1.41122	1.02756	1.05308	1.2761	0.810464	1.10648	1.4688	0.686525	0.569852	0.690436	0.913915	1.1374
	0.861847	1.04774	1.07405	1.02162	1.00524	1.02473	1.04999	1.02219	0.934785	0.944604	1.04214	1.12914	1.03764	0.946144	0.959836	0.973932	0.988027	0.989226	0.969246	0.949266
		1.05808	1.01377	1.31956	1.33771	1.1044	0.987789	0.927133	0.868209	0.810917	0.838184	1.18256
		0.819593	0.976794	1.0679	1.14006	1.10906	1.04628	1.00278	1.05319	1.07628	1.02718	0.902813	0.711193	0.772984	0.905602	1.03822	1.17084
	0.79058	0.937402	1.00819	1.00206	1.05042	1.11005	1.01552	0.91725	0.915611	0.946935	0.978259
	0.868701	1.06926	1.14438	0.945092	1.08946	1.27536	1.19554	1.0795	0.93482	0.790145	0.680969	0.89254
	0.846141	0.928575	1.01101	0.951055	1.11964	1.32039	1.07992	1.03244	1.05521	1.15626	1.10947	0.799839
	0.720798	1.11509	1.40361	1.27799	1.13793	0.987333	1.05568	1.1813	1.03255	0.883802
	0.68422	0.832227	0.980235	1.10861	1.17506	1.10034	1.02473	0.943398	0.900272	0.953998	1.00454	1.04197	1.0794
			1.1378	1.22975	1.15932	1.02646	1.07123	1.10814	1.10637	1.10461	1.04725	0.912395	0.777538
	1.43502	1.45426	1.41143	1.24807	1.08606	1.04571	1.00535
		1.01287	1.04622	1.00089	0.955556	0.988935	0.910267	0.669268	1.10964	1.15306	0.952202	0.707721	1.02857	1.26029	1.25586	1.08211	0.908357	0.900671	0.997067
		0.763112	0.830798	0.794141	0.685123	0.860233
		1.06731	1.26318	1.49129	1.72225	1.63372	1.25672	0.94119	1.10271	1.05783	0.941285	0.955121	0.968957
		1.39518	1.571	1.02188	0.733284	0.749899	0.791298	0.856374	0.860134	1.19102	1.80788	0.659014	0.838236
	0.68863	0.986452	1.08929	1.48668	1.54819	1.28693	1.00596	0.901053	1.00175	0.937257	0.929682	1.05415
	0.901679	1.15549	1.29125	1.37741	1.22307	1.01812	1.03507	1.09592	1.10021	1.06077	0.989951	0.882421
	0.854024	1.18728	1.37857	0.987932	1.49416	1.73778	1.31544	1.01306	1.16152	1.16954	0.89524	0.898938	1.0993	0.992786
	0.849819	0.674597	0.903474	1.04846	0.982891	0.910283	0.750803	1.32711	1.23635	0.753762	0.735366	0.784908	1.05475
	1.08191	1.29841	1.42778	1.40961	1.39145	1.14883	0.845214	1.07863	1.38336	1.18761	0.991867
	0.854601	1.03929	1.1956	1.14913	1.09261	1.01252	0.932434	0.882161	0.875241	0.904016	1.02682	1.14962
	1.27992	1.14582	1.16049	1.18918	1.14983	1.05709	0.810538	1.03612	1.26905	1.07652	0.876226	0.718454	0.92364	1.29315	1.53804	1.10633
	0.444726	0.553319	0.650366	0.703336	0.756307	0.809277	0.628785	0.573603	0.764609	0.670563	0.614971	0.681277	0.739134	0.796992	0.85485	0.918002	0.984213	1.13723	1.18095	0.754167	1.10289	1.18969	0.887131	0.73828	0.624506	1.19218	1.44519	0.752926	0.702215	0.991007	1.61102	1.6062	0.948862	0.735376	0.909126	1.20293	1.60698	1.34185	0.926046	0.677999	0.866155	1.01334	1.01953	1.02571	1.08074	1.64722	2.2137	1.93346	1.15349
	1.21258	1.27498	1.33738	1.36755	1.36343	1.33934	1.28825	1.23715	1.12677	0.921417
	0.978111	1.08292	1.23367	1.10159	1.02853	1.14056	1.2526	1.17441	1.06635	1.0065	0.976671	0.959591	0.887263	0.80575
		1.09441	1.24515	1.23073	1.18714	1.20378	1.22042	0.925908	0.982687	1.11351	1.08166	1.0498	1.01795	0.916894	0.813465
			0.847456	0.885625	0.923794	0.961963	0.998499	1.03401	0.97568	0.731984	0.600998	0.628494	0.735008	0.841521	0.882433	0.913838	0.917727	0.918523	0.919319	0.992145	1.07043	1.14872	1.227	1.11111	0.986133	0.876841	0.878485	0.880128	0.907582	1.00225	1.09693	1.09268	1.0767	1.05892	1.03988	1.01058	0.964261	1.04959	1.36551	1.10731	1.19169	1.2371	0.784762	0.805424	0.950353	1.09528	1.24021	1.2635	1.20512
	1.0166	0.851835	1.09953	1.52919	1.47864	1.11682	1.03234	1.05111	1.01046	0.952025	0.836664	0.891241	1.07304
			0.784288	0.934318	0.942875	0.947438	0.952656	0.958658	0.96466	0.986464	1.05694	1.12685	1.08769	1.04853	1.00936	0.970202
			1.01922	1.01323	1.00724	1.00125
		0.927121	1.01632	1.10551	1.12651	1.13695	1.11724	1.00614	0.915791	0.934026
			1.29083	1.31903	1.29148	1.14155
		0.989417	1.0852	1.18098	1.11219	1.00174	0.983466	1.00448	1.02549
	1.10934	1.44098	1.61913	1.4928	1.36646	1.24012	1.11379
		0.660532	0.894935	1.12934	1.14007	1.14634	1.0904	0.968811
			0.871188	0.839218	0.819643	0.93021	1.04078	1.05239	0.961574
			1.34837	1.34196	1.29764	1.19019	1.08273
	0.721742	0.990963	1.26018	1.40978	0.961651	0.958816	0.98339
				0.88077	0.972972	1.06517	1.0488	0.965654
		1.04978	0.907918	1.12843	1.39208	1.12256	0.783476	0.565395	0.82257	1.28098	1.36962	1.26135
		0.727608	0.544961	0.67941	0.785334	0.880097	1.04672	1.15267	1.06409	0.988284	0.958952
		1.71064	1.20681	0.986052	0.973738	0.961425	0.958258	1.00155	1.04485
			1.76083	1.52939	1.29794	1.06649
		0.657069	0.547162	0.561966	0.569782	0.605591	0.794622	0.983654
		0.989193	1.08211	1.0662	1.0503	1.03422	1.0065	0.978768
	1.01272	1.19252	1.10727	0.877346	1.79312	1.64336	0.951866	0.912995	1.11315
		1.24479	1.28411	1.32343	1.23118	1.09466
	0.781692	0.813867	0.8666	0.947677	1.02875	1.09368	1.03415	0.974624	0.915096
			0.676507	0.746806	0.817104	0.869832	0.9135	0.957168
	0.776233	0.756572	1.09764	1.39583	1.16642	0.954413	0.96507
		1.17429	1.18571	1.19713	1.20406	1.12521	1.04635	1.00238	1.00078	0.999174	0.99757
		0.961582	1.09727	1.2322	1.13527	1.03834
		1.53519	2.07726	1.38653	0.761184	0.871935	0.982686	0.994273	1.00143	0.948507	0.880532	0.897825	0.9228	1.00096	1.08323	1.1655
		1.64317	1.716	1.82466	2.29245	1.95449	1.51526	1.14831	0.910776
	0.930013	1.12941	1.02951	1.07223	1.40268	1.6118	1.53938	1.44074	1.28408	1.12743	1.05052	1.05147	1.05242	0.959444	0.824919	0.796939	0.833074	0.848439	0.822435	0.79643
			1.41685	1.23326	1.04967	0.994517	0.999284	0.982278	0.947581	0.955228	0.99509	1.02302	1.03308	1.04314
		0.876413	0.974727	1.0215	1.0305	1.03951	1.0325	1.02034	0.991344	0.962349
		1.25852	1.33	1.28437	1.1532	1.0477	0.959731	0.988447	1.0097	1.01992	1.03014	1.04036
		1.15811	1.3121	1.39298	1.31995	1.24693	1.1739	1.10559	1.04184	0.978091	0.914339
	1.03526	1.40136	1.58462	1.41781	1.251	1.20579	1.28464	1.3635	1.17991	0.995945	0.900621	0.843019	0.839689	0.861019
	1.11211	1.36803	1.62394	1.53681	1.38575	1.23468	1.16146	1.08866	0.936838	1.06238	1.40426	1.40417	1.09165	0.848684	0.837724	0.979284	1.02051	0.986533	0.823743	0.616459	0.672311	0.728163
		1.64536	1.89878	1.5284	1.15803	1.20314	1.28308	1.31871	1.17379	1.02887	0.87854	0.724363
		1.17598	1.61449	1.66744	1.43195	1.19647	1.10008	1.08315	1.02577	0.928954	0.832138
		1.02551	0.875292	1.22106	1.46438	1.39921	1.33405	1.32404	1.31827	1.31249	1.13828	0.960977	0.904762	0.867569	0.930953	0.994338	0.87977	0.72256	0.565351
	0.905166	1.13512	1.20195	1.14984	1.09774	1.05476	1.01818
		1.20996	0.944554	0.96139	0.978227	0.995064
		1.63619	1.71091	1.78563	1.56402	1.32518	1.18496	1.13148	1.07801	1.02454	0.973764	0.925177	0.87659	0.844833	0.873727	0.90262	0.931514
		1.5288	1.60505	1.68129	1.5475	1.37764	1.20777	1.19349	1.29066	1.20416	1.08487	1.24779	1.32018	0.9451	1.02974	1.13305	1.07903	1.02369	0.880477	0.737609	0.59545	0.564343	0.664076
		1.13151	1.34559	1.42975	1.25655	1.26707	1.34907	1.22261	1.07433	1.0652	1.08926	0.881653	0.521581
	0.957246	1.02784	1.09833	0.992224	1.09982	1.29154	1.1457	0.997716	0.864763	0.856162	0.847562
		0.99246	0.922726	0.852993	0.831761	0.884787	0.937813	0.990839
		1.47909	1.45452	1.42932	1.25351	1.0777
		1.54355	1.81489	1.71318	1.419	1.12482	1.1363	1.14927	1.15673	1.1473	1.1173	1.0136	0.909907	0.829978	0.763813
		1.04172	0.93805	1.12667	1.17884	1.13619	1.1082	1.16189	1.17157	1.11153	1.04939	0.947159	0.857681	0.843568	0.884867	1.05722	1.04573	0.932924
	0.881722	1.10597	1.23056	1.30595	1.08747	0.839847	0.979291	1.11874
	0.596163	0.741354	0.729421	0.771504	0.827322	0.76945	0.936443	1.19525
		1.03487	0.844603	1.03137	1.19388	1.10845	1.02301
	1.01507	1.15772	1.34297	1.52822	1.50078	1.18369	0.873343	1.05071	1.22808	1.05565	0.87699	0.940861	1.00473
	1.17807	1.24413	1.22544	1.14514	1.11777	1.1238	1.02374
		1.16193	1.08384	1.19641	1.3103	1.25879	1.05148	0.995878	1.00097	1.00606
	0.856864	1.24355	1.2841	1.20217	1.12455	1.0583
		0.803005	0.889853	1.00335	1.04815	1.02948	1.0108
		1.11465	0.972299	1.01742	1.16283	1.23057	1.16045	1.09034	1.02023
	0.948591	1.20098	1.45337	1.24787	1.09195	1.05819	1.02988	1.05435	1.07882	1.03145	0.954589
	0.915734	1.05429	1.26111	1.31829	1.19626	1.07423
			0.752304	0.874246	0.996188	0.911516	0.683419	0.693866	0.739702	0.794773	0.906918	1.01906	1.05744	0.854284	0.827237	1.14174	1.45623	1.52253	1.36576	1.20898
	1.41389	1.36591	1.23036	1.11082	1.0174	0.932709	0.943972	1.1068	1.10523
		0.916487	1.10436	1.2597	1.35539	1.27391	0.948633	0.960703	0.981393	1.14095	1.17547	0.953979	0.796774	0.924367	1.05196	1.03604	1.01946
			1.09725	1.00803	0.918811	1.01195	1.13227	1.25259	1.13125	0.979437	0.903743	0.862035	0.820327
			1.11522	1.1975	1.21449	1.1231	1.03171	0.970572	0.983776	1.00151	1.02635
			1.21987	1.12464	1.04579	0.998968	0.992127	1.00054	1.00894
	0.880171	1.14386	0.868444	0.91832	1.05308	1.18785	1.22097	1.14967	1.07838	0.974906	0.857228	0.768252	0.813808	0.859364	0.926804	0.997088
		1.35738	1.4764	1.58817	1.35588	1.12359
			0.982442	1.05791	1.06492	1.03821	1.09303	1.1871	1.23172	1.11555	0.999373	0.984027	1.06977	1.15551	1.24125	1.1645	1.06025	0.956009	0.865561	0.796269	0.750757	0.782926	0.815095	0.847265	0.879434
		1.51791	1.01623	0.804681	0.80087	0.79706	0.772833	0.744276	0.872028	1.33893	1.41269	1.09524
		0.83409	1.03006	1.46841	1.62854	1.16485
		0.835848	1.31543	1.41652	1.33395	1.25445	1.19531	1.13617	1.07702	1.04916	1.02496	0.91068	0.779046	0.753916	0.790999	0.843267	0.984723	1.12618	1.09162	1.02049	0.949359	0.962493	0.978538	0.994584
		1.85409	1.37341	1.46785	1.56228	1.32617	0.996484	0.999772	1.00306
		1.48216	1.4314	1.47817	1.62531	1.4515	1.11611	1.08033	1.07954	1.02278	0.918298
		1.52765	1.45513	1.23986	1.04617	1.13227	1.21837	1.28404	1.08746	0.890875	0.791403	0.851774	0.912146
		0.922805	0.949373	1.02355	1.13625	1.24895	1.15532	1.04572	0.936132	0.909168	0.882429	0.898471	1.01781	1.13714	1.05414	0.946533	0.838929
	1.41513	1.46837	1.46687	1.40916	1.35145	1.23038	1.11205	1.22555	1.31684	0.983606	0.66362	0.75154	0.839461
		1.54521	1.43454	1.32388	1.21321	1.10255	1.01538	0.980601	0.945818	0.940664	0.978173	1.01568
		1.08464	1.01269	0.940745	1.09008	1.2626	1.36548	1.0612	0.756914
		1.15465	1.19535	1.23606	1.20511	1.09657	0.988033	0.831764	0.748481	0.836779	0.879991	0.879991	1.098	1.4126
		1.1373	1.14927	1.15752	1.14775	1.13798	1.1282	1.10293	1.07389	1.04485	0.919192	0.757967	0.936469	1.11497	1.23278	1.09025	0.947725
		1.08257	1.3567	1.63083	1.45447	1.24542	1.03637
			1.28735	1.29574	1.30412	1.26564	1.19752	1.1294	1.06127
		1.09551	1.31333	1.53115	1.46994	1.20794	1.02954	1.00485	0.980165
			1.06432	1.1745	1.1618	1.07691	1.06544	1.06572	0.916191	0.766663	0.845439	0.978277	1.11111
	0.732826	1.01858	1.30434	1.13073	1.04237	1.05801	1.02645	0.974465	0.953329	0.973366
	1.19204	1.21709	1.24214	1.26606	1.27352	1.28099	1.12028	0.916289	0.861572	0.855948
		1.35364	1.30733	1.26102	1.14734	0.965919	0.886901	1.04701	1.31764	1.32478	0.959585
		1.6073	1.28689	1.09542	1.10003	1.10464	1.0396	0.968158	0.993346	1.04616	1.0549	0.98253	0.941057	0.985078	0.973955	0.946937
	0.474713	0.641956	0.809199	0.964773	0.980711	0.996649
		0.904225	1.03337	1.16251	1.15339	1.12404	1.22837	1.38923	1.01396	0.666856	0.759957	0.853058	0.889098	0.923551	0.938226	0.93579	0.933355	0.972305	1.05039
		1.44625	1.68092	1.87086	1.71585	1.49195	1.14584	1.04466	1.06021	1.08942	1.14349	1.19756	1.12419	1.002	0.87981	0.852423	0.835675	0.818926
			0.994988	0.90091	1.02239	1.14387	1.17605	1.03708	0.898109
		1.25644	1.39122	1.526	1.56502	1.34826	1.13151	1.09385	1.08136	1.08363	1.09825	1.10884	1.09374	1.07864	1.03836	0.991909	0.945458	0.872828	0.771216
			0.835236	0.900095	0.964954	1.02981	1.09467	1.08766	1.045	1.00234	0.959674	0.917011
		1.08107	1.11396	1.14684	1.17526	1.19937	1.1771	0.975448	0.83563	0.999142	1.16265	1.32617	1.15196	0.837214	0.819203	1.06181	1.24619	1.01775	0.789315
		1.02669	1.15347	1.21149	1.16561	1.11973	1.30519	1.51406	1.42426	1.03499	0.811753	0.668427	1.04509	1.40441	1.08895	0.954864	0.944356	0.933848	0.868034	0.790158	0.712281	0.678052	0.659673	0.641295
	0.644218	0.842352	1.10477	1.45123	1.70332	1.38537	1.11177	0.878358
					1.09395	0.939466	0.990993	1.04252
		1.33329	1.57469	1.51976	1.46484	1.36524	1.16904	0.972837	0.984234	1.02018
			0.967621	0.967431	0.795165	0.699865	0.880382	1.0609	1.03154	0.936949	0.873486	0.929719	0.985952
		0.938	1.51994	1.21702	0.9141	0.946579	1.41178	1.47855	1.26992	1.08056	0.891199	0.784869	0.798609	0.81235	0.87412	0.970663	1.02666	0.860654	0.782404	0.835739	0.876964	0.900016	0.890323	0.799434	0.988025	1.41391	1.19072	0.830452	0.715242	0.813611	0.91198
		1.02364	1.24859	1.47354	1.56641	1.16474	0.981133	1.008
	0.650722	0.986751	1.27548	1.22499	1.1745	1.12401	0.99488	0.847648	0.88985	0.943365	0.99688	0.959215	0.919737	0.926921	0.937206	0.957764	1.04818	1.13859
		0.983012	0.956934	0.930855	1.09316	1.26181	1.37266	1.13844	0.904213	0.793653	0.804242
			0.971836	0.986846	1.00186	1.01687	1.03692	1.05904	1.02266	0.936219
			1.3635	1.20471	1.04593	1.05242	1.07029	1.05088	0.993713	0.936546
		0.985284	1.14946	1.17518	1.07389	0.999595	0.999743	0.99989
	1.24728	1.20177	0.975927	0.851936	0.953219	0.992277	0.835092	0.894629	1.0649	1.15651	1.0191	0.928261	0.915986	0.963336	1.06271	1.13042	1.09488	1.05589	0.981762	0.907637	0.833511	0.790278	0.882111	0.967665	1.0362	1.0981	1.01956	0.941009	0.896099	0.913762	0.931425	0.949088	1.02204	1.15496	1.28789
		0.966373	1.09989	1.02783	0.947199	0.912294	0.947893	0.983492
		0.895261	0.952864	1.04646	1.08594	0.930643	0.800118	0.940533	1.04967	1.01498	0.980287	0.945595	0.915551	0.957978	1.0004	1.00971	0.928872	0.848035	0.767197	0.828374	1.11641	1.40445
			0.773463	0.78149	0.806782	0.87778	0.948778	1.01978	1.01455	0.994121	0.973692	0.953264	0.932835	0.912407	0.896463	0.8818	0.867137	0.852474	0.837811	0.823147	0.83355	0.876303	0.919057	0.981653	1.09877	1.21589	1.20703	1.01665	0.826276	0.829281	1.25254
			0.859742	0.947677	1.01312	1.00737	1.00163
	1.39684	1.94179	1.94605	1.64154	1.43429	1.27849	1.1227
		1.08182	1.24578	1.50514	1.78912	1.27278	1.0214	1.14821	1.35593	0.911309
	1.1526	1.35	0.984898	1.87485	2.04116	1.05919	1.00501
		1.56036	1.22749	1.32006	1.74465	0.996803	1.0691
	0.837507	0.791105	1.04949	1.16803	1.09132	0.861757	0.89326	1.29403	1.11273
		1.32848	1.32116	1.30575	1.17965	1.16057	1.44001	1.5064	1.37814	1.09264	0.538303	0.544633	0.578908	0.613184
		0.995003	0.950036	0.992923	1.03581	1.03644	0.984013	0.931588	1.063	1.24555	1.4281	1.25256	0.686606	0.544527	0.595821	0.848586	1.10135	1.21516	1.30164	0.913328	0.544717	0.927019	1.19806	1.27866
	1.19758	1.0722	1.00584	1.0769	1.10143	1.10103	1.08287	0.98358	0.932269	1.13578	1.28021	1.21616	1.15211	1.02216	0.861158	0.793722	0.870396	0.910061	0.871971	0.833882	0.879277	0.940147	0.895705	0.80398	0.793645	0.887969	0.982294	1.03392	0.985068	0.936218	1.04162	1.26843
											1.20828	1.1449	1.08152	1.00674	0.909723	0.812706
		1.33128	1.07563	0.860068	1.02516	1.20639	1.21342	1.19513	1.12798	0.867829	0.822639	0.975338	1.12804	0.992222	0.841768
			0.799527	0.860946	0.922365	0.983783	1.0452	1.05601	0.999581	0.943157	0.89709	0.871886	0.846682	0.821478	0.83642	0.859218	0.882017	0.904816	0.975335	1.04767	1.12001	1.19235	1.17721	1.14612	1.11502
		0.768695	1.60454	0.709517	0.766142	1.0014	1.23666	1.30445	0.946984
	0.794153	1.14436	1.51155	1.9438	2.37606	2.40708	1.97028	1.53348	1.09668
		1.13683	1.11034	1.08385	1.14592	1.21026	1.26536	1.12896	0.99255	1.03901	1.12638	1.2064	1.02108	0.835764	0.781174	0.76956
		0.63026	0.915426	1.33546	1.18044	1.03085	1.10642	1.18198	0.844533	0.613168	0.906079	1.173	1.13999	1.10699
	0.943277	0.980631	0.85265	0.868326	1.16072	1.36923	1.1917	1.01418	0.935067	0.882712	0.967466	1.12761	1.1927	1.08818	0.983663
	0.509727	0.714131	0.94501	1.19337	1.44173	1.19787	0.871967	0.883784	1.04069	1.19759	1.35449	1.15881	0.907922	0.74129	0.87568	1.01007
		0.85414	0.875446	0.882835	0.882835	0.92534	0.985514	0.973775	0.878169	0.813368	0.963431	1.11349
			1.13654	0.844366	0.758201	0.925301	1.0924	1.07473	1.04511	1.01549	0.983801	0.942621
				1.30668	1.19997	1.09326	0.986552	0.879842	0.87309	0.961669	1.05025	1.13883
		1.25525	1.16544	1.21992	1.38813	1.52328	1.1905	0.857722	0.695273	0.783105	0.854564	0.899004	0.943443	0.987883	1.01498	0.992664	0.970349	0.948034
		1.43233	1.66796	1.90358	2.13921	2.02834	1.57752	1.13867	1.15022	1.16176	1.04653	0.795658
			0.808289	0.676207	0.724795	0.962064	1.19933	1.26627	1.22537	1.18446	1.14356	0.955859	0.735061
	1.07182	1.24152	1.43232	1.63824	1.41775	0.749009	0.913092	1.07717	1.23163	1.31035	0.992167
	1.17913	1.00776	0.995073	1.1222	1.18216	1.21109	1.36116	1.23345	0.908317	0.583186
		0.63997	0.633824	0.654689	0.764579	0.874469	0.984358	1.05466	0.866063	0.677471	0.744487	0.899657	1.05483	1.09383	1.03094	1.04937	1.11754
		0.895829	1.14112	1.38641	0.999784	0.648741	0.786977	0.914642	1.02798	1.14132	0.704737	1.24449
		1.88617	1.34419	1.12494	1.13066	1.23835	1.16399	1.08043	0.994996	0.814958
		0.997007	1.03429	1.03871	0.969237	0.998433	1.16443	1.08133	0.933724	0.860103	0.814699	0.827985	0.841272	0.907836	1.05699	1.20615
		1.83323	1.32944	0.825642	0.970032	1.12001	1.25008	1.35834	1.22322	1.08809	0.962843	0.837656	0.733925	0.722259	0.710592	0.698926	0.687259	0.675593	0.69839	0.740063	0.781736	0.850482	0.936903	1.02332	1.10974
					1.40862	1.01891	0.799272	0.903335	1.0074	1.02226	0.998627	0.974991	0.951356	1.01922	1.12805	1.23687	1.3134	1.33352	1.35363	1.37374	1.39385	1.41396	1.43407	1.45418	1.47429	1.4944	1.51451	1.53462	1.55473	1.57484	1.38668	1.19667	1.00666	0.816653	0.626645	0.436636
		1.20477	1.17383	1.14289	1.11194	1.07303	1.03136
	1.27702	1.56214	1.60173	1.55624	1.51075	1.35509	1.18026	1.00544
			1.6393	1.3877	1.13611	1.02582	1.0043
	0.832993	1.28873	1.50809	0.862476	0.945547	1.13517	0.883544	0.756349	1.00128
	1.2735	1.50922	1.5561	1.38878	1.22146	1.05414	0.886819	0.952794	1.0391	1.1254
		1.25805	1.62295	1.98785	1.54071	1.26068	1.20911	1.14092	1.02824	0.91557
	1.29283	2.04188	2.41696	1.97494	1.53854	1.23835
			0.836218	0.897081	0.989482	1.03232	1.14185	1.26672	1.08392	1.04454	1.12192	0.96106	0.8195	0.697175
		1.07474	1.01881	1.04942	1.09899	1.1139	0.981689	1.15434	1.43357	0.533066	0.804794	0.903585	0.826339	0.92828	1.05641
	0.671873	1.10257	1.22958	0.937479	1.17484	1.34751	1.12159	0.932256	0.935818	0.929111	0.870071	0.811032	0.751993
		0.819616	0.859922	0.971934	1.09175	1.21281	1.1399	0.984607	0.820422
		0.773004	1.02571	1.15473	1.27958	1.35599	1.32293	1.28986	0.781526	0.740896	0.997162
	1.09874	1.20603	1.23712	1.08225	0.927384	1.03126	1.15818	0.9085
				1.08831	1.03583	0.983357	0.99053	1.01282
		0.924318	1.13528	1.20435	1.20145	1.04667	0.99436	1.01295
		0.792436	1.12092	1.31262	0.861428	0.928652	0.995875	0.999743	1.00178
		0.751848	0.77472	0.798227	0.824761	0.82474	0.689948	0.777689	0.865431	0.966262	1.02989	1.02536	1.02082	0.940842	0.854097	0.786539	0.777679	0.899753	1.02183	1.02702	0.9739	1.08039	1.10113	0.838047	0.836709	1.0693	1.29629	1.52116	1.74603	1.25405	0.78933	1.08458	1.37984
			0.747467	0.861458	0.975449	1.0653	1.13793	1.21056	1.18776	1.16423	0.979113	0.648032	0.791078	1.02866	1.17356	1.04527	0.916971	0.788676	0.906276	1.19971	1.15577	1.01646	0.877142	0.864752	0.890844	0.916936	0.943029	0.969121
		0.649256	0.867823	1.08639	1.13445	1.15347	1.12475	1.04048	0.956207	0.889425	0.825236	0.784011	0.82623	0.894782	0.992869	1.09096	1.10836	0.928292	0.791046	0.878436	0.965827	1.01867	1.00988	0.982598	0.911296	0.953137	1.10987	1.26659	1.31821	1.34996	1.38156	1.14272	0.922592	0.879654	0.836715
			0.793112	0.754092	0.803025	0.901903	0.945408	0.915691	0.885974	0.887554	0.900489	0.913424	0.861992	0.805371	0.827641	0.919024	0.978167	0.945733	0.9133	0.94294	1.0335	1.12406	1.21463	1.20202	1.14244	1.08286	1.07315	1.12194	1.17074	1.21954	1.26834
		0.875625	1.05481	1.39953	1.18587	0.972213	0.814705	0.707007	0.710122	0.744792	0.828786	0.896195	0.934877	0.990176	1.11316	1.12817	0.997003	0.865831	0.914131	0.986946	1.01478	1.01237	0.979326	0.883618	0.876879	0.974469	1.07367	1.19492	1.3046	1.32899	1.3305	1.11893	1.00034	0.980103	1.14119
		1.06266	0.911149	0.855989	1.05457	1.08723	1.00149	0.876841	0.705334	0.7858	0.890245	0.980372	1.06899	1.06377	0.918398	0.795944	0.974596	1.15325	1.28991	1.21353	1.13714	1.06076	0.984376	0.907992	0.881446	0.93097	0.980494	1.03002	1.07954	1.10596	1.10512	1.10428	1.10345	1.11284	1.14061	1.16838
		0.769774	0.789435	0.809097	0.759762	0.701156	0.636749	0.604541	0.725174	0.815923	0.871249	0.956982	1.07289	1.18881	1.05951	0.898813	0.923021	0.957225	0.868801	0.775144	0.761072	0.85587	1.05034	1.24481	1.25539	1.17808	1.1224	1.13485	1.14731	1.18187	1.2243	1.26674	1.09967	0.928131	1.22434	1.53473
			1.32403	1.36591	1.40603	1.21458	1.02313	0.923333	0.965573	1.00781	1.05005	1.09229
		0.943908	1.00645	1.069	0.954996	0.815755	0.676515	0.759155	0.87711	0.995065	1.00869	0.982419	0.956148	0.950473	0.949403	0.948333	0.947264	0.94526	0.942243	0.939227	0.93621	0.933193	0.997786	1.1303	1.26282	1.31286	1.25524	1.19762	1.14001	1.09307	1.07878	1.06449
			1.03883	0.931388	0.82394	0.777702	0.811385	0.845067	0.889161	0.934309	0.979458	0.906868	0.833072	0.812202	0.826982	0.841762	0.856543	0.871323	0.886104	0.957999	1.06445	1.1709	1.27734	1.38379
			0.912072	0.738828	0.688822	0.80664	0.924458	0.977904	0.829864	0.700418	0.818134	0.935849	1.05357	1.09365	1.08724	1.07634	1.01416	0.951985	0.889808	0.905864	0.9604	1.01494	1.06244	1.09842	1.13439	1.13712	1.12436	1.11161	1.09885	1.08609	1.07333	1.06057
		0.825725	0.749064	0.723919	0.925906	1.12789	1.32988	1.16097	0.975746	0.856264	0.922901	0.989537	0.953069	0.898584	0.939657	1.01766	1.08622	1.06785	1.04947	1.03109	1.01271	0.993678	0.972941	0.952203	0.934386	0.924623
				1.1734	1.11743	1.06146	0.996137	0.924719	0.875491	0.892253	0.909016	0.937534	1.04308	1.14862	1.25417	1.26233	1.21605	1.16978	1.12351	1.07724	1.03097	0.996988	0.974756	0.952525	0.930294	0.908062	0.885831
		0.718392	0.922149	1.07863	1.07863	1.07863	0.942081	0.763589	0.797527	0.953561	1.05803	0.872685	0.744837	0.700895	0.841098	1.02133	1.17659	1.1565	1.16508	1.22038	1.128	0.872438	0.857189	0.959456	1.05322	1.12871	1.20421	1.21489	1.15308	1.09128
		0.835208	0.907728	0.980247	0.950686	0.903632	0.889253	0.879024	0.930248	0.98377	0.909022	0.808927	1.03421	1.17341	1.09611	1.01881	0.941515	0.904494	0.872825	0.913255	0.955617	0.997978	1.04034	1.0827	1.10294	1.06914	1.03535	1.04658	1.14746	1.24834
				1.10511	1.15668	1.20824	1.15121	1.04718	0.943141	0.839105	0.833493	0.922199	1.0109	1.09961	1.18832	1.19075	1.14745	1.10414	1.06084	1.01754	0.993023	0.96978	0.946538	0.919878	0.882145	0.844412
			1.00759	0.986967	0.966348	0.894778	0.817603	0.909291	1.08006	1.07304	0.894426	0.793579	0.845916	0.898253	1.00728	1.13122	1.17719	1.16774	1.10414	0.964391	1.03123	1.18862	1.27039	1.13643	1.04194	1.03491	1.0274	1.01912	0.893973
			0.921601	0.765505	0.679002	0.897918	1.11683	1.16949	1.04823	0.994251	1.0605	1.12675	0.983983	0.808986	0.772535	0.804725	0.836915	0.869106	0.901296	0.933487	0.965677	1.00166	1.04172	1.08178	1.12183	1.16189	1.16875	1.07595	0.983147	0.890344	0.797542
		0.761922	0.862854	1.1584	1.28063	1.10303	1.03414	1.21541	1.27264	1.1827	1.08064	0.897488	0.837031	0.92602	0.976513	0.96527	0.975352	1.02252	1.04482	0.8905
		0.618605	0.655185	0.727071	0.770825	0.800924	0.878236	0.973486	1.01063	0.809682	0.762569	0.874183	0.967465	0.965854	0.964244	0.993644	1.02892	1.05614	1.06486	1.07359	1.06842	1.05766	1.07328	1.20376	1.32078	1.21473	1.10868	1.00558	0.913928	0.984626	1.05532	1.07454	1.01923	0.963918
		1.07691	1.23313	1.18245	1.11878	1.01185	1.05828	1.28855	1.2535	1.15067	1.0342	0.843183	0.818287
	0.80881	0.759631	0.710452	0.813777	0.920889	0.903337	0.848241	0.828675	0.817292	0.863839	0.913939	0.960994	0.978341	1.06833	1.23261	1.22535	0.991588	0.883031	0.801947	0.941963	1.0191	1.03137	0.98413	0.997568	1.11156	1.14573	1.12784	1.10967	1.0712	1.03272	0.988416	0.940775	0.969542	1.07579	1.18204
		0.742706	0.744328	0.864707	0.963698	1.04064	1.07448	0.975096	0.942915	1.0221	1.06042	0.861804	0.962131	1.29548	1.21751	0.891852	1.06163	1.17234	0.614323
	0.616388	0.759058	0.889347	0.935157	0.980967	0.990926	0.997795
		0.882543	0.882543	0.897111	0.941431	0.98575	1.02115	1.00009	0.97904
		0.752176	0.76284	0.95357	1.1443	1.03672	0.915533	0.924867	1.02925	1.09483	1.0724	1.04561	0.990588	0.935564	0.88054	0.866552	0.880698	0.894844	0.887861	0.85906	0.941974	1.06505	1.14121	1.14126	1.14132	1.1292	1.07897	1.02874	0.999466	0.992551	1.00441	1.03975	1.07509
			0.840248	0.727395	0.671144	0.744878	0.528846	0.687416	0.951054	0.958227	0.893958	0.97763	1.06393	1.04932	1.01009	0.880406	1.01179	1.28372	0.873735	0.822823	1.09535	1.36788	1.27148	0.905593	0.995307	1.16068	1.24825	1.13289	1.05687	1.15584	1.25481	1.22215	1.08943
		0.578432	0.71132	0.896055	1.18558	1.20342	0.855017	0.889538	1.0319	1.05262	0.909507	0.915822	1.01419	1.06631	1.02743	1.0212	1.06868	1.17535	1.14526	1.07263	0.997671	0.922711	0.866261	0.887623	0.924396	1.00014
		0.554649	0.609104	0.649778	0.676928	0.701178	0.724452	0.825688	0.934333	1.03674	1.04975	0.962574	0.875395	0.820886	0.788671	0.756675	0.793121	0.829568	0.868135	0.954659	1.04118	1.10895	1.09527	1.08158	1.05129	0.9989	0.94651	0.89412	1.07439	1.36717	1.65995
			0.642464	0.547179	0.546762	0.639726	0.792397	0.932107	1.03668	0.862197	0.782185	0.820395	0.945427	1.07484	0.745142	1.01075	1.15201	1.028	0.934272	0.911098	0.982829	1.21147	1.26865	1.13386	0.999069	0.929761	1.04901	1.16826	1.17189	1.11767	1.08659	1.09936
	0.664946	0.813268	0.888055	0.84062	0.790598	0.732195	0.826509	0.959358	1.02233	1.07227	1.11966	1.16579	1.18191	1.12017	1.08549	1.20622	1.11865	0.783229
		2.5551	4.38346	5.33446	3.05391	1.43241
	0.62886	0.919781	0.893837	0.878875	0.935842	0.989517	1.04958	1.09992	1.08072	1.06152	1.04231	1.03566	1.04858	1.06151	1.05658	1.00311	0.949635	0.896164	0.842694
		0.837654	0.961913	1.08617	1.21043	1.14749	1.02842	0.984315	0.987471	0.990627	0.993783	0.996938	1.00009	1.00325	1.00641	1.00956	1.01272	1.01587
			1.00743	0.95783	0.908227	0.858624	0.91354	0.997169	1.0808	1.04905	1.00852	1.01033	1.09118	1.17202	1.24011	1.14481	1.04952	0.954221	0.940873	0.931548	0.930844	0.938179	0.945514	0.952848
		0.605271	0.663085	0.720898	0.778711	0.834478	0.810614	0.786751	0.762888	0.739024	0.759115	0.822663	0.886211	0.949758	1.01331	1.0677	1.08817	1.10863	1.12909	1.14955	1.16792	1.17233	1.17674	1.18115	1.18556	1.18997	1.19438	1.19879	1.20319
								0.860112	0.857145	0.854177	0.85121	0.848243	0.845276	0.842308	0.839341	0.851377	0.911972	0.972567	1.03316	1.09376	1.15435	1.21495	1.27554
					1.07336	1.0329	0.992429	0.951963	0.911497	0.915604	0.934405	0.953206	0.972006	0.990807	1.01058	1.03048	1.05037	1.07027	1.09016	1.0916	1.07482	1.05804	1.04126	1.02449	1.00771
				1.04318	1.12054	1.13806	1.06533	0.992595	0.986168	0.988789	0.99141	0.99518	0.999432	1.00368	0.996253	0.976464	0.956675	0.938809	0.923211	0.907614	0.892016	0.906265	0.950657	0.995049	1.03944	1.08383	1.12822	1.17262
								0.923373	0.94025	0.957127	0.974004	0.990881	1.00776	1.02463	1.04151	1.05839	1.07526
					0.98784	1.14786	1.30789	1.23483	0.911791	0.588756	1.17619	1.79048	1.14022	0.577644	0.610117	0.643871	0.722536	0.801202	0.862977	0.856513	0.850048	0.843584	0.841538	0.843417	0.845296	0.847175	0.849054	0.850933	0.852812	0.854692	0.866342	0.950172	1.034	1.11783	1.18949	1.22568	1.26186
			1.2351	1.16868	1.10227	1.02618	0.942565	0.884191	0.879563	0.893755	1.07269	1.25162	1.25677	1.13802	1.01927	0.961608	0.957517	0.953426	0.949335
						0.944883	0.955032	0.965181	0.975329	0.985478	0.995627
			0.715977	0.749497	0.783016	0.83316	0.888742	0.944323	0.977644	1.00614	1.03464
				0.991842	0.981377	0.970913	0.960448	0.949984	0.992682	1.04206	1.09144	1.14082	1.02916	0.819625	0.672053	0.753509	0.834966	0.916422	0.997878	1.07933	1.11548	1.08419	1.0529	1.02161	0.990316	0.959026	0.962357	0.974681	0.987004	1.00255	1.04126	1.07997	1.11868	1.09294	1.05181
					1.33642	1.26908	1.20174	1.1344	1.06706	1.02641	0.990922	0.955431
		1.07354	0.847381	0.77301	0.847149	0.921287	0.995425	1.06956	1.04036	0.990878	0.941399
											1.0185	1.00813	0.99777	0.987406	0.977042
					1.34795	1.26265	1.17736	1.09206	1.00677
			0.799523	0.995445	1.19137	1.38729	1.34051	0.352065	0.737769	1.12347	1.24763	0.892776	0.75119	0.901056	1.05092	1.20079	1.35065	1.40222	1.25733	1.11245	0.967564	0.878898	0.83805	0.818902	0.857919	0.896936	0.935953
			2.09513	1.29242	0.582527	0.668726	0.754926	0.841125	0.921128	0.942728	0.964328	0.986743	1.01168	1.03661	1.06154	1.08647
				1.175	1.09532	1.01564	0.937446	0.88087	0.824294	0.815526	0.89694	0.978353	1.05977	1.07901	1.0506	1.02219	0.993778	1.01036	1.07063	1.1309	1.19117	1.22728	1.18537	1.14346	1.10154	1.05963	1.01772	0.975807
			0.973186	1.04047	1.10775	1.17503	1.0448	0.754371	0.669329	0.843292	1.01726	1.168	1.09871	1.02941	0.982112	0.98602	0.989928	0.993836	0.991198	0.986464	0.98173	0.857219	0.727808	0.754703	0.900604	1.04651	1.19241	1.33831
				0.920561	0.982023	1.04348	1.0888	1.06478	1.04077	1.0243	1.05381	1.08331	1.11282	1.0373	0.935287	0.833272
				0.917497	0.928162	0.938828	0.949493	0.962013	0.983678	1.00534	1.02701
				0.896656	0.911764	0.926873	0.941982	0.95709	0.972199	1.01775	1.07355	1.12934	1.18513	1.18505	1.1444	1.10374	1.06308	1.02243	0.977919	0.931764	0.885609	0.839454
			0.718086	0.674614	0.668306	0.7737	0.81451	0.782481	0.750451	0.718422	0.674625	0.625111	0.606564	0.741715	0.876865	1.01202	1.01961	1.00336	0.987116	0.970872	0.954627	0.938382	0.981323	1.0371	1.09288	1.20486	1.62832	2.05178	1.30186	0.571043	0.70703	0.843017	0.979005	1.11499	1.25098	1.2732	1.14794	1.02926	0.938557	0.847859	0.75716
			0.667294	0.67603	0.684765	0.699408	0.73751	0.775612	0.813715	0.887219	0.967471	1.04772	0.940552	0.640699	0.656915	0.777482	0.898049	0.932717	0.96604	0.999363	1.03269	1.06601	1.09933	1.13266	1.16598	1.1168	0.984751	0.943842	0.966035	0.988227	1.01042	1.06377	1.16524	1.26672	1.3682	1.46967
				0.702233	0.761515	0.975945	1.13632	1.04493	0.953537	0.862145
				1.04582	1.04618	1.04655	1.04691	1.02138	0.991522	0.961666
				0.715771	0.759367	0.802962	0.84173	0.879963	0.918195	0.943748	0.894751	0.845754	0.796756	0.714634	0.654965	0.794371	0.933777	1.07318	1.08965	1.08761	1.08556	1.06583	1.03683	1.00783	0.978835	0.998176	1.02867	1.05917	1.1269	1.21527	1.30364	1.39201	1.42016	1.33705	1.25394	1.17083	1.08772	1.0345	1.05881	1.08311	1.10742
				0.801303	0.890456	0.979609	1.06876	1.09317	1.0845	1.07582	1.06715	0.991484	0.911691
			1.09996	1.1517	1.20345	1.25506	1.30667	0.83433	0.757767	0.843526	0.705376	0.65198	1.01089	1.21337	1.08554	1.02004	0.979973	0.730985	0.779114	1.0745	1.04984	0.843432	0.972855	1.22661	1.13007	0.842675	0.819045	0.943778	1.08668	1.22657	1.36646	1.25186	1.12511	0.998364	1.03553	1.11149	1.18259	1.2537	1.12187	0.987869	0.98612	1.03978	0.903827	0.94241	1.08174
	0.59719	0.703112	0.89632	1.17326	1.1631	0.986495	1.01655	1.1803	0.849081	0.84742	0.950587	0.970086	0.703899	0.7721	0.871693	0.962914	0.962096	0.961278	0.949683	0.906446	0.863209	0.863183	1.03276	1.05524	0.969622	0.970389	1.04944	1.12026	0.985868	0.851479	0.894341	1.02694	1.13135	1.06973	1.0081	1.13646	1.27953	1.4226	1.37177	1.23253	1.21772	1.19193	0.935079
		0.731557	0.841151	0.900742	0.945894	0.982072	1.00391	1.02575	0.957983	0.875453	0.893419	0.915888	0.847186	0.804009	0.828316	0.831254	0.744386	0.744549	0.840497	0.90109	0.843938	0.87782	0.926246	0.974673	1.0062	1.02688	1.04757	1.06758	1.08268	1.09779	1.10563	1.10268	1.09972	1.17317	1.27886	1.28745	1.20928	1.13111	1.13858	1.16872	1.19886	1.19608	1.18677	1.17746
			1.11364	0.86284	0.822037	0.920564	0.982889	1.01952	1.05615	1.02576	0.948765	0.886643	0.928409	0.953246	0.824795	0.721773	0.820104	0.918435	0.951869	0.87538	0.835533	0.820147	0.840024	0.864548	0.901501	0.955138	1.00877	1.02343	1.00443	1.00511	1.02961	1.05411	1.11166	1.20671	1.30176	1.24545	1.11575	1.05402	1.06708	1.08015	1.09322	1.14313	1.2139	1.28466	1.20289	1.11052
	0.557264	0.882861	1.20846	1.34678	1.06115	0.84292	0.916927	0.990935	0.937316	0.845625	0.883461	0.987914	0.944867	0.947781	1.04424	0.993908	0.783724	0.808687	0.964252	0.937493	0.922481	0.935399	0.990307	1.05816	1.00581	0.944206	0.870403	0.786771	0.723534	0.849735	0.975935	1.09151	1.18817	1.28483	1.38149	1.31038	1.17009	1.0298	1.01609	1.17137	1.29209	1.26295	1.23381	1.20467	1.1759	1.14992	1.12395	1.09797	1.07199
		0.713862	1.01999	1.27861	1.05111	0.945837	0.976521	1.05473	1.14738	0.749068	0.706037	0.864468	1.00051	1.03759	0.932123	0.856123	0.811382	0.805171	0.941564	1.0229	0.876342	0.792554	0.939344	1.00831	0.97923	0.977246	0.971563	0.72764	0.774644	1.13201	1.48937	1.46188	1.29722	1.21945	1.19939	1.0177	0.696312	0.933569	1.26944	1.50923	1.22942	1.05304	1.07525	1.09745	1.12056	1.14476	1.16896	1.19315	1.15098
				1.03104	1.22562	1.21789	1.11434	0.967298	0.890283	0.934895	0.890608	0.826468	0.920417	1.05307	1.00278	0.980661	1.00027	1.02156	1.04348	1.0654	1.08733	1.11671	1.20648	1.29625	1.21089	1.11407	1.01725	0.920431
	1.06978	0.98635	0.932256	0.996407	1.04634	0.965466	1.00956	1.01069	0.925717	0.84074	0.807368	0.815171	0.955025	1.09488	1.07225	1.03998	0.975025	0.916367	1.01063	1.1049	0.97998	0.855541	0.96098	1.06179	1.06883	1.07587	1.01803	0.953143	0.888251	0.836284	0.999383	1.16248	1.32558	1.42498	1.23267	1.04036	0.975761	0.991813	1.00786	1.01576	0.995471	0.975185
		0.744351	0.832936	0.909889	0.972711	0.887856	0.757658	0.899531	1.07616	1.02269	0.955834	0.863148	0.831993	0.820048	0.82967	0.943722	1.02801	1.05583	0.976861	0.827663	0.891881	0.935356	0.961553	0.987005	0.967516	0.924181	0.842669	0.689001	0.932309	1.26183	1.49056	1.40106	1.31155	1.22204	1.12376	1.00349	0.883214	0.929385	1.15489	1.33279	1.32214	1.31149	1.30084	1.27019	1.23662	1.20323	1.16988	1.13654	1.1032
		0.743429	0.828567	0.913705	0.927205	0.840911	0.914975	1.09404	0.96632	0.846969	1.01501	1.08383	1.00757	0.868542	0.723055	0.757984	0.832875	0.907767	0.972226	0.992338	1.01245	1.03256	1.04558	1.03907	1.03256	1.02606	1.01768	1.00688	0.99609	1.04653	1.16665	1.28678	1.35353	1.34595	1.33836	1.30141	1.22376	1.14612	1.06847	0.990829	0.904324	0.806865
	0.98504	1.00984	1.08387	1.24853	1.41319	1.23165	1.01586	1.0648	1.00804	0.900215	1.05964	1.17797	0.926819	0.926385	0.941951	0.98116
			0.449834	0.849851	1.24987	1.47184	0.880807	1.17709	1.68645	1.73293	1.25261	0.772285	0.772093	0.831415	0.890736	0.865411	0.787234	0.709056
			0.760276	0.69774	0.635204	0.572668	0.543439	0.66029	0.777142	0.808513	0.685618	0.828056	1.06834	1.19121	1.31407	1.18156	0.839704	0.828882	0.844153	0.970222	1.15036	1.31815	1.14305	0.967961	0.792866	0.8875	1.00327	1.11904	1.14077	1.15609	1.17141	1.18673	1.16133	1.13582	1.1103	1.08478	1.05926	1.06873	1.12158	1.17443	1.22728	1.28013	1.33298	1.38583	1.43868
		0.901966	0.819715	0.804325	0.926328	1.04833	1.06659	1.02941	0.990288	0.943377	0.896549	0.967529	1.03746	1.09838	1.1593	1.13309	1.10395	1.0083	0.908382	0.897925	0.914432	0.93094	0.943472	0.946756	0.950041	0.982303	1.01546	1.04861	0.998479	0.917122	0.835765	0.884648	0.981119	1.07759	1.14422	1.08225	1.02027	0.958292
					0.988705	0.973476	0.958246	0.930689	0.876956	0.875537	1.04724	1.21894	1.39065	1.40794	1.31104	1.21414	1.11724	1.02034	0.923436	0.849663	0.858086	0.86651	0.874933	0.883356	0.891779	0.900202
				0.904616	0.854905	0.805195	0.834208	0.920517	1.00683	0.946718	0.863551	0.812716	0.885974	0.959232	0.981102	0.963424	0.945745	0.935015	0.932889	0.930763	0.928636	0.99989	1.09742	1.19495	1.20433	1.07804	0.951758	1.00977	1.08985	1.1315	1.15336	1.17522	1.17578	1.15492	1.13405	1.11319	1.09233	1.06765	1.03843	1.0092	0.979981
		0.564109	0.726192	0.888274	1.02898	1.16786	1.30675	1.28378	1.22561	1.16744	1.10155	1.01929	0.937026	0.854763	0.7725	0.743845	0.739848	0.735852	0.751331	0.818916	0.886501	0.954086	0.96427	0.894223	0.824177	0.75413	0.830168	0.917409	1.00465	1.09189	1.13014	1.12569	1.12123	1.11677	1.11231	1.10706	1.10046	1.09385	1.08725	1.08064
						0.999667	0.98378	0.967893	0.932928	0.883399	0.83387	0.78434	0.734811	0.713399	0.765977	0.818555	0.871134	0.918921	0.963356	1.00779	1.05223	1.09639	1.14055	1.1847	1.22885	1.12777	0.959627	0.935224	0.951549	0.967874	0.984199	1.00052	1.02251	1.04477	1.06703	1.08928	1.11154	1.1338	1.15605	1.17831	1.20056	1.22282
						1.06504	0.973147	0.936703	0.919266	0.901829	0.884392	0.949004	1.01696	1.08492	1.15288
		0.614065	0.670293	0.72652	0.782748	0.838975	0.895203	0.951431	0.993731	0.986716	0.979702	0.972687	0.975912	0.989814	1.00372	1.01762	1.03152
		0.673367	1.2617	1.26515	0.99821	0.732428	0.913377	1.09433	0.955527	0.857736	0.822565	0.787395	0.791038	0.823788	0.856539	0.883454	0.899841	0.916229	0.845414	0.756975	0.739084	0.89456	1.05004	1.20551	1.05457	0.890964	0.77416	0.863538	0.952916	0.98436	0.93777	0.89118	0.994681	1.10121	1.20774	1.17161	1.00504	0.870046	0.913836	0.957627	0.996708	1.03011	1.06352	1.09692	1.06964	0.932769	0.896368	1.57354
		1.05651	1.12834	1.0062	0.782503	0.786577	0.869203	0.972529	1.12469	1.25496	1.10081	0.946654	0.828561	0.870111	0.911661	0.950971	0.988206	0.924233	0.837886	0.755718	0.856941	0.915616	0.941115	0.972584	0.975185	0.802134	0.893792	1.0535	0.975012	0.964019	1.13696	1.29839	1.07523	0.938781	0.94315	0.94752	0.942907	0.980019	1.16082	1.34161	1.28945	1.18285	1.07625	1.03374	1.14726	1.26078	1.3743	1.34764	1.19321
	1.03684	1.03034	1.02385	1.01735	0.985598	0.938948	0.892298	0.86077	0.902538	0.944305	0.986073	1.02784	1.05775	1.01759	0.97742	1.03075	1.15947	1.2882	1.25179	1.20196	1.15214	1.10231	1.05249	1.00267	0.952841	0.903017	0.865046	0.877894	0.890742	0.90359	0.916437	0.929285	0.942133	0.954981
			1.04311	0.957055	0.871001	0.885929	0.91261	0.939292	0.842751	0.713423	0.651822	0.788487	0.925153	1.06182	1.08404	1.02072	0.957393	0.894069	0.830746	0.789478	0.78541	0.781343	0.777275	0.818936	0.89818	0.977424	1.05667	1.13591	1.14656	1.14263	1.13869	1.13475	1.13081	1.12687	1.131	1.14967	1.16834	1.18701	1.20568	1.22435	1.23837	1.23856	1.23874
			0.836833	0.919643	1.00245	1.07614	1.09537	1.1146	1.01017	0.883242	0.786742	0.831251	0.875761	0.92027	0.96478	1.00929
			1.7147	1.56904	1.42338	1.27772	1.13205	0.986393	0.973184	1.01997	1.06675	1.11353	1.07161	1.02627	0.980931
			1.13131	1.37701	1.62271	1.49139	1.23498	0.978575	0.98283	0.998117	1.0134	1.02869
	1.80526	1.37282	1.04855	0.91147	0.811191	0.757095	0.762902	0.79046	0.918205	1.05611	1.1339	1.01379	0.903695	0.856464	0.803627	0.733748	0.796117	0.939722	1.02995	0.888598	0.837299	0.95155	1.0658	1.07626	1.07016	1.04841	1.00387	0.992474	1.13218	1.23461	1.24573	1.20306	1.06767	0.958204	0.976859	0.995514	1.11542	1.25034	1.22847
		1.24588	1.20171	1.15753	1.0012	0.867072	0.798149	0.729227	0.706561	0.812401	0.911794	0.979528	1.04726	0.986568	0.865866	0.745164	0.86004	1.01402	1.12258	1.06719	1.01181	1.01704	1.03072	1.04439	1.05807	0.988006	0.891608	0.823056	0.850132	0.910835	1.10927	1.30771	1.50615	1.57872	1.48122	1.38372	1.28622	1.18872	1.10523	1.02393	0.942628
		0.82103	0.853698	0.871234	0.782427	0.727188	0.756838	0.791305	0.837513	0.884006	0.939464	0.994922	1.02393	1.0127	0.987009	0.954316	0.924964	0.903846	0.883622	0.896803	0.909985	0.969869	1.05129	1.06171	1.06163	1.04845	0.962181	0.875906	1.05837	1.26264	1.23727	1.08542	0.969274	1.01302	1.05676	1.10429	1.15727	1.21026	1.22758	1.10296	0.978328
		0.86517	1.03914	1.2131	1.09018	0.831694	0.861259	0.884219	0.792594	0.827052	0.940615	0.965349	0.990084	1.06057	1.14692	1.17989	1.20666	1.10515	1.00364	0.902129	0.81101	0.780058	0.749105	0.769599	0.92409	1.07858	1.23307	1.38756	1.27342	1.08904	0.904659	0.968313	1.04263	1.11143	1.17121	1.231	1.23164	1.13316	1.03469
		0.832132	1.14844	1.23211	1.18294	1.13378	1.08462	1.02477	0.961231	0.97546	1.02424	1.07303	1.12182	1.1706	1.21939	1.26817	1.31696	1.36574	1.41453	1.45079	1.37625	1.30171	1.22718	1.04859	0.806034	0.563474
				0.841691	0.854876	0.868062	0.881248	0.901059	0.92436	0.947661	0.970962	0.995165	1.02414	1.05312	0.969695	0.849318	0.875394	0.92479	0.974186	1.0154	1.0468	1.0782	1.10959	1.1246	1.13034	1.13271	1.08351	1.0343	0.985095
		0.623307	0.666783	0.710258	0.753733	0.803477	0.96304	1.1226	1.19273	1.08513	0.977528	0.896818	0.870855	0.844893	0.882966	0.970855	1.0397	1.05768	1.07566	0.923651	0.794625	0.891967	0.98931	1.06243	1.13476	1.18647	1.20045	1.21444	1.1875	1.13903	1.09046	1.04154	0.994339	1.03331	1.07227	0.9737	0.788403
			1.02711	0.941736	0.856366	0.826856	0.831319	0.835782	0.840244	0.844707	0.84917	0.853632	0.89453	0.939066	0.983603	1.02814	1.07268	1.0378	0.984384	0.930972	0.877561	0.925193	1.00865	1.07601	1.08012	1.08423	1.08834	1.09245	1.09656	1.10067	1.10478	1.10889	1.113	1.11711	1.12123	1.12534
		1.01458	1.01786	0.983133	0.906089	0.847307	0.811409	0.775511	0.739614	0.761144	0.784372	0.849337	0.96052	1.0717	0.962029	0.838083	0.780867	0.789109	0.797511	0.833402	0.869293	0.89091	0.851642	0.812374	0.793348	0.899231	1.00511	1.01915	0.994317	1.05258	1.23539	1.4182	1.60101	1.63822	1.41962	1.20102	0.982413	0.957529	1.24803	1.53854
				0.782885	0.806424	0.829963	0.858488	0.914349	0.970209	1.12917	1.19977	1.20987	1.21998	1.23008	0.709639	0.649905	0.818429	0.986954	1.15548	1.1407	1.0858	1.03091	0.99966	0.99966	0.99966	1.00029	1.01565	1.031	1.04636
		0.665876	0.679046	0.692216	0.705386	0.718557	0.861244	1.0284	1.19116	1.184	1.17684	1.14481	1.04059	0.936364	0.832141	0.807093	0.847831	0.888568	0.929306	0.970043	1.03063	1.09223	1.15384	1.21544	1.22622	1.19405	1.16188	1.12971	1.01844	0.850861
		1.18503	1.19176	1.18095	1.11869	1.05732	1.05719	1.05706	1.05692	1.05679	1.0445	1.02175	0.999003	0.976254	0.953504	0.930755	0.908006
			1.109	0.982674	0.856351	0.730029	0.732565	0.757957	0.78335	0.808742	0.834134	0.87591	0.996325	1.11674	1.13049	1.07096	1.01143	0.951895	0.892361	0.90492	0.942638	0.980357	1.01808	1.06135	1.16647	1.27159	1.36585	1.23959	1.11333	0.98707
				0.915042	0.919538	0.924035	0.928531	0.933027	0.949964	0.975151	1.00034	0.99722	0.943206	0.889192	0.885591	0.916957	0.948323	0.979689	1.01106	1.04092	1.04534	1.04975	1.05417	1.05858	1.06299	1.06741	1.07079	1.07056	1.07034	1.07011
		1.10757	1.08339	1.06564	1.04809	0.944702	0.758232	0.571761	0.899434	1.28844	1.32999	1.17043	1.01087	0.935311	0.909514	0.883716	0.857919	0.832122	0.806324	0.852419	1.01285	1.17328
		0.971516	1.45401	1.6887	0.625707	0.625173	0.679436	0.733699	0.798544	0.957236	1.11593	1.27462	1.39283	1.23929	1.08576	0.932218
		1.36798	0.803236	0.486103	0.677565	0.869027	1.39036	2.08746	2.78456	1.89079	0.989776	0.581617	0.694808	0.787909	0.823759	0.859609	0.872975	0.879974	0.861056	0.763637	0.666219	0.5688	0.471382	0.513598	0.628776	0.743954
				1.21363	1.09791
		0.808726	0.717388	0.854517	1.07726	1.17848	1.05299	0.927488	0.816808	0.788152	0.759496	0.73084	0.888823	1.1487	1.40859
		1.15872	0.691864	0.721629	0.837123	0.952618	0.922305	0.841414	0.915515	0.994194	1.3428	1.72465	1.31642	0.926722	0.856498	0.786274	0.719489	0.788725	0.85796	0.925844	0.983219	1.04059	1.09797	1.05737	0.938916	0.820459
		1.18296	1.11881	1.2256	1.77925	2.06904	1.63212	1.1952	1.00328	1.02675	0.940638	0.82874	0.965282	1.08182	1.08182
		0.657489	0.723533	0.749869	0.763582	0.780536	0.809291	0.838046	0.999624	1.35484	1.21492	1.00418	0.793448	0.672294	0.743199	0.814104	0.834513	0.811227	1.11699
			0.867851	0.854063	0.840274	0.845496	0.944452	1.04341	1.14236	1.12412	0.875822
		0.845316	0.973881	1.08954	1.13865	1.18775	1.15844	0.954231	0.750021	0.873815	1.07216	1.27051	1.22923	1.09318	0.957135	0.821088
		1.07519	1.30366	1.53213	1.43752	1.26013	1.13612	1.14953	1.16295	1.15076	1.12618	1.05958	0.99298	0.926377	0.918733	0.940451	0.96217	0.864467	0.737695
		0.972724	0.914046	1.00083	1.38812	1.32773	1.00192	0.905574	0.9298	0.954027	1.00224	1.08124	1.16023	1.09378	0.99912
			1.69494	1.51341	1.33188	1.21974	1.14427	1.06881	0.99334	0.982668	0.98499	0.987312	0.989635	0.991957	0.994279	0.99341	0.977907	0.962405	0.946903	0.931401	0.915978	0.901532	0.887087	0.872642	0.858197	0.929891	1.0244	1.1189	1.21341	1.24023	1.22513	1.21002	1.19492	1.17981	1.1462	1.08527	1.02434	0.97726	1.00569	1.03412	1.06255	1.06585	1.04983	1.0338	1.01778	0.991173	0.958172	0.925172	0.892172
	1.12155	1.01709	0.948987	0.961695	0.974403	0.987112	0.99982
			0.648905	0.745963	0.84302	0.940077	0.913697	0.636482	0.841934	1.08498	1.32802
			0.840522	0.838465	0.870551	0.902636	0.934722	0.965453	0.993761	1.02207
			0.953447	0.955762	0.933871	0.882869	0.845269	0.897993	1.14551
		0.740763	0.957124	1.17348	1.20191	1.04873	0.895552	0.869262	0.884533	0.899803	0.915073	0.866755	0.820643	0.940525	1.06041	0.924664	1.03217	1.21717	1.40216	1.23523	0.901376	0.949602	1.06364
		0.905307	0.92755	0.913197	0.69604	0.75815	0.947452	1.11954	1.02758	0.935617
		0.703457	0.7418	0.778956	0.816112	0.823022	0.690684	0.558346	0.586155	0.67395	0.761745	0.84954	0.955821	1.07667	1.19753	1.13789	0.981111	0.824336	0.862517	1.35974	1.58679	1.1423	0.697811	0.689394	0.770119	1.00194	1.23376	1.46559
		1.01194	0.814656	0.714252	0.663068	0.884259	1.03682	0.851106	0.665396	0.744562	0.835848	0.927134	0.920459	0.880167	0.839875	0.799582	1.0153	1.31914	1.62118	1.43663	1.25209	1.06755
		0.732851	0.771263	0.80662	0.839352	0.885078	0.963793
		0.906359	0.963823	1.03324	1.10266	1.13707	1.16245	1.14337	0.989055	0.834736
		1.14531	0.888782	0.880019	0.914314	0.960278	1.0682	1.21034	1.16628	0.868459
		0.792268	0.833199	0.849992	0.85833	0.866668	0.873478	0.878926	0.884375	0.896066	0.926364	0.956661	0.986959	1.01726	0.990459	0.903962	0.817464	0.892687	1.07547	1.04481	0.754425	1.00702	1.25961	1.29829	1.12371	0.949125	0.920073	1.11737	1.31467	1.16969	1.00559	0.93024	0.974674	1.01911
			0.91699	0.891713	0.866437	0.84116	0.868756	0.984374	1.09999	1.21561	1.17597	0.947155	0.76239	0.837352	0.912314	0.981226	1.01599	1.05076	1.08552	1.09877	1.10659	1.11441	1.09911	1.04345	0.987794
		0.903126	0.766247	0.7124	0.660972	0.811008	0.943331	1.05447
		0.975328	1.00219	0.99794	0.993694	0.989448	0.987597	0.987196	0.986794	0.990725	1.01272
			0.802065	0.780333	0.792548	0.866397	0.940247	0.986776	1.0057
	0.910553	1.0171	1.12364	1.17751	1.14844	1.11937	1.04181	0.955948
			0.945006	1.00093	1.05686	1.02423	0.985898	0.953114	0.938125	0.923136	0.929967	0.948792	0.967617	0.986442	1.00527	0.98175	0.962225	1.01586	1.06949	1.12312	1.10547	1.08156	1.05766
	0.893781	0.890226	0.895713	0.923818	0.951923	0.971543	0.983858	0.996173
		0.632982	0.705693	0.778404	0.851115	1.10004	1.42951	1.23542	0.872115	0.537986	0.717511	0.897037	1.03826	1.10632	0.798285	0.542414	0.7485	0.954585	1.12511	1.20526	1.19571	1.14984	1.10398	1.05811	1.01225
			0.924874	0.845014	0.849306	0.947452	1.0456	0.983824	0.914618	0.887193	1.01948
		1.16052	1.30976	1.14309	0.958352	0.947788	0.938298	0.937291	0.936284	0.944966	0.988709	1.03245	1.07619	1.11994
			0.919855	0.706725	0.727553	0.810456	0.914862	1.02278	1.09916	1.09193	1.08471	1.07749
			0.877733	0.944779	1.01182	1.02126	0.935636	0.850018	0.922528	1.06023	1.08056	1.0998
			0.87897	0.688196	0.808628	0.929061
		0.815344	0.816856	0.767772	0.609951	0.721498	0.885551
		0.678335	0.701008	0.723682	0.78154	0.86196	0.94238	1.01783	1.05771	1.09759	1.13747	1.16755	1.08669	1.00583	0.924963	0.861613	0.896668	0.931723	0.966778	0.977005	0.980989
			1.55662	1.58865	1.55729	1.34837	1.14004	1.14004	1.14004	1.00893	0.83233
		1.3916	1.38404	1.19838	1.10332	1.01982	0.950454	0.978117	1.00578	1.03344
		1.69494	1.58263	1.47032	1.35801	1.19716	0.969322	0.84491	0.796341	0.979	1.18589	1.39277	1.26946	1.1238	0.978142
		1.26066	1.09311	1.38923	1.68534	1.44168	1.02195	0.900328	1.04865
			1.66786	1.42397	1.18008	1.0052	0.877306	0.947709	1.01811	1.07155	1.09132	1.11109	1.09032	0.995297
		0.948212	1.1508	1.35339	1.2438	0.951431	0.955815	0.962169	0.988788	1.01541
			1.26668	1.23073	1.20497	1.18853	1.15742	1.07238	0.987343	0.918825	0.914606	0.910386	0.906167
		1.07386	0.91406	0.799778	0.899111	0.998444	1.06241	0.943176	0.823946	0.861648	0.916875	0.972102	1.01008	0.900298	0.790517	0.817221	1.04122	1.23856	1.19801	1.15746	1.11691
		1.88232	1.80559	1.72885	1.63622	1.3678	1.09937
		0.717542	0.80585	0.894157	0.955964	0.999521	1.00874	0.989015
		0.877766	1.086	1.22947	0.976723	0.849285	0.962021	1.07476	1.18749	1.07812	0.893766	0.730016	0.821394	0.912771	1.00415	1.0926	1.10869	1.12478	1.04821	0.888714
		1.04677	1.15319	1.24854	1.05469	0.860847	0.929935	1.04357	1.15721	1.1263	1.04683
			1.03357	1.02574	1.03302	1.04936	1.0657	1.03537	0.990651	0.945934
			0.89301	0.798176	0.846177	0.946401	1.04662	1.11118	1.07116	1.03113	0.988417	0.931618
		0.649409	0.641282	0.673786	0.733154	0.718413	0.725883	0.791853	0.935179	1.21461	1.49404	1.3884	1.07154
		1.09959	1.06599	1.0324	0.982704	0.903515	0.831694	0.8877	0.949806	1.06496	1.18011
		0.862306	0.957391	1.05248	1.07812	0.952153	0.826187	0.882232	1.25409	1.66688	0.722091	0.904286	0.916332	0.829581
		0.784682	0.904802	1.02492	1.02965	1.0194	0.941652	0.823371	0.706632	0.830141	0.95365	1.07716	1.16076	1.22722	1.29368	1.16772	0.99029
		0.827573	0.825606	0.779258	0.610234	0.769534	1.00945	1.24937	1.44879	1.09492	0.741053
		0.815298	0.957843	1.10039	1.17389	0.985908	0.797927	0.853128	1.00268	1.15223	1.2148	1.15	1.08521	1.02041	0.955612	0.924846	0.930801	0.977675	1.0505	1.12333
		1.08426	1.54119	1.23067	0.85134	0.760904	0.898344
			1.41437	1.28791	1.16664	1.07698
				1.23892	1.08609	0.933255	0.973985	1.03329
			0.887651	0.945462	1.00207	0.996553	0.991035	0.986904	0.996189	1.00547
			0.922712	0.996463	1.07021	1.06403	1.03435	1.00468
			1.04205	1.24928	1.40228	1.04432	0.686353	0.702966	1.05078	1.39859	1.6144	1.40524	1.19609	0.986929
				1.23947	1.01931	0.920261	0.962872	1.00548	1.01419	1.01639	1.0186	0.988586	0.889088	0.78959	0.858997	1.0025	1.14601
				1.23481	1.09494	0.968903	0.977088	0.985274	0.993459	1.00385	1.01721	1.03056	1.04392	1.03928	1.02114	1.003	0.984858
		0.955129	1.14642	1.26409	1.16563	1.06717	0.981439	0.934715	0.887991	0.841268	0.801362	0.790659	0.779955	0.783916	0.960008	1.1361	1.10306	0.964461	0.957276	0.987465	1.01765	1.04784	1.0587	1.04884	1.03898	1.02912	1.01926	1.00724	0.991524	0.975806	0.960088	0.94437	0.928652	0.912934	0.909321	1.00826	1.10721	1.20615	1.3051	1.40404	1.48453	1.2601	1.03567	0.924291	1.01675	1.10922	1.20168	1.08573	0.834063
		0.983181	0.873154	0.745543	0.583853	0.864895	1.19835	1.09014	0.981924	0.873712
				1.05059	0.969043	0.913674	0.894981	0.892761	1.00351	1.11427
			1.10786	0.893264	0.963607	1.03395	1.09072	1.12526	1.04191	0.948939	0.855968
	0.961822	0.923663	0.957939	1.08823	1.21934	1.36213	1.43726	1.05156	0.665861	0.743894	0.930206	1.11652	1.04895	0.921039	0.793124
		0.792108	0.79647	0.775665	0.746407	0.796552	0.93551	1.07447	0.855389	0.624779	0.978945	1.33311	1.13886	0.860384	0.764431	0.809138	0.93181	1.09894	1.26607
		0.815399	0.908097	1.00079	0.970234	0.859403	0.847514	0.94723	1.04695	1.09818	1.11136	1.12455	1.13774	1.1364	1.11993	1.10347	1.08701	1.04045	0.977328	0.914205
			0.913743	1.05081	1.18789	0.858585	0.685201	0.909149	1.11214	1.26877
		0.963261	1.02154	1.07981	1.13647	0.905469	0.731591	0.840636	0.949681	0.981953	0.965638	0.949323	0.933742	1.03147	1.1292	1.22693	1.32466
			0.971783	0.88631	0.938837	1.03994	1.14105	1.11769	1.0801	1.04251	0.993565	0.934353	0.875141
				1.04681	0.984596	0.922378	0.9501	0.993131	1.03616	1.03388	0.953653	0.873423	0.895076	0.982718	1.07036	1.158
				0.96449	0.852243	0.78682	0.793058	0.799296	0.835042	0.880192	0.925341	0.97049	1.01564	1.04979	1.07846	1.10714	1.13582	1.1645
		1.11085	1.01764	0.969138	0.947886	0.957313	1.02118	1.08505	1.03852	0.941449
		0.791292	0.878726	0.914499	0.634701	0.744275	0.853849	0.963423
		0.680607	0.721376	0.737576	0.658318	0.57906	0.705151	0.884608	1.03846	0.981353	0.924241	0.82292	0.708132	0.729977	0.875029	1.02008	1.03709	1.03082	1.01938	0.988421	0.95746	0.933152	0.910874	0.888596	0.991365	1.13803	1.17186	1.16161	1.15137	0.985222	0.771305	0.866873	1.01292	1.15897	0.993041	0.945774	1.23099	1.5162	1.5625	1.41073	1.25897
			1.01434	0.849941	0.68554	0.606126	0.836567	1.06701	1.06114	0.963082	0.776824	0.717276	0.802436	0.887595	0.972258	0.954128	0.935999	0.917869	0.894287	0.868913	1.00801	1.16503	1.28547	1.12876	0.972053	0.815343	0.857201	0.955015	1.05283	1.15064	1.05861	0.787094	0.926244	1.35133	1.65991	1.3134	0.966891
			1.44559	1.25473	1.06386	0.872998	0.818098	0.84825	1.14619	1.36005	1.13508	1.01905	0.971369	0.915512	0.876267	0.896218	0.916169	0.991279	1.12785	1.26441	1.23865	1.06052	0.882389
			1.0377	0.978169	0.91864	0.859111	0.833306	0.961943	1.09058	1.21922	1.15383	1.05598	0.898554	0.536349	0.629114	0.777392	0.92567	1.07395	1.17575	1.2549	1.33406
						0.912293	0.774872	0.787308	0.842497	0.831613	0.811986	0.792359	0.826883	0.864868	0.902773	0.940474	0.978176	1.01588	0.973456	0.822869	0.860663	0.98219	1.10372	1.21176	1.14577	1.07978	1.01379	0.9478	1.02577	1.36329	1.70081	1.70928	1.54077	1.37226	1.20375	1.03523
			0.774201	0.959275	1.14435	1.1821	1.11534	1.05313	1.00508	0.963381	0.965924	0.968466	0.971008
		0.934297	0.853626	0.785362	0.780935	0.790966	0.848621	0.906275	0.839748	0.770786	0.716924	0.898165	1.07941	1.26065	1.11078
			1.04751	0.830841	0.793652	0.756463	0.72895	0.974712	1.22047	1.21731	1.19914	1.11372	1.02201	0.930307	0.872181	0.908817	0.945453	0.982089
			1.0784	1.1016	1.08683	1.01053	1.02092	1.13994	1.25896	1.04496	0.793961
			1.22693	1.11442	1.00167	0.88632	0.790677	1.02319
			0.909902	0.968418	1.02693	1.08545	0.92451	0.762985	0.770022	0.862186	0.95435	1.00826	0.979271	0.950277	0.921283	0.889834	0.853919	0.818004	0.782089	0.812698	0.848081	0.885772	1.00208	1.11839	1.04478	0.957651	1.13885	1.32004	1.44403	1.43119	1.41836	1.37217	1.19657	1.02097	0.845365	0.837972	0.897688
			0.844429	0.76805	0.72791	0.854847	0.981784	1.14056	1.31966	1.4271	1.19385	0.960591	0.843403	0.881546	0.91969	0.956902	0.991758	1.02661	1.06147	1.0831	1.09978	1.07689	1.04955	1.02971	1.02504	1.02037	1.0157	0.962818	0.907889	0.85296	0.799714	0.747981	0.696248
			1.06533	1.04091	1.01649	0.989772	0.937861	0.894187	0.9415	0.988814	1.06157	1.139	0.99763	0.844172	0.997906
		0.75197	0.789076	0.799544	0.744994	0.79397	1.01246	1.23096	0.946438	0.724244	0.77105	0.817856	0.900899	1.01016	1.11943
			1.13245	1.25237	1.37229	1.26024	1.02749	0.978506	1.00832	1.03814
			0.653507	0.536565	0.602474	0.668384	0.717322	0.758606	0.799891	0.857063	1.02638	1.19571	1.36503
			0.640258	0.712005	0.783751	0.855498	0.927244	0.959313	0.990289	1.02127	1.05224
		1.26019	0.964249	0.793031	0.877532	0.962032	0.936241	0.89888	0.865168	0.941429	1.07211	1.2891	1.50609	1.36939	1.15003	0.930665	0.8567	0.81184	0.766979	0.805037	0.87912	0.954247	1.03102
		1.16225	0.965699	0.769151	0.81926	0.891461	0.963662
			0.535413	0.58916	0.73928	0.8894	1.03952	0.99767	0.863813	0.729956	0.596098	0.677038	0.867645	1.05825	1.24886
			1.06539	0.993105	0.920823	0.930243	0.987003	1.04376	1.00914	0.873191	0.786229	0.875132	0.957443	0.987773	1.0181	1.04513	0.96661	0.888094	0.815946	0.89281	0.969673	1.04654	1.1234	1.20026	1.27713
			0.811287	0.885555	0.959824	1.03409	1.04474	1.01031	0.975875	0.941443
		0.904828	0.981574	1.05832	1.09851	1.13175	1.15502	1.07001	0.985002	0.899992	0.862823	0.869966	0.87711	0.956177	1.04171
			0.65868	0.683662	0.708645	0.733628	0.787129	0.874144	0.96116	1.04817	1.09533	1.11635	1.13737	1.1584
			1.00673	0.895039	0.783351	0.836207	0.935896	1.02737	1.08061	1.13386	1.17248	1.13739	1.1023	1.06721	1.03212	0.90848	0.728331	0.720241	0.855593	0.990944	1.12629
	0.610958	0.781587	0.94827	0.886168	0.824066	0.831378	0.880066	0.928753	0.954775	0.976143	0.997511	0.719091	0.838947	1.31415	1.78936	1.71977	1.32233	0.924895	0.77967	0.760284	0.740898
		0.727072	0.772451	0.819066	0.867846	0.916625	0.965405	0.962739	0.949551	0.936363	0.889334	0.802338	0.84431	1.06898	1.25111	1.09856	0.945999	0.793442	0.863663	1.02367	1.18368
		1.02302	1.13709	1.25116	1.36523	1.15852	0.929368	0.952787	0.976206	0.999625	1.02304	1.04646	1.06988
		0.668453	0.780068	1.03155	1.18203	0.928629	0.71602	0.793206	0.870392	0.947577	0.843922	0.686266	1.17575	1.66523	2.15471	1.5848	1.00406
		0.884915	1.16792	1.31736	1.01145	0.711581	0.975185	1.09385	1.14683	1.12905	1.03629	0.943528	0.927179	0.953852	0.980526	1.0072	0.913364	0.797449	0.681534	0.853109	1.05371	1.18345	1.30444
			1.10359	0.988059	0.894545	0.866272	0.837999	0.809726	0.819475	0.932943	1.04641	1.15988	1.27335	1.26984	1.12404	0.978249
		0.903661	0.899022	0.894382	0.889743	0.854195	0.812675	0.8505	0.924354	0.997906	1.00496	1.01367	1.02928	1.04869	1.07587	1.10305	1.13023
		0.949353	1.08328	1.2172	1.23342	1.11355	0.993674	0.8738	0.887929	0.972158	1.00389	0.912484	0.821079	0.828403	0.993719	1.15903	1.32435	1.48967	1.41325	1.22547	1.03768	0.849892
				0.938317	0.745238	0.732849	0.805746	0.878643	1.01297
		0.978359	0.769853	0.587909	0.725952	0.863995	0.979436	1.01089	1.04235	0.896503	0.731653	0.663605	0.917467	1.17133
			0.764899	1.01931	1.27372	1.2329	0.708459	0.71725	0.80573	0.894211	0.940521	0.955778	0.971036	0.991474	1.06182	1.13217	1.18489	1.19866	1.21242	1.22619	1.23995	1.25372
			0.74135	0.840972	0.940595	1.04022	1.09704	0.901898	0.923202	0.959099	0.994996	1.03089	1.02867	1.00936	0.990047	0.970736	0.951425
		1.01609	0.973352	0.930612	0.887873	0.865978	0.97744	1.0889	1.073	0.912923	0.752845	0.853182	0.882178	0.899492	0.916805	0.82135	0.733566	1.26685	1.80014	1.42553	1.04636	0.980609	1.00914	1.03768	1.05737	0.940341	0.845338	0.916554	0.987769	1.03907	1.08501
			1.06171	1.13974	1.21777	1.22231	1.1773	1.13229	1.08727	1.04105	0.99429	0.94753	0.90077	0.992748	1.09078	1.09949	1.05172	1.00394	0.960859	0.953691	0.946524	0.939356
			0.743817	0.807576	0.871335	0.799407	0.715796	0.70203	0.714134	0.707393	0.677765	0.648137	0.619433	0.625151	0.630869	0.636587	0.778059	1.06148	1.3449	1.62832	1.91175	1.66001	1.32751	0.994999	0.662492	0.865219	1.12931	1.3934	1.65749	1.49255	1.28746	1.08237	1.02803	1.04059
		1.03709	0.939817	0.935851	0.901545	0.820894	0.820983	0.932737	1.04449	1.01604	0.913694	0.82007	0.893116	0.966162	0.998559	0.988288	0.978017	0.994319	1.01085	1.02738	1.04391	1.04078	0.985714	0.930646	0.875578	0.925358	0.982369	1.05538	1.16083	1.26627	1.37172
			1.06442	1.08984	0.960708	0.779475	0.919885	1.11717	1.12397	0.991689	0.859412	0.797322	0.745971	0.811815	0.877659	0.939865	0.951349	0.962834	0.974318	0.962551	0.950635	0.941485	1.01696	1.09244	1.16792	1.22315	1.15821	1.09327	1.02833	1.01933	1.09437	1.16941	1.24445	1.31948
		0.995697	1.15198	1.30826	1.2818	1.08472	0.94598	0.993026	1.04007	0.993165	0.899094	0.886141	0.93376	0.98138	1.0148	1.03469	1.05458	1.06187	1.06834	1.07481	1.08127	1.08774
		1.06638	0.969762	0.873148	0.803165	0.738368	0.729005	0.796856	0.864708	0.891348	0.799873	0.708398	0.825623	0.977466	1.12931	1.19652	1.19433	1.19214	1.18995	1.17871	1.15618	1.13365	1.11113	1.0886	1.11594	1.14644	1.17695	1.20745
		1.03776	0.917324	0.796885	0.820759	0.858577	0.896396	0.934214	0.972032
		1.32653	1.29647	1.22065	1.07274	0.924835	0.776927	0.699751	0.839087	0.978423	0.846959	0.657688	0.833149	1.00861	1.18407	1.35953	1.37091	1.33353	1.29615
			0.942837	0.873254	0.875206	0.906646	0.903698	0.833334	0.76297	0.815556	0.879029	0.942502	1.00598	1.06023	1.07499	1.08975	1.10661	1.1269	1.14718
		1.59738	1.73982	1.88227	1.59908	1.22866	0.962491	0.985908	1.00933	1.03274
		0.877366	1.00885	1.14034	1.27182	1.23438	0.954391	0.690359	0.696041	0.701724	0.695968	0.631419	0.780901	1.12546	1.1542	1.17495	1.12311	1.012	1.00726	1.08301	1.17439	1.26576	1.30107	1.25519	1.2093	1.17167	1.16574	1.1598
		1.02691	1.0513	1.0714	1.0772	1.08299	1.00273	0.889565	0.776396	0.767741	0.801072	0.834402	0.876507	0.947284	1.01806	1.08884	1.13995	1.14103	1.14211	1.14319	1.14426	1.12318	1.09022	1.05726
		1.13839	1.30701	1.43553	1.35299	1.27046	1.18792	1.10538	1.02284
				0.789028	0.736551	0.793689	0.951351	0.998779	0.827474	0.656168	0.676052	0.856628	0.967238	1.0372	1.10717	1.07431	0.927812	0.781314	0.799495	0.845981	0.892467	1.00793	1.1488	1.28968	1.43055	1.39258	1.25547
			1.35304	1.09654	0.840054	0.821395	0.852136	0.882877	0.872666	0.855889	0.857511	0.871875	0.886239	0.797964	0.643734	0.755436	1.01584	1.21243	1.09654	0.980655	1.07438	1.27911	1.48384	1.53157	1.38885	1.24613	1.10341
		0.869752	0.860108	0.850464	0.836496	0.806442	0.776388	0.753232	0.77127	0.789309	0.807348	0.817299	0.825602	0.833904	0.866952	0.936878	1.0068	1.07673	1.17198	1.28085	1.38971	1.30234	1.15153
			0.921406	0.877942	0.834479	0.791015	0.810774	0.842749	0.874724	0.847763	0.796592	0.865284	1.04361	1.22194	1.40027
			0.842425	0.74197	0.815683	0.912977	0.990216	1.06735
			0.96711	1.11902	1.23575	0.868345	0.500938	0.613205	0.768676	0.899527	0.92803	0.956533	0.985037	1.01431	1.04487	1.07542	1.17708	1.28561	1.10125	0.899631	0.758106	0.927497	1.09689	1.22243	1.29182	1.28956	1.18343	1.07731
		0.860703	1.01164	1.16257	1.1045	0.954213	0.803931	0.88591	1.00417	1.12242
		0.772967	0.825615	0.878263	0.930911	0.950972	0.924706	0.898441	0.859906	0.637416	0.65809	0.767401	0.869956	0.876405	0.882853	0.889302	0.895751	0.898109	0.900218	0.902327	0.904435	0.77359	0.605032	1.05363	1.53516	2.01668
		1.16233	1.24939	1.27066	1.20676	1.14286	1.07895	1.04993	1.02644	1.00294	0.980776	0.959694	0.938613
			0.747488	0.470379	0.58367	0.696813	0.80918	0.921547	1.03391	1.04897	1.02423	0.999489	0.974749	0.927924	0.654782	0.526208	0.810755	1.0953	1.37985	1.27611	1.01616	1.02921	1.27615
				0.878556	0.719999	0.722666	0.909527	1.09639	1.12008	1.04111	0.96215	0.883186	0.858241	0.888235	0.918229	0.948223	0.978217
			0.997547	1.05886	1.12017	1.01275	0.86983	0.726915	0.717925	0.721339	0.724753	1.09689	1.48311	1.36888	1.19574
		0.515103	0.501437	0.59476	0.704106	0.757878	0.757907	0.757936	0.783383	0.8291	0.874817	0.920535	0.97234	1.02437	1.07639	1.08013	1.04201	1.00389	1.02477	1.11202	1.19927
		0.913757	1.0387	1.16365	1.25695	1.05963	0.917197	0.8726	0.828002	0.850575	0.98396	1.11734	1.17637	1.12579	1.07521	1.02462	1.01388	1.02443	1.03498	1.04553	1.05609
			0.786482	0.586513	0.658871	0.78535	0.911829
		0.649647	0.71595	0.782253	0.848555	0.844575	0.809287	0.78155	0.842908	0.904266	0.965624	0.986446	0.996125	1.0058	0.979845	0.895679	0.843621	0.876788	0.909954	0.944153	0.978379	1.08729	1.28409	1.4809
			1.00792	0.993745	0.979574	0.965404	0.943733	0.911891	0.880049	0.848208	0.821825	0.815854	0.934285	1.15617	1.37805	1.35328	1.07649	0.809108	0.9862	1.16329	1.20371	1.0653	0.926879	0.904461	0.929489	0.954517
			0.911666	0.818451	0.763705	0.750277	0.736848	0.806014	0.888227	0.97044	1.02959	0.967971	0.929236	0.98376	1.03828	0.902155	0.761072	0.89685	1.07721	1.25757	1.43793
				0.763782	0.804707	0.988209	1.68735	1.56239	1.07508	0.748767	0.769112	0.789457	0.798598	0.804467	0.80947	0.810582	0.826636	0.891897	0.957158	1.02242	0.968739	0.908448	0.926257	0.964221	1.00218
		0.991196	0.970076	0.941895	0.772381	0.737469	0.84129	0.945112
				1.00801	0.992884	0.977759	0.962634	0.957056	0.962296	0.967536	0.957132	0.91281	0.868487	0.92967	1.07404	1.21841	1.25531	1.10993	0.964547	0.873272	0.839895	0.885009	1.01515	1.14529
			0.68601	0.746961	0.807913	0.862056	0.848957	0.835858	0.846209	0.91294	0.979672	0.890431	0.854652	0.970837	0.94807	0.864572	0.790665	0.944652	1.09864	1.25263	1.17738	1.0338	0.890213	0.888469	0.914473	0.940477	0.966354	0.992153	1.01795	1.057	1.22351	1.39002	1.37559	1.25937	1.14315
			1.0789	1.10212	1.12534	1.14856	1.00498	0.787962	0.814477	1.01666	1.21885	1.05371	0.711749	0.872673	1.0336	1.0997	1.07762	1.05554
		0.663508	0.763269	0.863029	0.937337	0.975236	1.01313	1.05103	1.08893	1.0262	0.895922	0.765648	0.745214	0.822734	0.900254	0.977773	1.05529	1.00611	0.9416	0.880248	0.971102	1.06196	1.15281	1.24366
		1.01207	0.898744	0.798306	0.854277	0.910248	0.966219	0.883121	0.791474	0.710281	0.744161	0.77804	0.81192	0.780572	0.730328	1.04856	1.36679	1.47277	1.41979	1.36682	1.31384	1.26086	1.19536	1.12038	1.0454	0.970415	0.895433	0.903206	0.955304	1.0074	1.0595	1.1116
				0.851398	0.815448	0.779498	0.805114	0.918674	1.03223	1.05616	1.0286	0.998801	0.919282	0.839764	0.760245	0.796694	0.857551	0.918408	0.924971	0.890385	0.855799	1.0283	1.30813	1.58795
			0.982032	0.978252	0.974472	0.970692	0.978366	0.993824	1.00928	1.00951	0.996312	0.983119	0.985934	1.0001	1.01427	1.02844
			1.20343	1.1242	1.04497	0.965145	0.884141	0.859777	0.941507	1.02324	1.12754	1.23484	1.15523	1.05494	0.954654
			1.09586	0.918968	0.991669	1.07517	1.01614	0.883719	0.810508	0.896279	1.03055	1.01711	0.827666	0.875974	0.98073	1.03733	1.07331	1.13049	1.21683	1.30316	1.22486	1.05507	0.88528	0.883379	0.943795	1.00421
			1.25896	1.25241	1.24474	1.04805	0.851365	0.912723	1.08081	1.2489	1.14798	1.04506	1.00472	0.982686	0.992357	1.01864	1.01228	0.959049	0.905817	0.944592	1.0041
			1.22639	0.761423	0.752274	0.854679	0.780979	0.735585	0.902775	1.06997	1.00019	0.824891	0.834135	1.04896	1.26378	1.40213	1.27332	1.14451	1.0157	0.90249	0.90195	0.901409	0.943679	1.0523	1.16092	1.26954
		1.05492	1.07083	1.08673	1.08241	1.0545	1.02659	1.00771	1.00638	1.00505	1.0028	0.997502	0.992204
			1.16615	1.08411	1.01647	0.959706	0.902944	0.892448	0.936878	0.981307	1.02574	1.01268	0.981307	0.949933	0.971639	1.06316	1.15467
	0.803492	1.04485	1.28621	1.27808	1.1357	0.993312	0.921052	0.94097	0.960888	0.923735	0.879112	0.880267	0.911254	0.946043	1.0079	1.06975	1.12592	1.15121	1.1765	1.20179
		0.999634	0.999843	1.00005	0.986748	0.930569	0.87439	0.894253	0.948924	1.00359	0.973234	0.894033	0.845554	0.950292	1.05503	1.01772	0.947851	0.909555	0.87126	0.832965	0.857592	0.91548	0.973367	1.03125	1.08914	1.14703	1.18357	1.2011	1.21862	1.23615	1.25367
			1.32702	1.0605	0.822042	0.855051	0.888061	0.916184	0.932077	0.947971	0.821804	0.75195	0.956169	1.14993	1.20997	1.19587	1.12067	1.04547
		0.90273	0.950774	0.968118	0.883329	0.818325	0.78897	0.823913	0.901824	0.924627	0.884295	0.843963	0.87332	1.01658	1.15983	1.18827	1.15221	1.11616	1.10143	1.12697	1.1525	1.17804	1.14344	1.09158	1.03972	0.999669	0.964907
		0.632497	0.858648	0.882226	0.752355	0.800487	0.9767	0.977566	0.856928	0.736289	0.758122	0.972295	1.11511	1.08503	1.02429	0.88229	0.77556	0.931562	1.07398	1.05267	1.03137	1.01923	1.04638	1.07353	1.10068	1.12783	1.12831	1.12574	1.12316	1.12058
			1.02821	1.02234	1.03012	1.05883	1.13005	1.26407	1.06262	0.784267
			1.1152	1.12171	1.12821	1.07201	0.948044	0.824078	0.829055	0.937192	1.04533	1.13553	0.97925	0.8445	0.84225	0.839999	0.903308	1.01285	1.11938	1.13801	1.15664	1.17527	1.17079	1.13491	1.09904
			0.875517	0.914816	0.954116	0.960824	0.964851	0.968878	0.941066	0.911343	0.88162	0.892737	0.93111	0.969483	1.00094	1.02711	1.05328	1.07945	1.08229	1.04213	1.00103	0.935657	0.877702	1.10091	1.32411	1.19551	1.06119	0.92687
		1.24561	1.1149	1.03034	0.980817	0.942122	0.916094	0.889961	0.829773	0.769585	0.794916	0.830228	0.86554	0.900853	0.852159	0.794137	0.736115	0.755825	0.805794	0.904739	1.073	1.24126	1.40952	1.57778	1.74604
		0.949643	0.680079	0.734637	0.868291	0.697385	0.714637	0.983175	1.25171	1.3556	1.03164	0.70769	0.843656	1.06933	1.295
			1.62443	1.37908	1.13372	0.964894	0.970061	0.975229	1.02418	1.10841	1.18493	1.09272	1.00051	0.908299	0.87996	0.85992	0.83988	0.916821	1.00057	1.08433
		0.904797	1.12634	1.34789	1.29825	0.998661	0.782338	0.870732	0.959126	1.04378	1.07785	1.11193	1.14601	1.18008
		0.969261	0.869803	0.858381	0.967327	1.07584	1.16639	1.2114	1.04197	0.892211	0.84287	0.79353
			0.907071	0.960003	1.01293	1.06586	1.01614	0.833395	0.684319	0.90811	1.10066	1.09659	1.09251	1.08758	1.08008	1.07258	1.06508	1.05758	1.05008
			0.89524	0.931586	0.967932	1.00428	0.955716	0.901731	0.849202	0.936857	1.01516	1.06991	1.12466	1.13143	1.00657	0.881701	0.756444	0.630719	0.691184	0.940296	1.18941	1.43852
			1.02887	0.937115	0.845364	0.829531	0.862229	0.894928	0.947531	1.00631	1.02299	0.933078	0.872544	0.906019	0.939493	0.964185	0.951319	0.938452	0.964324	1.10055	1.23678	1.36749	1.19455	1.02161	0.848673	0.717102	0.824592	0.932081	1.03957	1.14706
				0.994891	0.931368	0.884784	0.849351	0.881243	0.981704	1.08216	1.09074	1.05361	1.01647	0.985113	0.966132	0.947151	0.934811	0.954846	0.974882	0.994917	1.01495	1.03226	1.04917	1.06607	1.08298	1.09989
		0.778057	0.764695	0.751333	0.849376	0.955605	1.06183	1.0688	1.03282	0.996845	0.968349	0.942019	0.91408	0.862468	0.810857	0.824622	0.864966	0.905311	0.945655	0.880682	0.813656	0.753072	0.898993	1.04491	1.19083	1.31357	1.29245	1.27133	1.25021	1.22909	1.20797
			1.0164	0.9394	0.862398	0.878692	0.928663	0.945477	0.834236	0.783672	0.919149	1.05463	1.14409	1.06362	0.983149	0.908958	0.943866	0.978774	1.01368	1.04859	1.07698	1.09552	1.11406	1.1326
			1.02447	1.03855	1.0403	0.933074	0.825849	1.03153	1.24748	1.20635	1.05414	0.970157	1.08323	1.1963	1.30937	1.19703	1.02936	0.935645	0.954873	0.974101	0.993329	0.815606
		0.853998	0.675837	0.832195	0.988553	1.10317	1.0707	1.03823	1.00576
	1.42092	0.714832	0.630516	0.660036	0.802297	0.944558
			1.59972	1.3618	1.12387	0.911092	0.854508	0.852632	1.05589	1.25915
			0.919028	0.896786	0.886663	0.96438	1.0421	1.04306	1.02276	1.00245	0.984017	0.97559	0.967164	0.958737
		0.922275	0.848861	0.775446	0.743334	0.742699	0.74297	0.760737	0.778504	0.796271	0.850874	0.925768	1.00331	1.10002	1.19673	1.29345	1.27118	1.21404	1.1569
			0.781057	0.718923	0.713953	0.742296	0.770638	0.828714	0.954032	1.07415	1.09275	1.11135	0.990225	0.808917	0.640811	0.859229	1.07765	1.18145	1.19767
		1.06345	0.922197	0.780946	0.671103	0.60768	0.546562	0.498036	0.455813	0.701657	0.947501	1.19335	1.38022	1.47103	1.56184
		1.31614	1.32584	1.33555	1.34525	0.982558	0.71333	0.771733	0.830135	0.88118	0.930075	0.97897	1.09028	1.21252	1.33475	1.30043	1.14262
			0.889887	0.673594	0.765045	0.856497	0.90652	0.848706	0.790891	0.768453	0.78641	0.804367	0.822323	0.84204	0.873671	0.905301	0.936932	0.955466	0.965954	1.08971	1.3444
		1.13227	1.0034	0.935485	1.0087	1.08192	1.10799	0.952745	0.797501	0.722248	0.788066	0.853883	0.9197	0.978697	1.03018	1.08165	1.13313	1.18461
		1.08155	0.981305	0.8814	0.833508	0.785617	0.745807	0.747777	0.749747	0.748916	0.741426	0.733936	0.726446	0.723288	0.72026	1.04362	1.46209	1.88056	1.62437	1.12461	0.724931	1.05506
			0.936587	0.878318	0.834599	0.86656	0.898521	0.841227	0.760783	0.69882	0.812846	0.926871	1.0165	1.08459	1.15268	1.18413	1.16319	1.14226	1.12791	1.12148	1.11505	1.10861
		1.83216	1.65815	1.48979	1.33578	1.20767	1.11336	1.01905	1.00465	0.995823
		0.645584	0.774981	0.904378	1.03378	1.10321	0.939859	0.776509	0.81566	0.969622	1.12358	1.27754
			1.11749	0.872415	0.889906	0.987904	1.0859	1.1839	1.12563	1.05175	0.977865	0.903981	0.830097
	0.971093	1.68574	1.75058	1.23439	0.907776	0.842587	0.780672	0.761896	0.74312	0.76829	0.801447	0.834603	0.830692	0.808545	0.786398	0.819765	0.872814	0.925864	0.977697	1.01485	1.052	1.08915	1.12631	1.22867	1.34525	1.46183	1.57841	1.69499
		0.931507	0.977184	1.02286	0.979188	0.932848	0.886507	0.869148	0.869306	0.869464	0.878535	0.911278	0.944021	0.975942	1.00588	1.03581	1.06575	1.09569	1.10822	0.970834	0.833448	0.793011	1.0064	1.2198	1.43319	1.30854	1.15792	1.00731
		1.2565	1.33558	1.36086	1.2082	1.05554	0.981659	0.950278	0.86076	0.758776	0.863902	0.993236	1.1217	0.981122	0.840539	0.754403	0.896585	1.03877	1.15651	1.19467	1.23283	1.27099
			1.46446	1.31493	1.16541	1.11501	1.07094	1.02688
	0.639649	0.799142	0.958635	1.10873	1.01622	0.92372	0.831216	0.790303	0.873031	0.955758	1.03849	1.12121	1.06488	0.987566	0.91025	0.866838	0.861584	0.85633	0.976827	1.10251	1.2282	1.35388	1.2513	1.14536	1.03943	0.895351	0.749382	0.723578	0.895483	1.06739	1.23929
		1.11647	1.13233	1.14818	1.1311	1.0967	1.06374	1.04702	1.02958	1.00935	0.989116	0.971034	0.958982	0.94693	0.934877
		1.34733	1.05369	0.760055	0.688448	0.753578	0.818049	0.743517	0.668986	0.751189	0.998855	1.24652	1.49419
			1.06078	1.03851	0.985467	0.914278	0.843088	1.20687	1.61904	1.22109	0.568238	0.888603	1.20897	0.932395	0.659865	0.791588	0.923311	1.05503	1.07893	1.02403	0.969142	0.914249
		0.961555	0.958206	0.954857	0.914203	0.862498	0.840385	0.85562	0.870856	0.885285	0.898322	0.91136	0.982078	1.06603	1.14998	1.23393	1.2154	0.955064	0.791537	1.00033	1.20912
			1.18231	1.20113	1.19121	0.953634	0.716062	0.742172	0.880215	1.01826	1.06058	0.970845	0.88111	0.901459	0.943977	0.986496	1.02901	0.967224	0.904042	0.940944	1.12862	1.31629
			1.20497	1.04036	0.891424	0.920668	0.949911	0.979155
			0.851326	0.89237	0.932603	0.953181	0.97376	0.994339	1.01492	1.03705	1.05952	1.08199	1.0707	1.01392	0.957152	0.90038
			1.02933	1.62079	1.71798	1.28994	0.861892	0.728496	0.697369	0.666242	0.635115	1.04679	1.39459	1.08558	0.77657	0.606075	0.6944	0.843954	0.965114	0.971087	0.973087	0.767727	0.906231	1.49318	2.08013
		0.721826	0.765006	0.808185	0.776468	0.694779	0.613089	0.880671	1.24582
			0.694426	0.865568	1.03671	1.20785	1.10846	0.937735	0.816307	0.864326	0.912345
		0.997029	1.5132	2.02937	2.26275	1.42596	0.589179	0.520394	0.706104	0.891814	1.07752	1.26323	1.42019	1.54869	1.50373	1.20433	0.904926
		1.00975	0.954895	0.900038	0.83397	0.850402	0.901733	0.953064	0.830638	0.630503	0.769649	0.979913	0.832748	0.504224	0.683702	0.86318	1.04266	1.07996	1.01635	0.952732	0.92731	0.92073	0.914151	1.25502	1.61319	1.49812	1.00515	0.788927
			0.835899	0.57787	1.11532	0.870325	0.796223	1.42771	1.50873	1.2664	1.02406	0.781719	0.847579	1.06753	1.28748	1.29568	1.10215	0.908617	0.830022	0.811783	0.793544	0.855364	0.920028	1.02591	1.13822	1.24068	1.15361	1.007	0.842382
		0.906276	1.05354	1.20081	1.34808	1.18224	0.747555	0.651161	0.899784	1.14841	1.39703
		0.84738	0.810427	0.745538	0.522891	0.523907	0.737519	0.949299	1.04215	1.00037	0.865946	0.857356	0.979189	1.10102
		0.46039	0.684905	0.90942	0.978552	0.98898	0.999407
	0.417242	0.446528	0.473419	0.465374	0.457329	0.449284	0.797983	1.30862	1.81925	1.56898	1.03564	0.585523	0.682575	0.779627	0.876679	0.973731
		0.768335	0.75719	1.1255	1.15827	0.868745	1.01373	1.59278	1.3719	1.12615	0.93101	0.872557	0.893998	0.958376	1.02275	1.01776	0.979277	0.931001	0.880658
		0.886967	0.9363	0.985633	0.996172	0.998485
		1.09212	0.992615	0.894728	0.894728	0.893034	0.801799	0.776631	0.869457	0.992727	1.20026	1.40779	1.61532	1.53895	0.966988	0.840623	0.953204	1.06579	1.17837	0.848711	0.600118	0.874335	1.14855
	1.09652	1.06372	1.03092	1.01504	0.913102	0.839884	1.08394	1.26254	1.15143	0.64353	1.0141	0.959165	0.833144	1.03099	1.22883	1.42668	1.29681	1.10764	0.832877	0.748527	1.27304	1.04362
		0.868409	0.940087	1.06824	1.20557	1.09201	0.978993	0.988547	0.998102	0.958939	0.908015	0.97969	1.07682	1.16063	1.21529	1.03993	0.858891
				0.959709	0.915667	0.871625	0.829703	0.807309	0.784915	0.930851	1.08138	1.2319	1.30288	1.24753	1.19218	1.13683	1.08148
		0.910283	0.874169	0.89029	0.923897	0.848733	0.770877	0.758339	0.745801	0.919926	1.10936	1.2011	1.14488	1.08866	1.00338	0.776203	0.695971	1.00228	1.3086	1.61491	1.40951	1.10527	0.867669	0.926231	0.984792	1.04335	1.08758	1.1309	1.14392	1.13378	1.05243	0.747376	0.830539	1.00197
		0.911801	0.792248	0.943482	1.05403	1.08049	1.15704	1.14649	1.08255	0.824763	0.897679	1.03907	0.993732	0.977823	0.982077	0.877423	0.471324	0.622655	0.937968	1.25328
		1.05984	1.65083	1.09676	0.903682	1.05948	1.04988	1.00189	0.953908
		0.940274	0.527243	0.69451	1.01958	1.34466	1.13281	0.456458	0.506136	0.648934	0.841071	1.07024	1.29941
		0.458232	0.498783	0.536891	0.567209	0.602921	0.683077	0.899557	1.11604	1.33252
	1.43474	1.06095	0.843616	0.843616	1.22543	1.45242	0.907745	0.743555	1.0187	1.29385	1.29097	1.26345	1.09899	0.798494	0.906602	1.02601
		0.777738	0.726946	0.850393	1.16039	1.01751	0.814978	1.04024	1.08666	0.874641	0.698075	0.83459	0.971105	1.0708	1.12704	1.18328	1.23953	1.29577	1.35201
	0.763076	0.902712	1.01504	0.825566	0.810757	0.889143	0.961888	1.02857	0.894256	0.866478	0.955724	0.954352	0.895252	1.30033	1.36467	1.05616	0.899901	0.844013	0.988223	1.12875	0.826288	0.767677	0.84526	0.984667	1.12407	1.07495	1.02195	1.16117	1.09549	1.01414	0.970064	1.04492
		0.564841	0.629118	0.748429	0.91049	0.991846	0.885203	0.77856	0.785125	0.821251	1.14973	1.16822	0.908727	0.707173	0.730611	0.754049	0.714526	1.26857	1.89269	1.9612	1.12576	0.850003	0.930475	1.01095	1.09142	0.97621	0.859246	0.803951	0.848215	0.892479	0.934461	0.971709	1.00896	1.04621	1.08603	1.12635	1.10981	0.950546
	0.744796	0.905108	1.02924	1.05307	1.0418	0.95282	0.863839	0.879222	0.956378	1.11287	1.18871	1.25824	1.0501	0.889514	0.817016	0.744518	0.803322	0.916392	1.02946	0.915744	0.757292	0.793326	0.868472	0.943619	1.01952	1.09965	1.17979	1.19085	1.20159	1.21234	1.19706	1.16855	1.14005	1.11154	1.08303
		0.816542	0.964233	0.926212	0.629094	0.573865	0.686842	1.3777
				1.43128	1.35515	1.27901	1.20288	1.1606	1.15876	1.15691	1.04513	0.85814
			1.28175	1.07033	0.927911	0.922433	0.916956	0.938618	0.964378	0.990137	1.01369	1.03045	1.04721	1.06397
		1.3005	1.19465	1.13828	1.08185	0.965226	0.955775	1.21755	1.13697
		0.882983	0.817116	0.530393	0.730929	0.856136	0.939158	0.985437	1.02425	0.97631	0.916215	0.985882	1.16106	0.961028	0.848816	0.803412	0.843594	1.03457	1.2092	1.10186	1.00063	0.937496	0.874361	0.901442	0.966927	1.03241	0.950962	0.837623	0.912805	0.987988	1.06317	1.13835	1.21353	1.28454	1.20018	1.11582
		1.11234	1.06109	0.987864	0.896305	0.804746	0.808671	0.847141	0.885611	0.923593	0.961028	0.998463	1.0359	0.935236	0.775348	0.892196	1.11431	1.15594	1.0372	0.918465	0.918715	1.06168	1.20465	1.34761	1.32713	1.23579	1.14444	1.07339	1.01171
			1.25103	0.839317	0.930031	1.2056	1.08456	0.921642
		0.892363	0.695043	0.745635	0.902742	0.832283	0.770693	0.739489	0.835319	1.05068	1.58617	1.53602	0.838072	0.836598	0.878775
			0.736108	0.804929	0.866827	0.909264	0.9517	0.994137	1.03565	0.968539	0.901429	0.834319	0.767209	0.72654	0.836202	0.945864	1.10376	1.34289	1.38389	0.98121	0.735883	0.789217	0.842551	0.895885	0.949218	1.00255
		0.772579	0.629376	0.986878	1.34438	1.39745	1.29105	1.18466	1.07826	0.995344	0.915826	0.836309	0.906097	0.988195	1.06204	1.05466	1.04728
			0.75489	0.75615	0.75788	0.763912	0.769943	0.876687	1.03385	1.19101
	0.5918	0.65034	0.70888	0.841873	0.992572	0.964999	0.715314	0.517993	0.542205	0.566416	0.574254	0.573991	0.573727	0.858264	1.40486	1.6471	1.87219
		0.853509	0.880069	1.01573	1.15353	1.01519	0.807768	0.858072	0.98905	1.16019	1.33133
		0.777222	0.659492	1.01014	1.3258	1.23772	1.14161	1.02731	0.913004	0.881026	0.889984	0.937177	1.00511
	0.604659	0.750735	0.896811	1.01332	0.879815	0.74631	0.710106	0.690847	0.699839	0.719563	0.739286	0.565754	0.635908	0.885262	0.716291	0.928914	1.65022	2.13754	2.19451	2.22118	1.0765
		0.988658	0.946774	0.90489	0.885075	0.928062	0.97105	0.993091	1.01251
		1.17503	1.62297	1.16057	0.868448	1.03693	1.20541	1.08634	0.871863
		0.902428	1.22342	1.12226	0.74219	0.844478	0.946767	0.997017
		0.651605	0.667492	0.543331	0.634386	0.85641	1.07843	1.19963	1.02428	0.745222	1.11795	0.794424	0.817917	1.01477
		1.00135	0.909621	0.911635	1.01521	1.06061	0.805492	1.04394	1.48277	1.02579
		0.621251	0.73201	0.839412	0.931596	1.01468	0.888035	0.847025	0.964081	1.05177	0.904854	0.798194	0.752234	0.839916	0.953656	1.0674	1.12936	0.968374	0.807388	1.14538	1.56299	1.37532	1.18766	1.14097	1.14795	1.15494	1.16192	1.1689	1.08816	0.987631	0.715622	0.672458	0.834113	0.995769	1.15742
		1.5733	1.61345	1.48843	1.36341	1.23059	1.08877
		1.15493	1.02566	0.846261	0.912173	0.978085	0.871218	0.829515	0.961075	0.998413	1.03575	1.07086	0.843042	0.615223	0.79877	1.03786	1.20091	1.10653	1.01214	0.98718	1.04725	1.10731	1.16738	1.22569	1.14216	1.05862	1.03434	1.02894	1.05175	1.09951
			1.03789	0.950344	0.864313	0.796485	0.757628	0.785876	0.916498	1.20147	1.41995	0.976875	0.890091	0.932389	0.974688	1.01415	1.05173	1.08381	0.857754	0.735252	0.812815	0.890379	0.967942	1.05074	1.14549	1.24024
			0.904239	0.984122	0.891659	0.78382	0.64848	0.981064	1.64805	1.48336	1.12084	0.758315
		1.32702	1.10356	1.12496	1.35239	1.286	1.05456	0.87664	0.834559	0.8023	0.775306	0.792343	1.04916	1.30597
		0.706723	0.617139	0.678123	0.794472	0.957221	1.10637	1.17123	0.764342	0.791393	0.959422	1.18966	1.3095	1.08143	0.853353	0.621936	0.538769	0.723259	0.907749	1.082	0.882232	0.682466	0.930279	1.19663	1.46297	1.39042	1.29599	1.20156
		1.48362	1.22849	0.827597	1.03651	1.24542	1.32512	1.0112	0.832414	0.867826	0.903239	0.921201	0.974558	1.20906	1.43208	1.25493	1.07777	1.04569	1.07585	1.106	1.09815	0.99424	0.890333	0.861104	0.866183	0.796505	0.696845	0.597185	0.636659	0.856208	1.07576
		0.518311	0.60695	0.69559	0.78423	0.772676	0.553321	0.333966	0.417673	0.595998	0.774323	0.952648	1.13097	1.3093	1.48762	0.974609	0.816833	0.801345	0.785858	0.77037	0.754882	0.739394	0.723906	0.708418	0.699536	0.708712	0.717888	0.727064	0.73624	0.745416	0.742471	0.731052	0.719633	0.708213	0.696794	0.685375	0.673956	0.662537	0.651118	0.639699	0.665265	1.0521	1.43894	1.56209	1.61321	1.66432	1.71544	1.76656
		1.0354	0.933364	0.829991	0.692442	0.696298	0.816108	0.935918	0.997456	0.957104	0.916753	0.876402	0.854127	0.833267	0.811972	0.78986	0.767747	0.745635	0.738799	0.763969	0.789139	0.814309	0.839478	0.918365	1.02606	1.13376	1.08372	1.02811	1.0239	1.05505	1.0862	1.12062	1.19063	1.25408	1.2658	1.27752	1.28923	1.30095	1.31267	1.32439	1.11183	0.860219	0.608612	0.835073	1.0663	1.29753	1.18448	1.00576
		1.13331	1.31843	1.27656	0.97485	0.739937	1.02887	1.31781	1.04051	0.661373	0.913146	1.28158	1.51807	1.37093	1.22379	1.07666	0.953799	0.906978	0.860158	0.813338
		0.764029	0.696088	0.826759	0.95743	0.973574	0.906432	0.820299	1.07026	1.10259	0.989367	0.876141	0.848574	0.849022	0.84947	0.849918	0.842008	0.8334	0.824793	0.814294	0.797649	0.781005	0.76436	0.763464	0.76638	0.784935	0.863476	0.984579	1.48007	1.97555	1.75044	1.24469	0.738941	0.766011	0.914989	1.06397	1.21295
	1.14525	1.29294	1.44062	0.983277	0.863234	1.03856	1.0545	0.96222	0.876213	0.812183	0.788851	0.933793	1.07873	1.22368
			0.941777	0.875081	0.848329	0.877673	0.907018	0.986908	1.07209	0.940632	0.790384	0.933083	1.14206	1.17284	1.04932
		0.999673	1.06442	0.908235	0.721499	0.900797	1.07204	1.02525	0.977103	0.926016	0.874928	0.925005	1.17219	1.41937	1.31023	1.04409	0.777941	0.846598	0.925678	0.947222	0.8764	0.833197	0.895801	0.958405	0.997255	1.02003	1.04281
			0.954764	0.764681	0.705821	0.7492	0.901298	1.03317	1.04589	1.05861	0.826233	0.573562	0.900142	1.05757	1.04074	1.02391	1.00708	0.728475	0.496764	1.03272	1.56867	2.10463	1.87023	1.5789	1.28756	1.01998	1.03185	1.04372	0.924775	0.750483
		0.976788	0.897184	0.819153	0.898726	0.978299	1.05787	1.09548	1.05583	1.01618	0.976533	0.949062	0.938277
		0.838735	0.916072	0.99341	1.07075	1.1406	1.14279	1.1412	1.00814	0.875081	0.74202
			0.943658	0.942432	0.943915	0.964657	0.985399
		0.774906	0.870413	0.96592	1.04799	1.03109	1.01419
			1.09391	1.13405	1.17418	1.10428	1.0236	0.912307	0.86611	1.00964	1.15317
			0.568778	0.674436	0.951888	1.0104	1.0324	1.0201	1.00095	0.981791
			1.06203	1.09568	1.12253	1.06624	1.00995	0.862577	0.803083	0.972212	1.14134
			1.10538	0.881318	1.01551	1.12133	0.901552	0.985865	1.35891	1.3315	1.26498	1.15902	0.858475	0.909011	0.959547	0.927869	0.986498	1.05875	1.06449	0.933241	0.80199
			0.652255	0.606768	0.58894	0.677588	0.986	1.01151
		0.767657	1.01455	0.846505	0.849679	1.00523	1.15782	1.15186	1.14591	1.13038	1.10669	1.07631	1.0158	0.955296	0.893229	0.825844	0.758459
			0.731178	0.767551	0.807303	0.878589	0.949875	1.02116	1.00967	0.994569	0.979471	0.865938	0.825154	0.929455	1.03376	1.13806	0.886819	0.602887	1.21136	1.3587	1.11248
		1.04457	0.941198	1.00842	1.20871	1.16812	0.871836	0.925132	1.16132
			1.58794	1.43112	1.27431	1.11749	1.05245	1.00485	0.957257	0.909662
			0.879881	0.713219	0.914526	0.972666	1.03081	0.864798	0.832239	1.2712	1.28734	0.981631	0.754163	1.12912	1.16881	1.04902	1.00916	1.07792	1.14667	1.06977	0.943498	0.817228	0.690958
		1.60731	1.1692	1.08891	1.16825	1.10478	1.04131
		0.830324	0.8069	0.758988	0.636979	0.676006	0.724748	0.738505	0.732211	0.741862	0.778373	0.814884	0.680752	0.726605	0.940423	1.04033	0.887333	0.735029	0.617912	0.610686	0.817284	1.18867	1.82716	2.46565
			1.03439	0.897908	0.882609	0.893732	0.969202	1.06445	1.1515	1.1856	1.2197	1.15067	0.816281	0.792877	0.926371	1.02468	1.05364	1.08259	0.82927	0.943106	1.09353	1.20149	0.939414	0.942383	0.945352	0.961576	0.980057
		1.12006	1.2477	1.37534	1.37339	1.18603	0.998666	0.931244	0.933394	1.00586	1.09903	1.09563	0.991043	0.886459	0.96931	1.07826
		0.959154	0.995739	1.02172	0.949016	0.846586	0.744155	0.849498	1.04891	1.24833	0.94064	0.725503	0.812956	0.900409	0.989876	1.09589	1.2019	1.25984	1.2001	1.14036	1.08062	1.05853	1.04832	1.03811	1.0279	1.01768	1.00747
		0.839538	0.811886	1.03668	0.87557	0.922916	0.922829	0.859424	0.870036	0.89678	0.839969	0.769396	1.35367	1.3616	0.915125	0.726371	0.765569	0.730678	1.02601	1.20522	0.990188	0.790461	0.714276	0.794691	0.922212	1.04973	1.24177	1.47993	1.71808	1.95624	1.65121	1.06698
		0.761263	0.966992	1.00949	0.936469	0.89701	0.872767	0.898124	0.888243	0.815173	0.856269	0.918748	0.799727	0.874528	1.08946	1.2836	1.29823	1.31287	1.2058	1.00122	0.845301	0.954731	1.06416	1.17359	1.1789	1.12574
			1.31888	1.26894	1.05996	0.732481	0.968369	1.20426
		0.620843	0.752998	0.773833	0.712766	0.696684	0.838563	0.980441
		0.85644	0.974433	1.09243	0.972203	0.690321	0.755279	0.757152	0.698632	1.29949	1.53283	1.31376
		1.21273	1.03783	0.86292	0.842264	0.923204
			1.35181	1.4165	1.25856	1.05565	1.02607
		0.805127	0.884885	0.960369	0.797928	0.648685	0.766129	0.914808	1.13019	1.34558
		0.89102	0.874184	0.867313	0.931691	0.99607	0.983359	0.919096	0.985737	1.2321	1.12491	0.958461	0.792006	0.86773	0.955615	1.0435	1.13138	1.1352	1.09297	1.05074	1.00851	0.966282	1.03082	1.10781	1.1848	0.945579
			0.822056	0.682557	0.774192	0.866376	0.963381	1.06039	1.10871	1.02175	0.940806	0.85995	0.783694	0.811833	0.839972	1.1407	1.3711	1.14484	0.918582	0.947038	1.00006	1.05309	1.10611	1.08626	1.03368	0.981103
		1.14935	1.16959	1.133	1.09641	0.978699	0.944299	1.02121	1.04568	1.04468	1.04368
		1.01487	0.868813	0.757647	0.724392	0.753811	0.815229	0.864211	0.956531	1.06645	1.16955	0.889526	0.762644	0.896348	1.03005	0.885033	0.778157	0.826179	0.921531	1.18696	1.33447	1.37567	0.893402	0.6794	1.22414	1.36017	1.21034
		1.02899	1.10592	1.18286	1.14397	0.959828	0.775683	1.14322	1.31937	0.838322	1.04686	1.53471	0.946758	0.684241	0.735539	0.786836	0.924367	1.07685	1.18678	1.06463	0.944856	0.887636	0.830417	0.845785	0.984298	1.12281
	1.17846	0.804995	0.800371	0.885635	0.800324	0.72864	0.668214	0.607788	0.97187	1.35014	1.30656	1.26299	1.001
		0.706567	0.884014	1.06146	1.04994	1.06112	1.00796	0.916013	0.976547	1.10351	1.23048	1.07794	0.923547	0.910996	0.902144
		1.12345	1.10819	1.09294	1.07769	0.909948	0.770496	0.911137	1.04747	1.06888	1.0903	1.03832	0.962479	0.886632	0.958156	1.0315	1.10484	1.13901	1.11407	1.08956	1.06812	1.04667	1.05881	1.07284	1.08688	1.02112	0.884871
				1.65556	1.12171	1.16238	1.20881	1.08326	0.887846	0.910933	0.966945	1.02296	1.15662	1.14233	1.10498	0.968163	0.806305	0.687696	0.713878
		1.80249	1.21435	0.875482	1.03906	1.20264	0.988034
			1.05165	1.18714	1.32264	1.44408	1.16385	0.883618	0.79756	0.760796	0.724032
						0.814134	0.857103	0.900072	0.943041	0.99554	1.05015	1.10476	1.15937	1.1896	1.15542	1.12124	1.08706	1.02702	0.890122
			1.08841	1.08734	1.05927	0.983461	0.907649	0.831837	0.83937	0.90111	0.962849	1.02459	1.08633	1.15033	1.21905	1.28778	1.08039	0.841844
		0.558637	0.657153	0.755669	0.852877	0.949687	1.03587	1.09233	1.14878	1.15427	1.06862	0.982972	0.901014	0.897196	0.893379
		1	1	1	1	1
			1.04859	1.03185	1.01511
			0.683035	0.71473	0.746424	0.855169	0.973647	1.09128	1.07546	1.05964	1.04382	1.028	0.968371	0.905887
		1.16183	1.1367	0.843305	0.857516	0.954621
		1.11731	1.32996	1.3389	1.34784	1.3453	1.10948	0.873663	0.979052	1.15556	1.06481	0.882611	0.973589	1.01721	0.938289	0.990502	1.11032	1.10249	1.01072	0.884816	0.752165	0.791436	0.85526
		0.822576	1.01121	1.19985	1.34292	1.18237	1.02182	0.991814	1.03449	1.07717	1.09658	1.11177	1.12696	0.994037	0.851035
			0.809194	0.872446	0.909872	0.909872	0.926327	1.01632	1.10632	1.1871	1.24911	1.31113	1.37314	1.30598	1.23421	1.16243	1.09065	1.12468	1.16182	1.19006	1.01998	0.849902	0.679824	0.509746	0.421496	0.534934	0.648372	0.76181
		0.756498	0.885193	1.01389	1.06299	1.05132	1.03966	1.02799	1.01633	1.00466	1.00335	1.0023	1.00124	1.00019	0.99914	0.998088	0.997036	0.995984
			1.17741	1.19104	1.20467	1.2183	1.19838	1.14863	1.09888	1.04913	1.04299	1.04087	1.03874	1.00196	0.89423	0.786498
			0.736164	0.811059	0.885955	0.888855	0.802874	0.716893	0.848331	1.03207	1.13384	1.21315	1.14093	0.849094	0.904973	1.01036	1.00396	0.996051	1.01841	1.03076	0.976004	0.921246	0.866488	0.894401	0.933077	0.971753	1.01195	1.06837	1.12479	1.22453	1.32609	1.24691	0.801643	0.789707	0.825191	0.860675	0.824738	0.807421	1.1005	1.39358	1.68666	1.06175	0.740996	0.752603	0.988344	1.22409	1.15021	1.01304	0.976564
			0.905509	0.847232	0.835289	0.917162	0.999036	1.08014	1.15863	1.17893	1.13461	1.09028	1.02657	0.92985	0.833127	0.833091	0.83816	0.843229
				1.01069	0.928236	0.84578	1.04071	1.29394	1.00465	0.71537	0.784363	0.853754	0.923145	0.992535	1.03951	1.07903	1.11856	1.15808	1.19761	1.12733	0.999213	0.871091	0.802539	0.847609	0.892678	0.937747	0.982817	1.02789	1.07296	1.11803
			0.869472	1.00096	1.13245	1.13811	1.08815	1.03819	0.988224	0.941576	0.923311	0.905046	0.886781	0.914061	0.947676	0.98129	1.01491	1.04852	1.08213	1.11575	1.14936
			0.926084	1.19833	1.44501	1.31172	1.17842	1.25531	1.12917	0.89191	0.77357	0.773916	0.774262
		0.866007	0.863391	0.860774	0.886965	0.927905	0.968844	1.00978	1.03046	1.01216	0.993862	0.975564
			0.981167	1.05644	1.13171	1.20698	1.28225	1.23761	1.13812	1.05563	1.02072	0.985811	0.950632	0.89859	0.846549	0.794508	0.786609	0.820305	0.854002	0.887698
							0.90707	1.00746	1.10785
				0.763993	0.862408	0.960824	1.05924	1.15766	1.15356	1.08552	1.01747	0.949419	0.985588	1.05394	1.12229	1.01988	0.804361
		0.731776	0.718403	0.854402	0.990401	1.0909	1.13726	1.09941	0.893725	0.784152	0.86825	0.952349	1.03645
				0.896395	0.955871	1.01535	1.07482	1.07825	0.916523	0.778757	0.852767	0.926777	1.00079	1.0748	1.09807	1.05289	1.00772
			1.06123	0.991804	0.920844	0.849884	0.80414	0.874378	0.944616	1.01485	1.08509	1.20429	1.32712	1.44996	1.4209	1.11603	0.849737	0.68905	0.556022	0.611109	0.666196	0.833097	1.16502
	0.760279	0.846544	1.12001	1.29244	1.01978	0.942034	0.92282	0.929484	1.19916	1.46883	1.28467	1.02669	0.859411	0.874875	0.890338	0.884872	0.869648	0.854425	0.839201
			1.07942	1.2877	1.2877	1.2877	1.21473	1.04279	0.870854	0.849072	0.931093	0.992942	0.994029	0.995117	0.996205	0.997293	0.991999	0.981294	0.970589	0.971225	1.04219	1.11316	1.1011	0.971808	0.887484	0.895675	0.903867	0.912059	0.920251
		0.549657	0.548061	0.546465	0.556488	0.619373	0.682258	0.747092	0.824453	0.901814	0.979175	1.05654	1.07246	1.05633	1.0402	1.02407	1.05186	1.13132	1.21078	1.29024	1.2334	1.15735	1.08129	1.00524	0.977129	0.961966	0.954375	0.983545	1.01271	1.04188	1.07105	1.03253	0.966043	0.899554
		0.653058	0.743461	0.833863	0.938051	1.14843	1.3588	1.35487	1.22191	1.08895	0.955985	0.851763	0.858781	0.8658	0.872126	0.875423	0.878719	0.883621	0.899104	0.914587	0.930071	0.945554
		0.814118	0.926429	1.02652	1.04831	1.0701	1.10961	1.16757	1.22554	1.17018	0.949705	0.842411	0.901674	0.958113	0.972281	0.986448	0.962421	0.916582
		0.769506	1.02653	1.13594	1.08891	1.04188	0.994844	0.966705	0.947825	0.928945	0.94816	0.977554	1.00695	1.05078	1.10359	1.1564	1.2092	1.05066	0.845496	0.826614	0.829767	0.871823	1.00379	1.13576
		0.6787	0.779464	0.880227	1.03465	1.20118	1.17781	1.15036	1.12292	1.06214	0.978107	0.894073	0.877672	0.869591	0.899072	1.03723	0.99623	0.83003	0.768896	0.883302	0.997708	1.11211
		1.15588	1.53249	1.74785	1.5825	1.41714	1.23613	1.03974	0.843358	0.828305	0.830687	0.833069	0.835451	0.837832
		0.956126	0.872995	0.875224	0.976991	1.07299	1.11847	1.16395	1.15802	1.09634	1.03466	0.986399	0.987615	0.988831	0.990048	0.97546	0.959744	0.944029	0.907024	0.865217
		1.1457	1.00124	0.916575	0.939246	0.962531	0.993599	1.04759	1.12733	1.20706	1.20448	1.12124	1.03793	0.95203	0.866133	0.908502	0.954278	0.977855	0.990372	0.990299	0.959395	0.92849
			0.707527	0.995668	1.28381	1.35024	1.31168	1.27312	1.2193	1.16453	1.07627	0.953324	1.02133	1.24251	1.46368	1.68486	1.19696	0.758119	0.815702	0.878104	0.947035	0.862608
		0.781847	0.824661	0.867476	0.91029	0.946529	0.977215	1.0079	1.03859	1.06918	1.09934	1.1295	1.1595	1.1424	1.1253	1.1082	1.11556	1.1236	1.13165	1.0797	1.01909	0.978166	1.00887	1.03958	1.06474	1.07777	1.09081	1.08116	1.01968	0.958202	0.896724	0.914627	0.966539	1.01845	0.9574	0.883698	0.809996	0.736294	0.736898	0.745068	0.753238	0.761408	0.769578
			1.1331	1.1318	1.13049	1.12918	1.00148	0.850051	0.768877	0.892671	1.01646	1.14026	1.26405	1.25802	1.19165	1.12528	1.05891	1.06537	1.0738	1.08222	1.07531	0.98267	0.890034	0.838696	0.900532	0.962368	1.0242	0.976715	0.851271
			1.13243	1.29745	1.46247	1.45405	1.2869	1.11974	1.0003	0.919666	0.860869	0.942138	1.02341	1.10468
			1.25025	1.26324	1.27623	1.25643	1.16354	1.07065	1.02955	1.00458	1.01547	1.08988	1.16429	1.19429	1.16523	1.13618	1.07213	0.992426	0.912725	0.925261	0.962454	0.933224	0.802868
			0.752391	0.86835	0.98431	1.01038	0.980661	0.950943	0.921226	0.918258	0.924469	0.93068	0.936891	1.00163	1.08413	1.16662	1.21762	1.19845	1.17928	1.15598	0.999222	0.991487	1.05149	1.11149	1.11142	1.03917	0.96692	0.98184	1.02293	1.06403	1.10864	1.15454	1.20045	1.21031	1.10643	1.00255	0.994594	1.06386	1.03495	1.00604	0.977133	0.948224	0.919315	0.855796	0.786836	0.664932	0.520269	0.624216	0.841732
			0.998291	1.08033	1.16237	1.2444	1.02199	0.655359	0.807372	1.05123	1.08296	0.836848	0.8616	0.945055	1.01939	1.0925	1.11856	1.1137	1.0926	1.04097	0.989351
		0.82877	0.970635	1.0808	1.00245	0.9241	0.861359	0.933439	1.00552	1.0776	1.14783	1.08721	1.02658	0.965294	0.903618	0.841942	0.874511	0.947706	1.01768	1.08119	1.14471
		1.09076	1.13301	1.17526	1.21751	1.21733	1.18112	1.14491	1.07809	0.86175	0.703883	0.930252	1.15662	1.22254	1.19558	1.16861	1.14165	1.10839	1.03149	0.954585	0.877681
	0.59514	0.620891	0.685544	0.764531	0.865931	0.950742	0.888416	0.936506	1.2875	1.20379	0.999779	0.795771	1.08494	1.65213	1.67899	1.32439	0.969793	0.789752	0.695117	0.679802	0.664486
		0.854102	0.805491	0.765828	0.748107	0.741567	0.750942	0.760317	0.814194	0.913884	1.01357	1.11326	1.21295
						0.992726	0.936072	0.879418	0.822764	0.766109	0.764593	0.789557	0.814522	0.839486	0.86445	0.893311	0.933679	0.974046	1.01441	1.05478	1.09515	1.13552	1.17314	1.15008	1.12703	1.10397	1.08092	1.05787	1.03481	1.03083	1.034	1.03716	1.04032	1.04349	1.04665	1.05106	1.05857	1.06607	1.07358	1.08109	1.0886	1.0961	1.10361	1.11112
		0.660061	0.738587	0.855509	0.972431	0.909853	0.803491	0.918658	1.06855	1.21843	1.22761	1.20027	1.17293	1.14559	1.0886	1.01264	0.936682	0.913051	0.990523	1.06799	1.14547	1.22294	1.13922	1.00612	0.873017	0.866456	0.915153	0.96385	1.01255	1.06124	1.08111	1.03844	0.995764	0.953093	0.910422	0.889404	0.871678
		0.863163	1.1723	1.14868	0.864418	1.19395	1.30795	1.00162	0.99404	1.00028	1.00388	0.991381	0.97888	0.978772	0.995771	1.01277	0.956035	0.842269	0.808052	0.894335	0.980619	1.04057	1.07822	1.11588	1.05244	0.800173
	0.595763	0.781716	0.879838	0.905667	0.931495	0.957323	0.956202	0.929111	0.902019	0.874928	0.952555	1.04453	1.06781	1.05154	1.05331	1.07598	1.09866	1.12133	1.144	1.1034	1.03139	0.959377	0.887366
		0.610466	0.711351	0.806887	0.902062	0.987478	1.07122	1.15497	1.23871	1.19928	1.02634	0.853397
		0.738881	0.711266	0.688617	0.728434	0.768251	0.818088	0.872651	0.927214	0.927572	0.914745	0.903716	0.938155	0.972594	1.00703	0.96669	0.922011	0.897825	0.944249	0.990674	1.0371	1.08352	1.12609	1.06866	1.01122	0.953785	0.896348	0.838911	1.0988	1.38575	1.35501	1.14429	0.933569	0.986823	1.08155	1.17628	1.27101	1.17139	1.06258	0.953764
		0.666029	0.789161	0.901816	0.970608	1.0394	1.13764	1.24588	1.35413	1.37027	1.28745	1.20464	1.12183	1.03901	1.03442	1.05416	1.07389	1.09362	1.07846	1.06194	1.04543	1.02637	1.00295	0.979523	0.952988	0.861454	0.76992	0.720815	0.710295
	0.593384	0.750863	0.833048	0.885774	0.880845	0.868684	0.854194	0.832417	0.810641	0.788865	0.841374	1.08961	1.33785	1.56446	1.26772	0.970989	0.674255	0.660471	0.703257	0.813112	0.964474	1.11584	1.2672	1.32232	1.26815	1.21398	1.15981	1.10563	1.05146	0.997292	0.943121	0.914167	0.891149	0.868132	0.845114	0.822097	0.876842	0.95372	1.0306	1.10748	1.18435	1.26123	1.33811
			0.6844	0.715955	0.747511	0.779066	0.810621	0.842177	0.857896	0.859705	0.861513	0.863322	0.865131	0.866939	0.868748	0.870556	0.848861	0.810732	0.772604	0.753472	0.808122	0.862772	0.917421	0.972071	1.02741	1.08306	1.1387	1.19434	1.24999	1.30563	1.26509	1.17506	1.08504	0.995011	0.904984	0.814957	0.726483	0.691933	0.657384	0.622834	0.588285	0.553735	0.53325	0.675161	0.817072	0.958983	1.10089	1.24281	1.38472
				1.21178	1.04941	0.887045	0.773633	0.721063	0.694229	0.847252	1.00027	1.1533	1.30632	1.40126	1.30032	1.19938	1.09844	0.997493	0.936077	0.934375	0.932673	0.93097	0.929268	0.9588	1.00831	1.05782	1.10733	1.11907	1.11907	1.11907	1.11907
		0.807266	0.807321	0.828941	0.968617	1.10775	0.974154
		0.927775	0.956411	0.888486	0.78207	0.800243	0.873262	0.973733	1.0733	1.04482	1.01633	1.03952	1.09677
		0.818903	0.785709	0.923787	1.0718	1.13488	1.09572	1.05299	0.991105
		0.845903	0.97604	0.909755	0.823854	0.750599	0.70305	1.26734	1.5364	1.20603	0.91794	0.727503
		0.73405	0.883539	1.02423	1.07006	1.1159	1.16173	1.07802	0.990385	0.933209	0.91354
		0.648936	0.686033	0.801262	0.893013	0.908266	0.923519	0.938773	0.935264	0.928928	0.922593	0.946669	0.992957	1.03653	1.05848	1.08042	1.0455	0.955671	0.865846	1.00237	1.32087	1.10694	0.874475
				1.11007	0.72956	0.809579	1.29969	1.04234	0.784978
		0.475104	0.569312	0.66352	0.737759	0.801659	0.888524	0.977647	1.01535	1.03535	0.996144	0.892578	0.868531	0.891331	0.901458	0.905713	0.909969	0.914225	0.954329	1.00848	1.0167	0.973713	0.948883	0.949307	0.90029	0.764087	0.845206	0.989831	1.08215	1.1135	1.14484	1.04586	0.944387	0.973836	1.01053	0.935657	0.821244	0.984314	1.1566	1.27939	1.10697	0.952242	0.982807	1.01337	1.09616	1.18572	1.23306	1.04649	0.902674
		0.722546	0.767162	0.814075	0.881574	0.949074	1.00199	1.00037	0.998745
	0.715515	1.04347	1.25769	1.22886	1.20003	1.15292	1.05507	0.957225	0.706559	0.424256	0.553505	0.905246	0.927825	0.906541	0.829888	0.778323	0.748331	0.893201	1.03807	1.21083	1.7407
		1.13846	1.64319	1.53982	1.20127	0.862724	0.97141	1.12029	1.23963	1.12922	1.01882	0.91886	1.03507	1.15128	1.18325	1.00021	0.817162
			0.804338	0.868749	0.93316	0.99757	1.06198	1.07646	1.06747	1.06277	1.06277	1.0613	1.05597	1.05063	1.04529	1.03996	0.861272
		1.06894	0.870257	0.776787	0.783835	0.863106	0.954492	0.995262	1.02386	0.883163	0.725429	0.951601	1.17777
		0.868924	1.17711	1.32492	1.40175	1.30828	1.15481	1.00135
			1.34373	1.33226	1.32079	1.22328	1.11863	0.963682
		0.809994	0.882011	0.942125	0.938915	0.969429	1.08288	1.19633	1.0571	0.898126	0.922903	0.954096	1.01036	1.06663	1.1229	1.02867	0.899247
		0.987654	1.21994	1.37489	1.23672	1.10449	1.09646	1.08843	0.979455	0.861212
		0.886177	1.01502	1.05929	1.05254	1.04877	1.04877	1.03688	0.991203	0.943612	0.8908	0.837988	0.922791	1.06602
		0.871729	0.926542	0.981354	1.09305	1.169	1.11419	1.06288	1.03259	1.00422	1.00814	1.01206	1.0243	1.03695	0.969032	0.879797
		0.738972	0.85483	0.966019	1.07351	1.08914	0.832135	0.702819	0.873863	1.08941	1.39976	1.18779	0.924977	1.01663	1.10828	1.05084	0.954392
		1.07037	1.21048	1.29622	1.34718	1.34028	1.11626
		0.676543	0.729466	0.785388	0.855119	0.92485	0.941018	0.786735	0.692515	0.798271	0.904028	1.00587	1.09797	1.06315	0.974736	1.11665	1.19872	1.15449	1.11025
	0.595691	0.73561	0.802963	0.777701	0.819738	0.883972	0.948206	0.988428	1.00862
		0.675463	0.764093	0.852724	0.941355	0.951757	0.911781	0.871804	0.91048	1.00855	0.990392	0.929163	0.867934	0.909388	0.993312	1.07724	1.16116	1.17556	1.0856	0.995644	0.93235	1.03826
		1.16411	1.02864	0.943926	1.33666	1.43546	1.20294	1.04104	1.05476	1.06941	1.10714	1.14488	1.18262	1.19753	1.12657	1.0556	0.996888	1.07479	1.1527	1.09201	0.934258	0.788601	0.763921	0.739242
		1.02801	1.10987	1.19172	1.21223	1.00578	0.802264	0.952716	1.10317	1.15214	1.19885	1.15415	1.08024	1.00633	0.93436	0.862414	0.800893	0.8762	0.951507	1.10641	1.43945	1.28789	1.12804	1.00272	0.998962	0.9952	0.985778	0.970405	0.979501	0.998345	1.01719	1.03603	0.826164
		1.05302	0.990033	0.927052	0.924209	1.09104	1.25787	1.33274	1.12481	0.954279	0.9666	0.974862	0.877414	0.779966	0.801876	0.899856
		0.869749	0.75553	0.641311	0.97416	0.995026	0.667876	0.947721	1.0035	0.874735	0.991374	1.27537	0.947135	0.807556	1.16829	1.13508	0.943862	0.966176	1.07429	0.991474	0.911323	1.01552	1.11971	1.21864	0.966078	0.769736	0.862235	0.954735	1.03023	1.07895	1.08852	0.986916	0.922997	0.862892	1.02463	1.12629	1.06807	1.00986	1.01006	1.01416	1.01564	1.01385	1.01205	0.86303	0.757022	0.905933	1.05484	1.12773	1.04438
			0.868914	0.895681	0.922448	0.947853	0.966145	0.984437	1.00273	0.997814	0.979466	0.961117	0.952369	0.964156	0.975943	0.987729	0.920149	0.839802	0.788668	0.888505	0.988341	1.08818	1.18483	1.09276	0.983143	0.815084	0.937786	1.11148	1.10562	1.07273	1.03984	1.05122	1.15915	1.24155	1.14363	1.0457	0.947774	0.959634	0.989359	1.01908	0.983311	0.712278	0.59033	0.748753	0.907175	1.0656	1.20076	1.21087
	0.579355	0.76963	0.959904	0.800247	0.813702	1.07581	0.929994	0.968145	1.0063	0.884445	0.72786	1.13782	1.04951	0.672481	1.18875	1.37736	1.17951	1.00239	0.963183	0.923972	0.923818	0.923818	0.916953	0.908984	0.930238	0.960453	1.00256	1.05601	1.10947	1.0969	1.0802	1.02324	0.920073	0.816906	0.886124	1.01894	1.14032	1.15855	1.17678	1.14112	1.00684	0.916963	0.955247	0.993531	1.03181	1.04005	1.0308	1.00099	0.914436
		0.776671	0.694257	0.721389	0.886817	0.961161	0.993616	0.973024	0.940339	0.907653	0.903691	0.930737	0.957783	0.984829	1.06911	1.17031	1.21795	1.20858	1.16554	1.01354	0.958191	1.00516	1.05213	1.09911	1.15076	1.21739	1.28402	1.24216	1.1752	1.10823	1.04127	1.02128	1.00472	0.988157	0.971595	0.955032	0.93847	0.921908	0.905345	0.888783	0.872221	0.855658	0.839096	0.77701	0.668575	0.64466	0.833919	0.913536	0.91102
	0.754194	0.968283	1.16033	1.29258	1.42484	1.29471	1.06542	1.09064	1.14172	1.08444	1.01678	0.992156	1.04118	1.05174	1.02607	1.18722	1.41388	1.64055	1.27539	0.846837	0.675711	0.781855	0.887998	0.807947	0.64113
		0.833406	0.782477	0.86748	0.930566	0.896981	0.934313	1.07835	1.22239	1.01578	0.851047	1.02471	1.19838	1.20734	1.12853	1.04972	0.970915	0.974163	1.00173	1.0293	1.05687	1.03441	0.936736	0.839061	0.787971	0.861718	0.935465	1.00921	1.08296	1.19825	1.32385	1.44945	1.30131	1.08387	0.866428	0.820527	0.883204	0.945882	1.00856	1.0465	1.03528	1.02407	1.01286	0.993127	0.946989	0.90085	0.854711	0.78635	0.71245
		0.985633	1.18916	1.27866	1.27726	1.25262	1.09662	0.983141	0.973174	0.963208	0.965397	0.976435	0.987473	1.01583	1.0491	1.08237	0.875253	0.74806	0.907376	1.06669	1.22601	1.03288	0.8757	0.962852	1.02122	1.02379	1.02636	1.0531	1.11145	1.1698	1.22816	1.00388	0.765256	0.754893	0.777735	0.800576	0.823417	0.846258	0.860137	0.827616	0.795095	0.7838	0.834553	0.885306	0.936058	1.01216	1.10134	1.19051	1.27289
	0.498988	0.678139	0.857291	0.909671	0.936421	0.987008	1.10549	0.938807	0.914466	0.961768	0.83554	1.11045	1.19768	1.11192	1.02617	0.990017	0.96587	0.961924	1.01682	1.07171	1.10199	1.06377	1.02554	1.02136	1.04483	1.0683	1.02437	0.945211	0.892117	0.909527	0.926937	0.989336	1.0655	1.14167	1.12343	1.0464	0.970202	1.00573	1.04126	1.06513	1.00576	0.946393	0.929838	0.937844	0.939271	0.876823	0.814374	0.761262	0.894815
				0.783201	0.792773	0.802346	0.828695	0.991529	1.15436	1.28253	1.07657	0.888073	1.01495	1.14182	1.23233	1.13379	1.03526	0.93672	0.863241	0.895763	0.928285	0.960806	0.993328	0.983723	0.934743	0.885764	0.836784	0.851158	0.891783	0.932409	0.973034	1.01274	0.987682	0.96262	0.937558	0.912496	0.980892	1.07135
		0.902172	1.02152	1.0941	0.99955	0.934665	0.988617	1.04257	1.02921	1.00928	0.949686	0.8745	0.974371	1.1091	1.19624	1.04122	0.937579	1.08476	1.23195	1.2884	1.04168	0.878691	0.893309	0.891224	0.857764	0.867685	0.91947	0.944857	0.93606	0.987144	1.12742	1.26769	1.2416	1.02677	0.903424	0.882246	0.861068
			1.02731	1.1151	1.20289	1.20819	1.03835	0.868516	1.12303	1.39715	1.06532	0.733485	0.859353	0.989955	1.12056	1.02588	0.884864	0.832656	0.851446	0.870235	0.889025	1.01113	1.08926	1.04283	0.996402	0.949972	0.942537	0.976057	1.00958	1.06171	1.12323	1.18475	1.19104	1.04277	0.894495
		0.592173	0.781226	0.916522	0.948421	0.971448	0.979312	0.987175	0.995039	0.988315	0.946319	0.954813	1.03451	1.09073	1.03507	0.985496	0.967839	0.950181	0.932524	0.947776	1.01161	1.07545	1.13929	1.20313	1.22289	1.15201	1.08113	1.01026	0.995327	1.06864	1.13598	1.12702	1.11806	1.10911	1.10015	1.07287	1.03362	0.994371	0.955124	0.944595	0.943477	0.94236	0.941243	0.940126	0.939686	0.984809	1.02993	1.07506	1.12018
			1.25446	1.28774	1.2992	1.19339	1.08757	1.14201	1.21261	1.16892	0.891694	0.779076	0.806355	0.882387	1.07615	0.841533	0.674627	0.843314	0.920988	0.910852	0.976821	1.09001	1.19005	1.2097	1.22934	1.21407	1.17116	1.12825
			1.03384	1.05554	1.07724	0.966602	0.75922	0.779623	0.918549	1.05747	1.17935	1.28566	1.39198	1.49829	1.577	1.26742	0.957839	0.714377	0.83376	0.953144	1.03034	0.976281	0.922218	0.868155
			0.968132	0.823915	0.767695	0.744778	0.808941	0.889981	0.954231	0.998672	1.04311	1.03135	1.00339	0.974321	0.942308	0.910294	0.966334	1.02637	1.07348	1.07559	1.07769	1.07979	1.07378	0.985482	0.897185	0.808888	0.883696	0.958642	1.01053	1.03452	1.05851	1.07382	1.08607	1.09833	1.07031	1.03973	1.00916	0.985457	0.993041	1.00062	1.00821	1.02279	1.05312	1.08346	1.1138	1.14414	1.13822	1.12946	1.12069
		0.835973	0.945475	1.05498	1.06957	0.969756	0.912223	1.11705	1.13764	1.01186
		0.904516	0.922409	0.940303	0.958197	0.981445	1.0052	1.03114	1.05924	1.08733	1.01968	0.943881	0.868086	0.990093	1.1415	1.29291	1.08232	0.716087	0.830022	0.943957
		0.933921	1.04953	1.0421	1.03197	0.995573	0.930998	0.897668	0.929256	0.960845	1.03444	1.10855	1.16246	1.08978	1.0171	0.985634	0.970582	0.95717	0.946455	0.943983	1.01515	1.08631	1.09995	1.00516	0.919407	0.908014	0.896621	0.994663	1.10088	1.2071	1.12532	1.04248	0.959634
			1.06161	0.822386	0.708886	0.811556	0.914226	0.984983	1.0413	1.09763	1.11253	1.08618	1.05984	1.00305	0.91978	0.836515	0.877232	1.29397	1.71071	1.70302	1.38256	1.0621	0.963481	0.929736	0.888837	0.821987	0.762957	0.815451	0.867945	0.920439	0.972933	0.980197	0.867635	0.65024
			0.744715	0.745498	0.746281	0.747064	0.869139	0.997573	1.09081	1.16804	1.24527	0.76206	0.768767	1.0284	1.28803
				1.20442	1.16946	1.1345	1.09954	1.05585	1.01155	0.967242	0.922939
			0.909444	0.950209	0.990975	1.03174	1.07251	1.10363	1.13142	1.15921	1.18701	1.2148	1.24205	0.968665	0.695283
	0.975264	0.847676	0.729076	0.830085	0.931095	0.994331	0.906369	0.818406	0.790789	0.768238	0.797218	0.840669	0.938645	1.14174	1.19247	1.15609	1.12776	1.15399	1.24611	0.907214	0.704139	0.769136	0.873193	0.97725	1.05981	1.13535	1.20181	1.13378	0.985604	0.877635	0.935163	0.992691	1.06785	1.18488	1.11064	0.93506	0.909217	0.883374	0.85753	0.859713	0.875812	0.891911	0.90801	0.924109	0.966911	1.04501	1.12312
			0.821051	0.855433	0.889815	0.900285	0.884596	0.868906	0.864363	0.872761	0.881159	0.90964	0.974365	1.03909	1.10381	1.11813	1.03429	0.95046	0.900214	0.959797	1.01938	1.07896	1.11847	1.11327	1.10807	1.10287
		0.937842	0.954016	1.14787	1.34446	1.43212	1.13299	0.833857	0.811498	0.803347	0.876699	0.979789	1.08288	0.994525	0.792699	0.876344	1.12327	1.3122	1.26343	1.21466	1.1659	1.13659	1.10785	1.07911
		0.977558	1.09766	1.21777	1.19467	0.761456	0.780916	0.950816	1.04632	0.939802	0.873146	0.910307	0.950475	1.01806	1.08564	1.12148	1.12773	1.13399	1.09611	1.05325	1.03122	1.02879	1.01895	0.965533	0.916689	0.992433	1.06818	1.14392	1.21966
		0.756141	0.789883	0.843671	0.886143	0.847158	0.808173	0.812687	0.860907	0.909127	0.974079	1.06697	1.15986	1.16349	1.13759	1.11169
			0.684334	0.652188	0.78501	0.868094	0.944655	1.00317	1.05332	1.0915	1.08164	1.07178	1.06192	1.00486	0.915666
		1.32138	0.631541	0.813131	0.994722	1.01321	1.02117	0.869384	0.912032	1.03953	1.10374	0.970357	0.836973	0.847587	0.945066	1.04255	1.14003	1.10151	1.01696	0.932413	0.987588	1.09661	1.19562	1.14131	1.087	1.03269	0.978378
		0.823843	0.968771	1.1137	1.1342	1.00565	0.915914	0.876843	0.860947	0.862506	0.939716	1.04925	1.11011	1.02433	0.970258	1.05882	1.14738	1.10491	0.983412	0.950922	0.97809	1.00526	1.03005	1.04832	1.06659	1.08485	1.07647	1.05797	1.03947
			0.890343	0.837962	0.785581	0.794052	0.835101	0.876151	0.917201	0.947168	0.94764	0.948111	0.948583	0.933443	0.91805	0.902658	1.00994	1.13691	1.26389	1.20103	1.12062	1.04021	0.959799
		0.898357	0.957116	0.872622	0.806524	0.778575	0.972706	1.16684	1.0315	0.875992	0.899152	0.933454	0.979371	1.02529	1.04931	1.05494	1.06057	1.07523	1.09727	1.07707	1.0088	0.940537	1.04256	1.175	1.01161	0.719804	0.869669	0.95203	0.95341	0.952719	0.95098	0.949241	0.957969	1.05527	1.15258	1.19828	1.24004	1.18949	1.06847	0.947439	0.883172	0.939986	0.9968	1.01467	0.978617	0.98339	1.01442	1.04545
		0.742544	0.884083	1.02562	1.0505	0.724944	0.875446	1.07344	1.02353	0.901188	1.32914	1.40739	1.21527	1.02316	0.831045	0.887219	1.01709	1.14697	1.2524	1.18966	1.12693	1.06667	1.06258	1.05849	1.0544	0.971227	0.918644	0.96261	1.00657	1.03846	1.03127	1.02407	0.997812	0.924835	0.851857	0.816752	0.912779	0.953488	0.888247
			0.758948	0.814686	0.870425	0.926164	0.92067	0.878721	0.853008	0.861516	0.870024	0.878532	0.910619	0.950975	0.99329	1.06661	1.13993	1.21325	1.05762	0.810004	0.827769	0.953233	1.0787	1.11067	1.09809	1.08551	1.15521	1.25333	1.35146	1.44958	1.19093	0.810826	0.786639	0.864394	0.942148	1.0199	1.04109	0.995592	0.950095	0.904598
			0.783519	0.801791	0.811927	0.780474	0.827669	0.965993	1.10289	1.00217	0.901442	0.916694	0.93208	1.0103	1.09395	1.06871	0.855272	0.810019	0.861308	0.912597	0.992997	1.10232	1.21164	1.18173	1.10298	1.02423	1.02137	1.10725	1.19314
		0.829284	0.972372	1.11546	1.02253	0.929287	0.980141	1.03099	1.08185	1.0646	1.04726	1.02904	0.952277	0.875517	0.916851	1.04591
					0.884016	0.502447	0.607762	0.712126	0.759629	0.671413	0.65998	0.761176	0.862373	0.993968	1.14045	1.2686	1.16907	1.06954	0.978103	0.902853	0.979804	1.05675	1.09313	1.12648	1.13943	1.13943	1.13516	1.12058	1.106	1.09141	1.0861	1.08114	1.35455	1.68574	1.22337	0.883982	0.913716	1.00967	1.19611	1.17021	1.14431
			0.775705	0.863008	0.950311	1.01431	1.07831	1.14231	1.197	1.02148	0.845956	0.686636	0.805353	0.92407	1.04279
		1.03773	0.801172	0.863185	1.0654	1.23488	0.906549
		0.711058	0.894369	0.929612	0.881291	0.87851	0.884049	0.898486	0.986233	1.07398	1.27643	1.29107	1.05682	1.01351	1.02189	0.826004	0.799295	0.825489	0.898138	0.963555	0.979085	0.994615	1.01015	1.02568
		1.00264	1.33942	1.26536	1.1495	1.03363	0.981953	0.997936	1.01213	1.01286	1.0136
	0.939709	0.873817	0.820286	0.791369	0.823171	0.919604	1.00699	0.994013	0.98104	0.873904	0.73589	0.807737	0.87961	1.24772	1.65453	1.06941	0.509146	0.772483	1.03582
	0.845675	1.1004	1.35513	1.36836	1.19723	1.11569	1.08339	1.05109	1.01879
	0.607343	0.896455	0.982497	0.869269	0.683946	0.880448	1.38195	1.18104	0.759869
		0.907988	0.905284	0.902579	0.858849	0.799256	0.704209	0.63886	0.985633	1.16702	1.26127	1.29115	1.26796	1.11521	0.962452
	0.862455	1.05575	1.24904	1.2004	1.13001	1.06876	1.03851	1.00825
		0.79118	0.854099	0.917018	0.976459	0.976041	0.975622	0.975203	0.951881	0.773904	0.795937	0.910408	1.02488	1.13935	1.25382	1.3089	1.23881	1.16871	1.09861	1.02161	0.90221	0.782811	0.73172	0.82828	0.92484	1.0214	1.11796	1.05599	0.924645	0.793304	0.813525	0.907223	1.00092	1.09462	1.18832	1.14329	1.06778	0.992277	0.925855	0.94307	0.960284	0.977499	0.994713	1.01193	1.02914	1.1731	1.33647	1.49983	1.37759
				0.916361	0.983055	1.04975	1.11644	1.18314	1.06405	0.895816	0.946311	1.0133	1.08029	1.14727	1.21426	1.08543	0.889933	0.69444	0.776156	0.887803	0.999449	1.1111	1.22274	1.18553	1.01994	0.854355	0.782292	0.865824	0.949357	1.03289	1.11642	1.12494	1.05812	0.99129	0.924463	0.936632	0.983782	1.03093	1.07808	1.12523	1.04721	0.961868	0.876522	0.862621	0.935514	1.00841	1.0813	1.15419	1.14573
			0.715983	0.725787	0.735591	0.834063	0.980942	1.00414	0.925167	0.693035	0.70742	0.935724	1.00814	0.900998	0.940032	1.03615	1.11158	1.17057	1.21656	1.15189	1.08722	1.09904	1.11621	0.985986	0.810761	0.905964	0.985484	0.898127	0.933473	1.15895	1.38443	1.47644	1.25996	1.05947	0.951826	0.844182	0.783316	1.02012	1.25693	1.39662	1.274	1.15137	1.11674	1.08484	1.08528	1.0934	1.08201	1.05814	1.01338
				0.876627	1.05445	1.23228	1.29538	1.31876	1.34213	1.30298	1.16115	1.01932	0.877483	0.799668	0.807269	0.814869	0.82247	0.814232	0.772902	0.731571	0.690241	0.64891	0.787869	1.0399	1.29194	1.54397	1.60734	1.41913	1.23091	1.0427	0.854481	0.704022	0.707902	0.711782	0.715662
		1.18296	1.05276	1.22445	1.41811	1.28088	0.968102	0.959028	1.10236	1.05947
			0.653102	0.712646	0.77219	0.831733	0.910904	0.994785	1.07867	1.16255	1.07951	0.943674	0.807843	0.672012	0.803905	0.947204	1.0905	1.2338
		0.938083	0.953212	0.874456	0.909109	0.983904	0.850536	0.717169	0.845469	1.09996	1.07642	0.851194	0.68866	0.73829	0.78792	0.726528	0.489351	0.646228	0.688394	0.535359	0.81586	1.22845	1.64103	0.721998	0.638325	0.804202	0.970079	1.13596	1.05421	0.89897	0.76281	0.76281	0.76281	0.809448	0.907697	1.00595	1.10419	1.09163	0.946664	0.801701	0.986369	1.26289	1.40185	1.02762	0.653395	0.895237	1.15274	1.37801	1.60171
		0.563419	0.630548	0.697678	0.764808	0.77957	0.681614	0.672737	1.04257	1.41241	1.67062	1.15676	0.642896	0.835446	1.0544	1.1818	1.30919	1.09021	0.88014	1.0342	1.11832	0.959521	0.861797	0.799561	0.74386	0.95675	1.16964	1.12234	1.06138	1.07354	1.09864	1.19837	1.2981	0.976348	0.565181	0.796943	1.06484	1.13761	1.21038	1.1651	1.10804	1.05097	0.991639	0.927779	0.86392	0.828068	0.831824	0.800523	0.76719
					0.874966	0.543892	0.550776	0.602604	0.654433	0.706261	0.758089	0.809918	0.861746	0.915096	0.968897	1.0227	1.0765	1.1303	1.1841	1.23183	1.20616	1.18049	1.15482	1.12916	1.10349	1.08339	1.08565	1.0879	1.09016	1.09241	1.09467	1.08668	1.04796	1.00924	0.97052	0.931801	0.940631	1.04446	1.14828	1.2521	1.19024	1.11223
			0.941781	0.858513	0.775245	0.914111	1.29439	1.67467	2.05496	1.87193	1.02799	0.619315	0.739939	0.860564	0.981188	0.969485	0.942481	0.89681	0.851138	0.834269	0.878223	0.922177	0.966131	0.929175	0.879514	0.829854	0.780193	0.857029	0.972783	1.08854	1.20429	1.27326	0.997403	0.721541	0.795843	0.930854	0.579225	0.944567	1.30991	1.45809	1.22649	0.994889	0.843421	0.836884	0.830347	0.823809	0.817272
		1.03556	0.987268	0.938976	0.861065	0.758707	0.712673	0.841982	0.971291	1.1006	1.22128	1.29156	1.36183	1.11806	0.805916	0.718327	0.8074	0.896473	0.933561	0.861536	0.789512	0.875616	1.02324	1.21823	1.41392	1.39667	1.04999	0.705869	0.779765	0.853661	0.927557	1.01381	1.10269	1.1028	1.09812	1.09088	1.06793	0.999419	0.920695	0.835471	0.748979	0.641337	0.627128	1.02724	1.42735	1.62987	1.34146	1.05305	0.798902
		0.745841	0.653813	0.661744	0.705245	0.838073	0.984845	1.13162	1.14729	1.13275	1.11821	0.836574	0.653074	0.823975	0.994875	1.11632	1.15706	1.19781	1.23855	1.27929	1.32003	1.36077	1.40151	1.27962	1.15748	1.03535	0.913209	0.859245	0.871713	0.884182	0.89665	0.909118	0.923388	0.938435	0.953481	0.968528	0.983574	0.996702	1.00773	1.01875	1.02978	1.0408	1.05183	1.01489	0.974562	0.934231	0.893901	0.85357	0.81324
		0.727547	0.985627	1.14733	0.69574	0.54537	0.66716	0.78895	0.801142	0.787211	0.769448	0.737333	0.705219	0.735481	0.775406	0.826782	0.938493	1.0502	1.16191	1.27363	1.1757	1.03731	0.898919	1.04322	1.22447	1.14985	0.996629	0.843404	0.9142	0.993704	1.07321	1.12815	1.03792	0.947692	0.88279	0.911961	0.941132	0.970304	0.960355	1.04379	1.29019	1.53659	1.38572	1.02649	0.788764	1.06098	1.33319	1.27146	1.18493
				1.16465	1.34509	1.52553	1.39195	1.18664	0.98133	0.90669	0.930979	0.955268	0.977783	0.824025	0.670267	0.761913	0.944343	1.00256	1.06078	1.119	1.17722	1.13664	1.04561	0.954582	0.863555
		0.826667	0.830778	0.833738	0.825574	0.817411	0.809247	0.801084	0.938108	1.0933	1.2485	1.35049	1.34856	1.34662	1.34469	0.833267
			0.631772	0.763795	0.895819	0.991879	1.05647	1.12107	1.10486	0.963816
			1.19195	1.14097	1.08998	1.03899	0.988006	0.98929	1.00482	1.02034
				1.22362	0.978329	0.894336	0.965765	0.92175	0.839466	0.755003	0.608449	0.58897	0.948709	1.30845	1.20396	0.960136	1.0141	1.06572	1.10357	1.11663	0.934592	0.975612	1.1788
			0.944816	0.957437	0.970058	0.947114	0.870255	0.793396	0.845379	0.90996	0.974541	1.03912	1.1037	1.12528	1.10945	1.09361
				0.918125	0.934449	0.950774	0.967099	0.983424	1.00695	1.04291	1.07888	0.997498	0.88327	0.914546	0.994724	1.05132	1.03177	1.01222
			1.02611	1.15997	1.15497	1.09483	1.03469	1.00711	0.999059	0.991007
				1.24777	0.978912	0.710053	0.770417	0.928828	1.08724	1.20198	1.26163	1.32127	1.38092	1.28198	0.979177
				1.0752	1.02052	0.965848	0.910536	0.807422	0.890485	1.10046	1.14603	0.753708	0.644472	0.995924	1.34738	1.22711	0.872815	0.710276	0.949618	1.08597	0.848541	0.826943	0.878187	0.941073	1.00774	1.08247	1.14287	1.14727	1.15196	1.16051	1.16906	1.02185	0.857924	0.736994	0.781502	1.03897	1.37257	1.70616	2.03976	1.72236	1.32371	0.925059	0.677599	0.783712	0.889825	0.995938	1.04188	0.97895	0.916017
				0.728477	0.813841	0.899206	0.863221	0.802623	0.759143	0.727938	0.807286	0.988816	1.17035	1.35187	1.42692	1.00064	0.705391	0.849078	0.992765	1.13645	1.07897	0.999269	0.919566	0.839862	0.790285	0.798294	0.806304	0.814313	0.822322	0.922764	1.09438	1.266	1.43761	1.60923	1.48497	1.2955	1.10603	0.879331	0.640491	0.778407	0.939735	1.10106	1.16696	1.15227	1.13758	1.12919	1.13688	1.14456	1.15225
		0.641296	0.767948	0.8946	0.867499	0.811422	0.796017	0.843673	0.89133	0.73491	0.447436	0.544985	0.642534	0.740083	0.837632	0.935181	1.03273	1.11959	1.02659	0.933586	0.840583	0.747579	0.760115	0.846913	0.933712	0.979809	0.986989	0.994168	1.02711	1.10504	1.18296	1.26088	1.2993	1.17271	1.04612	0.919532	0.792944	0.819279	0.969309	1.11934	1.26937	1.37727	1.25086	1.12445	0.998843	1.01906	1.03928	1.0595	1.0816
			0.980316	0.971399	0.962482	0.953566	1.00514
			0.933201	1.17779	1.11673	0.59981	0.833223	0.857796	0.850642	1.04505	1.23945	1.1103	0.996711	0.95991	1.02748	1.20685	1.38623	1.22487	1.05239	0.879912	0.85845	0.858361	0.855808	0.853254	0.888263	1.04069	1.15969	1.03375	0.9078	0.84496	1.02997	1.20994	0.981798	0.753652	0.772928	0.950119	1.1336	1.31824	1.40513	1.08569	0.766245	0.764793	0.878984	0.993174	1.10736
			0.957426	1.01753	1.01603	0.870111	0.72419	0.708803	0.716512	0.72422	0.724857	0.400115	0.399282	0.61188	0.824478	1.03708	0.930197	0.804554	0.838877	1.11224	1.38559	1.47368	1.55613	1.63686	1.70627	1.77567	1.84508	0.831653	0.585776	0.94017	0.927949	0.877069	0.843693	0.810318	0.776942	0.815011	0.969793	1.12457	1.27936	1.43414	1.58892
					0.714218	0.813998	0.913778
				0.818579	0.723202	0.804166	1.10241	1.40066	1.21821	0.710211	0.736074	0.761936	0.799359	0.879155	0.958952	1.03875	1.11854	1.06225	1.00012	0.937998	0.98349	1.13029	1.2004	0.751488	0.771951	0.881942	0.991932	1.10192	1.16612	1.16612	1.15904	1.12448	1.08991	1.05535	0.986424	0.834975	0.841409	0.893694	0.945978	0.998263	1.01251	1.02345	0.968782	0.914111	0.85944	0.80957	0.76077	0.73889	0.962801
		0.662478	0.745157	0.827837	0.910517	0.925192	0.897097	0.993793	1.09331	1.07447	1.05306	1.03164	0.980845	0.850746	0.720647	0.833771	1.02541	1.0225	0.978635	0.962343	0.94605	0.929758	1.07796	1.31011	1.54226	1.06229	0.752509	0.892579	0.93322	0.959114	1.09037	1.22164	0.912058	0.748446	0.83107	0.913694	0.996318	1.09078	1.18786	1.19071	1.12438	1.05805	0.991718
					0.634162	0.498563	0.679801	0.861038	1.04228	1.08638	1.09256	1.09875	1.10168	1.09769	1.09369	1.0897	0.997033	0.894349	0.833893	0.866681	0.899468	0.957133	1.04805	1.13896	1.22987	1.24713	1.15008	1.05302	0.955971	0.858917	0.808464	0.835083	0.861702	0.888321	0.91494	0.941559	0.957727	0.954898	0.952069	0.94924	0.946411	0.943581
		0.658458	0.803122	0.947787	1.09245	1.23712	1.3317	1.09878	0.865854	0.848797	1.10218	1.35557	1.19591	1.03031	1.11478	1.19925	1.22259	1.23607	1.06354	0.764024	0.639976	0.749517	0.859059	0.9686	0.923231	0.843864	0.77001	0.941093	1.11218	1.18081	1.24814	1.09634	0.85397	0.784583	0.715197	0.865818	1.16999	1.47416	0.97121	0.672348	0.732345	0.856926	0.969198	1.07533	1.11371	1.11277	1.07918	1.02397	0.863637
		0.820767	0.845099	0.869432	0.867931	0.831765	0.795905	0.764051	0.732197	0.834374	0.948698	1.06302	1.0613	1.00133	0.941363	0.931354	0.926664	0.919148	0.898708	0.878269	0.945618	1.06907	1.19251	1.31596	1.24607	1.02881	0.840125	0.896118	0.95211	1.0198	1.15185	1.2839	1.41596	1.54801	1.37341	0.540714	0.681304	0.907123	1.13294	1.35876	1.1626	0.805866	0.791335	0.937012	1.08269
		0.664673	0.746543	0.828412	0.910282	0.992151	1.07402	1.12232	0.983585	0.844847	0.78729	0.749405	0.762876	0.799646	0.836416	0.873187	0.909957	0.945102	0.976809	1.00852	1.04022	1.07193	1.10364	1.13535	1.13907	1.13396	1.12885	1.12374	1.11863	1.11352	1.09036	1.03848	0.9866	0.93472	0.88284	0.908399	1.01973	1.13106	1.2424
			0.822715	0.77455	0.726385	0.700047	0.834363	0.96868	1.103	1.23731	0.944999	0.602551	0.669206	0.764124	0.856443	0.901306	0.94617	0.991034	1.14569	1.35848	1.57051	1.48516	1.39982	1.31447	1.22913	1.14379	1.06606	0.9977	0.98159	0.979452	0.977315	0.975177	0.97304
				1.1639	1.16049	1.15708	1.15366	1.15025	1.14683	1.14079	1.1152	1.08961	1.06402	1.03842	1.01283	0.983846	0.939659	0.895471	0.851284	0.807097	0.804644	0.845964	0.887285	0.928605	0.969925	1.01125	1.05215	1.09181	1.13147	1.17113	1.2108	1.25046	1.29012	1.32978	1.34084	0.994533
						1.14118	1.10395	1.06673	1.02951	0.992285	0.988384	1.0294	1.07041	1.11143	1.15244	1.19346	1.22463	1.0129	0.801166
				0.724386	0.759908	0.79543	0.830953	0.866475	0.901997	0.937519	0.973042	1.00856	1.04409	1.07961	1.11513	1.15065	1.13977	1.11219	1.08462	1.05704	1.02947	1.00189	0.974318	0.946744	0.919169	0.891595	0.86402
			0.779965	0.739325	0.746448	0.817477	0.888505	0.899868	0.801711	0.716793	1.08559	1.45438	1.75405	1.17349	0.622099	0.739208	0.856317	0.973425	0.99442	0.98119	0.967959	0.985871	1.02719	1.06851	1.10983	1.00233	0.879392	0.816457	0.895717	0.974977	1.05424	0.822892	0.785358	0.926182	1.06701	1.20783
		0.637157	0.712086	0.787016	0.861945	0.961737	1.0706	1.04165	0.933224	0.912239	0.901766	0.891292	0.90523	0.93978	0.97433	1.00888	0.962124	0.878573	0.795021	0.929453	1.13288	1.15176	0.870393	0.926913	1.05385	0.827061	0.783566	1.00212	1.16577	1.23113	1.29649	1.34879	1.39956	1.36029	0.884654	0.409014	0.738612	1.10174	1.30344	1.40248	1.50153	1.34042	1.07897	0.817523	0.935521	1.13975	1.19886	1.0791	1.01788
									0.823571	0.938697	1.05382	1.1672	1.044	0.920805	0.858748	0.856992	0.855236	0.853479	0.851723	0.886858	0.952615	1.01837	1.08413	1.14988	1.21564	1.2814	1.34715	1.30825	1.16943	1.03061	0.891791	0.771628	0.90233	1.03303	1.16373	1.20688	1.15616	1.10544	1.05473	1.00401	0.953295	0.961757	0.973638	0.985518	0.997399	1.00928	1.02116
		1.31251	1.16669	1.02087	0.911963	0.883606	0.855249	0.916099	1.03685	1.15759	1.27834	1.37	1.30423	1.23845	1.17268	1.08825	0.984395	0.969694	0.962843	0.955992	0.893124	0.820028	0.746932
			1.01916	1.09188	1.16459	1.2373	1.31002	1.14896	0.98392	0.818883	0.653846	0.743797	0.866988	0.990178
					0.753484	0.817917	0.88235	0.946783	1.01122	1.07565	1.14008	1.20452	1.17401	1.0144	0.8548	0.695197	0.680946	0.878707	1.07647	1.27423	1.47199	1.66975	1.64785	1.38219	1.11652	0.850851	0.643012	0.664405	0.685798	0.70719	0.728583
			0.670995	0.639722	0.811027	1.04312	1.15475	1.2522	1.19495	1.0481	0.901259	0.818997	0.771637	0.736742	0.826914	0.917086	1.00726
		0.580282	0.726051	0.87182	1.01759	1.16336	1.03306	0.884013	0.75383	0.935518	1.11721	1.10468	1.054	1.05917	1.07717	1.02002	0.933271	0.84652
					1.46649	1.11976	0.77303	0.788431	0.970106	1.15178	1.18843	1.15968	1.13092
			0.793293	0.752222	0.711151	0.744921	0.851077	0.957232	1.06339	1.16954	1.10421	0.981554	0.858897
				0.676535	0.689135	0.701734	0.714333	0.726932	0.79088	0.933856	1.07683	1.21981	1.35689	1.26627	1.17564	1.08501	0.994389	0.903763	0.898235	0.976349	1.05446	1.13258	1.05916	0.952123	0.852647	0.845012	0.837377	0.829742	0.822107	0.814472	0.806836	0.799201	0.818206	0.875079	0.931952	0.988825	1.0457	1.10257	1.15944	1.21632
				0.699073	0.752837	0.806601	0.860365	0.914129	0.993673	1.11737	1.24107	1.36477	1.37826	1.06287	0.769213	0.749223	0.729998	0.770915	0.811832	0.85275	0.893667	0.934584	0.974702	1.01439	1.05408	1.09377	1.13346	1.17315	1.21284	1.18051	1.12277	1.06503	1.00729	0.949554
					0.900946	0.90212	0.903295	0.90447	0.905645	0.906819	0.926936	0.95252	0.978103	1.00534	1.0328	1.06026	1.08773	1.11519	1.14265	1.17011	0.841692	0.627284	0.817031	1.00678	1.19652	1.16192	0.683947	0.684134	0.873665	1.0632	1.24402	1.19827	1.15253	1.10678	1.06104	1.01529	0.997676	1.0673	1.13693	1.20655	1.19377	1.12543	1.05709
		1.32334	1.21282	1.10231	0.9918	0.95659	0.948595	0.979489	1.01038	1.04128
			1.06674	1.05826	1.04978	1.05052	1.05147	1.03359	0.962591	0.891588	0.820586	0.783401	0.83034	0.87815	0.959543	1.04094	1.12233	1.20372	1.28512	1.36651	1.4479	1.47142	1.29499	1.11857	0.942137
			0.785074	0.80904	0.833005	0.908105	0.991925	1.07575	1.15957	1.09547	0.974619	0.892313	0.810008	0.78947	0.875408	0.961346	1.04728
				0.659749	0.636606	0.708096	0.806429	0.904763	1.0031	1.10143	1.19976	1.25812	1.15158	1.04503	0.938488	0.831945	0.908281	0.995605	1.08293	1.17025	1.10106	1.01364	0.92623	0.838814	0.891366	1.00148	1.11159	1.2217	1.25473	1.01674	0.778749	0.786832	0.87623	0.965629	0.965358	0.579303	0.576318	0.774136	0.971954	1.16977	1.36759
					0.813139	0.800491	0.787844	0.775197	0.824819	0.893054	0.961289	1.02952	1.09776	1.16599
				1.34613	1.4738	1.13131	0.674059	1.01821	1.40849	1.07659
			0.997482	1.0489	1.10033	1.11964	1.1331	1.14655	0.805832	0.556143	0.718211	0.88028	1.01132	1.1403	1.26927	1.35252	1.25728	1.16204
		0.662948	0.701934	0.740921	0.816216	0.983709	1.05322	0.878085	0.702949	0.919689	1.20997	1.35671	1.11081	0.953571	0.890026	0.826481	0.804651	0.811881	0.819111	0.860371	0.922956	0.985542	1.04813	0.929674	0.86392	1.04305	1.19259	1.15557
				0.772049	0.743377	0.714706	0.708024	0.810579	0.913133	1.01569	1.11824	1.2208	1.32335	1.27397	0.84908	0.7614	0.89168	1.00955	1.04617	1.08278	1.11939	1.15601	1.19262
			0.589285	0.673348	0.757411	0.835484	0.911975	1.09167	1.27136	1.07395	0.743086	0.772828	0.802571	0.832313	0.862055	0.909242	0.972299	1.03536	1.09841
				0.840459	1.00305	1.16564	1.22239	1.13695	1.05151	0.966072	0.880632	0.834858	0.792951	0.751044	0.727503	0.777405	0.827308	0.87721	0.927112	0.984433	1.07184	1.15925	1.24666	1.24079	1.23168	1.22256	1.15	1.06248	0.960345	0.810536
					1.06853	1.10105	1.13357	1.1309	1.11553	1.10017	1.0848	1.05447	1.02202	0.989576	0.93431	0.847193
				0.829892	0.936033	1.04217	1.14832	1.02121	0.830119	0.759628	0.866804	0.97398	1.08116
			1.45132	1.26878	1.08623	0.90369	0.901244	1.04804	1.19484	1.20818	1.19985	1.17586	1.09709	1.01833	0.939562	0.885154	0.885154	0.885154	0.885154
		0.739077	1.05527	1.37146	1.41725	1.25376	1.07815	0.894106	0.744562	0.80615	1.03199	1.30518	1.47006	1.34957	1.22907	1.10858	1.0751	1.0781	1.0811	1.08054	1.04723	1.01393	0.980618	0.947309	0.892422	0.812136	0.73582	0.86536
			1.10946	0.906246	0.90909	0.955796	1.0025	1.04921	1.09592	1.06267	1.02596	0.989252	0.952543	0.915834
			0.909421	0.920802	0.932184	0.943565	0.954946	0.966328	0.954454	0.916087	0.87772	0.858985	0.847529	0.836073	0.824617	0.813161	0.83572	0.878865	0.922011	0.86876	0.767404	0.744536	0.826677	0.908819	1.00269	1.11385	1.225	1.33616	1.44731	1.364	1.21478	1.06556	0.916339	0.76712	0.812981	0.869014	0.92397	0.950805	0.97764	1.00448	1.10638	1.22116	1.33594	1.45071	1.56549
					0.864164	0.885806	0.907448	0.92909	0.944879	0.948288	0.951698	0.955107	0.990211	1.07134	1.15247	1.2336	1.31473	1.39586	1.34456	1.18591	1.02725	0.868755	0.948687	1.02862	1.10855	1.18848	1.26842	1.11393	0.870423	0.655466	0.764381	0.873296	0.982212	1.09113	1.15024	1.10097	1.05169	1.00242	0.941518	0.858815	0.776113
		1.0046	0.922715	0.840826	0.889069	0.96757	0.948172	0.928773	0.909375	0.960894	1.03549	1.19041	1.34533	1.32562	1.25896	1.17452	1.08022	0.985913	0.883776	0.770434	0.676055	0.767261	0.858466	0.949672	0.969805	0.959307	0.94881	0.947902	0.960004	0.972106
				1.26926	1.21246	1.15566	1.09815	1.02516	0.952182
				0.997403	0.958226	0.919049	0.972817	1.05258	1.13235	1.21211	1.24304	1.22003	1.19702	1.17401	1.11765	1.02578	0.933915	0.867911	0.833459	0.799008
				0.812565	0.655154	0.575013	0.841704	1.10839	1.2203	1.04239	0.864484
				1.02048	1.12966	1.19245	1.08493
			1.01007	0.996267	0.982463	0.968658	0.811107	0.602016	0.860432	1.223
				1.35699	1.33791	1.31882	1.30468	1.30809	1.3115	1.31492	1.31833	1.32175	1.32516	1.30607	0.63699	0.581136	0.724684	0.895089	1.07908	1.26307	1.44705	1.23423	0.628831
							1.09043	1.01877	0.9471	0.875434	0.803768	0.805685	0.835578	0.865471	0.895364	0.925257	0.955151	0.953777	0.946283	0.938789	0.931295	0.923801	0.934116	1.01273	1.09134	1.16996
				0.789866	0.823306	0.856746	0.890186	0.923626	0.957066	0.96017	0.952136	0.944101	0.936067	0.928032	0.920188	0.91247	0.904753	0.897035	0.889317	0.910341	0.944818	0.979295	1.01377	1.04825	1.08272	1.09937	1.10403	1.10869	1.11335	1.11801	1.12267
			0.469104	0.551235	0.633365	0.715496	0.797627	0.861065	0.866708	0.872351	0.912373	1.00662	1.10088	1.19513
			0.825317	0.838912	0.885258	0.990514	1.09577	1.20102	1.14033	0.920263
					0.81193	0.778316	0.778249	0.897125	1.016	1.13488	1.00164	0.762803	0.700941	0.730979	0.80589	0.945751	1.08561	1.22547	1.25718	1.1924	1.12761	1.06283	0.998047	0.933264	0.908085	0.88531	0.862536	0.839761	0.818271	0.83915	0.860028	0.880906	0.901784	0.922662	0.99173	1.12979	1.26784	1.4059	1.54395	1.43823	1.17735	0.916481	0.944694	0.998005	1.05132	1.07918	1.09694	1.1147	1.11693
				0.706933	0.853918	1.0009	1.14789	1.29487	1.14155	0.977074	0.812597	0.64812	0.755926	0.880295	1.00466	1.09368	1.16263	1.23159	1.30054	1.30791	1.22914	1.15037	1.0716	0.992831	0.914061	0.802064	0.68035	0.74981	0.888621	1.02743	1.1449	1.09045	1.03599	0.982538	0.985951	0.989364	0.992778
			2.19215	2.06103	1.73858	1.29008
		1.05782	1.1884	1.24723	1.19508	1.14294	1.09079	1.03865	1.0111	0.992461
					0.890139	0.88145	0.872761	0.864072	0.855383	0.846695	0.937472	1.0447	1.15192	1.25915	1.29601	0.907239	0.622507	0.972078	1.32165	1.31624	1.04845	0.780662
			0.669822	0.743101	0.81638	0.889659	0.962939
			0.744693	1.09609	1.44749	1.43065	1.24128	1.01217	0.921504	1.07521	1.07248	0.947241	1.01792	0.941165	0.767157	1.16283	1.5585	1.62343	1.12553	0.690397	0.646217	0.63574	0.775401	0.915062	1.05472	1.01759	0.890696	0.796575	1.05052	1.33291	1.14123	0.866826	1.04964	1.12901	1.09971	1.07041	1.0516	1.09795	1.14431	1.19067	1.17899	0.94297	0.706948	0.799416	0.903445	1.00747	1.00783	0.940996	0.874158
						1.10817	1.04129	0.974398	0.907509	0.898942	0.909024	0.919107	0.914083	0.865159	0.816234	0.804179	0.877865	0.951551	1.02524	1.08007	1.06176	1.04345	1.02514	1.00667	0.987929	0.969193	0.950457	0.914902	0.905661	1.09548	1.2853	1.21849	0.932645	1.01839	1.16696	1.16281	1.01421	0.865612	0.888466	1.07275	1.11745	0.651278	0.888377	1.13152
				1.13446	1.05757	0.980685	0.906185	0.848831	0.791477	0.738596	0.691446	0.656103	0.694602	0.733101	0.637273	0.721551	1.08005	1.43405	1.14189	0.937328	0.908149	0.900602	0.931435	1.13754	1.34365	1.20633	0.905159	1.01263	1.11231	1.13781	1.16625	1.26363	1.36102	1.15858	0.823125	1.02221	1.21994	1.12956	1.06867	1.18182	1.29498	1.18502	1.02611	0.867192
					0.849908	0.881327	0.912746	0.944166	0.975585	1.007	1.03842	1.00174	0.945234	0.888725	0.832215	0.775706	0.807897	0.841792	0.863379	0.856754	0.85013	0.843506	0.836881	0.852084	0.982097	1.11211	1.24212	1.37214	1.35291	1.30878	1.26465	1.22051	1.17638	1.13225
			0.89413	0.789051	0.683973	0.701715	0.757701	0.813687	0.869673	0.925659	0.935934	0.916381	0.896827	0.90756	0.964762	1.02196	1.07917	1.10346	1.06482	1.02618	0.987544	0.998072	1.02166	1.04524	1.06883
				0.685744	0.731641	0.777537	0.823433	0.86933	0.894087	0.903209	0.912331	0.921453	0.930574	0.937377	0.933261	0.929146	0.923132	0.915272	0.907413	0.91928	0.933392	0.947505	0.961617	0.97573	0.988236	0.994984	1.00173	1.02614	1.08775	1.14935	1.21096	1.18084	1.12805	1.07525	1.02246	0.969664	0.943782	0.957917	0.972052	1.02427	1.10319	1.18212	1.26104	1.25747	1.24923	1.24099	1.23275	1.22451	1.21627
			0.790343	0.865351	0.940358	1.01537	1.06091	1.00918	0.957445	0.905714	0.89444	0.899508	0.904577	0.887989	0.712725	0.811424	0.984721	0.964688	0.885405	1.04366	1.20191	1.16576	0.911549	0.934143	1.03458	0.950308	0.799134	0.85318	0.889685	0.8933	0.927557	0.984019	1.00024	0.988465	1.00748	1.04344	1.14403	1.29716	1.45029	1.37599	1.11544	1.06844	1.18373	1.29859	1.19205	1.0855	0.958545	0.832776	0.723223
			0.91247	0.893436	0.874403	0.867845	0.891468	0.915091	0.933505	0.837011	0.740518	0.789026	0.930861	1.0727	1.21453	1.35637	1.30209	1.20484	1.10759	1.03549	1.04353	1.05157	1.0596	1.06454	1.06699	1.06944	1.0719	1.03256	0.985245	0.937926	0.914124	0.903129	0.892134
			0.545532	0.566509	0.587487	0.614167	0.74385	0.873533	0.989204	1.08222	1.17524	1.26826	1.17271	1.02129	0.946033	1.11761	1.28918	1.46075	1.63233	1.63387	1.32724	1.02062	0.713997	0.657727	0.679052	0.810344	0.96055	1.11076
			0.601018	0.739609	0.878199	0.883294	0.85778	0.857205	0.887947	0.91869	0.739602	0.602539	0.722629	0.842719	0.910584	0.965454	1.02032	1.03368	1.04353	1.05338	1.18501	1.32154	1.45807	1.5946	1.65007	1.27375	0.897421	0.916469	1.02033	1.12419
			0.586659	0.7334	0.880142	0.98752	1.04587	1.10423	1.14962	1.01914	0.888654	0.885652	0.960026	1.0344	1.04568	0.993574	0.94147
				1.03538	0.690854	0.680161	0.669469	0.658776	0.761028	0.921119	1.08121	1.09883	1.0621	1.02492	0.977751	0.930583	0.948522	1.00051	1.05249	1.13965	1.23093	1.32221	1.22051	0.597726	0.735525	0.96772	1.19991	1.1952	0.811725	0.778564	0.948322	1.11808	1.16304	1.07707	0.991095	1.02106	1.06122
					1.20609	1.33056	1.45503	1.55478	0.957967	0.703713	0.737055
				0.680497	0.748708	0.826303	0.918693	1.01108	1.05256	0.851976	0.6973	0.791255	0.88521	0.993672	1.1277	1.26173	1.39576	1.52979	1.41913	1.22028	1.02143	0.822581
					0.81707	0.807534	0.797998	0.788462	0.778926	0.76939	0.809267	0.872416	0.935565	0.998713	1.06186	1.12501	1.14103	1.0491	0.957174	0.982522	1.04592	1.10933
			0.961256	1.01829	1.07532	1.13235	1.16779	1.03407	0.900346	0.814699	0.828741	0.842783	0.856825	0.870867	0.931579	1.00294	1.07589
				0.584448	0.623328	0.756568	0.889809	1.02305	0.990084	0.934854	0.879625	0.824395	0.777803	0.831817	0.885831	0.929161	0.928064	0.926967	0.913181	0.872239	0.831296	0.93445	1.0813	1.22815	1.37501
						0.98928	0.963912	0.938544	0.913176	0.887808	0.697099	0.650515	0.769163	0.88781	1.00646	0.975411	0.810791	0.656108	0.726725	0.797342	0.867959	0.79147	0.632949	0.474428	0.46737	0.906603	1.34584	1.78507	2.12913	1.78124	1.43334	1.18699	0.999075	0.811164	0.77158	0.785245	0.79891	0.852605	0.925318	0.998031	1.07074	1.08683	1.03362	0.980405	0.927191	0.990886	1.06289	1.1349	1.20691
				0.737508	0.832505	0.820166	0.746822	0.793255	0.894756	0.996257	1.10008	1.20392	1.30776	1.34633	1.1999	1.05346	0.907022	0.777832	0.828395	0.878959	0.929522	0.980086	1.03065	1.06326	1.0623	1.06134	1.06038	1.05942	1.05846
		0.427186	0.524095	0.621003	0.717911	0.814819	0.84841	0.85014	0.85187	0.853599	0.856531	0.974534	1.09254	1.21054	1.23624	1.19564	1.15505	1.10811	1.0547	1.00129	0.947884	0.894474	0.907681	0.947997	0.988314	1.02863	1.06895	1.10926	1.09893	1.05223	1.00552	0.958816	0.912112
			0.932406	0.939341	0.946276	1.00124	1.07947	1.15769	1.23592	1.13029	0.985355	0.865279	0.873486	0.881693
			0.91637	0.900579	0.884788	0.868997	0.8535	0.856644	0.859788	0.862933	0.866077	0.87109	0.890971	0.910853	0.930734	0.950615	0.970497	0.960139	0.928585	0.897032	0.865478	0.833925	0.969095	1.12296	1.27682	1.43068
		0.873157	0.909182	0.945206	1.031	1.15443	1.27786	1.4013	1.26769	1.0438	0.91394	0.96345	1.01296	0.897331	0.663381
		0.664332	0.608907	0.639574	0.743521	0.847467	0.654108	0.561403	0.742884	0.924365	1.10585	1.0365	0.911221	0.785938	0.660655	0.788609	0.961252	1.1339	1.30654	1.34268	1.28651	1.23034	1.17417	1.12652	1.07911	1.03171	0.984305	0.9369	0.855535	0.715482	0.684207	0.809205	0.934203	1.05611	1.16724	1.27837	1.3895	1.50062	1.30666	0.587582	0.653559	0.846484	1.03941	1.18914	1.04658	0.904025	0.920326	1.07296	1.22559
			1.09969	0.859976	0.67156	0.796699	0.921838	1.04368	0.936353	0.829027	0.782027	0.767861	0.774538	0.815639	0.85674	0.928664	1.00886	1.08906	1.11109	1.03932	0.967557	0.96982	1.02591	1.08201	1.08444	0.884883	0.717771	0.842091	0.966411	1.09073	1.13528	1.152	1.16872	1.17095	1.11722	1.0635	1.00512	0.922222	0.839326	0.893245	1.00068	1.10812	1.20256	1.20345	1.20434	1.20524	1.20527	1.20451	1.20374
			1.01174	0.930078	0.848419	0.766759	0.715449	0.817039	0.918628	0.995581	0.946731	0.897882	0.895823	0.932889	0.969955	1.00702	1.04409	1.08115	1.11822	1.00187	0.850427	0.698983	0.617464	0.713609	0.809753	0.905897	1.00204	1.09819	1.19433	1.29047	1.38662	1.2535	1.11332	0.980417	1.01457	1.04871	1.08286	0.981089	0.841059	0.832223	0.964544	1.09687	1.22919	1.2198	1.14289	1.06599	1.06975	1.13086	1.19197
		0.630919	0.816283	1.00165	1.14628	1.15919	1.13064	1.01438	1.05052	1.14817	1.07292	0.953723	0.844084	0.944818	1.04555	1.14629	1.24702	1.32844	1.40844	1.31035	1.07484	0.839332	0.603821	0.565698	0.563961	0.572281	0.699571	0.886675	1.04613	1.07869	1.11125	1.14382	1.16188	1.15747	1.15537	1.15558	1.15579	1.156	1.08996	0.996396	0.902834	0.809272
					0.644301	0.71612	0.787938	0.814025	0.83285	0.851675	0.893462	0.957828	1.02219	1.08656	1.14331	0.814053	0.484794	0.434871	0.4932	0.611927	0.752221	0.892514	1.03281	0.981567	0.663652	0.92508	1.18651	1.27377	1.24987	1.22598	1.20208	1.17677	1.04541	0.914036	0.782667	1.04252	1.31301	1.5835	0.962617	0.781223	1.0935	1.40578	1.49767	1.45737	1.41707	1.24989	1.06396	0.878035	0.778389
			0.786755	0.830962	0.87517	0.919377	0.900433	0.881293	0.862153	0.81092	0.746564	0.69353	0.782965	0.872399	0.961833	1.05293	1.17008	1.28724	1.26974	1.10121	1.05326	1.11878	1.12566	0.980037	0.83441	0.688784	0.811214	1.09362	1.37602	1.26404	1.13967	1.01529
					0.881235	0.715614	0.549993	0.663339	0.863042	1.06275	0.984636	0.891131	0.797625	0.73961	0.855792	0.971975	1.10172	1.24792	1.39412	1.54033	1.66778	1.37383	1.07987	1.00937	1.11914	1.22891	1.30942	0.908732	0.700783	0.84603	0.991278
				1.0888	1.02464	0.96047	0.896304	0.75565	0.611994	0.682367	0.810767	0.939166	1.06757	1.12902	1.14566	1.16231	1.17896	1.1916	1.17819	1.16478	1.15137	1.13796	1.17921	1.22786	1.21051	1.13733	1.06415	0.990963	0.943717	0.900376	0.857035
					0.864688	0.884488	0.904287	0.924087	0.943887	0.743325	0.509956	0.596689	0.880364	1.16404	1.44771	1.73139	1.20245	0.696412	0.698779	0.727194	0.844532	0.961871	1.05054	1.11026	1.16998	1.16519	0.966872	0.768556	0.610847	0.828559	1.04627	1.26398	1.39569	1.35011	1.30453	1.25894
				0.335014	0.35994	0.506197	0.652455	0.798713	0.944971	0.994378	0.899633	0.804888	0.710143	0.744713	0.827722	0.920591	1.03073	1.14086	1.25	1.21839	1.18679	1.15519
			1.00983	1.25988	1.03758	0.828809	0.799042	0.769275	0.852132	0.942831	1.03353	1.06942	1.02265	0.980419	0.939654	0.89889	0.910198	0.930448	0.950698	0.970864	0.991776	1.0174	1.04302	1.06864	1.06201	1.03708	1.01215	1.01958	1.07609	1.13259	1.1891
		0.596757	0.497444	0.569723	0.793906	1.08054	1.36718	1.28155	1.02048	0.926181	0.864847	0.831195	0.807568	0.786059	0.770006	0.833242	0.896479	0.959715	1.00051	1.01772	1.03493	1.05214	0.964449	0.826113	0.719163	0.822213	0.925262	1.02831	1.11694	1.04334	0.969737	0.896137	0.962678	1.04793	1.13318	1.21843	1.26389	1.19787	1.13186	1.06585
			0.94884	0.909616	0.893194	0.91881	0.944425	0.961981	0.976809	0.994634	1.1022	1.08256	0.901279	0.808663	0.910728	1.01279	1.08183	1.09212	1.10241	1.1127	1.12299	1.08453	1.02846	0.972404	0.916344
		0.79211	1.0273	1.2625	1.45382	1.42081	1.38779	1.35478	1.20176	0.982143	0.888687	0.977587	1.06649	1.09047	1.04843	1.0064	0.837801	0.686077	0.816625	0.947173
			0.951701	0.817236	0.684034	0.808014	0.931993	1.05597	1.1414	1.10989	1.07839	1.04688	1.00481	0.960752	0.916696	0.87264	0.828584
			0.677159	0.659784	0.642409	0.625034	0.793046	0.998052	1.20306	1.30017	1.29549	1.29081	1.25807	1.13377	1.00948	0.885184
		1.16666	1.00076	0.834855	0.780475	1.01812	1.25577	1.1797	0.89486	0.780238	0.771592	0.868136	0.974679	1.08633
		0.516803	0.658931	0.801058	0.943186	1.08531	1.22744	1.32887	1.12444	0.922562	0.898231	0.8739	0.84957	0.841114	0.886553	0.931992	0.97743	1.02287	1.04967	1.05385	1.05803	1.06221	1.0664	1.00661	0.901132	0.795653	0.744083	0.821045	0.898006	0.974968	1.05193	1.09467	1.02359	0.952508	0.881426	0.882176	0.987984	1.09379
		0.777067	0.752966	0.761905	0.814525	0.847787	0.783666	0.762594	0.886716	1.01084	1.06018	0.969612	0.883992	1.00469	1.1254	1.2461
			0.879698	0.686792	0.664277	0.839392	1.12505	1.41071	0.947772	0.729476	0.753718	0.77796	0.820066	0.873378	0.92669	0.980002	0.999666	1.01653	1.03338	1.05024	0.969791	0.887593	0.805396	0.873401	0.945987	1.01857	1.09116	1.06698	1.0232	0.979415	0.947736	0.947736	0.947736	0.947736	0.991161	1.05135	1.11155	1.17174
				0.970787	0.960714	0.95064	0.942195	0.942579	0.942964	0.943348	0.945019	0.947666	0.950312	0.952959	0.929787	0.905145	0.880502	0.99712	1.19551	1.39389	1.20114	0.998136	0.795129	0.796583	0.887552	1.08039	1.26255	1.24007	1.2176	1.15055	1.06835	0.986144	0.90394
				1.0289	0.918732	0.864428	0.810123	0.773685	0.772939	0.772193	0.892825	1.0798	0.948224	0.735501	0.686948	0.661759	0.834528	0.987865	1.12207	1.16296	1.07184	0.932071	0.76125	0.765747	1.09844	1.43113	1.40811	1.2028	0.997486	0.96896	1.09909	1.14678	1.11239	0.892473	0.787347	1.04735	1.21636	1.07819	1.04645	1.13111	1.14666	1.06834	0.98989	0.910957	0.817907	0.724857	0.873565	1.16717	1.38206
				0.97808	0.945958	0.991219	1.04173	1.1477	1.25463	1.15248	0.87209	0.89184	0.93137	0.9709	0.999896	0.980201	0.960507	0.940812	0.903655
		0.729201	1.03877	1.12066	1.00381	1.01115	1.03333	0.98216	0.930992	0.88507	0.907176	0.929282	0.951388	0.99808	1.05038	1.10269	1.155	1.11036	1.04859	0.986811
		0.607361	0.625319	0.643276	0.723948	0.838172	0.96495	1.11795	1.27094	1.42394	1.36534	1.10655	0.847767	0.673386	0.791577	0.909767	0.945387	0.968899	0.997711	1.03551	1.07332	1.05331	0.995328	0.937345	0.879361	0.861916	0.92706	0.992204	1.05735	1.12249	1.18764	1.25278	1.1686	1.07445	0.9803	0.886149	0.902903	0.989049	1.07519	1.02162	0.942967
				0.917286	0.887539	0.857792	0.753566	0.63175	0.79927	1.13169	1.4641	1.37507	1.19375	1.01244	0.92926	0.967127	1.00499	1.04286	1.01248	0.920658	0.828831	0.839502	0.91894	0.998378	1.07782	1.12432	1.13115	1.13797	1.1448
		1.0594	0.85252	0.689469	0.630578	0.872901	1.11522	1.21029	1.02156	0.90908	0.932466	0.973388	1.0618	1.15022	1.17033	1.15756	1.12143	0.954237	0.824762	0.78066	0.854807	0.99997	1.10875	1.01716	0.944366	1.04637	1.14837	1.10086	0.867054	0.828775	0.876579
		1.28012	1.24764	1.21517	1.08824	0.956063	0.925184	0.915651	0.935659	1.05056	1.20946	1.25826	0.933605	0.922758	1.05192	1.06213	1.01514	0.968152
		1.08633	0.973039	0.85975	0.766277	0.815477	0.907297	0.999118	1.11185	1.24863	1.2813	1.12839	0.975486	0.897854	0.89036	0.882867	0.867345	0.849024
		0.761116	0.809687	0.609783	0.635878	0.725219	0.804946	0.908512	1.08227	1.25603	1.35582	0.720182	0.773735	1.01541	1.25708	1.12999	0.980947	0.970188	0.991345	1.0125	1.03366	1.02778	0.78972	0.781997	0.949397	1.09695	1.08809	1.07924
		0.858807	0.939243	1.01968	1.09996	1.01152	0.923078	0.900673	0.935184	0.969695	0.99258	1.01275	1.03291	1.01482	0.993449	0.988715	1.05288	1.11705	1.18122	1.06245	0.916943	0.977454	1.23558	1.20217	1.02106	0.887358	0.930932	0.931774	0.928139	0.937712	0.975381	1.01305
		0.81002	0.925992	1.04196	1.15794	1.16492	0.978021	0.791118	0.971743	1.1933	1.48187	1.77045	1.68085	1.22033	0.806307	0.825044	0.843781	0.872735	0.910177	0.94762	0.960774	0.962146	0.963518	0.911619	0.845452	0.841286	0.937886	1.03449	1.13109	1.07384	1.01565	0.952057	0.84445	0.736843
				0.833403	0.821876	0.81035	0.798824	0.822375	0.881358	0.940341	0.999324	1.05831	1.10773	1.01504	0.922359	0.883621	0.854628	0.995132	1.18418	1.37323	1.56227	1.2719	0.948476	0.880942	0.882149
			1.03386	1.08935	1.14483	1.20032	1.12149	1.00853	0.913046	1.00645	1.09986	1.19327	1.23508	1.16601	1.09693	1.03848	1.02351	1.00853	0.948155	0.716389
			0.576272	0.659316	0.74236	0.825404	0.908447	0.979623	1.04346	1.1073	1.00612	0.78392	0.789783	0.907385	1.02499	1.04986	1.06303	1.0761	1.05319	1.03029	1.00738	0.984475	0.961568	1.03853	1.13125	1.22397	1.24951	1.19096	1.13241	1.07385	1.0153	0.969784	0.965755	0.961726	0.957697	0.953668	0.950083	0.949133	0.948183	0.947233	0.946283
				0.766643	0.823241	0.879839	0.936437	0.993035	1.02607	0.982085	0.938098	0.894111	0.850124	0.847253	0.852525	0.857797	0.86307	0.868342	0.873615	0.878887	0.904668	0.931501	0.958334	0.985168	1.012	1.02427	1.0274	1.03054	1.03367	1.0368	1.05601	1.14397	1.23193	1.31989	1.19741	0.970599	0.860594	0.88945	0.922191	1.01076	1.09933	1.18791	0.760597	0.665587	0.891025	1.11646
						1.48723	1.16877	0.850307	0.891156	1.14191	1.38501	1.23647	1.08794	0.927467	0.847364	0.883048	0.918732	0.954416
			0.835421	0.811669	0.801769	0.846316	0.890864	0.920298	0.905087	0.889875	0.917455	0.999585	1.08172	1.16385
			0.689429	0.920367	1.1513	1.14114	0.92973	0.810371	0.821791	0.833211	0.844631	0.856051	1.01685	1.199	1.38114	1.56329	1.56931	1.39529	1.22127	1.12504	1.10809	1.09114	0.982462	0.818677	0.654893	0.688637	0.884431	1.08022	1.18706	1.13465	1.08225	1.02984	0.977438	0.958496	0.998463	1.03843	1.0784	1.11836	1.15833	1.18936	0.883396	0.67421	0.720046	0.765883	0.81172	0.857556
		0.686747	0.759289	0.826962	0.872789	0.918616	0.934225	0.908718	0.883212	0.882304	0.885531	0.913845	1.01202	1.03172	1.02546	1.0192	0.933137	0.824604	0.948829	1.28448	1.45074	1.24402	1.0373
		1.13031	1.08583	1.03924	0.943315	0.853224	0.778722	0.897001	1.08459	1.17493	0.984814	0.947987	1.08526	1.22253	1.06955	0.931642	0.94429	0.969531	1.05477	1.14001	1.01933
		0.90046	1.08548	0.804759	0.682226	0.989438	1.29665	1.32827	1.19619	1.06411	0.932033	0.869194	0.816225	0.760969	0.785688	0.853293	0.913388	0.972482	1.01146	1.04742	1.10001	1.15988
			0.943363	0.972859	0.969259	0.965659	0.987456	1.01552	1.04358	0.972851	0.877847	0.840428	0.875088	0.909749	0.938979	0.967066	0.995153	0.890605	0.783258	0.90927	1.00918	0.933369	0.857561	0.950876	1.09368	1.27327	1.32497	1.24694
			0.901787	0.810583	0.889572	1.01885	1.14813	1.09902	0.928903	0.848612	0.899961	0.95131	0.970369	0.984648	0.953262	0.774816	0.764964	0.963133	1.1613	1.35947	1.28048	1.07464
		0.713903	0.835134	0.939275	1.00531	1.07135	1.06355	0.878953	0.770996	0.858437	0.945878	0.957089	0.926824	0.930048	1.05751	1.18498	1.31244	1.27865	1.08441	0.895194	0.777095	0.72301	0.897281	1.07155	1.24582
								0.9032	0.819306	0.831864	0.909009	0.986154	0.998484	0.948355	0.99623	1.0441	1.09198	1.03356	0.929062	0.824561	0.854097	1.21881	1.58351	1.35536	0.919728
				0.919912	0.804992	0.690073	0.775798	0.898979	1.00439	1.1098	0.988142	0.844733	0.986543	1.12835	0.882355	0.548625	0.799037	1.16338	1.52772
			0.774424	0.743843	0.857337	0.921834	0.994018	1.096	1.19797	1.29995	1.40193	1.2159
			0.648804	0.617906	0.587008	0.603288	0.62274	0.661337	0.852862	1.04439	0.955152	0.723513	0.5857	0.739919	0.895388	1.05267	1.20995	1.09174	0.788122	1.0047	1.26964	1.53459	1.79953
		0.624829	0.780112	0.935394	0.917573	0.879833	0.834496	0.757627	0.688488	0.952907	1.1703	1.11806	1.06583	1.0136	1.01685	1.02399	1.03114	1.08787	1.17182	1.25577	1.33973	1.37823	1.17452	0.970807	0.873101	0.91295	0.952799
					0.910424	0.902655	0.894886	0.887117	0.879347	0.871578	0.876851	0.909665	0.942478	0.975292	1.00811	1.02887	0.952861	0.876854	0.800846	0.759166	0.784162	0.845404	0.980864	1.11632	1.18768	1.09335	0.999016	0.981458	0.981458	0.997582	1.04381	1.09004	1.15024	1.22142	1.29261	1.34538	1.30415	1.26291	1.22167	1.18044	1.1392	1.07597	0.993784	0.911596	0.829408	0.815004	0.855049	0.895095	0.93514
				0.858033	0.892635	0.927237	0.96184	0.996442	1.03104	0.893868	0.713227	0.550756	0.802749	1.05474	1.30673	1.44788	1.09581	0.790849	0.75122	0.711592	0.671963	0.790971	0.95764	1.12431	1.15055	1.14749	1.14443	1.08386	1.01751	0.95116	0.884808	0.885896	0.942767	0.999638	1.05651	1.11338	1.17025	1.19687	1.17873	1.16058	1.14244	1.1243	1.10616	1.08507	1.06316	1.04125	1.01934	0.997424
					0.918343	0.939469	0.960596	0.981723	1.00285	0.852302	0.671724	0.537053	0.590547	0.64404	0.697534	0.751027	0.804521	0.858014	0.933095	1.02912	1.12514	1.06646	0.889108	0.868804	0.986008	1.10321	1.11337	1.06533	1.00683	0.817829	0.757406	0.956719	1.15603	1.35535	1.30879	1.211	1.11504	1.1253	1.13557	1.13644	1.07531	1.01419	0.953058	0.89193	0.879068	0.88493	0.890791	0.896653	0.923787
				0.988354	0.927719	0.867084	0.806449	0.884285	1.05312	1.22195	1.08117	0.881751	0.682338	0.903514	1.16866	1.43381	1.53491	1.33827	1.14163	0.944996	0.748359	0.621733	0.830521	1.03931	1.04759	0.994252	0.940919	0.887585	0.769349	0.641316	0.668959	0.948807	1.22866	1.46116	1.33605	1.21095	1.10171	1.00494
			0.837536	0.852176	0.866816	0.881456	0.896096	0.911298	0.954159	0.99702	1.03988	1.08274
			0.876809	0.99452	1.11223	1.22994	1.17766	1.0476	0.917527	0.89101	0.929169	1.05286	1.08467	0.96897	0.853265	0.854211	0.911274	0.968336
			0.731093	0.820183	0.909272	0.979242	0.970591	0.96194	0.953289	0.95211	0.957314	0.962519	0.967723	1.00208	1.04336	1.08463	1.12591	1.12883	1.06695	1.00506	0.943178
			0.893073	0.814861	0.736648	0.774921	0.845871	0.916821	0.960487	0.972929	0.985371	0.997668	0.940412	0.883157	0.837685	0.885386	1.00214	1.17845
			0.657901	0.698354	0.766972	0.951346	1.13572	1.3201	1.27475	1.07901	0.920228	0.894434	0.868641	0.842848	0.817646	0.935361	1.05308	1.17079	1.11027	1.04602	0.981783	0.917541	0.8533	0.789059	0.806742	0.831769	0.856796	0.881824	0.905633	0.926276	0.946919	0.967562	0.988205
			1.21961	1.05817	0.896722	0.735276	0.884184	1.09387	1.30356	1.43651	1.31531	1.1941	1.1036	1.04978	0.995956	0.942132	0.894205	0.929631	0.965057	1.00048	1.03591	1.07134	1.03076	0.964762	0.898769	0.832776	0.766783
			0.782359	0.828028	0.873697	0.965163	1.08912	1.08524	0.96834	0.851442	0.94348	1.1558	1.25805	1.10148	0.944901	0.891086	1.07191	1.23129	1.17645	1.11915	1.0316	0.944038	0.856481	0.768923	0.811907	0.85997	0.908032	0.958595	1.0105	1.0624	1.11431	1.1113	1.06897	1.00495	0.931721	0.878654	0.825586	0.772518
		1.12983	1.17937	1.18773	0.960867	0.756024	0.709402	0.894758	1.09271	1.29971	1.50671	1.43106	1.2184	0.998967	0.800549	0.812675	0.824801	0.837425	0.877344	0.917262	0.95718	0.993227	1.02327	1.0533	1.08334	1.0915	1.05168	1.01186	0.972045
			0.740713	0.907704	1.0747	1.17711	1.09764	1.01816	1.07106	1.13691	1.18056	1.08157	0.982584	0.883595	0.817133	0.815956	0.81478	0.813603	0.912691	1.09343	1.27417	1.35017	1.16936	0.98855	0.807741
					1.16516	1.33958	1.51401	1.51216	1.02955	0.8636	1.01864	1.17369	1.15628	1.0886	1.01781	0.942592	0.858423	0.760373	0.751067	0.773356	0.795644	0.817368	0.830064	0.84276	0.855456
			1.26307	1.00277	0.793697	0.87113	0.948563	1.00504	1.05123	1.09742	0.93839	0.74562	0.788354	0.837636	0.933587	1.04004	1.14648	1.06591	0.954285	0.957184	1.05235	1.14752	1.17158	1.12813	1.08468
						1.22366	0.986163	0.748663	0.655516	0.744376	0.833236	0.922095	1.01095	1.12101	1.25425	1.3875	1.52074	1.18737
		1.1331	1.0688	1.0045	0.940204	0.875903	0.811603	0.800384	0.790541	0.780698	0.796848	0.823487	0.850126	0.881641	1.03019	1.17874	1.14743	0.81376	0.810185	0.887156	0.964127	1.0411	1.10144	1.08037	1.05931	1.18029	1.30865	1.43701	1.32841	1.19756	1.06672	0.935874	0.995848	1.05714	1.04618	1.01027	0.963772	0.911599
			0.678136	0.67031	0.662483	0.69081	0.734775	0.77874	0.832393	0.922731	1.01307	1.10341	1.19375	1.28408	1.27113	1.16002	1.04892	0.93781	0.900032	0.900885	0.901737	0.90259	0.949168	1.00842	1.06767	1.12691	1.18616	1.15085	1.05035	0.949859	0.849364
			0.73946	0.814282	0.889104	0.918993	0.885354	0.851716	0.819543	0.7909	0.762257	0.778753	0.844777	0.910802	0.976827	1.01169	1.03484	1.058	1.08115	1.19031	1.35252	1.51473	1.37854	1.08838	0.798223	0.811986	0.886563	0.96114	1.03572	1.00348	0.959593	0.91571	0.896498	0.899322	0.902146	0.919187	1.04213	1.16507
			0.922526	1.02765	1.13277	1.23789	1.08474	0.860677	0.759987	0.812911	0.865836	0.82111	0.719914	0.618717	0.884192	1.24836	1.28464	1.0396	0.796937	0.844624	0.892311	0.941066	1.02941	1.11775	1.2061	1.29444	1.25855	1.20592	1.1533	1.10705	1.07373	1.04042	1.00903	0.991889	0.974749	0.957609	0.940469
						0.998824	0.912906	0.826988	0.848947	0.906012	0.963076	1.0181	1.03864	1.05918	1.07972	1.09121	0.957987	0.824764	0.773225	0.862967	0.952708	1.04245	1.07691	1.01693	0.956961	0.896987	0.837013	0.924812	1.03835	1.15189	1.26543	1.37897
				0.981812	0.890975	0.800138	0.829301	0.867949	0.906598	1.00016	1.12093	1.15666	1.13481	1.11297	1.09113	1.10562	1.1323	1.08403	1.00807	0.932111	0.922044	0.9662	1.01036	1.05451	1.06926	1.07555	1.08185	1.08814	1.01246	0.929557	0.846656
				0.996069	0.97832	0.960571	0.942822	0.999652	1.0602	1.12075	1.1813	1.2112	1.13364	1.05608	0.978517	0.957435	0.977368	0.9973	1.01723	1.01858	1.0092	0.999813	0.990428	0.959118	0.923192	0.887266	0.885224	0.919738	0.954252	0.988767
				0.87502	0.790596	0.706172	0.926941	1.19253	1.45812	1.21366	0.885763	0.904734	0.923705	0.942676	0.954542	0.931969	0.909396	0.886823	0.912422	0.967584	1.01901	1.06817	1.05779	0.958867	0.935637	0.973631	1.01163	1.04962
			0.976509	1.13139	1.19775	1.11545	1.03316	0.961412	0.944316	0.92722	0.910125	0.893029	0.842345	0.778828	0.813957	1.10096	1.38797	1.29929	1.18761	1.07593	1.0188	1.00956	1.00032	0.995771	1.00744	1.01911	1.03077	1.01409	0.989534	0.964978	0.972372	1.00097	1.02956	1.05287	1.019	0.98513	0.95126
					1.05449	0.890494	0.739561	0.826215	0.912868	0.999521	1.08617	1.04887	0.9871	0.925332	0.911138	0.961216	0.992442	1.00758	1.02271	1.03785	1.03226	1.00871	0.98516	0.961609	1.06209	1.18225	1.17912	1.04114	0.903156	0.845751	0.933601	1.02145	1.1093	1.19715
				1.09325	1.0463	0.999354	0.952409	0.964653	1.03614	1.05177	0.976889	0.902009	0.839936	0.884939	0.929942	0.974946	1.01309	1.00549	0.997878	0.990271	0.975536	0.941428	0.907321	0.873213	0.879149	0.891433	0.903717	0.961994	1.13566	1.30933	1.26918	1.06919	0.869202	0.873749	1.0587
					0.977022	0.919313	0.861604	0.803895	0.89889	1.01628	1.11416	1.15562	1.19708	1.23854	1.28	1.32147	1.36293	1.25359	1.09323	0.932861	0.782497	0.827715	0.872933	0.918151	0.963369	0.990131	0.981268	0.972404	0.96354	0.954676
					1.22478	1.05769	0.890602	0.886087	0.939492	0.992896	1.03902	0.980033	0.92105	0.864353	0.900836	0.937318	0.973801	1.01157	1.05047	1.08936	1.12825	1.16715	1.20604	1.24493	1.22428	1.20035	1.17642	1.15249	1.12856	1.10058	1.03612	0.971655	0.907192
			0.85887	0.866255	0.873639	0.850317	0.790996	0.731676	0.77329	0.821229	0.869168	0.917107	0.965046	0.911003	0.846942	0.782881	0.737191	0.809014	0.880836	0.952659	0.993868	1.02675	1.05962	1.09268	1.15125	1.20982	1.26838	1.32695	1.34535	1.25398	1.16261	1.07123	0.979861	0.950375	0.997882	1.04539	1.09289	1.11068	1.10851	1.10635	1.10419
			0.818993	0.835618	0.852244	0.868869	0.859553	0.82955	0.799547	0.80492	0.869305	0.93369	0.998075	1.05241	0.95378	0.85515	0.75652	0.846974	0.940306	1.03364	1.12697	1.21735	1.1645	1.11165	1.05881	1.00596	0.95676	0.907813	0.858866	0.930055	1.10808	1.28611	1.24301	1.16306	1.11003	1.07822	1.04641	1.0146	1.00266	1.01131	1.01995	1.0286
				0.83634	0.823848	0.811357	0.778379	0.735316	0.692253	0.936252	1.22765	1.51904	1.63796	1.46213	1.28631	1.11048	0.934651	0.826992	0.852447	0.877903	0.903358	0.928813	0.954269	0.980481	1.00796	1.03543	1.0629	1.09038	1.11785	1.14533	1.15697	1.10513	1.05329	1.00144	0.95915	0.944873	0.930596	0.916319	0.902041	0.887764
			0.909555	0.885937	0.86232	0.803803	0.722256	0.719362	0.842979	0.966596	1.09021	1.06605	0.956366	0.846686	0.753694	0.662963	0.857636	1.14122	1.20582	1.2053	1.20478	1.20425	1.17737	1.14366	1.10995	1.07709	1.04734	1.01758	0.987824	1.04531	1.10662	1.16793	1.22924
				0.890025	0.840292	0.790559	0.813086	0.886915	0.960744	1.03457	1.09361	1.05472	1.01583	0.976943	0.954191	0.972099	0.990006	1.00791	1.02611	1.04613	1.06615	1.08616	1.10618	1.1037	1.08749	1.07129	1.05509
				0.995635	0.93419	0.872744	0.871553	0.893717	0.915882	0.916022	0.88637	0.856718	0.875328	0.95456	1.03379	1.11302	1.15877	1.12451	1.09024	1.05598	0.97759	0.869362	0.761133	0.766316	0.780776	0.788532	0.740747	0.692962	0.745782	0.841838	0.937893	1.0284	1.00276	0.977126	0.951489	0.963127	0.991011	1.01889	1.04678	1.03448	1.02134	1.0082	1.09718	1.32253	1.54788	1.57926	1.3914
		0.448117	0.196156	0.237893	0.401786	0.565679	0.714516	0.823925	0.933335	1.04274	1.07617	1.04124	1.00631	0.976531	0.970663	0.964795	0.958928	0.952487	0.945978	0.93947	0.98228	1.04801	1.11375	1.17948	1.14449	1.02293	0.901366	0.901282	0.978375	1.05547	1.13256	1.17726	1.20335	1.22943	1.25551	1.25566	1.18509	1.11451	1.04394	0.971902	0.899383	0.826864
				1.12238	1.08629	1.0502	1.01411	0.979467	0.948441	0.917415	0.886389	0.904299	0.929133	0.953967	0.982732	1.04526	1.10778	1.1703	1.23282	1.2706	1.14463	1.01867	0.892698
				0.957143	0.868772	0.787077	0.850289	0.913501	0.976712	1.01577	1.02799	1.0402	1.05241	1.04954	1.04142	1.03331	1.02022	0.968658	0.992965	1.10922
			1.51535	1.64848	1.21471	0.780944	0.855577	0.98789	1.1202	1.1305	0.890336	0.650175	0.524249	0.887494	1.25074
			1.0398	1.07003	1.10025	1.13048	1.04694	0.928505	0.810067	0.691629	0.762019	0.909389	1.05676	1.20413
				1.05547	1.01565	0.97582	0.935993	0.896167	0.839644	0.776089	0.739713	0.98343	1.22715	1.15436	0.969003	0.78365	1.0368	1.3226	1.6061	1.37536	1.14463	0.913887	0.68315	0.611226	0.629512	0.675203	0.785259	0.895315	1.00537	1.09823	1.16474	1.23126	1.29778	1.36429
			0.786344	0.796373	0.806402	0.816431	0.88766	0.966079	1.0445	1.12292	1.20134	1.13928	1.07145	1.00362	0.947368	0.99635	1.04533	1.09432	1.1433	1.15445	1.06248	0.970505	0.878534
				0.903813	0.935909	0.968005	1.0001	1.04949	1.102	1.1545	1.13324	1.07843	1.02363	1.10464	1.19515	1.28566	1.28274	1.05332	0.836058	0.893809	0.951559	1.00931	1.06706	0.923651	0.666196
				1.14306	0.991977	0.840889	0.757899	0.763657	0.769414	0.825106	0.9111	0.997093	1.08309	1.12857	1.13771	1.14686	1.156	1.14422	1.08142	1.01862	0.955824	0.893025	0.830928	0.769384	0.707839	0.654469	0.990962	1.32746	1.66395
				0.90357	1.11447	1.32537	1.53627	1.41421	1.06518	0.854446	0.821086	0.804451	0.808556	0.772987	0.68572	0.851724	1.08908	1.32644	1.5638	1.40232	1.11199	0.82257	0.559239	0.741174	0.923108	1.00546	1.01153	1.0176	1.02366	1.02973	1.07309	1.16415	1.25521	1.29437	0.975578
			0.807391	0.784259	0.761126	0.840682	1.06775	1.01144	0.782427	0.74524	0.878742	1.01224	1.14575	1.1367	1.12151	1.10631	1.05522	0.97461	0.894001	0.952824	1.04206	1.1313	1.21431	1.17708	1.13984	1.1026	1.06536	1.02553	0.976827	0.928128	0.879429	0.855053	0.888684	0.922316
		1.52767	1.35492	1.18218	1.00944	0.902951	0.799048	0.842783	0.980256	1.11773	1.2552	1.23165	1.05737	0.883089	0.73169	0.743811	0.755933	1.02936	1.37998	1.58655	1.21305	0.839549
			0.953315	0.922053	0.890791	0.877063	0.884485	0.891908	0.87284	0.829997	0.787155	0.744312	0.990528	1.26905	1.22565	1.03102	0.836403	0.819054	0.807639	0.827615	0.905281	0.982947	1.06061	1.18712	1.3224	1.17272	0.831394	0.523431	0.638143	0.752854	0.942301	1.25336	1.56443	1.51106	1.25513	0.999199
		0.713359	0.841622	0.969885	1.09815	1.11082	1.05991	1.00899	0.966105	0.931173	0.89624	0.861308	0.883621	0.971927	1.06023	1.14854
		1.18662	0.92196	0.6573	0.681696	0.812719	0.943743	0.984809	0.986242	0.987674	0.970902	0.94408	0.917259	0.927477	0.945411	0.963344	0.981277	0.991137	0.972388	0.953639	0.934891	0.916142	0.991896	1.06953	1.14716
		0.626046	0.669799	0.713552	0.757304	0.802308	0.891475	0.980643	1.06981	1.15898	1.02727	0.866183	0.705095	0.712768	0.868024	1.02328	1.17854	1.33379
			0.653416	0.570488	0.494603	0.504292	0.568437	0.864457	1.10512	0.930843	0.75657	0.792116	0.971684	1.09313	1.19051	1.22175	1.15755	1.09335	1.02915	0.976258	0.928395	0.880531	0.848317	0.829851	0.811384	0.853351	0.940247	1.02714	1.11404	1.14867	1.00074	0.852809	0.790604	0.853888	0.917173	0.980458	0.896991	0.760171	0.744717	1.02461	1.30449	1.27793	1.16082	1.13937	1.159	1.13484	1.07474	1.05587	1.06301
			0.673655	0.740827	0.807999	0.875171	0.942344	0.995488	0.950458	0.905429	0.909781	0.921167	0.976196	1.06556	1.15492	1.16024	1.10417	1.0481	0.992027	0.935958	0.937758	0.94458	0.951401	0.958223	0.967175	0.995748	1.02432	1.0529	1.08147	1.11004	1.10882	1.07423	1.03965	1.00507	0.970489
			0.786738	0.831831	0.876923	0.993662	1.14696	1.18015	1.09584	1.01154	0.949361	0.987288	0.963137	0.845709	0.72828	0.764817	0.822294	0.879772	0.930579	0.978795	0.957873	0.936495	0.915118	0.929232	0.953244	0.977255	0.997553	1.00797	1.0184	1.02882	1.03744	1.04502	1.0526	1.06017	1.04945	1.03642	1.0234	1.02441	1.05669	1.08897	1.12125	1.13485	1.09842	1.06199	1.02556	1.02341	1.03639	1.04938	1.06236
					0.704166	0.797512	0.890859	0.952647	0.93543	0.918214	0.900997	0.768508	0.63133	0.826028	1.12889	1.32524	1.20407	1.0829	0.961735	0.840567	0.868266	0.943518	1.01877	1.09402	1.15784	1.21432
			0.720202	0.724314	0.725401	0.702351	0.679301	0.766777	0.919063	0.880048	0.820606	0.767017	0.788525	0.810032	0.83154	0.853047	0.855289	0.799756	0.744222	0.887596	1.17321	1.45882	1.2678	0.923533	0.73487	0.966584	1.16628	1.0597	0.953118	0.846538	0.828774	0.813393	0.798013	0.782633	0.911149	1.11355	1.21234	1.12923	1.02886	0.899237	0.769619	0.861702	1.05875	1.12011	1.07506	1.03001	0.984967	1.07312	1.17143
		0.74063	1.1217	1.50277	1.7742	1.35705	0.93991	0.589988	0.646833	0.703677	0.845494	1.03093	1.03164	0.997533	0.963425	0.929317	0.906472	0.929144	0.951817	0.97449	0.997163	1.01984	0.982598	0.941658	0.900719	0.85978	0.939047	1.09837	1.1256	1.06785	1.0101	0.956263	0.912289	0.868315	0.82815	0.799004	0.929702	0.994673	0.884824	1.00745	1.19045	1.21299	1.1442	1.0826	1.02396	0.965325	0.94427	0.961273	0.92404
			0.776972	0.776972	0.776972	0.79032	0.806557	0.822794	0.839031	0.847487	0.822326	0.797165	0.848601	1.03815	1.14317	0.910377	0.677587	0.896339	1.18796	1.2816	1.05224	0.822888	0.631864	0.96731	1.30276
			0.81931	0.856794	0.894278	0.931763	0.93298	0.903591	0.874203	0.869213	0.963496	1.05778	1.15206	1.24634	1.34063	1.26324	1.16273	1.06221	0.961697	0.861181
					0.912923	0.914776	0.916628	0.918481	0.909602	0.836443	0.763285	0.690126	0.748805	0.855451	0.893183	0.824964	0.756746	0.688527	0.800316	0.927614	0.953686	0.794191	0.786934	0.916845	1.04676	1.01422	0.940605	0.860832	0.774908	0.8706	1.08024	1.28987	1.49951	1.25294	0.671283	0.646386	0.69824	0.860602	1.02296	1.09903	1.08041	1.06178	1.04316	1.02454	0.996493	0.949383	0.907356	1.01467	1.12199
			0.595711	0.670347	0.744983	0.819618	0.894254	0.96889	0.940785	0.89539	0.849994	0.804599	0.759203	0.713808	0.685898	0.658865	0.631831	0.604798	0.599797	0.742202	0.884607	0.919165	0.836158	0.778136	0.772754	0.767372	0.761989	0.756607	0.751224	0.750055	0.777405	0.804754	0.832104	0.859454	0.90851	1.01804	1.12758	1.23711	1.21997	1.16605	1.11212	1.08797	1.07437	1.06076	0.987205	0.899808	0.812411	0.725014	0.825872
			0.978562	1.17343	1.36829	1.20577	1.07782	1.12809	1.15415	1.06212	0.970084	0.889949	0.889949	0.889949	0.894222	0.942567	0.990912	1.03926	0.994354	0.833531	0.699387	0.819336	0.939284	1.05923	1.15756	1.0838	1.01004	0.936281	0.931124	0.931124	0.931124	0.88886	0.832397	0.78661	0.861135	0.93566	1.01019	1.0891	1.17234	1.25558	1.33883	1.42207	1.39378	1.25522	1.11667	0.991809	0.978828	0.965848	0.952867
			0.782723	0.810882	0.839041	0.846613	0.833283	0.819952	0.837325	0.885322	0.933319	0.981316	1.01603	1.04861	1.08119	1.11377	1.06071	0.97547	0.890226	0.882369	0.930591	0.858418	0.765495	0.715838	0.777468	0.839099	0.90073	0.898472	0.892945	0.887418	0.890644	0.897819	0.904994	0.91217	0.919345	0.928766	0.939723	0.950681	0.969266	1.12142	1.27357	1.29097	1.21669	1.14241	1.06813	1.0208	0.983236	0.945676	0.908116
					1.21213	1.00216	0.792194	0.582228	0.434334	0.68242	0.930506	1.17859	1.33194	1.13821	0.944486	0.958505	1.066	1.1735	1.27376	1.22764	1.18152	1.13541	1.08929
			0.80581	0.868888	0.931966	0.945984	0.909173	0.872363	0.835552	0.798742	0.792147	0.947634	1.09414	1.22244	1.35074	1.21668	1.0771	0.937525	0.79795	0.704035	0.786488	0.868941	0.951395	0.958379	0.953141	0.947904	0.942666	0.937428	0.893502	0.848639	0.803777	0.758914	0.715366	0.783834	0.852303	0.920771	0.98924	1.05771	1.10087	1.0556	1.01033	0.965059	0.91979	0.901321	0.905823	0.910325	0.914828	0.91933	1.00249
					0.903108	0.872104	0.841101	0.810097	0.850976	0.898868	0.997866	1.12303	1.24819	1.25947	1.10807	0.952802	0.712461	0.732698	0.961881	1.19106
					1.04094	1.0497	1.05845	1.06721	1.07596	1.05254	0.950853	0.849168	0.747482	0.857485	1.01967	1.18186
			0.843892	0.831257	0.818623	0.804421	0.788927	0.773434	0.949148	1.1695	1.16028	0.97143	0.782578	0.820927	0.89368	0.966434	1.0465	1.15011	1.25104	1.13113	1.01122	0.891311	0.866571	0.853455	0.840339	0.891568	0.949212	1.00686	1.0538	1.0443	1.03481	1.02531	1.02374	1.02914	1.03454	1.03994	1.02592	1.00803	0.990132	0.945575	0.852801	0.760027	0.827484	0.950994	1.0745	1.19801	1.30778	1.25994	1.21209
					0.871901	0.877631	0.883362	0.850302	0.796582	0.742971	0.810226	0.877482	0.944738	0.943344	0.876454	0.809564	0.851362	0.940842	1.03032	1.1198	1.09896	0.990295	0.881626	0.848555	0.871378	0.894202	0.917025	0.939849	0.932785	0.893292	0.853799	0.797948	0.725894	0.704313	1.00838	1.31245	1.40175	1.31195	1.22215	1.13235	1.02961	0.919077	0.808547	0.945374	1.13934	1.16778	1.11174	1.05571	0.99967
			0.896235	0.938119	0.980004	1.02189	0.955211	0.888133	0.839089	0.881228	0.90418	0.916347	0.928515	0.952854	0.99156	1.09752	1.22522	1.22644	1.13616	1.09203	1.06823	1.04442	1.00023	0.877083	0.753932	0.951351	1.25772	1.46599	1.22311	0.980224	0.866503	0.975749	1.11493	1.27095	1.33872	1.18954	1.04035	0.891172	0.806686	0.884325	0.961964	1.0396	1.12667	1.21865	1.20217	1.08043	0.958686	0.89892	0.91
			0.939553	0.885896	0.832239	0.798354	0.848543	0.898731	0.94892	0.98751	1.02116	1.05481	1.08846	0.565203	0.312825	0.486676	0.615468	0.668343	0.721217	0.709473	0.670748	0.666513	0.721942	0.777371	0.873548	1.02157	1.08455	1.03993	0.953971	0.83954	0.725109	0.909118	1.10014	1.08677	1.07515	1.20399	1.33284	1.39436	1.39317	1.39198	0.947271	0.543775	0.700384	0.856992	1.0136	1.17021	1.21545	1.19127	1.16709
				1.18308	0.899521	0.61596	0.701811	0.81586	0.929909	1.00503	0.96737	0.929707	0.892045	0.854382	0.81672	0.779057	0.791337	0.875818	0.960298	1.04478	1.08134	1.06244	1.04353	1.02463	1.00572	0.986463	0.963899	0.941336	0.918772	0.955417	1.00797	1.06053	1.11309	1.11455	1.09443	1.07431	1.05419	1.00299	0.94816	0.893325	0.91558	0.968115	1.02065	1.07319	1.12572	1.17826	1.22695	1.20334	1.17974
					0.879838	0.796123	0.712408	0.659143	0.702348	0.745552	0.788757	0.831962	0.822244	0.805911	0.789577	0.773244	0.756911	0.748609	0.812713	0.876818	0.868404	0.840037	0.876055	0.950266	1.02448	0.91165	0.790117	0.668585	0.68021	0.754284	0.828358	0.902432	0.976506	1.0118	0.976455	0.94111	0.905766	0.870421	0.89221	0.923688	0.955166	0.986643	1.01812	1.05108	1.08567	1.12026	1.15486	1.18945	1.22404
			0.808373	0.8427	0.877026	0.957105	1.0985	1.14428	0.940602	0.73692	0.735032	0.786604	0.838175	0.896343	0.956819	1.0173	1.07777	1.16344	1.25364	1.09011	0.783169	0.91587	0.960704	0.857896	0.755088	0.866509	1.04637	0.994717	0.906459	0.865275	0.941698	1.07692	1.04484	0.924438	0.804032	0.822592	0.867099	0.911606	0.995701	1.11976	1.1832	1.13278	1.08235	1.03193	1.04909	1.09455	1.14001	1.18547	1.14191
					0.704905	0.740279	0.775654	0.802336	0.808325	0.814314	0.83155	0.883265	0.934981	0.986696	1.03841	1.09013	1.14184	1.12827	1.09962	1.07096	1.04231	0.983659	0.922989	0.862319	0.801649	0.764447	0.743203	0.721959	0.700714	0.67947	0.658226	0.636982	0.707903	0.846152	0.984402	1.12265	1.2609	1.43954	1.63125	1.82296	2.0118	1.70384	1.39587	1.08791	0.779943	0.803032	0.875286	0.947539	1.00164
				0.750027	0.864878	0.979729	1.09458	0.931529	0.759664	0.722976	0.815962	0.908949	1.00193	1.0185	1.01518	1.01186	1.00734	0.994125	0.980912	0.9677	0.954488	0.941275	0.942066	0.943101	0.944136	0.945171	0.946206	0.974509	1.00898	1.04345	1.07792	1.11239	1.14686	1.1488	1.11105	1.07329	1.03553	0.997772	0.956821	0.900607	0.844394	0.78818	0.757561	0.890893	1.02423	1.15756	1.29089	1.42422
				0.926114	0.802251	0.735127	0.798383	0.861638	0.924631	0.982997	1.04136	1.09973	1.15809	0.915572	0.661103	0.709327	0.83076	0.952194	1.06897	1.05137	1.03377	1.01617	1.0143	1.02931	1.04433	1.05935	1.07638	1.09414	1.11191	1.12967	0.972943	0.752254	0.6953	0.81426	0.933219	1.05218	1.09835	1.09731	1.09627	1.09523	1.07242	1.04217	1.01193	1.00135	1.04791	1.09447	1.14102	1.16799	0.974427
				0.762968	0.793697	0.824426	0.855155	0.878457	0.854854	0.83125	0.807647	0.790066	0.821759	0.853452	0.885145	0.916837	0.908954	0.809114	0.709275	0.632182	0.722966	0.817593	0.990401	1.16321	1.33602	1.38093	1.16608	0.951228	0.736379	0.731739	0.782914	0.834089	0.885264	0.936439	0.964607	0.992625	1.0279	1.07363	1.11936	1.06515	0.904241	0.834007	0.893617	0.953228	1.01284	1.07245	1.13206	1.15483	1.13169
			1.00666	0.978024	0.949393	0.920762	0.892131	0.896286	0.910158	0.924539	0.940526	0.956513	0.898914	0.791193	0.683473	0.596788	0.566886	0.536984	0.600743	0.796504	0.992265	1.15283	1.24034	1.32785	1.41536	1.40211	1.09722	0.792327	0.570935	0.652793	0.734651	0.816509	0.898367	0.980225	0.995142	0.979693	0.964244	0.948796	0.933347	0.91194	0.886436	0.860932	0.835428	0.819706	0.873259	0.926812	0.980365	1.03392	1.08747
			0.739132	0.805139	0.871147	0.885803	0.871622	0.85744	0.838332	0.814166	0.79	0.805427	0.846727	0.888027	0.915823	0.887852	0.859882	0.8312	0.796457	0.761713	0.779861	0.889185	0.998509	1.10783	1.21716	1.14414	1.0162	0.888253	0.829114	0.807397	0.785681	0.9273	1.12075	1.31443	1.50832	1.70221	1.89568	1.49274	1.0898	0.775787	0.856048	1.01285	1.23753	1.46221	1.39306	1.19725	1.00145	0.87845	0.857784
			1.03281	1.11338	1.19396	1.27454	1.18832	0.961239	0.778377	0.769116	0.759854	0.750593	0.741331	0.73207	0.769717	0.824298	0.864482	0.798633	0.732783	0.666933	0.655543	0.737028	0.818512	0.882872	0.945086	1.0073	1.03655	1.05946	1.08237	1.07437	1.04248	1.01059	0.978696	0.946804	0.913291	0.856773	0.800256	0.849603	0.941145	1.03269	1.12423	1.21577	1.30731	1.29011	1.23096	1.1718	1.122	1.09138	1.06075
				0.761384	0.539328	0.659817	0.780306	0.887752	0.987325	1.0869	1.18647	1.12088	0.981794	0.84271	0.886907	0.934983	0.983059	0.975915	0.952067	0.928219	0.885528	0.837705	0.789883	0.765773	0.871282	0.976792	1.0823	1.10236	1.03065	0.958945	0.934193	0.956335	0.978477	0.985508	0.955328	0.925149	0.928721	0.991628	1.05454	1.11744	1.10229	1.05208	1.00187	1.02954	1.12625	1.22296	1.31968	1.41639	1.35987
				0.978956	0.751392	0.807502	0.863612	0.919723	0.951115	0.978186	1.00526	1.00114	0.86394	0.726744	0.936107	1.27299	1.60988	1.54478	1.26737	0.98996	0.712548	0.766165	0.841871	0.917578	0.95712	0.96631	0.975501	0.985299	1.01185	1.0384	1.06496	1.08535	1.07327	1.0612	1.04913	1.03706	1.02498	0.999454	0.968123	0.936792	0.944384	1.00485	1.06532	1.12579	1.13849	1.00748	0.876467
			0.996194	0.964671	0.933148	0.901626	0.930366	0.979375	1.02839	0.985327	0.917724	0.829091	0.69332	0.772243	1.04183	1.12011	1.19838	1.27666	1.29344	1.1069	0.920354	0.874631	0.876938	0.908453	1.03111	1.15377	1.27642	1.31751	1.23397	1.15043
				0.834523	0.931581	1.02864	0.953742	0.836765	0.834917	0.869927	0.904936	0.939946	0.974955	1.02024	1.06834	1.11645	1.11676	1.11472	1.10245	1.02555	0.948636	0.871726	0.805249	0.856045	0.906842	0.957638	1.00843	1.05923	1.07506	1.06978	1.0645	1.05921	1.05393
				0.84607	0.824593	0.803116	0.787327	0.773386	0.759444	0.808236	0.882159	0.956081	1.03	1.04097	0.951373	0.861776	0.840956	1.08939	1.33783
					0.838127	0.859467	0.880807	0.916689	0.958438	1.00019	1.04194	1.00058	0.947465	0.894353	0.87941	0.883729	0.888048	0.892367	0.896686	0.928746	0.971056	1.01336	1.05567	1.05333	1.04229	1.03125	1.02021	1.00918	0.962959	0.845794	0.72863	0.611465	0.760339	0.91399	1.06764	1.22129	1.37494	1.34945	1.29805	1.24664	1.19524	1.14383	1.09243	1.03717	0.981471	0.925775	0.870079	0.846796	0.891209
				1.06122	0.828841	0.816429	0.939597	1.06277	1.13972	1.04162	0.943512	0.845407	0.842657	0.893937	0.945217	0.996498	1.04828	1.11972	1.19117	1.26261	1.27932	0.935348
				0.842341	0.846589	0.850837	0.847479	0.834379	0.821278	0.808178	0.795077	0.895768	1.09777	1.29976
							1.33704	1.26085	1.18467	1.10848	1.03229	0.956102	0.914123	0.877178	0.840234	0.80931	0.866625	0.92394	0.981255	1.03857	1.09589	1.01804	0.914687	0.811337
						1.03655	0.951428	0.866304	0.781179	0.720131	0.690099	0.660067	0.630035	0.949503	1.28367	1.61783	1.30337	0.948507	0.732053	0.801573	0.871093	0.940613	0.930398	0.901437	0.872477	0.973064	1.14895	1.27179	1.25928	1.24678	1.15377	1.05944	0.965108	0.793534	0.564623	0.609417	0.758179	0.906941	1.0557	1.09617	1.07291	1.04965	1.02639	0.978932	0.927466	0.876	0.824534	0.843746	0.948064
				0.859216	0.899687	0.940157	0.962867	0.983441	1.00402	1.02459	1.04516	1.06574	0.993778	0.800914	0.608051	0.722353	1.23078	1.73921	2.00438	1.67693	1.34947	1.02201	0.857993	0.876476	0.894959	0.913442	0.923037	0.912638	0.90224	0.884127	0.86119	0.842733	0.866524	0.890316	0.948135	1.06075	1.17336	1.28597	1.28883	1.02031	0.751789	0.545539	0.692976	0.840412	0.928078	0.898616	0.869154	0.892778	0.933699
					0.695155	0.736823	0.778491	0.82016	0.825186	0.752236	0.679286	0.606336	0.609451	0.739746	0.870042	1.00034	1.03444	1.03326	1.03208	1.02162	0.931304	0.840994	0.784505	0.790469	0.796432	0.81456	0.843072	0.871583	0.900095	0.928606	0.963932	1.0043	1.04467	1.08504	1.05546	0.998263	0.941067	0.908995	0.90151	0.894024	0.886538	0.879052	0.879027	0.880104	0.881181	0.882258	0.887184	0.906544	0.925904
		0.659311	0.76977	0.880229	0.954799	0.960631	0.966463	0.962222	0.905669	0.849116	0.792563	0.73601	0.75264	0.837249	0.921858	1.02837	1.18432	1.29824	1.17456	1.05089	0.927213	0.819498	0.822523	0.825549	0.828574	0.831182	0.823976	0.816771	0.809565	0.804298	0.817401	0.830505	0.843609	0.856713	0.931243	1.01427	1.09729	1.17904	1.18789	1.19673	1.20558	1.21001	1.11033	1.01065	0.910973	0.815733	0.836909	0.858086	0.879263
						1.21455	1.20492	1.19529	1.18565	1.17602	1.16639	1.15676	1.14713	1.10299	1.03247	0.961962	0.89145
					0.911028	0.955948	1.00087	1.02724	0.947497	0.867757	0.788017	0.735616	0.754618	0.773621	0.792623	0.811626	0.830628	0.851303	0.875645	0.899987	0.924329	0.948671	0.963943	0.937279	0.910614	0.88395	0.857286	0.847394	0.845452	0.843511	0.84157	0.843495	0.858752	0.874009	0.888287	0.892235	0.896183	0.900131	0.904078	0.912689	0.933376	0.954063	0.974751	0.995438	1.01613	0.979432	0.934785	0.890138	0.845491
					0.870435	0.860721	0.851007	0.841292	0.831578	0.843223	0.858851	0.874478	0.890106	0.905733	0.903397	0.893821	0.884245	0.874669	0.865093	0.826116	0.781759	0.737402	0.693045	0.648688	0.674901	0.702707	0.730512	0.758317	0.76565	0.761908	0.758167	0.754426	0.781712	0.853757	0.925802	0.997846	0.98571	0.900093	0.814475	0.728857	0.722353	0.765828	0.809303	0.852778	0.896253	0.932105	0.957392	0.982679	1.00797
				1.21771	0.972819	0.727928	0.753343	0.841031	0.928718	0.928301	0.827625	0.726948	0.782238	0.840515	0.898793	0.945342	0.990194	1.03505	1.0678	1.05247	1.03715	1.02183	0.953939	0.864784	0.782747	0.872365	0.961983	1.0516	1.10801	1.01518	0.922358	0.854665	0.860099	0.865533	0.934903	1.17371	1.41251	1.35546	1.19938	1.00049	0.787892	0.784907	1.03425	1.14279	1.07327	1.00375	0.946294	0.939653	0.933011
				1.05768	1.00781	0.957943	0.902827	0.844709	0.786591	0.728473	0.759791	0.79273	0.8142	0.800194	0.786188	0.823885	0.892065	0.960245	1.02842	1.0966	1.16478	1.09395	0.95252	0.811086	0.669651	0.654968	0.732801	0.810634	0.888467	0.966301	0.91859	0.767155	0.755305	1.03691	1.29254	1.45452	1.6165	1.60906	1.25532	0.901574	0.650521	0.791121	0.931722	1.07232	1.20042	1.29575	1.39108	1.30924	1.21549
				0.68898	0.785409	0.881838	0.935597	0.902739	0.869881	0.837023	0.804165	0.796326	0.826704	0.857081	0.88188	0.903903	0.925926	0.941829	1.01251	1.26448	1.51644	1.03423	0.509925	0.617843	0.725761	0.833679	0.941597	0.973625	0.948978	0.924331	0.899684	0.875037	0.857684	0.870929	0.884175	0.990359	1.24467	1.47459	1.20314	0.931691	0.660239	1.03375	1.42738	1.6669	1.50463	1.34236	1.18008	1.01781	0.986056
		0.726857	1.06824	1.17817	1.09846	1.01875	0.943725	0.907424	0.871124	0.83885	0.862654	0.886457	0.910261	1.03522	1.19603	1.1878	0.912463	0.649969	0.723761	0.797554	0.871347	0.846379	0.800502	0.773434	0.987192	1.20095	1.12089	0.977525	0.83416	0.93703	1.07867	1.08329	1.06784	1.05239	1.04456	1.10495	1.16535	1.14544	1.1241	1.10275	1.08268	1.08644	1.0902	1.09397	1.09773	1.10149	1.10097	0.962729	0.824486
		0.923681	0.972856	1.02203	1.02561	0.980273	0.934934	0.889596	0.853815	0.864946	0.876076	0.762853	0.711645	0.869078	1.02651	1.07392	0.966891	0.859865	0.75284	0.815713	0.937183	1.04263	0.989861	0.937092	0.901683	0.871973	0.839221	0.804242	0.773961	0.747098	0.697672	0.660001	0.86998	1.07996	1.28994	1.27534	1.11171	0.961912	0.89555	0.836404	0.964958	1.09351	1.22207	0.952343	0.719726	0.878908	1.03809	1.17483	1.22869
			0.936796	1.01511	1.09342	1.17174	1.24835	1.14329	1.03823	0.933169	0.969135	1.03013	1.09112	1.15211	1.09451	1.01577	0.937037	0.888426	0.852615	0.816805	0.780995	0.757902	0.739795	0.721688	0.705785	0.716749	0.727713	0.738676	0.748456	0.753899	0.759342	0.764785	0.792274	0.88904	0.985806	1.08257	1.12794	1.03317	0.938392	0.843618	0.776238	0.783752	0.791266	0.893859	1.08079	1.15315	1.11585	1.07854	1.04124
			0.87807	0.780931	0.778724	0.778724	0.773178	0.767551	0.761924	0.773997	0.924121	1.07425	1.22437	1.1061	0.979818	0.853537	0.748874	0.764409	0.779945	0.795481	0.811058	0.836601	0.862143	0.836069	0.795867	0.889555	1.02258	1.15561	1.14631	1.08249	1.01868	0.95487	0.897117	0.881998	0.866879	0.851759	0.83664	0.915543	1.01027	1.09522	0.940739	0.791849	0.913072	1.03429	1.14551	1.16024	1.17498	1.18826	1.17551
			0.933544	1.13019	1.29008	1.38464	1.47921	1.34885	1.12828	0.907717	0.851107	0.854546	0.857985	0.807527	0.735441	0.695549	0.728891	0.762232	0.840279	0.951032	1.06179	1.17254	1.26543	1.21625	1.16708	1.1179	1.04571	0.92082	0.795926	0.792396	0.852107	0.911819	0.941546	0.904002	0.866458	0.831155	0.80002	0.768886	0.817193	0.902454	0.987716	1.07298	1.0189	0.944867	0.87083	0.796794	0.849629	0.941178	1.03273
			0.591259	0.691611	0.791963	0.892316	0.778056	0.656727	0.673054	0.758932	0.844809	0.904821	0.895106	0.885392	0.875678	0.856	0.83628	0.816559	0.928128	1.0472	1.16626	1.28533	1.4044	1.35097	1.08481	0.81865	0.640933	1.00765	1.37436	1.74107	1.69784	1.41495	1.13206	0.889592	0.789435	0.689278	0.589122	0.921614	1.27858	1.63556	1.59932	1.3635	1.12769	0.947227	1.02915	1.11108	1.19301	1.27494	1.31671
		0.766	0.850244	0.934489	0.965184	0.912606	0.860029	0.887461	0.924945	0.959603	0.960192	0.96078	0.9501	0.907329	0.864558	0.934975	1.04174	1.14851	1.23162	1.13156	1.03149	0.953078	0.925735	0.898393	0.871051	0.901143	0.983006	1.06487	1.13399	1.15736	1.18074	1.20412	1.09412	0.917412	0.740702	0.641189	0.89951	1.00434	1.06434	1.12435	1.09616	0.916606	0.737052	0.631682	0.596768	0.64938	0.725814	0.903084	1.15932
				0.74611	0.689037	0.631963	0.684548	0.772075	0.859602	0.920208	0.870034	0.81986	0.769685	0.72519	0.795196	0.865202	0.935208	0.971581	0.916222	0.860863	0.805505	0.750146	0.823702	0.90154	0.979378	1.05722	0.997251	0.918981	0.840712	0.762442	0.78817	0.868409	0.948648	1.02889	1.02843	0.971368	0.914309	0.85725	0.800191	0.837303	0.875163	0.913023	0.950883	0.988743	1.03246	1.11973	1.207	1.15002	1.04943
				0.846634	0.938025	1.02942	1.12081	1.2122	1.15152	1.08521	1.0189	0.952591	0.928233	1.0086	1.08897	1.16934	1.24971	1.17037	1.08657	1.00277	0.918969	0.869433	0.860396	0.851358	0.842321	0.838908	0.868613	0.898317	0.928022	0.957726	0.986016	0.987327	0.988639	0.989951	0.991263	0.992575	0.982138	0.970675	0.959212	0.947749	0.936287	0.924824	0.904759	0.878473	0.852186	0.8259	0.799614	0.787164	0.825824
			1.45307	1.08712	0.721163	0.643704	0.726788	0.809871	0.892955	0.976038	0.974245	0.889048	0.80385	0.718653	0.633456	0.638319	0.727122	0.815924	0.862649	0.888828	0.915006	0.919129	0.905289	0.891449	0.911194	0.956346	1.0015	1.04344	1.02787	1.01229	0.996715	0.98114	0.965564	0.949989	0.914773	0.870633	0.826493	0.782353	1.04775	1.39844	1.74913	1.76513	1.56418	1.36322	1.16227	0.961314	0.807286	0.833651	0.860017
				1.02332	0.841531	0.71057	0.665028	0.619486	0.62614	0.688334	0.750528	0.812723	0.932443	1.15926	1.30082	1.03748	0.774136	0.936387	1.19008	1.01346	0.749594	0.748665	0.87077	0.992875	1.0836	0.964121	0.844645	0.72517	0.788514	0.910742	1.03297	1.14845	1.09975	1.05104	1.00233	0.991187	0.98785	0.984513	0.951896	0.903562	0.855227	0.806892	0.892562	1.01399	1.13542	1.25685	1.27618	1.21299	1.14979
		0.961372	1.02197	1.06648	1.10785	0.940028	0.772204	0.711518	0.744424	0.777331	0.959421	1.19898	1.37243	1.36067	1.34892	1.05074	0.7039	0.740647	0.933801	1.02633	1.11338	1.09769	1.08199	1.06629	1.01466	0.870086	0.725515	0.906044	1.17177	1.2809	1.17744	1.10941	1.08921	1.01584	0.888605	0.761367	0.781039	0.827632	0.874224	1.02519	1.22906	1.37061	1.18641	1.00221	0.863521	0.999056	1.08969	0.927145	0.764597
				1.31054	1.20852	1.10649	1.00446	0.902434	0.887665	0.889672	0.891678	0.893684	0.89569	0.897848	0.912451	0.927055	0.941658	0.956261	0.967916	0.972931	0.977947	0.982962	0.987977	0.978874	0.954796	0.930718	1.0164	1.21033
				0.751866	0.815377	0.878888	0.942398	1.00591	0.998877	0.977219	0.95556	0.933901	0.913541	0.898476	0.88341	0.868345	0.85328	0.899274	0.952554	0.981391	0.974598	0.967806	0.961014	0.954221	0.926962	0.885994	0.845025	0.804056	0.821302	0.874918	0.925186	0.968061	1.01094	1.07515	1.14734	1.21953	1.11882	0.886655	0.873425	1.02111	1.1688	1.24399	1.21004	1.17609	1.13485	1.08549	1.03612	0.986761	0.937398
			0.763324	0.821028	0.878731	0.908745	0.919658	0.930571	0.923424	0.83508	0.746736	0.658392	0.693964	0.775771	0.857579	0.926659	0.980402	1.03415	1.08789	1.06671	0.925922	0.785138	0.808833	0.905521	1.00221	1.0989	1.11253	1.05664	1.00076	0.94488	0.888997	0.84797	0.811293	0.774616	0.986433	1.20685	1.23891	1.1591	1.0793	0.99949	1.16833	1.33721	1.35915	1.14603	1.08366	1.17278	1.17907	0.935638
			1.01412	1.30636	1.5986	1.48856	1.2827	1.07683	0.947358	0.895685	0.844011	0.800436	0.760693	0.743814	0.81969	0.895566	0.971442	0.996137	1.01199	1.02785	1.03785	1.03525	1.03264	1.03004	0.905187	0.752045	0.727468	0.827265	0.927063	1.02507	1.03114	1.03722	1.0433	1.06515	1.1058	1.14645	1.18709	1.18073	1.07503	0.969328	0.939754	1.10555	1.2183	1.05717	1.00224	1.05353	1.10482	1.15611	1.18456
			0.803667	0.803229	0.802791	0.921845	1.12112	1.22871	1.1229	1.01709	0.911286	0.805479	0.83512	0.874365	0.91361	0.952855	0.9921	0.986612	0.906169	0.825726	0.745283	0.812582	1.02046	1.08851	0.978548	0.86859	0.819576	0.836275	0.852974	0.869674	0.886373	0.910018	0.938354	0.966689	0.995025	1.17633	1.36309	1.48475	1.36561	1.24647	1.12734	1.0082	0.920692	0.950518	0.980343	1.01017	1.03999	1.06982	1.08324
		0.615107	0.652355	0.689602	0.727336	0.765454	0.803573	0.841982	0.880692	0.919401	0.95811	0.877898	0.78553	0.777435	1.03463	1.29183	1.26954	1.11638	0.963224	0.826722	0.713071	0.646862	0.892983	1.13345	1.05114	0.974067	0.920252	0.866438	0.839388	0.99243	1.14547	1.05849	0.969834	0.881297	0.792761	0.816432	1.0068	1.15136	1.16944	1.17806	1.02412	0.870171	0.808046	1.02863	1.24922	1.21928	1.14848	1.1267	1.12105
		1.24242	0.918306	0.594186	0.617972	0.657859	0.693817	0.724802	0.755788	0.786774	0.817759	0.896466	0.981238	1.06601	1.15078	1.11752	0.948684	0.779851	0.622017	0.729301	0.836586	0.94387	0.98766	0.845926	0.704192	0.886696	1.16527	1.33313	1.08808	0.843035	0.861679	1.11882	1.37597	1.2051	1.01876	0.832414	0.831856	0.844523	0.857189	0.892475	0.935177	0.97788	1.02058	0.951594	0.879899	0.808204	0.909923	1.01323	1.11654
					0.906741	0.826197	0.745654	0.681807	0.723211	0.764616	0.80602	0.847424	0.86367	0.872077	0.817011	0.705029	0.803047	0.95731	1.11157	1.13737	1.15228	1.1672	0.910813	0.709585	0.82438	0.939176	0.881683	0.751038	0.854986	1.00385	1.15272	1.01802	0.827623	0.829677	0.875595	0.889387	0.874073	0.85876	0.843446	0.840249	0.868657	0.897064	0.982064	1.06778	1.146	1.09944	1.05289	1.04488	1.08649
			0.783912	1.00802	1.23213	1.12257	0.946236	0.769906	0.808526	0.944006	1.0209	1.0264	1.0488	1.14582	1.24284	1.2815	1.18683	1.09216	0.997496
		0.637292	0.608302	0.616499	0.734631	0.852763	0.970895	0.890881	0.788282	0.685682	0.850861	1.19589	1.54093	1.2245	0.853166	0.857397	1.15199	1.35122	1.148	0.944775	0.799207	0.743812	0.70003	0.987144	1.27426	1.08443	0.712857	0.662801	0.758952	0.855103	0.869071	0.839916	0.810761	0.941146	1.06813	0.810181	0.606128	0.952233	1.29834	1.26808	1.06949	0.870899	0.980396	1.15202	1.156	1.12084	1.08567	1.03849	0.943551
		0.725961	0.833968	0.941976	1.04998	1.06872	1.06109	1.05346	0.986121	0.836067	0.721937	0.806436	0.890935	0.969991	0.942784	0.915577	0.941299	1.18883	1.43637	1.24652	1.01184	0.959903	0.907969
			0.676401	0.73953	0.934494	1.14912	1.36375	1.3334	1.1341	0.934799	0.78253	0.915389	1.04825	1.00537	0.878556	0.751738
			0.720288	0.763929	0.80757	0.851212	0.895642	0.94201	0.988379	1.03475	1.08112	1.11236	1.10197	1.09158	1.08119	1.0708	1.05108	1.02079	0.990494	0.9602
		1.0475	1.16112	1.34211	1.5231	1.31131	0.923437	0.862363	1.19779	1.47083	1.02071	0.973565	1.10656	1.03392	0.946961	0.87762	0.889767	0.901914
				1.00237	1.14753	1.29269	1.20162	1.05985	0.918082	0.840953	0.885821	0.930689	0.975557	1.01478	0.964009	0.913243	0.862477
			0.962592	0.842983	0.723373	0.603763	0.662165	0.737827	0.813489	0.88915	0.964812	1.00627	1.03238	1.05849	1.0846	1.06507	1.03792	1.01077	0.983622	0.956472	0.983109	1.02092	1.05873	1.09654	1.13435	1.17216	1.10747	0.956824	0.806174	0.67451	0.947841	1.22117	1.17776	1.0531	0.928433	0.803768	0.853928	0.969344	1.08476	1.20018	1.28235	1.18855	1.09475	1.00096	0.983518	0.995148	1.00678	1.01841	1.03004
		1.17946	1.10899	1.05492	1.03118	0.978501	0.897107	0.815714	0.806716	0.837288	0.867861	0.860929	0.805296	0.749663	0.853179	1.00615	1.14162	1.27544	1.23811	1.00898	0.779844	0.791529	0.861712	0.931895	1.01956	1.16696	1.31436	1.25021	1.12787	1.07959	1.05151	1.02343	0.976115	0.826428	0.67674	0.737847	0.849243	0.960638	1.07203	1.18135	1.29033	1.32301	1.24267	1.16233	1.082	1.0345	1.00933	0.984153	0.966034
				0.717679	0.773189	0.828699	0.872479	0.894293	0.916107	0.937922	0.942803	0.943671	0.944538	0.943628	0.93758	0.931533	0.925485	0.919437	0.913794	0.911571	0.909349	0.907126	0.837031	0.737823	0.682778	0.785399	0.88802	0.990641	1.06029	0.980613	0.900933	0.830429	0.876016	0.921603	0.96719	0.990374	0.966672	0.942971	0.91927	0.895569	0.970823	1.221	1.47119	1.62331	1.4658	1.3083	1.15079	1.01702	0.933809
			0.946159	1.08279	1.21943	1.35607	1.44934	1.24088	1.03243	0.887027	0.882622	0.878218	0.873814	0.865277	0.83666	0.808043	0.779425
		1.12785	1.02838	0.928348	0.827704	0.727059	0.907584	1.14444	1.20217	1.05376	0.905348	0.824143	0.837654	0.851164	0.889831	1.02693	1.15308	1.05713	0.961178	0.865229	0.85273	0.85273	0.85273	0.94394	1.07566	1.07748	0.988019	0.898557	0.809095	0.834859	1.05117	1.26006	1.19195	1.12384	1.05573	0.981524	0.891364	0.801204	0.804551	0.913687	1.02282	1.13196	1.2411	1.20133	1.10886	1.0164	0.923936	0.839777	0.884943
			0.888601	0.820127	0.751653	0.683178	0.728658	0.809095	0.889531	0.906502	0.861815	0.817128	0.858136	0.937546	1.01696	1.09637	1.12822	1.1472	1.08757	1.00418	0.920801	0.837419	0.807972	0.82133	0.834688	0.827173	0.806461	0.785749	0.765037	0.908877	1.14967	1.28164	1.19412	1.1066	1.01907	1.13533	1.29785	1.35896	1.23665	1.11435	0.992053	0.987112	0.993171	0.999229	1.01891	1.05921	1.09951	1.13981	1.16819
				0.903473	0.874689	0.845905	0.822048	0.831203	0.840358	0.849513	0.858668	0.867823	0.904354	0.956847	1.00934	1.06183	1.11433	1.14469	1.17332
					0.892169	0.994498	1.09683	0.96378	0.787221	0.610662	0.615749	0.699798	0.783847	0.867896	0.951946	1.03599	1.10923	1.17795	1.24667	1.3154	1.27505	1.2335	1.19194	1.15038	1.10883	1.06727	1.01604	0.9645	0.912956	0.861412	0.809868	0.758324	0.70678	0.688033	0.728089	0.768145	0.808201	0.848257	0.919448	1.03022	1.14098	1.25175	1.2132	1.15078	1.08836	1.02594	0.963515	0.901093	0.838671
			0.837315	0.903308	0.969302	0.841905	0.657058	0.65459	0.70378	0.690853	0.588939	0.784881	1.15601	1.20687	0.786094	0.654801	0.792277	0.929753	1.05841	1.12526	1.1921	1.25895	1.32579	1.15698	0.927715	0.80344	0.913605	1.02377	1.13394	1.16398	1.09531	1.02664	0.966336	0.926733	0.887129	0.847526	0.829876	0.860753	0.89163	0.943835	1.03289	1.12195	1.211	1.32149	1.50309	1.68469	1.69175	1.30171	0.911673
				1.18936	0.995607	0.80185	0.662921	0.762312	0.861702	0.955461	0.969843	0.984226	0.998608	0.949261	0.883122	0.828906	0.883286	0.937666	0.992045	1.02298	1.04892	1.07485	1.08556	1.04961	1.01366	0.97771	0.941759	0.882384	0.812145	0.741906	0.719517	0.814598	0.909679	1.00454	1.06519	1.12584	1.18649	1.24713	1.20301	1.14867	1.09433	1.05024	1.01952	0.988805	0.980082	1.02969	1.0793	1.1289	1.15271
				1.10685	1.06639	1.02593
				0.909252	1.009	1.10876	1.20851	1.15803	1.05807	0.958108	0.942631	0.940496	0.938361	0.936225	0.92511	0.907295	0.889481
						1.06322	1.04359	1.02048	0.966149	0.911821	0.857492	0.803164	0.748836	0.723056	0.733179	0.743302	0.753426	0.749772	0.729917	0.710062	0.690207	0.670352	0.705584	0.874216	1.04285	1.19496	1.28194	1.36892	1.4559	1.48134	1.2581	1.03486	0.967544	0.975769	0.983993	0.992218	1.00044	0.975269	0.89922	0.823171	0.747121	0.846964	1.05253	1.25809	1.46365	1.49306	1.36592	1.23878	1.11164
		0.828032	0.83458	0.841129	0.847678	0.854226	0.806372	0.747619	0.826123	0.920366	0.953797	0.863429	0.773061	0.682693	0.711067	0.762012	0.787322	0.80731	0.827298	0.847286	0.83353	0.752718	0.671905	0.639227	0.833825	1.02842	1.22302	1.16634	1.10007	1.05069	1.05933	1.06797	1.07661	1.08525	1.09389	1.05696	0.972763	0.888571	0.804379	0.840283	0.992707	1.14513	1.25717	1.20719	1.15722	1.09634	1.00647	0.916603	0.826735
			0.942947	0.884801	0.826656	0.641508	0.445959	0.549416	0.652873	0.75633	0.859787	0.8938	0.91297	0.93214	0.951309	0.970479	1.12226	1.27496	1.15806	0.988503	0.818942	0.737327	0.835979	0.934631	1.03328	1.04642	1.04452	1.04262	1.04073	1.03883	1.06111	1.0946	1.12809	1.16158	1.12408	1.06968	1.01529	0.9609	0.917579	0.910702	0.903825	0.907865	0.944447	0.98103	1.01761	1.07423	1.13417	1.19411	1.25406
					0.880158	0.850831	0.821504	0.792177	0.76285	0.738804	0.716254	0.693703	0.671152	0.595908	0.511203	0.426499	0.493735	0.729401	0.965067	1.20073	1.09221	0.898586	0.830803	0.909189	0.987576	0.989922	0.88802	0.796899	0.82545	0.854001	0.882552	0.911103	0.939655	0.961197	0.97448	0.987762	1.03074	1.09976	1.16878	1.23781	1.21715	1.18192	1.14669	1.11146	1.07623	1.041	1.00577	0.970541	0.912004
			0.84628	0.887238	0.928195	0.950342	0.894011	0.83768	0.804029	0.807909	0.81179	0.815671	0.82034	0.836636	0.852931	0.871189	1.03079	1.1904	1.16548	1.11904	1.07259	0.988233	0.791895	0.628641	0.7756	0.922559	1.06952	1.21648	1.2252	1.15712	1.08904	1.02095	0.952869	0.960594	0.997064	1.03353	1.07	1.10647	1.14294	1.11969	1.06267	1.00566	0.948644	0.891629	1.08863	1.29686
		0.653466	0.758668	0.86387	0.969072	1.03736	0.979236	0.921108	0.86215	0.785333	0.708515	0.672329	0.66763	0.66293	0.65823	0.909029	1.17733	1.25157	1.1673	1.08303	0.998755	1.21299	1.45754	1.70208	1.69241	1.51314	1.33387	1.1546	0.975329	0.796059	0.616788	0.757958	0.922402	1.08685	1.25129	1.41573	1.48388	1.34118	1.19847	1.05576	0.913051	0.770343	0.627635	0.635424	0.689713	0.744001	0.79829	0.852579	0.906867
			0.58726	0.67683	0.7664	0.855971	0.945541	1.00337	1.0496	1.09583	1.14207	1.1883	1.23454	1.25808	1.10594	0.953801	0.801661	0.779285	0.939168	1.09905	1.20749	1.16636	1.12522	1.06506	0.976442	0.892402	0.861695	0.830987
							0.941897	0.99619	1.05048	1.10478	1.05422	1.00065	0.947073	0.893498	0.839923	0.796023	0.796023	0.796023	0.796023	0.796023	0.796023	0.833447	0.929607	1.02577	1.12193	1.21809	1.14981	1.07023	0.990641	0.933174	0.899486	0.865798	0.883769	0.977541	1.07131	1.16509	1.25886	1.24981	1.20384	1.15787	1.1119	1.10093	1.10256	1.1042	1.10583	1.00454	0.861401	0.730751	0.78122
					0.839496	0.854071	0.868646	0.883221	0.897796	0.916167	0.935985	0.955804	0.975622	0.99544	1.01421	0.95558	0.896954	0.838328	0.84705	0.863872	0.880694	0.897517	0.914339	0.931161	0.947983	0.931405	0.903673	0.875942	0.848211	0.825421	0.840475	0.855529	0.870583	0.885637	0.89984	0.898691	0.897542	0.896393	0.895244	0.896408	1.0004	1.10439	1.20838	1.31237	1.41636	1.41286	1.31165	1.21044	1.10923
					0.698677	0.745026	0.791376	0.837725	0.884075	0.88341	0.73885	0.599999	0.727106	0.854214	0.981321	1.10843	1.1237	1.11002	1.09634	1.08266	1.06899	1.05531	1.00908	0.959414	0.909751	0.860089	0.810426	0.77583	0.813478	0.851126	0.888775	0.926423	0.964071	1.00172	1.03937	1.05665	0.99535	0.934046	0.872742	0.811438	0.997657	1.26407	1.53049	1.49633	1.39184	1.28736	1.18288	1.06036	0.924276
						0.76579	0.7892	0.812609	0.836019	0.859428	0.857985	0.847725	0.837464	0.827203	0.816943	0.806682	0.796422	0.793966	0.825357	0.856748	0.888138	0.919529	0.950919	1.01581	1.098	1.1802	1.26239	1.34458	1.37853	1.28808	1.19763	1.10718	1.01673	0.926281	0.835832	0.86532	0.904542	0.943764	0.982986	1.02221	1.06143	1.05152	1.02706	1.00261	0.978156	0.953702	0.929249	0.904795	0.916192
												0.970264	0.985235	1.00021	1.01518	1.03015
			0.922497	0.944397	0.96241	0.972262	0.982113	0.991964
						0.82323	0.866429	0.909627	0.952826	0.894408	0.642894	0.399263	0.486381	0.573498	0.671073	0.808809	0.946545	1.06576	0.914048	0.762333	0.672485	0.786558	0.900631	0.932943	0.843403	0.753862	0.769687	0.979732	1.18978	1.39982	1.60987	1.79195	1.6819	1.57185	1.4618	1.35588	1.28552	1.21517	1.14481	1.07446	1.0041	0.933743	0.863387	0.850963	0.861908	0.872853	0.883797	0.894742	0.982254
			0.80178	0.882237	0.962694	1.02435	0.925409	0.826467	0.83925	0.878759	0.902492	0.869645	0.836798	0.803951	1.10737	1.48854	1.57288	1.05778
				0.77553	0.780583	0.785636	0.79069	0.795743	0.789799	0.777296	0.764793	0.752291	0.738413	0.7228	0.707187	0.691574	0.724406	0.790225	0.856044	0.921863	0.987682	1.0535	1.04916	0.97265	0.896143	0.819637	0.802963	0.993007	1.18305	1.37309	1.56314	1.55699	1.44506	1.33313	1.22121	1.10928	0.999538	0.958315	0.917092	0.87587	0.834647	0.837047	0.88901	0.940973	0.992935	1.0449	1.09686	1.14812	1.17302
							0.997873	0.994543	0.991213	0.987884	0.984554	0.981225	1.00901	1.04667	1.08433	1.12199	1.15965	1.19731	1.23497	1.13861	1.03803	0.937451	0.891466	0.873421	0.855376	0.837331	0.833768	0.914304	0.99484	1.07538	1.15591	1.12332	1.07506	1.02681	0.984042	0.957665	0.931288	0.904911
						0.884442	0.73966	0.76038	0.901457	1.04253	1.18361	1.32468	1.16494	0.908482	0.767899	1.0109
			0.952394	0.947773	0.943152	0.938531	0.976826	1.02514	1.07345	1.12176	1.05161	0.959089	0.86657	0.828879	0.801198	0.773518	0.745837	0.714289	0.682426	0.842998	1.14655	1.42438	1.25523	1.08608	0.916931	0.900798	0.902727	0.904656	0.891624	0.872565	0.853505	1.00248	1.21328	1.3213	1.24888	1.17645	1.10403	1.06548	1.05071	1.03594	1.02117	1.0064	0.997858	1.00175	1.00565	1.00955	1.01344	1.01734	1.02123
					1.57576	1.24341
							1.20278	1.37511	1.44113	1.30483	1.16853	1.03224	0.895938	0.759639	0.734656	0.753307	0.771957	0.787659	0.658218	0.528776	0.461701	0.545812	0.63407	0.727549	0.821027	0.914506	1.00798	1.10146	1.19494	1.28842	1.3819	1.3928	1.3405	1.28819	1.23589	1.18358	1.13128	1.07898	1.04183	1.00685	0.971883	0.936912	0.988379	1.10743	1.22648	1.34554	1.46459
				1.28023	1.11922	0.958215	0.797206	0.672515	0.815083	0.957652	1.10022	1.16104	1.06363	0.966225	0.902775	0.880486	0.858196	0.835907	0.813617	0.825433	0.890806	0.956179	1.02155	1.08693	1.1523	1.13392	1.10448	1.07505	1.04562	1.01738	1.01079	1.00419	0.997598	0.991002	1.00346	1.04856	1.09366	1.13876	1.15299	1.15556	1.15814	1.15824	1.11456	1.07088	1.02721	0.983528
					1.17833	1.13694	1.09555	1.05417	1.01278
			0.690789	0.767012	0.843235	0.919459	0.995682	1.02541	0.939714	0.854019	0.768324	0.682629	0.596934	0.652988	0.746957	0.840926	0.934895	1.02886	1.04432	1.04302	1.04172	1.04043	1.03913	0.953934	0.858347	0.76276	0.788214	0.936645	1.08508	1.23351	1.32902	1.24489	1.16075	1.07661	0.992479	0.978648	1.00222	1.02579	1.04936	1.07292	1.08003	1.07077	1.06151	1.05225	1.04299	1.04928	1.06745	1.08562	1.10378
				0.732741	0.760655	0.788569	0.816483	0.844396	0.87231	0.892327	0.895149	0.897972	0.900795	0.903617	0.945034	1.02622	1.1074	1.18859	1.26978	1.17659	1.07892	0.98125	0.883578	0.785906	0.78889	0.848281	0.907672	0.967062	1.02645	1.08584	1.06627	1.0255	0.984727	0.943956	0.903185	0.910276	0.918326	0.926377	0.934427	0.942477	0.950528	0.964497	1.00529	1.04609	1.08688	1.12768	1.16848	1.20927
				0.963877	0.912324	0.860771	0.819314	0.789421	0.759528	0.729636	0.699743	0.684128	0.704226	0.724325	0.744424	0.764523	0.784622	0.80472	0.824819	0.844918	0.865017	0.886949	0.916662	0.946376	0.976089	1.0058	1.03552	1.06523	1.09494	1.12466	1.10018	1.01829	0.936396	0.854502	0.77778	0.821504	0.865227	0.908951	0.952674	0.996398	1.03606	1.0435	1.05094	1.05838	1.07305	1.24594	1.41883
			0.667033	0.827003	0.986973	0.994771	0.924628	0.822564	0.674868	0.527172	0.63762	0.795827	0.908379	1.00077	1.09316	1.04632	0.980827	0.915334	0.849842	0.835257	0.846327	0.857396	0.868466	0.862298	0.785431	0.708564	0.631697	0.784333	0.940578	1.03045	0.977627	0.924808	0.82947	0.749066	0.855113	0.96116	1.00457	0.984648	0.966816	1.00156	1.0363	1.07104	1.10578	1.14053	1.17305	1.17275	1.17245	1.17215	1.17185
				1.14068	1.1256	0.840008	0.554418	0.61485	0.761618	0.908387	0.876335	0.826966	0.777597	0.787132	0.886801	0.98647	1.08614	1.04357	0.998887	0.954207	0.909527	0.889774	0.877947	0.86612	0.854293	0.897879	0.959466	1.02105	1.04976	1.03777	1.02578	1.01378	1.00179	0.989794	0.964331	0.90645	0.848569	0.790688	0.842161	0.94848	1.0548	1.15764	1.1736	1.18956	1.20552	1.25951	1.44845	1.6374	1.6337
	0.927971	0.978944	1.02992	1.08089	1.04057	0.987802	0.935037	0.882272	0.829507	0.782191	0.782412	0.782633	0.782855	0.783076	0.783298	0.809244	0.890834	0.972424	1.03815	1.06019	1.08222	1.10432	1.14213	1.17995	1.21776	1.22264	1.16115	1.09965	1.03815	0.976962	1.03162	1.08628	1.14094	1.12589	1.05628	1.01688	0.977488	0.938093	0.898699	0.859304
			1.15908	1.00981	0.860542	0.711274	0.940049	1.18464	1.42923	1.67382	1.6545	1.44455	1.2346	1.02465	0.899825	0.997167	1.09451	1.14613	1.14092	1.13571	1.13049	1.12528	1.12007	1.07786	1.03267	0.987475	0.942282	0.914797	0.912724	0.910651	0.908577	0.906504	0.785615	0.657382
			0.787189	0.741241	0.742094	0.79637	0.850646	0.866714	0.862235	0.857755	0.853276	0.827939	0.782981	0.738023	0.715961	0.859435	1.00291	1.14638	1.28986	1.11771	0.908473	0.819269	0.929643	1.04002	1.15039	1.22114	1.24434	1.26753	1.29072	1.3007	1.26241	1.22411	1.18581	1.13761	1.07695	1.0163	0.955644	0.89968	0.902998	0.906317	0.911736	0.931412	0.951088	0.970765	0.990441
			0.934332	0.944026	0.95372	0.963414	0.956274	0.935139	0.914004	0.892868	0.852628	0.803592	0.754555	0.776289	0.867905	0.959522	1.05114	1.14275	1.21216	1.19688	1.1816	1.16631	1.15103	1.12074	1.04369	0.966636	0.889585	0.873377	0.911996	0.950614	0.989233	1.02738	1.05779	1.0882	1.1186	1.14901	1.17942
					0.841833	0.859972	0.87811	0.896249	0.913788	0.912018	0.910248	0.908477	0.906707	0.900123	0.858468	0.816814	0.775159	0.733505	0.692302	0.655651	0.619001	0.58235	0.566521	0.712983	0.859445	1.00591	1.15237	1.07863	0.976867	0.8751	0.773332	0.841974	0.952698	1.06342	1.17414	1.29711	1.4549	1.61269
				0.819191	0.891416	0.963641	0.895562	0.816683	0.737803	0.742344	0.797906	0.853467	0.918086	0.983146	1.04821	1.04555	0.999308	0.95307	0.906831	0.860593	0.830712	0.823915	0.817118	0.81032	1.04846	1.42475	1.80103	1.85618	1.69593	1.53568	1.37543	1.21518	1.05493	0.961448	0.931537	0.901626	0.871715	0.841804
				1.00299	0.893282	0.793708	0.84116	0.888613	0.936065	0.973363	1.00891	1.04446	1.04925	0.930364	0.811476	0.692588	0.608755	0.707358	0.805961	0.904565	1.00317	1.10177	1.18999	1.1133	1.0366	0.959907	0.883213	0.806519	0.849316	0.939751	1.03019	1.12062	1.07989	1.01667	0.953443	0.96802	1.01982	1.07162	1.12342	1.13156	1.13002	1.12848	1.12695	1.12541	1.12453	1.13152	1.13851	1.1455	1.1512
						1.29094	1.23488	1.17883	1.12277	1.06672	0.998213	0.924135	0.850056	0.793504	0.865323	0.937143	1.00896	1.08078	1.1526
			0.72542	0.702719	0.680017	0.657315	0.634614	0.611912	0.589211	0.677925	0.844694	1.01146	1.17823	1.345	1.35159	1.20685	1.06212	0.971452	1.15417	1.33688	1.28706	1.12985	0.972651	0.815447	0.658243
				0.736016	0.747801	0.759585	0.771369	0.793281	0.884496	0.97571	1.06692	1.15814	1.11688	1.04542	0.973968	0.902512	0.853227	0.911171	0.969116	1.02706	1.05777	1.00214	0.946512	0.890883	0.835254	0.863543	0.92363	0.983716	1.0438	1.02715	0.998396	0.969647	0.940898	0.912148	1.00847	1.12457	1.12914	1.09558	1.06202	1.02846	1.17083	1.31799	1.36798	1.2659	1.16382	1.06173	0.959648	0.909194	0.927788
				0.854724	0.773062	0.773214	0.954517	1.11313	1.21853	1.32393	1.09331	0.776552	0.747095	1.0071	1.14348	0.950497	0.940921	1.03654	1.0706	1.0706	0.93213	0.71978	0.73271	1.04812	1.36353	1.19297	0.892697	1.02211	1.15151	1.08217	1.00546	0.99924	0.99302	0.9868	0.98058	0.97436	0.968366	0.962496	0.956627	0.942592	0.858024	0.773457
		1.1534	1.10769	1.06199	1.01628	0.994348	0.973735	0.953122	0.888666	0.835876	0.869572	0.903267	0.936963	0.970658	0.992602	0.907852	0.823103	0.887079	1.14644	1.39375	1.14915	0.90456	0.842049	1.04297	1.16168	1.16218	1.16268	1.16317	1.16229	1.1594	1.15651	1.15362	1.15072	1.14783	1.11663	1.05581	0.994989	0.944098	0.927137	0.910176	0.893216	0.876255
		0.740814	1.00956	1.22488	1.21768	1.21049	1.20329	1.1631	1.03	0.896896	0.763794	0.785713	0.87432	0.962926	0.9573	0.792693	0.885849	1.01891	1.1869	1.18367	0.951767	0.940357	0.952575	0.964794	1.03049	1.11638	1.0891	1.05415	1.06602	1.0779	1.08977	1.10164	1.11351	1.09296	1.05477	1.01658	0.978391	0.942196	1.02575	1.07033	0.982452	0.89457	0.806689	0.845956	1.02252
				1.10134	1.06004	1.01875	0.977454	0.93616	0.894865	0.96335	1.0453	1.12725	1.2092	1.14913	1.07155	0.993964	0.916382	0.90662	0.952651	0.998681	1.03583	1.01786	0.999885	0.981914	0.963943	0.945972	0.929574	0.951831	0.974088	0.996345	1.0186	1.04086
			0.968028	1.2263	1.20013	1.06293	0.925731	0.896561	0.920738	0.944915	0.916722	0.787227	0.677983	1.01982	1.36166	1.47538	0.809122	0.584104	0.760916	0.937727	1.11454	1.24561	1.06663	0.887645	0.872142	1.08635	1.2247	1.14622	1.06775	0.989274	0.910798	0.890227	0.899017	0.907806	0.93724	0.987026	1.03681	1.0866	1.08063	1.04903	1.01743	0.996188	1.00719	1.0182	1.0292	1.0533	1.08399	1.11469	1.14538
			0.510498	0.539243	0.567988	0.596732	0.625477	0.654222	0.68397	0.778428	0.872887	0.967345	1.0618	1.04433	1.01017	0.976017	0.941862	0.907707	0.70931	0.433357	0.624155	1.03389	1.44362	1.45963	1.08057	0.701514	0.721239	0.777771	0.834302	0.890834	0.947365	0.961995	0.747987	0.533979	0.686286	1.10186	1.51742	1.93299
			0.795558	0.850497	0.905435	0.876875	0.756517	0.702643	1.01174	1.32084	1.28889	1.01708	0.745278	0.870729	0.992502	1.06752	1.14475	1.22854	1.31233	1.1491	0.962685	0.803042	0.891096	0.97915	1.0672	1.15506	1.16108	1.16709	1.1731	1.17912	1.11945	1.04518	0.970905	0.908816	0.858627	0.808438	0.868206	0.976445	1.08468	1.19292	1.2841	1.26236	1.24063	1.21889	1.19716	1.14184	1.08259	1.02333	0.964074
			0.977551	0.772638	0.601867	0.668676	0.735485	0.802294	0.869103	0.946928	1.03075	1.11457	1.19839	1.08185	0.764443	0.788923	1.17333	1.55774	1.43369	1.05973	0.772782	0.918316	1.00151	1.02564	1.04978	1.07391	1.09804	1.12217	1.01579	0.889559	0.795194	0.812783	0.830371	0.926046	1.1342	1.25448	1.11556	0.976634	0.924169	1.06568	1.13577	1.08904	1.05203	1.02177	0.789043	0.555587	0.709763	0.86394	1.01812
							1.02175	0.915542	0.844171	0.88601	0.92785	0.96969	1.01153	1.05337	1.09521	1.13705	1.17889	1.22073	1.20937	1.19644	1.18352	1.17059	1.15766	1.14474	1.13181	1.11888	1.09367	1.05773	1.0218	0.985861	0.942006	0.862841	0.783677
	0.7889	0.806014	0.823127	0.86697	0.959696	1.05242	1.14515	1.00519	0.624568	0.753512	0.882456	1.0114	1.03298	1.04741	1.06185	1.04934	0.988547	0.927751	0.901965	0.932591	0.963216	0.996624	1.06778	1.13895	1.21011	1.28127	1.24502	1.16704	1.08906	1.0497	1.11438	1.17905	1.24373	1.30841	1.13555	0.927201	0.77872	0.787512	0.796305	0.805097
			0.732666	0.770928	0.809191	0.837341	0.8378	0.838258	0.838717	0.839176	0.834849	0.814307	0.793766	0.773224	0.752682	0.817313	0.911646	1.00598	1.10031	1.19465	1.1046	1.00207	0.899532	0.875553	0.921332	0.967111	1.01289	1.00623	0.905784	0.805336	0.860528	1.16592	1.47131	1.7767	1.76227	1.49521	1.22815	0.961085	0.751948	0.86907	0.964693	0.989042	1.01339	1.03774	1.06209	1.03484	1.0065	0.978153	0.94981
			0.796789	0.972813	1.01597	0.934523	0.853077	0.853692	1.08124	1.3088	1.40375	1.03091	0.658075	0.800699	1.06281	1.24712	1.13903	1.03093	0.92284	0.863146	0.835174	0.947485	1.0756	1.06415	0.954343	0.844534	0.796386	0.841814	0.887241	0.932668	0.978096	1.02352	1.06895	1.08786	1.09839	1.10892	1.11946	1.12885	1.131	1.13314	1.13529	1.13743	1.07182	0.929823	0.78783	0.766943	0.857511	0.94808	1.03865
			0.940655	0.991781	1.04291	1.23009	1.44786	1.49771	1.4327	1.29423	1.09856	0.90289	0.851994	0.805885	0.759776	0.713667	0.754165	0.807352	0.860539	0.913726	0.882601	0.839811	0.793548	0.743937
		0.630585	0.80493	0.952573	1.07937	0.941663	0.803952	0.837092	1.08359	1.29145	1.0262	0.760946	0.742368	0.853174	0.963979	1.07478	1.07214	1.00029	0.92843	0.901275	0.936404	0.971534	1.00666	1.00936	1.00117	0.992992	0.978192	0.934304	0.890415	0.865186	0.991733	1.11665	1.22914	1.34162	1.21741	0.944185	0.876196	0.821679	0.793464	0.927843	1.05605	1.16921	1.28237	1.28347	1.28085	1.20644	1.09433	0.982214	0.888321
			0.685087	0.730981	0.776874	0.83342	0.897908	0.962395	1.02688	1.08387	1.10483	1.12578	0.930462	0.703897	0.635241	0.735452	0.835662	0.935872	0.988773	0.982345	0.980207	0.983315	0.990378	1.0024	1.01443	1.02645	1.04537	1.08814	1.1309	1.17367	1.21644	1.22506	0.969239	0.713415	0.687906	0.808275	0.928643	1.04901	1.16938	1.20725	1.21024	1.21322	1.21621	1.21919	1.16121	1.08101	1.00081	0.920604
	0.543852	0.99702	1.28038	1.16401	1.04764	0.99332	0.982311	0.971303	1.02098	1.07332	1.12565	1.02134	0.898177	0.897089	0.979373	1.06166	1.09294	1.09507	1.09719	0.962999	0.758929	0.813408	0.95621	1.09901
			0.787705	0.82493	0.814436	0.873824	0.980725	1.07125	1.15539	1.1548	1.06848	1.02388	1.00933	1.05856	1.13308	1.05802	0.861255	0.68436	0.891388	1.0958	1.1549	1.214	1.16388	1.07455	0.985225	0.905456	0.847108	0.78876	0.80793	0.907368	1.00681	1.10624	1.19986	1.07664	0.975092	0.955534	0.935977	0.916419	0.927185	0.94457	0.961954	0.986045	1.03714	1.08823	1.13932	1.19042	1.06562	0.875621	0.713138
			0.897304	0.817601	0.737898	0.828937	1.00308	0.941852	0.835178	0.762494	0.846145	0.929796	1.01345	1.05038	1.01488	0.979379	0.946944	1.01273	1.07852	1.1443	1.21009	1.1386	0.990278	0.841954	0.85809	0.923884	0.989677	1.05406	1.03718	1.0203	1.00342	1.00637	1.03095	1.05553	1.0801	1.04589	0.972622	0.899356	0.891611	0.943139	0.994667	1.04619	1.06824	1.08092	1.0936	1.10627
		0.971109	0.904726	0.953655	1.03392	0.978848	0.877565	0.776283	0.833458	0.927004	1.02055	1.11409	1.15545	1.00789	0.860336	0.77368	0.835513	0.897346	0.959179	0.976536	0.938311	0.900085	0.87243	0.946675	1.02092	1.09516	1.16941	1.18641	1.11461	1.04281	0.971007	0.955586	0.962897	0.970207	0.977517	1.00677	1.03778	1.06878	1.09979	1.10728	1.10056	1.09384	1.08712	1.08268	1.08127	1.07986	1.07845	1.07402	1.06092
			0.651824	0.614861	0.642982	0.709467	0.775951	0.842435	0.90892	0.977137	1.05154	1.10015	0.964352	0.828552	0.692752	0.676052	0.753266	0.830479	0.907692	0.984906	1.06212	1.09086	0.977623	0.864387	0.86483	1.12415	1.38347	1.46982	1.32884	1.18785	1.04687	0.90589
		0.978934	1.42959	1.26926	0.918275	0.808024	0.834653	0.880566	0.962418	1.04427	1.0636	0.995168	0.926736	1.11381	1.24773	1.15046	1.0532	1.01214	1.0215	1.03086	1.02278	1.00895	0.990337	0.913925	0.837513
			0.802418	0.869012	0.854325	0.738541	0.977318	1.23113	1.48495	1.27865	1.02139	0.764128	0.834095	0.938297	0.958094	0.978756	1.03407	1.08939
				1.05708	0.950333	0.88891	0.93313	0.97735	0.981248	0.858303	0.739964	1.01204
				0.701019	0.738802	0.769563	0.790942	0.817044	0.876613	0.936182	0.971823	0.962761	0.953699	0.945028	0.936573	0.928181	0.955405	0.982629	0.99612	0.923995	0.85187	0.779745	0.724215	0.864579	1.00494	1.14531	1.16216	1.12544	1.08872	1.03827	0.979974	0.921681	0.863389	0.811477	0.911265	1.01105	1.11084	1.13243	1.13805	1.14368	1.1493	1.15493	1.16056	1.16722	1.17809	1.18895	1.19982	1.21068	1.22155
			0.985385	0.892104	0.798824	0.705543	0.713697	0.759913	0.80613	0.852346	0.898562	0.916844	0.914051	0.911258	0.908465	0.905672	0.90288	0.900087	0.897581	0.918709	0.939837	0.960965	0.982092	1.00322	0.998233	0.930883	0.863533	0.796183	0.751215	0.836082	0.92095	0.969708	0.969453	0.969197	1.0339	1.12601	1.21811	1.29971	1.07759	0.855466	0.867247	0.947668	1.02809	1.10851	1.18893	1.26935	1.34977	1.4302	1.4133
				1.14455	1.12311	1.10167	1.08023	1.05442	1.01315	0.971875	0.930602	0.964236	1.01797	1.0717	1.12543	1.06342	0.884792	0.9007	0.941086	0.981472	1.01683	1.00631	0.99579	0.98527
							1.14297	1.09804	1.0531	1.00817	0.963233	0.933254	0.912395	0.891535	0.870675	0.849815	0.828955	0.808096	0.923598	1.05423	1.18487	1.12832	0.769474	0.6477	0.670415	0.693129	0.715844	0.75553	0.807008	0.858485	0.909963	0.96144	1.01292	1.0644	1.11587	1.16735	1.21883	1.27031	1.23803	1.20536	1.17269	1.14002	1.10735	1.07528	1.07635	1.07742	1.07849	1.07956	1.08063
			1.15045	1.13565	1.10374	1.04628
				0.838445	0.924812	1.01118	1.09754	1.18391	1.25521	1.18183	1.10846	1.03508	0.961701	1.03087	1.15341	1.27595	1.22523	1.09212	0.959015	0.825908	0.82	0.827286	0.834572	0.841833	0.838983	0.836133	0.833283	0.830433	0.827583
				0.754233	0.789703	0.825172	0.860641	0.899179	0.940168	0.976737	0.987813	0.998889	1.00997	1.02104	1.02917	0.983928	0.938689	0.893451	0.848213	0.881714	0.925175	0.968636	1.0121	1.05556	1.04018	0.982992	0.925801	0.86861	0.789895	0.684821	0.579747	0.474673	0.369598	0.644407	0.939159	1.23391	1.29716	1.23138	1.16559	1.12684	1.09499	1.06314	1.03129	0.999447	1.15103	1.32793	1.50483	1.68173	1.62523
					0.718414	0.759213	0.800012	0.84081	0.881609	0.922407	0.963206
		1.397	1.49855	1.6001	1.52918	1.06203	0.659172	0.749199	0.839227	0.929254	0.887018	0.841203	0.862532	1.08277	1.26137	1.00829	0.997536	1.16889	1.18852	1.01306	0.984176	0.990356	0.969052	0.947748	0.926444	0.935709	0.945182	0.954654	0.989932	1.03175	1.02461	1.06401	1.20843	1.34302	1.20135	1.05968	0.918004
			0.665394	0.724248	0.783102	0.822341	0.861503	0.900665	0.939828	0.97899	0.816604	0.708805	0.919709	1.13061	1.34152	1.4376	1.34545	1.2533	1.16115	1.069	0.975064	0.874843	0.82085	0.986118	1.15139	1.31665	1.32004	1.21481	1.10958	1.00435	0.899118	0.880817	0.86547	0.887081	0.921688
		0.929722	0.957777	0.985832	1.02485	1.07677	1.1287	1.10584	0.996668	0.889835	0.79878	0.751611	0.843499	0.935387	0.931955	0.898506	0.920293	1.00221	1.08412	1.02471	0.864101	0.882871	1.05608	1.22929	1.40249	1.18309	0.882302	0.903105	1.03496	1.16681	1.08606	0.849633	0.815173	0.907915	0.999343	1.04703	1.09473	1.12247	0.922548	0.768232	0.899203	1.03017	1.14086	1.16936	1.19785
		0.821922	0.989221	1.15652	1.22949	1.14745	1.06542	0.77411	0.584824	0.742927	0.886909	0.84236	0.800892	0.897422	0.993951	1.03	0.9253	0.858168	0.995626	1.13308	1.27054	1.27522	1.25503	1.23485	1.16879	1.08235	1.01122	1.05918	1.10713	1.15537	1.20495	1.25453	1.30411	0.643155	0.61431	0.881024	1.14774	1.29219	1.18982	1.08744	1.08281	1.13357	1.18433	1.03748	0.723974	0.809231	0.978394	1.14756
		0.448067	0.439937	0.674448	0.804313	0.897516	0.968698	1.02294	0.976388	0.929836	0.883283	0.883869	0.892497	0.901126	0.875744	0.809547	0.74335	0.87606	1.08183	1.19925	1.23289	1.21577	0.901217	0.586663	0.794139	0.999794	1.08848	1.17717	0.958469	0.893137	1.13079	1.36844	1.28539	1.04661	0.807824	0.815566	0.88083	0.946094	1.00952	0.982218	0.954921	0.927623	0.911574	0.903626	0.895677	0.945661	1.17682	1.40799	1.44479
			0.806787	0.693093	0.96181	1.23053	0.965041	0.677214	0.800132	1.04439	1.00917	0.916384	0.823601	0.857115	0.902815	0.948515	0.985835	1.0118	1.03777	1.06374	0.98215	0.822733	0.713129	0.931285	1.13287	1.21789	1.30291	1.17701	0.983368	0.789729	1.01971	1.26752	1.25515	0.921537
			0.852316	0.896617	0.940918	0.955379	0.878171	0.800963	0.873637	1.05008	1.10607	1.10607	0.92542	0.827241	0.920438	0.924126	0.904374	0.884622	0.934242	1.00617	1.07809	1.15002	1.12835	1.07008	1.01181	0.980951	0.999469	1.01799	1.03651	1.05545	1.07453	1.09361	1.1127	1.0133	0.903756	0.834721	1.03407	1.23222	1.1847	1.13719	1.08967	1.054	1.04019	1.02638	1.01257
		0.887665	0.768087	0.838952	0.89067	0.927377	0.817603	0.831547	0.912937	1.09259	1.27224	1.20307	0.942759	0.705299	0.872965	0.985127	0.93317	1.02785	1.21773	1.35041	0.981496	0.933358	1.10009	1.19446	1.19989	1.18592	1.12135	1.05677	0.992199	0.927959	0.863828	0.799697	0.850122	0.91409	0.978057
		0.830975	0.956067	1.08116	0.93151	0.576193	0.76593	0.955667	1.09378	1.07001	1.04624	1.03795	1.04125	1.04455	1.07722	1.11395	1.15068	1.12725	1.09745	1.06765	1.03785	1.00805	1.09439	1.21998	1.34557	1.47117	1.33631	1.18334	1.03036	0.877384	0.817345	0.802747	0.788149	0.77355	0.838101	0.93551
		0.801525	0.713015	0.709404	0.789637	0.879055	0.994955	1.11085	1.21039	0.492415	0.642399	0.886105	1.12981	1.08759	0.955471	0.937167	1.0682	1.19923	1.33026	1.15808	0.940464	0.913786	1.01008	1.10638	1.08157	0.966943	0.895675	0.957415	1.01915	1.08378	1.15173	1.21969	1.25677	0.8901	0.713556	0.892029	1.0705	1.23361	1.23595	1.23829	1.24064	1.07473	0.868159	0.661593
			0.77302	0.768179	0.763338	0.942135	1.12444	1.19073	1.2539	1.02275	0.672736	0.619022	0.693991	0.768961	1.05733	1.35699	1.64887	1.1581	0.894331	0.919741	0.945151	0.970562	0.88977	0.807667
			0.829473	1.03194	0.840856	0.674855	0.729348	0.783841	0.846429	0.952233	1.04949	1.05188	1.05426	1.11325	1.17238	1.16462	1.11868	1.08297	1.05868	1.0344	1.01012	0.996943	0.993905	0.990867	0.987829	0.96021	0.917537	0.874865	0.853853	0.888226	0.922599	0.956972	0.976474	0.975165	0.973856	0.972547
			0.89444	1.03169	0.750203	0.562371	0.866208	1.00521	0.902276	0.799347	0.696418	0.932147	1.21534	1.25514	1.12169	0.963015	0.794499	0.784256	1.0575	1.27975	1.16367	1.07652	1.06588	1.03921	0.993027	0.946843	0.929953	0.979959	1.02997	1.07997	1.03103	0.884789	0.738547	0.83244	0.932287	1.03213	1.10844	1.01946	0.930474
		0.876293	0.910239	0.944185	0.835102	0.756964	0.843489	0.930014	0.972151	1.00544	1.02987	1.03337	1.03687	0.951595	0.834922	0.79601	0.78278	0.944108	1.14183	1.33955	1.50657	1.28481	1.06305	0.685597	0.222802	0.536444	0.85043	0.930539	0.834354	0.849585	0.937106	1.02495	1.11566	1.20637	1.29707	1.31648	1.32592	1.33535	1.31389	1.26963	1.22536	1.1811	1.13683	1.10019	1.10536	1.11052	1.11568	1.12084	1.126
		0.957041	0.918511	0.900819	0.992874	1.08493	0.97966	0.709706	0.707578	0.76051	0.914516	1.06852	1.16191	1.22585	1.28978	1.06444	0.687659	0.820693	0.953727	0.977236	0.964798	0.95236	0.939921	0.959831	1.02362	1.08741	1.1498	1.21202	1.27423	0.991313	0.781369	0.991483	1.2016	1.41171	1.25582	1.03644	0.947031	0.932728	0.93125	0.9433	0.955351	0.967401	0.979451	0.98598	0.992143	0.998306	1.00447
			0.897696	0.896604	0.895512	0.879739	0.825151	0.770562	0.80443	0.880252	0.956074	1.0127	0.970992	0.929283	0.89411	0.924819	0.955528	0.986236	0.936252	0.843442	0.76039	0.864754	0.969118	1.07348	1.17785	1.15887	1.13766	1.11645	1.09675	1.08338	1.07001	1.05663	1.04326	1.02989	1.05358	1.08257	1.11157	1.14056	1.1143	1.08426	1.05421	1.0314	1.02106	1.01073	1.00039	1.02387	1.05026	1.07665
			0.913238	0.92585	0.869536	0.76505	0.701783	0.821446	0.94111	1.06077	1.17694	1.04656	0.916179	0.807702	0.813964	0.787149	0.747308	0.768765	1.05457	1.34037	1.41089	1.35542	1.20587	0.838809	0.831374	0.868477	0.905581	0.939431	0.971441	1.00345	1.03546	0.966714	0.895155	0.828271	0.855409	0.882548	0.909686	0.982711	1.06641	1.15012	1.23382	1.26585	1.10776	0.949676	0.90397	1.16968	1.43539	1.45136	1.2007
			0.876908	0.875997	0.875087	0.869338	0.843113	0.816887	0.790662	0.783563	0.999465	1.21537	1.1488	1.03091	0.913022	0.889682	0.905874	0.922067	0.93826	0.954452	1.03479	1.16863	1.22319	1.07801	1.03649	1.10326	1.09175	0.984737	0.877725	0.83959	0.869794	0.899998	0.933699	0.981715	1.02973	1.07775	1.08374	0.927002	0.770265	0.773796	0.868684	0.994123	1.11956	1.245	1.37044	1.49588	1.37989	1.09332	0.806745
			0.85136	0.769664	0.687968	0.870419	1.17838	1.48635	1.27534	0.822744	0.616993	0.686301	0.755608	0.894869	1.11029	1.3257	1.13073	0.938494	0.869762	0.801031	0.824971	1.05701	1.28906	1.14814	0.900247	0.740121	0.831295	1.01404	1.14613	1.25831	1.30494	1.00887	0.71279	0.791633	0.997071	1.02257	0.995734	0.994573	0.995954	0.966798	0.937642	0.908485	0.918869	0.953557	0.988246	1.02294	0.878111	0.661065	0.746041
				1.02805	0.881455	0.741467	0.731219	0.72097	0.751183	0.810906	0.870628	1.00888	1.23647	1.46407	1.37004	1.24373	1.11742	0.991107	0.909781	0.953421	0.99706	1.0407	1.03237	0.992244	0.952121	0.918383	0.893499	0.868615	0.892207	0.970362	1.04852	1.12667	1.103	0.946905	0.924669	0.927064	0.929459	0.931855	0.935312	1.01119	1.08708	1.16296	1.23884	1.25778	1.24658	1.23538	1.22417	1.15026	1.00133
		0.68242	0.777276	0.872133	0.932116	0.830545	0.872832	0.94295	1.01307	1.06356	1.07839	1.09321	1.10803	0.978064	0.784002	0.72178	0.815181	0.908583	1.01153	1.14599	1.24817	1.18185	1.11554	1.04922	1.00605	0.970188	0.934324	0.928776	0.93512	0.941464	0.907384	0.847636	0.790181	0.878315	1.01113	1.18912	1.23971	1.05383	0.867957	0.858101	0.928907	0.999713	1.07078	1.14284	1.2149	1.28696	1.35902	1.24968	1.04603
		0.645054	0.731277	0.942864	1.23719	1.53151	1.54228	1.08275	0.631615	0.899481	1.16735	1.22014	1.14579	1.04492	0.92126	0.797598	0.801278	0.863764	0.92625	0.988736	0.987178	0.982487	0.977796	0.972505	0.965726	0.958947	0.952167	0.945388	0.938609	0.959828	0.981306	1.00278	1.01925	1.00719	0.99513	0.983072	0.971014	0.958956	0.913908	0.858133	0.802358	0.843092	0.910757	0.978423	1.04609	1.04703	1.03063	1.01423	1.00141
		0.839224	0.718142	0.663801	0.818002	0.972203	1.11964	1.01422	0.908807	0.898443	0.964018	1.02959	1.00141	0.884618	0.767827	0.651036	0.756374	0.894931	1.03349	1.06749	1.08274	1.09798	1.0349	0.936268	0.873037	0.932405	0.991772	1.02793	0.996382	0.964833	0.933285	0.901737	0.90486	1.0261	1.14734	1.26858	1.28982	1.14381	0.9978	0.967767	0.998028	1.02829	1.04235	1.04893	1.0555
		1.13442	0.876106	0.617791	0.738793	0.88678	1.01806	1.13405	1.1575	1.18095	1.06487	0.942786	0.956366	0.969947	0.983528	0.984701	0.956054	0.911375	0.850438	0.911048	0.986636	0.825137	0.827837	0.958294	0.909901	0.763011	0.693962	0.961931	1.2299	1.226	1.08979	0.95359	0.871659	0.884811	0.897964	0.911116	0.91048	0.907948	0.905416	0.917866	0.950314	0.982761	1.01521	1.02284	1.0046	0.986358	0.968117	0.971579	0.980223
				0.911961	0.862416	0.812872	0.669275	0.532116	0.882899	1.23368	1.34549	0.91644	0.809915	0.810358	0.853261	0.896165	0.939068	0.946325	0.947039	0.947753	0.949796	0.954232	0.958667	0.963102	0.995938	1.03536	1.06672	1.0972	1.08518	1.06713	1.04909	1.03259	1.03438	1.03616	1.03795	1.04356	1.06028	1.077	1.09372	1.10958	1.12155	1.13352	1.14549	1.15746	1.13341	1.1063	1.07919	1.05091	0.998947
			1.08623	1.04545	1.00466	0.890105	0.77154	0.883854	1.00796	1.13206	1.05408	0.975861	0.975884	1.04085	1.10582	1.07038	0.966245	0.920079	1.02923	1.13838	1.24082	1.08982	0.938816	0.935949	0.997517	1.05908	0.943831	0.813729	0.893896	1.01087	1.12785
			0.956758	1.03578	1.1148	1.07847	0.991417	0.903814	0.810923	0.718033	0.625143	0.715202	0.886309	1.05742	1.15317	1.12284	1.09251	1.04859	0.975664	0.902742	0.961262	1.05471	1.14817	1.15922	1.01221	0.865203	0.865073	0.878908	0.918698	1.00013	1.08156	1.15496	1.14765	1.14033	1.13301	1.0662	0.990034	0.946934	1.02581	1.10468	1.18355
			0.977519	0.899034	0.82055	0.980147	1.21032	1.14422	0.997966	0.863502	0.884432	0.905361	0.926291	0.94722	0.96815	0.98908	0.986138	0.977662	0.969187	0.960712	0.955394	0.957491	0.959589	0.963095	0.970416	0.977737	0.961957	0.832956	0.703954	0.710048	1.06257
			0.919027	0.953173	0.987318	1.02146	1.02728	1.02102	1.01476	1.01403	1.03731	1.06058	1.08386	1.08081	1.03162	0.982439	0.937599	0.932545	0.927491	0.922437
			0.823025	0.849832	0.876639	0.84948	0.578556	0.647375	1.02088	1.39437	1.27902	1.10671	0.934413	0.897081	0.925604	0.954127	0.981392	0.992297	1.0032	1.01411	1.01986	1.01469	1.00951	1.00434	1.15146	1.38443	1.61739	1.47849	0.833335	0.584315	0.709458	0.834601	0.959745
		1.114	1.12062	1.10524	1.07132	1.01771	0.955055	0.8924	0.829744	0.764643	0.697026	0.716438	1.02242	1.32841	1.23381	1.03814	0.842465	0.848969	0.87556	0.902151	0.86237	0.797292	0.758927	0.899661	1.01687	1.10001	1.18245	1.26383	1.33363	1.15258	1.04073	1.12568	1.1807	1.0836	0.986501	0.894996	0.950266	1.00554	1.06081	1.10445	1.0862	1.06795	1.04969	1.03165	1.0138	0.995944	0.982622	1.02027	1.05792
	0.71411	0.783104	0.826848	0.870778	0.948879	0.995049	0.995049	0.956685	0.894158	0.831632	0.769106	0.706579	0.875081	1.15979	1.39382	1.26189	1.13412	1.06418	0.986242	0.883316	0.780391	0.851051	1.04644	1.12168	1.08918	1.0297	0.95119	0.967455	0.995873	1.02429	1.04165	0.95692	0.872194	0.826377	0.939899
				0.93089	0.800788	0.671756	0.748471	0.825185	0.9019	0.934533	0.883963	0.833393	0.846398	1.0206	1.1948	0.97959	0.888861	1.0247	1.13451	1.13146	1.12841	1.12536	1.12231	1.03825	0.942684	0.847123	0.985867	1.21476	1.44366
			0.858685	0.852948	0.847212	0.841475	0.851988	0.956469	1.06095	1.16543	1.26991	1.02994	0.585876	0.825083	1.19058	1.30349	1.07648	0.849469	0.857612	0.959142	1.06067	1.1622	1.17523	1.11339	1.05156	0.989729	0.927897	0.913199	0.910313	0.907427	0.904541	0.907505	0.95056	0.993615	1.03667	1.01686	0.925715	0.834574	0.877565	0.98209	1.08662	1.19114
		0.645268	0.71296	0.780652	0.822689	0.834332	0.828244	0.822157	0.825214	0.868206	0.911198	0.95419	0.94214	0.921302	0.900464	0.991802	1.11819	1.03985	0.945581	1.05429	1.12468	1.03921	1.02147	1.0783	1.05409	0.967915	1.08404	1.22132	1.03024	0.867068	1.03289	1.12099	1.05658	0.992166	0.936606	0.958402	0.980198	1.00199	1.01295	1.0168	1.02065	1.02883	1.108	1.18672	1.11583	1.04494	0.974053	0.926926
				0.962836	0.867667	0.772499	0.677331	0.989403	1.30302	1.53467	1.11356	0.692453	0.534443	0.647671	0.760899	0.855789	0.933592	1.0114	1.0892	1.07981	0.918181	0.75655	0.774121	0.851046	0.927971	0.998176	1.01866	1.03914	1.05962	1.04026	0.855044	0.669826	0.93043	1.26908	1.60773	1.50557	1.28448	1.0634	0.940333	0.96687	0.993407	1.01994	1.02948	1.02948	1.02948	1.02948	1.02087	1.01114	1.00141
		0.673241	0.96416	1.25508	1.28621	1.0436	0.886675	0.764771	0.753124	1.07131	1.38951	1.49183	1.12612	0.760408	0.775588	0.884538	0.993489	1.10244	1.09249	1.01225	0.93201	0.851771	0.813317	0.882714	0.952112	1.02151	1.05223	1.0238	0.995384	0.966963	0.884764	0.79501	0.754801	0.88344	1.01208	1.14072	1.26936
		0.987865	0.923757	0.85965	0.881951	0.929598	0.977245	1.00483	0.984541	0.964252	0.942919	0.899092	0.855266	0.838863	0.920046	1.00123	1.08241	1.13531	1.12206	1.1088	1.09554	1.08378	1.07324	1.06271	1.05217	1.02026	0.986803	0.953351
				0.870906	0.887116	0.903326	0.919535	0.935745	0.913509	0.857295	0.80108	0.879558	0.963167	1.03466	1.10616	1.17765	1.19371	1.11074	1.02776	0.972824	1.02947	1.08613	1.14278	1.13478	0.989873	0.844964	0.844461	0.908258	0.972055	1.02541	1.06068	1.09595	1.13122
		0.736523	0.864415	0.908702	0.875342	0.842566	0.810861	0.77875	0.745876	0.79918	0.939968	1.08076	1.11959	1.0951	1.07061	1.04612	1.02162	0.948524	0.825772	0.851269	1.00209	1.15291	1.24666	1.24666	1.24666	1.22834	1.14307	1.0578	1.0624	1.12348	1.18456	1.19845	1.17151	1.14458	1.12889	1.11911	1.10934	1.0217	0.919682	0.851766	0.805555	0.759344	0.713133
		0.420244	0.524831	0.629417	0.734004	0.83859	0.943177	1.03993	0.883017	0.726103	0.778523	0.841267	0.931307	1.05966	1.18801	1.31636	1.36355	1.28015	1.19675	1.11336	1.02996	0.946559	0.91278	0.882109	0.851438	0.820767	0.836318	0.950893	1.06547	1.18004	1.09458	0.977294	0.897659	0.913919	0.930178	0.980067	1.05492	1.12978
								0.941058	0.866768	0.796333	0.847227	0.898121	0.949014	0.986323	1.00433	1.02233	1.04034	1.08816	1.16164	1.23511	1.30859	1.38207	1.41138	1.28133	1.15129	1.02124	0.8912	0.761155	0.762118	0.79761	0.833102	0.876581	0.92401	0.971439	1.01887	1.0663	1.11373
		0.496007	0.555526	0.615046	0.674565	0.827835	1.01586	1.20388	1.13066	0.922098	0.713537	0.738768	0.917653	1.09654	1.06975	1.02218	1.00654	1.02398	1.04141	0.882414	0.770187	0.924888	1.07959	1.16731	1.08336	0.999419	0.915475	0.859774	0.932687	1.0056	1.07851	1.15143	1.22434	1.29725	1.19852	1.06727	0.936023	0.804774	0.955127	1.11566	1.2762	1.17221	0.999909	0.921503	0.91753	0.914917	0.914917	0.927107	1.02345
			0.772931	0.650427	0.544558	0.793664	1.04277	1.04753	1.01005	0.927211	0.834104	0.740996	0.798085	0.879786	0.961488	1.04319	1.06533	1.01003	0.954725	0.899423	0.926483	0.971404	1.0936	1.23118	1.33141	0.97381	0.846329	0.970755	1.01986	0.922133	0.903043	0.94706	0.980932	1.00791	1.03489	1.06186	1.08556	1.09566	1.10576
				0.926081	0.895724	0.865366	0.850914	0.88805	0.925185	0.962321	0.991857	0.996524	1.00119	1.00586	1.01281	1.03217	1.05154	1.0709	1.09026	0.970117	0.815386	0.83417	0.852954	0.871738	0.974256	1.1506	1.32694
					1.3212	1.14297	0.96474	0.890758	0.858377	0.827526	1.02208	1.21112	1.11379	1.01646	0.919889	0.98029	1.04069	1.10109	1.14356	1.13131	1.11905	1.1068	1.03693	0.933773	0.830617	0.886143	0.952931	1.01972
			0.907135	0.842404	0.777673	0.736805	0.836165	0.935526	1.03489	1.06993	1.09653	1.12313	1.1141	1.0319	0.949705	0.959165	1.06161	1.16406	1.2665	1.28686	1.14596	1.00505	0.944506	0.983232	1.02196	1.06021	1.09599	1.13177	1.16754	1.12544	0.992545	0.85965	0.854414	0.872403	0.890605	0.911453	0.932301
			1.54705	1.46528	1.30783	1.08931	0.870788	0.802963	0.761043	0.768011	0.829163	0.890315	1.03292	1.25309	1.4042	1.3077	1.18546	0.978271	1.03479	1.18232	1.16766	1.11003	1.05241	1.00464	0.96686	0.929085	0.891198	0.853222	0.815247	0.856795	0.903275	0.949755
			0.887051	0.874618	0.862185	0.849752	0.856333	0.931071	1.00581	1.08055	1.10517	1.06761	1.03006	0.999667	1.03577	1.07188	1.10798	1.13728	1.14954	1.16181	1.17408	1.13938	1.00015	0.860917	0.827795	0.864835	0.901875
			0.839526	0.750246	0.802593	0.855913	0.937871	1.03399	1.1301	1.14094	1.08111	1.02129	0.972828	0.92632	0.942568	1.03364	1.12471	1.12292	0.896639	0.770399	0.858853	0.947307	0.994443	1.02671	1.05898	1.02148	0.977109	0.982621	1.06825	1.15387	1.21808	1.11173	1.00539	0.953786	0.945013
				1.06538	1.18215	1.29892	1.12752	0.892395	0.692356	0.773651	0.854946	0.936241	1.00617	0.989265	0.972361	0.955458	0.966567	1.02507	1.08358	1.14208	1.20059	1.16583	1.03669	0.907543
			0.901833	0.924956	0.944399	0.851532	0.758664	0.6892	0.966619	1.31657	1.51284	1.65448	1.74071	1.30426	0.867799	0.658523	0.789197	0.91987	0.996306	1.01102	1.02573	1.04699	1.07802	1.10905	1.13903	1.12633	1.11363	1.10093	1.08823	1.04305	0.888456	0.743577	0.853452	0.963326	1.0732	0.948959	0.760888
					0.857424	0.826691	0.795958	0.765225	0.774713	0.809368	0.844023	0.878679	0.913334	0.896222	0.843373	0.790525	0.737677	0.847783	1.03246	1.21715	1.40183	1.33827	1.20444	1.0706	1.06433	1.07038	1.07643	1.06531	1.05414	1.02724	0.921994	0.816752	0.920795	1.03236	1.14393	1.047	0.901142	0.8443	0.860862	0.895761	1.01422	1.13267	1.25113
	0.741408	1.00408	1.26675	0.842617	0.57641	0.699606	0.822803	0.924098	0.937415	0.950731	0.964048	1.00569	1.06772	1.11691	1.15498	1.1499	1.05878	0.967661	0.881809	0.901634	0.921459	0.941284
				0.961013	0.917066	0.873119	0.841109	0.811626	0.790202	0.953283	1.0946	0.993807	0.89301	0.830773	0.925664	1.0611	1.2438	1.42649	1.22476	0.976853	0.787822	0.905707	1.00135	1.0679	1.11801	1.14987
		0.486413	0.747586	1.00876	1.26993	1.31571	1.21724	1.11876	0.937883	0.733562	0.541304	0.77082	1.00034	1.22985	1.31559	1.33128	1.34697	1.32778	1.14523	0.962682	0.780132	0.707087	0.717011	0.88322	1.11074	1.33827	1.56579	1.66127	1.37858	1.0959	0.989133	0.966548	0.943962	0.921376	0.896102	0.818494	0.740887	0.663279
			1.7561	1.78	1.8039	1.36901	0.930077	0.802579	0.860509	0.918439	0.976369	1.0343	1.07077	1.09781	1.08841	1.07902	1.06962	1.0637	1.05869	1.05368	0.988186	0.872598	0.75701	0.747518	0.9136	1.13451	1.35796	1.25924	1.07353	0.893312	0.888036	0.88276	0.910618	1.00966	1.10869	1.20773	1.21577	1.09336	0.970953
		0.782443	0.965163	1.0763	0.99785	0.921461	0.988851	1.05624	1.09794	1.08142	1.06489	1.03729	1.00503	0.968854	0.923207	0.880458	0.858206	0.838525	0.854196	0.869868	0.930236	0.994	1.02987	1.02286	1.01585	1.09603	1.18572	1.2754	1.21244	1.08581
			0.866677	0.701389	0.716513	0.784635	0.856885	0.934805	1.01273	1.04345	1.00255	0.961652	0.725168	0.550912	0.756738	0.962564	1.16839	1.14018	1.07918	1.01817	0.957172	0.896169	0.927834	0.97934	1.03085	1.045	1.05315	1.0613	0.964699	0.846475	0.846841	0.939906	1.03297	1.10628	1.15762	1.20897	1.26032	1.19218	1.10392	1.01566	1.09499	1.1802	1.26541
				0.83704	0.978162	1.11928	1.08929	1.04314	0.948139	0.762976	0.782261	0.934329	1.0864	1.03872	0.931591	0.860956	0.821478	0.815014	0.840164	0.877001	0.936083	0.995165	1.05425	1.11333	1.17241	1.21059	1.143	1.07541	1.00781	0.940218	0.991333	1.13575	1.28016	1.42458	1.2382	1.02795
			0.831472	0.747712	0.769198	0.840746	0.912293	0.966549	1.0205	1.07445
			0.871751	0.918306	0.964861	0.966277	0.957889	0.949502	0.863871	0.765809	0.837736	1.0254	1.09879	1.13443	1.00785	0.881267	0.754686	0.859602	0.994893	1.01979	1.04468	1.06958	1.05754	1.0807	1.21735	1.30646	1.18693	1.06741	0.96991	0.983662	0.997415
			1.49796	1.25525	1.2924	1.39499	1.34377	1.12814	0.780289
				1.04856	0.998296	0.948035	0.897156	0.833276	0.769396	0.835235	1.1818	1.52836	1.87492	1.77234	0.990038	0.552148	0.609738	0.667329	0.851286	1.05368	1.06846	1.04329	1.01811	0.995184	0.997363	0.999542	1.00172
					1.01552	1.04581	1.0717	0.829165	0.764639	0.997928	1.23122	1.46451	1.4202	1.18681	0.95342	0.736504	0.840948	0.945392	1.01838	1.0762	1.13402	1.07139	0.997368	0.923343	0.849318
			1.40463	1.78053	1.50269	0.87584	0.929601	1.13029	1.33097	1.35403	0.967935
			0.812063	0.856646	0.90123	0.945814	0.977621	0.93056	0.965073	1.18671	1.40835	1.62999	1.25204	0.839909	0.643325	0.714943	0.78656	0.858178
				0.823035	0.94409	1.06514	1.11835	0.797728	0.620705	0.803217	0.985729	1.16824	1.35075	1.3137	1.14145	0.969195	0.917903	0.934973	0.952044	0.972648	0.997054	1.02146	1.04281	1.00563	0.968452	0.931272
		0.518078	0.688577	0.943863	1.10102	1.04829
			0.965985	1.11143	1.23008	1.11957	1.00907	0.938701	0.971163	1.00363	1.01678	0.918798	1.05876	1.26407	1.15679	0.972909
		0.660764	0.715286	0.769808	0.783281	0.701584	0.619888	0.983868	1.48236	1.98086	1.607	1.18656	0.766123	0.754818	0.789506	0.813397	0.831363	0.849329	0.867295
		0.606468	0.687215	0.720177	0.748805	0.814708	0.894129	0.973551	1.07408	1.14216	1.0995	1.17997	1.32044	1.09779	0.87781	0.860002	0.842193	0.81524	0.833605	0.861265
			1.44573	1.35456	1.23918	1.00041	0.761635	0.786675	0.977487	1.17026	1.36427	1.55829	1.56365	1.32427	1.08489	0.870639	0.854712	0.838786	0.822859	0.941971	1.06388	1.09416	1.11854	0.889231
			1.08631	1.23682	1.27767	1.14697	1.01627	1.02114	1.0814	0.985557	0.862956	0.958385	1.05381	1.14905	1.21572	1.28239	1.34906	1.37729	1.19955	1.02181	0.966092	1.00303	1.03997	0.990503	0.901847	0.820799	0.75268	0.684561
			1.2436	1.19243	1.07566	0.837648	0.812819	0.865539	0.898703	0.930051	0.961399	1.05699	1.16048	1.26398	1.36747	1.33412	1.10662	0.879109	0.848199	0.866398	0.886732	0.979228	1.07172	1.16422
			0.667608	0.738234	0.80719	0.868126	0.929063	0.987815	1.03744	1.08706	1.13668	1.06423	0.935232	0.838907	0.90955	0.980192	1.05083	0.975009	0.891984	0.860276	0.908625	0.956973	0.991246	1.00309	1.01493	1.02238	1.01785	1.01332	1.01721	1.05627	1.09534	1.1344	1.12631	1.09827	1.07023	1.04219	1.0148	0.99737	0.979937
	0.655977	0.825444	0.991947	0.944701	0.906981	0.948021	0.989062	1.0301	1.11901	1.21827	1.29942	1.04151	0.783605	0.845651	1.00727	1.02898	0.877652
			0.982662	0.996647	1.01063	1.02462	1.20751	1.4134	1.4355	1.10206	0.768618	0.993283	1.27021	1.2952	1.20839	1.12157	1.0372	0.96085	0.884498	0.844811	0.846954	0.849097	0.753454	0.612012
		0.76578	0.811345	0.856909	0.852946	0.81755	0.822887	0.943422	1.06396	1.18449	1.17323	1.07407	0.974914	0.875758	0.868974	0.886632	0.882995	0.724362	0.892707	1.06105	1.2294	1.39774	1.2904	1.11002	0.934134	0.988027	1.04192	1.09581	1.07049	1.0143	0.958117	0.901931	0.944433	1.0179	1.09137
				1.06908	0.913406	0.757735	0.884494	1.17872	1.47294	1.36805	1.06095	0.75384
			0.701419	0.791477	0.881535	0.971593	0.95512	0.91075	0.86638	0.831831	0.816913	0.801995	0.807797	1.06788	1.32796	1.58805	1.50096	1.13297	0.834113	0.703133	0.969481	1.23583	1.35601	1.05024	0.744463
			0.844057	0.790618	0.834245	0.917332	1.07551	1.23369	0.940759	0.621543	0.890033	1.26834	1.64665	1.7142	1.28227	0.85035	0.917425	1.18636	1.41844	1.14299	0.944213	0.913877	0.853826	0.777827	0.709963	0.787121	0.864278	0.941436	0.909791	0.731177
			0.959898	0.923438	0.886978	0.894577	0.921782	0.948987	0.966945	0.981178	0.995411	0.987658	0.964957	0.942256	0.942217	0.952664	0.96311	0.886366	0.895125	1.09193	1.01303	0.869524	1.04709	1.05469	0.935952	0.945349	0.993477	1.06576	0.894528	0.978452	1.20236	1.12803	0.956185	0.993829	1.03147	1.06912	1.08618	1.09946	1.11273
				1.00468	0.992524	0.980368	0.968213	0.956057	0.896523	0.829964	0.763405	0.864693	1.06301	1.26132
	0.683232	0.731347	0.779462	0.827578	0.842415	0.842415	0.842415	0.842968	0.844836	0.846704	0.848572	0.88275	0.921542	0.960333	0.999124	1.06672	1.14065	1.12006	0.977855	0.97289	1.06509	1.09341	0.980159	0.987658	1.1374	1.28714	0.98073	0.76311	0.892093	0.943588	0.885019	0.979184	1.14902	1.31317	1.13769
		1.16258	1.05497	0.984682	1.00851	1.03234	1.05617	1.04711	0.801108	0.764237	0.812242	0.860247	0.905017	0.939961	0.974906	1.00985	1.02722	0.989917	0.974714	0.996231	1.01775	1.03927	1.0481	1.0276	1.02086	1.04055	1.06024	1.07994	1.09771	1.09847	1.09922	1.09998	1.10073	1.09448	1.08697	1.07946	1.07194	1.0262	0.965112
			0.933528	0.965723	0.997918	1.0272	0.982414	0.937624	0.904965	1.00313	1.06647	1.05702	1.04757	1.03813	0.96679	0.889161	0.811533	0.812384	1.1195	1.42661	1.35048	1.11499	0.879496
			0.872397	0.975281	1.07816	1.18105	1.28393	1.34034	1.20755	1.07476	0.941964	0.952986	1.0043	1.00019	0.993084	1.07574	1.15839	0.914717	0.613143
			0.821674	0.798944	0.776213	0.831436	1.00437	1.07623	0.81843	0.831642	0.919749	1.00471	1.08968	1.11786	1.14353	0.97553	0.833145	0.955571	1.03659	0.989986	0.943379	0.896773	0.973704	1.07134	1.01184	0.914917	1.00651	1.09811	0.803692	0.861767	1.13814	1.41451	1.11039	0.723363	0.716285	0.918594	1.1023	1.28224	1.43833	1.29146	1.14459	1.04693	0.953696	0.860464
			0.823573	0.820681	0.817789	0.814896	0.846849	0.88215	0.917452	0.935744	0.835846	0.735949	0.768558	0.984916	1.19251	1.16811	1.14372	1.02692	0.882521	0.996878	1.11124	1.18377	1.24013	1.2506	1.00015	0.74971	0.790186	1.04303	1.29588	1.20295	1.10352	1.06311	1.03609	1.00867	0.981125	0.953578	0.92757	0.92757
				0.989114	0.884056	0.849025	0.9221	0.995176	1.0675	1.07497	1.08245	1.08993	1.13197	1.20252	1.27307	1.34362	1.3862	1.13604	0.975382	0.90794	0.840497	0.824499	0.817045	0.808078	0.795334	0.78259
				1.09602	1.00429	0.912562	0.90793	0.953463	0.998996	1.01874	0.887186	0.755632	0.942576	1.24942	1.45676	1.32878	1.20112	1.07496	0.948791	0.858772	0.858772	0.858772	0.896935	0.992406	1.08788	1.18335	1.24556	1.11735	0.989133	0.88825	0.913597	0.938945	0.964292	0.917705	0.865751
		1.05995	1.12373	1.16232	1.19259	1.01681	0.852904	0.971406	1.08991	1.20841	1.32691	1.33795	1.24687	1.06467	0.773062
		1.25663	1.10221	1.09063	1.12721	1.16379	1.19786	1.03734	0.876821
				0.707883	0.724104	0.740325	0.756546	0.772767	0.790024	0.815555	0.841086	0.866617	0.893069	0.933021	0.972973	1.01292	0.94074	0.776687	0.788417	0.832853	0.877289	0.953379	1.03612	1.11886	1.2016	1.30267	1.41475	1.52684	1.63893	1.21527
			0.799188	0.75799	0.716793	0.691126	0.682377	0.673628	0.728082	0.797455	0.866828	0.932074	0.968091	1.00411	1.04013	1.07614	1.0347	0.976598	0.918499	0.885939	0.905484	0.925028	0.944573	0.950534	0.944951	0.939368	0.933786	1.10159	1.30378	1.50598	1.35871	1.08708	1.02751	1.04796	1.03314	0.99754	0.961937	0.926333
			1.00958	1.03355	1.01195	0.959944	0.907938	0.93535	0.989214	1.04308	1.06471	1.01475	0.964805	0.978554	1.11438	1.09383	0.881858	0.717815	0.759423	0.80103	0.883091	0.994073	1.10505	1.21604	1.14503	0.926922	0.77171	0.91364	1.05557	1.1975	1.33943
				1.30509	1.21542	1.12575	0.985506	0.843528	0.893349	0.979382
			1.37703	1.28467	1.1923	1.10708	1.04127	0.975451	0.97878	0.9915	1.00422	1.01694	1.02966
		0.91682	1.07714	1.05123	0.959116	0.977127	0.995138
			0.642	0.566624	0.625088	0.780036	0.990986	1.20194	1.22539	1.09065	0.955912	0.881755	1.05173	1.22171	1.13973	0.941575	0.79394	0.742655	0.795889	0.849123	0.902357	0.897573	0.884618	0.871663	0.867042	0.871941	0.876841	0.88174	0.970385	1.05989	1.20102	1.34927	1.49752	1.36466	1.19914	1.09503	1.02443	0.953827	0.883226	0.812624
								0.776253	0.856572	0.936891	1.01721	1.09753	1.17785	1.25817	1.30793	1.11418	0.920437	0.726692	0.782558	1.00724	1.23192	1.4566	1.63575	1.41932	1.20289	1.00311	0.848119	0.693131
					1.16348	1.13353	1.10358	1.07364	1.04924	1.02658	1.00393	0.981282	0.932981	0.884145	0.83531	0.879084	0.946302	1.01352	1.08074	1.06593	0.970382	0.874831	0.849597	0.946376	0.90122	0.725804	1.04183	1.35786	1.67389	1.45565	0.97471	0.884315	0.841197	0.79808	0.900181	1.0295	1.06468	1.07792	1.0766	1.06981	1.06302	1.05623	0.956361
			0.83598	0.967788	1.0996	1.2314	1.28829	1.07683	0.86538	0.791574	0.84553	0.899486	0.952894	1.00385	1.0548	1.10575	1.15011	1.14303	1.13595	1.12887	1.11053	1.02523	0.93993	0.870396	0.952827	1.03526	1.11769	1.20012	1.1632	1.09451	1.02582	0.963608	0.914769	0.865929	0.854167	0.904657	0.955147	1.00564	0.959802	0.886527	0.813253	0.809173	0.810866	0.825662	1.08672	1.34778	1.41164	1.15847	0.905304
							0.742519	0.831761	0.921003	1.01025	1.09949	1.18873	1.27797
				1.15679	1.02871	0.900636	0.843442	0.849101	0.85476	0.860419	0.874926	0.946046	1.01717	1.08829	1.11952	1.0461	0.97268	0.911951	0.907098	0.902244	0.906143	0.961987	1.01783	1.07367	1.10736	1.10702	1.10667	1.10633	1.06125	0.991945	0.922642	0.859815	0.801042	0.762148	0.93763	1.11559	1.29977	1.48396	1.39483	1.17099	0.947148
			0.851686	0.886519	0.921352	0.956185	0.991018	1.02585	1.03199	1.01902	1.00605	0.993075	0.763991	0.52363	0.651812	0.779994	0.908175	0.984851	0.964667	0.944482	0.924297	1.01016	1.10283	1.21615	1.33216
				1.86185	1.73875	1.61565	1.49255	1.36944	1.24634	1.12324	1.00014	0.918155	1.02295	1.12775	1.23254	1.33734	1.44214	1.34716	1.04009	0.733023	0.745308	0.809938	0.874568
					0.9858	0.964655	0.943511	0.922366	0.933675	0.951392	0.969108	0.986824	0.998403	0.999311	1.00022	1.00113	1.00204	0.968416	0.929948	0.89148	0.860191	0.970516	1.08084	1.19117	1.30149	1.41181	1.52214	1.63246	1.58568	1.36884	1.15201	0.93517	0.718333	0.825096	0.984816	1.08821	1.12585	1.16349	1.0584	0.926679	0.822063	0.758605	0.874254	0.989903	0.984928	0.970785
					0.700622	0.773258	0.845893	0.918529	0.990347	1.05746	1.12456	1.14941	1.09273	1.03605	0.988297	0.941861	0.895425	0.848988	0.890471	0.949784	1.0091	1.06841	1.12772	1.16447	1.10022	1.03597	0.971719	0.907468	0.911889	0.926953	0.942016	0.95708	0.95234	0.874169	0.844547	0.957954	1.07136
					0.989539	0.96468	0.939821	0.914962	0.945305	0.981517	1.01773	1.05394
				0.933071	0.855618	0.778165	0.71204	0.76223	0.81242	0.862611	0.909407	0.883074	0.856741	0.830408	0.906681	1.12265	1.33862	1.55459
			1.54954	1.32772	1.10589	0.884066	0.726131	0.825517	0.924903	1.02429	1.12367	1.20223	1.2732	1.31004	1.14314	0.976243
				1.06358	1.0535	1.04342	1.0167	0.959014	0.901332	0.885554	0.926543	0.967533	1.00852	1.04951	1.0905
						1.20993	1.11483	1.01974	0.924642	0.858103	0.822841	0.78758	0.752319	0.761655	0.772318	0.78298	0.808577	0.872309	0.936042	0.999774	1.06351	1.12568	1.13695	1.14822	1.16649	1.19877	1.23105	1.24179	1.22236	1.20292	1.18349	1.16405	1.13942	1.04412	0.948824	0.853527	0.797809	0.810383	0.822957	0.835531	0.865856	0.919283	0.983943	1.09703	1.21011
					0.840304	0.846845	0.994448	1.23592	1.47739	1.71887	1.96034	2.20181	2.44328	1.87474	1.16492	0.798518	0.713175	0.627832	0.603341	0.667465	0.731589	0.795712	0.859836	0.866256	0.830644	0.795032	0.759419	0.796058	0.895706	0.995354	1.00842	0.994018	0.979618	0.965219	0.950819	0.895231	0.813613	0.731995
			0.926025	0.78365	0.807431	0.831212	0.854993	0.898271	0.989671	1.08107	1.0631	1.02079	0.978484	0.936177	0.900263	0.867532	0.8348	0.812288	0.982883	1.15348
		1.05064	1.11639	1.18214	1.10459	1.02117	1.00131	0.988417
				0.894498	0.869608	0.844719	0.819829	0.822387	0.841228	0.860068	0.878909	0.912023	0.955666	0.999309	1.04295	1.08659	1.10028	1.08566	1.07104	1.05642	1.0418	1.03637	1.03369	1.03101	1.02833	1.02922	1.0697	1.11019
				0.789398	0.762866	0.736333	0.746062	0.846589	0.947116	1.04764	1.14817	1.2487	1.34922	1.0965	0.797311	0.590409	0.702162	0.813915	0.925669	1.03742	1.14917	1.17598	1.15032	1.12467	1.09902	1.07336	1.07243	1.08694
					1.33064	1.27278	1.21492	1.15742	1.10759	1.05776	1.00792	0.968352	0.972436	0.97652	0.980605	0.984689	0.988773	0.992857	0.974475	0.940255	0.916832	0.948027	0.979222	0.991122	0.985556	0.97999	0.974423
				0.85239	0.84797	0.843551	0.839131	0.834712	0.851267	0.910901	0.970535	1.03017	1.0898	1.0935	1.03082	0.968142	0.905464	0.922446	0.98647	1.05049	1.11452	1.17854	1.22357	1.22947	1.23537	1.24127	1.24717	1.25308	1.09342	0.912401	0.731384	0.855915	1.0393	1.11405	0.94448	0.919657	1.06626	1.21286	1.10854	0.918206	0.938392	1.00333	0.991455	0.926138	0.86082
			0.844937	0.95426	1.05454	1.03141	1.00829
			0.712074	0.960103	1.20813	1.42977	0.797253
			0.864067	1.03022	1.17551	1.20029	1.22508	0.98388
							0.854454	0.951556	1.04866	1.14576	1.24286	1.33996	1.31816	1.17476	1.03136	0.887951	0.846978	0.833065	0.819152	0.821986	0.86437	0.906753	0.949137	0.991282	1.02272	1.05415	1.08559	1.11702
				0.892683	0.883107	0.87353	0.873118	0.984524	1.09593	1.11829	1.10558	1.09287	1.08016	1.05702	1.0007	0.944371	0.888044	0.891541	0.932538	0.973535	1.01453	1.0446	1.04008	1.03555	1.03103	1.0265	1.04896	1.07295	1.09693	1.12091	1.12701	1.0484	0.969794	0.891188
		0.835395	0.901939	0.968483	1.04777	1.13308	1.21839	1.22153	1.03041	0.851797	0.905557	0.959316	0.980551	0.959085	0.937619	1.02829	1.12432	1.22035	1.13433	0.942569	0.837645	0.848427
			1.06247	1.17007	1.27767	1.35103	1.35177	1.35251	1.35325	1.04951
				1.11631	1.1235	1.14454	1.18741	1.23027	1.27314	1.28671	1.0789	0.871091
		0.580788	0.646852	0.712915	0.81475	0.916679
		0.596272	0.674965	0.753658	0.832351	0.814531	0.816818	0.994374	1.17193	1.16957	1.13463	1.09969	1.06475	1.05095	1.04742	1.0439	1.04038	1.04701	1.06173	1.07646	1.09118	1.09658	1.06098	1.02538	0.989777	0.955853	0.924989	0.894125	0.863261
				0.846301	0.876269	0.906237	0.936206	0.972529	1.08888	1.20524	1.3216	1.18195	1.03665	0.89134	0.806268	0.867158	0.928048	0.988938	1.04983	1.09789	1.06645	1.03502	1.00358	0.972142	0.949649	0.932055	0.914461	0.896867	0.89384	0.905695	0.91755	0.929405	0.94262	0.968119	0.993618	1.01912	1.04462	1.06384	1.03224	1.00065	0.96905	0.937453	0.963002	1.00637
				0.925236	0.882995	0.840754	0.817504	0.867132	0.89112	0.867409	0.843697	0.819985	0.877018	0.936838	0.996658	1.05648	1.08091	1.06604	1.05117	1.0363	1.0245	1.02237	1.02024	1.01812	1.01739	1.04645	1.07552	1.12244	1.17348	1.18273	1.1023	1.03764	1.04565	1.05374	1.08899	1.12425	1.1595	1.19475	1.23	1.14162	1.04105	0.940472	0.88217	0.917044	0.951918	0.986792	1.00701	0.907004
		0.458441	0.609882	0.757938	0.83068	0.903422	0.976164
					0.864774	0.774423	0.759087	0.743751	0.728415	0.835744	0.988075	1.11595	0.995052	0.874156	0.75326	0.879276	1.10262	1.32596	1.49833	1.43402	1.36972	1.30541	1.24111	1.1768	1.12697	1.08228	1.03759	0.992898	0.948209	0.90352	0.890278	0.904967	0.919656	0.934345	0.949033	0.963722	0.978411	0.999577	1.02495	1.05032	1.07569	1.10107
					1.02265	1.03117	1.03969	1.0482	1.05672	1.06524	1.07375	1.08234	1.09453	1.10673	1.11892	1.13111	1.14331	1.11762	1.06775	1.01787	0.967998	0.918124	0.86825	0.873909	0.914778	0.955646	0.996514	1.03738	0.997261	0.915356	0.833452	0.767966	0.87669	0.985415	1.06301	1.12624	1.18947	1.13567	1.06316	0.990641	0.918126
					1.03612	0.997284	0.958448	0.919612	0.880777	0.841941	0.884156	0.943685	1.00321	1.06274	1.12227	1.14081	1.12372	1.10663	1.08955	1.07246	1.05537	1.03828	1.02119	1.0041	1.00164	1.0217	1.04177	1.06184	1.0819	1.08937	1.07431	1.05924	1.04417	1.02911	1.00486	0.975659	0.946457	0.917255
		0.823297	0.761483	0.699669	0.771429	0.844756	0.915875	0.983387	1.0509
							1.43659	1.3005	1.16441	1.02832	0.892231	0.902633	0.925313	0.947993	0.970673	0.994906	1.04441	1.09392	1.13253	1.14439	1.15626	1.0287	0.722362	0.791734	0.949338	1.08519	1.10339	1.12159	1.09276	0.986621	0.880482	0.774343	0.861457	1.02208	1.1827	1.06789	0.840932	0.845258	0.916991	1.02044	1.16684	1.31323	1.45963	1.39604	1.26603	1.13602	1.006	0.875992	0.770935
				0.905811	0.939688	0.973565	1.00744	0.960728	0.895476	0.830224	0.839234	0.904838	0.970441	1.03604	1.09789	1.13826	1.17863	1.21899	1.25936	1.29973	1.16403	1.0015	0.838976
				0.863038	0.855729	0.848421	0.841112	0.87269	0.919039	0.965388	1.01174	1.05809	1.01705	0.967516	0.91798	0.868445	0.94748	1.02909	1.1107	1.19231	1.27392	1.35553	1.28323	1.15753	1.03184	0.906144	0.987922	1.13229	1.27666	1.1747	1.0169	0.859105	0.768528	0.79167	0.814812	0.837954	0.91794	1.04948	1.18101	1.21059	1.2121	1.21138	1.14813	1.08489	1.02165	0.958401	0.943426	0.943676	0.943926
				1.1322	1.1353	1.1384	1.1415	1.12381	1.03096	0.938106
					1.04301	1.04339	1.04376	1.04414	1.04452	1.03811	1.02936	1.02061	1.01186	1.001	0.963293	0.925585	1.05038	1.18817	1.32597	1.26724	1.14851	1.02978	0.911059	0.918413	0.981004	1.0436	1.10619	1.16878	1.23137	1.15811	1.07798	0.997856	0.917731	0.925775	0.960421	0.995067	1.02971	1.06436	1.06847	1.06399	1.05952	1.05504	1.05057	1.02975	1.00701	0.984274	0.961534	0.887416	0.75674
		0.833352	0.824388	0.815424	0.80646	0.814997	0.823775	0.832554	0.859451	0.94322	1.02699	1.02056	1.00825	1.0181	1.03755	1.06314	1.09993	1.13671	1.1278	1.10763	1.0464	0.912143	0.777881	0.716968	0.823128	0.929289	1.03545	1.14161	1.24777	1.2451	1.13389	1.02267	0.911458	0.887242	0.916036	0.944829	0.973622	0.996638	0.991487	0.986336	0.981185	0.976034	0.989991	1.00817	1.02635	1.04453	1.05774	1.01665	0.975551
				0.837756	0.829408	0.821061	0.826399	0.895151	0.963903	1.03266	1.10141	1.16279	1.10787	1.05295	0.998029	0.943109	0.96834	0.999074	1.02981	1.06054	1.08039	1.04661	1.01282	0.979045	0.946257	0.969373	0.99249	1.01561	1.03872	1.07824	1.14264	1.20703	1.27143	1.33583	1.40022	1.46462	1.19299	0.906203	0.658628	0.743726	0.828825	0.913924	0.999022	1.036	1.03427	1.03255	1.03082	1.02765	0.98712
		0.893504	1.04898	1.20446	1.26995	1.18617	1.10238	1.0186
				0.895694	0.934536	0.973378	1.01222	1.05106	1.08355	1.05815	1.03274	1.00733	0.981928	0.963756	0.952817
			0.848913	0.869833	0.890752	0.887306	0.855758	0.824211	0.792035	0.759538	0.745052	0.840429	0.935806	1.03118	1.08276	1.06481	1.04686	1.0289	1.03502	1.04536	1.0557	1.05505	1.00588	0.9567	0.919523	1.113	1.30647
			1.11753	1.03316	0.958745	0.890033	0.821322	0.782542	0.833897	0.885252	0.936608	0.987963	1.00439	1.0158	1.0272	1.03861	1.04078	1.01773	0.994681	0.97163	0.95201	0.968919	0.985829	1.00274	1.01965	1.03268	1.04276	1.05284	1.06291	1.07299	1.09436	1.11789	1.14141	1.16494	1.18846	1.17016	1.11979	1.06942	1.01906	0.985122	1.00076	1.0164	1.03204	1.04768	1.05097	1.04648	1.04198	1.03748	1.03043
		0.849459	0.879317	0.909175	0.930528	0.944172	0.957817	0.971462	0.988969	1.01154	1.03412	1.05669	1.07927	1.07748	1.07342	1.06935	1.06528	1.04482	1.00599	0.967161	0.928331	0.934146	0.964094	0.994042	0.94067	0.874716	0.889314	0.978242	1.06717
				0.816623	0.837379	0.858135	0.878891	0.909347	0.944173	0.978998	1.01382	1.04865	1.08461	1.12079	1.12762	1.00339	0.903854	0.980294	1.05673	1.05376	1.00271	0.951665	0.900618	0.934746	1.03193	1.12912	1.07662	1.01897	0.961317	0.903665	0.894689	0.894616	0.894542	0.894469	0.993186	1.12929	1.2654	1.22516	1.118	1.02167	0.948504	0.875337	0.80217
				0.856706	0.984035	1.02476	0.967317	0.909874	0.85243	0.907942	1.05923	1.21051	1.2255	1.08954	0.953574	0.81761	0.814325	0.85544	0.896555	0.937669	0.978784	1.0199	1.06101	1.10213	1.0045	0.881083	0.757665	0.815126	1.03846	1.26179	1.48513	1.42282	1.35501	1.28719	1.21938	1.15156	1.039	0.899748	0.760499
			1.19254	1.10107	1.0096	1.08889	1.19483	1.30076	1.25928	1.03628	0.81328
				0.841587	0.806801	0.772015	0.737229	0.753552	0.788783	0.824013	0.859244	0.883154	0.89199	0.900825	0.909661	0.918496	0.938355	0.958998	0.979641	1.00028	1.02093	0.8497	0.664764	0.617597	0.880093	1.14259	1.40509	1.35983	1.1427	0.938477	0.773631	0.608786	0.706712	0.983138	1.25956	1.53599	1.6219	1.51994	1.41798	1.31601	1.21405	1.11614	1.10889	1.10164	1.09439	1.08714	1.0799	1.07026	1.05992
			0.62624	0.690441	0.754643	0.800394	0.825284	0.850175	0.875066	0.899956	0.924847	0.938534	0.907941	0.877348	0.846754	0.849513	0.882861	0.916209	0.949557	0.958913	0.874973	0.824158	0.826487	0.834644	0.847494	0.860344	0.873194	0.945364	1.0463	1.12112	1.07334	1.02556	1.01613	1.01019	1.00424	0.998302	1.01	1.03838	1.06676	1.09514	1.12353	1.10514	1.03599	0.966837	0.897684	0.906993	0.963555	1.02012	1.07668
				0.807774	0.847798	0.887821	0.927845	0.930364	0.910001	0.890834	0.872603	0.854371	0.836139	0.908318	1.00933	1.09187	1.12822	1.16457	1.15614	1.1165	1.08085	1.07541	1.06998	1.04154	1.00202	0.962491	0.922966	0.90921	0.917574	0.925937	0.9343	0.910246	0.781848	0.811406	0.957948	1.09493	1.11301	1.13109	1.09013	0.981671	0.873213	0.764754	0.862262	0.964009	1.02702	1.07407	1.10529	1.05491	1.00453
				0.811816	0.830462	0.849108	0.86789	0.88907	0.910251	0.931432	0.952612	0.963463	0.97157	0.979677	0.987784	0.992332	0.990737	0.989141	0.987545	0.985949	1.00574	1.02608	1.04643	1.06677	1.08896	1.12201	1.15506	1.18811	1.22116	1.25421	1.24882	1.20194	1.15506	1.10818	1.0613	1.01442	0.967811	0.943565	0.919319	0.895074
			1.03403	1.07867	1.12331	1.16794	1.16109	1.00502	0.848957	0.86037	0.951533	1.0427	1.13117	1.10059	1.07001	1.03943	1.0226	1.01179	1.00098	0.995341	0.995278	0.995214	0.99515	0.995087	1.02488	1.07001	1.11515	1.16029	1.08334	0.992588	0.901834	0.962514	1.02486	1.0872	1.08939	0.978071	0.866754	0.877491	0.949179	1.02087	1.05109	0.892718	0.73435	0.817962	0.936646	1.05533	1.14477	1.04327	0.941779
		0.9338	0.841617	0.830015	0.96463	1.09925	1.0941	1.01167	0.926305	0.836052	0.834966	0.9215	0.983091	0.906814	0.855397	0.93337	1.01134	1.02722	1.01884	1.03239	1.09162	1.15084	1.1755	1.17073	1.16596	1.15187	1.13526	1.10722	1.0074	0.907577	0.807755	0.807166	0.892013	0.980393	1.0776	1.17481	1.20454	1.11577	1.02699	0.960131	0.894502	0.828874
			0.851867	0.815308	0.778748	0.83274	0.915246	0.997751	1.07972	1.07529	1.07086	1.06643	1.06628	1.07569	1.0851	1.0945	1.08855	1.06635	1.04416	1.02197	1.01155	1.00192	0.992291	1.04955	1.17265	1.21653	1.09187	0.99963	0.936782	0.873934	0.879183	0.934151	0.989118	1.04409	0.818229	0.572936
			1.10272	1.11275	1.12279	0.999715	0.872244	0.891576	0.935641	0.995397	1.0718	1.14821	1.18166	1.18166	1.18166	1.13342	1.05793	0.992498	0.974123	0.955748	0.952439	0.952439	0.952439	0.952439	0.947366	0.900325	0.853284	0.806243	0.788712	0.845083	0.901454	0.957826	1.0142	1.07057	1.03285	0.993645	0.971111	0.961229	0.966299	1.02763	1.08896	1.13187	1.15032	1.16877	1.1025	0.956911	0.869479	0.879159	0.888839
			0.971941	0.99785	1.02376	1.04967	1.01585	0.893075	0.770297	0.877372	1.03786
					1.09591	1.10439	1.11288	1.09584	1.00931	0.922774	0.883247	0.87209	0.860932	0.849775	0.838618	0.824519	0.808923	0.793326	0.777729	0.762133	0.759909	0.871576	0.983243	1.09491	1.1539	1.19789	1.24188	1.28587
				0.763064	0.78679	0.810515	0.834241	0.880902	0.935192	0.989483	1.04377	1.06346	1.06163	1.05979	1.05796	1.05466	1.04998	1.0453	1.04062
				0.921133	1.04358	1.16603	1.08881	0.960909	0.833014	0.775697	0.84627	0.916843	0.987416	1.05799	1.09055	1.01864	0.953036	0.957679	0.962322	0.892219	0.811409	0.7306	0.761742	0.852375	0.943008	1.03364	1.12427	1.17883	1.01185	0.844877	0.684127	0.866767	1.04941	1.17634	1.19115	1.20596	1.13856	1.00433	0.870108	0.760842	0.85425	0.947659	1.04107	1.13448	1.22788
						0.889721	1.07921	1.26869	1.07325	0.863564	0.71795	0.717411	0.716872	0.716333	0.733146	0.784983	0.836821	0.880655	0.778825	0.676994	0.674149	0.719948	0.765747	1.01889	1.32297	1.62705	1.70697	1.58292	1.45888	1.33483
			1.03633	1.06303	1.08973	1.11643	1.12046	1.08698	1.05351	1.02004	0.98657	0.832087	0.599535	0.675223	0.827522	0.979822	1.09878	1.08896	1.07914	1.06931	1.05967	1.05011	1.04054	1.0273	1.00707	0.986839	0.97013	0.96996	0.96979	0.970382	1.05792	1.14546	1.23301	1.32055	1.24986	1.06167	0.873476
		0.609515	0.687716	0.765916	0.844117	0.668209	0.486779	0.568977	0.651175	0.733373	0.815571	0.897769	0.915317	0.919326	0.923335	0.951572	1.04262	1.13368	1.22473	1.31578	1.40684	1.04682	0.593682	0.747863	1.0202	1.22164	1.40009	1.57854
				1.18038	1.22788	1.23783	0.97092	0.704012	0.706192	0.769888	0.833585	0.891599	0.94854	1.00548	1.05072	1.01218	0.973638	0.935098	0.91267	0.893118	0.873567	1.03396	1.24353
			0.917291	0.83201	0.74673	0.661449	0.698683	0.7984	0.898118	0.992843	1.02431	1.0338	0.936076	0.838351	0.808916	0.901242	0.993568	1.08589	1.15602	1.08453	1.01304	0.941553	0.939417	0.956757	0.974096	0.991436	1.00878	0.993612	0.866465	0.739318	0.874477	1.12788	1.28304	1.25206	1.21645	1.1487	1.08096	1.01321	0.945461	0.947035	1.14592	1.3448	1.31816	1.20569	1.09322	1.00718	1.1126	1.21802	1.04242
					1.17764	1.03369	0.889742	0.745791	0.745583	0.766574	0.787565	0.808557	0.829548	0.850539	0.87153	0.892522	0.841814	0.772986	0.742628	0.856648	0.970668	1.08469	1.19871	1.41314	1.64965	1.88616	2.12268	1.68634	1.24739	0.820372	0.744102	0.667832	0.736717	0.865428	0.994139	1.12285	1.18923	1.1517	1.11418	1.07665	1.03912	1.0016	0.87043	0.736433	0.720238	0.804205	0.888172
[truncated: 688 more rows]
[truncated: 50 more columns]

## Sheet: commonDistances
0.0144737	0.0462492	0.0780246	0.1098	0.141576	0.173351	0.205127	0.236902	0.268678	0.300453	0.332228	0.364004	0.395779	0.427555	0.45933	0.491106	0.522881	0.554657	0.586432	0.618208	0.649983	0.681759	0.713534	0.74531	0.777085	0.808861	0.840636	0.872412	0.904187	0.935963	0.967738	0.999514	1.03129	1.06306	1.09484	1.12662	1.15839	1.19017	1.22194	1.25372	1.28549	1.31727	1.34904	1.38082	1.41259	1.44437	1.47615	1.50792	1.5397	1.57147
[truncated: 50 more columns]
