# Supplementary material for: Synchronization of visual perception within the human fovea
Source: Nat Neurosci. 2025 Jul 16;28(9):1959–67. doi: 10.1038/s41593-025-02011-3 (PMC12411267; doi:10.1038/s41593-025-02011-3)
Supplement: Supplementary file 11 — Source data. [file 41593_2025_2011_MOESM11_ESM.zip › extendedData3/extended3h.xlsx]

## Sheet: distance
72.4336
87.2286
102.695
121.406
131.331
134.836
148.199
152.601
162.368
180.534
184.767
205.881
208.855
212.189
218.959
226.149
234.147
242.259
249.457
256.375
265.607
276.144
287.118
294.593
307.279
307.69
321.935
328.604
338.998
347.672
355.221
361.644
368.914
378.609
385.995
397.463
408.391
419.153
429.331
437.198
449.032
460.355
469.919
478.462
480.6
482.911
490.259
508.651
533.238
539.915
547.431
554.311
562.19
569.937
576.824
583.56
596.941
608.4
623.989
642.575
657.175
668.342
674.574
681.623
707.047
712.945
724.625
728.1

## Sheet: thicknessValues
290.694
348.881
287.306
286.163
283.848
349.765
277.162
295.314
318.912
315.282
377.997
325.394
406.857
325.149
235.41
302.938
282.601
331.7
295.312
233.187
284.941
271.601
299.847
281.494
253.94
293.708
281.03
276.263
286.241
283.487
215.899
232.039
185.349
317.912
281.961
294.092
289.216
290.675
285.094
250.449
237.153
245.998
252.129
247.929
362.97
263.911
182.135
250.758
276.756
189.08
200.223
246.968
286.965
209.2
258.615
276.163
295.252
291.97
282.603
243.696
295.666
242.567
194.013
269.024
187.375
256.673
181.071
295.173

## Sheet: normSnR
0.609903
0.173742
0.173742
0.173742
0.173742
0.173742
0.202201
0.202201
0.202201
0.202201
0.202201
1
1
1
1
1
1
0.357105
0.357105
0.357105
0.357105
0.357105
0.357105
0.357105
0.357105
0.357105
0.0325582
0.0325582
0.0325582
0.0325582
0.0325582
0.0325582
0.0325582
0.227388
0.227388
0.227388
0.227388
0.227388
0.227388
0.083785
0.083785
0.083785
0.083785
0.083785
0.083785
0.083785
0.083785
0.193087
0.193087
0.193087
0.193087
0.193087
0.193087
0.0740413
0.0740413
0.0740413
0.0740413
0.0740413
0.0740413
0.0732306
0.0732306
0.0732306
0.0732306
0.0732306
0
0
0
0

## Sheet: weightedStats
293.36	45.9859
