# Supplementary material for: Synchronization of visual perception within the human fovea
Source: Nat Neurosci. 2025 Jul 16;28(9):1959–67. doi: 10.1038/s41593-025-02011-3 (PMC12411267; doi:10.1038/s41593-025-02011-3)
Supplement: Supplementary file 11 — Source data. [file 41593_2025_2011_MOESM11_ESM.zip › extendedData3/extended3k.xlsx]

## Sheet: distance
72.4336
87.2286
102.695
121.406
131.331
134.836
148.199
152.601
162.368
180.534
184.767
205.881
208.855
212.189
218.959
226.149
234.147
242.259
249.457
256.375
265.607
276.144
287.118
294.593
307.279
307.69
321.935
328.604
338.998
347.672
355.221
361.644
368.914
378.609
385.995
397.463
408.391
419.153
429.331
437.198
449.032
460.355
469.919
478.462
480.6
482.911
490.259
508.651
533.238
539.915
547.431
554.311
562.19
569.937
576.824
583.56
596.941
608.4
623.989
642.575
657.175
668.342
674.574
681.623
707.047
712.945
724.625
728.1
20.0293
29.5459
30.6009
59.0974
65.293
82.8983
99.5505
127.901
148.31
156.308
158.226
159.735
170.438
180.422
192.013
203.879
212.067
219.202
221.76
223.486
224.543
225.593
229.875
238.311
246.661
246.1
245.552
271.882
276.397
290.155
295.393
301.351
308.873
316.817
326.989
329.902
331.107
343.671
354.001
359.688
369.776
376.175
380.539
385.608
386.581
388.519
399.46
414.176
431.896
442.857
448.737
455.155
468.4
481.354
489.769
495.86
501.741
509.781
512.489
520.274
526.588
540.1
546.411
564.896
570.493
572.934
578.872
581.863
590.264
597.84
607.804
616.596
622.328
629.097
642.031
647.968
651.649
661.046
666.991
676.523
683.426
702.789
711.761
713.709
721.236
729.973
739.976
746.268
752.248
763.006
764.372
766.588
768.254
775.104
776.534
779.831
785.902
799.94
802.161
811.288
826.256
895.991
903.502
908.071
28.8435
62.4203
72.8896
74.0621
81.7603
98.2408
121.315
123.511
142.416
143.892
173.54
196.303
206.908
216.593
223.026
232.888
235.837
240.241
241.119
242.083
243.685
256.352
265.461
275.134
276.497
276.917
277.38
277.899
293.799
323.566
325.602
342.613
343.8
345.607
356.272
357.658
358.558
363.487
364.761
374.905
375.664
400.433
430.641
425.684
424.252
421.469
406.476
407.474
408.743
416.044
415.415
448.476
457.304
471.046
482.345
483.949
525.607
533.254
539.271
541.617
656.654
695.184
699.278
729.456
740.896
749.084
755.731
779.477
782.118
792.6
796.282
808.786
814.817
827.102
848.492
848.934
852.27
861.879
870.391
874.147
877.209
881.11
882.393
888.177
891.627
897.723
899.091
923.603
929.797
939.746
960.209
975.773
999.307
999.919
1000.89
1003.36
1064.46
1115.27
1206.49
1217.87
1224.98
1319.85
1320.39
1321.87
1503.65
1543.33
1548.57
1593.36
1708.92
1812.3
1887.6
1892.93
1918.39
1939.15
1942.26
1952.82
1957.53
1959.27
1962.51
1969.38
1979.98
1980.95
1983.87
1984.55
1985.39
2046.47
2047.47
2054
2055.18
2057.48
2071.92
2081.23
2093.23
2111.47
2127.65
2129.91
2239.36
2248.21
2251.55
2271.31
60.1714
88.9968
129.579
132.215
132.9
137.342
144.019
187.904
194.392
208.262
211.146
212.32
213.789
222.836
267.888
273.24
309.995
102.741
107.85
134.017
207.351
187.727
280.246
284.112
286.157
322.888
322.397
321.934
316.266
315.888
311.457
310.811
427.971
421.484
418.381
413.52
412.586
408.673
96.7422
97.2289
122.571
122.922
231.353
285.857
378.49
374.211
371.778
366.5
360.791
356.429
459.982
10.201
36.3425
64.0842
65.0608
67.8233

## Sheet: thicknessValues
0.99091
1.18926
0.979364
0.975466
0.967575
1.19227
0.944783
1.00666
1.0871
1.07473
1.28851
1.1092
1.38688
1.10836
0.802462
1.03265
0.963324
1.13069
1.00666
0.794883
0.971303
0.925827
1.02211
0.959551
0.865625
1.00118
0.95797
0.94172
0.975732
0.966345
0.735952
0.790969
0.631813
1.08369
0.961142
1.00249
0.985872
0.990846
0.971822
0.853725
0.808402
0.838552
0.859451
0.845137
1.23728
0.899613
0.620858
0.854778
0.943401
0.644533
0.682516
0.84186
0.978199
0.713118
0.881561
0.941379
1.00645
0.99526
0.963331
0.830705
1.00786
0.826857
0.661348
0.917043
0.638721
0.874943
0.617232
1.00618
1.30472
0.920017
1.11308
0.976609
1.15933
1.09802
1.04971
0.920716
0.875615
1.13742
1.12097
1.00404
0.754544
1.0015
1.02835
0.982568
0.859155
0.938089
1.10652
1.14573
1.18179
0.922746
1.1953
1.14265
0.962105
0.974923
1.15447
0.884207
0.865197
0.868813
0.742513
0.865235
0.94554
0.922009
0.982171
0.989973
0.930609
0.806152
0.805119
0.913482
0.907995
0.855416
0.991451
0.919241
1.21152
0.975825
0.829598
0.890932
0.960855
0.893641
1.02976
0.934871
1.0409
1.09892
0.980737
1.04362
1.13026
1.19201
1.13603
1.13042
1.04819
0.951019
0.994214
1.09718
1.01516
0.994051
1.0795
0.847383
0.92554
0.993891
1.02544
0.873501
0.901175
0.909565
0.971534
0.967256
0.972643
0.924099
0.958679
0.71778
0.593015
0.877078
0.984601
0.95763
0.909338
0.908944
1.09727
1.01178
0.947474
1.01894
1.13336
1.0194
1.06859
0.826515
1.22107
0.67992
0.854295
0.727175
1.1008
0.847417
0.76501
0.789603
0.772815
0.497132
0.858131
1.06444
0.798963
1.13819
1.11576
1.06286
1.13352
1.07807
0.995405
1.03561
1.11828
0.983394
0.804458
0.868176
0.917097
1.05808
0.981159
1.00937
1.03861
1.05531
1.08223
1.0378
0.998003
0.889267
1.00689
1.07247
0.930631
1.06122
0.876097
1.04066
0.946204
1.13399
1.10524
1.02551
1.04065
1.00826
1.02597
1.06628
1.10982
1.06869
1.00725
0.924154
0.971539
0.873319
0.883984
0.956738
0.971438
1.00715
0.957639
0.900111
1.05448
0.923525
0.875997
1.05034
1.03202
1.07558
0.819236
0.833891
0.839565
0.92998
1.02788
0.918251
0.935059
0.620527
0.790691
0.838978
0.88548
0.670744
0.511971
0.878825
0.810816
0.778445
0.9988
0.489317
0.979239
1.06079
0.822297
0.803358
0.814807
0.87503
0.874942
1.0536
0.795883
0.645547
0.615239
0.901578
0.927873
0.592793
0.679175
0.666291
0.803008
0.746853
0.908725
1.01407
1.07833
0.630143
0.456395
0.813986
0.84365
0.356821
0.710751
0.646442
0.580827
0.502617
0.254983
0.267673
0.710635
0.921469
0.281925
0.505569
0.225356
0.42487
0.547096
0.724716
0.478154
0.413302
0.228843
0.384279
0.339303
0.519179
0.40564
0.436831
0.423285
0.368012
0.320959
0.633725
1.11352
0.789171
0.822111
0.750467
0.956808
0.819543
0.595389
0.431462
0.6507
0.758042
0.351311
0.605707
0.39201
0.634923
0.962365
0.925881
0.855365
1.27244
1.01722
0.624936
1.24004
1.0458
0.757374
1.17
1.29822
1.36547
1.11038
1.12253
0.456868
0.511685
0.453684
1.03892
0.931492
0.883468
1.27654
0.818804
0.925925
0.785949
1.08331
0.782074
0.784016
0.86901
1.15715
1.2194
1.2668
1.22378
0.648275
0.9547
1.04528
0.844737
0.770807
0.775899
0.881785
0.963649
0.835632
0.98785
1.09941
1.17932
0.760954
0.722301
0.924676
0.737722
0.794881
0.872972
0.628528
1.07218
0.966962
1.0556
1.07955
0.825706

## Sheet: normSnR
0.609903
0.173742
0.173742
0.173742
0.173742
0.173742
0.202201
0.202201
0.202201
0.202201
0.202201
1
1
1
1
1
1
0.357105
0.357105
0.357105
0.357105
0.357105
0.357105
0.357105
0.357105
0.357105
0.0325582
0.0325582
0.0325582
0.0325582
0.0325582
0.0325582
0.0325582
0.227388
0.227388
0.227388
0.227388
0.227388
0.227388
0.083785
0.083785
0.083785
0.083785
0.083785
0.083785
0.083785
0.083785
0.193087
0.193087
0.193087
0.193087
0.193087
0.193087
0.0740413
0.0740413
0.0740413
0.0740413
0.0740413
0.0740413
0.0732306
0.0732306
0.0732306
0.0732306
0.0732306
0
0
0
0
0.670224
0.670224
0.670224
0.377574
0.377574
0.377574
0.377574
0
0
0
0
0
0
0
0.0487424
0.0487424
0.0487424
0.0487424
0.0487424
0.0487424
0.0487424
0.0487424
0.0487424
0.0487424
0.0487424
0.0487424
0.0487424
0.0057426
0.0057426
0.0057426
0.0057426
0.0057426
0.0057426
0.0057426
0.0057426
0.0057426
0.0057426
0.394154
0.394154
0.394154
0.394154
0.394154
0.394154
0.394154
0.394154
0.394154
0.394154
0.394154
0.563493
0.563493
0.563493
0.563493
0.563493
0.563493
0.490917
0.490917
0.490917
0.490917
0.490917
0.490917
0.490917
0.490917
0.490917
1
1
1
1
1
1
1
1
1
0.0254342
0.0254342
0.0254342
0.0254342
0.0254342
0.0254342
0.0254342
0.0254342
0.0254342
0.109204
0.109204
0.109204
0.109204
0.109204
0.109204
0.109204
0.109204
0.0648118
0.0648118
0.0648118
0.0648118
0.0648118
0.0648118
0.0648118
0.0648118
0.0648118
0.0648118
0.0648118
0.0648118
0.0235112
0.0235112
0.0235112
0.510385
0.488806
0.488806
0.488806
0.488806
0.488806
1
1
1
1
1
0.631724
0.631724
0.631724
0.631724
0.631724
0.631724
0.631724
0.631724
0.631724
0.631724
0.00518416
0.00518416
0.00518416
0.00518416
0.00518416
0.00518416
0.00518416
0.00518416
0.717604
0.717604
0.717604
0.717604
0.717604
0.717604
0.717604
0.717604
0.717604
0.717604
0.717604
0.717604
0.234785
0.234785
0.234785
0.234785
0.234785
0.234785
0.234785
0.234785
0.234785
0.234785
0.576327
0.576327
0.576327
0.576327
0.576327
0.137064
0.137064
0.137064
0.137064
0.171441
0.182707
0.182707
0.0281403
0.0281403
0.0281403
0.0281403
0.0281403
0.0281403
0.00298417
0.00298417
0.00298417
0.00298417
0.00298417
0.0362035
0.0362035
0.0362035
0.0362035
0.0362035
0.0362035
0.0362035
0.0362035
0.0362035
0.0362035
0.0362035
0.0362035
0.0362035
0
0
0
0
0
0.0093324
0.0093324
0.0093324
0.0093324
0.0104603
0.0104603
0.0143163
0.0143163
0.0143163
0.0110109
0.0110109
0.0110109
0.00885944
0.00262176
0.00262176
0.00262176
0.0150692
0.0179039
0.0153269
0.0153269
0.0200888
0.0200888
0.0200888
0.0200888
0.0200888
0.0200888
0.0200888
0.0200888
0.0200888
0.0200888
0.0200888
0.0200888
0.0200888
0.0155988
0.0155988
0.0155988
0.0155988
0.0155988
0.0155988
0.0155988
0.0210907
0.0210907
0.0210907
0.0210907
0.00695163
0.00695163
0.00695163
0.00695163
0.915816
0.770174
0
0
0
0
0
1
1
1
1
1
1
1
0.53183
0.53183
0.420368
0.319195
0.319195
0
1
1
0.456381
0.456381
0.456381
0.456381
0.456381
0.456381
0.456381
0.456381
0.456381
0.456381
0.135746
0.135746
0.135746
0.135746
0.135746
0.135746
0.684913
0.684913
0.684913
0.684913
1
0.724158
0.00210327
0.00210327
0.00210327
0.00210327
0.00210327
0.00210327
0
1
1
1
1
1
