# Supplementary material for: Synchronization of visual perception within the human fovea
Source: Nat Neurosci. 2025 Jul 16;28(9):1959–67. doi: 10.1038/s41593-025-02011-3 (PMC12411267; doi:10.1038/s41593-025-02011-3)
Supplement: Supplementary file 11 — Source data. [file 41593_2025_2011_MOESM11_ESM.zip › extendedData3/extendedData3g.xlsx]

## Sheet: profiles
0	0	0	0	0	0	0	0	0	0	0	0	0	0	0	0	0	0	0	0	0	0	0	0	0	0	0	0	0	0	0.000566076	0.00209284	0.00408177	0.00447165	0.00503133	0.00550375	0.00554517	0.0052679	0.00504648	0.00478351	0.00456479	0.00442418	0.00467892	0.00522748	0.00560251	0.00573779	0.00572353	0.0057526	0.00646344	0.00722765
0	0	0	0	0	0	0	0	0	0	0	0	0	0	0	0	0	0	0	0	0	0	0	0	0	0	0	0	0	0	0	0.000117007	0.000511643	0.00279993	0.00439952	0.00525392	0.00569686	0.00613684	0.00642268	0.00537542	0.00532273	0.00533953	0.0056684	0.00507259	0.00468733	0.00447056	0.00429289	0.00479089	0.00531615	0.00564504
0	0	0	0	0	0	0	0	0	0	0	0	0	0	0	0	0	0	0	0	0	0	0	0	0	0	0	0	0	0	0	0	0	0	0	0	0	0	0	0	0	1.38495e-05	0.000285856	0.00202526	0.00694356	0.0076976	0.00677359	0.00631626	0.00664583	0.00683123
0	0	0	0	0	0	0	0	0	0	0	0	0	0	0	0	0	0	0	0	0	0	0	0	0	0	0	0	0	0	0	0	0	0	0	0	0	0	0	0	0	2.2656e-05	0.000395611	0.00280569	0.00627137	0.00646036	0.00546271	0.00572712	0.00642798	0.00646924
0	0	0	0	0	0	0	0	0	0	0	0	0	0	0	0	0	0	0	0	0	0	0	0	0	0	0	0	0	0	0	0	0	0	0	0	0	0	0	0	0	0	6.46656e-05	0.000764854	0.00465412	0.00579992	0.00562372	0.00566159	0.00584631	0.00613546
0	0	0	0	0	0	0	0	0	0	0	0	0	0	0	0	0	0	0	0	0	0	0	0	0	0	0	0	0	0	0	0	0	0	0	0	0	0	0	0	0	0	0.000123507	0.00143443	0.00543249	0.00559246	0.00591517	0.00600468	0.00586947	0.00602237
0	0	0	0	0	0	0	0	0	0	0	0	0	0	0	0	0	0	0	0	0	0	0	0	0	0	0	0	0	0	0	0	0	0	0	0	0	0	0	0	0	0	1.37653e-05	0.000237626	0.00252525	0.00476499	0.00599124	0.00657243	0.00610172	0.00619056
0	0	0	0	0	0	0	0	0	0	0	0	0	0	0	0	0	0	0	0	0	0	0	0	0	0	0	0	0	0	0	0	0	0	0	0	0	0	0	0	0	0	3.87251e-05	0.000493804	0.00317359	0.00516273	0.00607549	0.006081	0.0058093	0.00674927
0	0	0	0	0	0	0	0	0	0	0	0	0	0	0	0	0	0	0	0	0	0	0	0	0	0	0	0	0	0	0	0	0	0	0	0	0	0	0	0	0	0	7.60126e-07	6.60418e-05	0.00108	0.00410657	0.00514438	0.00578324	0.0063929	0.00701346
0	0	0	0	0	0	0	0	0	0	0	0	0	0	0	0	0	0	0	0	0	0	0	0	0	0	0	0	0	0	0	0	0	0	0	0	0	0	0	0	0	0	0	1.38812e-05	0.000227202	0.00182282	0.00469551	0.00581582	0.00690483	0.00764354
0	0	0	0	0	0	0	0	0	0	0	0	0	0	0	0	0	0	0	0	0	0	0	0	0	0	0	0	0	0	0	0	0	0	0	0	0	0	0	0	0	0	0	8.03128e-06	0.000538063	0.0037665	0.00574003	0.00655833	0.00733633	0.00759317
0	0	0	0	0	0	0	0	0	0	0	0	0	0	0	0	0	0	0	0	0	0	0	0	0	0	0	0	0	0	0	0	0	0	0	0	0	0	0	0	0	0	7.64883e-07	6.82683e-05	0.00126246	0.00469933	0.00615636	0.0063935	0.00672994	0.00660241
0	0	0	0	0	0	0	0	0	0	0	0	0	0	0	0	0	0	0	0	0	0	0	0	0	0	0	0	0	0	0	0	0	0	0	0	0	0.00045154	0.00201162	0.00493031	0.00516068	0.00506857	0.00480734	0.00523579	0.00569138	0.00596157	0.00628811	0.00574461	0.00534256	0.00586503
0	0	0	0	0	0	0	0	0	0	0	0	0	0	0	0	0	0	0	0	0	0	0	0	0	0	0	0	0	0	0	0	0	0	0	0	0	0	0	0	0	0	0	8.00577e-06	0.000536354	0.00336609	0.0053363	0.00570054	0.005985	0.0059203
0	0	0	0	0	0	0	0	0	0	0	0	0	0	0	0	0	0	0	0	0	0	0	0	0	0	0	0	0	0	0	0	0	0	0	0	0	0	0	0	0	0	0	9.00185e-07	8.74027e-05	0.00145999	0.00405967	0.00535264	0.00585781	0.00596978
0	0	0	0	0	0	0	0	0	0	0	0	0	0	0	0	0	0	0	0	0	0	0	0	0	0	0	0	0	0	0	0	0	0	0	0	0	0	0	0	0	0	0	0	0.00031345	0.00221569	0.00449309	0.00534715	0.00523097	0.00523486
0	0	0	0	0	0	0	0	0	0	0	0	0	0	0	0	0	0	0	0	0	0	0	0	0	0	0	0	0	0	0	0	0	0	0	0	1.90398e-05	0.000284648	0.00181898	0.00470509	0.00689741	0.00789751	0.008011	0.00756123	0.00751284	0.00749809	0.00650281	0.00590799	0.00594117	0.0065442
0	0	0	0	0	0	0	0	0	0	0	0	0	0	0	0	0	0	0	0	0	0	0	0	0	0	0	0	0	0	0	0	0	0	0	0	0	0	0	0	0	0	0	0	0.000148477	0.00154683	0.00452395	0.00588672	0.00539314	0.00489116
0	0	0	0	0	0	0	0	0	0	0	0	0	0	0	0	0	0	0	0	0	0	0	0	0	0	0	0	0	0	0	0	0	0	0	0	0	0	0	0	0	0	0	0	0	0.000410016	0.00287024	0.00556467	0.00596061	0.00548394
0	0	0	0	0	0	0	0	0	0	0	0	0	0	0	0	0	0	0	0	0	0	0	0	0	0	0	0	0	0	0	0	0	0	0	0	0	0	0	0	0	0	0	0	0	3.27484e-05	0.00107054	0.00395013	0.00580833	0.00623805
0	0	0	0	0	0	0	0	0	0	0	0	0	0	0	0	0	0	0	0	0	0	0	0	0	0	0	0	0	0	0	0	0	0	0	0	0	0	0	0	0	0	0	0	0	0.000148626	0.00165196	0.00438249	0.00590516	0.00680695
0	0	0	0	0	0	0	0	0	0	0	0	0	0	0	0	0	0	0	0	0	0	0	0	0	0	0	0	0	0	0	0	0	0	0	0	0	0	0	0	0	0	0	0	0	0	0.000526647	0.00301107	0.00561621	0.00674356
0	0	0	0	0	0	0	0	0	0	0	0	0	0	0	0	0	0	0	0	0	0	0	0	0	0	0	0	0	0	0	0	0	0	0	0	0	0	0	0	0	0	0	0	0	0.00010089	0.00139857	0.00455664	0.00641926	0.00713803
0	0	0	0	0	0	0	0	0	0	0	0	0	0	0	0	0	0	0	0	0	0	0	0	0	0	0	0	0	0	0	0	0	0	0	0	0	0	0	0	0	0	0	0	3.32948e-05	0.000934158	0.00383452	0.00602553	0.00562451	0.00536504
0	0	0	0	0	0	0	0	0	0	0	0	0	0	0	0	0	0	0	0	0	0	0	0	0	0	0	0	0	0	0	0	0	0	0	0	0	0	0	0	0	0	0	0	0	0	0	0.000317124	0.00301984	0.00681608
0	0	0	0	0	0	0	0	0	0	0	0	0	0	0	0	0	0	0	0	0	0	0	0	0	0	0	0	0	0	0	0	0	0	0	0	0	0	0	0	0	0	0	0	0	0	0	0.000736719	0.00478026	0.00751687
0	0	0	0	0	0	0	0	0	0	0	0	0	0	0	0	0	0	0	0	0	0	0	0	0	0	0	0	0	0	0	0	0	0	0	0	0	0	0	0	0	0	0	0	0	0	6.42517e-05	0.00190385	0.00528552	0.00701039
0	0	0	0	0	0	0	0	0	0	0	0	0	0	0	0	0	0	0	0	0	0	0	0	0	0	0	0	0	0	0	0	0	0	0	0	0	0	0	0	0	0	0	0	0	0	0.000394989	0.00282154	0.00540091	0.00619208
0	0	0	0	0	0	0	0	0	0	0	0	0	0	0	0	0	0	0	0	0	0	0	0	0	0	0	0	0	0	0	0	0	0	0	0	0	0	0	0	0.000103134	0.000563323	0.00317106	0.00485228	0.00540731	0.00574543	0.00548763	0.00538054	0.00577544	0.00559077
0	0	0	0	0	0	0	0	0	0	0	0	0	0	0	0	0	0	0	0	0	0	0	0	0	0	0	0	0	0	0	0	0	0	0	0	0	0	0	0	0	0	0	0	0	0	0.000194822	0.00214005	0.00465832	0.00595866
0	0	0	0	0	0	0	0	0	0	0	0	0	0	0	0	0	0	0	0	0	0	0	0	0	0	0	0	0	0	0	0	0	0	0	0	0	0	0	0	0	0	0	0	0	0	6.14481e-05	0.000874653	0.00369257	0.00649831
0	0	0	0	0	0	0	0	0	0	0	0	0	0	0	0	0	0	0	0	0	0	0	0	0	0	0	0	0	0	0	0	0	0	0	0	0	0	0	0	0	0	0	0	0	0	0	0.000244745	0.00201089	0.00510711
0	0	0	0	0	0	0	0	0	0	0	0	0	0	0	0	0	0	0	0	0	0	0	0	0	0	0	0	0	0	0	0	0	0	0	0	0	0	0	0	0	7.47124e-06	9.25512e-05	0.00131797	0.00383198	0.00588384	0.00540442	0.00523988	0.0057244	0.00724477
0	0	0	0	0	0	0	0	0	0	0	0	0	0	0	0	0	0	0	0	0	0	0	0	0	0	0	0	0	0	0	0	0	0	0	0	0	0	0	0	0	0	0	0	0	0	0	0.000136348	0.0015653	0.0046189
0	0	0	0	0	0	0	0	0	0	0	0	0	0	0	0	0	0	0	0	0	0	0	0	0	0	0	0	0	0	0	0	0	0	0	0	0	0	0	0	0	0	0	0	0	0	0	0.000485614	0.00266729	0.00521601
0	0	0	0	0	0	0	0	0	0	0	0	0	0	0	0	0	0	0	0	0	0	0	0	0	0	0	0	0	0	0	0	0	0	0	0	0	0	0	0	0	0	0	0	0	0	9.67446e-05	0.00116228	0.00385108	0.00557935
0	0	0	0	0	0	0	0	0	0	0	0	0	0	0	0	0	0	0	0	0	0	0	0	0	0	0	0	0	0	0	0	0	0	0	0	0	0	0	0	0	0	0	0	0	0	0	0.000297356	0.00253219	0.00553675
0	0	0	0	0	0	0	0	0	0	0	0	0	0	0	0	0	0	0	0	0	0	0	0	0	0	0	0	0	0	0	0	0	0	0	0	0	0	0	0	0	0	0	0	0	0	0	0.00012989	0.00154939	0.0043364
0	0	0	0	0	0	0	0	0	0	0	0	0	0	0	0	0	0	0	0	0	0	0	0	0	0	0	0	0	0	0	0	0	0	0	0	0	0	0	0	0	0	0	0	0	0	0	0.000370516	0.00241336	0.00461674
0	0	0	0	0	0	0	0	0	0	0	0	0	0	0	0	0	0	0	0	0	0	0	0	0	0	0	0	0	0	0	0	0	0	0	0	0	0	0	0	0	0	4.71145e-05	0.00106373	0.00419021	0.00722306	0.00656077	0.00661824	0.00627337	0.00514739
0	0	0	0	0	0	0	0	0	0	0	0	0	0	0	0	0	0	0	0	0	0	0	0	0	0	0	0	0	0	0	0	0	0	0	0	0	0	0	0	0	0	0	0	0	0	0.000340128	0.00232263	0.00532298	0.00650384
0	0	0	0	0	0	0	0	0	0	0	0	0	0	0	0	0	0	0	0	0	0	0	0	0	0	0	0	0	0	0	0	0	0	0	0	0	0	0	0	0	0	0	0	0	0	5.57627e-05	0.00112982	0.00378715	0.00560746
0	0	0	0	0	0	0	0	0	0	0	0	0	0	0	0	0	0	0	0	0	0	0	0	0	0	0	0	0	0	0	0	0	0	0	0	0	0	0	0	0	0	0	0	0	0	1.86329e-05	0.000616323	0.00277676	0.00521238
0	0	0	0	0	0	0	0	0	0	0	0	0	0	0	0	0	0	0	0	0	0	0	0	0	0	0	0	0	0	0	0	0	0	0	0	0	0	0	0	0	0	0	0.000415927	0.00200797	0.00476661	0.00550121	0.00557437	0.00494133	0.00475804
0	0	0	0	0	0	0	0	0	0	0	0	0	0	0	0	0	0	0	0	0	0	0	0	0	0	0	0	0	0	0	0	0	0	0	0	0	0	0	0	0	0	0	0	0	0	1.76711e-05	0.00071854	0.00404937	0.00783646
0	0	0	0	0	0	0	0	0	0	0	0	0	0	0	0	0	0	0	0	0	0	0	0	0	0	0	0	0	0	0	0	0	0	0	0	0	0	0	0	0	0	0	0	0	0	9.55379e-05	0.00169928	0.00539261	0.00721232
0	0	0	0	0	0	0	0	0	0	0	0	0	0	0	0	0	0	0	0	0	0	0	0	0	0	0	0	0	0	0	0	0	0	0	0	0	0	0	0	0	0	0	0	0	0	1.81749e-05	0.000451542	0.00245749	0.00503514
0	0	0	0	0	0	0	0	0	0	0	0	0	0	0	0	0	0	0	0	0	0	0	0	0	0	0	0	0	0	0	0	0	0	0	0	0	0	0	0	0	0	0	0	0	0	8.05274e-05	0.00117385	0.00373225	0.00507266
0	0	0	0	0	0	0	0	0	0	0	0	0	0	0	0	0	0	0	0	0	0	0	0	0	0	0	0	0	0	0	0	0	0	0	0	0	0	0	0	0	0	0	0	0	0	1.86415e-05	0.000449977	0.00248644	0.00460818
0	0	0	0	0	0	0	0	0	0	0	0	0	0	0	0	0	0	0	0	0	0	0	0	0	0	0	0	0	0	0	0	0	0	0	0	0	0	0	0	0	0	0	0	0	0	0	0.000135556	0.00140248	0.00376377
0	0	0	0	0	0	0	0	0	0	0	0	0	0	0	0	0	0	0	0	0	0	0	0	0	0	0	0	0	0	0	0	0	0	0	0	0	0	0	0	0	0	0	1.62942e-05	0.000274282	0.00180549	0.00477676	0.00580166	0.00560088	0.00505688
0	0	0	0	0	0	0	0	0	0	0	0	0	0	0	0	0	0	0	0	0	0	0	0	0	0	0	0	0	0	0	0	0	0	0	0	0	0	0	0	0	0	0	0	0	0	0.000407809	0.0024768	0.00464584	0.00446851
0	0	0	0	0	0	0	0	0	0	0	0	0	0	0	0	0	0	0	0	0	0	0	0	0	0	0	0	0	0	0	0	0	0	0	0	0	0	0	0	0	0	0	0	0	0	0.000143816	0.0016637	0.00442653	0.00528708
0	0	0	0	0	0	0	0	0	0	0	0	0	0	0	0	0	0	0	0	0	0	0	0	0	0	0	0	0	0	0	0	0	0	0	0	0	0	0	0	0	0	0	0	0	0	1.96903e-05	0.000598006	0.00302903	0.00560746
0	0	0	0	0	0	0	0	0	0	0	0	0	0	0	0	0	0	0	0	0	0	0	0	0	0	0	0	0	0	0	0	0	0	0	0	0	0	0	0	0	0	0	0	0	0.000172176	0.00221304	0.00473871	0.0063592	0.00639491
0	0	0	0	0	0	0	0	0	0	0	0	0	0	0	0	0	0	0	0	0	0	0	0	0	0	0	0	0	0	0	0	0	0	0	0	0	0	0	0	0	0	0	0	0	0	1.90228e-05	0.000498334	0.00313632	0.00588055
0	0	0	0	0	0	0	0	0	0	0	0	0	0	0	0	0	0	0	0	0	0	0	0	0	0	0	0	0	0	0	0	0	0	0	0	0	0	0	0	0	0	0	0	0	0	0.000138491	0.00191094	0.0051382	0.00574192
0	0	0	0	0	0	0	0	0	0	0	0	0	0	0	0	0	0	0	0	0	0	0	0	0	0	0	0	0	0	0	0	0	0	0	0	0	0	0	0	0	0	0	0	0	0	0	5.79362e-05	0.00110687	0.00382742
0	0	0	0	0	0	0	0	0	0	0	0	0	0	0	0	0	0	0	0	0	0	0	0	0	0	0	0	0	0	0	0	0	0	0	0	0	0	0	0	0	0	0	0	0	0	0	0.000346575	0.00226466	0.00451905
0	0	0	0	0	0	0	0	0	0	0	0	0	0	0	0	0	0	0	0	0	0	0	0	0	0	0	0	0	0	0	0	0	0	0	0	0	0	0	0	0	0	0	0	7.57049e-05	0.00117801	0.00510796	0.00753722	0.00603775	0.00520818
0	0	0	0	0	0	0	0	0	0	0	0	0	0	0	0	0	0	0	0	0	0	0	0	0	0	0	0	0	0	0	0	0	0	0	0	0	0	0	0	0	0	0	0	0	0	0.000356609	0.00210527	0.00401368	0.00489905
0	0	0	0	0	0	0	0	0	0	0	0	0	0	0	0	0	0	0	0	0	0	0	0	0	0	0	0	0	0	0	0	0	0	0	0	0	0	0	0	0	0	0	0	0	0	0.000137893	0.00181339	0.00419113	0.00442461
0	0	0	0	0	0	0	0	0	0	0	0	0	0	0	0	0	0	0	0	0	0	0	0	0	0	0	0	0	0	0	0	0	0	0	0	0	0	0	0	0	0	0	0	0	0	0	3.7298e-05	0.0011818	0.00384728
0	0	0	0	0	0	0	0	0	0	0	0	0	0	0	0	0	0	0	0	0	0	0	0	0	0	0	0	0	0	0	0	0	0	0	0	0	0	0	0	0	0	0	0	0	4.16761e-05	0.000721737	0.00314945	0.00465202	0.00522604
0	0	0	0	0	0	0	0	0	0	0	0	0	0	0	0	0	0	0	0	0	0	0	0	0	0	0	0	0	0	0	0	0	0	0	0	0	0	0	0	0	0	0	0	0	0	0	0.000120979	0.00126454	0.0032931
0	0	0	0	0	0	0	0	0	0	0	0	0	0	0	0	0	0	0	0	0	0	0	0	0	0	0	0	0	0	0	0	0	0	0	0	0	0	0	0	0	0	0	0	0	0	0	0	0.000618404	0.0025132
0	0	0	0	0	0	0	0	0	0	0	0	0	0	0	0	0	0	0	0	0	0	0	0	0	0	0	0	0	0	0	0	0	0	0	0	0	0	0	0	0	0	0	0	0	0	0	0.000446315	0.0022186	0.00418385
0	0	0	0	0	0	0	0	0	0	0	0	0	0	0	0	0	0	0	0	0	0	0	0	0	0	0	0	0	0	0	0	0	0	0	0	0	0	0	0	0	0	0	0	0	0	6.5829e-05	0.0013182	0.00381043	0.00519257
0	0	0	0	0	0	0	0	0	0	0	0	0	0	0	0	0	0	0	0	0	0	0	0	0	0	0	0	0	0	0	0	0	0	0	0	0	0	0	0	0	0	0	0	7.40746e-05	0.000907161	0.00362075	0.00539245	0.00465917	0.00423305
0	0	0	0	0	0	0	0	0	0	0	0	0	0	0	0	0	0	0	0	0	0	0	0	0	0	0	0	0	0	0	0	0	0	0	0	0	0	0	0	0	0	0	0	0	0	0.000320527	0.00313684	0.00591167	0.00617545
0	0	0	0	0	0	0	0	0	0	0	0	0	0	0	0	0	0	0	0	0	0	0	0	0	0	0	0	0	0	0	0	0	0	0	0	0	0	0	0	0	0	0	0	0	0	6.35365e-05	0.00173611	0.00462093	0.00552681
0	0	0	0	0	0	0	0	0	0	0	0	0	0	0	0	0	0	0	0	0	0	0	0	0	0	0	0	0	0	0	0	0	0	0	0	0	0	0	0	0	0	0	0	0	0	0.000972756	0.00358638	0.00495182	0.00471361
0	0	0	0	0	0	0	0	0	0	0	0	0	0	0	0	0	0	0	0	0	0	0	0	0	0	0	0	0	0	0	0	0	0	0	0	0	0	0	0	0	0	0	0	0.000105663	0.0016604	0.00402457	0.00476391	0.00482303	0.00462907
0	0	0	0	0	0	0	0	0	0	0	0	0	0	0	0	0	0	0	0	0	0	0	0	0	0	0	0	0	0	0	0	0	0	0	0	0	0	0	0	0	0	0	0	0	0	0.000126897	0.00156179	0.00374405	0.00455432
0	0	0	0	0	0	0	0	0	0	0	0	0	0	0	0	0	0	0	0	0	0	0	0	0	0	0	0	0	0	0	0	0	0	0	0	0	0	0	0	0	0	0	0	0	0	0	0.000459833	0.00274093	0.00435062
0	0	0	0	0	0	0	0	0	0	0	0	0	0	0	0	0	0	0	0	0	0	0	0	0	0	0	0	0	0	0	0	0	0	0	0	0	0	0	0	0	0	0	0	0	0	0.000435052	0.00266001	0.00483374	0.00514117
0	0	0	0	0	0	0	0	0	0	0	0	0	0	0	0	0	0	0	0	0	0	0	0	0	0	0	0	0	0	0	0	0	0	0	0	0	0	0	0	0	0	0	0	0	0	6.8107e-05	0.00150341	0.0042074	0.00537706
0	0	0	0	0	0	0	0	0	0	0	0	0	0	0	0	0	0	0	0	0	0	0	0	0	0	0	0	0	0	0	0	0	0	0	0	0	0	0	0	0	0	0	0	0	3.41921e-05	0.00123965	0.00376977	0.00544399	0.00562226
0	0	0	0	0	0	0	0	0	0	0	0	0	0	0	0	0	0	0	0	0	0	0	0	0	0	0	0	0	0	0	0	0	0	0	0	0	0	0	0	0	0	0	0	0	0	0.000325721	0.00238506	0.00456801	0.00539617
0	0	0	0	0	0	0	0	0	0	0	0	0	0	0	0	0	0	0	0	0	0	0	0	0	0	0	0	0	0	0	0	0	0	0	0	0	0	0	0	0	0	0	0	0	0.000386073	0.00191703	0.00356327	0.00441364	0.00419886
0	0	0	0	0	0	0	0	0	0	0	0	0	0	0	0	0	0	0	0	0	0	0	0	0	0	0	0	0	0	0	0	0	0	0	0	0	0	0	0	0	0	0	9.1335e-07	8.86809e-05	0.00119431	0.00296146	0.00387469	0.00376859	0.00361258
0	0	0	0	0	0	0	0	0	0	0	0	0	0	0	0	0	0	0	0	0	0	0	0	0	0	0	0	0	0	0	0	0	0	0	0	0	0	0	0	0	0	0	0	6.29209e-05	0.000660626	0.00269953	0.00406358	0.00436239	0.00437395
0	0	0	0	0	0	0	0	0	0	0	0	0	0	0	0	0	0	0	0	0	0	0	0	0	0	0	0	0	0	0	0	0	0	0	0	0	0	0	0	0	0	0	0	0	3.70802e-06	0.000360145	0.00240368	0.00374894	0.00445532
0	0	0	0	0	0	0	0	0	0	0	0	0	0	0	0	0	0	0	0	0	0	0	0	0	0	0	0	0	0	0	0	0	0	0	0	0	0	0	0	0	0	0	0	0	9.20623e-07	8.93871e-05	0.00220513	0.00416522	0.00463771
0	0	0	0	0	0	0	0	0	0	0	0	0	0	0	0	0	0	0	0	0	0	0	0	0	0	0	0	0	0	0	0	0	0	0	0	0	0	0	0	0	0	0	0	0	8.89969e-07	8.64108e-05	0.00176436	0.00421641	0.00456512
0	0	0	0	0	0	0	0	0	0	0	0	0	0	0	0	0	0	0	0	0	0	0	0	0	0	0	0	0	0	0	0	0	0	0	0	0	0	0	0	0	0	0	0	0	0	0.000450333	0.0024367	0.00474904	0.00446232
0	0	0	0	0	0	0	0	0	0	0	0	0	0	0	0	0	0	0	0	0	0	0	0	0	0	0	0	0	0	0	0	0	0	0	0	0	0	0	0	0	0	0	3.40373e-06	0.000330592	0.00260219	0.00418978	0.00461688	0.00483211	0.00488397
0	0	0	0	0	0	0	0	0	0	0	0	0	0	0	0	0	0	0	0	0	0	0	0	0	0	0	0	0	0	0	0	0	0	0	0	0	0	0	0	0	0	0	0	2.84815e-06	0.000210206	0.00192805	0.00360865	0.0043698	0.00472641
0	0	0	0	0	0	0	0	0	0	0	0	0	0	0	0	0	0	0	0	0	0	0	0	0	0	0	0	0	0	0	0	0	0	0	0	0	0	0	0	0	0	0	7.21251e-07	6.10114e-05	0.00101716	0.00337261	0.0041979	0.00439365	0.00463726
0	0	0	0	0	0	0	0	0	0	0	0	0	0	0	0	0	0	0	0	0	0	0	0	0	0	0	0	0	0	0	0	0	0	0	0	0	0	0	0	0	0	0	0	2.80551e-05	0.000860126	0.00336958	0.00404939	0.00423428	0.00433662
0	0	0	0	0	0	0	0	0	0	0	0	0	0	0	0	0	0	0	0	0	0	0	0	0	0	0	0	0	0	0	0	0	0	0	0	0	0	0	0	0	0	0	2.59675e-05	0.000714115	0.00261519	0.00363827	0.00386468	0.00412932	0.00431334
0	0	0	0	0	0	0	0	0	0	0	0	0	0	0	0	0	0	0	0	0	0	0	0	0	0	0	0	0	0	0	0	0	0	0	0	0	0	0	0	0	0	1.34678e-05	0.000331092	0.00233371	0.00357249	0.00358565	0.00381327	0.00381382	0.00411071
0	0	0	0	0	0	0	0	0	0	0	0	0	0	0	0	0	0	0	0	0	0	0	0	0	0	0	0	0	0	0	0	0	0	0	0	0	0	0	0	0	0	0	1.33904e-05	0.000305641	0.00247425	0.00465571	0.00379717	0.00344441	0.00341086
0	0	0	0	0	0	0	0	0	0	0	0	0	0	0	0	0	0	0	0	0	0	0	0	0	0	0	0	0	0	0	0	0	0	0	0	0	0	0	0	0	0	0	0	7.56055e-05	0.00091366	0.00370117	0.00429587	0.00386801	0.00348557
0	0	0	0	0	0	0	0	0	0	0	0	0	0	0	0	0	0	0	0	0	0	0	0	0	0	0	0	0	0	0	0	0	0	0	0	0	0	0	0	0	0	0	0	0	0	0.000395067	0.00212926	0.00373473	0.00416947
0	0	0	0	0	0	0	0	0	0	0	0	0	0	0	0	0	0	0	0	0	0	0	0	0	0	0	0	0	0	0	0	0	0	0	0	0	0	0	0	0	0	0	1.62047e-05	0.00050597	0.00256099	0.00419247	0.00577245	0.00538783	0.00429115
0	0	0	0	0	0	0	0	0	0	0	0	0	0	0	0	0	0	0	0	0	0	0	0	0	0	0	0	0	0	0	0	0	0	0	0	0	0	0	0	0	0	1.62866e-05	0.000436795	0.00219898	0.00366066	0.00433351	0.00448018	0.00418227	0.00419104
0	0	0	0	0	0	0	0	0	0	0	0	0	0	0	0	0	0	0	0	0	0	0	0	0	0	0	0	0	0	0	0	0	0	0	0	0	0	0	0	0	1.60752e-05	0.000417638	0.00208851	0.00409069	0.00458936	0.00440287	0.00486707	0.00458508	0.00398587
0	0	0	0	0	0	0	0	0	0	0	0	0	0	0	0	0	0	0	0	0	0	0	0	0	0	0	0	0	0	0	0	0	0	0	0	0	0	0	0	0	0	0	2.84281e-05	0.000351902	0.00222118	0.00357261	0.00415245	0.004613	0.00449967
0	0	0	0	0	0	0	0	0	0	0	0	0	0	0	0	0	0	0	0	0	0	0	0	0	0	0	0	0	0	0	0	0	0	0	0	0	0	0	0	0	0.000232178	0.00179488	0.00375302	0.00460271	0.00442282	0.00401255	0.0043102	0.00463139	0.00503861
0	0	0	0	0	0	0	0	0	0	0	0	0	0	0	0	0	0	0	0	0	0	0	0	0	0	0	0	0	0	0	0	0	0	0	0	0	0	0	0	9.38134e-05	0.00120962	0.00339855	0.00465607	0.0045827	0.00410006	0.00404837	0.0045018	0.00493902	0.00532796
0	0	0	0	0	0	0	0	0	0	0	0	0	0	0	0	0	0	0	0	0	0	0	0	0	0	0	0	0	0	0	0	0	0	0	0	0	0	0	0	6.35518e-05	0.00103901	0.00305636	0.0044659	0.00465881	0.0045148	0.00402826	0.00377119	0.00423727	0.00460134
0	0	0	0	0	0	0	0	0	0	0	0	0	0	0	0	0	0	0	0	0	0	0	0	0	0	0	0	0	0	0	0	0	0	0	0	0	0	1.46622e-05	0.000532186	0.00218636	0.00378176	0.00443414	0.00443059	0.00409047	0.00366062	0.00388082	0.00425228	0.00385294	0.0035255
0	0	0	0	0	0	0	0	0	0	0	0	0	0	0	0	0	0	0	0	0	0	0	0	0	0	0	0	0	0	0	0	0	0	0	0	0	0	4.30263e-05	0.000616942	0.00219185	0.00331366	0.00399931	0.00433042	0.00366496	0.00328538	0.00345095	0.00416945	0.00425839	0.00422953
0	0	0	0	0	0	0	0	0	0	0	0	0	0	0	0	0	0	0	0	0	0	0	0	0	0	0	0	0	0	0	0	0	0	0	0	0	0	0	0.000381088	0.00210501	0.00373861	0.00377165	0.00399673	0.00428535	0.00393184	0.0034517	0.00396993	0.00456805	0.00492199
0	0	0	0	0	0	0	0	0	0	0	0	0	0	0	0	0	0	0	0	0	0	0	0	0	0	0	0	0	0	0	0	0	0	0	0	0	0	0	0.000262836	0.00186288	0.00385815	0.00445587	0.00435723	0.00520839	0.00534249	0.00463073	0.00406214	0.00435904	0.00477058
0	0	0	0	0	0	0	0	0	0	0	0	0	0	0	0	0	0	0	0	0	0	0	0	0	0	0	0	0	0	0	0	0	0	0	0	0	0	5.09079e-05	0.00112313	0.00299538	0.00446123	0.00452029	0.0047175	0.00577228	0.00575739	0.00471705	0.00430652	0.00441427	0.00438106
0	0	0	0	0	0	0	0	0	0	0	0	0	0	0	0	0	0	0	0	0	0	0	0	0	0	0	0	0	0	0	0	0	0	0	0	0	0	0.000100989	0.00140864	0.00325937	0.00420714	0.00429234	0.00455103	0.00456411	0.00486415	0.00473399	0.0043585	0.00449621	0.0045145
0	0	0	0	0	0	0	0	0	0	0	0	0	0	0	0	0	0	0	0	0	0	0	0	0	0	0	0	0	0	0	0	0	0	0	0	0	0	5.35369e-05	0.00118112	0.00349326	0.00474927	0.0043435	0.0040958	0.0044549	0.00421707	0.00447979	0.00439822	0.00438868	0.0045173
0	0	0	0	0	0	0	0	0	0	0	0	0	0	0	0	0	0	0	0	0	0	0	0	0	0	0	0	0	0	0	0	0	0	0	0	0	0	5.24008e-05	0.00140211	0.00393586	0.00521883	0.00467779	0.00412585	0.00443655	0.00457238	0.00417449	0.00425174	0.00369527	0.00356109
0	0	0	0	0	0	0	0	0	0	0	0	0	0	0	0	0	0	0	0	0	0	0	0	0	0	0	0	0	0	0	0	0	0	0	0	0	0	0.000713837	0.00316041	0.00472193	0.0045676	0.00416355	0.00441344	0.0050791	0.00474689	0.00417398	0.00397005	0.00329327	0.00330491
0	0	0	0	0	0	0	0	0	0	0	0	0	0	0	0	0	0	0	0	0	0	0	0	0	0	0	0	0	0	0	0	0	0	0	0	0	0	0	0	1.12322e-05	0.000331953	0.0021667	0.00413764	0.00537894	0.00459529	0.00390408	0.00394069	0.00369058	0.00353735
0	0	0	0	0	0	0	0	0	0	0	0	0	0	0	0	0	0	0	0	0	0	0	0	0	0	0	0	0	0	0	0	0	0	0	0	0	0.000226671	0.00240918	0.0038811	0.00470121	0.00536056	0.0053007	0.00453694	0.00393497	0.00418237	0.00388773	0.00355515	0.00370675	0.00408761
0	0	0	0	0	0	0	0	0	0	0	0	0	0	0	0	0	0	0	0	0	0	0	0	0	0	0	0	0	0	0	0	0	0	0	0	0.000227607	0.00218626	0.00391265	0.00481437	0.00511328	0.00490368	0.00467553	0.00418	0.00349344	0.00348156	0.0034967	0.00364282	0.00421703	0.00541432
0	0	0	0	0	0	0	0	0	0	0	0	0	0	0	0	0	0	0	0	0	0	0	0	0	0	0	0	0	0	0	0	0	0	0	0	0.000298593	0.00216493	0.00349949	0.00433921	0.00488058	0.00522327	0.00561227	0.00469147	0.00399147	0.00381346	0.00312509	0.00314618	0.00351104	0.00444863
0	0	0	0	0	0	0	0	0	0	0	0	0	0	0	0	0	0	0	0	0	0	0	0	0	0	0	0	0	0	0	0	0	0	0	0	0	0	0	5.42446e-05	0.000760962	0.00269009	0.00429288	0.00450554	0.00363529	0.00400018	0.00420433	0.00463407	0.00488403	0.00442467
0	0	0	0	0	0	0	0	0	0	0	0	0	0	0	0	0	0	0	0	0	0	0	0	0	0	0	0	0	0	0	0	0	0	0	1.26613e-05	0.000598555	0.00247798	0.0037341	0.00420862	0.00416441	0.00422217	0.00423057	0.00462468	0.00502592	0.00433964	0.00347059	0.00332557	0.00357001	0.00382889
0	0	0	0	0	0	0	0	0	0	0	0	0	0	0	0	0	0	0	0	0	0	0	0	0	0	0	0	0	0	0	0	0	0	0	9.62626e-06	0.000209691	0.00185062	0.00359605	0.00392725	0.00383651	0.00394991	0.00388689	0.00403676	0.00499615	0.00568823	0.00454203	0.00317732	0.00345324	0.00372538
0	0	0	0	0	0	0	0	0	0	0	0	0	0	0	0	0	0	0	0	0	0	0	0	0	0	0	0	0	0	0	0	0	0	1.93645e-05	0.000290963	0.00207642	0.00367583	0.00356714	0.00335461	0.00359661	0.00397024	0.00428425	0.00516077	0.00593125	0.00630612	0.0049104	0.00375349	0.00396594	0.00402135
0	0	0	0	0	0	0	0	0	0	0	0	0	0	0	0	0	0	0	0	0	0	0	0	0	0	0	0	0	0	0	0	0	7.47738e-06	0.00022967	0.00143085	0.0035933	0.00382344	0.00330019	0.00379287	0.00428774	0.00462276	0.0051643	0.00604889	0.00596586	0.00611241	0.00458088	0.00377098	0.0037324	0.00389766
0	0	0	0	0	0	0	0	0	0	0	0	0	0	0	0	0	0	0	0	0	0	0	0	0	0	0	0	0	0	0	0	0	1.85758e-05	0.000487333	0.0025288	0.00386647	0.00414241	0.00357478	0.00359345	0.00407277	0.00433996	0.00451842	0.00513588	0.00558274	0.00550074	0.00517234	0.00426847	0.00405344	0.00421238
0	0	0	0	0	0	0	0	0	0	0	0	0	0	0	0	0	0	0	0	0	0	0	0	0	0	0	0	0	0	0	0	0	0.000265109	0.00204354	0.00414165	0.00433744	0.00414625	0.00366115	0.00372186	0.00402261	0.00391171	0.00382133	0.00434514	0.00477112	0.00492476	0.00444615	0.00437029	0.00443527	0.00438333
0	0	0	0	0	0	0	0	0	0	0	0	0	0	0	0	0	0	0	0	0	0	0	0	0	0	0	0	0	0	0	0	0	0.000318915	0.00191083	0.00399308	0.00451027	0.00416386	0.00416608	0.0040658	0.00425663	0.00434734	0.0041574	0.00391515	0.00381882	0.00424491	0.00413393	0.00437796	0.00441936	0.00433256
0	0	0	0	0	0	0	0	0	0	0	0	0	0	0	0	0	0	0	0	0	0	0	0	0	0	0	0	0	0	0	0	1.1312e-05	0.000338615	0.001702	0.00334668	0.00442183	0.00476484	0.00479362	0.00427131	0.0040375	0.00425319	0.00422095	0.00408203	0.00388482	0.00384546	0.00447158	0.00475984	0.00467556	0.00451352
0	0	0	0	0	0	0	0	0	0	0	0	0	0	0	0	0	0	0	0	0	0	0	0	0	0	0	0	0	0	1.11649e-05	0.000271121	0.0015957	0.00340755	0.0041229	0.00503883	0.00612432	0.00610734	0.00518568	0.00431574	0.0036814	0.00364508	0.00338168	0.0037317	0.00410422	0.00498695	0.00525139	0.00463823	0.0038632	0.00385881
0	0	0	0	0	0	0	0	0	0	0	0	0	0	0	0	0	0	0	0	0	0	0	0	0	0	0	0	0	0	0.000265407	0.00151723	0.00289651	0.00374263	0.00442809	0.00604041	0.0070886	0.00650797	0.00540939	0.00400728	0.00336541	0.00322118	0.0031956	0.00313092	0.00387078	0.00428349	0.00437278	0.00359226	0.00368508	0.00386154
0	0	0	0	0	0	0	0	0	0	0	0	0	0	0	0	0	0	0	0	0	0	0	0	0	0	0	0	0	0	0	0.000334748	0.00158298	0.00284541	0.00337172	0.00378343	0.00466431	0.00544954	0.00566205	0.00516857	0.00461305	0.00400756	0.00374847	0.00355923	0.0037206	0.00388196	0.00404333	0.0039665	0.0045261	0.00440611
0	0	0	0	0	0	0	0	0	0	0	0	0	0	0	0	0	0	0	0	0	0	0	0	0	0	0	0	0	2.25446e-05	0.000376402	0.00136026	0.00223247	0.00276752	0.00344224	0.00409569	0.00466743	0.00474165	0.00476819	0.00473442	0.00473816	0.00477441	0.00471742	0.00405069	0.00406366	0.00420262	0.00463529	0.00495759	0.00511524	0.00492648
0	0	0	0	0	0	0	0	0	0	0	0	0	0	0	0	0	0	0	0	0	0	0	0	0	0	0	0	0	2.20041e-05	0.000505149	0.0018657	0.00250558	0.0025906	0.00264367	0.00297341	0.00404849	0.00520824	0.0052071	0.00492006	0.00547062	0.00586833	0.00586741	0.00515316	0.00394254	0.00379039	0.00394521	0.00469193	0.00623104	0.00691196
0	0	0	0	0	0	0	0	0	0	0	0	0	0	0	0	0	0	0	0	0	0	0	0	0	0	0	0	0	0.000718613	0.00236269	0.00297344	0.00281114	0.0028355	0.00280426	0.00334313	0.00450969	0.00487399	0.00463158	0.00507069	0.00595987	0.00600011	0.00527407	0.00430129	0.00358205	0.00341295	0.00356936	0.00508031	0.00680675	0.00754081
0	0	0	0	0	0	0	0	0	0	0	0	0	0	0	0	0	0	0	0	0	0	0	0	0	0	0	0	0	0.000912206	0.00315979	0.00381839	0.00305586	0.0029767	0.00320062	0.00325184	0.00356378	0.00391201	0.00388279	0.00419706	0.00552875	0.00605713	0.0050366	0.00449284	0.00417407	0.00374321	0.00328621	0.00350754	0.0045649	0.00560105
0	0	0	0	0	0	0	0	0	0	0	0	0	0	0	0	0	0	0	0	0	0	0	0	0	2.39922e-08	3.64952e-05	0.000588809	0.00245292	0.00354253	0.00307893	0.00285931	0.00304251	0.00337364	0.00323133	0.0035413	0.00329481	0.00333702	0.00425948	0.00546232	0.00532471	0.00480013	0.00538561	0.00508853	0.00371359	0.0032377	0.00351245	0.00405026	0.00441753	0.00480091
0	0	0	0	0	0	0	0	0	0	0	0	0	0	0	0	0	0	0	0	0	0	0	0	0	7.28988e-06	0.00077009	0.00252463	0.00368181	0.0034036	0.00279138	0.00290961	0.00354785	0.00357929	0.00343961	0.0029798	0.00281245	0.00245384	0.00266092	0.00338435	0.00391496	0.00450915	0.00544659	0.00519623	0.00461613	0.00531837	0.00568197	0.00532382	0.00429971	0.00371175
0	0	0	0	0	0	0	0	0	0	0	0	0	0	0	0	0	0	0	0	0	0	0	0	0	1.35856e-05	0.00123355	0.00300675	0.00364117	0.00314268	0.00291388	0.00292113	0.00330343	0.00354997	0.00384022	0.00352886	0.00292265	0.00276507	0.00284765	0.0029642	0.00322581	0.00362373	0.00420927	0.00473858	0.00447247	0.00538423	0.00576146	0.0055875	0.00478584	0.00385426
0	0	0	0	0	0	0	0	0	0	0	0	0	0	0	0	0	0	0	0	0	0	0	0	0	1.89262e-05	0.000329112	0.00328917	0.00435879	0.00368899	0.00343808	0.00336619	0.00337865	0.00356261	0.00380552	0.00411002	0.00356812	0.0029516	0.00315002	0.00297699	0.00295064	0.00308111	0.00324202	0.00406398	0.00446336	0.00420996	0.00479327	0.00501351	0.00465599	0.00409828
0	0	0	0	0	0	0	0	0	0	0	0	0	0	0	0	0	0	0	0	0	0	0	0	0	0	0	0	0	0	0	0	0.000326506	0.00171821	0.00344952	0.00363188	0.00342441	0.00323234	0.00377349	0.00431605	0.00539862	0.00556907	0.00562932	0.00497633	0.00389868	0.0037375	0.00398799	0.00411458	0.00393149	0.0038687
0	0	0	0	0	0	0	0	0	0	0	0	0	0	0	0	0	0	0	0	0	0	0	0	0	6.09908e-05	0.000852202	0.00370194	0.00506771	0.00438738	0.00426175	0.00430458	0.00396518	0.00363774	0.00338471	0.00318206	0.00349477	0.00378613	0.00359448	0.00343332	0.00381904	0.00421898	0.00396741	0.00370367	0.00356925	0.00367949	0.00381116	0.00387371	0.00423796	0.00432023
0	0	0	0	0	0	0	0	0	0	0	0	0	0	0	0	0	0	0	0	0	0	0	0	0	6.30956e-06	0.0001345	0.00206304	0.00372913	0.00400296	0.00381103	0.00367767	0.00365417	0.0035486	0.0035486	0.00348695	0.00303521	0.00321967	0.00362719	0.00375575	0.00427682	0.00492964	0.0049131	0.00414933	0.00357451	0.00402701	0.00443103	0.00436105	0.0040605	0.00383343
0	0	0	0	0	0	0	0	0	0	0	0	0	0	0	0	0	0	0	0	0	0	0	0	0	1.22898e-05	0.000760753	0.00261666	0.00380405	0.00411287	0.00374135	0.00327485	0.00325398	0.00331104	0.00315869	0.00316501	0.00317033	0.00323691	0.00330798	0.00358676	0.00405337	0.00416534	0.00400869	0.00343903	0.00353268	0.00438648	0.00473204	0.00455812	0.0041028	0.0039107
0	0	0	0	0	0	0	0	0	0	0	0	0	0	0	0	0	0	0	0	0	0	0	0	0	0	0	0	0	6.34835e-05	0.00145677	0.00323448	0.00387165	0.00374714	0.00344259	0.00353259	0.00396639	0.0039283	0.00371949	0.00362984	0.00340162	0.00385753	0.00443239	0.0050381	0.00428641	0.0035234	0.00346014	0.00349512	0.00356911	0.00378426
0	0	0	0	0	0	0	0	0	0	0	0	0	0	0	0	0	0	0	0	0	0	0	0	0	1.42397e-07	0.000216681	0.00250918	0.00409398	0.00428839	0.0037845	0.00342113	0.00308756	0.00305567	0.0031703	0.00301068	0.00338215	0.00377262	0.0036869	0.00341205	0.00312901	0.00330025	0.00374459	0.00382595	0.00334854	0.00322754	0.00350122	0.00370947	0.00415335	0.00432658
0	0	0	0	0	0	0	0	0	0	0	0	0	0	0	0	0	0	0	0	0	0	0	0	0	0	1.24251e-05	0.000838948	0.00314913	0.00442463	0.00417618	0.00383045	0.00355013	0.00329145	0.0035274	0.0031815	0.00318786	0.00429406	0.00449573	0.0039481	0.00325596	0.00335779	0.00406177	0.0047484	0.00473869	0.00383431	0.00327437	0.00322018	0.00367718	0.00399624
0	0	0	0	0	0	0	0	0	0	0	0	0	0	0	0	0	0	0	0	0	0	0	0	0	0	2.43717e-08	3.70725e-05	0.00174217	0.00394769	0.00481662	0.00471039	0.00440808	0.00420667	0.00474446	0.00483204	0.00365116	0.00410332	0.00512297	0.00508247	0.00440074	0.00365095	0.00365887	0.0049563	0.00630665	0.0061788	0.00502348	0.00383666	0.0033619	0.00334141
0	0	0	0	0	0	0	0	0	0	0	0	0	0	0	0	0	0	0	0	0	0	0	0	0	0	2.2434e-06	0.000340592	0.00249353	0.00409072	0.00444603	0.00438357	0.00403154	0.00463549	0.00542133	0.00480107	0.00347332	0.00438006	0.00517937	0.00508555	0.00454973	0.00401334	0.00410148	0.00508737	0.00625755	0.00582874	0.00466717	0.00360814	0.00327434	0.00329041
0	0	0	0	0	0	0	0	0	0	0	0	0	0	0	0	0	0	0	0	0	0	0	0	2.09439e-06	0.00018757	0.00156364	0.00299389	0.00355217	0.00338714	0.00326237	0.00413595	0.00438149	0.00384418	0.00369672	0.00352787	0.00437022	0.00521167	0.00567235	0.00545579	0.00484166	0.00420589	0.004092	0.00369948	0.0035673	0.00391266	0.00478105	0.00526895	0.00515292	0.00431867
0	0	0	0	0	0	0	0	0	0	0	0	0	0	0	0	0	0	0	0	0	0	0	0	0	0	0.000600813	0.00267971	0.00433271	0.00453312	0.00373164	0.00376225	0.00409711	0.00355039	0.00339053	0.00327261	0.0037642	0.00433555	0.00487758	0.0047992	0.00430985	0.00408663	0.00454797	0.00466136	0.00365338	0.0039456	0.0045629	0.00562388	0.00617533	0.00560112
0	0	0	0	0	0	0	0	0	0	0	0	0	0	0	0	0	0	0	0	0	0	0	0	0	4.81579e-08	7.32803e-05	0.00156161	0.00385667	0.00512782	0.00491714	0.00427726	0.00400146	0.00429766	0.00414212	0.00375323	0.00358927	0.00386053	0.00412251	0.00414598	0.00394336	0.00392273	0.00388761	0.00446556	0.00420385	0.00390157	0.00405906	0.00485447	0.00565644	0.00574284
0	0	0	0	0	0	0	0	0	0	0	0	0	0	0	0	0	0	0	0	0	0	0	0	0	0	0.000660782	0.00280625	0.00551963	0.00706581	0.00674263	0.00513847	0.00389716	0.00455095	0.00439851	0.00399693	0.00419015	0.00413456	0.00376535	0.00380047	0.00424072	0.00429634	0.00393082	0.00378989	0.00418593	0.00402086	0.0036699	0.00402993	0.00447072	0.00445457
0	0	0	0	0	0	0	0	0	0	0	0	0	0	0	0	0	0	0	0	0	0	0	0	0	4.92056e-08	7.48746e-05	0.00166777	0.0041031	0.0065356	0.00777251	0.00709541	0.00507223	0.0042252	0.00403827	0.00414111	0.00450015	0.00458753	0.00421529	0.0037163	0.00391651	0.00448264	0.00468381	0.00421961	0.00413623	0.0042638	0.00357138	0.00334062	0.00364769	0.00394093
0	0	0	0	0	0	0	0	0	0	0	0	0	0	0	0	0	0	0	0	0	0	0	0	0	0	0.000753132	0.00337421	0.00514634	0.00640588	0.00713724	0.00632575	0.00538311	0.00575356	0.00494886	0.00424272	0.00409853	0.00409191	0.0035646	0.00350662	0.00447407	0.00511199	0.0049488	0.00410694	0.00380044	0.00379255	0.00356331	0.00337755	0.00368961	0.00410785
0	0	0	0	0	0	0	0	0	0	0	0	0	0	0	0	0	0	0	0	0	0	0	0	2.55197e-08	3.88188e-05	0.00172127	0.0042942	0.00506109	0.00538829	0.00526404	0.00494411	0.00541917	0.00554536	0.00481198	0.00389642	0.00381259	0.00362237	0.00330947	0.00376412	0.00455731	0.0047081	0.00444284	0.0050285	0.00516373	0.00464678	0.00379459	0.00351973	0.00391124	0.0041037
0	0	0	0	0	0	0	0	0	0	0	0	0	0	0	0	0	0	0	0	0	0	0	0	0	0	0.000415271	0.00300189	0.00452584	0.00449543	0.00443607	0.00429134	0.00423351	0.00416386	0.00394527	0.00348949	0.0040923	0.00434571	0.00418399	0.00377556	0.003646	0.00407334	0.0042876	0.00542609	0.0065333	0.00625857	0.0049377	0.003973	0.00365427	0.0035615
0	0	0	0	0	0	0	0	0	0	0	0	0	0	0	0	0	0	0	0	0	0	0	0	0	0	0	0.00126997	0.00317699	0.00375771	0.00390189	0.00383894	0.00381326	0.00395039	0.00379586	0.00392699	0.00385592	0.00424351	0.00456588	0.00428209	0.0039281	0.00414813	0.00399324	0.00436649	0.00566659	0.00633819	0.00559927	0.00422072	0.00366694	0.0033351
0	0	0	0	0	0	0	0	0	0	0	0	0	0	0	0	0	0	0	0	0	0	0	0	0	0	0	0.000271703	0.00185551	0.00270538	0.00276755	0.00270389	0.00266746	0.00313793	0.00351437	0.0045804	0.00477239	0.00420346	0.0036489	0.00345957	0.00348526	0.00378289	0.00371776	0.0038852	0.00463687	0.00579512	0.00520527	0.00435606	0.00388777	0.003556
0	0	0	0	0	0	0	0	0	0	0	0	0	0	0	0	0	0	0	0	0	0	0	0	0	0	0	0.000776363	0.00222226	0.00253149	0.00254044	0.0026231	0.00280726	0.00301426	0.0042052	0.00478368	0.0048045	0.00387014	0.00324243	0.0029482	0.00299106	0.00321372	0.0035551	0.00423464	0.0046294	0.00481789	0.004337	0.00394983	0.0038327	0.00360715
0	0	0	0	0	0	0	0	0	0	0	0	0	0	0	0	0	0	0	0	0	0	0	0	0	0	0	0.000342767	0.00165425	0.00252952	0.00266509	0.00280142	0.00305781	0.00286525	0.00316754	0.00416014	0.00445329	0.00425827	0.00370529	0.00314058	0.00296858	0.0032597	0.00372658	0.00419031	0.00418938	0.00387673	0.00381784	0.0040789	0.00423981	0.00435186
0	0	0	0	0	0	0	0	0	0	0	0	0	0	0	0	0	0	0	0	0	0	0	0	0	0	0	0.00079198	0.00240993	0.00286907	0.00266246	0.00277533	0.00296832	0.00317672	0.00353702	0.00432208	0.00448083	0.00457041	0.00410589	0.00352391	0.00335141	0.00362252	0.00391512	0.00420327	0.00419668	0.0038625	0.00382966	0.00409152	0.00443633	0.0047618
0	0	0	0	0	0	0	0	0	0	0	0	0	0	0	0	0	0	0	0	0	0	0	0	0	0	0.00034712	0.00214274	0.00312789	0.00339078	0.00350351	0.00356156	0.00402629	0.00436086	0.00433574	0.00372335	0.00328909	0.00333648	0.00308044	0.00350988	0.00368838	0.00368838	0.00369491	0.00380826	0.0033728	0.00386577	0.00391675	0.00372055	0.00371256	0.00392892
0	0	0	0	0	0	0	0	0	0	0	0	0	0	0	0	0	0	0	0	0	0	0	0	0	0	0	0.000912529	0.00276882	0.00323295	0.0032586	0.00328774	0.00353655	0.00375927	0.00425025	0.00521843	0.00627084	0.00629238	0.00530311	0.00429525	0.00360838	0.0036533	0.00428229	0.00485982	0.00464137	0.00358198	0.00347472	0.0034847	0.00360139	0.00358723
0	0	0	0	0	0	0	0	0	0	0	0	0	0	0	0	0	0	0	0	0	0	0	0	0	0	0.000543398	0.00225857	0.00362838	0.003753	0.00343477	0.00373077	0.00407683	0.00397989	0.00365466	0.00324333	0.00312207	0.00313669	0.00330083	0.00321762	0.00360779	0.00403813	0.00410182	0.00367746	0.00366485	0.00374267	0.00431007	0.00461612	0.00428269	0.003863
0	0	0	0	0	0	0	0	0	0	0	0	0	0	0	0	0	0	0	0	0	0	0	0	0	0	0.000630921	0.00281345	0.00387886	0.00379579	0.00386759	0.00375856	0.00370037	0.00398711	0.0042873	0.004185	0.00392169	0.00356594	0.00363073	0.00408894	0.00436584	0.00482508	0.00464323	0.00404139	0.0033564	0.0042348	0.004424	0.00448763	0.00416684	0.00371491
0	0	0	0	0	0	0	0	0	0	0	0	0	0	0	0	0	0	0	0	0	0	0	0	0	0	0	0	0.00112721	0.00335405	0.00482598	0.0051306	0.00503391	0.0045208	0.0037972	0.00382462	0.00382462	0.00352504	0.00352017	0.0037686	0.00391711	0.00366046	0.00375819	0.00436968	0.00444524	0.00434257	0.0044765	0.00437204	0.00400739	0.00351256
0	0	0	0	0	0	0	0	0	0	0	0	0	0	0	0	0	0	0	0	0	0	0	0	0	8.3202e-08	5.70062e-05	0.00113642	0.00334974	0.00408104	0.00461631	0.00417753	0.00363403	0.00342847	0.00392909	0.00444201	0.0043918	0.00411578	0.00402127	0.00377647	0.00392666	0.00450236	0.00463485	0.00441396	0.00432153	0.00414714	0.00413639	0.00415507	0.0042341	0.00388731
0	0	0	0	0	0	0	0	0	0	0	0	0	0	0	0	0	0	0	0	0	0	0	0	0	0	2.58397e-08	3.93055e-05	0.00136382	0.00284772	0.00346785	0.00382361	0.00411879	0.0040551	0.00382605	0.00381135	0.00347059	0.00409645	0.0040581	0.00340508	0.00323686	0.00361698	0.00382605	0.00393615	0.00417347	0.00382859	0.00414777	0.00418352	0.00389438	0.00387101
0	0	0	0	0	0	0	0	0	0	0	0	0	0	0	0	0	0	0	0	0	0	0	0	0	0	2.39101e-06	0.000398223	0.00226064	0.00346296	0.00374789	0.0038072	0.00385138	0.00386002	0.00402613	0.00412411	0.00345968	0.00377809	0.00356033	0.00330919	0.00368443	0.0038072	0.0038072	0.00383996	0.00376143	0.00344553	0.00378943	0.00404758	0.00419395	0.00405686
0	0	0	0	0	0	0	0	0	0	0	0	0	0	0	0	0	0	0	0	0	0	0	0	0	0	5.11364e-08	7.78127e-05	0.00159022	0.00304082	0.00342392	0.00360035	0.00362925	0.00402047	0.00453618	0.00474056	0.00399726	0.00317434	0.00346633	0.00348091	0.00356301	0.00363689	0.00384759	0.00396083	0.00378584	0.00378263	0.00377102	0.00432274	0.00473391	0.0044671
0	0	0	0	0	0	0	0	0	0	0	0	0	0	0	0	0	0	0	0	0	0	0	0	0	0	4.58982e-06	0.000521216	0.00251345	0.00345623	0.00371583	0.00365816	0.00416142	0.0047631	0.00459743	0.00436113	0.00345509	0.00336062	0.00356678	0.00344917	0.00343581	0.00385631	0.00425519	0.00421441	0.00377423	0.00361523	0.00408894	0.00471204	0.00481578	0.0041312
0	0	0	0	0	0	0	0	0	0	0	0	0	0	0	0	0	0	0	0	0	0	0	0	0	1.03758e-07	0.000157885	0.00193529	0.00367599	0.00395287	0.00365508	0.00375845	0.00423081	0.00411002	0.00382806	0.00383497	0.00353997	0.00321706	0.00333535	0.00352184	0.00408209	0.00470525	0.00474603	0.00412317	0.00347536	0.00436464	0.00461841	0.00463114	0.00422898	0.00375288
0	0	0	0	0	0	0	0	0	0	0	0	0	0	0	0	0	0	0	0	0	0	0	0	0	1.0223e-05	0.000785041	0.00258007	0.00395075	0.00399994	0.0037641	0.00383215	0.00387259	0.0040792	0.0042433	0.0042381	0.00388687	0.00350333	0.0039711	0.00436667	0.00486184	0.00514276	0.0047416	0.0041438	0.00368741	0.00445659	0.00467505	0.00436452	0.00396432	0.00381036
0	0	0	0	0	0	0	0	0	0	0	0	0	0	0	0	0	0	0	0	0	0	0	0	2.39862e-06	0.000364157	0.0025943	0.00398245	0.00403346	0.00395403	0.00393075	0.00383759	0.00417991	0.00486986	0.00470836	0.00432457	0.00395233	0.00386069	0.00422025	0.00480483	0.00514718	0.00477706	0.00446977	0.00423406	0.00422222	0.00425937	0.00426694	0.00407985	0.00400383	0.00424751
0	0	0	0	0	0	0	0	0	0	0	0	0	0	0	0	0	0	0	0	0	0	0	0	0	0	2.01072e-05	0.00105461	0.00309118	0.00390472	0.00369812	0.00376111	0.00375481	0.00370608	0.00448751	0.00487701	0.00457733	0.00423934	0.00394838	0.00385683	0.00421603	0.00460801	0.00442624	0.00434192	0.004294	0.00456478	0.00453452	0.00428771	0.0042331	0.00436243
0	0	0	0	0	0	0	0	0	0	0	0	0	0	0	0	0	0	0	0	0	0	0	0	0	0	5.71842e-06	0.000640252	0.00285962	0.00388539	0.00447664	0.00431237	0.00360011	0.00334343	0.00357131	0.00416289	0.00394435	0.00376894	0.00368246	0.00339917	0.00367528	0.00413403	0.00410127	0.00432216	0.00524259	0.0053986	0.00487595	0.00496208	0.0047115	0.00469958
0	0	0	0	0	0	0	0	0	0	0	0	0	0	0	0	0	0	0	0	0	0	0	0	0	6.6773e-06	0.000125275	0.00181936	0.00384984	0.00425526	0.0042205	0.00346288	0.00280208	0.00295417	0.00365883	0.00372657	0.00305766	0.00302265	0.0029889	0.00326119	0.00392958	0.00446736	0.00451927	0.00542601	0.00622979	0.00558017	0.00555425	0.00590425	0.00515746	0.00476295
0	0	0	0	0	0	0	0	0	0	0	0	0	0	0	0	0	0	0	0	0	0	0	0	0	1.45225e-05	0.000911621	0.00309086	0.00405643	0.00347682	0.00270908	0.00268686	0.00311544	0.00408959	0.0044487	0.00385695	0.00271351	0.0026808	0.00275151	0.00342251	0.00455116	0.00508567	0.00535684	0.00639968	0.0060615	0.00594565	0.00661782	0.00625109	0.00506499	0.00485195
0	0	0	0	0	0	0	0	0	0	0	0	0	0	0	0	0	0	0	0	0	0	0	0	0	6.91899e-06	0.000138665	0.00211374	0.00411802	0.00398315	0.00299436	0.0029406	0.00348603	0.00450819	0.00519292	0.00487268	0.00410866	0.00294675	0.002931	0.00306583	0.00380041	0.00461004	0.00499881	0.00531068	0.0057193	0.00556164	0.00642316	0.00618834	0.00500986	0.00437949
0	0	0	0	0	0	0	0	0	0	0	0	0	0	0	0	0	0	0	0	0	0	0	0	0	2.56977e-05	0.00135003	0.00323725	0.00353814	0.00316479	0.003431	0.00400448	0.00457627	0.00561067	0.00595814	0.00550917	0.00466358	0.00409873	0.00393897	0.00388799	0.00431918	0.00453732	0.00472782	0.00453946	0.00471094	0.0045781	0.0052188	0.00465203	0.00386521	0.00384997
0	0	0	0	0	0	0	0	0	0	0	0	0	0	0	0	0	0	0	0	0	0	0	0	2.03892e-05	0.000333377	0.00221959	0.00303105	0.00317016	0.00337559	0.00377386	0.00411361	0.00475805	0.00530214	0.00567191	0.0056805	0.00524147	0.00476389	0.00450889	0.00447561	0.00447561	0.00454834	0.00463894	0.00487156	0.00503931	0.00559672	0.00576416	0.00520001	0.00401588	0.00381529
0	0	0	0	0	0	0	0	0	0	0	0	0	0	0	0	0	0	0	0	0	0	0	0	0	5.3014e-05	0.000700301	0.00233767	0.00300312	0.00372693	0.00415228	0.00406144	0.00373603	0.00351639	0.00369935	0.00354963	0.00415857	0.00445315	0.0045626	0.00412498	0.00384683	0.00410707	0.00401373	0.00392871	0.00487215	0.00486387	0.0048521	0.00503024	0.00460323	0.00444166
0	0	0	0	0	0	0	0	0	0	0	0	0	0	0	0	0	0	0	0	0	0	0	8.65352e-07	0.000420125	0.00228172	0.00303126	0.00315882	0.00347724	0.00390603	0.00425626	0.00389443	0.00327365	0.00316262	0.00364677	0.00422453	0.004606	0.0045437	0.00431118	0.00422609	0.00443057	0.00430802	0.004176	0.0036905	0.0039151	0.00404608	0.00378394	0.00389264	0.0039343	0.00419088
0	0	0	0	0	0	0	0	0	0	0	0	0	0	0	0	0	0	0	0	0	0	0	0	2.24021e-06	0.000846059	0.00276558	0.00289354	0.00300191	0.00371771	0.00403573	0.00377227	0.00372377	0.00371327	0.00372488	0.00408774	0.00433958	0.00443028	0.0044589	0.00410162	0.00357977	0.00371932	0.00427315	0.00405113	0.00417209	0.00430186	0.00406573	0.00402899	0.00399431	0.0050543
0	0	0	0	0	0	0	0	0	0	0	0	0	0	0	0	0	0	0	0	0	0	0	0	2.48172e-07	8.7352e-05	0.00124615	0.00258023	0.00286813	0.00277144	0.00308104	0.0037041	0.00411171	0.00383139	0.00339879	0.00371939	0.00422491	0.00444933	0.00477483	0.00452432	0.00384274	0.00365829	0.00379379	0.00414987	0.00475965	0.00444355	0.00418036	0.0046607	0.00503644	0.00597666
0	0	0	0	0	0	0	0	0	0	0	0	0	0	0	0	0	0	0	0	0	0	0	0	0	9.63976e-05	0.000862009	0.0024067	0.00264322	0.00266493	0.00293474	0.00302528	0.00334205	0.00358715	0.00329457	0.00307398	0.00365916	0.00389178	0.00415052	0.00425271	0.00377008	0.0034447	0.00335311	0.00342794	0.00376402	0.00424989	0.00423961	0.00392823	0.00394889	0.00401889
0	0	0	0	0	0	0	0	0	0	0	0	0	0	0	0	0	0	0	0	0	0	0	0	0	0	0	8.62621e-05	0.000979298	0.00246672	0.00306668	0.00318401	0.00343534	0.00360865	0.0034146	0.00341945	0.00403384	0.00433364	0.00414202	0.00345387	0.00307334	0.00371022	0.00369489	0.00358116	0.00336674	0.00355069	0.0039144	0.00406475	0.0039075	0.00411014
0	0	0	0	0	0	0	0	0	0	0	0	0	0	0	0	0	0	0	0	0	0	0	0	0	2.25751e-08	3.43396e-05	0.000862453	0.00222232	0.00283444	0.00293572	0.00295587	0.00315572	0.00358465	0.00394837	0.00423405	0.00397765	0.00354158	0.00323152	0.00356098	0.00352529	0.00343347	0.00339378	0.00301406	0.00285354	0.00298914	0.00354256	0.00372859	0.00353241	0.00366461
0	0	0	0	0	0	0	0	0	0	0	0	0	0	0	0	0	0	0	0	0	0	0	0	0	0	0	0	0.000882404	0.00276311	0.00410303	0.00401332	0.0032788	0.00330585	0.00354282	0.00328918	0.00417598	0.00475429	0.00440474	0.00378674	0.00313266	0.00316555	0.00359249	0.00352332	0.00353518	0.00356004	0.00387017	0.00424343	0.0044283	0.00419226
0	0	0	0	0	0	0	0	0	0	0	0	0	0	0	0	0	0	0	0	0	0	0	0	0	0	0	0	0	0.000864727	0.00235807	0.00308093	0.00312237	0.00340455	0.00355479	0.00362496	0.00331741	0.00340224	0.00362141	0.00366546	0.00348892	0.00353104	0.00388043	0.00416786	0.0042721	0.00417109	0.00429136	0.00428222	0.00434079	0.00440548
0	0	0	0	0	0	0	0	0	0	0	0	0	0	0	0	0	0	0	0	0	0	0	0	0	0	0	0	0.000132296	0.0010595	0.00235583	0.00296467	0.00330018	0.00398301	0.00385783	0.00367068	0.00350997	0.00303933	0.00308451	0.00326177	0.00357402	0.00402802	0.00435283	0.00431283	0.00431555	0.00449006	0.004108	0.00419404	0.00424428	0.0040766
0	0	0	0	0	0	0	0	0	0	0	0	0	0	0	0	0	0	0	0	0	0	0	0	0	0	0	0	0	0	0	0.000375265	0.00158633	0.00287758	0.00329287	0.00356464	0.00371962	0.00385401	0.00379925	0.00371991	0.00387483	0.00375377	0.00355193	0.00360064	0.00390306	0.0042009	0.00416217	0.0037617	0.00403789	0.00432292
[truncated: 150 more columns]

## Sheet: averageCurve
0
0
0
0
0
0
0
0
0
0
0
0
0
0
0
0
0
0
0
0
0
0
0
4.60293e-09
2.38043e-06
2.37892e-05
0.000152896
0.000507766
0.000887199
0.00107046
0.00114659
0.0011821
0.00122721
0.00132214
0.00141478
0.00149645
0.00154706
0.00160925
0.00165969
0.00172712
0.00187577
0.00203289
0.00214092
0.00227086
0.00252212
0.00284701
0.003178
0.00369631
0.00436589
0.00483392
0.00494074
0.00496095
0.0050367
0.00515899
0.00518401
0.00511075
0.00503909
0.0050325
0.00503725
0.00508098
0.00517891
0.00529955
0.00539352
0.00545388
0.00543743
0.00537385
0.00532793
0.0052976
0.00529454
0.00530157
0.00528778
0.00527994
0.00526236
0.00517933
0.00517624
0.00521015
0.00525132
0.00526261
0.00522851
0.00516855
0.00522056
0.00529065
0.00529306
0.00533666
0.00535943
0.00539967
0.00542449
0.00546816
0.00550199
0.00549553
0.00555908
0.00612519
0.00781328
0.0107089
0.0142447
0.0178546
0.0213177
0.0245346
0.0272469
0.0291717
0.0299835
0.0292117
0.0273223
0.0247046
0.0217401
0.0184803
0.0150936
0.011962
0.00954189
0.0078899
0.00691832
0.00648541
0.00627603
0.00600795
0.00574942
0.00552816
0.00540843
0.00539037
0.00539043
0.00540196
0.00552646
0.00549631
0.00541528
0.0053389
0.00528232
0.00531626
0.00541481
0.00550423
0.00553527
0.00549479
0.00554706
0.00564911
0.00567573
0.00568938
0.00571861
0.00573987
0.00572121
0.00576508
0.00575243
0.00568175
0.00566125
0.00573618
0.00580877
0.00584692
0.00586315
0.00586857
0.0058957
0.00596873
0.00609524
0.00612819
0.00614937
0.00616312
0.00610265
0.00605912
0.00608253
0.00616159
0.00624402
0.0063693
0.00657179
0.00659848
0.00646412
0.00637183
0.00632288
0.00629304
0.00625348
0.00619744
0.00605527
0.00569283
0.00535317
0.00511592
0.00476499
0.00429376
0.00383402
0.00341895
0.00303969
0.00279352
0.00261026
0.00226386
0.00172853
0.00115476
0.000702924
0.000423574
0.000213042
0.000100768
4.5143e-05
1.06441e-05
6.84241e-07
0
0
0
0
0
0
0
0
0
0
0
0
0

## Sheet: x
-100
-99
-98
-97
-96
-95
-94
-93
-92
-91
-90
-89
-88
-87
-86
-85
-84
-83
-82
-81
-80
-79
-78
-77
-76
-75
-74
-73
-72
-71
-70
-69
-68
-67
-66
-65
-64
-63
-62
-61
-60
-59
-58
-57
-56
-55
-54
-53
-52
-51
-50
-49
-48
-47
-46
-45
-44
-43
-42
-41
-40
-39
-38
-37
-36
-35
-34
-33
-32
-31
-30
-29
-28
-27
-26
-25
-24
-23
-22
-21
-20
-19
-18
-17
-16
-15
-14
-13
-12
-11
-10
-9
-8
-7
-6
-5
-4
-3
-2
-1
0
1
2
3
4
5
6
7
8
9
10
11
12
13
14
15
16
17
18
19
20
21
22
23
24
25
26
27
28
29
30
31
32
33
34
35
36
37
38
39
40
41
42
43
44
45
46
47
48
49
50
51
52
53
54
55
56
57
58
59
60
61
62
63
64
65
66
67
68
69
70
71
72
73
74
75
76
77
78
79
80
81
82
83
84
85
86
87
88
89
90
91
92
93
94
95
96
97
98
99
