# Supplementary material for: Synchronization of visual perception within the human fovea
Source: Nat Neurosci. 2025 Jul 16;28(9):1959–67. doi: 10.1038/s41593-025-02011-3 (PMC12411267; doi:10.1038/s41593-025-02011-3)
Supplement: Supplementary file 11 — Source data. [file 41593_2025_2011_MOESM11_ESM.zip › extendedData3/extendedDataFigure3.m]

% This script creates plots in Extended Data Fig. 3

%% Extended Data Fig. 3g (right)
filename0 = 'extendedData3g.xlsx';
x = readmatrix(filename0, 'Sheet', 'x');
profiles = readmatrix(filename0, 'Sheet', 'profiles');
averageCurve = readmatrix(filename0, 'Sheet', 'averageCurve');

figure
hold on
for ii = 1: size(profiles, 1)
    currentProfile = profiles(ii, :);
    plot(x, currentProfile, 'Color', [0.7 0.7 0.7])
end
plot(x, averageCurve, 'r', 'LineWidth', 2)
xlabel('Position (aligned to peak)');
ylabel('Intensity')

%% Extended Data Fig. 3a-b
filename1 = 'extended3a-b.xlsx';
flattenedSpeed = readmatrix(filename1, 'Sheet', 'flattenedSpeed');
flattenedDistance = readmatrix(filename1, 'Sheet', 'flattenedDistance');
scatterDensity = readmatrix(filename1, 'Sheet', 'scatterDensity');
interpolatedSpeeds = readmatrix(filename1, 'Sheet', 'interpolatedSpeeds');
commonDistances = readmatrix(filename1, 'Sheet', 'commonDistances');

figure
ah = arrayfun(@(x) subplot(3,2,x), 1:6);
h = histogram(ah(1), flattenedSpeed, 'Orientation', 'horizontal', 'Normalization', 'pdf', 'BinEdges', 0:0.1:3.5);
hold(ah(1), 'on')
yline(ah(1), 1, 'k--', 'LineWidth', 1.5);
xlabel(ah(1), 'Speed');
title(ah(1), 'Extended Data Fig. 3a');
xline(ah(2), 0.2, 'k--', 'LineWidth', 1.5);
scatter(ah(2), flattenedDistance, flattenedSpeed, 15, scatterDensity, 'filled', 'MarkerFaceAlpha', 0.2);
ylabel(ah(2), 'Speed');
xlabel(ah(2), 'Density');
title(ah(2), 'Extended Data Fig. 3b');
c = colorbar(ah(2));
c.Label.String = 'Norm. density';
ylim(ah(1:2), [0, 6])
set(ah(1), 'XDir', 'reverse')
xlim(ah(2), [0 3.5])
meanSpeed = mean(interpolatedSpeeds, 1, 'omitnan');
hold(ah(2), 'on')
plot(ah(2), commonDistances, meanSpeed, 'k-', 'LineWidth', 1);
xline(ah(2), 0.2, 'k--', 'LineWidth', 1.5);

%% Extended Data Fig. 3h-k
filename2 = 'extended3h.xlsx';
distance = readmatrix(filename2, 'Sheet', 'distance');
thicknessValues = readmatrix(filename2, 'Sheet', 'thicknessValues');
normSnR = readmatrix(filename2, 'Sheet', 'normSnR');
weightedStats = readmatrix(filename2, 'Sheet', 'weightedStats'); 

% 3h
scatter(ah(3), distance, thicknessValues, 50, normSnR, 'filled');
colormap(ah(3), 'sky');
c = colorbar(ah(3));
c.Label.String = 'Norm. SNR';
xlim(ah(3), [-50 2500]);
ylim(ah(3), [-3 3]);
ylabel(ah(3), 'Thickness [nm]');
ylim(ah(3), [0 600])
xlim(ah(3), [0 800])
xlabel(ah(3), 'Cumulative distance [μm]');
ylabel(ah(3), 'Diameter [mm]');
title(ah(3), 'Extended Data Fig. 3h');
legend(ah(3), {sprintf('N = %d', numel(thicknessValues))}, ...
    'Location', 'best');

% 3i
binEdges = 50:30:600;
weights = normSnR;
weights = weights / sum(weights);
% Calculate weighted KDE
[kdeValues, kdeX] = ksdensity(thicknessValues, 'Weights', weights);

weightedMean = weightedStats(1);
weightedStdDev = weightedStats(2);
binCounts = zeros(numel(binEdges) - 1, 1);

% Loop through bins and calculate weighted counts
for i = 1:numel(binCounts)
    inBin = (thicknessValues >= binEdges(i)) & (thicknessValues < binEdges(i + 1));
    binCounts(i) = sum(weights(inBin));
end
% Handle edge case where last bin includes max value
inLastBin = (thicknessValues == binEdges(end));
if any(inLastBin)
    binCounts(end) = binCounts(end) + sum(weights(inLastBin));
end

binCenters = (binEdges(1:end-1) + binEdges(2:end)) / 2;
binWidths = diff(binEdges);
normFactor = sum(binCounts .* binWidths)';
binCounts = binCounts ./ normFactor; % Normalize area under the bars to 1
% Normalize weights for colormap
normalizedWeights = binCounts / max(binCounts); % Normalize to [0, 1]
% Define colormap
cmap = colormap(sky(numel(binCounts)));
hold(ah(4), 'on');
for i = 1: numel(binCounts)
    bar(ah(4), binCenters(i), binCounts(i), ...
        'FaceColor', cmap(round(normalizedWeights(i) * (size(cmap, 1) - 1)) + 1, :), ...
        'BarWidth', 30, 'EdgeColor', 'none');
end
hold(ah(4), 'on');
plot(ah(4), kdeX, kdeValues, 'k', 'LineWidth', 1.5);
legend(ah(4), {sprintf('KDE: (N = %d)', numel(thicknessValues))}, ...
    'Location', 'best');
legendText = sprintf('Weighted mean: %.2f nm ± %.2f nm', weightedMean, weightedStdDev);
legend(ah(4), {sprintf('KDE: (N = %d)', numel(thicknessValues)), legendText}, 'Location', 'best');
title(ah(4), 'Extended Data Fig. 3i');
xlabel(ah(4), 'Thickness [nm]');
ylabel(ah(4), 'Norm. count');
xlim(ah(4), [binEdges(1), binEdges(end)]);
c = colorbar(ah(4));
c.Label.String = 'Norm. SNR';

% 3j
filename = 'extended3k.xlsx';
distanceAll = readmatrix(filename, 'Sheet', 'distance');
thicknessValuesAll = readmatrix(filename, 'Sheet', 'thicknessValues');
normSnRAll = readmatrix(filename, 'Sheet', 'normSnR');
binEdges = 0:0.1:3.5;
weights = normSnRAll;
weights = weights / sum(weights);
% Calculate weighted KDE
[kdeValues, kdeX] = ksdensity(thicknessValuesAll, 'Weights', weights);

% Initialize bin counts
binCounts = zeros(numel(binEdges) - 1, 1);

% Loop through bins and calculate weighted counts
for i = 1:numel(binCounts)
    inBin = (thicknessValuesAll >= binEdges(i)) & (thicknessValuesAll < binEdges(i + 1));
    binCounts(i) = sum(weights(inBin));
end
% Handle edge case where last bin includes max value
inLastBin = (thicknessValuesAll == binEdges(end));
if any(inLastBin)
    binCounts(end) = binCounts(end) + sum(weights(inLastBin));
end

binCenters = (binEdges(1:end-1) + binEdges(2:end)) / 2;
binWidths = diff(binEdges);
normFactor = sum(binCounts .* binWidths)';
binCounts = binCounts ./ normFactor; % Normalize area under the bars to 1
% Normalize weights for colormap
normalizedWeights = binCounts / max(binCounts); % Normalize to [0, 1]
% Define colormap
cmap = colormap(sky(numel(binCounts)));
hold(ah(5), 'on');
for i = 1: numel(binCounts)
    bar(ah(5), binCenters(i), binCounts(i), ...
        'FaceColor', cmap(round(normalizedWeights(i) * (size(cmap, 1) - 1)) + 1, :), ...
        'BarWidth', 0.1, 'EdgeColor', 'none');
end
title(ah(5), 'Extended Data Fig. 3j');
xlabel(ah(5), 'Norm. Diameter [nm]');
ylabel(ah(5), 'Norm. count');
xlim(ah(5), [binEdges(1), binEdges(end)]);
legend(ah(5), sprintf('N = %d', numel(thicknessValuesAll)), 'Location', 'best');
c = colorbar(ah(5));
c.Label.String = 'Norm. SNR';

% 3k
scatter(ah(6), distanceAll, thicknessValuesAll, 50, normSnRAll, 'filled');
colormap(ah(6), 'sky');
c = colorbar(ah(6));
c.Label.String = 'Norm. SNR';
xlim(ah(6), [-50 2500]);
ylim(ah(6), [-3 3]);
xlabel(ah(6), 'Cumulative distance [μm]');
ylabel(ah(6), 'Norm. diameter');
ylim(ah(6), [0 2])
xlim(ah(6), [0 2500])
title(ah(6), 'Extended Data Fig. 3k');
xlim(ah(6), [0 2500])
legend(ah(6), sprintf('N = %d', numel(thicknessValuesAll)), 'Location', 'best');
