# Supplementary material for: Synchronization of visual perception within the human fovea
Source: Nat Neurosci. 2025 Jul 16;28(9):1959–67. doi: 10.1038/s41593-025-02011-3 (PMC12411267; doi:10.1038/s41593-025-02011-3)
Supplement: Supplementary file 12 — Source data. [file 41593_2025_2011_MOESM12_ESM.zip › extendedData4/extended4_ephys.xlsx]

## Sheet: theta
2.29648
2.16544
2.1368
2.35053
2.09398
1.82316
2.02214
1.72474
1.63262
1.56888
1.48419
1.45282
1.56469
1.53881
1.51503
1.40354
0.911707
1.14842
1.59442
1.22383
1.14208
1.19573
1.22895
1.2202
1.09057
1.06362
1.22144
1.07532
0.0308943
-3.01706
3.11197
3.05052
-2.82261
-3.06604
-3.04482
3.12266
-3.02947
2.36865
2.43894
2.34777
2.38739
2.29478
2.24281
2.42947
2.4643
2.57939
2.43437
2.34182
2.43713
2.54745
-2.56722
0.933903
0.946471
1.12231
0.881344
0.764731
0.913865
1.03139
0.990488
1.03381
1.02089
0.910781
0.855249
0.880038
0.987271
0.888718
0.769644
0.431933
0.717883
0.432713
0.553573
0.478859
0.468037
0.277002
0.278499
-0.130543
0.00658067
-0.198812
0.0784822
0.0123818
-0.234462
0.0821542
-0.188088
-0.0580196
0.379858
0.491541
0.398484
0.466107
0.425775
0.463395
0.383852
2.94906
2.90066
2.96293
2.91438
2.90884
2.8831
2.8893
2.87637
2.96918
2.45409
2.5706
2.52424
2.58458
2.51344
2.80568
2.72986
2.75897
2.80929
2.73946
2.79427
2.77911
-3.0989
3.09528
2.9593
3.10772
-2.91715
2.41159
2.56556
2.3737
2.35413
2.50923
2.136
2.4306
2.33908
2.39873
2.22247
2.26119
2.42579
2.46537
0.461129
0.36708
0.488084
0.349399
0.454188
-0.908204
-1.03724
-0.836836
-0.263435
-0.38958
-0.122065
-0.428297
-0.143672
-0.463653
-0.590102
-0.0507042
-0.45817
-0.453313
-0.479599
-0.666866
-0.429611
-0.654802
-0.642177
-0.765388
-0.344088
-0.285656
-1.00262
-0.946169
-0.684788
-0.839733
-1.80873
-1.75042
-1.58894
-1.65384
-1.52566
-1.72552
-1.72081
-1.64227
-1.6974
-1.65605
-1.74435
-1.56825
-1.51809
-1.56131
-1.71718
-2.01727
-1.79076
-1.93365
-2.06602
-1.71564
-1.8435
-1.8144
-1.75602
-1.91354
-1.88683
-1.78641
-1.88163
-2.07876
-1.83981
-1.99229
-2.00009
-2.00339
-1.82465
-1.99358
-1.76558
-1.80236
-1.82437
-0.213139
0.0520239
-0.0434183
0.0878591
-0.0485075
0.0515921
-0.0653727
-0.0909547
-0.0554792
0.17561
-0.159324
0.328059
-0.0151325
0.24623
0.201922
0.262503
0.202843
-0.329951
-0.104228
0.143502
0.00997971
-0.23809
-0.0415499
-0.0518668
-0.0670158
-0.0696941
-0.566592
-0.642184
-0.331495
-0.345056
-0.578745
0.0310773
-0.140408
0.0953856
0.0351604
0.262046
0.0637621
-0.082349
-2.71086
-2.70719
-2.65131
-2.60832
-2.75531
-3.10008
-2.83098
-2.74068
-2.75633
-2.56603
-2.65847
-2.82355
-2.70394
-2.79737
-2.79861
-2.80352
-2.69423
-2.60181
-2.59893
-3.03493
-3.13296
-2.733
-2.6514
-2.96699
-3.00572
-3.0475
-2.94358
-3.04215
2.93877
2.8761
2.91288
2.81025
2.80828
2.73684
2.79034
2.82184
2.96098
2.76922
2.72705
2.91701
3.0033
2.94853
2.98092
3.02087
2.89163
3.11658
3.02471
-2.86256
1.28987
1.46538
1.50854
1.49732
1.45843
1.48184
1.45451
1.46079
1.4747
1.47158
1.55272
1.46739
1.50451
1.47619
1.51398
1.61544
1.60682
1.63771
1.60583
1.45705
1.50036
1.59163
1.49515
1.56111
1.52673
1.53247
1.73994
1.57664
1.56942
1.64812
1.70462
1.53221
1.59785
1.71179
1.8573
1.65597
1.76169
1.77437
1.61207
1.54928
1.70381
1.61359
1.62813
1.65874
1.50661
1.65545
1.68577
1.70047
1.68971
1.8388
1.6973
2.81076
2.97006
2.4711
2.60947
2.60714
2.72849
2.70739
2.68844
2.76403
2.61102
2.55845
2.5184
2.5923
2.55449
2.33281
2.47367
2.70942
2.63368
2.72849
2.74542
2.66303
2.81059
2.71112
2.71557
2.56237
2.58937
2.63271
2.56154
2.62189
2.75251
-1.59408
-1.63445
-1.5293
-1.52343
-1.47904
-1.71762
-1.55901
-1.57757
-1.60625
-1.65071
-1.55668
-1.71766
-1.7141
-1.73375
-1.68088
-1.74488
-1.75306
-1.72169
0.359078
0.234134
0.447005
0.263881
0.251948
-0.744149
-0.678886
-0.694581
-0.725744
-0.602296
-0.712702
-0.406233
-0.57854
-0.706162
1.81215
1.71312
1.84776
1.67131
1.7962
1.80381
1.64244
1.75443
1.6118
1.61745
1.65392
1.74575
1.61648
2.24206
1.92267
1.96022
2.18741
1.97764
1.91604
2.07693
1.96468
1.93409
2.95426
2.36182
2.38841
2.53554
2.34471
2.32755
2.47607
2.68467
3.07106
3.07325
3.03779
3.03856
2.72687
2.74861
2.74432
2.97597
-2.93496
2.85659
2.9654
2.83898
-0.831576
-0.730849
-0.821913
-0.796122
-0.649426
-0.604142
-0.596532
-0.987375
-1.00348
-1.16411
-1.03024
-1.13166
-1.42561
-1.49056
-1.35733
-1.37438
-1.68409
-1.38621
-1.43922
-1.46536
-1.36212
-1.13643
-1.36568
2.64529
2.76645
2.70797
2.78771
2.79192
2.76516
2.74054
2.77648
2.88887
2.86325
2.85254
2.87187
2.86891
2.75228
2.79861
2.8209
2.93086
2.90836
2.87372
2.8089
2.71727
2.92329
1.13529
1.126
1.04196
1.05562
1.23296
1.15849
1.1645
1.30879
1.30935
1.20062
1.1551
1.06884
1.1257
1.3038
1.36332
1.27535
1.15683
1.32754
1.15683
1.21022
1.30132
1.25709
1.20804
1.2868
1.39079
1.26486
1.3221
1.27904
1.07997
1.38738
1.31127
1.4149
1.02827
1.43466
1.42644
1.46796
1.47221
1.18488
1.47573
1.44051
1.4645
1.42467
1.45244
1.45611
-2.41356
-2.5159
-2.29096
-2.37323
-2.31516
-2.3648
-2.4583
-2.44795
-2.47118
-2.28497
-2.34329
-2.42911
-2.4302
-2.23205
-2.40002
-2.47342
-2.56392
-2.38853
-2.3554
-2.36309
-2.32137
-2.32264
-2.23532
-2.50019
-2.43934
-2.49512
-2.4682
0.691713
0.72245
0.784866
0.697144
0.67656
0.475699
0.696028
0.681166
0.538134
0.886325
0.716968
0.756006
0.798327
0.736266
0.958809
0.890133
0.727271
0.989496
0.681166
0.777477
0.833881
1.21993
0.887219
0.873158
0.844628
0.96973
0.749096
0.805807
1.13965
0.97772
0.958466
1.18159
0.951888
2.51713
2.01561
2.34383
2.06613
2.10635
2.33693
2.09385
2.30382
2.06934
2.12428
2.06101
2.21431
2.47008
2.04785
2.07465
2.06021
2.22982
2.15742
2.17846
2.25559
2.2669
2.28039
2.49383
2.23537
2.85113
2.45578
3.07741
2.70188
2.02471
2.26628
2.30761
1.78822
1.75245
2.11798
1.82239
0.00924624
0.00382356
0.014193
0.174309
0.0435318
0.00387808
0.018222
-0.0358187
-0.0470292
0.144424
1.17221
-0.681312
-0.702739
-0.645473
-0.168498
-0.206686
-0.192345
-0.189918
2.04735
1.8104
1.85105
-1.44597
-1.56963
-1.61486
-1.51442
-1.31996
-1.22472
-1.24342
-1.45943
-1.4102
-1.40042
-1.16708
-1.39384
-1.32133
-1.30048
-1.11142
-1.40122
-1.38028
-1.35899
-1.17526
-0.684267
-1.14875
-1.07137
-1.05431
-1.14959
-1.08471
-0.926045
-1.24946
-1.00262
-1.17613
-1.19746
-1.09486
-1.07209
-0.943031
-0.939742
-0.0418413
-0.0349604
-0.0318552
-0.0342545
-0.5578
-0.104353
-0.541192
-0.346122
-0.436626
0.0811416
0.399574
0.156256
0.362251
0.159206
0.296054
-0.114831
0.162305
0.226343
0.253927
0.198142
0.484103
0.464609
0.489124
0.43999
0.366717
0.524537
0.500251
0.207861
0.146818
0.3804
0.199875
0.179004
0.21189
0.191656
-0.219287
-0.258949
-0.21764
-0.220465
-0.171823
-0.213298
-0.283786
-0.241739
-0.0244789
0.193297
-0.321233
-0.439879
-0.725226
-0.483714
-0.517883
-0.656089
-0.82486
2.78806
2.78727
2.77678
2.67927
2.84317
2.77217
2.80023
2.74529
2.76551
2.75495
2.7297
2.29747
2.30335
2.42763
2.3793
2.30856
2.38009
2.4094
2.60425
2.72496
2.65694
2.75864
2.74131
2.68076
2.62258
2.67249
2.75806
2.6607
2.69641
2.76185
2.71709
2.65917
2.68076
2.69713
2.65396
2.68439
3.00476
3.04636
3.0569
2.89904
2.88028
2.87143
2.87199
2.81166
2.82269
2.74988
2.78457
2.89178
2.81705
2.83015
2.91458
2.74032
2.72827
2.85998
0.00493741
-0.294512
-0.17863
-1.19793
-1.5639
-1.77909
-1.58729
2.04291
2.54058
-2.27993
0.184785
0.303441
-1.86932
-1.83884
-1.8314
-1.78715
-1.89714
-2.16958
-1.89055
-1.40778
-1.39545
-1.36799
-1.39566
-1.37869
-1.63721
-1.35163
-1.1031
-1.27409
-1.21717
-1.21194
-1.12058
-1.11332
-1.16288
0.128962
0.111467
0.241532
0.111487
0.186853
0.177944
0.13137
0.149779
0.153238
0.155927
0.37282
0.406365
0.340219
0.321279
0.313558
2.96613
2.86445
2.91803
3.0249
-2.43636
-2.38649
-2.2415
-1.64829
-1.23537
-1.29526
-0.833159
-0.720623
-0.994234
-0.805587
-0.120424
-0.390374
-0.584326
2.05643
2.04484
2.16727
2.16969
2.14581
1.84243
1.79588
1.8916
1.47673
1.30369
1.51125
2.08821
1.42612
0.82091
0.76401
0.771699
0.71923
0.799828
0.895381
0.985015
1.07119
0.389961
0.374975
0.475295
0.371179
0.398549
0.376972
0.486578
0.378892
0.381058
0.512678
0.415878
0.677215
0.623438
0.753385
1.3137
0.989313
1.25598
1.36485
1.42845
1.66958
1.4566
1.45835
1.49509
1.39704
1.53394
1.52666
1.46637
1.42717
1.3928
1.52068
1.3928
1.05711
1.01182
1.03169
1.13241
1.16966
1.14931
1.00387
1.04126
0.973798
1.05062
1.13516
1.23343
0.863257
1.1083
-0.071974
0.0560088
-0.422728
-0.0287127
-0.125542
-0.0703013
-0.401352
-0.365717
-0.0966766
-0.618296
-0.455312
1.26291
1.41165
-0.274097
-0.730257
-0.834555
-0.791747
-0.80342
1.36211
0.6942
1.18453
1.20403
0.918227
0.655138
1.20617
1.23159
-0.149077
-0.718683
-0.360952
-0.0681829
0.00395662
0.236566
0.0394529
-0.228384
-0.0809933
0.320963
-0.282786
0.678188
0.96625
0.678526
0.926945
0.857067
0.843938
0.880682
0.84883
0.89901
0.901162
0.919257
1.00875
0.914642
0.97195
1.12963
0.816079
1.02677
0.940357
0.773298
0.884893
0.87892
0.950642
0.845605
0.976016
0.2587
0.355038
2.84121
1.95816
2.57171
2.41364
0.0417753
0.129869
0.117086
-0.0506639
0.317972
0.210357
-1.0345
-0.985586
-1.18623
-1.26716
-1.2735
-1.16125
-1.22175
-1.48831
-1.34732
-1.48252
-1.41477
-1.32123
-1.0971
-1.60735
-1.60464
-1.59971
-1.70231
-1.71327
-2.42804
2.215
2.08159
2.5263
2.6377
2.74147
2.66953
2.45418
0.883824
1.0897
1.05299
1.09936
0.701198
-1.87098
-1.87491
-1.81947
-1.83468
-2.06652
-2.74365
-1.9639
-2.33323
-2.19104
-2.02503
-2.16748
2.76262
2.64556
-2.56807
-2.39007
1.3937
1.66789
1.60694
1.64925
1.57369
1.91424
1.95902
-0.147644
-0.162453
-0.119986
-0.124372
-0.377466
-0.420178
-0.29883
-0.294049
-0.0688759
-0.554119
-0.520828
-0.543023
-0.803799
-0.883696
-0.42652
-0.466406
-0.556585
-0.494117
-0.548062
-0.772321
-0.50956
-0.517266
-1.17452
-0.275011
-0.527183
-0.844831
-0.578294
0.146048
-1.73991
-0.850856
-1.33559
2.35489
1.42814
1.39073
0.829721
3.1215
2.52334
-3.03834
-3.09079
2.77571
3.09078
3.09342
2.67209
2.9979
3.13321
3.00126
2.86894
-3.08271
3.03845
2.55526
3.1333
2.71629
-0.330387
-0.36847
2.56585
2.54175
2.64368
2.52221
2.48621
2.38258
2.04888
2.65556
2.04275
2.38227
2.18043
2.06065
2.05464
2.84603
2.63069
2.16927
2.27364
2.33614
2.15505
1.89166
2.07316
1.76151
1.54653
1.65644
3.11802
1.35204
1.39597
1.35372
1.51269
2.20386
1.38986
1.33231
1.16933
0.951242
0.928601
0.998361
0.687792
0.603027
0.214558
-0.0676579
2.87566
0.39396

## Sheet: velocityValuesFovea
0.565634
0.617
0.733565
0.642153
0.543021
0.755067
0.424463
0.496594
0.770155
0.573329
0.402489
0.638397
0.475291
0.426477
0.664311
0.596606
0.637623
0.370187
0.611743
0.420411
0.608093
0.610676
0.579059
0.568297
0.566541
0.592007
0.500366
0.813781
0.654001
0.655665
0.561239
0.698873
0.700568
0.564925
0.546328
1.07046
0.971366
0.641816
0.462722
0.570716
0.577634
0.549281
0.545276
0.843531
0.490447
0.904105
0.559386
0.510857
0.587467
0.571798
0.661296
0.535525
0.56872
0.484433
0.294694
0.821329
0.555707
0.498498
0.530892
0.520743
0.577277
0.530891
0.544056
0.526992
0.716837
0.531485
0.506971
0.568467
0.553704
0.602838
0.593515
0.595482
0.566346
0.604492
0.694423
0.599921
0.468416
0.495302
0.570547
0.525307
0.505
0.499776
0.590832
0.551211
0.574572
0.570398
0.597274
0.601391
0.542796
0.59847
0.515869
0.7793
0.846886
0.708138
0.828769
0.636574
0.521164
0.914412
0.593467
0.855451
0.844275
0.60018
0.558785
0.8029
0.779824
0.852732
0.527137
0.602663
0.530935
0.866089
0.566222
0.503768
0.641286
0.698769
0.926789
0.466649
1.0382
0.89717
0.915839
0.463832
0.843983
0.627179
0.635897
0.510857
0.612725
0.738156
0.590268
0.450271
0.856488
0.908126
0.62021
0.594083
0.580035
0.379845
0.634946
0.66117
0.661985
0.539677
0.62447
0.572851
0.489184
0.562871
0.562226
0.688625
0.658003
0.63176
0.560742
0.618947
0.623193
0.551295
0.918838
0.606008
0.642696
0.668141
0.560525
0.597253
0.611937
0.687382
0.35654
0.70187
0.52903
0.471304
0.537503
0.586146
0.47369
0.540019
0.550092
0.511246
0.545581
0.753677
0.789814
0.645692
0.50641
0.70914
0.509217
0.518633
0.464531
0.548745
0.479726
0.536281
0.463763
0.54918
0.591853
0.573495
0.629209
0.773532
0.565314
0.535418
0.743187
0.513683
0.532289
0.513426
0.57778
0.475351
0.568125
0.812399
0.800374
0.630307
0.480165
0.55167
0.422932
0.525772
0.363279
0.761674
0.464084
0.758236
0.722309
0.532919
0.544929
0.591367
0.713112
0.812097
0.549672
0.350557
0.58033
0.493808
0.586944
0.541676
0.654461
0.72511
0.514866
0.371905
0.504938
0.668735
0.678787
0.604402
0.468423
0.581008
0.727548
0.561739
0.440223
0.320706
0.554575
0.337731
0.479457
0.614213
0.476515
0.813106
0.720362
0.686946
0.568779
0.78612
0.707994
0.605141
0.646461
0.76324
0.859735
0.61975
0.360968
0.660747
0.780017
0.867164
0.532502
0.773221
0.652855
0.796812
0.731661
0.559268
0.569219
0.580024
0.911224
0.53986
0.850553
0.330594
0.381074
0.448778
0.46129
0.593019
0.490367
0.681572
0.379229
0.400292
0.460455
0.650991
0.493924
0.542586
0.361919
0.521551
0.712805
0.399531
0.659666
0.510293
0.696787
0.453485
0.528059
0.544272
0.549262
0.416163
0.431636
0.570616
0.482205
0.439487
0.432365
0.299871
0.449554
0.512985
0.534496
0.598221
0.528397
0.408006
0.42487
0.354322
0.367005
0.62168
0.487587
0.429197
0.476741
0.506924
0.468416
0.523333
0.49292
0.374419
0.38963
0.541814
0.456471
0.414854
0.41099
0.442521
0.428151
0.435411
0.383915
0.385285
0.486431
0.65026
0.500969
0.411965
0.349977
0.507829
0.396532
0.526514
0.435596
0.382185
0.637617
0.520221
0.683771
0.575831
0.61473
0.502382
0.740499
0.624623
0.411767
0.462684
0.512251
0.531139
0.380217
0.471038
0.565603
0.371242
0.369795
0.353458
0.601352
0.547129
0.466301
0.549994
0.471912
0.480997
0.457773
0.506359
0.262862
0.560689
0.147495
0.273355
0.566579
0.583097
0.598948
0.692353
0.751415
0.801211
0.935792
0.601035
0.694324
0.810939
0.835775
0.578731
0.714022
0.851331
0.745147
0.783687
0.724033
0.71934
0.571047
0.864339
0.346621
0.327198
0.369124
0.407453
0.503054
0.514595
0.423354
0.437423
0.430275
0.455538
0.489384
0.309514
0.719932
0.553718
0.417356
0.270216
0.468768
0.384445
0.373873
0.427688
0.336582
0.377276
0.335433
0.515212
0.419396
0.424745
0.623488
0.497665
0.522752
0.466125
0.439015
0.456949
0.394298
0.412501
0.43749
0.407731
0.466619
0.543887
0.449618
0.457432
0.467464
0.541552
0.386502
0.490359
0.497939
0.585626
0.609784
0.65889
0.516031
0.422935
0.653362
0.509417
0.700096
0.433757
0.62312
0.355846
0.542578
0.521409
0.537118
0.756939
0.786429
0.782034
0.537871
0.735436
0.768291
0.561226
0.486394
0.749067
0.4181
0.420089
0.56284
0.682513
0.490345
0.477538
0.333498
0.634996
0.689529
0.681384
0.55565
0.370739
0.580877
0.194301
0.40747
0.685888
0.564568
0.54336
0.38454
0.378235
0.354409
0.42156
0.481247
0.39774
0.629585
0.617136
0.320389
0.658084
0.333134
0.363492
0.547963
0.679284
0.685721
0.631345
0.26444
0.455039
0.753155
0.401248
0.420153
0.485763
0.437342
0.420804
0.135403
0.393309
0.667956
0.486506
0.377448
0.300347
0.625447
0.44769
0.454829
0.38096
0.323315
0.244603
0.417563
0.329991
0.590486
0.203724
0.71147
0.461161
0.467157
0.957021
0.441868
0.463645
0.441592
0.61235
0.658069
0.613744
0.321576
0.333783
0.401498
0.41088
0.178986
0.394916
0.478929
0.274848
0.282674
0.873728
0.984217
0.53978
0.54826
0.567942
0.811923
0.571569
0.645781
0.792389
0.791718
0.792142
0.72427
0.794325
0.774772
0.661077
0.633585
0.881821
0.572849
0.635247
0.909778
0.724714
0.564746
0.437615
0.758345
0.730823
0.573612
0.871664
0.578164
0.370048
0.324861
0.538392
0.339545
0.348699
0.318848
0.467235
0.456811
0.320872
0.52723
0.517276
0.276836
0.477989
0.403965
0.432305
0.511692
0.452537
0.583711
0.411698
0.413061
0.499147
0.399712
0.441113
0.474406
0.454089
0.365736
0.498678
0.331207
0.316135
0.373298
0.416449
0.390532
0.423424
0.305738
0.350385
0.281285
0.460464
0.220105
0.413861
0.47942
0.360764
0.366615
0.393976
0.402126
0.442114
0.433656
0.129461
0.65483
0.396386
0.396157
0.318869
0.437415
0.431307
0.412553
0.410983
0.296854
0.453632
0.305139
0.392139
0.336041
0.525305
0.372917
0.33117
0.410825
0.291185
0.378069
0.29552
0.457602
0.39529
0.328152
0.342264
0.394024
0.297014
0.327845
0.393239
0.45369
0.293792
0.544992
0.42411
0.463716
0.401856
0.349854
0.363596
0.230006
0.593499
0.689124
0.363699
0.59113
0.322051
0.332004
0.335395
0.623085
0.286868
0.388845
0.281954
0.387941
0.465606
0.28628
0.388052
0.330728
0.36415
0.3735
0.332239
0.435567
0.458663
0.449729
0.373277
0.334255
0.32266
0.371098
0.366753
0.401899
0.35434
0.381297
0.310647
0.43365
0.353683
0.444682
0.36649
0.43107
0.450962
0.468748
0.610201
0.433022
0.523168
0.636541
0.250604
0.328799
0.228245
0.323473
0.34385
0.267077
0.393517
0.432936
0.330796
0.33307
0.517086
0.30281
0.341819
0.343265
0.39764
0.394369
0.591029
0.443202
0.45994
0.673272
0.468375
0.359309
0.593071
0.419103
0.296056
0.580112
0.437649
0.27632
0.382447
0.312306
0.526405
0.282076
0.284775
0.21219
0.326208
0.313083
0.375795
0.183951
0.438928
0.359252
0.40139
0.501659
0.410219
0.320321
0.469449
0.543783
0.455682
0.490519
0.409424
0.430103
0.482779
0.466495
0.463924
0.453482
0.360118
0.485396
0.437632
0.497494
0.499045
0.426171
0.47928
0.461444
0.420621
0.606332
0.446273
0.431851
0.519464
0.388685
0.493336
0.434553
0.46579
0.476958
0.428545
0.441804
0.44199
0.505939
0.438888
0.449892
0.17431
0.454534
0.374604
0.422999
0.42416
0.539418
0.483456
0.440616
0.476522
0.479702
0.53477
0.490061
0.449618
0.731602
0.709349
0.499147
0.454506
0.759792
0.758483
0.424148
0.697615
0.686308
0.442822
0.399425
0.286808
0.547256
0.612507
0.599076
0.558413
0.64914
0.645165
0.441986
0.711677
0.64795
0.48687
0.450095
0.651731
0.493136
0.517174
0.44476
0.492285
0.568782
0.591881
0.549233
0.350957
0.433677
0.60359
0.450741
0.686219
0.473144
0.51503
0.562421
0.500339
0.431744
0.415746
0.7152
0.382925
0.467736
0.488866
0.431432
0.452722
0.464215
0.391154
0.554617
0.319796
0.628424
0.467128
0.428077
0.485438
0.445363
0.44008
0.560705
0.521792
0.596142
0.648051
0.471035
0.393159
0.362296
0.368976
0.446843
0.598598
0.420009
0.422062
0.481173
0.520295
0.541836
0.388323
0.487885
0.525014
0.428604
0.465171
0.331162
0.463106
0.473522
0.482772
0.509407
0.410273
0.27192
0.680912
0.513505
0.351322
0.39953
0.446389
0.561032
0.412391
0.492588
0.309718
0.517708
0.462183
0.35072
0.339417
0.476162
0.390961
0.439608
0.536958
0.347868
0.411667
0.369597
0.52879
0.585641
0.490925
0.416052
0.394771
0.710483
0.326167
0.445868
0.39787
0.396108
0.39423
0.46026
0.344957
0.390377
0.412895
0.266062
0.422212
0.372213
0.268293
0.408482
0.401476
0.412287
0.456412
0.440209
0.470206
0.386188
0.425861
0.343995
0.461879
0.47727
0.377396
0.490532
0.403467
0.341385
0.514259
0.63711
0.445229
0.448086
0.414813
0.507942
0.524351
0.46727
0.662965
0.510614
0.50354
0.642777
0.53298
0.440981
0.460705
0.478498
0.494807
0.450724
0.549707
0.467981
0.374799
0.495146
0.585061
0.318313
0.478298
0.481626
0.311135
0.443815
0.418653
0.523762
0.434919
0.560774
0.508975
0.477848
0.539327
0.594068
0.556111
0.568467
0.546264
0.346744
0.342075
0.471087
0.547051
0.602429
0.367661
0.385281
0.4245
0.409919
0.423293
0.423876
0.309239
0.451422
0.367627
0.449094
0.47962
0.386464
0.346321
0.615041
0.380466
0.438169
0.378442
0.448659
0.467473
0.352312
0.66645
0.59645
0.79002
0.80575
0.784535
0.582164
0.77154
0.742686
0.682752
0.688357
0.604203
0.659938
0.441293
0.481154
0.509544
0.620924
0.628395
0.542026
0.57809
0.644564
0.55996
0.402418
0.361224
0.598581
0.392034
0.597026
0.57582
0.369121
0.573279
0.794836
0.568915
0.482037
0.433502
0.454094
0.467336
0.533235
0.505845
0.560963
0.519804
0.576814
0.622498
0.676245
0.310773
0.45837
0.496235
0.471738
0.374164
0.56642
0.434584
0.719392
0.481013
0.494486
0.620558
0.527348
0.565111
0.527622
0.43753
0.513138
0.492279
0.582491
0.590244
0.632716
0.594565
0.544648
0.727328
0.794971
0.649366
0.608665
0.486301
0.478455
0.664724
0.333212
0.521614
0.737258
0.630387
0.723718
0.553675
0.620648
0.596752
0.603602
0.483921
0.427853
0.407443
0.748983
0.781894
0.771235
0.551191
0.663344
0.657446
0.621219
0.694739
0.688326
0.331909
0.770557
0.503455
0.546104
0.518501
0.575273
0.532541
1.06802
0.795571
0.441358
0.512187
0.545898
0.420722
0.576424
0.529206
0.35935
0.522868
0.308588
0.647865
0.553044
0.737238
0.233076
0.548017
0.378853
0.427674
0.418195
0.857069
0.872317
0.837962
0.908074
0.953409
0.723504
0.559979
0.931224
0.776333
0.886935
0.838789
0.765886
0.637279
0.940611
0.930442
0.758388
0.762149
0.828967
0.611582
0.895783
0.849786
0.591782
0.781862
0.575322
0.686032
0.659505
0.895893
0.596095
0.537805
1.04661
0.759598
0.856765
0.737432
0.61453
0.852475
0.748288
0.69772
0.493007
0.401644
0.505215
0.650106
0.214214

## Sheet: scatterDensity
0.596707
0.433276
0.177414
0.35486
0.661981
0.153266
0.931337
0.817627
0.135565
0.571374
0.931409
0.358615
0.905417
0.994061
0.262585
0.514707
0.378847
0.758982
0.454018
0.978675
0.493408
0.479636
0.583224
0.61388
0.631889
0.558874
0.819367
0.0752554
0.365885
0.135331
0.423816
0.200333
0.153383
0.16426
0.163189
0.0188364
0.0230351
0.355916
0.887515
0.580127
0.556905
0.648518
0.660421
0.172316
0.829671
0.139801
0.613318
0.774489
0.522879
0.563827
0.185338
0.722917
0.640705
0.875448
0.3342
0.0614938
0.676344
0.826612
0.731459
0.757598
0.609493
0.735561
0.707803
0.746411
0.15391
0.73512
0.795194
0.673997
0.695522
0.560052
0.592365
0.588
0.678406
0.556079
0.235783
0.553776
0.720399
0.684506
0.656818
0.711718
0.677167
0.73509
0.57433
0.676569
0.658839
0.667905
0.583377
0.564903
0.723222
0.576829
0.757915
0.13542
0.144883
0.199059
0.140967
0.318736
0.629563
0.113747
0.429099
0.135828
0.172569
0.470763
0.608136
0.167009
0.172047
0.155389
0.667604
0.432611
0.63125
0.158678
0.532189
0.716819
0.126507
0.193733
0.0952289
0.585198
0.0136315
0.144771
0.126568
0.896961
0.170184
0.394872
0.371089
0.770425
0.446118
0.187396
0.518832
0.921559
0.170225
0.134736
0.48229
0.596092
0.641111
0.674587
0.41563
0.333861
0.321778
0.546056
0.464495
0.584966
0.699381
0.595514
0.646852
0.293684
0.359597
0.44667
0.593093
0.464538
0.450956
0.565537
0.0123544
0.471389
0.390912
0.330055
0.615207
0.543596
0.419386
0.286535
0.385406
0.267421
0.438986
0.388095
0.470881
0.418325
0.435066
0.455578
0.455633
0.450449
0.459334
0.205854
0.176481
0.293995
0.463323
0.230393
0.437525
0.390022
0.368983
0.423668
0.325942
0.455959
0.355427
0.443165
0.394132
0.407021
0.289677
0.194286
0.422685
0.39092
0.21142
0.390064
0.405851
0.387307
0.413544
0.337473
0.436067
0.149235
0.166838
0.448455
0.732949
0.677897
0.691256
0.702689
0.562262
0.154615
0.696428
0.159158
0.195188
0.680072
0.71782
0.591674
0.204108
0.0698084
0.708132
0.559459
0.579613
0.703132
0.616718
0.69711
0.373891
0.207294
0.707918
0.552417
0.708183
0.336363
0.313378
0.517801
0.643983
0.53554
0.198309
0.648206
0.718144
0.422742
0.70019
0.491509
0.705595
0.200635
0.154746
0.137331
0.175886
0.162282
0.156948
0.138205
0.16226
0.201912
0.193004
0.167925
0.0841204
0.196493
0.04647
0.162146
0.144579
0.0850388
0.256336
0.171362
0.133362
0.0924232
0.162155
0.257885
0.184857
0.173029
0.042032
0.180644
0.0740208
0.229349
0.465067
0.69564
0.763225
0.448837
0.764202
0.253965
0.478173
0.511867
0.782796
0.316884
0.67713
0.520201
0.350768
0.583338
0.185917
0.543644
0.238097
0.586125
0.14896
0.973806
0.709516
0.656075
0.642156
0.978987
0.999609
0.586336
0.882557
0.997822
1
0.32427
0.984323
0.760846
0.687955
0.502381
0.701776
0.944028
0.985039
0.62076
0.726347
0.421861
0.856956
0.998137
0.900134
0.78287
0.931032
0.716998
0.836221
0.762978
0.848783
0.65639
0.967091
0.967482
0.942293
0.969011
0.987253
0.980593
0.792808
0.827559
0.863017
0.312947
0.803035
0.955761
0.583221
0.780219
0.88619
0.706519
0.986582
0.79641
0.359585
0.72841
0.248895
0.446331
0.434502
0.771063
0.185898
0.378668
0.686858
0.817362
0.699644
0.683324
0.577093
0.862181
0.577745
0.526104
0.576183
0.444147
0.44626
0.629207
0.80026
0.594783
0.820899
0.750623
0.807609
0.731723
0.105516
0.593823
0.0294923
0.124826
0.569995
0.491918
0.395697
0.235366
0.205871
0.149911
0.020755
0.377149
0.239265
0.138782
0.103636
0.433003
0.227993
0.0893091
0.210934
0.182897
0.219703
0.219382
0.433741
0.0742737
0.571781
0.476606
0.665258
0.713265
0.757561
0.570702
0.521057
0.541345
0.52464
0.580483
0.576157
0.308221
0.239661
0.555919
0.947808
0.197976
0.917295
0.813736
0.722004
0.970258
0.501157
0.752869
0.499072
0.748374
0.973493
0.973291
0.411817
0.819676
0.721704
0.920829
0.927835
0.94088
0.827891
0.882599
0.957564
0.891977
0.684316
0.665535
0.900466
0.86791
0.895559
0.67339
0.63959
0.782003
0.582836
0.38193
0.339404
0.255638
0.700994
0.714355
0.310158
0.614203
0.139278
0.694679
0.33243
0.359806
0.545045
0.571994
0.549886
0.190407
0.137801
0.14454
0.590739
0.220346
0.177224
0.49232
0.519642
0.204485
0.37364
0.362527
0.478026
0.263473
0.424482
0.461783
0.232142
0.325821
0.257156
0.283679
0.483803
0.495865
0.495289
0.0419718
0.630358
0.246785
0.545238
0.616137
0.522871
0.446476
0.345861
0.656419
0.720638
0.546528
0.362563
0.385222
0.217776
0.27661
0.245756
0.383723
0.58205
0.262047
0.235208
0.397088
0.197762
0.947505
0.119123
0.923876
0.970387
0.871989
0.996317
0.986191
0.0208306
0.882851
0.255047
0.868548
0.803088
0.343875
0.416063
0.973629
0.972219
0.820591
0.475668
0.134015
0.976331
0.514026
0.543491
0.0585841
0.156536
0.955896
0.937158
0.0167166
0.99576
0.948538
0.996344
0.484076
0.284077
0.45437
0.440409
0.509194
0.920651
0.963454
0.0398873
0.896678
0.89605
0.230212
0.260286
0.0850527
0.0220612
0.342774
0.325594
0.333478
0.155941
0.297761
0.205225
0.170701
0.18062
0.178044
0.191121
0.171638
0.194834
0.199037
0.213832
0.0767617
0.312369
0.225337
0.0537844
0.197995
0.334212
0.209354
0.184861
0.190839
0.287673
0.0866674
0.636101
0.717757
0.498171
0.727635
0.572261
0.595738
0.46449
0.864827
0.841458
0.475793
0.749549
0.770935
0.246896
0.857006
0.894093
0.930975
0.782852
0.94329
0.619482
0.87107
0.889136
0.823835
0.864893
0.928655
0.879898
0.937754
0.702772
0.81732
0.5256
0.447497
0.763723
0.966129
0.843118
0.810383
0.288552
0.454504
0.198257
0.926495
0.0660418
0.884374
0.873527
0.57669
0.603744
0.794114
0.802202
0.874141
0.943267
0.0253881
0.307408
0.766862
0.783716
0.319372
0.914454
0.901224
0.835629
0.765964
0.225937
0.736983
0.22365
0.419081
0.304726
0.716887
0.612329
0.356539
0.930367
0.26693
0.681193
0.275045
0.714358
0.61783
0.448554
0.52671
0.625928
0.315888
0.44808
0.603367
0.697912
0.312479
0.680142
0.521986
0.567802
0.484852
0.478062
0.500492
0.0892557
0.56654
0.216665
0.649204
0.512736
0.205482
0.209277
0.208489
0.346308
0.131927
0.364713
0.12659
0.318533
0.447138
0.123504
0.373166
0.232405
0.308007
0.326713
0.271157
0.408395
0.444988
0.437958
0.346384
0.333842
0.242656
0.357739
0.352027
0.400511
0.323762
0.398017
0.200003
0.481414
0.310346
0.46173
0.345894
0.465102
0.513847
0.527965
0.525837
0.675255
0.706784
0.429261
0.111736
0.429639
0.074115
0.36545
0.403928
0.194387
0.721849
0.724831
0.506533
0.490485
0.749501
0.327428
0.523095
0.538965
0.690763
0.668544
0.604502
0.820486
0.82872
0.273456
0.798422
0.644389
0.596367
0.718136
0.323359
0.643054
0.74258
0.234682
0.646334
0.404535
0.673567
0.228253
0.242613
0.0632335
0.408
0.353512
0.50685
0.0357726
0.686294
0.58364
0.549167
0.634373
0.487809
0.329891
0.608171
0.574647
0.539104
0.743942
0.639431
0.72559
0.799381
0.746636
0.7817
0.76346
0.408878
0.762976
0.757915
0.750281
0.81465
0.879976
0.862556
0.898674
0.860614
0.465246
0.893987
0.807024
0.691617
0.590922
0.749606
0.756252
0.819313
0.826964
0.768945
0.7661
0.809803
0.738673
0.757662
0.798629
0.0374693
0.818311
0.500036
0.757071
0.748361
0.527537
0.617998
0.589679
0.711475
0.718189
0.597466
0.706898
0.75302
0.182921
0.21386
0.726176
0.715205
0.159685
0.159243
0.631364
0.230989
0.24946
0.715229
0.626174
0.241837
0.663182
0.400063
0.398361
0.443922
0.28598
0.338074
0.853243
0.198919
0.378309
0.777001
0.325334
0.255222
0.399599
0.433374
0.308446
0.317986
0.417227
0.427684
0.485471
0.277601
0.406486
0.404254
0.381621
0.261346
0.503216
0.494785
0.487351
0.497629
0.457364
0.431781
0.240913
0.625865
0.74299
0.765602
0.710716
0.753187
0.756655
0.64377
0.693567
0.434626
0.457305
0.800109
0.789402
0.784089
0.782697
0.776207
0.488662
0.635698
0.409539
0.27412
0.213434
0.119176
0.121864
0.253447
0.457525
0.4218
0.488019
0.511286
0.523924
0.558505
0.678601
0.507438
0.601858
0.719298
0.936146
0.914008
0.380154
0.919259
0.902065
0.870012
0.76884
0.96144
0.224511
0.213456
0.760642
0.6251
0.849098
0.901022
0.675389
0.856447
0.832038
0.41409
0.767981
0.93674
0.591733
0.545226
0.815482
0.708047
0.7995
0.730641
0.593672
0.754795
0.653139
0.745897
0.625114
0.823908
0.83592
0.817581
0.157703
0.503251
0.985181
0.914069
0.90438
0.871865
0.958685
0.580015
0.870219
0.970945
0.195227
0.98889
0.760113
0.207322
0.957096
0.924611
0.969176
0.947106
0.95827
0.912668
0.846376
0.979822
0.600801
0.929132
0.893756
0.785983
0.852875
0.922314
0.58002
0.778916
0.373338
0.682881
0.716989
0.553964
0.714323
0.691252
0.703001
0.351991
0.649652
0.703654
0.392443
0.622834
0.991021
0.957906
0.664766
0.573494
0.532671
0.545683
0.551658
0.784632
0.816962
0.569797
0.448288
0.879659
0.838424
0.409433
0.985799
0.622984
0.573682
0.602903
0.660267
0.719225
0.769186
0.703154
0.560024
0.666206
0.67391
0.645792
0.607579
0.593827
0.85907
0.695741
0.537349
0.723316
0.808689
0.913235
0.897863
0.924892
0.930077
0.408793
0.93107
0.735488
0.968497
0.864546
0.836384
0.617508
0.48879
0.788438
0.930148
0.788303
0.919074
0.913125
0.575437
0.301094
0.430571
0.153046
0.167756
0.173193
0.624006
0.127677
0.169733
0.289057
0.245444
0.557039
0.325497
0.495185
0.494192
0.493881
0.375183
0.370757
0.500658
0.448377
0.320301
0.47246
0.349938
0.303085
0.437445
0.291772
0.399161
0.442962
0.242007
0.435241
0.171304
0.585526
0.870934
0.839233
0.834474
0.794346
0.664784
0.78459
0.666322
0.758084
0.607569
0.436783
0.24587
0.121551
0.338723
0.405703
0.369999
0.166436
0.235073
0.272279
0.196795
0.294985
0.35798
0.271326
0.657104
0.570498
0.259738
0.172562
0.765572
0.835929
0.543969
0.519815
0.378368
0.502385
0.651073
0.210877
0.105826
0.387124
0.525712
0.645399
0.633435
0.346657
0.405586
0.70198
0.213779
0.429174
0.233221
0.539931
0.414169
0.52503
0.50233
0.606592
0.563819
0.514272
0.201392
0.141893
0.160859
0.500003
0.349843
0.363206
0.417136
0.282548
0.260529
0.180672
0.170523
0.483691
0.658522
0.74446
0.578773
0.735154
0.0189696
0.169652
0.0628153
0.120118
0.59845
0.513858
0.395802
0.676509
0.322896
0.498728
0.148441
0.304576
0.158516
0.15425
0.0685207
0.444081
0.516096
0.59743
0.571928
0.169969
0.16493
0.167961
0.135619
0.0732225
0.196017
0.607712
0.105473
0.16309
0.152728
0.160194
0.166509
0.364669
0.0861436
0.106937
0.173474
0.176539
0.170166
0.450733
0.102137
0.147928
0.511922
0.123532
0.5618
0.205997
0.279455
0.0555401
0.520066
0.675523
0.0144897
0.125535
0.0693163
0.132407
0.479824
0.0494857
0.122725
0.197132
0.811736
0.687898
0.708474
0.29934
0.0645375

## Sheet: theta_binned
-2.87979	-2.35619	-1.8326	-1.309	-0.785398	-0.261799	0.261799	0.785398	1.309	1.8326	2.35619	2.87979

## Sheet: velocityValuesFoveaMean_binned
0.674328
0.663115
0.567956
0.502148
0.551187
0.514833
0.481194
0.473872
0.4778
0.488032
0.561262
0.539723

## Sheet: fittedParams_sinusoidalModel
-1.51821	0.144973	1.4672	1.99996
