# Supplementary material for: Synchronization of visual perception within the human fovea
Source: Nat Neurosci. 2025 Jul 16;28(9):1959–67. doi: 10.1038/s41593-025-02011-3 (PMC12411267; doi:10.1038/s41593-025-02011-3)
Supplement: Supplementary file 12 — Source data. [file 41593_2025_2011_MOESM12_ESM.zip › extendedData4/extended4_reactionTime.xlsx]

## Sheet: theta_rt_small
-6.65443
-37.3039
-23.9625
-6.84277
-55.008
-68.6821
-150.945
-91.7899
9.78241
-19.6041
-79.2157
-51.7098
-23.9625
-6.1155
3.36646
2.5448
21.5014
-47.2026
56.3099
56.9761
-36.8699
-3.81407
-109.983
11.9761
-50.7106
-104.744
175.236
-54.4623
-156.038
-28.6861
-39.0939
176.634
-131.186
-55.7131
-108.435
-27.4744
-49.2364
-104.036
141.34
-96.3402
-101.31
-54.4623
-80.5377
-51.5198
-58.8407
-20.7256
-29.7449
13.134
17.2815
-20.556
28.0725
-50.9061
-99.0903
10.4915
-14.7436
8.6955
-32.9492
26.5651
70.9744
-59.0362
-11.8887
-52.5238
-54.4623
-126.027
-75.9638
-10.1247
-29.4454
-65.2249
0
-39.8056
-50.1944
-42.5805
14.9951
-60.0184
-39.0355
-23.0255
45
128.66
-83.6598
-52.125
149.237
53.9726
75.9638
-5.31455
113.051
-96.3402
51.009
128.29
-8.1301
15.9454
119.745
164.055
125.538
102.995
127.875
135
110.772
62.4472
121.264
120.964
144.293
38.1572
42.7688
172.117
-177.207
170.538
-28.3008
122.471
35.7539
139.399
-109.983
-56.3099
-115.017
-25.0169
-135
-168.69
127.405
-135
171.119
112.751
167.196
84.2894
124.16
-164.249
61.3895
139.236
1.78991
16.5873
93.3019
56.3099
56.3099
-141.34
-56.3099
-160.017
-157.834
120.466
124.624
-21.6309
155.772
-21.8014
-150.255
163.072
146.725
138.504
-5.19443
33.6901
105.945
153.435
118.496
99.4623
30.0686
-112.751
-124.992
-55.4915
-113.385
-121.39
-98.5836
-54.6375
-126.027
-66.1613
-86.5664
-93.5323
-143.616
-126.219
-104.226
-117.15
-90
-135.69
-140.194
-126.634
-21.0375
-101.889
-66.5953
-164.427
-100.125
-112.834
-117.801
-78.6901
-129.806
-137.911
-102.339
-109.654
-107.475
-83.4181
-91.6603
-74.0546
-112.329
-85.7636
-137.911
-88.0908
-126.607
-119.745
-63.7498
-146.07
-106.26
-124.136
-109.093
-121.329
-104.036
0
-105.068
-116.565
-108.435
-71.5651
-78.518
-112.932
-76.7236
-55.008
-106.39
-104.744
-59.7436
-122.276
-111.571
-115.56
-126.027
-45
-107.928
-109.134
-75.1414
-107.103
-72.8973
-68.3556
-106.314
-86.9059
-91.9092
-49.0856
-114.167
-77.5741
-116.565
-69.8874
-164.476
163.74
-49.6859
-147.653
-40.0063
-62.5256
-52.8831
-43.1524
-51.8428
-58.9125
-59.4703
-37.9422
-47.8341
-60.0464
-79.5923
-52.9072
-49.0856
-50.7106
-60.69
-5.19443
-38.264
-33.0707
-36.1582
-77.1957
-40.156
-43.6678
-77.074
-50.7487
-70.71
-67.6938
-55.6698
-14.25
-18.8532
-73.8557
-20.6955
-69.444
-66.0838
-11.3099
-28.369
-7.12502
-40.9144
-52.5073
-63.8119
-71.5651
-36.8699
-73.5596
-57.7712
-33.3664
-70.4077
-54.9165
-38.9275
-54.4623
-31.2184
-50.3009
-31.7595
-17.4027
-29.4759
-12.3625
-24.444
-29.9315
-43.3634
-77.692
-48.2155
-65.2249
-49.3045
-53.8068
-33.0558
-50.4923
-39.4725
-56.0564
-35.5377
-24.5672
-37.4506
-34.992
-51.5463
-36.7406
-42.7688
-80.2476
-29.8669
-104.621
-45.8814
-22.4098
23.782
39.0939
13.2405
-4.23639
5.82634
-22.9321
27.4076
12.0948
30.3432
23.1986
-9.30994
43.8065
12.3625
36.5289
39.9079
6.91123
15.6422
59.9314
54.0579
5.77433
3.91825
30.9638
58.2127
9.78241
13.2405
20.1707
-15.3763
26.5651
1.27303
35.3948
10.4077
8.74616
6.58194
33.2317
26.2742
51.5819
-18.0343
-10.3663
1.97493
-16.6992
7.35238
1.4321
-9.29331
34.3302
-9.30994
45.4374
23.1986
13.2405
29.0546
0
79.4608
21.6309
8.90172
-12.5288
53.2672
58.1726
4.96974
4.92711
13.707
95.3558
8.29714
15.6795
31.6075
-14.9314
-19.3232
46.3639
16.6992
50.7928
32.7352
-8.32565
65.6955
16.3895
43.394

## Sheet: reactionTime_small
286
328
268
248
259
248
271
293
186
335
228
218
295
189
348
200
244
238
253
253
182
334
355
230
220
198
278
260
259
233
231
234
224
255
257
218
206
271
253
220
223
254
258
282
208
262
159
215
252
219
252
207
264
257
277
297
198
255
256
306
249
259
368
336
297
349
258
233
256
253
318
268
252
288
196
195
226
273
277
267
282
258
272
289
286
281
283
266
226
264
190
234
288
283
260
229
238
154
203
245
268
260
175
209
248
270
301
196
208
216
225
238
245
169
258
263
248
218
366
307
276
285
184
243
250
254
275
225
238
271
225
258
307
246
273
156
178
216
336
254
272
262
295
259
245
309
262
173
258
240
251
301
302
262
295
218
140
269
277
187
236
233
275
276
299
274
196
264
334
226
263
266
312
260
226
261
265
181
220
215
248
331
242
252
211
231
185
218
212
260
206
243
292
314
233
203
259
255
226
267
230
198
218
224
272
267
307
239
239
236
237
331
246
348
227
236
328
255
193
239
191
255
294
214
248
253
309
274
166
285
305
262
252
277
287
254
307
280
224
206
318
254
264
238
216
249
229
207
221
272
232
239
155
222
211
279
192
254
281
225
256
235
283
236
329
220
239
191
231
242
247
230
239
246
237
369
224
287
240
206
248
226
257
303
212
193
248
187
337
262
232
212
236
364
327
242
239
193
238
272
300
285
297
234
199
353
253
263
220
203
259
283
265
219
203
294
273
206
302
192
336
225
347
291
236
258
232
256
239
230
245
180
326
217
268
240
308
237
217
162
297
204
214
216
214
187
194
210
349
208
290
218
200
232
278
270
200
219
237
237
240
215
209
298
200
210
255
243
333
204
195
217
247
314
208
309
170
262
247
271
257
254
230
240
289

## Sheet: scatterDensity_rt_small
0.435416
0.203168
0.66576
0.756969
0.856746
0.898541
0.287551
0.311175
0.320022
0.20922
0.80504
0.779179
0.410369
0.389959
0.145232
0.507635
0.650321
0.993096
0.42631
0.421255
0.265003
0.200693
0.0725963
0.628097
0.809725
0.299754
0.122958
0.843137
0.278161
0.867335
0.916313
0.0727128
0.377505
0.909083
0.552163
0.72685
0.594335
0.467617
0.222171
0.617245
0.613115
0.924896
0.712748
0.517452
0.608071
0.724888
0.0955481
0.556079
0.655731
0.707812
0.612055
0.607476
0.550397
0.640768
0.532299
0.308422
0.495798
0.602831
0.316822
0.317003
0.780589
0.863112
0.0753483
0.120311
0.331787
0.162498
0.822878
0.929923
0.683586
0.928391
0.24094
0.720442
0.66338
0.440078
0.458788
0.465374
0.409556
0.213591
0.467355
0.732386
0.163868
0.429674
0.225841
0.410658
0.144301
0.388097
0.229001
0.235921
0.693152
0.54783
0.100874
0.0972266
0.14147
0.149221
0.242454
0.122532
0.175272
0.0364416
0.100548
0.2029
0.229676
0.510543
0.105097
0.0486022
0.132514
0.157871
0.362593
0.102683
0.378181
0.0913873
0.562972
0.989508
0.532071
0.154603
0.40011
0.2062
0.214887
0.322496
0.0223257
0.0553759
0.154761
0.141964
0.0958951
0.170542
0.386834
0.228834
0.478961
0.581459
0.193862
0.316745
0.323573
0.362409
0.314285
0.205547
0.238852
0.0375224
0.085474
0.688076
0.0233619
0.814558
0.285479
0.184476
0.0952302
0.241005
0.753359
0.15756
0.212587
0.0522657
0.232167
0.190321
0.605426
0.217661
0.181477
0.808316
0.244919
0.43211
0.0249553
0.692928
0.346955
0.278456
0.779838
0.71941
0.296908
0.355693
0.247511
0.402007
0.328058
0.393319
0.0992716
0.423945
0.714463
0.521929
0.258119
0.230601
0.642197
0.512882
0.470833
0.184108
0.37585
0.283347
0.623135
0.130243
0.598046
0.745235
0.52558
0.862267
0.147218
0.654549
0.265073
0.642205
0.288989
0.493359
0.399607
0.10128
0.615676
0.271674
0.539991
0.48229
0.613385
0.568268
0.620793
0.253464
0.521914
0.811261
0.54831
0.475406
0.267441
0.995116
0.611909
0.628738
0.975024
0.130638
0.558392
0.092968
0.43149
0.978272
0.134189
0.555629
0.336533
0.605883
0.316142
0.837831
0.268794
0.592204
0.701882
0.944725
0.180683
0.526624
0.0474842
0.434919
0.0663613
0.182013
0.954446
0.262376
0.484725
0.888353
0.318574
0.551319
0.867687
0.575837
0.22798
0.911018
0.788473
0.976737
0.658614
0.975266
0.927904
0.607754
0.812884
0.537817
0.92086
0.930931
0.0750124
0.755309
0.67158
0.562513
0.318099
0.932499
0.470811
0.84281
0.896607
0.776959
0.496879
0.884739
0.214763
0.766963
0.945488
0.418618
0.850368
0.760371
0.97393
0.940484
0.959528
0.886914
0.946924
0.0678016
0.862583
0.48566
0.914443
0.584856
0.960953
0.893479
0.844533
0.350559
0.674427
0.4432
0.904287
0.36287
0.201255
0.774208
0.943681
0.605767
0.985328
0.0793638
0.187597
1
0.930829
0.394266
0.96589
0.640278
0.377195
0.493528
0.402818
0.917301
0.483065
0.124759
0.937702
0.65681
0.756562
0.360692
0.867809
0.50556
0.51088
0.41615
0.490771
0.372631
0.480374
0.598744
0.213631
0.386951
0.094189
0.547616
0.172227
0.201006
0.659204
0.535146
0.478752
0.660449
0.660057
0.321559
0.432697
0.253387
0.188326
0.461973
0.334413
0.686855
0.228239
0.630086
0.673555
0.0749603
0.333693
0.353359
0.564795
0.579857
0.581192
0.224389
0.33288
0.276112
0.164279
0.600815
0.375846
0.685077
0.491725
0.681571
0.502492
0.413432
0.528827
0.370864
0.614745
0.660683
0.5963
0.610179
0.132468
0.254537
0.485626
0.619359
0.445513
0.393071
0.181985
0.533654
0.414089
0.123007
0.701233
0.191039
0.40849
0.276181
0.164619
0.450445
0.672248
0.340512
0.561199
0.734649
0.283616
0.661045
0.213149

## Sheet: theta_rt_large
-10.9541
-17.1027
-1.50744
-44.3563
0
-50.1944
-35.7539
4.76364
-9.14164
87.5104
-82.1467
-143.13
-153.435
143.13
-8.1301
-22.249
-151.699
-16.6992
-29.7449
-53.1301
-51.1466
-45
-81.1193
-40.7636
180
-8.1301
-75.5297
-36.8699
-33.1113
-33.3885
-81.2538
-72.1213
-25.71
97.125
-128.047
-59.9314
-49.6001
34.0772
128.157
-74.0546
-94.7636
-83.3675
-44.3839
-31.6075
-91.0609
-120.343
3.81407
-23.9625
0
-78.1113
-14.25
-24.0755
-65.8545
22.6199
-15.5615
-93.0128
-97.3058
22.9321
10.008
-19.3845
-73.0725
-71.9958
-90
9.46232
-21.5713
-61.2602
-2.2026
-37.9333
-68.8059
-75.9638
-28.3008
-35.3625
0
-37.4054
-71.5651
-107.103
-19.9831
8.74616
-4.89909
-132.274
-23.1986
-25.3462
53.1301
118.926
84.2894
110.925
15.9454
-67.751
-12.2005
-35.5377
-178.531
45
122.735
133.919
172.875
167.471
-172.405
-129.806
107.969
156.644
-171.87
90
88.4926
95.4403
162.897
152.784
116.565
86.8202
-129.094
100.784
81.8699
126.87
57.9946
103.57
49.3987
143.13
63.4349
92.3859
104.931
38.1572
-57.9946
100.008
-163.301
-178.21
177.207
-118.61
-150.396
70.56
-146.31
153.435
108.435
127.875
52.7652
-147.724
12.875
113.199
135
61.9275
-151.557
92.2026
-135
-140.906
108.435
-53.9726
43.0251
171.634
83.2902
27.8973
118.072
143.393
175.236
132.879
145.713
-105.945
149.036
-41.9872
19.2307
-37.875
177.797
-21.0923
15.8519
-37.875
141.71
-4.39871
-178.025
-147.465
-43.6678
-106.783
-80.5377
-92.9609
164.358
-86.8779
-85.2364
-109.983
-118.61
-131.424
-56.0937
-73.664
-101.944
-136.081
-82.875
-118.61
-72.8973
-61.8214
-60.4612
-151.074
-54.4623
-117.699
-113.703
-117.255
-69.6769
-53.9726
-123.147
-74.6237
-117.072
-42.5104
-100.491
-96.5198
-128.66
-147.724
-100.491
-147.031
-120.069
-91.8476
-110.943
-100.84
-98.1301
-98.5308
-87.7094
-120.466
-74.9315
-73.6105
-140.599
-63.869
-1.7357
-77.1523
-82.875
-164.932
-129.611
-97.8533
-106.39
-36.0274
-97.125
172.405
-85.2364
-97.5121
-88.0908
-98.3257
-107.199
-108.435
-93.4682
-30.9638
-103.815
-84.1737
-20.1707
-83.991
-117.216
-28.195
-30.6997
-40.192
-67.2035
-61.1134
-53.4889
-78.1113
-40.0303
-57.7244
-28.4127
-35.5377
-24.3045
-21.2505
-71.1139
-12.2005
-36.5911
-29.7449
-33.9174
-41.3086
-27.1811
-32.6806
-27.646
-62.549
-14.0362
20.8978
-47.447
-10.9807
-29.1569
-22.5206
-51.7456
-35.3313
-63.4349
-6.84277
-5.44033
-24.9812
-51.3402
-19.44
-33.147
-48.5323
-33.9298
-37.1645
-82.4054
-62.2415
-88.9949
-40.0303
-70.0169
-73.1132
-57.4259
-41.4237
-23.782
-32.4712
-22.5098
-29.6667
-78.9965
-30.9638
-37.9716
-52.9072
-44.2559
-29.4454
-61.4769
-37.4054
0
-39.8056
-33.6901
-73.1014
-41.2414
-94.1849
-65.556
-57.45
-35.4457
-57.3808
-12.3391
-36.1582
-21.4768
-28.706
-54.8336
-59.0362
-73.4956
-22.8337
-6.20345
-21.8014
-34.5085
-67.3801
-143.13
-7.12502
22.2035
10.3048
17.2815
22.5206
-2.04541
68.4047
27.7585
2.93567
-45
-8.53077
14.5002
34.5085
32.125
73.0092
15.6795
21.1048
34.992
-6.66666
18.4349
0
66.6148
15.0378
19.5024
7.85331
41.0548
34.1597
50.1944
0
38.6598
69.444
32.5741
3.76403
6.07246
15.2551
11.6894
23.6294
51.3402
-22.5206
4.86451
23.4986
95.0425
-50.1944
-14.9314
-16.3139
28.2374
29.0546
43.4518
14.9816
57.2648
4.86451
29.876
-2.2026
7.31902
40.486
-3.46823
45
33.4654
22.3801
-9.9638
-10.3048
-138.013
36.8699
2.5448
23.4986
32.1957
13.3925
6.00901
-7.35238
35.5377
24.9048
31.7236
20.556
-14.7083
16.5873
25.6768
46.1233
-55.6698
48.2155
8.27589

## Sheet: reactionTime_large
252
230
234
287
202
256
292
204
281
206
258
203
219
221
244
238
235
214
230
191
232
200
223
192
201
257
218
206
199
206
171
186
189
202
228
196
221
208
204
142
222
204
202
200
211
184
165
211
300
205
204
258
209
174
225
233
196
214
233
209
246
266
260
225
256
205
201
203
278
257
177
237
204
207
282
253
202
190
264
240
216
229
229
210
268
237
237
212
261
227
198
187
198
183
228
247
226
200
158
197
208
191
213
185
221
194
208
212
178
197
205
199
232
180
201
212
203
218
206
253
174
210
226
169
230
266
232
210
237
236
145
217
221
203
195
235
190
217
237
221
172
225
184
226
219
227
232
244
209
229
191
241
247
223
250
235
258
212
251
234
260
249
264
210
226
279
266
257
251
236
213
198
251
192
196
192
189
229
202
217
191
224
220
196
218
221
200
198
212
198
162
185
197
209
174
163
224
220
191
238
189
149
222
220
253
172
186
223
205
183
141
228
257
228
235
222
180
197
211
218
214
191
186
224
250
207
226
241
223
272
210
210
240
228
207
250
254
209
211
233
288
229
223
230
256
256
268
205
210
213
258
255
220
224
195
215
263
208
184
218
153
217
197
233
192
167
200
194
229
216
186
189
210
185
197
203
258
187
196
220
204
211
254
256
207
210
196
251
220
223
204
201
199
196
222
220
212
152
205
215
165
283
270
211
236
241
247
214
200
235
213
215
270
226
206
246
183
188
247
241
198
190
255
246
229
212
237
251
213
197
238
230
209
170
249
210
224
195
222
200
225
229
230
204
193
205
161
191
195
201
171
200
250
212
193
230
206
195
224
208
225
248
233
193
206
236
162
230
217
178
148
243
188
225
196
220
259
232
208
252
200
232
260
216
277
277
226
255
208
245
272
224
213
256
220
269
239
264
254
227
269

## Sheet: scatterDensity_rt_large
0.430084
0.662251
0.576279
0.100118
0.787939
0.386147
0.0720354
0.755523
0.10945
0.288361
0.31897
0.241437
0.209432
0.166554
0.480995
0.557167
0.197579
0.889051
0.672278
0.594702
0.606088
0.885409
0.628017
0.688827
0.0767936
0.391687
0.698412
0.992463
0.911083
1
0.13497
0.364076
0.600634
0.263995
0.303708
0.681953
0.795122
0.482371
0.221755
0.0463596
0.54944
0.610064
0.922619
0.933812
0.588905
0.241039
0.116448
0.964801
0.0310936
0.661141
0.931495
0.387429
0.789328
0.158755
0.719969
0.419607
0.441846
0.586334
0.540193
0.963087
0.385452
0.244165
0.276202
0.613162
0.405603
0.813817
0.796995
0.967573
0.140885
0.34268
0.25269
0.55805
0.805398
0.992166
0.119041
0.254936
0.944114
0.466176
0.30763
0.203808
0.887443
0.685842
0.336791
0.244515
0.0378708
0.118178
0.467443
0.773226
0.352211
0.718195
0.0875455
0.198932
0.210146
0.0982064
0.135902
0.0941985
0.149567
0.310784
0.0321588
0.129116
0.117343
0.167103
0.285863
0.12497
0.150918
0.129123
0.254243
0.291638
0.158265
0.223446
0.285244
0.207336
0.276657
0.0955248
0.320029
0.17859
0.287772
0.248495
0.275279
0.252856
0.179403
0.280615
0.186673
0.0292303
0.122626
0.134211
0.218235
0.315935
0.196915
0.136732
0.0291931
0.193262
0.395248
0.218997
0.544659
0.125854
0.142176
0.351846
0.184116
0.226596
0.0995035
0.266855
0.123181
0.703465
0.457654
0.139462
0.175205
0.345972
0.249104
0.15133
0.0725735
0.116783
0.105009
0.463374
0.0947904
0.576427
0.319769
0.960011
0.0667623
0.612942
0.313207
0.437335
0.0381382
0.842571
0.126083
0.0337966
0.277673
0.240415
0.359789
0.378563
0.129506
0.518532
0.345637
0.356034
0.354051
0.27047
0.517342
0.581989
0.46821
0.280927
0.425117
0.373587
0.701042
0.666297
0.787065
0.224553
0.813265
0.367463
0.416838
0.369575
0.0870345
0.410722
0.337624
0.713776
0.14648
0.113377
0.493666
0.548009
0.276044
0.186183
0.345246
0.0224189
0.372984
0.581418
0.238204
0.138869
0.308165
0.515689
0.584746
0.230163
0.0447763
0.598844
0.113234
0.638178
0.56545
0.660116
0.235738
0.1335
0.308616
0.543815
0.476391
0.667997
0.309561
0.137606
0.346732
0.523586
0.552297
0.310333
0.454568
0.107429
0.56678
0.988149
0.292624
0.546255
0.975605
0.350749
0.209086
0.993336
0.978325
0.613063
0.0950828
0.630422
0.752572
0.544642
0.395627
0.378345
0.255995
0.991952
0.976222
0.927754
0.343214
0.411069
0.836451
0.765608
0.802729
0.911323
0.32757
0.999771
0.43431
0.775611
0.0677899
0.594033
0.802708
0.613688
0.707532
0.134679
0.836127
0.769167
0.622496
0.794238
0.439058
0.599606
0.907998
0.455377
0.861416
0.906658
0.383059
0.527618
0.515247
0.757108
0.56767
0.963898
0.373764
0.3562
0.859765
0.966395
0.826613
0.43276
0.816248
0.781906
0.645107
0.952756
0.899402
0.738241
0.792642
0.832901
0.822581
0.0715699
0.810417
0.915273
0.12497
0.112649
0.225531
0.564596
0.493702
0.453978
0.451582
0.841019
0.866286
0.587454
0.928765
0.919411
0.218197
0.687888
0.708436
0.470214
0.360499
0.559303
0.452792
0.426322
0.238447
0.566245
0.329652
0.421308
0.543606
0.590568
0.542851
0.099592
0.550708
0.6774
0.523214
0.64229
0.663801
0.123142
0.302952
0.311544
0.589595
0.469814
0.498199
0.821855
0.569472
0.622732
0.253867
0.644156
0.448466
0.727477
0.0845354
0.30623
0.257596
0.775553
0.118635
0.252149
0.297186
0.752157
0.55899
0.544596
0.689763
0.44726
0.390055
0.983246
0.634962
0.35464
0.145806
0.673375
0.944638
0.582581
0.0991824
0.469674
0.454446
0.208092
0.0355501
0.459915
0.290208
0.667382
0.61602
0.471744
0.367163
0.351012
0.487363
0.344902
0.848691
0.624253
0.112493
0.493796
0.139413
0.115417
0.489766
0.364289
0.750535
0.471568
0.128289
0.542958
0.52185
0.330138
0.784122
0.208613
0.393062
0.147625
0.393122
0.386061
0.224454

## Sheet: theta_binned_small
-165	-135	-105	-75	-45	-15	15	45	75	105	135	165

## Sheet: reactionTimeMean_binned_small
264
257.652
252.043
247.409
251
252.736
244.962
246.758
236.571
251.9
239.632
263.636

## Sheet: semByBin_rt_small
18.0678	43.2315	44.5027	42.108	39.601	50.0062	41.341	34.7941	44.309	34.7737	40.0641	53.9227

## Sheet: theta_binned_large
-165	-135	-105	-75	-45	-15	15	45	75	105	135	165

[truncated: 2 more sheets: reactionTimeMean_binned_large, semByBin_rt_large]
