# Supplementary material for: Synchronization of visual perception within the human fovea
Source: Nat Neurosci. 2025 Jul 16;28(9):1959–67. doi: 10.1038/s41593-025-02011-3 (PMC12411267; doi:10.1038/s41593-025-02011-3)
Supplement: Supplementary file 12 — Source data. [file 41593_2025_2011_MOESM12_ESM.zip › extendedData4/extendedDataFig4.m]

% This script creates plots in Extended Data Fig. 4

% ephys
filename_ephys = 'extended4_ephys.xlsx';
theta = readmatrix(filename_ephys, 'Sheet', 'theta');
velocityValuesFovea = readmatrix(filename_ephys, 'Sheet', 'velocityValuesFovea');
scatterDensity = readmatrix(filename_ephys, 'Sheet', 'scatterDensity');
theta_binned = readmatrix(filename_ephys, 'Sheet', 'theta_binned');
velocityValuesFoveaMean_binned = readmatrix(filename_ephys, 'Sheet', 'velocityValuesFoveaMean_binned');
fittedParams = readmatrix(filename_ephys, 'Sheet', 'fittedParams_sinusoidalModel');
sinusoidalModel = @(p, x) p(1) * sin(p(2) * x + p(3)) + p(4);

% reaction time
% small
filename_rt = 'extended4_reactionTime.xlsx';
theta_rt_small = readmatrix(filename_rt, 'Sheet', 'theta_rt_small');
reactionTime_small = readmatrix(filename_rt, 'Sheet', 'reactionTime_small');
scatterDensity_rt_small = readmatrix(filename_rt, 'Sheet', 'scatterDensity_rt_small');
theta_rt_binned_small = readmatrix(filename_rt, 'Sheet', 'theta_binned_small');
reactionTimeMean_binned_small = readmatrix(filename_rt, 'Sheet', 'reactionTimeMean_binned_small');
semByBin_rt_small = readmatrix(filename_rt, 'Sheet', 'semByBin_rt_small');

%large
theta_rt_large = readmatrix(filename_rt, 'Sheet', 'theta_rt_large');
reactionTime_large = readmatrix(filename_rt, 'Sheet', 'reactionTime_large');
scatterDensity_rt_large = readmatrix(filename_rt, 'Sheet', 'scatterDensity_rt_large');
theta_rt_binned_large = readmatrix(filename_rt, 'Sheet', 'theta_binned_large');
reactionTimeMean_binned_large = readmatrix(filename_rt, 'Sheet', 'reactionTimeMean_binned_large');
semByBin_rt_large = readmatrix(filename_rt, 'Sheet', 'semByBin_rt_large');
ah = arrayfun(@(x) subplot(3, 1, x), 1:3);

% 4a
c1 = colorbar(ah(1));
c1.Label.String = 'Norm. density';
hold(ah(1), 'on')
scatter(ah(1), theta, velocityValuesFovea, 15, scatterDensity, 'filled', 'MarkerFaceAlpha', 0.7);
scatter(ah(1), theta_binned, velocityValuesFoveaMean_binned, 50, 'filled', 'k')
hold(ah(1), 'on')
plot(ah(1), theta_binned, sinusoidalModel(fittedParams, theta_binned), 'r-', 'LineWidth', 2);
legend(ah(1), 'Data', 'Fitted model');
ylabel(ah(1), 'Speed [m/s]')
xlabel(ah(1), 'RGC angular position [deg]')
title(ah(1), 'Extended Data Fig. 4a')

% 4b
c2 = colorbar(ah(2));
c2.Label.String = 'Norm. density';
hold(ah(2), 'on')
scatter(ah(2), theta_rt_small, reactionTime_small, 15, scatterDensity_rt_small, 'filled', 'MarkerFaceAlpha', 0.7);
scatter(ah(2), theta_rt_binned_small, reactionTimeMean_binned_small, 50, 'filled', 'k')  
errorbar(ah(2), theta_rt_binned_small, reactionTimeMean_binned_small, semByBin_rt_small, 'LineStyle', 'none', 'Color', 'k')
ylabel(ah(2), 'Reaction time [ms]')
xlabel(ah(2), 'Stimulated cone angular position [deg]')
title(ah(1), 'Extended Data Fig. 4c')

% 4c
c3 = colorbar(ah(3));
c3.Label.String = 'Norm. density';
hold(ah(3), 'on')
scatter(ah(3), theta_rt_large, reactionTime_large, 15, scatterDensity_rt_large, 'filled', 'MarkerFaceAlpha', 0.7);
scatter(ah(3), theta_rt_binned_large, reactionTimeMean_binned_large, 50, 'filled', 'k')  
errorbar(ah(3), theta_rt_binned_large, reactionTimeMean_binned_large, semByBin_rt_large, 'LineStyle', 'none', 'Color', 'k')
ylabel(ah(3), 'Reaction time [ms]')
xlabel(ah(3), 'Stimulated cone angular position [deg]')
title(ah(1), 'Extended Data Fig. 4c')
ylim(ah(2:3), [100 400])
