# Supplementary material for: Synchronization of visual perception within the human fovea
Source: Nat Neurosci. 2025 Jul 16;28(9):1959–67. doi: 10.1038/s41593-025-02011-3 (PMC12411267; doi:10.1038/s41593-025-02011-3)
Supplement: Supplementary file 13 — Source data. [file 41593_2025_2011_MOESM13_ESM.zip]

Archive with 6 entries (5 files):
- extendedData5/
- extendedData5/extendedData5a.xlsx
- extendedData5/extendedData5b.xlsx
- extendedData5/extendedData5c.xlsx
- extendedData5/extendedData5d.xlsx
- extendedData5/extendedDataFigure5.m
