# Supplementary material for: Synchronization of visual perception within the human fovea
Source: Nat Neurosci. 2025 Jul 16;28(9):1959–67. doi: 10.1038/s41593-025-02011-3 (PMC12411267; doi:10.1038/s41593-025-02011-3)
Supplement: Supplementary file 13 — Source data. [file 41593_2025_2011_MOESM13_ESM.zip › extendedData5/extendedData5a.xlsx]

## Sheet: Speed_m_s
Far periphery	Mid periphery	Center
0.462724	1.23285	0.565634
0.742341	1.22398	0.617
0.978914	1.19179	0.733565
1.37071	1.26792	0.642153
0.86308	1.38219	0.543021
1.07272	1.37761	0.755067
1.53999	0.812766	0.424463
0.982058	0.775988	0.496594
0.895566	1.47087	0.770155
0.895567	1.46753	0.573329
0.966687	1.40009	0.402489
0.954187	1.3377	0.638397
1.01911	0.773143	0.475291
1.10223	1.16875	0.426477
1.59821	1.151	0.664311
1.09235	0.960863	0.596606
1.07547	1.01998	0.536954
1.08688	1.42874	0.644639
0.990581	1.35657	0.637623
0.978399	1.48564	0.411059
1.28063	1.44636	0.594341
1.55514	1.35413	0.370187
1.56058	1.56322	0.611743
1.08816	0.749489	0.422906
1.10093	0.863211	0.420411
0.819279	1.31664	0.380475
1.0303	1.17897	0.546835
1.54138	1.4349	0.468145
1.3978	1.4765	0.634057
1.09987	1.47396	0.687462
1.07866	0.774452	0.608093
1.01336	1.48986	0.610676
1.0538	1.36594	0.579059
1.14484	1.29933	0.568297
1.57958	0.879795	0.566541
1.09442	1.41216	0.592007
1.05309	0.875124	0.500366
1.13729	1.28694	0.813781
1.10254	1.43493	0.654001
1.5647	1.3173	0.417139
1.58247	0.849559	0.524891
1.10748	1.16667	0.567909
0.945428	1.37957	0.521603
1.01085	0.899831	0.664096
1.08119	1.46795	0.564543
0.877362	1.34071	0.827809
1.58671	0.843013	0.702412
1.21192	1.36533	0.655665
1.1015	0.860873	0.561239
0.913288	1.35153	0.698873
1.17416	1.38788	0.700568
0.921436	1.45586	0.564925
1.0977	1.46322	0.546328
0.850124	0.681399	1.07046
1.04139	1.32545	0.971366
0.981033	1.4435	0.641816
1.52587	1.16146	0.462722
1.03565	1.42335	0.570716
1.0797	1.50274	0.577634
1.05315	1.43966	0.549281
0.969008	0.833682	0.545276
0.955895	1.39111	0.843531
1.10436	1.35599	0.490447
1.58749	1.5256	0.904105
1.00881	0.863163	0.559386
1.58542	1.42972	0.510857
1.06167	1.49697	0.587467
1.13444	1.46955	0.509878
0.852605		0.571798
1.13415		0.624387
1.03206		0.541322
0.997918		0.623202
0.982204		0.661296
1.04038		0.535525
0.981275		0.56872
1.5403		0.484433
1.07695		0.62992
1.07607		0.294694
1.09563		0.821329
1.10021		0.572811
1.10551		0.555707
1.58992		0.498498
1.40866		0.530892
0.982722		0.520743
0.979298		0.577277
1.28698		0.530891
0.999769		0.544056
0.982306		0.526992
1.2422		0.716837
1.10351		0.531485
1.11007		0.506971
1.10845		0.568467
0.896021		0.553704
1.11599		0.602838
1.09491		0.593515
1.32352		0.595482
1.58832		0.566346
1.02299		0.604492
1.02986		0.694423
0.664045		0.599921
0.94026		0.468416
1.57237		0.495302
1.56337		0.570547
1.03734		0.525307
1.56759		0.505
0.997724		0.499776
1.00863		0.590832
1.65515		0.551211
1.09808		0.574572
1.11384		0.570398
1.11361		0.597274
1.17597		0.601391
1.64912		0.542796
0.879263		0.59847
0.833502		0.515869
0.822924		0.7793
1.74098		0.846886
1.14726		0.708138
1.11693		0.828769
1.03404		0.636574
0.439462		0.521164
0.868925		0.914412
1.00657		0.593467
0.451341		0.855451
0.95094		0.844275
1.08662		0.60018
1.15005		0.558785
1.54913		0.8029
0.937436		0.779824
0.927828		0.852732
1.51715		0.527137
1.04135		0.602663
0.933193		0.530935
0.889682		0.866089
0.906808		0.566222
1.03592		0.503768
1.45652		0.641286
1.08596		0.698769
1.13033		0.926789
1.12387		0.466649
1.08776		1.0382
1.03195		0.89717
1.02015		0.915839
1.04232		0.463832
0.965377		0.843983
1.12773		0.627179
1.0261		0.635897
1.05008		0.510857
1.0962		0.612725
1.197		0.738156
1.25019		0.590268
0.769796		0.450271
1.12267		0.856488
1.27038		0.908126
0.841587		0.62021
1.10332		0.594083
1.12663		0.580035
1.22439		0.379845
1.1063		0.662044
0.848357		0.668219
1.20145		0.791884
0.870384		0.630216
1.79692		0.474172
1.74617		0.634946
1.20054		0.532092
1.77817		0.564353
0.6414		0.482398
1.35553		0.427571
1.2571		0.66117
2.3093		0.661985
1.06299		0.539677
1.66504		0.62447
1.6306		0.572851
1.68976		0.489184
1.12256		0.562871
1.0637		0.562226
1.0767		0.688625
1.14376		0.658003
1.57248		0.63176
1.69377		0.560742
1.04464		0.618947
1.23209		0.623193
1.04711		0.551295
1.36198		0.918838
1.4835		0.606008
1.11333		0.642696
1.07719		0.668141
1.09942		0.560525
1.09715		0.597253
1.12233		0.611937
1.02134		0.687382
1.12036		0.526363
1.74145		0.35654
1.1715		0.70187
1.19162		0.546104
1.67332		0.518501
1.79629		0.575273
0.865319		0.532541
1.10922		1.06802
1.13798		0.795571
1.08694		0.441358
1.04999		1.11359
1.19969		0.512187
1.04099		0.545898
1.10026		0.420722
1.10014		0.576424
1.09001		0.529206
1.11148		0.35935
1.01456		0.522868
1.68718		0.308588
1.77714		0.647865
1.14459		0.553044
1.51527		0.737238
1.26557		0.233076
1.27475		0.548017
1.06601		0.378853
1.01721		0.464911
0.998955		0.427674
1.06334		0.418195
1.69011		0.856736
1.27705		0.48697
0.913937		0.857069
1.68739		0.872317
1.1517		0.837962
1.03949		0.908074
1.57729		0.953409
0.859855		0.723504
1.50751		0.559979
1.77862		0.931224
1.58894		0.776333
0.912066		0.886935
0.933371		0.838789
0.652902		0.765886
1.0726		0.637279
1.46059		0.940611
0.791021		0.930442
1.13395		0.758388
1.05448		0.762149
		0.828967
		0.611582
		0.895783
		0.849786
		0.591782
		0.781862
		0.575322
		0.686032
		0.659505
		0.895893
		0.596095
		0.537805
		1.04661
		0.759598
		0.856765
		0.737432
		0.61453
		0.852475
		0.748288
		0.69772
		0.493007
		0.401644
		0.505215
		0.7103
		0.490869
		0.686686

## Sheet: x
Far periphery	Mid periphery	Center
0.439462	0.681399	0.233076
0.451341	0.749489	0.294694
0.462724	0.773143	0.308588
0.6414	0.774452	0.35654
0.652902	0.775988	0.35935
0.664045	0.812766	0.370187
0.742341	0.833682	0.378853
0.769796	0.843013	0.379845
0.791021	0.849559	0.380475
0.819279	0.860873	0.401644
0.822924	0.863163	0.402489
0.833502	0.863211	0.411059
0.841587	0.875124	0.417139
0.848357	0.879795	0.418195
0.850124	0.899831	0.420411
0.852605	0.960863	0.420722
0.859855	1.01998	0.422906
0.86308	1.151	0.424463
0.865319	1.16146	0.426477
0.868925	1.16667	0.427571
0.870384	1.16875	0.427674
0.877362	1.17897	0.441358
0.879263	1.19179	0.450271
0.889682	1.22398	0.462722
0.895566	1.23285	0.463832
0.895567	1.26792	0.464911
0.896021	1.28694	0.466649
0.906808	1.29933	0.468145
0.912066	1.31664	0.468416
0.913288	1.3173	0.474172
0.913937	1.32545	0.475291
0.921436	1.3377	0.482398
0.927828	1.34071	0.484433
0.933193	1.35153	0.48697
0.933371	1.35413	0.489184
0.937436	1.35599	0.490447
0.94026	1.35657	0.490869
0.945428	1.36533	0.493007
0.95094	1.36594	0.495302
0.954187	1.37761	0.496594
0.955895	1.37957	0.498498
0.965377	1.38219	0.499776
0.966687	1.38788	0.500366
0.969008	1.39111	0.503768
0.978399	1.40009	0.505
0.978914	1.41216	0.505215
0.979298	1.42335	0.506971
0.981033	1.42874	0.509878
0.981275	1.42972	0.510857
0.982058	1.4349	0.510857
0.982204	1.43493	0.512187
0.982306	1.43966	0.515869
0.982722	1.4435	0.518501
0.990581	1.44636	0.520743
0.997724	1.45586	0.521164
0.997918	1.46322	0.521603
0.998955	1.46753	0.522868
0.999769	1.46795	0.524891
1.00657	1.46955	0.525307
1.00863	1.47087	0.526363
1.00881	1.47396	0.526992
1.01085	1.4765	0.527137
1.01336	1.48564	0.529206
1.01456	1.48986	0.530891
1.01721	1.49697	0.530892
1.01911	1.50274	0.530935
1.02015	1.5256	0.531485
1.02134	1.56322	0.532092
1.02299		0.532541
1.0261		0.535525
1.02986		0.536954
1.0303		0.537805
1.03195		0.539677
1.03206		0.541322
1.03404		0.542796
1.03565		0.543021
1.03592		0.544056
1.03734		0.545276
1.03949		0.545898
1.04038		0.546104
1.04099		0.546328
1.04135		0.546835
1.04139		0.548017
1.04232		0.549281
1.04464		0.551211
1.04711		0.551295
1.04999		0.553044
1.05008		0.553704
1.05309		0.555707
1.05315		0.558785
1.0538		0.559386
1.05448		0.559979
1.06167		0.560525
1.06299		0.560742
1.06334		0.561239
1.0637		0.562226
1.06601		0.562871
1.0726		0.564353
1.07272		0.564543
1.07547		0.564925
1.07607		0.565634
1.0767		0.566222
1.07695		0.566346
1.07719		0.566541
1.07866		0.567909
1.0797		0.568297
1.08119		0.568467
1.08596		0.56872
1.08662		0.570398
1.08688		0.570547
1.08694		0.570716
1.08776		0.571798
1.08816		0.572811
1.09001		0.572851
1.09235		0.573329
1.09442		0.574572
1.09491		0.575273
1.09563		0.575322
1.0962		0.576424
1.09715		0.577277
1.0977		0.577634
1.09808		0.579059
1.09942		0.580035
1.09987		0.587467
1.10014		0.590268
1.10021		0.590832
1.10026		0.591782
1.10093		0.592007
1.1015		0.593467
1.10223		0.593515
1.10254		0.594083
1.10332		0.594341
1.10351		0.595482
1.10436		0.596095
1.10551		0.596606
1.1063		0.597253
1.10748		0.597274
1.10845		0.59847
1.10922		0.599921
1.11007		0.60018
1.11148		0.601391
1.11333		0.602663
1.11361		0.602838
1.11384		0.604492
1.11599		0.606008
1.11693		0.608093
1.12036		0.610676
1.12233		0.611582
1.12256		0.611743
1.12267		0.611937
1.12387		0.612725
1.12663		0.61453
1.12773		0.617
1.13033		0.618947
1.13395		0.62021
1.13415		0.623193
1.13444		0.623202
1.13729		0.624387
1.13798		0.62447
1.14376		0.627179
1.14459		0.62992
1.14484		0.630216
1.14726		0.63176
1.15005		0.634057
1.1517		0.634946
1.1715		0.635897
1.17416		0.636574
1.17597		0.637279
1.19162		0.637623
1.197		0.638397
1.19969		0.641286
1.20054		0.641816
1.20145		0.642153
1.21192		0.642696
1.22439		0.644639
1.23209		0.647865
1.2422		0.654001
1.25019		0.655665
1.2571		0.658003
1.26557		0.659505
1.27038		0.66117
1.27475		0.661296
1.27705		0.661985
1.28063		0.662044
1.28698		0.664096
1.32352		0.664311
1.35553		0.668141
1.36198		0.668219
1.37071		0.686032
1.3978		0.686686
1.40866		0.687382
1.45652		0.687462
1.46059		0.688625
1.4835		0.694423
1.50751		0.69772
1.51527		0.698769
1.51715		0.698873
1.52587		0.700568
1.53999		0.70187
1.5403		0.702412
1.54138		0.708138
1.54913		0.7103
1.55514		0.716837
1.56058		0.723504
1.56337		0.733565
1.5647		0.737238
1.56759		0.737432
1.57237		0.738156
1.57248		0.748288
1.57729		0.755067
1.57958		0.758388
1.58247		0.759598
1.58542		0.762149
1.58671		0.765886
1.58749		0.770155
1.58832		0.776333
1.58894		0.7793
1.58992		0.779824
1.59821		0.781862
1.6306		0.791884
1.64912		0.795571
1.65515		0.8029
1.66504		0.813781
1.67332		0.821329
1.68718		0.827809
1.68739		0.828769
1.68976		0.828967
1.69011		0.837962
1.69377		0.838789
1.74098		0.843531
1.74145		0.843983
1.74617		0.844275
1.77714		0.846886
1.77817		0.849786
1.77862		0.852475
1.79629		0.852732
1.79692		0.855451
2.3093		0.856488
		0.856736
		0.856765
		0.857069
		0.866089
		0.872317
		0.886935
		0.895783
		0.895893
		0.89717
		0.904105
		0.908074
		0.908126
		0.914412
		0.915839
		0.918838
		0.926789
		0.930442
		0.931224
		0.940611
		0.953409
		0.971366
		1.0382
		1.04661
		1.06802
		1.07046
		1.11359

## Sheet: Gaussian fit
Far periphery	Mid periphery	Center
0.000451573	0.146634	0.00566037
0.000629692	0.632811	0.0487966
0.000860569	0.873614	0.074621
0.052049	0.886871	0.272084
0.0643728	0.90234	0.291086
0.0786191	1.2102	0.374444
0.271574	1.28993	0.453499
0.391688	1.29554	0.463289
0.507357	1.288	0.46959
0.6928	1.25325	0.71988
0.719235	1.24301	0.731477
0.798951	1.24279	0.856078
0.862708	1.17368	0.95222
0.917818	1.14008	0.969557
0.932439	0.964851	1.00655
0.953123	0.381343	1.0118
1.01456	0.0937335	1.04919
1.04231	0.298312	1.0763
1.06172	0.366458	1.11197
1.0932	0.404561	1.13161
1.106	0.420564	1.13346
1.16773	0.506222	1.39424
1.18467	0.630209	1.577
1.27807	1.02343	1.84441
1.33102	1.15067	1.86873
1.33103	1.70565	1.8924
1.33511	2.0156	1.9306
1.43184	2.20787	1.96356
1.47856	2.45017	1.96954
1.48936	2.45871	2.09661
1.49508	2.55689	2.12129
1.56058	2.68139	2.27733
1.61528	2.70727	2.32158
1.6602	2.78355	2.37634
1.66167	2.7978	2.42371
1.69498	2.80696	2.45054
1.71772	2.80964	2.45946
1.75842	2.83999	2.5044
1.80039	2.84138	2.55203
1.82436	2.84962	2.57856
1.83672	2.84756	2.61722
1.90217	2.84329	2.6429
1.91076	2.82794	2.65465
1.92568	2.81559	2.72136
1.98212	2.76781	2.74501
1.98503	2.67399	2.74911
1.98718	2.55948	2.78228
1.99676	2.49612	2.83583
1.99807	2.48394	2.85346
2.00231	2.41769	2.85347
2.00309	2.41724	2.87709
2.00363	2.35322	2.9404
2.00585	2.29902	2.98363
2.04511	2.25768	3.01905
2.0762	2.11392	3.02555
2.07698	1.99757	3.03227
2.0811	1.92806	3.05137
2.08427	1.92125	3.08097
2.10832	1.89533	3.08692
2.11477	1.87369	3.10177
2.11529	1.82317	3.11047
2.12125	1.78149	3.11246
2.12801	1.63136	3.14013
2.13102	1.56234	3.16168
2.13717	1.44742	3.1617
2.14116	1.35588	3.16224
2.14318	1.01589	3.16908
2.14539	0.569988	3.17651
2.1482		3.18194
2.15275		3.21632
2.15695		3.23175
2.15735		3.2406
2.15868		3.25923
2.15875		3.27459
2.15996		3.28755
2.16064		3.28946
2.16073		3.29802
2.16107		3.30761
2.1612		3.31229
2.16112		3.31381
2.16102		3.31545
2.16094		3.31908
2.16093		3.32719
2.16066		3.33529
2.15961		3.34652
2.15788		3.34698
2.1551		3.3559
2.155		3.35896
2.15117		3.36726
2.15109		3.37704
2.15014		3.37853
2.1491		3.37986
2.1353		3.38097
2.1322		3.38137
2.13137		3.38224
2.13048		3.38368
2.1245		3.38442
2.10468		3.38552
2.10428		3.3856
2.09478		3.38571
2.0926		3.38578
2.09029		3.3857
2.08937		3.38566
2.08848		3.38559
2.08288		3.38471
2.07878		3.38433
2.07277		3.38414
2.05221		3.38384
2.04919		3.38126
2.04799		3.38098
2.04771		3.38065
2.04394		3.37829
2.04203		3.37567
2.03321		3.37556
2.02159		3.37419
2.01093		3.37021
2.00835		3.3677
2.00454		3.36752
2.00149		3.3632
1.99638		3.35954
1.9934		3.35794
1.99127		3.35104
1.98383		3.34588
1.9813		3.29542
1.97974		3.27141
1.97934		3.26625
1.97909		3.25733
1.97524		3.25517
1.97201		3.24077
1.96774		3.24029
1.96596		3.2345
1.96136		3.23182
1.96025		3.21977
1.95517		3.21313
1.94824		3.20751
1.94344		3.20026
1.93612		3.20003
1.93007		3.18629
1.92523		3.16907
1.91983		3.16593
1.91074		3.15097
1.89863		3.1348
1.89677		3.13255
1.8953		3.11077
1.88086		3.09015
1.87447		3.0608
1.85068		3.0229
1.83673		3.00923
1.83505		3.00677
1.83425		3.00382
1.82562		2.9917
1.8054		2.96341
1.79729		2.92354
1.77773		2.89123
1.74996		2.86986
1.7484		2.81826
1.74621		2.8181
1.72385		2.79718
1.71843		2.7957
1.67193		2.74699
1.66514		2.6966
1.66306		2.69111
1.64318		2.66225
1.61994		2.61881
1.60614		2.60183
1.43537		2.58361
1.41204		2.57058
1.39609		2.55696
1.25829		2.5503
1.21128		2.5353
1.18793		2.4789
1.18058		2.46849
1.17273		2.46186
1.08336		2.45119
0.980637		2.41285
0.919716		2.34888
0.843168		2.22687
0.785631		2.19383
0.73829		2.14754
0.683466		2.11792
0.653867		2.0852
0.628081		2.08273
0.614889		2.06923
0.594924		2.06807
0.561221		2.02808
0.40997		2.02391
0.335453		1.95013
0.326489		1.94865
0.31732		1.62685
0.308631		1.61587
0.312516		1.60427
0.365933		1.60293
0.372401		1.58375
0.411639		1.49148
0.45449		1.44169
0.467951		1.42628
0.471159		1.42477
0.485621		1.40034
0.507249		1.38195
0.507697		1.37439
0.509236		1.29809
0.519783		1.271
0.527294		1.1949
0.533536		1.12639
0.536529		1.0402
0.537891		1.01376
0.540759		1.01243
0.545116		1.00756
0.545209		0.949514
0.549102		0.920691
0.550786		0.909259
0.552736		0.905507
0.554542		0.898295
0.555271		0.889366
0.55569		0.881384
0.556127		0.873602
0.556438		0.871279
0.556915		0.870956
0.560061		0.869934
0.556598		0.869621
0.543396		0.871099
0.537426		0.875793
0.525947		0.885148
0.514823		0.891831
0.493382		0.896846
0.493034		0.897496
0.489038		0.897627
0.488436		0.902038
0.482073		0.902272
0.385985		0.902966
0.384947		0.902971
0.374407		0.902969
0.304572		0.902735
0.302267		0.902016
0.301275		0.900894
0.26244		0.900764
0.261088		0.899122
1.15645e-05		0.89837
		0.898179
		0.898157
		0.897918
		0.887957
		0.877755
		0.84299
		0.814815
		0.814434
		0.809939
		0.783817
		0.767632
		0.767414
		0.740092
		0.733625
		0.719741
		0.681224
		0.662804
		0.658816
		0.609764
		0.540827
		0.444273
		0.159455
		0.13563
		0.0869201
		0.0823873
		0.0287841

## Sheet: Peak (First component)
Far periphery	Mid periphery	Center
79	8	101

## Sheet: Peak (Second component)
Far periphery	Mid periphery	Center
219	40	231
