# Supplementary material for: Synchronization of visual perception within the human fovea
Source: Nat Neurosci. 2025 Jul 16;28(9):1959–67. doi: 10.1038/s41593-025-02011-3 (PMC12411267; doi:10.1038/s41593-025-02011-3)
Supplement: Supplementary file 13 — Source data. [file 41593_2025_2011_MOESM13_ESM.zip › extendedData5/extendedData5b.xlsx]

## Sheet: Sheet1
-17	-15	-13	-11	-9	-5	5	7	9	11
0.57225	0.462724	0.938783	1.49715	1.5479	0.158931	0.362509	1.23285	1.68601	0.682218
1.05259	0.742341	1.04132	1.25142	1.56141	0.763201	0.546848	1.22398	1.18754	0.485471
1.37323	0.978914	1.82899	1.00675	1.01777	0.832704	0.857437	1.19179	1.08478	0.7726
0.971904	1.37071	1.01666	1.24531	1.09524	0.750115	0.570869	1.26792	1.28068	0.899774
1.17821	0.86308	0.992125	1.03576	0.870375	0.873219	0.919308	1.38219	1.04708	1.17623
1.11242	1.07272	1.64836	1.46564	0.787261	0.737822	0.681378	1.37761	1.03057	0.601749
1.83715	1.53999	1.02664	1.48161	0.963645	0.878558	1.18111	0.812766	1.24256	0.686493
1.13369	0.982058	1.05418	1.07256	1.57294	0.704571	0.887659	0.775988	1.43313	0.964627
1.85443	0.895566	1.91383	1.14882	1.16472	0.739114	0.87232	1.47087	1.50598	0.654771
1.13644	0.895567	1.64667	1.38805	1.38671	1.02207	0.800613	1.46753	1.43172	0.972628
1.13986	0.966687	0.88327	1.2953	0.869464	0.565634	0.502717	1.40009	1.29722	0.955185
1.75949	0.954187	1.03665	1.5825	1.14637	0.617	0.874813	1.3377	1.22772	1.06305
1.82632	1.01911	1.08906	1.52949	1.16048	0.733565	0.634724	0.773143	1.08129	1.2872
1.87704	1.10223	1.50668	1.31275	1.02153	0.642153	0.996461	1.16875	1.45281	1.09923
1.63888	1.59821	0.96902	1.37815	1.17406	0.543021	0.89551	1.151	1.43088	0.978072
1.25025	1.09235	1.09322	1.16937	1.0586	0.755067	0.54519	0.960863	1.30607	1.26373
1.82705	1.07547	1.10826	0.97097	1.56804	0.424463	0.894053	1.01998	0.623605	1.28259
1.75388	1.08688	1.80855	1.12594	1.16207	0.496594	0.435629	1.42874	1.47594	1.26336
0.971491	0.990581	1.95122	1.14973	1.38086	0.770155	0.877782	1.35657	1.50714	0.955153
1.84941	0.978399	1.02917	1.2097	1.17498	0.573329	0.72962	1.48564	0.821297	1.12776
1.0778	1.28063	1.05475	1.25341	0.955802	0.402489	0.908926	1.44636	1.40366	1.15608
1.71537	1.55514	0.984622	1.04862	1.41778	0.638397	0.996236	1.35413	0.746144	1.24293
1.7519	1.56058	2.16284	1.20893	0.88476	0.475291	0.757802	1.56322	1.1041	1.03061
0.95428	1.08816	1.1885	1.18256	0.905751	0.426477	0.492144	0.749489	1.08703	1.04581
1.69994	1.10093	1.13583	1.53801	1.61626	0.664311	0.892276	0.863211	1.3224	1.13422
1.64659	0.819279	1.91891	1.17866	0.963484	0.596606	0.547032	1.31664	1.34005	0.87433
1.93424	1.0303	1.05781	1.09518	1.7134	0.536954	0.684737	1.17897	0.835848	0.703871
1.92244	1.54138	1.93078	1.29894	1.63691	0.644639	0.475243	1.4349	0.822415	1.25225
1.97254	1.3978	1.83994	1.29564	1.20369	0.637623	0.694373	1.4765	0.654223	0.980048
0.875331	1.09987	1.0898	1.03999	0.992507	0.411059	0.838843	1.47396	0.793296	0.778845
1.00728	1.07866	1.91964	1.32711	1.64457	0.594341	0.739945	0.774452	1.30632	0.787221
1.14107	1.01336	1.79304	1.03909	0.885079	0.370187	0.568881	1.48986	1.44157	0.790721
1.72458	1.0538	1.81129	1.13008	1.29568	0.611743	0.520108	1.36594	1.33749	1.20656
1.27092	1.14484	0.997632	1.27078	1.18638	0.422906	0.900653	1.29933	1.01208	0.739464
	1.57958	0.969871	1.15799	0.831074	0.420411	0.610333	0.879795	1.47911	0.837084
	1.09442	1.86519		0.822582	0.380475	0.719476	1.41216	1.43421	0.682978
	1.05309	1.03451		1.69898	0.546835	0.646427	0.875124	1.48913	0.576377
	1.13729	0.740976		0.90913	0.468145	1.27885	1.28694	0.902134	0.592413
	1.10254	1.92112		1.14509	0.634057	1.31699	1.43493	1.47937	0.887316
	1.5647	1.01829		1.36739	0.687462	1.29643	1.3173	1.37966	1.16586
	1.58247	1.19771		1.21302	0.608093	1.31756	0.849559	1.40156	0.692201
	1.10748	1.49855		1.05938	0.610676	0.495344	1.16667	1.07147	0.880001
	0.945428	1.2091		1.58877	0.579059	0.673373	1.37957	1.50191	0.816681
	1.01085	1.91931		1.57395	0.568297	0.833262	0.899831	1.40197	0.662477
	1.08119	1.79212		1.56109	0.566541	1.24069	1.46795	1.42888	0.458847
	0.877362	1.87306		1.16672	0.592007	0.620361	1.34071	0.69018	0.637932
	1.58671	1.11938		0.668497	0.500366	0.957222	0.843013	1.50959	0.781597
	1.21192	1.80736		1.0237	0.813781	0.563628	1.36533	1.07327	0.700745
	1.1015	1.07039		0.730586	0.654001	0.57932	0.860873	1.4513	0.414204
	0.913288	1.04617		0.740209	0.417139	0.553937	1.35153	0.882545	0.964568
	1.17416	1.77366		1.0094	0.524891	0.653375	1.38788	1.41684	0.906625
	0.921436	0.860018		0.726915	0.567909	0.851587	1.45586	1.47982	0.702513
	1.0977	1.67866		0.87937	0.521603	1.26336	1.46322	0.65622	0.947927
	0.850124	1.073		0.726962	0.664096	0.887717	0.681399	1.45685	0.616745
	1.04139	1.69481		0.716204	0.564543	1.14265	1.32545	1.37647	0.956877
	0.981033	1.10918		1.48167	0.827809	0.852727	1.4435	1.39138	0.898976
	1.52587	1.57255		1.1004	0.702412	0.669034	1.16146	1.47186	0.987811
	1.03565	0.760062		0.650599	0.655665	0.627961	1.42335	1.02383	0.717011
	1.0797	1.0097		1.29767	0.561239	0.697942	1.50274	1.47125	1.08268
	1.05315	1.35374		1.08402	0.698873	0.751428	1.43966	1.11672	0.74768
	0.969008	1.00759		1.36451	0.700568	0.679606	0.833682	1.53181	0.747794
	0.955895	0.900721		0.635658	0.564925	0.692686	1.39111	0.68415	0.80163
	1.10436	1.86833		1.08878	0.546328	1.28524	1.35599	0.803421	0.889832
	1.58749	1.3285		0.831407	1.07046	1.21127	1.5256	1.27547	1.17921
	1.00881	1.04227		0.876257	0.971366	0.163206	0.863163	1.37853	1.22844
	1.58542	0.921203		1.0717	0.641816	0.918576	1.42972	0.980175	1.41189
	1.06167	1.10606		1.25701	0.462722	0.698842	1.49697	1.04659	1.27604
	1.13444	1.09041		0.634053	0.570716	1.19939	1.46955	1.17304	0.96821
	0.852605	1.24203		1.13892	0.577634	1.48661		1.04579	1.02179
	1.13415	0.881776		1.21145	0.549281	0.977243		1.11338	1.40187
	1.03206	1.75353		1.10224	0.545276	1.20489		1.12314	1.38652
	0.997918	1.82679		1.21199	0.843531	1.30454		1.01436	0.807702
	0.982204	1.74292		1.26142	0.490447	0.915189		1.09845	0.708293
	1.04038	2.18473		1.25698	0.904105	1.34649		1.09241	0.742256
	0.981275	0.928302		1.27846	0.559386	1.39884		1.17601	1.1313
	1.5403	1.89294		1.42474	0.510857	1.32289		1.08203	1.01196
	1.07695	1.89803		1.29718	0.587467	1.39227		1.40667	1.03143
	1.07607	0.427333		1.21989	0.509878	1.2641			0.520992
	1.09563			1.23989	0.571798	1.51268			0.74511
	1.10021			1.092	0.624387	1.19015			1.64191
	1.10551			1.21564	0.541322				0.876306
	1.58992			0.881719	0.623202				0.8501
	1.40866			1.13252	0.661296				0.821953
	0.982722			1.27338	0.535525				0.776878
	0.979298			1.27572	0.56872				1.19221
	1.28698			1.01119	0.484433				0.768194
	0.999769			1.22172	0.62992				0.985838
	0.982306				0.294694				1.01517
	1.2422				0.821329				1.17627
	1.10351				0.572811				0.993062
	1.11007				0.555707				0.88933
	1.10845				0.498498				1.09848
	0.896021				0.530892				0.826981
	1.11599				0.520743				0.709421
	1.09491				0.577277				0.576164
	1.32352				0.530891				1.3516
	1.58832				0.544056				0.961481
	1.02299				0.526992				1.08984
	1.02986				0.716837				1.15996
	0.664045				0.531485				0.86527
	0.94026				0.506971				0.847722
	1.57237				0.568467				1.36543
	1.56337				0.553704				1.32915
	1.03734				0.602838				0.835383
	1.56759				0.593515				1.3535
	0.997724				0.595482				0.574432
	1.00863				0.566346				0.937545
	1.65515				0.604492				1.3532
	1.09808				0.694423				1.32537
	1.11384				0.599921				1.15195
	1.11361				0.468416				0.778406
	1.17597				0.495302				1.18275
	1.64912				0.570547				1.21302
	0.879263				0.525307				1.20312
	0.833502				0.505				1.23096
	0.822924				0.499776				1.31969
	1.74098				0.590832				0.908562
	1.14726				0.551211				1.30158
	1.11693				0.574572				1.35614
	1.03404				0.570398				1.41042
	0.439462				0.597274				0.901333
	0.868925				0.601391				1.33415
	1.00657				0.542796				1.25217
	0.451341				0.59847				1.2697
	0.95094				0.515869				1.2568
	1.08662				0.7793				0.844722
	1.15005				0.846886				0.954066
	1.54913				0.708138				1.30695
	0.937436				0.828769				1.36842
	0.927828				0.636574				1.24664
	1.51715				0.521164				1.28515
	1.04135				0.914412				0.716651
	0.933193				0.593467				1.21207
	0.889682				0.855451				0.833115
	0.906808				0.844275				1.20874
	1.03592				0.60018				1.3371
	1.45652				0.558785				0.770492
	1.08596				0.8029				1.24021
	1.13033				0.779824				1.44551
	1.12387				0.852732				1.44667
	1.08776				0.527137				1.27699
	1.03195				0.602663				1.37171
	1.02015				0.530935				1.21744
	1.04232				0.866089				0.758578
	0.965377				0.566222				1.34292
	1.12773				0.503768				1.19716
	1.0261				0.641286				1.33192
	1.05008				0.698769				1.19624
	1.0962				0.926789				1.20789
	1.197				0.466649				1.15576
	1.25019				1.0382				1.31597
	0.769796				0.89717				1.18881
	1.12267				0.915839				1.3184
	1.27038				0.463832				1.22466
	0.841587				0.843983				1.18562
	1.10332				0.627179				1.13036
	1.12663				0.635897				1.2069
	1.22439				0.510857				1.2406
	1.1063				0.612725				1.37092
	0.848357				0.738156				1.02188
	1.20145				0.590268				0.724802
	0.870384				0.450271				0.796748
	1.79692				0.856488				1.21858
	1.74617				0.908126				1.21871
	1.20054				0.62021				0.623767
	1.77817				0.594083				0.784636
	0.6414				0.580035				0.79938
	1.35553				0.379845				1.19804
	1.2571				0.662044				1.07782
	2.3093				0.668219				1.29296
	1.06299				0.791884				1.2683
	1.66504				0.630216				1.27976
	1.6306				0.474172				1.38111
	1.68976				0.634946				1.38532
	1.12256				0.532092				1.28589
	1.0637				0.564353				0.648562
	1.0767				0.482398				1.22502
	1.14376				0.427571				1.37577
	1.57248				0.66117				0.965161
	1.69377				0.661985				1.11413
	1.04464				0.539677				1.1524
	1.23209				0.62447				1.22599
	1.04711				0.572851				1.25212
	1.36198				0.489184				1.19512
	1.4835				0.562871				1.18107
	1.11333				0.562226				1.343
	1.07719				0.688625				1.04505
	1.09942				0.658003				1.01414
	1.09715				0.63176				1.33193
	1.12233				0.560742				1.26943
	1.02134				0.618947				0.48927
	1.12036				0.623193				0.593316
	1.74145				0.551295				0.763504
	1.1715				0.918838				1.01829
	1.19162				0.606008				0.967694
	1.67332				0.642696				0.60109
	1.79629				0.668141				1.13503
	0.865319				0.560525				0.606768
	1.10922				0.597253				1.08018
	1.13798				0.611937				1.11387
	1.08694				0.687382				1.23942
	1.04999				0.526363				1.195
	1.19969				0.35654				1.16615
	1.04099				0.70187				0.780695
	1.10026				0.52903				1.15995
	1.10014				0.471304				0.667837
	1.09001				0.537503				1.03836
	1.11148				0.586146				1.19447
	1.01456				0.47369				1.16807
	1.68718				0.540019				0.791939
	1.77714				0.550092				1.23546
	1.14459				0.511246				1.1941
	1.51527				0.545581				1.192
	1.26557				0.753677				1.27772
	1.27475				0.789814				1.0883
	1.06601				0.645692				1.33083
	1.01721				0.50641				1.26038
	0.998955				0.70914				1.19643
	1.06334				0.509217				1.16343
	1.69011				0.518633				1.05121
	1.27705				0.464531				0.688777
	0.913937				0.548745				0.660436
	1.68739				0.479726				1.34289
	1.1517				0.536281				1.3905
	1.03949				0.463763				1.2478
	1.57729				0.54918				1.35834
	0.859855				0.591853				0.81866
	1.50751				0.573495				1.27594
	1.77862				0.629209				1.26757
	1.58894				0.773532				1.21573
	0.912066				0.565314				1.34127
	0.933371				0.535418				1.29685
	0.652902				0.743187				1.26069
	1.0726				0.513683				1.20957
	1.46059				0.532289				1.1456
	0.791021				0.513426				1.30191
	1.13395				0.57778				1.16479
	1.05448				0.475351				1.23898
					0.568125				1.34473
					0.812399				1.2847
					0.800374				1.32207
					0.630307				1.22843
					0.480165				1.1329
					0.55167				0.597485
					0.422932				0.692295
					0.525772				0.680406
					0.363279				0.63218
					0.761674				1.22232
					0.464084				1.3275
					0.758236				0.602834
					0.722309				1.28849
					0.532919				1.22955
					0.544929				0.635539
					0.591367				0.959715
					0.713112				0.660611
					0.812097				0.621622
					0.549672				1.44724
					0.350557				1.22564
					0.58033				1.24623
					0.493808				1.15889
					0.586944				0.558423
					0.541676				0.723108
					0.654461				0.72686
					0.72511				0.707183
					0.514866				1.00821
					0.371905				0.934955
					0.504938				1.26081
					0.668735				0.792758
					0.678787				0.98604
					0.604402				0.957475
					0.468423				0.587124
					0.581008				0.998125
					0.727548				0.975912
					0.561739				1.00454
					0.440223				0.903213
					0.320706				0.955178
					0.554575				0.489156
					0.337731				0.643763
					0.479457				0.980817
					0.614213				0.995614
					0.476515				0.975791
					0.813106				1.11865
					0.720362				0.931696
					0.686946				0.913387
					0.568779				0.670836
					0.78612				0.925771
					0.707994				1.1857
					0.605141				0.463387
					0.646461				1.02618
					0.76324				0.754699
					0.859735				0.735504
					0.61975				0.940997
					0.360968				0.962287
					0.660747				0.954368
					0.780017				1.04056
					0.867164				0.566667
					0.532502				0.569522
					0.773221				0.859763
					0.652855				0.920357
					0.796812				1.00169
					0.731661				1.07382
					0.559268				1.04037
					0.569219				0.85203
					0.580024				0.994124
					0.911224				1.11772
					0.53986				0.954529
					0.850553				1.13088
					0.330594				1.10967
					0.381074				1.0216
					0.448778				0.929465
					0.46129				1.24416
					0.593019				0.968241
					0.490367				1.23245
					0.681572				0.942438
					0.379229				0.97332
					0.400292				1.11601
					0.460455				1.0415
					0.650991				0.819616
					0.493924				1.20287
					0.542586				1.21526
					0.361919				1.19513
					0.521551				1.20117
					0.712805				1.1637
					0.399531				1.05373
					0.659666				1.03621
					0.510293				0.857145
					0.696787				0.980748
					0.453485				1.08599
					0.528059				1.18941
					0.544272				1.29636
					0.549262				1.16218
					0.416163				1.18486
					0.431636				1.15848
					0.570616				1.0918
					0.482205				0.915531
					0.439487				1.11046
					0.432365				0.773592
					0.299871				0.716939
					0.449554				1.17776
					0.512985				1.18901
					0.534496				1.15638
					0.598221				0.656387
					0.528397				1.10657
					0.408006				1.15044
					0.42487				1.10703
					0.354322				1.10604
					0.367005				1.10435
					0.62168				1.10338
					0.487587				1.14687
					0.429197				1.12813
					0.476741				1.11296
					0.506924				1.14262
					0.468416				1.1263
					0.523333				1.13196
					0.49292				1.10493
					0.374419				0.936869
					0.38963				0.785287
					0.541814				0.680093
					0.456471				1.1503
					0.414854				1.26442
					0.41099				1.24711
					0.442521				1.2089
					0.428151				1.19441
					0.435411				1.25213
					0.383915				1.21087
					0.385285				1.1673
					0.486431				1.22046
					0.65026				1.18517
					0.500969				1.20983
					0.411965				1.16299
					0.349977				1.20219
					0.507829				1.14822
					0.396532				1.19196
					0.526514				1.11721
					0.435596				1.27009
					0.382185				1.14125
					0.637617				1.14857
					0.520221				1.23318
					0.683771				1.14513
					0.575831				0.83081
					0.61473				1.34842
					0.502382				0.983951
					0.740499				1.2371
					0.624623				1.2037
					0.411767				1.16418
					0.462684				0.67478
					0.512251				1.3232
					0.531139				1.33404
					0.380217				1.34451
					0.471038				1.2261
					0.565603				1.20534
					0.371242				0.804226
					0.369795				1.07383
					0.353458				0.835761
					0.601352				1.1971
					0.547129				1.16424
					0.466301				0.904798
					0.549994				1.19377
					0.471912				0.822163
					0.480997				1.15715
					0.457773				1.16723
					0.506359				1.21148
					0.262862				1.22678
					0.560689				0.691278
					0.147495				1.31367
					0.273355				1.23055
					0.566579				1.20932
					0.583097				0.904509
					0.598948				1.25418
					0.692353				1.25684
					0.751415				1.25596
					0.801211				1.28341
					0.935792				1.24902
					0.601035				1.1863
					0.694324				1.2963
					0.810939				1.21453
					0.835775				1.19959
					0.578731				1.19809
					0.714022				1.23065
					0.851331				1.27217
					0.745147				1.18667
					0.783687				0.831065
					0.724033				1.08885
					0.71934				1.19887
					0.571047				1.28631
					0.864339				1.12361
					0.346621				1.23902
					0.327198				1.27424
					0.369124				1.25886
					0.407453				1.21326
					0.503054				1.26698
					0.514595				0.693981
					0.423354				0.739315
					0.437423				1.1484
					0.430275				1.11454
					0.455538				1.25666
					0.489384				1.25495
					0.309514				1.25069
					0.719932				1.27854
					0.553718				1.17806
					0.417356				1.22319
					0.270216				1.22762
					0.468768				1.1438
					0.384445				0.9013
					0.373873				1.17607
					0.427688				1.0871
					0.336582				0.927651
					0.377276				1.25053
					0.335433				1.1974
					0.515212				1.21726
					0.419396				1.03504
					0.424745				0.914017
					0.623488				1.20663
					0.452364				1.23678
					0.497665				1.20802
					0.522752				1.11022
					0.466125				0.830354
					0.439015				1.38643
					0.456949				1.73715
					0.394298				1.12526
					0.412501				1.17516
					0.43749				0.706439
					0.407731				0.94585
					0.466619				1.14926
					0.543887				1.20136
					0.449618				1.63351
					0.457432				1.16454
					0.467464				1.42354
					0.541552				1.32991
					0.386502				0.831394
					0.490359				0.820733
					0.497939				1.46258
					0.585626				1.23662
					0.609784				1.22755
					0.65889				1.407
					0.516031				1.44121
					0.422935				0.921261
					0.653362				1.06045
					0.509417				1.16501
					0.700096				1.21555
					0.433757				1.13133
					0.62312				1.64389
					0.355846				1.47808
					0.542578				1.2854
					0.521409				1.27225
					0.537118				1.27896
					0.756939				1.45196
					0.786429				1.2963
					0.782034				1.38062
					0.537871
					0.735436
					0.768291
					0.561226
					0.486394
					0.749067
					0.4181
					0.420089
					0.56284
					0.682513
					0.490345
					0.477538
					0.333498
					0.634996
					0.689529
					0.681384
					0.55565
					0.370739
					0.580877
					0.194301
					0.40747
					0.685888
					0.564568
					0.54336
					0.38454
					0.378235
					0.354409
					0.42156
					0.481247
					0.39774
					0.629585
					0.617136
					0.320389
					0.658084
					0.333134
					0.363492
					0.547963
					0.679284
					0.685721
					0.631345
					0.26444
					0.455039
					0.753155
					0.401248
					0.420153
					0.485763
					0.437342
					0.420804
					0.135403
					0.393309
					0.667956
					0.486506
					0.377448
					0.300347
					0.625447
					0.44769
					0.454829
					0.38096
					0.323315
					0.244603
					0.417563
					0.329991
					0.590486
					0.203724
					0.71147
					0.461161
					0.467157
					0.957021
					0.441868
					0.463645
					0.441592
					0.61235
					0.658069
					0.613744
					0.321576
					0.333783
					0.401498
					0.41088
					0.178986
					0.394916
					0.478929
					0.274848
					0.282674
					0.873728
					0.984217
					0.53978
					0.54826
					0.567942
					0.811923
					0.571569
					0.645781
					0.792389
					0.791718
					0.792142
					0.72427
					0.794325
					0.774772
					0.661077
					0.633585
					0.881821
					0.572849
					0.635247
					0.909778
					0.724714
					0.564746
					0.437615
					0.758345
					0.730823
					0.573612
					0.871664
					0.578164
					0.370048
					0.324861
					0.538392
					0.339545
					0.348699
					0.318848
					0.467235
					0.456811
					0.320872
					0.52723
					0.517276
					0.276836
					0.477989
					0.403965
					0.432305
					0.511692
					0.452537
					0.583711
					0.411698
					0.413061
					0.499147
					0.399712
					0.441113
					0.474406
					0.454089
					0.365736
					0.498678
					0.331207
					0.560172
					0.316135
					0.373298
					0.416449
					0.676536
					0.390532
					0.423424
					0.305738
					0.350385
					0.281285
					0.460464
					0.220105
					0.413861
					0.47942
					0.360764
					0.366615
					0.393976
					0.402126
					0.442114
					0.433656
					0.129461
					0.65483
					0.396386
					0.396157
					0.318869
					0.437415
					0.431307
					0.412553
					0.410983
					0.296854
					0.453632
					0.305139
					0.392139
					0.336041
					0.525305
					0.372917
					0.33117
					0.371437
					0.382562
					0.394559
					0.393538
					0.318786
					0.410825
					0.291185
					0.378069
					0.415506
					0.376674
					0.374718
					0.424664
					0.29552
					0.344251
					0.434031
					0.48619
					0.457602
					0.39529
					0.328152
					0.342264
					0.394024
					0.297014
					0.327845
					0.393239
					0.45369
					0.293792
					0.544992
					0.511273
					0.42411
					0.463716
					0.401856
					0.349854
					0.363596
					0.230006
					0.593499
					0.689124
					0.363699
					0.59113
					0.322051
					0.332004
					0.335395
					0.623085
					0.286868
					0.388845
					0.281954
					0.387941
					0.465606
					0.28628
					0.388052
					0.330728
					0.36415
					0.3735
					0.332239
					0.435567
					0.458663
					0.449729
					0.373277
					0.334255
					0.32266
					0.453834
					0.371098
					0.366753
					0.401899
					0.35434
					0.381297
					0.310647
					0.43365
					0.641138
					0.353683
					0.444682
					0.36649
					0.43107
					0.450962
					0.468748
					0.610201
					0.433022
					0.523168
					0.636541
					0.520416
					0.250604
					0.328799
					0.228245
					0.323473
					0.34385
					0.267077
					0.393517
					0.432936
					0.330796
					0.33307
					0.517086
					0.30281
					0.341819
					0.343265
					0.39764
					0.394369
					0.591029
					0.443202
					0.45994
					0.673272
					0.468375
					0.359309
					0.593071
					0.419103
					0.296056
					0.580112
					0.437649
					0.27632
					0.382447
					0.312306
					0.526405
					0.282076
					0.284775
					0.21219
					0.326208
					0.313083
					0.375795
					0.183951
					0.438928
					0.359252
					0.40139
					0.501659
					0.410219
					0.320321
					0.469449
					0.543783
					0.455682
					0.490519
					0.409424
					0.430103
					0.482779
					0.466495
					0.463924
					0.453482
					0.360118
					0.485396
					0.437632
					0.497494
					0.499045
					0.426171
					0.47928
					0.461444
					0.420621
					0.606332
					0.446273
					0.431851
					0.519464
					0.388685
					0.493336
					0.434553
					0.46579
					0.476958
					0.428545
					0.441804
					0.44199
					0.505939
					0.438888
					0.449892
					0.17431
					0.454534
					0.374604
					0.422999
					0.42416
					0.466515
					0.454357
					0.398239
					0.478785
					0.578201
					0.405659
					0.371399
					0.483173
					0.463614
					0.413859
					0.43541
					0.416761
					0.331567
					0.438517
					0.45023
					0.457209
					0.435095
					0.467639
					0.480417
					0.441271
					0.659671
					0.657723
					0.559026
					0.409587
					0.637419
					0.546867
					0.500408
					0.459237
					0.50807
					0.435049
					0.538556
					0.541768
					0.539418
					0.421349
					0.544242
					0.483456
					0.39514
					0.316034
					0.429602
					0.379552
					0.506822
					0.431435
					0.450318
					0.447067
					0.440616
					0.506664
					0.541393
					0.547077
					0.409317
					0.500116
					0.417885
					0.426852
					0.388105
					0.476522
					0.479702
					0.53477
					0.490061
					0.449618
					0.731602
					0.709349
					0.499147
					0.454506
					0.759792
					0.758483
					0.424148
					0.697615
					0.686308
					0.442822
					0.421099
					0.399425
					0.286808
					0.547256
					0.612507
					0.599076
					0.558413
					0.64914
					0.645165
					0.441986
					0.711677
					0.355548
					0.374393
					0.721256
					0.64795
					0.48687
					0.688952
					0.450095
					0.651731
					0.493136
					0.517174
					0.44476
					0.492285
					0.568782
					0.652493
					0.591881
					0.549233
					0.350957
					0.433677
					0.60359
					0.450741
					0.686219
					0.473144
					0.51503
					0.562421
					0.500339
					0.431744
					0.415746
					0.7152
					0.382925
					0.467736
					0.488866
					0.431432
					0.452722
					0.464215
					0.391154
					0.554617
					0.319796
					0.628424
					0.467128
					0.428077
					0.410143
					0.485438
					0.544056
					0.445363
					0.44008
					0.487507
					0.404361
					0.417161
					0.581122
					0.381131
					0.495516
					0.635904
					0.612186
					0.560705
					0.521792
					0.596142
					0.648051
					0.471035
					0.393159
					0.362296
					0.368976
					0.446843
					0.598598
					0.420009
					0.422062
					0.481173
					0.520295
					0.541836
					0.388323
					0.487885
					0.525014
					0.428604
					0.465171
					0.331162
					0.463106
					0.473522
					0.482772
					0.509407
					0.410273
					0.27192
					0.680912
					0.513505
					0.351322
					0.39953
					0.446389
					0.561032
					0.412391
					0.492588
					0.309718
					0.517708
					0.462183
					0.35072
					0.339417
					0.476162
					0.390961
					0.439608
					0.536958
					0.347868
					0.411667
					0.369597
					0.52879
					0.585641
					0.490925
					0.416052
					0.394771
					0.805398
					0.875616
					0.710483
					0.326167
					0.445868
					0.39787
					0.396108
					0.39423
					0.46026
					0.344957
					0.390377
					0.412895
					0.266062
					0.422212
					0.372213
					0.268293
					0.408482
					0.401476
					0.412287
					0.456412
					0.440209
					0.470206
					0.386188
					0.425861
					0.343995
					0.461879
					0.47727
					0.377396
					0.490532
					0.403467
					0.341385
					0.514259
					0.63711
					0.445229
					0.448086
					0.414813
					0.507942
					0.524351
					0.46727
					0.662965
					0.510614
					0.50354
					0.642777
					0.53298
					0.440981
					0.460705
					0.478498
					0.494807
					0.450724
					0.549707
					0.467981
					0.374799
					0.495146
					0.585061
					0.318313
					0.478298
					0.481626
					0.311135
					0.443815
					0.418653
					0.523762
					0.434919
					0.560774
					0.508975
					0.477848
					0.539327
					0.594068
					0.556111
					0.568467
					0.546264
					0.346744
					0.342075
					0.471087
					0.547051
					0.602429
					0.367661
					0.385281
					0.4245
					0.409919
					0.423293
					0.423876
					0.309239
					0.451422
					0.367627
					0.449094
					0.47962
					0.386464
					0.346321
					0.615041
					0.380466
					0.438169
					0.378442
					0.448659
					0.467473
					0.352312
					0.66645
					0.59645
					0.74363
					0.946651
					0.730732
					0.597619
					0.664108
					0.752197
					0.79002
					0.80575
					0.784535
					0.582164
					0.77154
					0.742686
					0.682752
					0.688357
					0.604203
					0.659938
					0.441293
					0.481154
					0.509544
					0.620924
					0.628395
					0.542026
					0.57809
					0.644564
					0.55996
					0.402418
					0.361224
					0.598581
					0.392034
					0.597026
					0.57582
					0.369121
					0.573279
					0.794836
					0.568915
					0.482037
					0.433502
					0.454094
					0.467336
					0.533235
					0.505845
					0.560963
					0.519804
					0.576814
					0.622498
					0.676245
					0.310773
					0.45837
					0.496235
					0.471738
					0.374164
					0.56642
					0.434584
					0.719392
					0.481013
					0.494486
					0.620558
					0.527348
					0.565111
					0.527622
					0.43753
					0.513138
					0.492279
					0.582491
					0.590244
					0.632716
					0.594565
					0.544648
					0.727328
					0.794971
					0.649366
					0.608665
					0.486301
					0.478455
					0.664724
					0.333212
					0.521614
					0.737258
					0.630387
					0.723718
					0.553675
					0.620648
					0.596752
					0.603602
					0.483921
					0.427853
					0.407443
					0.748983
					0.781894
					0.771235
					0.551191
					0.663344
					0.657446
					0.621219
					0.694739
					0.688326
					0.551732
					0.331909
					0.700752
					0.86816
					0.651559
					0.770557
					0.503455
					0.35185
					0.854859
					0.546104
					0.518501
					0.575273
					0.532541
					1.06802
					0.795571
					0.441358
					1.11359
					0.512187
					0.545898
					0.420722
					0.576424
					0.529206
					0.35935
					0.522868
					0.308588
					0.647865
					0.553044
					0.737238
					0.233076
					0.548017
					0.378853
					0.464911
					0.427674
					0.418195
					0.856736
					0.48697
					0.857069
					0.872317
					0.837962
					0.908074
					0.953409
					0.723504
					0.559979
					0.931224
					0.776333
					0.886935
					0.838789
					0.765886
					0.637279
					0.940611
					0.930442
					0.758388
					0.762149
					0.828967
					0.611582
					0.895783
					0.849786
					0.591782
					0.781862
					0.575322
					0.686032
					0.659505
					0.895893
					0.596095
					0.537805
					1.04661
					0.759598
					0.856765
					0.737432
					0.61453
					0.852475
					0.748288
					0.69772
					0.493007
					0.401644
					0.505215
					0.7103
					0.490869
					0.686686
					0.650106
					0.214214
