# Supplementary material for: Synchronization of visual perception within the human fovea
Source: Nat Neurosci. 2025 Jul 16;28(9):1959–67. doi: 10.1038/s41593-025-02011-3 (PMC12411267; doi:10.1038/s41593-025-02011-3)
Supplement: Supplementary file 13 — Source data. [file 41593_2025_2011_MOESM13_ESM.zip › extendedData5/extendedData5c.xlsx]

## Sheet: Speed_m_s
Superior	Nasal	Inferior	Temporal
0.570064	1.31426	1.33351	0.8743
1.04415	1.18704	0.903496	0.775292
1.16297	0.929525	1.27613	0.83264
1.31341	1.2798	1.16025	0.846312
0.816696	0.932833	1.04998	0.884338
0.963097	1.29697	1.39407	0.827551
1.00781	1.26507	1.02863	0.747039
0.779081	1.57564	1.27285	0.723085
0.919806	1.15755	0.892907	1.17649
1.1503	1.56539	1.2282	0.807769
0.84085	1.30278	0.943723	0.967846
0.814087	1.00748	1.29748	1.35087
0.808025	1.41403	1.16855	1.33137
1.42901	1.22957	1.47691	1.32418
1.38286	1.34513	1.32467	1.41968
0.855866	1.54879	0.949397	1.32078
1.50528	1.3517	0.98075	1.3851
1.06583	1.43521	1.39112	1.41829
0.847832	0.986254	0.895668	1.33535
1.0195	1.17603	1.40955	1.25903
1.55925	1.2087	1.18679	1.26071
1.15183	1.60263	1.41206	1.14489
0.844628	1.50899	1.38514	1.47313
1.12086	1.00586	0.992065	1.19995
1.54766	1.44895	1.42518	1.53219
0.963588	1.44363	0.907428	1.428
1.30235	1.37383	1.38759	1.42275
0.908538	1.28033	1.45923	1.43868
0.843337	1.47109	0.93828	1.24356
1.47013	1.22297	1.30941	1.44001
0.778093	1.46457	1.48369	0.90369
1.28825	1.45138	0.945574	1.52905
1.29378	1.47673	0.976235	1.11286
1.0668	1.32464	1.36748	1.37646
1.07287	1.41777	1.37365	0.74514
1.06257	1.5452	1.54672	1.29012
1.09729	1.48376	1.20326	0.845027
1.08283	1.3471	0.781754	1.05451
1.00132	1.32699	0.970175	1.40516
1.07132	1.40568	0.89445	1.03083
0.556464	1.53831	1.32629	1.02153
1.18981	1.23499	1.03328	0.635113
1.40057	1.64704	1.3967	0.89805
1.40855	1.45534	1.23004	0.905023
1.33608	1.50011	0.862399	1.09049
0.920703	1.52149	1.23626	0.59028
1.31654	1.2625	0.99819	1.54244
0.994785	1.48453	1.36565	1.04073
1.31646	1.41537	1.34762	1.29679
1.38615	1.21505	1.36685	0.640244
1.25781	1.52601	1.45865	0.660156
1.07021	1.34594	1.51448	0.800744
0.851857	1.24325	1.27735	0.734955
1.27185	1.47072	1.64808	0.776204
0.776241	1.48684	0.940169	0.644252
0.964338	1.38375	1.54156	0.788178
1.32748	0.959284	0.962673	1.05148
1.60114	0.753897	1.00685	1.18004
0.999816	1.25424	0.846324	0.854988
1.27152	0.981866	1.43277	0.811654
1.04915	1.32719	1.4557	0.818994
1.17199	0.904494	1.56843	0.883984
0.746949	1.10951	1.4757	0.732456
1.60028	1.12806	1.53996	0.735144
1.33667	0.803248	0.922713	0.866099
1.081	1.27869	0.907668	0.9668
1.07835	1.46948	1.21122	0.716319
1.44495	1.41571	1.06998	0.646509
1.0622	1.02737	1.09406	0.868722
1.06462	1.21543	1.35512	1.0222
1.13557		1.54958	1.40755
1.07442		0.963129	0.566941
0.932667		1.39241	1.15441
1.02764		0.929305	0.70614
1.30444		1.34684	0.989051
1.1294		1.33476	0.840972
		1.40942	1.10625
		1.34095	1.08203
		1.45959	0.709343
		1.44872	0.97617
		1.33833	0.741452
		1.21712	0.904145
		1.17075	0.798938
		1.39534	0.984055
		1.39476	0.870255
		1.47606	0.833016
		1.46237	0.919918
		1.08041	0.840865
		1.04097	0.956677
		1.06202	0.663494
		1.06942	0.946709
		0.939036	0.880827
		1.30975	0.91004
		1.39034	1.08199
		1.28382	1.00726
		0.681622	1.3634
		1.34039	1.1664
		0.939676	1.39227
		0.951147	1.12292
		1.07158	1.36706
		0.962881	0.930147
		1.01201	0.833173
		1.41931	1.13078
		1.3514	0.866024
		1.43358	1.11003
		0.983104	0.987555
		1.3231	0.741869
		1.07958	0.79789
		1.42615	1.10798
		0.971087	1.22674
		1.43304	1.04045
		1.26893	1.02556
		1.48543	0.913586
		1.38787	1.3373
		1.24991	0.99232
		1.19537	1.02237
		1.37239	1.23796
		1.66454	1.17418
		1.48388	1.11634
		0.923092	1.01492
		0.994336	0.895941
		0.830865	1.25838
		1.46697	0.821866
		1.39238	1.37348
		1.39977	0.947295
		1.41995	1.31515
		1.41928	1.34388
		1.0732	0.887032
		0.850607	0.901966
		1.64373	0.841385
		0.826735	0.962757
		1.46542	0.950278
		1.47336	1.13613
		1.35072	1.33459
		0.741013	1.31371
		0.977984	1.12606
		0.995522	1.21071
		0.866355	1.30346
		0.761944	1.27579
		1.36666	1.07156
		1.34238	0.970524
		1.32011	1.40205
		1.48908	1.30855
		0.878522	1.37829
		0.845568	1.19924
		0.997066	1.06759
		0.781534	1.19406
		1.0567	1.26647
		1.40684	1.27076
		1.54911	1.29578
		0.923752	1.49977
		1.59912	1.43179
		1.36287	1.43214
		1.49319	0.80099
		1.43216	0.902619
		1.57235	0.695105
		0.886	0.971409
		1.58735	1.09848
		1.42738	1.24524
		1.46865	0.91911
		0.767695	0.910554
		1.50856	0.886078
		0.962827	0.863815
		0.85792	0.843778
		1.63155	0.822174
		1.54776	1.07631
		0.817116	0.539358
		1.21994	0.704905
		1.01296	1.05086
		1.33678	1.38299
		1.03757	1.0138
		1.12799	1.12144
		1.30866	1.18289
		1.49531	1.71757
		0.837376	1.57928
		1.4983	1.58317
		1.55203	1.21355
		0.911148	0.78733
		1.38909	0.907139
		1.11007	1.22892
		0.888995	1.24247
		1.02458	1.14541
		1.55374	1.29598
		0.842512	1.27705
		1.52291	0.732327
		1.03467	1.1347
		1.46731	1.43647
		1.21462	1.48996
		0.924689	1.21574
		0.882048	1.02198
		1.58911	0.988888
		1.01223	1.19262
		0.920379	1.24091
		1.58249	0.832966
		1.49634	1.21937
		1.46336	1.12722
		0.722385	1.28746
		1.65891	1.39858
		1.40245	1.18126
		1.54841	1.25398
		1.52312	1.59313
		1.55422	1.35278
		0.98363	1.33631
		0.993412	1.65221
		1.4938	1.52035
		0.926441	0.715306
		1.03079	1.32396
		1.11561	1.4312
		1.44896	1.41347
		0.952403	1.25288
		1.52746	1.40416
		1.36735	1.38037
		0.971323	1.38059
		1.50431	1.39263
		0.715086	1.44209
		0.59236	1.49924
		1.19379	1.37203
		1.37228	1.46149
		1.44609	1.24317
		1.24701	1.50474
		1.47091	1.43785
		1.33006	1.50476
		1.31683	1.21264
		0.90676	1.14891
		1.03098	1.14453
		0.974362	1.33038
		0.523841	0.892439
		1.41639	1.40138
		1.40075	0.665954
		1.48526	0.998033
		0.746005	1.07747
		1.01563	1.3331
		0.803708	1.29865
		1.16572	1.41719
		1.32775	1.42753
		1.34222	1.49032
		1.44226	1.45031
		0.872914	1.51589
		1.30896	0.781536
		0.892852	1.20809
		1.07204	1.27228
		0.984674	0.972249
		1.37529	1.20146
		0.77292	1.23096
		1.26199	1.24252
		1.28973	0.929602
		1.2961	1.22296
		1.31652	1.20661
		1.39802	1.23242
		0.416715	1.15419
		0.665487	1.1616
		0.993687	1.34743
		1.26726	1.05216
		1.00488	1.36521
		1.47798	1.50272
		1.56102	1.21211
		1.18796	1.31991
		1.04368	0.64298
		1.42526	1.18301
		1.61986	0.732745
		0.70936	0.805005
		1.40166	0.748229
		1.04943	0.761906
		0.824913	1.08303
		1.38275	0.842046
		0.927742	0.879088
		1.27954	0.709599
		1.03545	1.36668
		0.928972	1.25565
		1.5226	0.793197
		1.53177	1.46678
		0.900581	1.2078
		1.15484	1.48844
		1.44795	0.735039
		1.38975	0.622892
		0.844381	1.32705
		1.01253	0.887925
		0.990655	0.827927
		1.06737	1.25732
		0.940551	1.18395
		1.36022
		1.48753
		0.874111
		1.44694
		0.858677
		1.05996
		1.21213
		0.970956
		0.920428
		1.4655
		1.33762
		1.01369
		0.901199
		1.46192
		1.36652
		1.01024
		1.41979
		0.844296
		0.948396
		1.57572
		1.45366
		0.932647
		1.43378
		0.929275
		1.33502
		0.828959
		0.931935
		1.45495
		0.950291
		1.36461
		1.41512
		1.48516
		1.34091
		1.01032
		1.24908
		1.3336
		1.48581
		0.990616
		1.34603
		1.35576
		1.46215
		1.24263
		0.784464
		1.28439
		0.821901
		1.35344
		0.852818
		1.28897
		0.998145
		0.913452
		1.25186
		1.20954
		1.5711
		1.36383
		1.38448
		0.822039
		1.34415
		0.95135
		1.31638
		0.322353
		1.14308
		1.13438
		1.35849
		0.870803
		1.00198
		1.23014
		1.40629
		0.940319
		1.10409
		0.829806
		1.08144
		0.862314
		1.46308
		1.06948
		1.47254
		1.02436
		1.31168
		0.878654
		1.15918
		1.42161
		0.915284
		0.991168
		0.785152
		0.989792
		0.862345
		1.58156
		1.22509
		1.21255
		1.01467
		1.42349
		1.49223
		1.40759
		0.937309
		0.948896
		1.38754
		1.03855
		1.49306
		1.19131
		1.38885
		1.39786
		1.3854
		0.981449
		0.984599
		1.42279
		0.822129
		1.53958
		1.40244
		0.939962
		1.45513
		1.09962
		1.62892
		1.45018
		0.984336
		0.947605
		1.30246
		1.36639
		1.05575
		0.959786
		0.875673
		1.45215
		1.46475
		1.31892
		1.34219
		0.988159
		1.36717
		1.01744
		1.02114
		1.36212
		1.56808
		1.0719
		1.4637
		1.45661
		1.05396
		1.01998
		0.949159
		1.39371
		1.39448
		1.17399
		1.51469
		0.863977
		1.31604
		1.29887
		0.922845
		0.994895
		1.41857
		0.734881
		0.92716
		0.878724
		1.50001
		1.43002
		1.00928
		0.933824
		1.26518
		1.36278
		1.3324
		1.47527
		1.35822
		0.90587
		0.971397
		0.972624
		1.55188
		1.0658
		0.780965
		1.38677
		1.36229
		1.48677
		1.28297
		1.06709
		1.45881
		1.47908
		0.979962
		1.41339
		1.33299
		0.853443
		1.52373
		1.53191
		0.9776
		1.30807
		1.44287
		1.32629
		1.38222
		1.27281
		1.28902
		1.4399
		1.43692
		1.02501
		1.60773
		0.830612
		0.938101
		0.729225
		0.903221
		0.863036
		1.34132
		1.4786
		1.46001
		1.15276
		0.835957
		1.27989
		1.38286
		1.47399
		0.925269
		1.40285
		1.36814
		1.19595
		1.15652
		1.44423
		1.33687
		1.01808
		0.911767
		0.898865
		1.39254
		1.35127
		1.54339
		1.37314
		1.49394
		0.995231
		1.47654
		1.2161
		1.15855
		0.938836
		1.38556
		0.921599
		0.90388
		0.81512
		1.34716
		1.48315
		1.68886
		0.868529
		0.918045
		1.33418

## Sheet: x
Superior	Nasal	Inferior	Temporal
0.556464	0.753897	0.322353	0.539358
0.570064	0.803248	0.416715	0.566941
0.746949	0.904494	0.523841	0.59028
0.776241	0.929525	0.59236	0.622892
0.778093	0.932833	0.665487	0.635113
0.779081	0.959284	0.681622	0.640244
0.808025	0.981866	0.70936	0.64298
0.814087	0.986254	0.715086	0.644252
0.816696	1.00586	0.722385	0.646509
0.84085	1.00748	0.729225	0.660156
0.843337	1.02737	0.734881	0.663494
0.844628	1.10951	0.741013	0.665954
0.847832	1.12806	0.746005	0.695105
0.851857	1.15755	0.761944	0.704905
0.855866	1.17603	0.767695	0.70614
0.908538	1.18704	0.77292	0.709343
0.919806	1.2087	0.780965	0.709599
0.920703	1.21505	0.781534	0.715306
0.932667	1.21543	0.781754	0.716319
0.963097	1.22297	0.784464	0.723085
0.963588	1.22957	0.785152	0.732327
0.964338	1.23499	0.803708	0.732456
0.994785	1.24325	0.81512	0.732745
0.999816	1.25424	0.817116	0.734955
1.00132	1.2625	0.821901	0.735039
1.00781	1.26507	0.822039	0.735144
1.0195	1.27869	0.822129	0.741452
1.02764	1.2798	0.824913	0.741869
1.04415	1.28033	0.826735	0.74514
1.04915	1.29697	0.828959	0.747039
1.0622	1.30278	0.829806	0.748229
1.06257	1.31426	0.830612	0.761906
1.06462	1.32464	0.830865	0.775292
1.06583	1.32699	0.835957	0.776204
1.0668	1.32719	0.837376	0.781536
1.07021	1.34513	0.842512	0.78733
1.07132	1.34594	0.844296	0.788178
1.07287	1.3471	0.844381	0.793197
1.07442	1.3517	0.845568	0.79789
1.07835	1.37383	0.846324	0.798938
1.081	1.38375	0.850607	0.800744
1.08283	1.40568	0.852818	0.80099
1.09729	1.41403	0.853443	0.805005
1.12086	1.41537	0.85792	0.807769
1.1294	1.41571	0.858677	0.811654
1.13557	1.41777	0.862314	0.818994
1.1503	1.43521	0.862345	0.821866
1.15183	1.44363	0.862399	0.822174
1.16297	1.44895	0.863036	0.827551
1.17199	1.45138	0.863977	0.827927
1.18981	1.45534	0.866355	0.83264
1.25781	1.46457	0.868529	0.832966
1.27152	1.46948	0.870803	0.833016
1.27185	1.47072	0.872914	0.833173
1.28825	1.47109	0.874111	0.840865
1.29378	1.47673	0.875673	0.840972
1.30235	1.48376	0.878522	0.841385
1.30444	1.48453	0.878654	0.842046
1.31341	1.48684	0.878724	0.843778
1.31646	1.50011	0.882048	0.845027
1.31654	1.50899	0.886	0.846312
1.32748	1.52149	0.888995	0.854988
1.33608	1.52601	0.892852	0.863815
1.33667	1.53831	0.892907	0.866024
1.38286	1.5452	0.89445	0.866099
1.38615	1.54879	0.895668	0.868722
1.40057	1.56539	0.898865	0.870255
1.40855	1.57564	0.900581	0.8743
1.42901	1.60263	0.901199	0.879088
1.44495	1.64704	0.903221	0.880827
1.47013		0.903496	0.883984
1.50528		0.90388	0.884338
1.54766		0.90587	0.886078
1.55925		0.90676	0.887032
1.60028		0.907428	0.887925
1.60114		0.907668	0.892439
		0.911148	0.895941
		0.911767	0.89805
		0.913452	0.901966
		0.915284	0.902619
		0.918045	0.90369
		0.920379	0.904145
		0.920428	0.905023
		0.921599	0.907139
		0.922713	0.91004
		0.922845	0.910554
		0.923092	0.913586
		0.923752	0.91911
		0.924689	0.919918
		0.925269	0.929602
		0.926441	0.930147
		0.92716	0.946709
		0.927742	0.947295
		0.928972	0.950278
		0.929275	0.956677
		0.929305	0.962757
		0.931935	0.9668
		0.932647	0.967846
		0.933824	0.970524
		0.937309	0.971409
		0.938101	0.972249
		0.93828	0.97617
		0.938836	0.984055
		0.939036	0.987555
		0.939676	0.988888
		0.939962	0.989051
		0.940169	0.99232
		0.940319	0.998033
		0.940551	1.00726
		0.943723	1.0138
		0.945574	1.01492
		0.947605	1.02153
		0.948396	1.02198
		0.948896	1.0222
		0.949159	1.02237
		0.949397	1.02556
		0.950291	1.03083
		0.951147	1.04045
		0.95135	1.04073
		0.952403	1.05086
		0.959786	1.05148
		0.962673	1.05216
		0.962827	1.05451
		0.962881	1.06759
		0.963129	1.07156
		0.970175	1.07631
		0.970956	1.07747
		0.971087	1.08199
		0.971323	1.08203
		0.971397	1.08303
		0.972624	1.09049
		0.974362	1.09848
		0.976235	1.10625
		0.9776	1.10798
		0.977984	1.11003
		0.979962	1.11286
		0.98075	1.11634
		0.981449	1.12144
		0.983104	1.12292
		0.98363	1.12606
		0.984336	1.12722
		0.984599	1.13078
		0.984674	1.1347
		0.988159	1.13613
		0.989792	1.14453
		0.990616	1.14489
		0.990655	1.14541
		0.991168	1.14891
		0.992065	1.15419
		0.993412	1.15441
		0.993687	1.1616
		0.994336	1.1664
		0.994895	1.17418
		0.995231	1.17649
		0.995522	1.18004
		0.997066	1.18126
		0.998145	1.18289
		0.99819	1.18301
		1.00198	1.18395
		1.00488	1.19262
		1.00685	1.19406
		1.00928	1.19924
		1.01024	1.19995
		1.01032	1.20146
		1.01201	1.20661
		1.01223	1.2078
		1.01253	1.20809
		1.01296	1.21071
		1.01369	1.21211
		1.01467	1.21264
		1.01563	1.21355
		1.01744	1.21574
		1.01808	1.21937
		1.01998	1.22296
		1.02114	1.22674
		1.02436	1.22892
		1.02458	1.23096
		1.02501	1.23242
		1.02863	1.23796
		1.03079	1.24091
		1.03098	1.24247
		1.03328	1.24252
		1.03467	1.24317
		1.03545	1.24356
		1.03757	1.24524
		1.03855	1.25288
		1.04097	1.25398
		1.04368	1.25565
		1.04943	1.25732
		1.04998	1.25838
		1.05396	1.25903
		1.05575	1.26071
		1.0567	1.26647
		1.05996	1.27076
		1.06202	1.27228
		1.0658	1.27579
		1.06709	1.27705
		1.06737	1.28746
		1.06942	1.29012
		1.06948	1.29578
		1.06998	1.29598
		1.07158	1.29679
		1.0719	1.29865
		1.07204	1.30346
		1.0732	1.30855
		1.07958	1.31371
		1.08041	1.31515
		1.08144	1.31991
		1.09406	1.32078
		1.09962	1.32396
		1.10409	1.32418
		1.11007	1.32705
		1.11561	1.33038
		1.12799	1.33137
		1.13438	1.3331
		1.14308	1.33459
		1.15276	1.33535
		1.15484	1.33631
		1.15652	1.3373
		1.15855	1.34388
		1.15918	1.34743
		1.16025	1.35087
		1.16572	1.35278
		1.16855	1.3634
		1.17075	1.36521
		1.17399	1.36668
		1.18679	1.36706
		1.18796	1.37203
		1.19131	1.37348
		1.19379	1.37646
		1.19537	1.37829
		1.19595	1.38037
		1.20326	1.38059
		1.20954	1.38299
		1.21122	1.3851
		1.21213	1.39227
		1.21255	1.39263
		1.21462	1.39858
		1.2161	1.40138
		1.21712	1.40205
		1.21994	1.40416
		1.22509	1.40516
		1.2282	1.40755
		1.23004	1.41347
		1.23014	1.41719
		1.23626	1.41829
		1.24263	1.41968
		1.24701	1.42275
		1.24908	1.42753
		1.24991	1.428
		1.25186	1.4312
		1.26199	1.43179
		1.26518	1.43214
		1.26726	1.43647
		1.26893	1.43785
		1.27281	1.43868
		1.27285	1.44001
		1.27613	1.44209
		1.27735	1.45031
		1.27954	1.46149
		1.27989	1.46678
		1.28297	1.47313
		1.28382	1.48844
		1.28439	1.48996
		1.28897	1.49032
		1.28902	1.49924
		1.28973	1.49977
		1.2961	1.50272
		1.29748	1.50474
		1.29887	1.50476
		1.30246	1.51589
		1.30807	1.52035
		1.30866	1.52905
		1.30896	1.53219
		1.30941	1.54244
		1.30975	1.57928
		1.31168	1.58317
		1.31604	1.59313
		1.31638	1.65221
		1.31652	1.71757
		1.31683
		1.31892
		1.32011
		1.3231
		1.32467
		1.32629
		1.32629
		1.32775
		1.33006
		1.3324
		1.33299
		1.33351
		1.3336
		1.33418
		1.33476
		1.33502
		1.33678
		1.33687
		1.33762
		1.33833
		1.34039
		1.34091
		1.34095
		1.34132
		1.34219
		1.34222
		1.34238
		1.34415
		1.34603
		1.34684
		1.34716
		1.34762
		1.35072
		1.35127
		1.3514
		1.35344
		1.35512
		1.35576
		1.35822
		1.35849
		1.36022
		1.36212
		1.36229
		1.36278
		1.36287
		1.36383
		1.36461
		1.36565
		1.36639
		1.36652
		1.36666
		1.36685
		1.36717
		1.36735
		1.36748
		1.36814
		1.37228
		1.37239
		1.37314
		1.37365
		1.37529
		1.38222
		1.38275
		1.38286
		1.38448
		1.38514
		1.3854
		1.38556
		1.38677
		1.38754
		1.38759
		1.38787
		1.38885
		1.38909
		1.38975
		1.39034
		1.39112
		1.39238
		1.39241
		1.39254
		1.39371
		1.39407
		1.39448
		1.39476
		1.39534
		1.3967
		1.39786
		1.39802
		1.39977
		1.40075
		1.40166
		1.40244
		1.40245
		1.40285
		1.40629
		1.40684
		1.40759
		1.40942
		1.40955
		1.41206
		1.41339
		1.41512
		1.41639
		1.41857
		1.41928
		1.41931
		1.41979
		1.41995
		1.42161
		1.42279
		1.42349
		1.42518
		1.42526
		1.42615
		1.42738
		1.43002
		1.43216
		1.43277
		1.43304
		1.43358
		1.43378
		1.43692
		1.4399
		1.44226
		1.44287
		1.44423
		1.44609
		1.44694
		1.44795
		1.44872
		1.44896
		1.45018
		1.45215
		1.45366
		1.45495
		1.45513
		1.4557
		1.45661
		1.45865
		1.45881
		1.45923
		1.45959
		1.46001
		1.46192
		1.46215
		1.46237
		1.46308
		1.46336
		1.4637
		1.46475
		1.46542
		1.4655
		1.46697
		1.46731
		1.46865
		1.47091
		1.47254
		1.47336
		1.47399
		1.47527
		1.4757
		1.47606
		1.47654
		1.47691
		1.47798
		1.4786
		1.47908
		1.48315
		1.48369
		1.48388
		1.48516
		1.48526
		1.48543
		1.48581
		1.48677
		1.48753
		1.48908
		1.49223
		1.49306
		1.49319
		1.4938
		1.49394
		1.49531
		1.49634
		1.4983
		1.50001
		1.50431
		1.50856
		1.51448
		1.51469
		1.5226
		1.52291
		1.52312
		1.52373
		1.52746
		1.53177
		1.53191
		1.53958
		1.53996
		1.54156
		1.54339
		1.54672
		1.54776
		1.54841
		1.54911
		1.54958
		1.55188
		1.55203
		1.55374
		1.55422
		1.56102
		1.56808
		1.56843
		1.5711
		1.57235
		1.57572
		1.58156
		1.58249
		1.58735
		1.58911
		1.59912
		1.60773
		1.61986
		1.62892
		1.63155
		1.64373
		1.64808
		1.65891
		1.66454
		1.68886

## Sheet: Gaussian fit
Superior	Nasal	Inferior	Temporal
0.130981	0.902732	0.00318232	0.10332
0.156912	1.15999	0.0162253	0.15063
0.864975	1.45924	0.0758734	0.202585
1.02289	1.45963	0.171499	0.296021
1.03266	1.45742	0.353436	0.337686
1.03785	1.42244	0.406175	0.356276
1.18269	1.37175	0.507031	0.366453
1.21064	1.36015	0.529342	0.371247
1.22235	1.30334	0.558455	0.379848
1.32021	1.29838	0.586386	0.434485
1.32907	1.23564	0.609918	0.448516
1.33357	1.0291	0.635844	0.459026
1.34446	1.01176	0.657242	0.593436
1.35753	1.01293	0.727054	0.642262
1.36986	1.0304	0.75269	0.648523
1.4614	1.04597	0.77613	0.664873
1.46312	1.08498	0.81242	0.666188
1.46299	1.09788	0.814993	0.695691
1.45754	1.09867	0.815988	0.700975
1.41507	1.11445	0.828255	0.736552
1.41409	1.12846	0.831369	0.785875
1.41256	1.13998	0.915306	0.78657
1.33632	1.1572	0.966372	0.788119
1.32158	1.17902	0.975225	0.800015
1.31709	1.19408	0.996311	0.800468
1.29735	1.19846	0.996913	0.801038
1.26069	1.21875	0.997309	0.83514
1.23479	1.22016	1.00948	0.837402
1.18277	1.22082	1.0174	0.855148
1.16747	1.23631	1.02703	0.865468
1.1294	1.23914	1.03068	0.87193
1.12836	1.24035	1.03414	0.94614
1.1227	1.23612	1.03523	1.01786
1.1194	1.23444	1.05694	1.02269
1.11678	1.23428	1.06293	1.05071
1.10776	1.21216	1.08438	1.0807
1.10488	1.21078	1.09174	1.08505
1.1009	1.20875	1.09209	1.11051
1.097	1.2	1.09696	1.13389
1.0874	1.14363	1.10004	1.13904
1.08119	1.11106	1.11737	1.14787
1.077	1.02519	1.12618	1.14907
1.04788	0.988227	1.12866	1.16841
1.01684	0.982112	1.1462	1.18149
1.01105	0.980545	1.14912	1.19954
1.00873	0.971019	1.16302	1.2325
1.00944	0.886585	1.16314	1.24495
1.01001	0.843926	1.16334	1.24627
1.01682	0.816536	1.16575	1.26882
1.02559	0.803929	1.16929	1.27036
1.05039	0.783341	1.17814	1.28925
1.18569	0.735095	1.18613	1.29052
1.20872	0.709412	1.19438	1.29072
1.20923	0.702937	1.20192	1.29133
1.22949	0.701032	1.20616	1.32026
1.23417	0.671625	1.21163	1.32065
1.23898	0.635279	1.22145	1.32213
1.23968	0.631368	1.22191	1.3245
1.24046	0.6195	1.22214	1.33062
1.23988	0.55283	1.23333	1.33496
1.23986	0.509685	1.24626	1.33935
1.23405	0.451529	1.25577	1.36722
1.22534	0.431332	1.26766	1.39221
1.2246	0.378814	1.26783	1.3979
1.11415	0.351018	1.27247	1.3981
1.10257	0.337041	1.27608	1.40456
1.04673	0.276939	1.28534	1.40818
1.01273	0.243558	1.29019	1.41722
0.917311	0.169269	1.29191	1.4269
0.83712	0.0857123	1.29747	1.43013
0.706013		1.29822	1.43563
0.527531		1.29925	1.43622
0.34142		1.30456	1.43901
0.298303		1.30689	1.44047
0.174975		1.30863	1.4418
0.172872		1.30924	1.44792
		1.31802	1.45196
		1.31954	1.45409
		1.32361	1.45747
		1.32794	1.45796
		1.33424	1.45871
		1.33936	1.45901
		1.33947	1.45957
		1.34197	1.46074
		1.3443	1.46199
		1.34457	1.46217
		1.34508	1.46295
		1.34644	1.4632
		1.34833	1.46311
		1.34949	1.45959
		1.35179	1.45925
		1.35318	1.44275
		1.35429	1.44195
		1.3566	1.43763
		1.35716	1.42716
		1.35722	1.41575
		1.36194	1.40743
		1.36318	1.40518
		1.36518	1.39926
		1.37082	1.39726
		1.37203	1.39533
		1.37231	1.38604
		1.37314	1.36603
		1.37344	1.35663
		1.37439	1.35297
		1.37481	1.35252
		1.37511	1.34337
		1.37532	1.32686
		1.37566	1.29906
		1.38001	1.27871
		1.38239	1.27519
		1.38484	1.25426
		1.38575	1.25281
		1.38632	1.25212
		1.38661	1.25159
		1.38687	1.24142
		1.38784	1.22464
		1.38874	1.19425
		1.38895	1.19337
		1.39001	1.16233
		1.39626	1.16048
		1.39813	1.15844
		1.39822	1.15149
		1.39825	1.11467
		1.3984	1.10424
		1.4015	1.09233
		1.40172	1.08952
		1.40176	1.07891
		1.40182	1.07882
		1.40184	1.07655
		1.40213	1.06071
		1.40243	1.04581
		1.40263	1.03355
		1.40269	1.03114
		1.40269	1.02842
		1.40263	1.02494
		1.40256	1.0211
		1.40247	1.01635
		1.40221	1.01517
		1.4021	1.01296
		1.40194	1.01225
		1.40188	1.0104
		1.40186	1.00897
		1.40074	1.0086
		1.40006	1.00813
		1.39968	1.00817
		1.39966	1.00824
		1.39941	1.00901
		1.39895	1.01106
		1.3982	1.01117
		1.39804	1.01573
		1.39764	1.01983
		1.39729	1.02813
		1.39708	1.03097
		1.39689	1.03567
		1.39582	1.03736
		1.39502	1.03969
		1.39499	1.03987
		1.39185	1.04126
		1.38908	1.05509
		1.38704	1.05756
		1.38432	1.06681
		1.38319	1.06813
		1.3831	1.07095
		1.38103	1.08086
		1.38075	1.08321
		1.38037	1.08377
		1.37981	1.08902
		1.37887	1.09186
		1.37756	1.09294
		1.37625	1.09479
		1.3737	1.0993
		1.37277	1.10688
		1.36992	1.11443
		1.36814	1.12246
		1.36292	1.12708
		1.36257	1.13143
		1.36184	1.13453
		1.35552	1.14622
		1.35153	1.15239
		1.35118	1.1556
		1.34678	1.15571
		1.34405	1.15704
		1.34248	1.15785
		1.33817	1.16128
		1.33613	1.17643
		1.33096	1.17853
		1.32496	1.18168
		1.31164	1.1848
		1.31032	1.18673
		1.30055	1.18792
		1.29604	1.19093
		1.29362	1.20078
		1.28512	1.20758
		1.27963	1.20986
		1.26936	1.21488
		1.2658	1.2166
		1.26503	1.22872
		1.25928	1.2312
		1.25911	1.23556
		1.25769	1.23569
		1.25314	1.23621
		1.25222	1.23728
		1.25181	1.23938
		1.24847	1.2405
		1.22977	1.24043
		1.22728	1.24019
		1.2242	1.23869
		1.18541	1.2383
		1.16794	1.23656
		1.15376	1.23642
		1.13479	1.23439
		1.1172	1.23153
		1.0785	1.23056
		1.05903	1.22877
		1.03343	1.22711
		1.00655	1.22622
		1.00103	1.22505
		0.996649	1.22379
		0.991424	1.21423
		0.989822	1.20815
		0.987147	1.20167
		0.973877	1.19781
		0.967347	1.17312
		0.962412	1.16836
		0.955445	1.1644
		0.93125	1.16335
		0.929325	1.14907
		0.924101	1.14471
		0.920495	1.13543
		0.918319	1.12952
		0.917557	1.12262
		0.908962	1.1219
		0.903318	1.11372
		0.902091	1.10632
		0.90147	1.07981
		0.901197	1.07844
		0.899966	1.05489
		0.89919	1.0434
		0.898718	1.04061
		0.897632	1.03167
		0.896542	1.02743
		0.89644	1.01711
		0.896578	0.990758
		0.89659	0.973697
		0.898129	0.968599
		0.901448	0.962069
		0.904719	0.947543
		0.906547	0.924535
		0.907323	0.922226
		0.909268	0.906541
		0.921791	0.903605
		0.926535	0.901861
		0.929826	0.880276
		0.932577	0.87329
		0.93934	0.869088
		0.939408	0.862372
		0.945508	0.851778
		0.947856	0.809464
		0.952204	0.751197
		0.952916	0.723553
		0.959279	0.690384
		0.96108	0.611378
		0.962292	0.603643
		0.972394	0.601811
		0.972508	0.557114
		0.974111	0.554507
		0.989066	0.540014
		0.992413	0.530173
		0.99581	0.530076
		1.00477	0.477207
		1.01908	0.456711
		1.0206	0.418008
		1.02136	0.404479
		1.02254	0.361994
		1.02341	0.232417
		1.02846	0.220874
		1.0399	0.193226
		1.0408	0.0786592
		1.04119	0.0236044
		1.04201
		1.04753
		1.05067
		1.05857
		1.06274
		1.06699
		1.06701
		1.07084
		1.0769
		1.08298
		1.08449
		1.08584
		1.08607
		1.08756
		1.08906
		1.08972
		1.09421
		1.09445
		1.09633
		1.09812
		1.10328
		1.10457
		1.10466
		1.10558
		1.1077
		1.10779
		1.10817
		1.11248
		1.11699
		1.1189
		1.11966
		1.12074
		1.12789
		1.12913
		1.12943
		1.13396
		1.13762
		1.13899
		1.14414
		1.1447
		1.1482
		1.15192
		1.15225
		1.15318
		1.15336
		1.15518
		1.15662
		1.15851
		1.15985
		1.16008
		1.16033
		1.16065
		1.16122
		1.16154
		1.16177
		1.1629
		1.16966
		1.16983
		1.17098
		1.17174
		1.17413
		1.1829
		1.18348
		1.1836
		1.18528
		1.18592
		1.18617
		1.18632
		1.18743
		1.1881
		1.18813
		1.18837
		1.18916
		1.18935
		1.18984
		1.19026
		1.19079
		1.19159
		1.19161
		1.19168
		1.19233
		1.19252
		1.19272
		1.19285
		1.19311
		1.19366
		1.19404
		1.19409
		1.19451
		1.19467
		1.19478
		1.19483
		1.19483
		1.19484
		1.19457
		1.19446
		1.19428
		1.19372
		1.19367
		1.19256
		1.19182
		1.1907
		1.18976
		1.18791
		1.18725
		1.18723
		1.18676
		1.1866
		1.18487
		1.18354
		1.18271
		1.18057
		1.18047
		1.17928
		1.17755
		1.17351
		1.16993
		1.16886
		1.16839
		1.16741
		1.16704
		1.16098
		1.15468
		1.1493
		1.14785
		1.14456
		1.1399
		1.13768
		1.13499
		1.13293
		1.13227
		1.12888
		1.12324
		1.11877
		1.11484
		1.11428
		1.11251
		1.10965
		1.1031
		1.10255
		1.10118
		1.09998
		1.09858
		1.09205
		1.09129
		1.09051
		1.08803
		1.08705
		1.08585
		1.08208
		1.07967
		1.07938
		1.07395
		1.07268
		1.06763
		1.05893
		1.05251
		1.04921
		1.04665
		1.04142
		1.03966
		1.03819
		1.03615
		1.03463
		1.03013
		1.02748
		1.02544
		1.00761
		1.0052
		1.00439
		0.998612
		0.99812
		0.997373
		0.995658
		0.991219
		0.987717
		0.980525
		0.965547
		0.961567
		0.960939
		0.957958
		0.957307
		0.950614
		0.945545
		0.935812
		0.927193
		0.905222
		0.883023
		0.851408
		0.850236
		0.807008
		0.805258
		0.804144
		0.800762
		0.78
		0.755905
		0.755096
		0.711937
		0.709822
		0.700815
		0.690497
		0.671729
		0.665925
		0.662233
		0.658354
		0.655708
		0.642823
		0.641969
		0.632423
		0.629783
		0.592145
		0.553749
		0.551889
		0.537568
		0.530909
		0.513163
		0.48291
		0.478172
		0.45375
		0.445045
		0.3971
		0.35814
		0.307171
		0.272228
		0.262589
		0.220871
		0.207166
		0.175683
		0.16078
		0.107065

## Sheet: Peak (First component)
Superior	Nasal	Inferior	Temporal
17	4	135	88

## Sheet: Peak (Second component)
Superior	Nasal	Inferior	Temporal
59	32	374	205
