# Supplementary material for: Synchronization of visual perception within the human fovea
Source: Nat Neurosci. 2025 Jul 16;28(9):1959–67. doi: 10.1038/s41593-025-02011-3 (PMC12411267; doi:10.1038/s41593-025-02011-3)
Supplement: Supplementary file 13 — Source data. [file 41593_2025_2011_MOESM13_ESM.zip › extendedData5/extendedData5d.xlsx]

## Sheet: Sheet1
-23	-19	-11	-9	-3	9	13
0.8743	1.22674	0.729796	1.01871	0.465149	0.609266	1.31426
0.775292	0.730198	1.03514	1.06601	0.411396	0.726667	1.18704
0.83264	0.824559	1.01994	0.641375	0.329895	0.442253	0.929525
0.846312	0.756303	1.03315		0.268827	0.294849	1.2798
0.884338	0.597871	1.28238		0.403064	1.0554	0.932833
0.827551	0.860901	1.01295		0.42694	1.18745	1.29697
0.747039	0.830459	1.04213		0.315087	1.032	1.26507
0.723085	0.991186	1.23308		0.322338	1.03834	1.57564
1.17649	0.944844	0.748472		0.412976	0.583826	1.15755
0.807769	0.781794	1.08846		0.424935	0.662215	1.56539
0.967846	0.82501	1.07389		0.334005	1.07389	1.30278
1.35087	0.939006	1.17424		0.341105	0.518028	1.00748
1.33137	0.779391	0.732073		0.451513	1.04768	1.41403
1.32418	0.923075	0.832391		0.170088	1.04478	1.22957
1.41968	0.770222	0.739094		0.612497	1.09638	1.34513
1.32078	0.555667	1.41735		0.46104	0.633117	1.54879
1.3851	0.846854	1.21705		0.468534	0.566953	1.3517
1.41829	0.900435	1.02222		0.374526	0.562309	1.43521
1.33535	0.991207	0.751473		0.293051	0.687106	0.986254
1.25903	0.664806	0.680506		0.413459	0.688276	1.17603
1.26071	1.38862	1.03881		0.396438	0.916223	1.2087
1.14489	0.924761	1.19241		0.382128	0.932349	1.60263
1.47313	0.579136	0.770313		0.387597	1.17383	1.50899
1.19995	0.918846	0.919069		0.39445	1.05995	1.00586
1.53219	1.32202	0.618529		0.367478	0.680521	1.44895
1.428	0.879719	1.22528		0.317574	1.14574	1.44363
1.42275	0.796128	0.892516		0.485749	1.17596	1.37383
1.43868	0.880007	0.830702		0.387568	0.762159	1.28033
1.24356	0.635107	0.881071		0.310896	1.09332	1.47109
1.44001	0.855998	1.09639		0.364931	1.21352	1.22297
0.90369	0.870123	0.841907		0.405556	1.24698	1.46457
1.52905	1.15272	0.697716		0.284243	1.18774	1.45138
1.11286	1.34725	0.869921		0.310161	1.08534	1.47673
1.37646	1.46638	0.803297		0.271581	1.05345	1.32464
0.74514	0.595119	0.858343		0.377552	1.06595	1.41777
1.29012	0.91571	0.820582		0.8131	1.04985	1.5452
0.845027	0.878994	1.25805		0.377137	0.815552	1.48376
1.05451	0.826686	0.856729		0.423504	0.692144	1.3471
1.40516	1.24322	0.87983		0.338957	1.0808	1.32699
1.03083		0.885063		0.189309	1.10506	1.40568
1.02153		0.552995		0.239347	1.04684	1.53831
0.635113		1.13616		0.320021	0.920097	1.23499
0.89805		0.91067		0.451651	0.664967	1.64704
0.905023		0.819514		0.517818	1.14179	1.45534
1.09049		1.04808		0.133882	0.915816	1.50011
0.59028		1.04839		0.226145	0.994145	1.52149
1.54244		1.04763		0.453618	0.850461	1.2625
1.04073		0.804141		0.399917	1.05395	1.48453
1.29679		0.831846		0.369834	1.04563	1.41537
0.640244		1.24902		0.459831	1.03585	1.21505
0.660156		0.834362		0.426522	1.08281	1.52601
0.800744		0.865021		0.458743	1.07713	1.34594
0.734955		0.957616		0.358678	0.724564	1.24325
0.776204		0.980426		0.335148	0.569797	1.47072
0.644252		1.20483		0.373296	0.946869	1.48684
0.788178		0.915723		0.310652	0.736252	1.38375
1.05148		1.06038		0.40308	1.09674	0.959284
1.18004		0.738255		0.384274	1.0564	0.753897
0.854988		0.782371		0.339771	1.10973	1.25424
0.811654		0.893464		0.349831	0.9692	0.981866
0.818994		0.611065		0.381414	1.08245	1.32719
0.883984		0.744619		0.373269	0.972749	0.904494
0.732456		0.751793		0.416601	0.929524	1.10951
0.735144		1.06015		0.401236	1.03088	1.12806
0.866099		1.22659		0.417772	0.897272	0.803248
0.9668		1.00865		0.550507	0.929506	1.27869
0.716319		0.542799		0.406898	0.895406	1.46948
0.646509		1.3523		0.424081	0.959643	1.41571
0.868722		1.35546		0.651284	0.987396	1.02737
1.0222		1.0046		0.406135	0.646079	1.21543
1.40755		0.674828		0.393737	1.04747
0.566941		0.642224		0.489484	0.917739
1.15441		1.23937		0.391935	0.659129
0.70614		0.811382		0.490901	1.0499
0.989051		0.7543		0.404766	0.723059
0.840972		1.10576		0.351038	0.761617
1.10625		0.799382		0.46542	0.807896
1.08203		1.12479		0.578934	1.14543
0.709343		0.964779		0.202991	1.14686
0.97617		0.611948		0.323286	0.704869
0.741452		0.925141		0.446205	0.509473
0.904145		0.974497		0.246691	0.958716
0.798938		0.947098		0.281935	0.684307
0.984055		0.7423		0.205092	0.679041
0.870255		1.06518		0.327162	0.726737
0.833016		1.03531		0.509895	0.80114
0.919918		0.969726		0.365783	1.13575
0.840865		0.943999		0.269609	1.15727
0.956677		0.97532		0.447808	0.651611
0.663494		0.799217		0.249706	0.855921
0.946709		0.948243		0.460931	0.631619
0.880827		0.994894		0.296892	0.979949
0.91004		1.0778		0.371084	0.853774
1.08199		0.879871		0.569467	0.694468
1.00726		1.08818		0.51816	1.17162
1.3634		0.982843		0.778486	1.18193
1.1664		1.3461		0.304113	1.18144
1.39227		1.33196		0.55014	1.09985
1.12292		1.05092		0.376546	0.620224
1.36706		1.37004		0.133278	1.21676
0.930147		1.28474		0.281476	0.72019
0.833173		1.34555		0.573361	1.15793
1.13078		1.00832		0.322323	0.690584
0.866024		1.18927		0.353315	0.697329
1.11003		1.25591		0.360612	1.00985
0.987555		1.27831		0.332686	0.995683
0.741869		1.00655		0.449892	1.01792
0.79789		0.906097		0.383376	0.782266
1.10798		1.07004		0.301423	0.684232
1.22674		1.08023		0.160286	1.16156
1.04045		1.02727		0.544665	1.21396
1.02556		0.921442		0.30307	1.11835
0.913586		1.02334		0.390704	1.17916
1.3373		0.830319		0.163885	1.06781
0.99232		0.781526		0.333822	0.673034
1.02237		0.978428		0.283711	0.682628
1.23796		1.08642		1.02444	1.13137
1.17418		1.10705		0.320423	0.671715
1.11634		1.04737		0.434136	1.14986
1.01492		0.994943		0.190836	0.753059
0.895941		0.947168		0.449568	1.15536
1.25838		1.1767		0.448278	1.02819
0.821866		1.02637		0.464531	1.17118
1.37348		1.24383		0.242337	0.94521
0.947295		0.726119		0.465036	0.744198
1.31515		0.992164		0.287411	0.927799
1.34388		0.961923		0.576552	0.81778
0.887032		1.12885		0.161882	1.08424
0.901966		0.828888			0.829234
0.841385		1.16636			1.17684
0.962757		0.808759			1.11161
0.950278		0.727339			0.75055
1.13613		1.18807			1.05067
1.33459		0.899385			0.798969
1.31371		0.782674			0.680209
1.12606		0.991683			0.673162
1.21071		0.893341			0.962614
1.30346		0.874916			0.794547
1.27579					0.992125
1.07156					0.986169
0.970524					1.05323
1.40205					1.12811
1.30855					0.81123
1.37829					0.691455
1.19924					0.834219
1.06759					0.708592
1.19406					0.626175
1.26647					1.18686
1.27076					1.19694
1.29578					1.18808
1.49977					0.768347
1.43179					0.571391
1.43214					1.04607
0.80099					1.10131
0.902619					1.10117
0.695105					1.16751
0.971409					1.18974
1.09848					1.14258
1.24524					0.994701
0.91911					1.25796
0.910554					0.990381
0.886078					1.12939
0.863815					0.986723
0.843778					0.965286
0.822174					0.961881
1.07631					1.13019
0.539358					0.888763
0.704905					0.78759
1.05086					1.13283
1.38299					0.978624
1.0138					1.13809
1.12144					1.13234
1.18289					1.18882
1.71757					1.18416
1.57928					1.0247
1.58317					1.14554
1.21355					1.16413
0.78733					1.01197
0.907139					1.0699
1.22892					1.2404
1.24247					1.05919
1.14541					1.17131
1.29598					1.12005
1.27705					1.14451
0.732327					1.02302
1.1347					1.18677
1.43647					1.07343
1.48996					1.16452
1.21574					1.00618
1.02198					0.963566
0.988888					1.04148
1.19262					1.15237
1.24091					0.951631
0.832966					1.05472
1.21937					1.30707
1.12722					1.00236
1.28746					1.22968
1.39858					1.12051
1.18126					1.17085
1.25398					1.46448
1.59313					1.29989
1.35278					0.660812
1.33631					1.08519
1.65221					1.04678
1.52035					1.31034
0.715306					1.09114
1.32396					1.10377
1.4312					1.07347
1.41347					1.01278
1.25288					1.09357
1.40416					1.29018
1.38037					1.13545
1.38059					0.99865
1.39263					1.30968
1.44209					1.01863
1.49924					0.887697
1.37203					0.656978
1.46149					1.01738
1.24317					0.984994
1.50474					0.994374
1.43785					1.08757
1.50476					1.16523
1.21264					0.984366
1.14891					1.10906
1.14453					1.0259
1.33038					1.09755
0.892439					1.08081
1.40138					1.10138
0.665954					1.03984
0.998033					0.82669
1.07747					1.06033
1.3331					1.16272
1.29865					1.23708
1.41719					1.10448
1.42753					1.07903
1.49032					1.05519
1.45031					1.02697
1.51589					1.20805
0.781536					1.04209
1.20809					0.982031
1.27228					1.01502
0.972249					0.997201
1.20146					1.1212
1.23096					0.937933
1.24252					1.14474
0.929602					1.06505
1.22296					1.17765
1.20661					0.918533
1.23242					0.897703
1.15419					0.94121
1.1616					0.96298
1.34743					1.10577
1.05216					0.782378
1.36521					1.0726
1.50272					0.711867
1.21211					1.07167
1.31991					1.06589
0.64298					1.04321
1.18301					1.32471
0.732745					1.13645
0.805005					1.28083
0.748229					1.32467
0.761906					1.32197
1.08303					1.05263
0.842046					1.08706
0.879088					1.01032
0.709599					0.934009
1.36668					1.04982
1.25565					0.847023
0.793197					0.944267
1.46678					0.688485
1.2078					0.984998
1.48844					0.77363
0.735039					0.897525
0.622892					1.06791
1.32705					1.14787
0.887925					1.22719
0.827927					1.20013
1.25732					1.072
1.18395					1.22587
					1.10972
					1.15815
					0.870157
					1.071
					1.758
					1.51477
					1.09251
					0.885691
					1.4432
					0.889492
					0.890491
					1.46414
					1.48947
					0.813806
					1.35174
					1.48972
					1.0142
					0.915333
					0.898955
					1.48344
					1.54152
					0.847314
					1.43374
					0.941988
					1.50583
					1.45979
					1.53929
					1.43072
					1.43916
					0.881815
					0.830127
					1.07456
					0.917254
					1.54488
					0.802357
					1.63747
					0.917662
					1.4652
					1.25577
					1.21653
					0.866266
					1.41587
					0.918951
					0.78246
					1.46529
					1.45772
					1.42789
					0.867092
					1.46324
					0.821876
					0.85588
					1.16073
					1.50321
					1.40431
					0.863
					1.60854
					0.904622
					0.945691
					0.88345
					0.971263
					1.72129
					1.34427
					1.55072
					0.836295
					1.62024
					0.744108
					0.963406
					0.907676
					0.756519
					0.960073
					0.870106
					0.920613
					0.897688
					0.897414
					0.832031
					1.48139
					0.607637
					1.56446
					1.55643
					1.4832
					1.47875
					1.4893
					0.906914
					1.51124
					0.783188
					1.51741
					0.851348
					1.52164
					1.47291
					1.54307
					1.14391
					1.49873
					0.924595
					1.53667
					1.49587
					1.4004
					1.3879
					1.35894
					0.968394
					1.6834
					1.01988
					1.3226
					0.882308
					0.95526
					1.23982
					1.12464
					1.4531
					0.988845
					1.32683
					1.23213
					1.41915
					1.56438
					1.56393
					1.54006
					0.937399
					1.53808
					0.885721
					1.49778
					1.55422
					1.46932
					1.01006
					1.3441
					0.910418
					1.75289
					0.997049
					1.51822
					1.49672
					1.17329
					1.27694
					1.39864
					1.36447
					0.977045
					1.49465
					0.917733
					0.97077
					0.923959
					1.20193
					1.29189
					0.848303
					0.973208
					1.45795
					0.820857
					0.957541
					1.49057
					1.17497
					0.933339
					1.0225
					1.57766
					1.52878
					0.956471
					0.918537
					1.68494
					1.4711
					1.68099
					0.891346
					1.48828
					0.932849
					1.75536
					1.53772
					1.32549
					1.69016
					0.99935
					0.843569
					1.48862
					1.59008
					1.61638
					1.48549
					1.58323
					0.970136
					0.928452
					0.96019
					0.920162
					0.926202
					1.62984
					1.52526
					0.884592
					1.5992
					0.98293
					0.748639
					0.998293
					1.52049
					1.51215
					0.907196
					1.68465
					1.55801
					1.40568
					0.933446
					0.956404
					1.6447
					1.38386
					1.60091
					0.855876
					0.879039
					1.03506
					1.32751
					0.732825
					1.38495
					1.01659
					1.38557
					1.03924
					1.33018
					1.41385
					1.15568
					0.903605
					0.710009
					0.812084
					1.42754
					1.56143
					1.1853
					1.25705
					0.651734
					1.09199
					0.94991
					1.28109
					1.33967
					0.803729
					1.57983
					1.1502
					0.937949
					0.824385
					1.22323
					1.00025
					1.5582
					1.21959
					1.49782
					1.02745
					1.15766
					1.1841
					0.723669
					1.00748
					1.25501
					0.503781
					0.763438
					1.2157
					1.33045
					1.41447
					0.919987
					1.49877
					0.896071
					1.14778
					0.959212
					1.24072
					0.737334
					0.793269
					0.867501
					0.609688
					1.53076
					1.40369
					1.20367
					1.33913
					1.13608
					0.792876
					1.24477
					0.907741
					1.51509
					1.29441
					1.17717
					1.32925
					1.43557
					0.890404
					1.57753
					1.56509
					1.094
					0.99935
					1.21371
					0.873894
					1.2399
					1.59188
					1.48913
					1.31842
					0.939343
					0.913406
					1.38517
					1.08239
					1.19082
					1.07668
					0.939143
					1.34792
					0.913138
					0.559751
					0.910081
					1.0322
					0.727682
					1.44966
					1.42496
					0.891747
					1.45268
					1.34017
					0.717202
					1.64623
					1.63213
					1.14648
					0.853063
					1.15506
					0.833395
					1.06467
					0.835696
					1.14505
					1.38586
					1.02884
					1.16465
					0.376049
					0.850482
					1.11983
					0.955075
					1.18482
					1.04615
					0.817976
					1.50501
					1.24999
					0.771014
					1.3447
					1.2741
					0.89346
					0.908333
					1.28657
					0.747603
					1.05499
					1.31695
					1.49939
					0.976213
					1.31932
					0.690681
					1.06531
					1.38171
					0.775069
					0.807233
					1.32828
					1.35327
					1.37648
					0.925716
					1.43978
					0.96641
					0.843801
					1.39172
					1.3992
					1.4203
					1.29195
					1.32547
					0.808208
					1.32384
					1.30916
					0.764658
					1.46745
					1.51571
					1.4438
					1.3463
					1.35338
					1.42507
					0.814637
					0.75825
					0.789322
					1.43832
					1.30357
					1.44219
					0.685952
					1.29654
					1.283
					0.811884
					0.866182
					1.18206
					1.34718
					1.58775
					0.767922
					0.826815
					0.607856
					1.18332
					1.48546
					0.659069
					0.865382
					1.3201
					0.778168
					1.65913
					1.64297
					1.47479
					1.73177
					1.33574
					0.867456
					1.42301
					0.850009
					0.819397
					0.70629
					0.781922
					1.30531
					1.40746
					1.28311
					1.37554
					1.01729
					0.929168
					0.74698
					1.16281
					0.751718
					1.15706
					1.40334
					1.12192
					1.31289
					0.797671
					1.7349
					1.31701
					0.775228
					1.40887
					0.822813
					0.803852
					0.773312
					1.26641
					1.34713
					1.43644
					1.48786
					0.71571
					1.34503
					0.777855
					0.730318
					0.683882
					0.987655
					1.16599
					1.32996
					0.824213
					1.30011
					1.31978
					1.07374
					0.897323
					1.36032
					0.847885
					0.872337
					1.75296
					0.990824
					1.63424
					0.824852
					0.960935
					1.54004
					0.760328
					0.707785
					1.65529
					0.637499
					1.11923
					1.53954
					0.919673
					0.921266
					1.58046
					1.66567
					1.06883
					1.65823
					1.11395
					1.58537
					0.829483
					1.46666
					1.05826
					0.811462
					0.933046
					1.37408
					0.826024
					0.864246
					0.88397
					0.859906
					0.71046
					1.41399
					0.901737
					0.797653
					1.61074
					0.860664
					1.44325
					1.43663
					0.88669
					1.32647
					1.62678
					1.55061
					0.737354
					1.15702
					0.826863
					1.5477
					1.38187
					1.67547
					1.54065
					1.33171
					1.41659
					1.51603
					0.892245
					1.42272
					1.43791
					1.01205
					1.03629
					0.870337
					1.13965
					1.56759
					1.17233
					0.9516
					1.5945
					1.54431
					1.00956
					0.927715
					1.54972
					1.56671
					0.998062
					1.42543
					1.25817
					1.50342
					0.743754
					0.944428
					1.45395
					1.5396
					0.826658
					0.835888
					1.30785
					1.33576
					0.794411
					1.37271
					1.01182
					1.3579
					0.520935
					1.39925
					0.694495
					0.829755
					1.37976
					0.859342
					0.997919
					1.29436
					1.54672
					1.05866
					0.831103
					1.01959
					0.820065
					0.930955
					1.39767
					1.32637
					1.34738
					1.37721
					1.37055
					1.25356
					0.915278
					0.881437
					0.849906
					1.46996
					1.43889
					1.28157
					1.03315
					0.939036
					0.905291
					1.13703
					1.53009
					1.4573
					0.951519
					1.32331
					0.846527
					1.4485
