# Supplementary material for: Synchronization of visual perception within the human fovea
Source: Nat Neurosci. 2025 Jul 16;28(9):1959–67. doi: 10.1038/s41593-025-02011-3 (PMC12411267; doi:10.1038/s41593-025-02011-3)
Supplement: Supplementary file 13 — Source data. [file 41593_2025_2011_MOESM13_ESM.zip › extendedData5/extendedDataFigure5.m]

% This script creates plots in Extended Data Fig. 5

%% Extended Data Fig. 5a
hex2rgb = @(hex) reshape(sscanf(hex(2:end), '%2x%2x%2x') / 255, 1, 3);
histColor = hex2rgb('#231F20');
dataTableExtendedDataFig5aPath = 'extendedData5a.xlsx';
sheetNames = sheetnames(dataTableExtendedDataFig5aPath);
histData = readtable(dataTableExtendedDataFig5aPath, 'Sheet', sheetNames(1));
histFitX = readtable(dataTableExtendedDataFig5aPath, 'Sheet', sheetNames(2));
histFitY = readtable(dataTableExtendedDataFig5aPath, 'Sheet', sheetNames(3));
histFitPeak1 = num2cell(table2array(readtable(dataTableExtendedDataFig5aPath, 'Sheet', sheetNames(4))));
histFitPeak2 = num2cell(table2array(readtable(dataTableExtendedDataFig5aPath, 'Sheet', sheetNames(5))));
nBins = 50;
edges = linspace(0, 2, nBins);
histDataCellArray = cell(1, width(histData));
histFitXCellArray = cell(1, width(histData));
histFitYCellArray = cell(1, width(histData));
for i = 1: width(histData)
    histDataCellArray{i} = histData{:, i};
    histFitXCellArray{i} = histFitX{:, i};
    histFitYCellArray{i} = histFitY{:, i};
end
removeNaNs = @(x) x(~isnan(x));
histDataCellArray = cellfun(removeNaNs, histDataCellArray, 'UniformOutput', false);
histFitXCellArray = cellfun(removeNaNs, histFitXCellArray, 'UniformOutput', false);
histFitYCellArray = cellfun(removeNaNs, histFitYCellArray, 'UniformOutput', false);
nRgcs = cellfun(@numel, histDataCellArray);
nFarPeriphery = nRgcs(1);
nMidPeriphery = nRgcs(2);
nCenter = nRgcs(3);

figure
ah = arrayfun(@(x) subplot(3, 1, x), 1: 3, 'UniformOutput', false);
hold(vertcat(ah{:}), 'on')
hists = cellfun(@(currentFig, x) histogram(currentFig, x, 'Normalization', 'pdf', 'NumBins', nBins, 'FaceColor', histColor, 'EdgeColor', 'none', 'BinEdges', edges, 'FaceAlpha', 0.6), ah, histDataCellArray, 'UniformOutput', false);
cellfun(@(currentFig, x, y) plot(currentFig, x, y, 'LineWidth', 2, 'Color', 'k'), ah, histFitXCellArray, histFitYCellArray)
firstComp = cellfun(@(currentFig, currentPeak, x, distribution) scatter(currentFig, x(currentPeak), distribution(currentPeak), 'filled', 'o', 'r'), ah, histFitPeak1, histFitXCellArray, histFitYCellArray, 'UniformOutput', false);
secondComp = cellfun(@(currentFig, currentPeak, x, distribution) scatter(currentFig, x(currentPeak), distribution(currentPeak), 'filled', 'o', 'r'), ah, histFitPeak2, histFitXCellArray, histFitYCellArray, 'UniformOutput', false);
legendStrHists = cellfun(@(currentData) ...
    sprintf('N = %d', numel(currentData)), histDataCellArray, 'UniformOutput', false);
legendStrFirstComp = cellfun(@(currentPeak, x) ...
    sprintf('μ_1 = %.2f', x(currentPeak)), histFitPeak1, histFitXCellArray, 'UniformOutput', false);
legendStrSecondComp = cellfun(@(currentPeak, x) ...
    sprintf('μ_2 = %.2f', x(currentPeak)), histFitPeak2, histFitXCellArray, 'UniformOutput', false);
cellfun(@(currentFig, currentHist, currentFirstComp, currentSecondComp, currentLgdHist, currentLgdFirst, currentLgdSecond) ...
    legend(currentFig, [currentHist, currentFirstComp, currentSecondComp], currentLgdHist, currentLgdFirst, currentLgdSecond), ...
    ah, hists, firstComp, secondComp, legendStrHists, legendStrFirstComp, legendStrSecondComp)
subpanels = vertcat(ah{:});
xlim(subpanels, [0.1 2])
ylim(subpanels, [0 5.5])
title(ah{1}, 'Far periphery (T)')
title(ah{2}, 'Mid periphery (N)')
title(ah{3}, 'Center')
ylabel(subpanels, 'Norm. count')
xlabel(subpanels, 'Speed [m/s]')
sgtitle('Extended Data Fig. 3a')

%% Extended Data Fig. 5b
dataTableExtendedDataFig5bPath = 'extendedData5b.xlsx';
speedByDist = readtable(dataTableExtendedDataFig5bPath);
speedByEccArray = table2array(speedByDist);
nRgcsByBin = sum(~isnan(speedByEccArray));
nRgcs = sum(nRgcsByBin);
headers = speedByDist.Properties.VariableNames;
convertStrToNum = @(str) (contains(str, '_') * -2 + 1) * str2double(strrep(strrep(str, 'x_', ''), 'x', ''));
distArray = cellfun(convertStrToNum, headers);
computeSD = @(x) std(x, 'omitnan');
meanByBin = mean(speedByEccArray, 'omitnan');
errorByBin = arrayfun(@(n) computeSD(speedByEccArray(:, n)), 1:size(speedByEccArray, 2));

figure
hold on
fill([distArray, fliplr(distArray)], ...
    [meanByBin + errorByBin, fliplr(meanByBin - errorByBin)], ...
    'k', 'EdgeColor', 'none', 'FaceAlpha', 0.2);
plot(distArray, meanByBin, 'LineWidth', 2, 'Color', 'k');
scatter(distArray, meanByBin, 25, 'k', 'filled')
arrayfun(@(x, y, n) text(x, y + 0.005, num2str(n), ...
    'HorizontalAlignment', 'center', 'VerticalAlignment', 'bottom', 'FontSize', 14), ...
    distArray, meanByBin, nRgcsByBin);
% optic disc line
text(0, 1.0, 'Optic disc', 'Rotation', 90, 'FontSize', 14);
plot([-0.88 -0.88], [0 2], 'LineWidth', 1, 'Color', 'k', 'LineStyle', '--')
plot([+0.88 +0.88], [0 2], 'LineWidth', 1, 'Color', 'k', 'LineStyle', '--')
text(10, 0.4, sprintf('N = %d', nRgcs), 'HorizontalAlignment', 'center', 'VerticalAlignment', 'top');
ylim([0.3 2])
ylabel('Speed [m/s]')
xlabel('Distance from Optic Disc [mm]')
title('Extended Data Fig. 3b')

%% Extended Data Fig. 5c
dataTableExtendedDataFig5cPath = 'extendedData5c.xlsx';
sheetNames = sheetnames(dataTableExtendedDataFig5cPath);
histDataMacaque = readtable(dataTableExtendedDataFig5cPath, 'Sheet', sheetNames(1));
histFitMacaqueX = readtable(dataTableExtendedDataFig5cPath, 'Sheet', sheetNames(2));
histFitMacaqueY = readtable(dataTableExtendedDataFig5cPath, 'Sheet', sheetNames(3));
histFitMacaquePeak1 = num2cell(table2array(readtable(dataTableExtendedDataFig5cPath, 'Sheet', sheetNames(4))));
histFitMacaquePeak2 = num2cell(table2array(readtable(dataTableExtendedDataFig5cPath, 'Sheet', sheetNames(5))));
nBins = 50;
edges = linspace(0, 2, nBins);
histDataMacaqueCellArray = cell(1, width(histDataMacaque));
histFitMacaqueXCellArray = cell(1, width(histDataMacaque));
histFitMacaqueYCellArray = cell(1, width(histDataMacaque));
for i = 1: width(histDataMacaque)
    histDataMacaqueCellArray{i} = histDataMacaque{:, i};
    histFitMacaqueXCellArray{i} = histFitMacaqueX{:, i};
    histFitMacaqueYCellArray{i} = histFitMacaqueY{:, i};
end
removeNaNs = @(x) x(~isnan(x));
histDataMacaqueCellArray = cellfun(removeNaNs, histDataMacaqueCellArray, 'UniformOutput', false);
histFitMacaqueXCellArray = cellfun(removeNaNs, histFitMacaqueXCellArray, 'UniformOutput', false);
histFitMacaqueYCellArray = cellfun(removeNaNs, histFitMacaqueYCellArray, 'UniformOutput', false);
nRgcs = cellfun(@numel, histDataMacaqueCellArray);
nSuperior = nRgcs(1);
nNasal = nRgcs(2);
nInferior = nRgcs(3);
nTemporal = nRgcs(4);

figure
ah = arrayfun(@(x) subplot(2, 2, x), 1: 4, 'UniformOutput', false);
hold(vertcat(ah{:}), 'on')
histsMacaque = cellfun(@(currentFig, x) histogram(currentFig, x, 'Normalization', 'pdf', 'NumBins', nBins, 'FaceColor', histColor, 'EdgeColor', 'none', 'BinEdges', edges, 'FaceAlpha', 0.6), ah, histDataMacaqueCellArray, 'UniformOutput', false);
gaussFit = cellfun(@(currentFig, x, y) plot(currentFig, x, y, 'LineWidth', 2, 'Color', 'k'), ah, histFitMacaqueXCellArray, histFitMacaqueYCellArray);
firstComp = cellfun(@(currentFig, currentPeak, x, distribution) scatter(currentFig, x(currentPeak), distribution(currentPeak), 'filled', 'o', 'r'), ah, histFitMacaquePeak1, histFitMacaqueXCellArray, histFitMacaqueYCellArray, 'UniformOutput', false);
secondComp = cellfun(@(currentFig, currentPeak, x, distribution) scatter(currentFig, x(currentPeak), distribution(currentPeak), 'filled', 'o', 'r'), ah, histFitMacaquePeak2, histFitMacaqueXCellArray, histFitMacaqueYCellArray, 'UniformOutput', false);
legendStrHists = cellfun(@(currentData) ...
    sprintf('N = %d', numel(currentData)), histDataMacaqueCellArray, 'UniformOutput', false);
legendStrFirstComp = cellfun(@(currentPeak, x) ...
    sprintf('μ_1 = %.2f', x(currentPeak)), histFitMacaquePeak1, histFitMacaqueXCellArray, 'UniformOutput', false);
legendStrSecondComp = cellfun(@(currentPeak, x) ...
    sprintf('μ_2 = %.2f', x(currentPeak)), histFitMacaquePeak2, histFitMacaqueXCellArray, 'UniformOutput', false);
cellfun(@(currentFig, currentHist, currentFirstComp, currentSecondComp, currentLgdHist, currentLgdFirst, currentLgdSecond) ...
    legend(currentFig, [currentHist, currentFirstComp, currentSecondComp], currentLgdHist, currentLgdFirst, currentLgdSecond), ...
    ah, histsMacaque, firstComp, secondComp, legendStrHists, legendStrFirstComp, legendStrSecondComp)
subpanels = vertcat(ah{:});
xlim(subpanels, [0 2])
ylim(subpanels, [0 5])
title(ah{1}, 'Superior')
title(ah{2}, 'Nasal')
title(ah{3}, 'Inferior')
title(ah{4}, 'Temporal')
ylabel(subpanels, 'Norm. count')
xlabel(subpanels, 'Speed [m/s]')
sgtitle('Extended Data Fig. 3c')

%% Extended Data Fig. 5d

dataTableExtendedDataFig5dPath = 'extendedData5d.xlsx';
speedByDistMacaque = readtable(dataTableExtendedDataFig5dPath);
speedByEccArrayMacaque = table2array(speedByDistMacaque);
nRgcsByBin = sum(~isnan(speedByEccArrayMacaque));
nRgcs = sum(nRgcsByBin);
headers = speedByDistMacaque.Properties.VariableNames;
convertStrToNum = @(str) (contains(str, '_') * -2 + 1) * str2double(strrep(strrep(str, 'x_', ''), 'x', ''));
distArray = cellfun(convertStrToNum, headers);
computeSD = @(x) std(x, 'omitnan');
meanByBinMacaque = mean(speedByEccArrayMacaque, 'omitnan');
errorByBinMacaque = arrayfun(@(n) computeSD(speedByEccArrayMacaque(:, n)), 1:size(speedByEccArrayMacaque, 2));

figure
hold on
h = fill([distArray, fliplr(distArray)], ...
    [meanByBinMacaque + errorByBinMacaque, fliplr(meanByBinMacaque - errorByBinMacaque)], ...
    'k', 'EdgeColor', 'none', 'FaceAlpha', 0.2);
plot(distArray, meanByBinMacaque, 'LineWidth', 2, 'Color', 'k');
scatter(distArray, meanByBinMacaque, 25, 'k', 'filled')
arrayfun(@(x, y, n) text(x, y + 0.005, num2str(n), ...
    'HorizontalAlignment', 'center', 'VerticalAlignment', 'bottom', 'FontSize', 14), ...
    distArray, meanByBinMacaque, nRgcsByBin);
% optic disc line - macaque
text(0, 1.0, 'Optic disc', 'Rotation', 90, 'FontSize', 14);
plot([-0.88 -0.88], [0 2], 'LineWidth', 1, 'Color', 'k', 'LineStyle', '--')
plot([+0.88 +0.88], [0 2], 'LineWidth', 1, 'Color', 'k', 'LineStyle', '--')
text(10, 0.4, sprintf('N = %d', nRgcs), 'HorizontalAlignment', 'center', 'VerticalAlignment', 'top');
ylim([0.2 2])
ylabel('Speed [m/s]')
xlabel('Distance from Optic Disc [mm]')
title('Extended Data Fig. 3d')
