# Supplementary material for: Synchronization of visual perception within the human fovea
Source: Nat Neurosci. 2025 Jul 16;28(9):1959–67. doi: 10.1038/s41593-025-02011-3 (PMC12411267; doi:10.1038/s41593-025-02011-3)
Supplement: Supplementary file 14 — Source data. [file 41593_2025_2011_MOESM14_ESM.zip]

Archive with 9 entries (8 files):
- extendedData6/
- extendedData6/extendedData6ab.xlsx
- extendedData6/extendedData6b.xlsx
- extendedData6/extendedData6c.xlsx
- extendedData6/extendedDataFigure6.m
- extendedData6/U.csv
- extendedData6/V.csv
- extendedData6/WM2_axons.png
- extendedData6/WM2_axons_highRes.tif
