# Supplementary material for: Synchronization of visual perception within the human fovea
Source: Nat Neurosci. 2025 Jul 16;28(9):1959–67. doi: 10.1038/s41593-025-02011-3 (PMC12411267; doi:10.1038/s41593-025-02011-3)
Supplement: Supplementary file 14 — Source data. [file 41593_2025_2011_MOESM14_ESM.zip › extendedData6/extendedData6ab.xlsx]

## Sheet: X
Var1	Var2	Var3	Var4	Var5	Var6	Var7	Var8	Var9	Var10	Var11	Var12	Var13	Var14	Var15	Var16	Var17	Var18	Var19	Var20	Var21	Var22	Var23	Var24	Var25	Var26	Var27	Var28	Var29	Var30	Var31	Var32	Var33	Var34	Var35	Var36	Var37	Var38	Var39	Var40	Var41	Var42	Var43	Var44	Var45	Var46	Var47	Var48	Var49	Var50
101	151	201	251	301	351	401	451	501	551	601	651	701	751	801	851	901	951	1001	1051	1101	1151	1201	1251	1301	1351	1401	1451	1501	1551	1601	1651	1701	1751	1801	1851	1901	1951	2001	2051	2101	2151	2201	2251	2301	2351	2401	2451	2501	2551
101	151	201	251	301	351	401	451	501	551	601	651	701	751	801	851	901	951	1001	1051	1101	1151	1201	1251	1301	1351	1401	1451	1501	1551	1601	1651	1701	1751	1801	1851	1901	1951	2001	2051	2101	2151	2201	2251	2301	2351	2401	2451	2501	2551
101	151	201	251	301	351	401	451	501	551	601	651	701	751	801	851	901	951	1001	1051	1101	1151	1201	1251	1301	1351	1401	1451	1501	1551	1601	1651	1701	1751	1801	1851	1901	1951	2001	2051	2101	2151	2201	2251	2301	2351	2401	2451	2501	2551
101	151	201	251	301	351	401	451	501	551	601	651	701	751	801	851	901	951	1001	1051	1101	1151	1201	1251	1301	1351	1401	1451	1501	1551	1601	1651	1701	1751	1801	1851	1901	1951	2001	2051	2101	2151	2201	2251	2301	2351	2401	2451	2501	2551
101	151	201	251	301	351	401	451	501	551	601	651	701	751	801	851	901	951	1001	1051	1101	1151	1201	1251	1301	1351	1401	1451	1501	1551	1601	1651	1701	1751	1801	1851	1901	1951	2001	2051	2101	2151	2201	2251	2301	2351	2401	2451	2501	2551
101	151	201	251	301	351	401	451	501	551	601	651	701	751	801	851	901	951	1001	1051	1101	1151	1201	1251	1301	1351	1401	1451	1501	1551	1601	1651	1701	1751	1801	1851	1901	1951	2001	2051	2101	2151	2201	2251	2301	2351	2401	2451	2501	2551
101	151	201	251	301	351	401	451	501	551	601	651	701	751	801	851	901	951	1001	1051	1101	1151	1201	1251	1301	1351	1401	1451	1501	1551	1601	1651	1701	1751	1801	1851	1901	1951	2001	2051	2101	2151	2201	2251	2301	2351	2401	2451	2501	2551
101	151	201	251	301	351	401	451	501	551	601	651	701	751	801	851	901	951	1001	1051	1101	1151	1201	1251	1301	1351	1401	1451	1501	1551	1601	1651	1701	1751	1801	1851	1901	1951	2001	2051	2101	2151	2201	2251	2301	2351	2401	2451	2501	2551
101	151	201	251	301	351	401	451	501	551	601	651	701	751	801	851	901	951	1001	1051	1101	1151	1201	1251	1301	1351	1401	1451	1501	1551	1601	1651	1701	1751	1801	1851	1901	1951	2001	2051	2101	2151	2201	2251	2301	2351	2401	2451	2501	2551
101	151	201	251	301	351	401	451	501	551	601	651	701	751	801	851	901	951	1001	1051	1101	1151	1201	1251	1301	1351	1401	1451	1501	1551	1601	1651	1701	1751	1801	1851	1901	1951	2001	2051	2101	2151	2201	2251	2301	2351	2401	2451	2501	2551
101	151	201	251	301	351	401	451	501	551	601	651	701	751	801	851	901	951	1001	1051	1101	1151	1201	1251	1301	1351	1401	1451	1501	1551	1601	1651	1701	1751	1801	1851	1901	1951	2001	2051	2101	2151	2201	2251	2301	2351	2401	2451	2501	2551
101	151	201	251	301	351	401	451	501	551	601	651	701	751	801	851	901	951	1001	1051	1101	1151	1201	1251	1301	1351	1401	1451	1501	1551	1601	1651	1701	1751	1801	1851	1901	1951	2001	2051	2101	2151	2201	2251	2301	2351	2401	2451	2501	2551
101	151	201	251	301	351	401	451	501	551	601	651	701	751	801	851	901	951	1001	1051	1101	1151	1201	1251	1301	1351	1401	1451	1501	1551	1601	1651	1701	1751	1801	1851	1901	1951	2001	2051	2101	2151	2201	2251	2301	2351	2401	2451	2501	2551
101	151	201	251	301	351	401	451	501	551	601	651	701	751	801	851	901	951	1001	1051	1101	1151	1201	1251	1301	1351	1401	1451	1501	1551	1601	1651	1701	1751	1801	1851	1901	1951	2001	2051	2101	2151	2201	2251	2301	2351	2401	2451	2501	2551
101	151	201	251	301	351	401	451	501	551	601	651	701	751	801	851	901	951	1001	1051	1101	1151	1201	1251	1301	1351	1401	1451	1501	1551	1601	1651	1701	1751	1801	1851	1901	1951	2001	2051	2101	2151	2201	2251	2301	2351	2401	2451	2501	2551
101	151	201	251	301	351	401	451	501	551	601	651	701	751	801	851	901	951	1001	1051	1101	1151	1201	1251	1301	1351	1401	1451	1501	1551	1601	1651	1701	1751	1801	1851	1901	1951	2001	2051	2101	2151	2201	2251	2301	2351	2401	2451	2501	2551
101	151	201	251	301	351	401	451	501	551	601	651	701	751	801	851	901	951	1001	1051	1101	1151	1201	1251	1301	1351	1401	1451	1501	1551	1601	1651	1701	1751	1801	1851	1901	1951	2001	2051	2101	2151	2201	2251	2301	2351	2401	2451	2501	2551
101	151	201	251	301	351	401	451	501	551	601	651	701	751	801	851	901	951	1001	1051	1101	1151	1201	1251	1301	1351	1401	1451	1501	1551	1601	1651	1701	1751	1801	1851	1901	1951	2001	2051	2101	2151	2201	2251	2301	2351	2401	2451	2501	2551
101	151	201	251	301	351	401	451	501	551	601	651	701	751	801	851	901	951	1001	1051	1101	1151	1201	1251	1301	1351	1401	1451	1501	1551	1601	1651	1701	1751	1801	1851	1901	1951	2001	2051	2101	2151	2201	2251	2301	2351	2401	2451	2501	2551
101	151	201	251	301	351	401	451	501	551	601	651	701	751	801	851	901	951	1001	1051	1101	1151	1201	1251	1301	1351	1401	1451	1501	1551	1601	1651	1701	1751	1801	1851	1901	1951	2001	2051	2101	2151	2201	2251	2301	2351	2401	2451	2501	2551
101	151	201	251	301	351	401	451	501	551	601	651	701	751	801	851	901	951	1001	1051	1101	1151	1201	1251	1301	1351	1401	1451	1501	1551	1601	1651	1701	1751	1801	1851	1901	1951	2001	2051	2101	2151	2201	2251	2301	2351	2401	2451	2501	2551
101	151	201	251	301	351	401	451	501	551	601	651	701	751	801	851	901	951	1001	1051	1101	1151	1201	1251	1301	1351	1401	1451	1501	1551	1601	1651	1701	1751	1801	1851	1901	1951	2001	2051	2101	2151	2201	2251	2301	2351	2401	2451	2501	2551
101	151	201	251	301	351	401	451	501	551	601	651	701	751	801	851	901	951	1001	1051	1101	1151	1201	1251	1301	1351	1401	1451	1501	1551	1601	1651	1701	1751	1801	1851	1901	1951	2001	2051	2101	2151	2201	2251	2301	2351	2401	2451	2501	2551
101	151	201	251	301	351	401	451	501	551	601	651	701	751	801	851	901	951	1001	1051	1101	1151	1201	1251	1301	1351	1401	1451	1501	1551	1601	1651	1701	1751	1801	1851	1901	1951	2001	2051	2101	2151	2201	2251	2301	2351	2401	2451	2501	2551
101	151	201	251	301	351	401	451	501	551	601	651	701	751	801	851	901	951	1001	1051	1101	1151	1201	1251	1301	1351	1401	1451	1501	1551	1601	1651	1701	1751	1801	1851	1901	1951	2001	2051	2101	2151	2201	2251	2301	2351	2401	2451	2501	2551
101	151	201	251	301	351	401	451	501	551	601	651	701	751	801	851	901	951	1001	1051	1101	1151	1201	1251	1301	1351	1401	1451	1501	1551	1601	1651	1701	1751	1801	1851	1901	1951	2001	2051	2101	2151	2201	2251	2301	2351	2401	2451	2501	2551
101	151	201	251	301	351	401	451	501	551	601	651	701	751	801	851	901	951	1001	1051	1101	1151	1201	1251	1301	1351	1401	1451	1501	1551	1601	1651	1701	1751	1801	1851	1901	1951	2001	2051	2101	2151	2201	2251	2301	2351	2401	2451	2501	2551
101	151	201	251	301	351	401	451	501	551	601	651	701	751	801	851	901	951	1001	1051	1101	1151	1201	1251	1301	1351	1401	1451	1501	1551	1601	1651	1701	1751	1801	1851	1901	1951	2001	2051	2101	2151	2201	2251	2301	2351	2401	2451	2501	2551
101	151	201	251	301	351	401	451	501	551	601	651	701	751	801	851	901	951	1001	1051	1101	1151	1201	1251	1301	1351	1401	1451	1501	1551	1601	1651	1701	1751	1801	1851	1901	1951	2001	2051	2101	2151	2201	2251	2301	2351	2401	2451	2501	2551
101	151	201	251	301	351	401	451	501	551	601	651	701	751	801	851	901	951	1001	1051	1101	1151	1201	1251	1301	1351	1401	1451	1501	1551	1601	1651	1701	1751	1801	1851	1901	1951	2001	2051	2101	2151	2201	2251	2301	2351	2401	2451	2501	2551
101	151	201	251	301	351	401	451	501	551	601	651	701	751	801	851	901	951	1001	1051	1101	1151	1201	1251	1301	1351	1401	1451	1501	1551	1601	1651	1701	1751	1801	1851	1901	1951	2001	2051	2101	2151	2201	2251	2301	2351	2401	2451	2501	2551
101	151	201	251	301	351	401	451	501	551	601	651	701	751	801	851	901	951	1001	1051	1101	1151	1201	1251	1301	1351	1401	1451	1501	1551	1601	1651	1701	1751	1801	1851	1901	1951	2001	2051	2101	2151	2201	2251	2301	2351	2401	2451	2501	2551
101	151	201	251	301	351	401	451	501	551	601	651	701	751	801	851	901	951	1001	1051	1101	1151	1201	1251	1301	1351	1401	1451	1501	1551	1601	1651	1701	1751	1801	1851	1901	1951	2001	2051	2101	2151	2201	2251	2301	2351	2401	2451	2501	2551
101	151	201	251	301	351	401	451	501	551	601	651	701	751	801	851	901	951	1001	1051	1101	1151	1201	1251	1301	1351	1401	1451	1501	1551	1601	1651	1701	1751	1801	1851	1901	1951	2001	2051	2101	2151	2201	2251	2301	2351	2401	2451	2501	2551
101	151	201	251	301	351	401	451	501	551	601	651	701	751	801	851	901	951	1001	1051	1101	1151	1201	1251	1301	1351	1401	1451	1501	1551	1601	1651	1701	1751	1801	1851	1901	1951	2001	2051	2101	2151	2201	2251	2301	2351	2401	2451	2501	2551
101	151	201	251	301	351	401	451	501	551	601	651	701	751	801	851	901	951	1001	1051	1101	1151	1201	1251	1301	1351	1401	1451	1501	1551	1601	1651	1701	1751	1801	1851	1901	1951	2001	2051	2101	2151	2201	2251	2301	2351	2401	2451	2501	2551
101	151	201	251	301	351	401	451	501	551	601	651	701	751	801	851	901	951	1001	1051	1101	1151	1201	1251	1301	1351	1401	1451	1501	1551	1601	1651	1701	1751	1801	1851	1901	1951	2001	2051	2101	2151	2201	2251	2301	2351	2401	2451	2501	2551
101	151	201	251	301	351	401	451	501	551	601	651	701	751	801	851	901	951	1001	1051	1101	1151	1201	1251	1301	1351	1401	1451	1501	1551	1601	1651	1701	1751	1801	1851	1901	1951	2001	2051	2101	2151	2201	2251	2301	2351	2401	2451	2501	2551
101	151	201	251	301	351	401	451	501	551	601	651	701	751	801	851	901	951	1001	1051	1101	1151	1201	1251	1301	1351	1401	1451	1501	1551	1601	1651	1701	1751	1801	1851	1901	1951	2001	2051	2101	2151	2201	2251	2301	2351	2401	2451	2501	2551
101	151	201	251	301	351	401	451	501	551	601	651	701	751	801	851	901	951	1001	1051	1101	1151	1201	1251	1301	1351	1401	1451	1501	1551	1601	1651	1701	1751	1801	1851	1901	1951	2001	2051	2101	2151	2201	2251	2301	2351	2401	2451	2501	2551
101	151	201	251	301	351	401	451	501	551	601	651	701	751	801	851	901	951	1001	1051	1101	1151	1201	1251	1301	1351	1401	1451	1501	1551	1601	1651	1701	1751	1801	1851	1901	1951	2001	2051	2101	2151	2201	2251	2301	2351	2401	2451	2501	2551
101	151	201	251	301	351	401	451	501	551	601	651	701	751	801	851	901	951	1001	1051	1101	1151	1201	1251	1301	1351	1401	1451	1501	1551	1601	1651	1701	1751	1801	1851	1901	1951	2001	2051	2101	2151	2201	2251	2301	2351	2401	2451	2501	2551
101	151	201	251	301	351	401	451	501	551	601	651	701	751	801	851	901	951	1001	1051	1101	1151	1201	1251	1301	1351	1401	1451	1501	1551	1601	1651	1701	1751	1801	1851	1901	1951	2001	2051	2101	2151	2201	2251	2301	2351	2401	2451	2501	2551
101	151	201	251	301	351	401	451	501	551	601	651	701	751	801	851	901	951	1001	1051	1101	1151	1201	1251	1301	1351	1401	1451	1501	1551	1601	1651	1701	1751	1801	1851	1901	1951	2001	2051	2101	2151	2201	2251	2301	2351	2401	2451	2501	2551
101	151	201	251	301	351	401	451	501	551	601	651	701	751	801	851	901	951	1001	1051	1101	1151	1201	1251	1301	1351	1401	1451	1501	1551	1601	1651	1701	1751	1801	1851	1901	1951	2001	2051	2101	2151	2201	2251	2301	2351	2401	2451	2501	2551
101	151	201	251	301	351	401	451	501	551	601	651	701	751	801	851	901	951	1001	1051	1101	1151	1201	1251	1301	1351	1401	1451	1501	1551	1601	1651	1701	1751	1801	1851	1901	1951	2001	2051	2101	2151	2201	2251	2301	2351	2401	2451	2501	2551
101	151	201	251	301	351	401	451	501	551	601	651	701	751	801	851	901	951	1001	1051	1101	1151	1201	1251	1301	1351	1401	1451	1501	1551	1601	1651	1701	1751	1801	1851	1901	1951	2001	2051	2101	2151	2201	2251	2301	2351	2401	2451	2501	2551
101	151	201	251	301	351	401	451	501	551	601	651	701	751	801	851	901	951	1001	1051	1101	1151	1201	1251	1301	1351	1401	1451	1501	1551	1601	1651	1701	1751	1801	1851	1901	1951	2001	2051	2101	2151	2201	2251	2301	2351	2401	2451	2501	2551
101	151	201	251	301	351	401	451	501	551	601	651	701	751	801	851	901	951	1001	1051	1101	1151	1201	1251	1301	1351	1401	1451	1501	1551	1601	1651	1701	1751	1801	1851	1901	1951	2001	2051	2101	2151	2201	2251	2301	2351	2401	2451	2501	2551
101	151	201	251	301	351	401	451	501	551	601	651	701	751	801	851	901	951	1001	1051	1101	1151	1201	1251	1301	1351	1401	1451	1501	1551	1601	1651	1701	1751	1801	1851	1901	1951	2001	2051	2101	2151	2201	2251	2301	2351	2401	2451	2501	2551
101	151	201	251	301	351	401	451	501	551	601	651	701	751	801	851	901	951	1001	1051	1101	1151	1201	1251	1301	1351	1401	1451	1501	1551	1601	1651	1701	1751	1801	1851	1901	1951	2001	2051	2101	2151	2201	2251	2301	2351	2401	2451	2501	2551
101	151	201	251	301	351	401	451	501	551	601	651	701	751	801	851	901	951	1001	1051	1101	1151	1201	1251	1301	1351	1401	1451	1501	1551	1601	1651	1701	1751	1801	1851	1901	1951	2001	2051	2101	2151	2201	2251	2301	2351	2401	2451	2501	2551
101	151	201	251	301	351	401	451	501	551	601	651	701	751	801	851	901	951	1001	1051	1101	1151	1201	1251	1301	1351	1401	1451	1501	1551	1601	1651	1701	1751	1801	1851	1901	1951	2001	2051	2101	2151	2201	2251	2301	2351	2401	2451	2501	2551
101	151	201	251	301	351	401	451	501	551	601	651	701	751	801	851	901	951	1001	1051	1101	1151	1201	1251	1301	1351	1401	1451	1501	1551	1601	1651	1701	1751	1801	1851	1901	1951	2001	2051	2101	2151	2201	2251	2301	2351	2401	2451	2501	2551
101	151	201	251	301	351	401	451	501	551	601	651	701	751	801	851	901	951	1001	1051	1101	1151	1201	1251	1301	1351	1401	1451	1501	1551	1601	1651	1701	1751	1801	1851	1901	1951	2001	2051	2101	2151	2201	2251	2301	2351	2401	2451	2501	2551
101	151	201	251	301	351	401	451	501	551	601	651	701	751	801	851	901	951	1001	1051	1101	1151	1201	1251	1301	1351	1401	1451	1501	1551	1601	1651	1701	1751	1801	1851	1901	1951	2001	2051	2101	2151	2201	2251	2301	2351	2401	2451	2501	2551
101	151	201	251	301	351	401	451	501	551	601	651	701	751	801	851	901	951	1001	1051	1101	1151	1201	1251	1301	1351	1401	1451	1501	1551	1601	1651	1701	1751	1801	1851	1901	1951	2001	2051	2101	2151	2201	2251	2301	2351	2401	2451	2501	2551
101	151	201	251	301	351	401	451	501	551	601	651	701	751	801	851	901	951	1001	1051	1101	1151	1201	1251	1301	1351	1401	1451	1501	1551	1601	1651	1701	1751	1801	1851	1901	1951	2001	2051	2101	2151	2201	2251	2301	2351	2401	2451	2501	2551
101	151	201	251	301	351	401	451	501	551	601	651	701	751	801	851	901	951	1001	1051	1101	1151	1201	1251	1301	1351	1401	1451	1501	1551	1601	1651	1701	1751	1801	1851	1901	1951	2001	2051	2101	2151	2201	2251	2301	2351	2401	2451	2501	2551
101	151	201	251	301	351	401	451	501	551	601	651	701	751	801	851	901	951	1001	1051	1101	1151	1201	1251	1301	1351	1401	1451	1501	1551	1601	1651	1701	1751	1801	1851	1901	1951	2001	2051	2101	2151	2201	2251	2301	2351	2401	2451	2501	2551
101	151	201	251	301	351	401	451	501	551	601	651	701	751	801	851	901	951	1001	1051	1101	1151	1201	1251	1301	1351	1401	1451	1501	1551	1601	1651	1701	1751	1801	1851	1901	1951	2001	2051	2101	2151	2201	2251	2301	2351	2401	2451	2501	2551
101	151	201	251	301	351	401	451	501	551	601	651	701	751	801	851	901	951	1001	1051	1101	1151	1201	1251	1301	1351	1401	1451	1501	1551	1601	1651	1701	1751	1801	1851	1901	1951	2001	2051	2101	2151	2201	2251	2301	2351	2401	2451	2501	2551
101	151	201	251	301	351	401	451	501	551	601	651	701	751	801	851	901	951	1001	1051	1101	1151	1201	1251	1301	1351	1401	1451	1501	1551	1601	1651	1701	1751	1801	1851	1901	1951	2001	2051	2101	2151	2201	2251	2301	2351	2401	2451	2501	2551
101	151	201	251	301	351	401	451	501	551	601	651	701	751	801	851	901	951	1001	1051	1101	1151	1201	1251	1301	1351	1401	1451	1501	1551	1601	1651	1701	1751	1801	1851	1901	1951	2001	2051	2101	2151	2201	2251	2301	2351	2401	2451	2501	2551
101	151	201	251	301	351	401	451	501	551	601	651	701	751	801	851	901	951	1001	1051	1101	1151	1201	1251	1301	1351	1401	1451	1501	1551	1601	1651	1701	1751	1801	1851	1901	1951	2001	2051	2101	2151	2201	2251	2301	2351	2401	2451	2501	2551
101	151	201	251	301	351	401	451	501	551	601	651	701	751	801	851	901	951	1001	1051	1101	1151	1201	1251	1301	1351	1401	1451	1501	1551	1601	1651	1701	1751	1801	1851	1901	1951	2001	2051	2101	2151	2201	2251	2301	2351	2401	2451	2501	2551
101	151	201	251	301	351	401	451	501	551	601	651	701	751	801	851	901	951	1001	1051	1101	1151	1201	1251	1301	1351	1401	1451	1501	1551	1601	1651	1701	1751	1801	1851	1901	1951	2001	2051	2101	2151	2201	2251	2301	2351	2401	2451	2501	2551
101	151	201	251	301	351	401	451	501	551	601	651	701	751	801	851	901	951	1001	1051	1101	1151	1201	1251	1301	1351	1401	1451	1501	1551	1601	1651	1701	1751	1801	1851	1901	1951	2001	2051	2101	2151	2201	2251	2301	2351	2401	2451	2501	2551
101	151	201	251	301	351	401	451	501	551	601	651	701	751	801	851	901	951	1001	1051	1101	1151	1201	1251	1301	1351	1401	1451	1501	1551	1601	1651	1701	1751	1801	1851	1901	1951	2001	2051	2101	2151	2201	2251	2301	2351	2401	2451	2501	2551
101	151	201	251	301	351	401	451	501	551	601	651	701	751	801	851	901	951	1001	1051	1101	1151	1201	1251	1301	1351	1401	1451	1501	1551	1601	1651	1701	1751	1801	1851	1901	1951	2001	2051	2101	2151	2201	2251	2301	2351	2401	2451	2501	2551
101	151	201	251	301	351	401	451	501	551	601	651	701	751	801	851	901	951	1001	1051	1101	1151	1201	1251	1301	1351	1401	1451	1501	1551	1601	1651	1701	1751	1801	1851	1901	1951	2001	2051	2101	2151	2201	2251	2301	2351	2401	2451	2501	2551
101	151	201	251	301	351	401	451	501	551	601	651	701	751	801	851	901	951	1001	1051	1101	1151	1201	1251	1301	1351	1401	1451	1501	1551	1601	1651	1701	1751	1801	1851	1901	1951	2001	2051	2101	2151	2201	2251	2301	2351	2401	2451	2501	2551
101	151	201	251	301	351	401	451	501	551	601	651	701	751	801	851	901	951	1001	1051	1101	1151	1201	1251	1301	1351	1401	1451	1501	1551	1601	1651	1701	1751	1801	1851	1901	1951	2001	2051	2101	2151	2201	2251	2301	2351	2401	2451	2501	2551
101	151	201	251	301	351	401	451	501	551	601	651	701	751	801	851	901	951	1001	1051	1101	1151	1201	1251	1301	1351	1401	1451	1501	1551	1601	1651	1701	1751	1801	1851	1901	1951	2001	2051	2101	2151	2201	2251	2301	2351	2401	2451	2501	2551
101	151	201	251	301	351	401	451	501	551	601	651	701	751	801	851	901	951	1001	1051	1101	1151	1201	1251	1301	1351	1401	1451	1501	1551	1601	1651	1701	1751	1801	1851	1901	1951	2001	2051	2101	2151	2201	2251	2301	2351	2401	2451	2501	2551
101	151	201	251	301	351	401	451	501	551	601	651	701	751	801	851	901	951	1001	1051	1101	1151	1201	1251	1301	1351	1401	1451	1501	1551	1601	1651	1701	1751	1801	1851	1901	1951	2001	2051	2101	2151	2201	2251	2301	2351	2401	2451	2501	2551
101	151	201	251	301	351	401	451	501	551	601	651	701	751	801	851	901	951	1001	1051	1101	1151	1201	1251	1301	1351	1401	1451	1501	1551	1601	1651	1701	1751	1801	1851	1901	1951	2001	2051	2101	2151	2201	2251	2301	2351	2401	2451	2501	2551
101	151	201	251	301	351	401	451	501	551	601	651	701	751	801	851	901	951	1001	1051	1101	1151	1201	1251	1301	1351	1401	1451	1501	1551	1601	1651	1701	1751	1801	1851	1901	1951	2001	2051	2101	2151	2201	2251	2301	2351	2401	2451	2501	2551
101	151	201	251	301	351	401	451	501	551	601	651	701	751	801	851	901	951	1001	1051	1101	1151	1201	1251	1301	1351	1401	1451	1501	1551	1601	1651	1701	1751	1801	1851	1901	1951	2001	2051	2101	2151	2201	2251	2301	2351	2401	2451	2501	2551
101	151	201	251	301	351	401	451	501	551	601	651	701	751	801	851	901	951	1001	1051	1101	1151	1201	1251	1301	1351	1401	1451	1501	1551	1601	1651	1701	1751	1801	1851	1901	1951	2001	2051	2101	2151	2201	2251	2301	2351	2401	2451	2501	2551
101	151	201	251	301	351	401	451	501	551	601	651	701	751	801	851	901	951	1001	1051	1101	1151	1201	1251	1301	1351	1401	1451	1501	1551	1601	1651	1701	1751	1801	1851	1901	1951	2001	2051	2101	2151	2201	2251	2301	2351	2401	2451	2501	2551
101	151	201	251	301	351	401	451	501	551	601	651	701	751	801	851	901	951	1001	1051	1101	1151	1201	1251	1301	1351	1401	1451	1501	1551	1601	1651	1701	1751	1801	1851	1901	1951	2001	2051	2101	2151	2201	2251	2301	2351	2401	2451	2501	2551
101	151	201	251	301	351	401	451	501	551	601	651	701	751	801	851	901	951	1001	1051	1101	1151	1201	1251	1301	1351	1401	1451	1501	1551	1601	1651	1701	1751	1801	1851	1901	1951	2001	2051	2101	2151	2201	2251	2301	2351	2401	2451	2501	2551
101	151	201	251	301	351	401	451	501	551	601	651	701	751	801	851	901	951	1001	1051	1101	1151	1201	1251	1301	1351	1401	1451	1501	1551	1601	1651	1701	1751	1801	1851	1901	1951	2001	2051	2101	2151	2201	2251	2301	2351	2401	2451	2501	2551
101	151	201	251	301	351	401	451	501	551	601	651	701	751	801	851	901	951	1001	1051	1101	1151	1201	1251	1301	1351	1401	1451	1501	1551	1601	1651	1701	1751	1801	1851	1901	1951	2001	2051	2101	2151	2201	2251	2301	2351	2401	2451	2501	2551
101	151	201	251	301	351	401	451	501	551	601	651	701	751	801	851	901	951	1001	1051	1101	1151	1201	1251	1301	1351	1401	1451	1501	1551	1601	1651	1701	1751	1801	1851	1901	1951	2001	2051	2101	2151	2201	2251	2301	2351	2401	2451	2501	2551
101	151	201	251	301	351	401	451	501	551	601	651	701	751	801	851	901	951	1001	1051	1101	1151	1201	1251	1301	1351	1401	1451	1501	1551	1601	1651	1701	1751	1801	1851	1901	1951	2001	2051	2101	2151	2201	2251	2301	2351	2401	2451	2501	2551
101	151	201	251	301	351	401	451	501	551	601	651	701	751	801	851	901	951	1001	1051	1101	1151	1201	1251	1301	1351	1401	1451	1501	1551	1601	1651	1701	1751	1801	1851	1901	1951	2001	2051	2101	2151	2201	2251	2301	2351	2401	2451	2501	2551
101	151	201	251	301	351	401	451	501	551	601	651	701	751	801	851	901	951	1001	1051	1101	1151	1201	1251	1301	1351	1401	1451	1501	1551	1601	1651	1701	1751	1801	1851	1901	1951	2001	2051	2101	2151	2201	2251	2301	2351	2401	2451	2501	2551
101	151	201	251	301	351	401	451	501	551	601	651	701	751	801	851	901	951	1001	1051	1101	1151	1201	1251	1301	1351	1401	1451	1501	1551	1601	1651	1701	1751	1801	1851	1901	1951	2001	2051	2101	2151	2201	2251	2301	2351	2401	2451	2501	2551
101	151	201	251	301	351	401	451	501	551	601	651	701	751	801	851	901	951	1001	1051	1101	1151	1201	1251	1301	1351	1401	1451	1501	1551	1601	1651	1701	1751	1801	1851	1901	1951	2001	2051	2101	2151	2201	2251	2301	2351	2401	2451	2501	2551
101	151	201	251	301	351	401	451	501	551	601	651	701	751	801	851	901	951	1001	1051	1101	1151	1201	1251	1301	1351	1401	1451	1501	1551	1601	1651	1701	1751	1801	1851	1901	1951	2001	2051	2101	2151	2201	2251	2301	2351	2401	2451	2501	2551
101	151	201	251	301	351	401	451	501	551	601	651	701	751	801	851	901	951	1001	1051	1101	1151	1201	1251	1301	1351	1401	1451	1501	1551	1601	1651	1701	1751	1801	1851	1901	1951	2001	2051	2101	2151	2201	2251	2301	2351	2401	2451	2501	2551
101	151	201	251	301	351	401	451	501	551	601	651	701	751	801	851	901	951	1001	1051	1101	1151	1201	1251	1301	1351	1401	1451	1501	1551	1601	1651	1701	1751	1801	1851	1901	1951	2001	2051	2101	2151	2201	2251	2301	2351	2401	2451	2501	2551
101	151	201	251	301	351	401	451	501	551	601	651	701	751	801	851	901	951	1001	1051	1101	1151	1201	1251	1301	1351	1401	1451	1501	1551	1601	1651	1701	1751	1801	1851	1901	1951	2001	2051	2101	2151	2201	2251	2301	2351	2401	2451	2501	2551
101	151	201	251	301	351	401	451	501	551	601	651	701	751	801	851	901	951	1001	1051	1101	1151	1201	1251	1301	1351	1401	1451	1501	1551	1601	1651	1701	1751	1801	1851	1901	1951	2001	2051	2101	2151	2201	2251	2301	2351	2401	2451	2501	2551
101	151	201	251	301	351	401	451	501	551	601	651	701	751	801	851	901	951	1001	1051	1101	1151	1201	1251	1301	1351	1401	1451	1501	1551	1601	1651	1701	1751	1801	1851	1901	1951	2001	2051	2101	2151	2201	2251	2301	2351	2401	2451	2501	2551
101	151	201	251	301	351	401	451	501	551	601	651	701	751	801	851	901	951	1001	1051	1101	1151	1201	1251	1301	1351	1401	1451	1501	1551	1601	1651	1701	1751	1801	1851	1901	1951	2001	2051	2101	2151	2201	2251	2301	2351	2401	2451	2501	2551
101	151	201	251	301	351	401	451	501	551	601	651	701	751	801	851	901	951	1001	1051	1101	1151	1201	1251	1301	1351	1401	1451	1501	1551	1601	1651	1701	1751	1801	1851	1901	1951	2001	2051	2101	2151	2201	2251	2301	2351	2401	2451	2501	2551
101	151	201	251	301	351	401	451	501	551	601	651	701	751	801	851	901	951	1001	1051	1101	1151	1201	1251	1301	1351	1401	1451	1501	1551	1601	1651	1701	1751	1801	1851	1901	1951	2001	2051	2101	2151	2201	2251	2301	2351	2401	2451	2501	2551
101	151	201	251	301	351	401	451	501	551	601	651	701	751	801	851	901	951	1001	1051	1101	1151	1201	1251	1301	1351	1401	1451	1501	1551	1601	1651	1701	1751	1801	1851	1901	1951	2001	2051	2101	2151	2201	2251	2301	2351	2401	2451	2501	2551
101	151	201	251	301	351	401	451	501	551	601	651	701	751	801	851	901	951	1001	1051	1101	1151	1201	1251	1301	1351	1401	1451	1501	1551	1601	1651	1701	1751	1801	1851	1901	1951	2001	2051	2101	2151	2201	2251	2301	2351	2401	2451	2501	2551
101	151	201	251	301	351	401	451	501	551	601	651	701	751	801	851	901	951	1001	1051	1101	1151	1201	1251	1301	1351	1401	1451	1501	1551	1601	1651	1701	1751	1801	1851	1901	1951	2001	2051	2101	2151	2201	2251	2301	2351	2401	2451	2501	2551
101	151	201	251	301	351	401	451	501	551	601	651	701	751	801	851	901	951	1001	1051	1101	1151	1201	1251	1301	1351	1401	1451	1501	1551	1601	1651	1701	1751	1801	1851	1901	1951	2001	2051	2101	2151	2201	2251	2301	2351	2401	2451	2501	2551
101	151	201	251	301	351	401	451	501	551	601	651	701	751	801	851	901	951	1001	1051	1101	1151	1201	1251	1301	1351	1401	1451	1501	1551	1601	1651	1701	1751	1801	1851	1901	1951	2001	2051	2101	2151	2201	2251	2301	2351	2401	2451	2501	2551
101	151	201	251	301	351	401	451	501	551	601	651	701	751	801	851	901	951	1001	1051	1101	1151	1201	1251	1301	1351	1401	1451	1501	1551	1601	1651	1701	1751	1801	1851	1901	1951	2001	2051	2101	2151	2201	2251	2301	2351	2401	2451	2501	2551
101	151	201	251	301	351	401	451	501	551	601	651	701	751	801	851	901	951	1001	1051	1101	1151	1201	1251	1301	1351	1401	1451	1501	1551	1601	1651	1701	1751	1801	1851	1901	1951	2001	2051	2101	2151	2201	2251	2301	2351	2401	2451	2501	2551
101	151	201	251	301	351	401	451	501	551	601	651	701	751	801	851	901	951	1001	1051	1101	1151	1201	1251	1301	1351	1401	1451	1501	1551	1601	1651	1701	1751	1801	1851	1901	1951	2001	2051	2101	2151	2201	2251	2301	2351	2401	2451	2501	2551
101	151	201	251	301	351	401	451	501	551	601	651	701	751	801	851	901	951	1001	1051	1101	1151	1201	1251	1301	1351	1401	1451	1501	1551	1601	1651	1701	1751	1801	1851	1901	1951	2001	2051	2101	2151	2201	2251	2301	2351	2401	2451	2501	2551
101	151	201	251	301	351	401	451	501	551	601	651	701	751	801	851	901	951	1001	1051	1101	1151	1201	1251	1301	1351	1401	1451	1501	1551	1601	1651	1701	1751	1801	1851	1901	1951	2001	2051	2101	2151	2201	2251	2301	2351	2401	2451	2501	2551
101	151	201	251	301	351	401	451	501	551	601	651	701	751	801	851	901	951	1001	1051	1101	1151	1201	1251	1301	1351	1401	1451	1501	1551	1601	1651	1701	1751	1801	1851	1901	1951	2001	2051	2101	2151	2201	2251	2301	2351	2401	2451	2501	2551
101	151	201	251	301	351	401	451	501	551	601	651	701	751	801	851	901	951	1001	1051	1101	1151	1201	1251	1301	1351	1401	1451	1501	1551	1601	1651	1701	1751	1801	1851	1901	1951	2001	2051	2101	2151	2201	2251	2301	2351	2401	2451	2501	2551
101	151	201	251	301	351	401	451	501	551	601	651	701	751	801	851	901	951	1001	1051	1101	1151	1201	1251	1301	1351	1401	1451	1501	1551	1601	1651	1701	1751	1801	1851	1901	1951	2001	2051	2101	2151	2201	2251	2301	2351	2401	2451	2501	2551
101	151	201	251	301	351	401	451	501	551	601	651	701	751	801	851	901	951	1001	1051	1101	1151	1201	1251	1301	1351	1401	1451	1501	1551	1601	1651	1701	1751	1801	1851	1901	1951	2001	2051	2101	2151	2201	2251	2301	2351	2401	2451	2501	2551
101	151	201	251	301	351	401	451	501	551	601	651	701	751	801	851	901	951	1001	1051	1101	1151	1201	1251	1301	1351	1401	1451	1501	1551	1601	1651	1701	1751	1801	1851	1901	1951	2001	2051	2101	2151	2201	2251	2301	2351	2401	2451	2501	2551
101	151	201	251	301	351	401	451	501	551	601	651	701	751	801	851	901	951	1001	1051	1101	1151	1201	1251	1301	1351	1401	1451	1501	1551	1601	1651	1701	1751	1801	1851	1901	1951	2001	2051	2101	2151	2201	2251	2301	2351	2401	2451	2501	2551
101	151	201	251	301	351	401	451	501	551	601	651	701	751	801	851	901	951	1001	1051	1101	1151	1201	1251	1301	1351	1401	1451	1501	1551	1601	1651	1701	1751	1801	1851	1901	1951	2001	2051	2101	2151	2201	2251	2301	2351	2401	2451	2501	2551
101	151	201	251	301	351	401	451	501	551	601	651	701	751	801	851	901	951	1001	1051	1101	1151	1201	1251	1301	1351	1401	1451	1501	1551	1601	1651	1701	1751	1801	1851	1901	1951	2001	2051	2101	2151	2201	2251	2301	2351	2401	2451	2501	2551
101	151	201	251	301	351	401	451	501	551	601	651	701	751	801	851	901	951	1001	1051	1101	1151	1201	1251	1301	1351	1401	1451	1501	1551	1601	1651	1701	1751	1801	1851	1901	1951	2001	2051	2101	2151	2201	2251	2301	2351	2401	2451	2501	2551
101	151	201	251	301	351	401	451	501	551	601	651	701	751	801	851	901	951	1001	1051	1101	1151	1201	1251	1301	1351	1401	1451	1501	1551	1601	1651	1701	1751	1801	1851	1901	1951	2001	2051	2101	2151	2201	2251	2301	2351	2401	2451	2501	2551
101	151	201	251	301	351	401	451	501	551	601	651	701	751	801	851	901	951	1001	1051	1101	1151	1201	1251	1301	1351	1401	1451	1501	1551	1601	1651	1701	1751	1801	1851	1901	1951	2001	2051	2101	2151	2201	2251	2301	2351	2401	2451	2501	2551
101	151	201	251	301	351	401	451	501	551	601	651	701	751	801	851	901	951	1001	1051	1101	1151	1201	1251	1301	1351	1401	1451	1501	1551	1601	1651	1701	1751	1801	1851	1901	1951	2001	2051	2101	2151	2201	2251	2301	2351	2401	2451	2501	2551
101	151	201	251	301	351	401	451	501	551	601	651	701	751	801	851	901	951	1001	1051	1101	1151	1201	1251	1301	1351	1401	1451	1501	1551	1601	1651	1701	1751	1801	1851	1901	1951	2001	2051	2101	2151	2201	2251	2301	2351	2401	2451	2501	2551
101	151	201	251	301	351	401	451	501	551	601	651	701	751	801	851	901	951	1001	1051	1101	1151	1201	1251	1301	1351	1401	1451	1501	1551	1601	1651	1701	1751	1801	1851	1901	1951	2001	2051	2101	2151	2201	2251	2301	2351	2401	2451	2501	2551
101	151	201	251	301	351	401	451	501	551	601	651	701	751	801	851	901	951	1001	1051	1101	1151	1201	1251	1301	1351	1401	1451	1501	1551	1601	1651	1701	1751	1801	1851	1901	1951	2001	2051	2101	2151	2201	2251	2301	2351	2401	2451	2501	2551
101	151	201	251	301	351	401	451	501	551	601	651	701	751	801	851	901	951	1001	1051	1101	1151	1201	1251	1301	1351	1401	1451	1501	1551	1601	1651	1701	1751	1801	1851	1901	1951	2001	2051	2101	2151	2201	2251	2301	2351	2401	2451	2501	2551
101	151	201	251	301	351	401	451	501	551	601	651	701	751	801	851	901	951	1001	1051	1101	1151	1201	1251	1301	1351	1401	1451	1501	1551	1601	1651	1701	1751	1801	1851	1901	1951	2001	2051	2101	2151	2201	2251	2301	2351	2401	2451	2501	2551
101	151	201	251	301	351	401	451	501	551	601	651	701	751	801	851	901	951	1001	1051	1101	1151	1201	1251	1301	1351	1401	1451	1501	1551	1601	1651	1701	1751	1801	1851	1901	1951	2001	2051	2101	2151	2201	2251	2301	2351	2401	2451	2501	2551
101	151	201	251	301	351	401	451	501	551	601	651	701	751	801	851	901	951	1001	1051	1101	1151	1201	1251	1301	1351	1401	1451	1501	1551	1601	1651	1701	1751	1801	1851	1901	1951	2001	2051	2101	2151	2201	2251	2301	2351	2401	2451	2501	2551
101	151	201	251	301	351	401	451	501	551	601	651	701	751	801	851	901	951	1001	1051	1101	1151	1201	1251	1301	1351	1401	1451	1501	1551	1601	1651	1701	1751	1801	1851	1901	1951	2001	2051	2101	2151	2201	2251	2301	2351	2401	2451	2501	2551
101	151	201	251	301	351	401	451	501	551	601	651	701	751	801	851	901	951	1001	1051	1101	1151	1201	1251	1301	1351	1401	1451	1501	1551	1601	1651	1701	1751	1801	1851	1901	1951	2001	2051	2101	2151	2201	2251	2301	2351	2401	2451	2501	2551
101	151	201	251	301	351	401	451	501	551	601	651	701	751	801	851	901	951	1001	1051	1101	1151	1201	1251	1301	1351	1401	1451	1501	1551	1601	1651	1701	1751	1801	1851	1901	1951	2001	2051	2101	2151	2201	2251	2301	2351	2401	2451	2501	2551
101	151	201	251	301	351	401	451	501	551	601	651	701	751	801	851	901	951	1001	1051	1101	1151	1201	1251	1301	1351	1401	1451	1501	1551	1601	1651	1701	1751	1801	1851	1901	1951	2001	2051	2101	2151	2201	2251	2301	2351	2401	2451	2501	2551
101	151	201	251	301	351	401	451	501	551	601	651	701	751	801	851	901	951	1001	1051	1101	1151	1201	1251	1301	1351	1401	1451	1501	1551	1601	1651	1701	1751	1801	1851	1901	1951	2001	2051	2101	2151	2201	2251	2301	2351	2401	2451	2501	2551
101	151	201	251	301	351	401	451	501	551	601	651	701	751	801	851	901	951	1001	1051	1101	1151	1201	1251	1301	1351	1401	1451	1501	1551	1601	1651	1701	1751	1801	1851	1901	1951	2001	2051	2101	2151	2201	2251	2301	2351	2401	2451	2501	2551
101	151	201	251	301	351	401	451	501	551	601	651	701	751	801	851	901	951	1001	1051	1101	1151	1201	1251	1301	1351	1401	1451	1501	1551	1601	1651	1701	1751	1801	1851	1901	1951	2001	2051	2101	2151	2201	2251	2301	2351	2401	2451	2501	2551
101	151	201	251	301	351	401	451	501	551	601	651	701	751	801	851	901	951	1001	1051	1101	1151	1201	1251	1301	1351	1401	1451	1501	1551	1601	1651	1701	1751	1801	1851	1901	1951	2001	2051	2101	2151	2201	2251	2301	2351	2401	2451	2501	2551
101	151	201	251	301	351	401	451	501	551	601	651	701	751	801	851	901	951	1001	1051	1101	1151	1201	1251	1301	1351	1401	1451	1501	1551	1601	1651	1701	1751	1801	1851	1901	1951	2001	2051	2101	2151	2201	2251	2301	2351	2401	2451	2501	2551
101	151	201	251	301	351	401	451	501	551	601	651	701	751	801	851	901	951	1001	1051	1101	1151	1201	1251	1301	1351	1401	1451	1501	1551	1601	1651	1701	1751	1801	1851	1901	1951	2001	2051	2101	2151	2201	2251	2301	2351	2401	2451	2501	2551
101	151	201	251	301	351	401	451	501	551	601	651	701	751	801	851	901	951	1001	1051	1101	1151	1201	1251	1301	1351	1401	1451	1501	1551	1601	1651	1701	1751	1801	1851	1901	1951	2001	2051	2101	2151	2201	2251	2301	2351	2401	2451	2501	2551
101	151	201	251	301	351	401	451	501	551	601	651	701	751	801	851	901	951	1001	1051	1101	1151	1201	1251	1301	1351	1401	1451	1501	1551	1601	1651	1701	1751	1801	1851	1901	1951	2001	2051	2101	2151	2201	2251	2301	2351	2401	2451	2501	2551
101	151	201	251	301	351	401	451	501	551	601	651	701	751	801	851	901	951	1001	1051	1101	1151	1201	1251	1301	1351	1401	1451	1501	1551	1601	1651	1701	1751	1801	1851	1901	1951	2001	2051	2101	2151	2201	2251	2301	2351	2401	2451	2501	2551
101	151	201	251	301	351	401	451	501	551	601	651	701	751	801	851	901	951	1001	1051	1101	1151	1201	1251	1301	1351	1401	1451	1501	1551	1601	1651	1701	1751	1801	1851	1901	1951	2001	2051	2101	2151	2201	2251	2301	2351	2401	2451	2501	2551
101	151	201	251	301	351	401	451	501	551	601	651	701	751	801	851	901	951	1001	1051	1101	1151	1201	1251	1301	1351	1401	1451	1501	1551	1601	1651	1701	1751	1801	1851	1901	1951	2001	2051	2101	2151	2201	2251	2301	2351	2401	2451	2501	2551
101	151	201	251	301	351	401	451	501	551	601	651	701	751	801	851	901	951	1001	1051	1101	1151	1201	1251	1301	1351	1401	1451	1501	1551	1601	1651	1701	1751	1801	1851	1901	1951	2001	2051	2101	2151	2201	2251	2301	2351	2401	2451	2501	2551
101	151	201	251	301	351	401	451	501	551	601	651	701	751	801	851	901	951	1001	1051	1101	1151	1201	1251	1301	1351	1401	1451	1501	1551	1601	1651	1701	1751	1801	1851	1901	1951	2001	2051	2101	2151	2201	2251	2301	2351	2401	2451	2501	2551
101	151	201	251	301	351	401	451	501	551	601	651	701	751	801	851	901	951	1001	1051	1101	1151	1201	1251	1301	1351	1401	1451	1501	1551	1601	1651	1701	1751	1801	1851	1901	1951	2001	2051	2101	2151	2201	2251	2301	2351	2401	2451	2501	2551
101	151	201	251	301	351	401	451	501	551	601	651	701	751	801	851	901	951	1001	1051	1101	1151	1201	1251	1301	1351	1401	1451	1501	1551	1601	1651	1701	1751	1801	1851	1901	1951	2001	2051	2101	2151	2201	2251	2301	2351	2401	2451	2501	2551
101	151	201	251	301	351	401	451	501	551	601	651	701	751	801	851	901	951	1001	1051	1101	1151	1201	1251	1301	1351	1401	1451	1501	1551	1601	1651	1701	1751	1801	1851	1901	1951	2001	2051	2101	2151	2201	2251	2301	2351	2401	2451	2501	2551
101	151	201	251	301	351	401	451	501	551	601	651	701	751	801	851	901	951	1001	1051	1101	1151	1201	1251	1301	1351	1401	1451	1501	1551	1601	1651	1701	1751	1801	1851	1901	1951	2001	2051	2101	2151	2201	2251	2301	2351	2401	2451	2501	2551
101	151	201	251	301	351	401	451	501	551	601	651	701	751	801	851	901	951	1001	1051	1101	1151	1201	1251	1301	1351	1401	1451	1501	1551	1601	1651	1701	1751	1801	1851	1901	1951	2001	2051	2101	2151	2201	2251	2301	2351	2401	2451	2501	2551
101	151	201	251	301	351	401	451	501	551	601	651	701	751	801	851	901	951	1001	1051	1101	1151	1201	1251	1301	1351	1401	1451	1501	1551	1601	1651	1701	1751	1801	1851	1901	1951	2001	2051	2101	2151	2201	2251	2301	2351	2401	2451	2501	2551
101	151	201	251	301	351	401	451	501	551	601	651	701	751	801	851	901	951	1001	1051	1101	1151	1201	1251	1301	1351	1401	1451	1501	1551	1601	1651	1701	1751	1801	1851	1901	1951	2001	2051	2101	2151	2201	2251	2301	2351	2401	2451	2501	2551
101	151	201	251	301	351	401	451	501	551	601	651	701	751	801	851	901	951	1001	1051	1101	1151	1201	1251	1301	1351	1401	1451	1501	1551	1601	1651	1701	1751	1801	1851	1901	1951	2001	2051	2101	2151	2201	2251	2301	2351	2401	2451	2501	2551
101	151	201	251	301	351	401	451	501	551	601	651	701	751	801	851	901	951	1001	1051	1101	1151	1201	1251	1301	1351	1401	1451	1501	1551	1601	1651	1701	1751	1801	1851	1901	1951	2001	2051	2101	2151	2201	2251	2301	2351	2401	2451	2501	2551
101	151	201	251	301	351	401	451	501	551	601	651	701	751	801	851	901	951	1001	1051	1101	1151	1201	1251	1301	1351	1401	1451	1501	1551	1601	1651	1701	1751	1801	1851	1901	1951	2001	2051	2101	2151	2201	2251	2301	2351	2401	2451	2501	2551
101	151	201	251	301	351	401	451	501	551	601	651	701	751	801	851	901	951	1001	1051	1101	1151	1201	1251	1301	1351	1401	1451	1501	1551	1601	1651	1701	1751	1801	1851	1901	1951	2001	2051	2101	2151	2201	2251	2301	2351	2401	2451	2501	2551
101	151	201	251	301	351	401	451	501	551	601	651	701	751	801	851	901	951	1001	1051	1101	1151	1201	1251	1301	1351	1401	1451	1501	1551	1601	1651	1701	1751	1801	1851	1901	1951	2001	2051	2101	2151	2201	2251	2301	2351	2401	2451	2501	2551
101	151	201	251	301	351	401	451	501	551	601	651	701	751	801	851	901	951	1001	1051	1101	1151	1201	1251	1301	1351	1401	1451	1501	1551	1601	1651	1701	1751	1801	1851	1901	1951	2001	2051	2101	2151	2201	2251	2301	2351	2401	2451	2501	2551
101	151	201	251	301	351	401	451	501	551	601	651	701	751	801	851	901	951	1001	1051	1101	1151	1201	1251	1301	1351	1401	1451	1501	1551	1601	1651	1701	1751	1801	1851	1901	1951	2001	2051	2101	2151	2201	2251	2301	2351	2401	2451	2501	2551
101	151	201	251	301	351	401	451	501	551	601	651	701	751	801	851	901	951	1001	1051	1101	1151	1201	1251	1301	1351	1401	1451	1501	1551	1601	1651	1701	1751	1801	1851	1901	1951	2001	2051	2101	2151	2201	2251	2301	2351	2401	2451	2501	2551
101	151	201	251	301	351	401	451	501	551	601	651	701	751	801	851	901	951	1001	1051	1101	1151	1201	1251	1301	1351	1401	1451	1501	1551	1601	1651	1701	1751	1801	1851	1901	1951	2001	2051	2101	2151	2201	2251	2301	2351	2401	2451	2501	2551
101	151	201	251	301	351	401	451	501	551	601	651	701	751	801	851	901	951	1001	1051	1101	1151	1201	1251	1301	1351	1401	1451	1501	1551	1601	1651	1701	1751	1801	1851	1901	1951	2001	2051	2101	2151	2201	2251	2301	2351	2401	2451	2501	2551
101	151	201	251	301	351	401	451	501	551	601	651	701	751	801	851	901	951	1001	1051	1101	1151	1201	1251	1301	1351	1401	1451	1501	1551	1601	1651	1701	1751	1801	1851	1901	1951	2001	2051	2101	2151	2201	2251	2301	2351	2401	2451	2501	2551
101	151	201	251	301	351	401	451	501	551	601	651	701	751	801	851	901	951	1001	1051	1101	1151	1201	1251	1301	1351	1401	1451	1501	1551	1601	1651	1701	1751	1801	1851	1901	1951	2001	2051	2101	2151	2201	2251	2301	2351	2401	2451	2501	2551
101	151	201	251	301	351	401	451	501	551	601	651	701	751	801	851	901	951	1001	1051	1101	1151	1201	1251	1301	1351	1401	1451	1501	1551	1601	1651	1701	1751	1801	1851	1901	1951	2001	2051	2101	2151	2201	2251	2301	2351	2401	2451	2501	2551
101	151	201	251	301	351	401	451	501	551	601	651	701	751	801	851	901	951	1001	1051	1101	1151	1201	1251	1301	1351	1401	1451	1501	1551	1601	1651	1701	1751	1801	1851	1901	1951	2001	2051	2101	2151	2201	2251	2301	2351	2401	2451	2501	2551
101	151	201	251	301	351	401	451	501	551	601	651	701	751	801	851	901	951	1001	1051	1101	1151	1201	1251	1301	1351	1401	1451	1501	1551	1601	1651	1701	1751	1801	1851	1901	1951	2001	2051	2101	2151	2201	2251	2301	2351	2401	2451	2501	2551
101	151	201	251	301	351	401	451	501	551	601	651	701	751	801	851	901	951	1001	1051	1101	1151	1201	1251	1301	1351	1401	1451	1501	1551	1601	1651	1701	1751	1801	1851	1901	1951	2001	2051	2101	2151	2201	2251	2301	2351	2401	2451	2501	2551
101	151	201	251	301	351	401	451	501	551	601	651	701	751	801	851	901	951	1001	1051	1101	1151	1201	1251	1301	1351	1401	1451	1501	1551	1601	1651	1701	1751	1801	1851	1901	1951	2001	2051	2101	2151	2201	2251	2301	2351	2401	2451	2501	2551
101	151	201	251	301	351	401	451	501	551	601	651	701	751	801	851	901	951	1001	1051	1101	1151	1201	1251	1301	1351	1401	1451	1501	1551	1601	1651	1701	1751	1801	1851	1901	1951	2001	2051	2101	2151	2201	2251	2301	2351	2401	2451	2501	2551
101	151	201	251	301	351	401	451	501	551	601	651	701	751	801	851	901	951	1001	1051	1101	1151	1201	1251	1301	1351	1401	1451	1501	1551	1601	1651	1701	1751	1801	1851	1901	1951	2001	2051	2101	2151	2201	2251	2301	2351	2401	2451	2501	2551
101	151	201	251	301	351	401	451	501	551	601	651	701	751	801	851	901	951	1001	1051	1101	1151	1201	1251	1301	1351	1401	1451	1501	1551	1601	1651	1701	1751	1801	1851	1901	1951	2001	2051	2101	2151	2201	2251	2301	2351	2401	2451	2501	2551
101	151	201	251	301	351	401	451	501	551	601	651	701	751	801	851	901	951	1001	1051	1101	1151	1201	1251	1301	1351	1401	1451	1501	1551	1601	1651	1701	1751	1801	1851	1901	1951	2001	2051	2101	2151	2201	2251	2301	2351	2401	2451	2501	2551
101	151	201	251	301	351	401	451	501	551	601	651	701	751	801	851	901	951	1001	1051	1101	1151	1201	1251	1301	1351	1401	1451	1501	1551	1601	1651	1701	1751	1801	1851	1901	1951	2001	2051	2101	2151	2201	2251	2301	2351	2401	2451	2501	2551
101	151	201	251	301	351	401	451	501	551	601	651	701	751	801	851	901	951	1001	1051	1101	1151	1201	1251	1301	1351	1401	1451	1501	1551	1601	1651	1701	1751	1801	1851	1901	1951	2001	2051	2101	2151	2201	2251	2301	2351	2401	2451	2501	2551
101	151	201	251	301	351	401	451	501	551	601	651	701	751	801	851	901	951	1001	1051	1101	1151	1201	1251	1301	1351	1401	1451	1501	1551	1601	1651	1701	1751	1801	1851	1901	1951	2001	2051	2101	2151	2201	2251	2301	2351	2401	2451	2501	2551
101	151	201	251	301	351	401	451	501	551	601	651	701	751	801	851	901	951	1001	1051	1101	1151	1201	1251	1301	1351	1401	1451	1501	1551	1601	1651	1701	1751	1801	1851	1901	1951	2001	2051	2101	2151	2201	2251	2301	2351	2401	2451	2501	2551
101	151	201	251	301	351	401	451	501	551	601	651	701	751	801	851	901	951	1001	1051	1101	1151	1201	1251	1301	1351	1401	1451	1501	1551	1601	1651	1701	1751	1801	1851	1901	1951	2001	2051	2101	2151	2201	2251	2301	2351	2401	2451	2501	2551
101	151	201	251	301	351	401	451	501	551	601	651	701	751	801	851	901	951	1001	1051	1101	1151	1201	1251	1301	1351	1401	1451	1501	1551	1601	1651	1701	1751	1801	1851	1901	1951	2001	2051	2101	2151	2201	2251	2301	2351	2401	2451	2501	2551
101	151	201	251	301	351	401	451	501	551	601	651	701	751	801	851	901	951	1001	1051	1101	1151	1201	1251	1301	1351	1401	1451	1501	1551	1601	1651	1701	1751	1801	1851	1901	1951	2001	2051	2101	2151	2201	2251	2301	2351	2401	2451	2501	2551
101	151	201	251	301	351	401	451	501	551	601	651	701	751	801	851	901	951	1001	1051	1101	1151	1201	1251	1301	1351	1401	1451	1501	1551	1601	1651	1701	1751	1801	1851	1901	1951	2001	2051	2101	2151	2201	2251	2301	2351	2401	2451	2501	2551
101	151	201	251	301	351	401	451	501	551	601	651	701	751	801	851	901	951	1001	1051	1101	1151	1201	1251	1301	1351	1401	1451	1501	1551	1601	1651	1701	1751	1801	1851	1901	1951	2001	2051	2101	2151	2201	2251	2301	2351	2401	2451	2501	2551
101	151	201	251	301	351	401	451	501	551	601	651	701	751	801	851	901	951	1001	1051	1101	1151	1201	1251	1301	1351	1401	1451	1501	1551	1601	1651	1701	1751	1801	1851	1901	1951	2001	2051	2101	2151	2201	2251	2301	2351	2401	2451	2501	2551
101	151	201	251	301	351	401	451	501	551	601	651	701	751	801	851	901	951	1001	1051	1101	1151	1201	1251	1301	1351	1401	1451	1501	1551	1601	1651	1701	1751	1801	1851	1901	1951	2001	2051	2101	2151	2201	2251	2301	2351	2401	2451	2501	2551
101	151	201	251	301	351	401	451	501	551	601	651	701	751	801	851	901	951	1001	1051	1101	1151	1201	1251	1301	1351	1401	1451	1501	1551	1601	1651	1701	1751	1801	1851	1901	1951	2001	2051	2101	2151	2201	2251	2301	2351	2401	2451	2501	2551
101	151	201	251	301	351	401	451	501	551	601	651	701	751	801	851	901	951	1001	1051	1101	1151	1201	1251	1301	1351	1401	1451	1501	1551	1601	1651	1701	1751	1801	1851	1901	1951	2001	2051	2101	2151	2201	2251	2301	2351	2401	2451	2501	2551
101	151	201	251	301	351	401	451	501	551	601	651	701	751	801	851	901	951	1001	1051	1101	1151	1201	1251	1301	1351	1401	1451	1501	1551	1601	1651	1701	1751	1801	1851	1901	1951	2001	2051	2101	2151	2201	2251	2301	2351	2401	2451	2501	2551
101	151	201	251	301	351	401	451	501	551	601	651	701	751	801	851	901	951	1001	1051	1101	1151	1201	1251	1301	1351	1401	1451	1501	1551	1601	1651	1701	1751	1801	1851	1901	1951	2001	2051	2101	2151	2201	2251	2301	2351	2401	2451	2501	2551
101	151	201	251	301	351	401	451	501	551	601	651	701	751	801	851	901	951	1001	1051	1101	1151	1201	1251	1301	1351	1401	1451	1501	1551	1601	1651	1701	1751	1801	1851	1901	1951	2001	2051	2101	2151	2201	2251	2301	2351	2401	2451	2501	2551
101	151	201	251	301	351	401	451	501	551	601	651	701	751	801	851	901	951	1001	1051	1101	1151	1201	1251	1301	1351	1401	1451	1501	1551	1601	1651	1701	1751	1801	1851	1901	1951	2001	2051	2101	2151	2201	2251	2301	2351	2401	2451	2501	2551
101	151	201	251	301	351	401	451	501	551	601	651	701	751	801	851	901	951	1001	1051	1101	1151	1201	1251	1301	1351	1401	1451	1501	1551	1601	1651	1701	1751	1801	1851	1901	1951	2001	2051	2101	2151	2201	2251	2301	2351	2401	2451	2501	2551
101	151	201	251	301	351	401	451	501	551	601	651	701	751	801	851	901	951	1001	1051	1101	1151	1201	1251	1301	1351	1401	1451	1501	1551	1601	1651	1701	1751	1801	1851	1901	1951	2001	2051	2101	2151	2201	2251	2301	2351	2401	2451	2501	2551
101	151	201	251	301	351	401	451	501	551	601	651	701	751	801	851	901	951	1001	1051	1101	1151	1201	1251	1301	1351	1401	1451	1501	1551	1601	1651	1701	1751	1801	1851	1901	1951	2001	2051	2101	2151	2201	2251	2301	2351	2401	2451	2501	2551
101	151	201	251	301	351	401	451	501	551	601	651	701	751	801	851	901	951	1001	1051	1101	1151	1201	1251	1301	1351	1401	1451	1501	1551	1601	1651	1701	1751	1801	1851	1901	1951	2001	2051	2101	2151	2201	2251	2301	2351	2401	2451	2501	2551
101	151	201	251	301	351	401	451	501	551	601	651	701	751	801	851	901	951	1001	1051	1101	1151	1201	1251	1301	1351	1401	1451	1501	1551	1601	1651	1701	1751	1801	1851	1901	1951	2001	2051	2101	2151	2201	2251	2301	2351	2401	2451	2501	2551
101	151	201	251	301	351	401	451	501	551	601	651	701	751	801	851	901	951	1001	1051	1101	1151	1201	1251	1301	1351	1401	1451	1501	1551	1601	1651	1701	1751	1801	1851	1901	1951	2001	2051	2101	2151	2201	2251	2301	2351	2401	2451	2501	2551
101	151	201	251	301	351	401	451	501	551	601	651	701	751	801	851	901	951	1001	1051	1101	1151	1201	1251	1301	1351	1401	1451	1501	1551	1601	1651	1701	1751	1801	1851	1901	1951	2001	2051	2101	2151	2201	2251	2301	2351	2401	2451	2501	2551
101	151	201	251	301	351	401	451	501	551	601	651	701	751	801	851	901	951	1001	1051	1101	1151	1201	1251	1301	1351	1401	1451	1501	1551	1601	1651	1701	1751	1801	1851	1901	1951	2001	2051	2101	2151	2201	2251	2301	2351	2401	2451	2501	2551
101	151	201	251	301	351	401	451	501	551	601	651	701	751	801	851	901	951	1001	1051	1101	1151	1201	1251	1301	1351	1401	1451	1501	1551	1601	1651	1701	1751	1801	1851	1901	1951	2001	2051	2101	2151	2201	2251	2301	2351	2401	2451	2501	2551
101	151	201	251	301	351	401	451	501	551	601	651	701	751	801	851	901	951	1001	1051	1101	1151	1201	1251	1301	1351	1401	1451	1501	1551	1601	1651	1701	1751	1801	1851	1901	1951	2001	2051	2101	2151	2201	2251	2301	2351	2401	2451	2501	2551
101	151	201	251	301	351	401	451	501	551	601	651	701	751	801	851	901	951	1001	1051	1101	1151	1201	1251	1301	1351	1401	1451	1501	1551	1601	1651	1701	1751	1801	1851	1901	1951	2001	2051	2101	2151	2201	2251	2301	2351	2401	2451	2501	2551
101	151	201	251	301	351	401	451	501	551	601	651	701	751	801	851	901	951	1001	1051	1101	1151	1201	1251	1301	1351	1401	1451	1501	1551	1601	1651	1701	1751	1801	1851	1901	1951	2001	2051	2101	2151	2201	2251	2301	2351	2401	2451	2501	2551
101	151	201	251	301	351	401	451	501	551	601	651	701	751	801	851	901	951	1001	1051	1101	1151	1201	1251	1301	1351	1401	1451	1501	1551	1601	1651	1701	1751	1801	1851	1901	1951	2001	2051	2101	2151	2201	2251	2301	2351	2401	2451	2501	2551
101	151	201	251	301	351	401	451	501	551	601	651	701	751	801	851	901	951	1001	1051	1101	1151	1201	1251	1301	1351	1401	1451	1501	1551	1601	1651	1701	1751	1801	1851	1901	1951	2001	2051	2101	2151	2201	2251	2301	2351	2401	2451	2501	2551
101	151	201	251	301	351	401	451	501	551	601	651	701	751	801	851	901	951	1001	1051	1101	1151	1201	1251	1301	1351	1401	1451	1501	1551	1601	1651	1701	1751	1801	1851	1901	1951	2001	2051	2101	2151	2201	2251	2301	2351	2401	2451	2501	2551
101	151	201	251	301	351	401	451	501	551	601	651	701	751	801	851	901	951	1001	1051	1101	1151	1201	1251	1301	1351	1401	1451	1501	1551	1601	1651	1701	1751	1801	1851	1901	1951	2001	2051	2101	2151	2201	2251	2301	2351	2401	2451	2501	2551
101	151	201	251	301	351	401	451	501	551	601	651	701	751	801	851	901	951	1001	1051	1101	1151	1201	1251	1301	1351	1401	1451	1501	1551	1601	1651	1701	1751	1801	1851	1901	1951	2001	2051	2101	2151	2201	2251	2301	2351	2401	2451	2501	2551
101	151	201	251	301	351	401	451	501	551	601	651	701	751	801	851	901	951	1001	1051	1101	1151	1201	1251	1301	1351	1401	1451	1501	1551	1601	1651	1701	1751	1801	1851	1901	1951	2001	2051	2101	2151	2201	2251	2301	2351	2401	2451	2501	2551
101	151	201	251	301	351	401	451	501	551	601	651	701	751	801	851	901	951	1001	1051	1101	1151	1201	1251	1301	1351	1401	1451	1501	1551	1601	1651	1701	1751	1801	1851	1901	1951	2001	2051	2101	2151	2201	2251	2301	2351	2401	2451	2501	2551
101	151	201	251	301	351	401	451	501	551	601	651	701	751	801	851	901	951	1001	1051	1101	1151	1201	1251	1301	1351	1401	1451	1501	1551	1601	1651	1701	1751	1801	1851	1901	1951	2001	2051	2101	2151	2201	2251	2301	2351	2401	2451	2501	2551
101	151	201	251	301	351	401	451	501	551	601	651	701	751	801	851	901	951	1001	1051	1101	1151	1201	1251	1301	1351	1401	1451	1501	1551	1601	1651	1701	1751	1801	1851	1901	1951	2001	2051	2101	2151	2201	2251	2301	2351	2401	2451	2501	2551
101	151	201	251	301	351	401	451	501	551	601	651	701	751	801	851	901	951	1001	1051	1101	1151	1201	1251	1301	1351	1401	1451	1501	1551	1601	1651	1701	1751	1801	1851	1901	1951	2001	2051	2101	2151	2201	2251	2301	2351	2401	2451	2501	2551
101	151	201	251	301	351	401	451	501	551	601	651	701	751	801	851	901	951	1001	1051	1101	1151	1201	1251	1301	1351	1401	1451	1501	1551	1601	1651	1701	1751	1801	1851	1901	1951	2001	2051	2101	2151	2201	2251	2301	2351	2401	2451	2501	2551
101	151	201	251	301	351	401	451	501	551	601	651	701	751	801	851	901	951	1001	1051	1101	1151	1201	1251	1301	1351	1401	1451	1501	1551	1601	1651	1701	1751	1801	1851	1901	1951	2001	2051	2101	2151	2201	2251	2301	2351	2401	2451	2501	2551
101	151	201	251	301	351	401	451	501	551	601	651	701	751	801	851	901	951	1001	1051	1101	1151	1201	1251	1301	1351	1401	1451	1501	1551	1601	1651	1701	1751	1801	1851	1901	1951	2001	2051	2101	2151	2201	2251	2301	2351	2401	2451	2501	2551
[truncated: 166 more columns]

## Sheet: Y
Var1	Var2	Var3	Var4	Var5	Var6	Var7	Var8	Var9	Var10	Var11	Var12	Var13	Var14	Var15	Var16	Var17	Var18	Var19	Var20	Var21	Var22	Var23	Var24	Var25	Var26	Var27	Var28	Var29	Var30	Var31	Var32	Var33	Var34	Var35	Var36	Var37	Var38	Var39	Var40	Var41	Var42	Var43	Var44	Var45	Var46	Var47	Var48	Var49	Var50
101	101	101	101	101	101	101	101	101	101	101	101	101	101	101	101	101	101	101	101	101	101	101	101	101	101	101	101	101	101	101	101	101	101	101	101	101	101	101	101	101	101	101	101	101	101	101	101	101	101
151	151	151	151	151	151	151	151	151	151	151	151	151	151	151	151	151	151	151	151	151	151	151	151	151	151	151	151	151	151	151	151	151	151	151	151	151	151	151	151	151	151	151	151	151	151	151	151	151	151
201	201	201	201	201	201	201	201	201	201	201	201	201	201	201	201	201	201	201	201	201	201	201	201	201	201	201	201	201	201	201	201	201	201	201	201	201	201	201	201	201	201	201	201	201	201	201	201	201	201
251	251	251	251	251	251	251	251	251	251	251	251	251	251	251	251	251	251	251	251	251	251	251	251	251	251	251	251	251	251	251	251	251	251	251	251	251	251	251	251	251	251	251	251	251	251	251	251	251	251
301	301	301	301	301	301	301	301	301	301	301	301	301	301	301	301	301	301	301	301	301	301	301	301	301	301	301	301	301	301	301	301	301	301	301	301	301	301	301	301	301	301	301	301	301	301	301	301	301	301
351	351	351	351	351	351	351	351	351	351	351	351	351	351	351	351	351	351	351	351	351	351	351	351	351	351	351	351	351	351	351	351	351	351	351	351	351	351	351	351	351	351	351	351	351	351	351	351	351	351
401	401	401	401	401	401	401	401	401	401	401	401	401	401	401	401	401	401	401	401	401	401	401	401	401	401	401	401	401	401	401	401	401	401	401	401	401	401	401	401	401	401	401	401	401	401	401	401	401	401
451	451	451	451	451	451	451	451	451	451	451	451	451	451	451	451	451	451	451	451	451	451	451	451	451	451	451	451	451	451	451	451	451	451	451	451	451	451	451	451	451	451	451	451	451	451	451	451	451	451
501	501	501	501	501	501	501	501	501	501	501	501	501	501	501	501	501	501	501	501	501	501	501	501	501	501	501	501	501	501	501	501	501	501	501	501	501	501	501	501	501	501	501	501	501	501	501	501	501	501
551	551	551	551	551	551	551	551	551	551	551	551	551	551	551	551	551	551	551	551	551	551	551	551	551	551	551	551	551	551	551	551	551	551	551	551	551	551	551	551	551	551	551	551	551	551	551	551	551	551
601	601	601	601	601	601	601	601	601	601	601	601	601	601	601	601	601	601	601	601	601	601	601	601	601	601	601	601	601	601	601	601	601	601	601	601	601	601	601	601	601	601	601	601	601	601	601	601	601	601
651	651	651	651	651	651	651	651	651	651	651	651	651	651	651	651	651	651	651	651	651	651	651	651	651	651	651	651	651	651	651	651	651	651	651	651	651	651	651	651	651	651	651	651	651	651	651	651	651	651
701	701	701	701	701	701	701	701	701	701	701	701	701	701	701	701	701	701	701	701	701	701	701	701	701	701	701	701	701	701	701	701	701	701	701	701	701	701	701	701	701	701	701	701	701	701	701	701	701	701
751	751	751	751	751	751	751	751	751	751	751	751	751	751	751	751	751	751	751	751	751	751	751	751	751	751	751	751	751	751	751	751	751	751	751	751	751	751	751	751	751	751	751	751	751	751	751	751	751	751
801	801	801	801	801	801	801	801	801	801	801	801	801	801	801	801	801	801	801	801	801	801	801	801	801	801	801	801	801	801	801	801	801	801	801	801	801	801	801	801	801	801	801	801	801	801	801	801	801	801
851	851	851	851	851	851	851	851	851	851	851	851	851	851	851	851	851	851	851	851	851	851	851	851	851	851	851	851	851	851	851	851	851	851	851	851	851	851	851	851	851	851	851	851	851	851	851	851	851	851
901	901	901	901	901	901	901	901	901	901	901	901	901	901	901	901	901	901	901	901	901	901	901	901	901	901	901	901	901	901	901	901	901	901	901	901	901	901	901	901	901	901	901	901	901	901	901	901	901	901
951	951	951	951	951	951	951	951	951	951	951	951	951	951	951	951	951	951	951	951	951	951	951	951	951	951	951	951	951	951	951	951	951	951	951	951	951	951	951	951	951	951	951	951	951	951	951	951	951	951
1001	1001	1001	1001	1001	1001	1001	1001	1001	1001	1001	1001	1001	1001	1001	1001	1001	1001	1001	1001	1001	1001	1001	1001	1001	1001	1001	1001	1001	1001	1001	1001	1001	1001	1001	1001	1001	1001	1001	1001	1001	1001	1001	1001	1001	1001	1001	1001	1001	1001
1051	1051	1051	1051	1051	1051	1051	1051	1051	1051	1051	1051	1051	1051	1051	1051	1051	1051	1051	1051	1051	1051	1051	1051	1051	1051	1051	1051	1051	1051	1051	1051	1051	1051	1051	1051	1051	1051	1051	1051	1051	1051	1051	1051	1051	1051	1051	1051	1051	1051
1101	1101	1101	1101	1101	1101	1101	1101	1101	1101	1101	1101	1101	1101	1101	1101	1101	1101	1101	1101	1101	1101	1101	1101	1101	1101	1101	1101	1101	1101	1101	1101	1101	1101	1101	1101	1101	1101	1101	1101	1101	1101	1101	1101	1101	1101	1101	1101	1101	1101
1151	1151	1151	1151	1151	1151	1151	1151	1151	1151	1151	1151	1151	1151	1151	1151	1151	1151	1151	1151	1151	1151	1151	1151	1151	1151	1151	1151	1151	1151	1151	1151	1151	1151	1151	1151	1151	1151	1151	1151	1151	1151	1151	1151	1151	1151	1151	1151	1151	1151
1201	1201	1201	1201	1201	1201	1201	1201	1201	1201	1201	1201	1201	1201	1201	1201	1201	1201	1201	1201	1201	1201	1201	1201	1201	1201	1201	1201	1201	1201	1201	1201	1201	1201	1201	1201	1201	1201	1201	1201	1201	1201	1201	1201	1201	1201	1201	1201	1201	1201
1251	1251	1251	1251	1251	1251	1251	1251	1251	1251	1251	1251	1251	1251	1251	1251	1251	1251	1251	1251	1251	1251	1251	1251	1251	1251	1251	1251	1251	1251	1251	1251	1251	1251	1251	1251	1251	1251	1251	1251	1251	1251	1251	1251	1251	1251	1251	1251	1251	1251
1301	1301	1301	1301	1301	1301	1301	1301	1301	1301	1301	1301	1301	1301	1301	1301	1301	1301	1301	1301	1301	1301	1301	1301	1301	1301	1301	1301	1301	1301	1301	1301	1301	1301	1301	1301	1301	1301	1301	1301	1301	1301	1301	1301	1301	1301	1301	1301	1301	1301
1351	1351	1351	1351	1351	1351	1351	1351	1351	1351	1351	1351	1351	1351	1351	1351	1351	1351	1351	1351	1351	1351	1351	1351	1351	1351	1351	1351	1351	1351	1351	1351	1351	1351	1351	1351	1351	1351	1351	1351	1351	1351	1351	1351	1351	1351	1351	1351	1351	1351
1401	1401	1401	1401	1401	1401	1401	1401	1401	1401	1401	1401	1401	1401	1401	1401	1401	1401	1401	1401	1401	1401	1401	1401	1401	1401	1401	1401	1401	1401	1401	1401	1401	1401	1401	1401	1401	1401	1401	1401	1401	1401	1401	1401	1401	1401	1401	1401	1401	1401
1451	1451	1451	1451	1451	1451	1451	1451	1451	1451	1451	1451	1451	1451	1451	1451	1451	1451	1451	1451	1451	1451	1451	1451	1451	1451	1451	1451	1451	1451	1451	1451	1451	1451	1451	1451	1451	1451	1451	1451	1451	1451	1451	1451	1451	1451	1451	1451	1451	1451
1501	1501	1501	1501	1501	1501	1501	1501	1501	1501	1501	1501	1501	1501	1501	1501	1501	1501	1501	1501	1501	1501	1501	1501	1501	1501	1501	1501	1501	1501	1501	1501	1501	1501	1501	1501	1501	1501	1501	1501	1501	1501	1501	1501	1501	1501	1501	1501	1501	1501
1551	1551	1551	1551	1551	1551	1551	1551	1551	1551	1551	1551	1551	1551	1551	1551	1551	1551	1551	1551	1551	1551	1551	1551	1551	1551	1551	1551	1551	1551	1551	1551	1551	1551	1551	1551	1551	1551	1551	1551	1551	1551	1551	1551	1551	1551	1551	1551	1551	1551
1601	1601	1601	1601	1601	1601	1601	1601	1601	1601	1601	1601	1601	1601	1601	1601	1601	1601	1601	1601	1601	1601	1601	1601	1601	1601	1601	1601	1601	1601	1601	1601	1601	1601	1601	1601	1601	1601	1601	1601	1601	1601	1601	1601	1601	1601	1601	1601	1601	1601
1651	1651	1651	1651	1651	1651	1651	1651	1651	1651	1651	1651	1651	1651	1651	1651	1651	1651	1651	1651	1651	1651	1651	1651	1651	1651	1651	1651	1651	1651	1651	1651	1651	1651	1651	1651	1651	1651	1651	1651	1651	1651	1651	1651	1651	1651	1651	1651	1651	1651
1701	1701	1701	1701	1701	1701	1701	1701	1701	1701	1701	1701	1701	1701	1701	1701	1701	1701	1701	1701	1701	1701	1701	1701	1701	1701	1701	1701	1701	1701	1701	1701	1701	1701	1701	1701	1701	1701	1701	1701	1701	1701	1701	1701	1701	1701	1701	1701	1701	1701
1751	1751	1751	1751	1751	1751	1751	1751	1751	1751	1751	1751	1751	1751	1751	1751	1751	1751	1751	1751	1751	1751	1751	1751	1751	1751	1751	1751	1751	1751	1751	1751	1751	1751	1751	1751	1751	1751	1751	1751	1751	1751	1751	1751	1751	1751	1751	1751	1751	1751
1801	1801	1801	1801	1801	1801	1801	1801	1801	1801	1801	1801	1801	1801	1801	1801	1801	1801	1801	1801	1801	1801	1801	1801	1801	1801	1801	1801	1801	1801	1801	1801	1801	1801	1801	1801	1801	1801	1801	1801	1801	1801	1801	1801	1801	1801	1801	1801	1801	1801
1851	1851	1851	1851	1851	1851	1851	1851	1851	1851	1851	1851	1851	1851	1851	1851	1851	1851	1851	1851	1851	1851	1851	1851	1851	1851	1851	1851	1851	1851	1851	1851	1851	1851	1851	1851	1851	1851	1851	1851	1851	1851	1851	1851	1851	1851	1851	1851	1851	1851
1901	1901	1901	1901	1901	1901	1901	1901	1901	1901	1901	1901	1901	1901	1901	1901	1901	1901	1901	1901	1901	1901	1901	1901	1901	1901	1901	1901	1901	1901	1901	1901	1901	1901	1901	1901	1901	1901	1901	1901	1901	1901	1901	1901	1901	1901	1901	1901	1901	1901
1951	1951	1951	1951	1951	1951	1951	1951	1951	1951	1951	1951	1951	1951	1951	1951	1951	1951	1951	1951	1951	1951	1951	1951	1951	1951	1951	1951	1951	1951	1951	1951	1951	1951	1951	1951	1951	1951	1951	1951	1951	1951	1951	1951	1951	1951	1951	1951	1951	1951
2001	2001	2001	2001	2001	2001	2001	2001	2001	2001	2001	2001	2001	2001	2001	2001	2001	2001	2001	2001	2001	2001	2001	2001	2001	2001	2001	2001	2001	2001	2001	2001	2001	2001	2001	2001	2001	2001	2001	2001	2001	2001	2001	2001	2001	2001	2001	2001	2001	2001
2051	2051	2051	2051	2051	2051	2051	2051	2051	2051	2051	2051	2051	2051	2051	2051	2051	2051	2051	2051	2051	2051	2051	2051	2051	2051	2051	2051	2051	2051	2051	2051	2051	2051	2051	2051	2051	2051	2051	2051	2051	2051	2051	2051	2051	2051	2051	2051	2051	2051
2101	2101	2101	2101	2101	2101	2101	2101	2101	2101	2101	2101	2101	2101	2101	2101	2101	2101	2101	2101	2101	2101	2101	2101	2101	2101	2101	2101	2101	2101	2101	2101	2101	2101	2101	2101	2101	2101	2101	2101	2101	2101	2101	2101	2101	2101	2101	2101	2101	2101
2151	2151	2151	2151	2151	2151	2151	2151	2151	2151	2151	2151	2151	2151	2151	2151	2151	2151	2151	2151	2151	2151	2151	2151	2151	2151	2151	2151	2151	2151	2151	2151	2151	2151	2151	2151	2151	2151	2151	2151	2151	2151	2151	2151	2151	2151	2151	2151	2151	2151
2201	2201	2201	2201	2201	2201	2201	2201	2201	2201	2201	2201	2201	2201	2201	2201	2201	2201	2201	2201	2201	2201	2201	2201	2201	2201	2201	2201	2201	2201	2201	2201	2201	2201	2201	2201	2201	2201	2201	2201	2201	2201	2201	2201	2201	2201	2201	2201	2201	2201
2251	2251	2251	2251	2251	2251	2251	2251	2251	2251	2251	2251	2251	2251	2251	2251	2251	2251	2251	2251	2251	2251	2251	2251	2251	2251	2251	2251	2251	2251	2251	2251	2251	2251	2251	2251	2251	2251	2251	2251	2251	2251	2251	2251	2251	2251	2251	2251	2251	2251
2301	2301	2301	2301	2301	2301	2301	2301	2301	2301	2301	2301	2301	2301	2301	2301	2301	2301	2301	2301	2301	2301	2301	2301	2301	2301	2301	2301	2301	2301	2301	2301	2301	2301	2301	2301	2301	2301	2301	2301	2301	2301	2301	2301	2301	2301	2301	2301	2301	2301
2351	2351	2351	2351	2351	2351	2351	2351	2351	2351	2351	2351	2351	2351	2351	2351	2351	2351	2351	2351	2351	2351	2351	2351	2351	2351	2351	2351	2351	2351	2351	2351	2351	2351	2351	2351	2351	2351	2351	2351	2351	2351	2351	2351	2351	2351	2351	2351	2351	2351
2401	2401	2401	2401	2401	2401	2401	2401	2401	2401	2401	2401	2401	2401	2401	2401	2401	2401	2401	2401	2401	2401	2401	2401	2401	2401	2401	2401	2401	2401	2401	2401	2401	2401	2401	2401	2401	2401	2401	2401	2401	2401	2401	2401	2401	2401	2401	2401	2401	2401
2451	2451	2451	2451	2451	2451	2451	2451	2451	2451	2451	2451	2451	2451	2451	2451	2451	2451	2451	2451	2451	2451	2451	2451	2451	2451	2451	2451	2451	2451	2451	2451	2451	2451	2451	2451	2451	2451	2451	2451	2451	2451	2451	2451	2451	2451	2451	2451	2451	2451
2501	2501	2501	2501	2501	2501	2501	2501	2501	2501	2501	2501	2501	2501	2501	2501	2501	2501	2501	2501	2501	2501	2501	2501	2501	2501	2501	2501	2501	2501	2501	2501	2501	2501	2501	2501	2501	2501	2501	2501	2501	2501	2501	2501	2501	2501	2501	2501	2501	2501
2551	2551	2551	2551	2551	2551	2551	2551	2551	2551	2551	2551	2551	2551	2551	2551	2551	2551	2551	2551	2551	2551	2551	2551	2551	2551	2551	2551	2551	2551	2551	2551	2551	2551	2551	2551	2551	2551	2551	2551	2551	2551	2551	2551	2551	2551	2551	2551	2551	2551
2601	2601	2601	2601	2601	2601	2601	2601	2601	2601	2601	2601	2601	2601	2601	2601	2601	2601	2601	2601	2601	2601	2601	2601	2601	2601	2601	2601	2601	2601	2601	2601	2601	2601	2601	2601	2601	2601	2601	2601	2601	2601	2601	2601	2601	2601	2601	2601	2601	2601
2651	2651	2651	2651	2651	2651	2651	2651	2651	2651	2651	2651	2651	2651	2651	2651	2651	2651	2651	2651	2651	2651	2651	2651	2651	2651	2651	2651	2651	2651	2651	2651	2651	2651	2651	2651	2651	2651	2651	2651	2651	2651	2651	2651	2651	2651	2651	2651	2651	2651
2701	2701	2701	2701	2701	2701	2701	2701	2701	2701	2701	2701	2701	2701	2701	2701	2701	2701	2701	2701	2701	2701	2701	2701	2701	2701	2701	2701	2701	2701	2701	2701	2701	2701	2701	2701	2701	2701	2701	2701	2701	2701	2701	2701	2701	2701	2701	2701	2701	2701
2751	2751	2751	2751	2751	2751	2751	2751	2751	2751	2751	2751	2751	2751	2751	2751	2751	2751	2751	2751	2751	2751	2751	2751	2751	2751	2751	2751	2751	2751	2751	2751	2751	2751	2751	2751	2751	2751	2751	2751	2751	2751	2751	2751	2751	2751	2751	2751	2751	2751
2801	2801	2801	2801	2801	2801	2801	2801	2801	2801	2801	2801	2801	2801	2801	2801	2801	2801	2801	2801	2801	2801	2801	2801	2801	2801	2801	2801	2801	2801	2801	2801	2801	2801	2801	2801	2801	2801	2801	2801	2801	2801	2801	2801	2801	2801	2801	2801	2801	2801
2851	2851	2851	2851	2851	2851	2851	2851	2851	2851	2851	2851	2851	2851	2851	2851	2851	2851	2851	2851	2851	2851	2851	2851	2851	2851	2851	2851	2851	2851	2851	2851	2851	2851	2851	2851	2851	2851	2851	2851	2851	2851	2851	2851	2851	2851	2851	2851	2851	2851
2901	2901	2901	2901	2901	2901	2901	2901	2901	2901	2901	2901	2901	2901	2901	2901	2901	2901	2901	2901	2901	2901	2901	2901	2901	2901	2901	2901	2901	2901	2901	2901	2901	2901	2901	2901	2901	2901	2901	2901	2901	2901	2901	2901	2901	2901	2901	2901	2901	2901
2951	2951	2951	2951	2951	2951	2951	2951	2951	2951	2951	2951	2951	2951	2951	2951	2951	2951	2951	2951	2951	2951	2951	2951	2951	2951	2951	2951	2951	2951	2951	2951	2951	2951	2951	2951	2951	2951	2951	2951	2951	2951	2951	2951	2951	2951	2951	2951	2951	2951
3001	3001	3001	3001	3001	3001	3001	3001	3001	3001	3001	3001	3001	3001	3001	3001	3001	3001	3001	3001	3001	3001	3001	3001	3001	3001	3001	3001	3001	3001	3001	3001	3001	3001	3001	3001	3001	3001	3001	3001	3001	3001	3001	3001	3001	3001	3001	3001	3001	3001
3051	3051	3051	3051	3051	3051	3051	3051	3051	3051	3051	3051	3051	3051	3051	3051	3051	3051	3051	3051	3051	3051	3051	3051	3051	3051	3051	3051	3051	3051	3051	3051	3051	3051	3051	3051	3051	3051	3051	3051	3051	3051	3051	3051	3051	3051	3051	3051	3051	3051
3101	3101	3101	3101	3101	3101	3101	3101	3101	3101	3101	3101	3101	3101	3101	3101	3101	3101	3101	3101	3101	3101	3101	3101	3101	3101	3101	3101	3101	3101	3101	3101	3101	3101	3101	3101	3101	3101	3101	3101	3101	3101	3101	3101	3101	3101	3101	3101	3101	3101
3151	3151	3151	3151	3151	3151	3151	3151	3151	3151	3151	3151	3151	3151	3151	3151	3151	3151	3151	3151	3151	3151	3151	3151	3151	3151	3151	3151	3151	3151	3151	3151	3151	3151	3151	3151	3151	3151	3151	3151	3151	3151	3151	3151	3151	3151	3151	3151	3151	3151
3201	3201	3201	3201	3201	3201	3201	3201	3201	3201	3201	3201	3201	3201	3201	3201	3201	3201	3201	3201	3201	3201	3201	3201	3201	3201	3201	3201	3201	3201	3201	3201	3201	3201	3201	3201	3201	3201	3201	3201	3201	3201	3201	3201	3201	3201	3201	3201	3201	3201
3251	3251	3251	3251	3251	3251	3251	3251	3251	3251	3251	3251	3251	3251	3251	3251	3251	3251	3251	3251	3251	3251	3251	3251	3251	3251	3251	3251	3251	3251	3251	3251	3251	3251	3251	3251	3251	3251	3251	3251	3251	3251	3251	3251	3251	3251	3251	3251	3251	3251
3301	3301	3301	3301	3301	3301	3301	3301	3301	3301	3301	3301	3301	3301	3301	3301	3301	3301	3301	3301	3301	3301	3301	3301	3301	3301	3301	3301	3301	3301	3301	3301	3301	3301	3301	3301	3301	3301	3301	3301	3301	3301	3301	3301	3301	3301	3301	3301	3301	3301
3351	3351	3351	3351	3351	3351	3351	3351	3351	3351	3351	3351	3351	3351	3351	3351	3351	3351	3351	3351	3351	3351	3351	3351	3351	3351	3351	3351	3351	3351	3351	3351	3351	3351	3351	3351	3351	3351	3351	3351	3351	3351	3351	3351	3351	3351	3351	3351	3351	3351
3401	3401	3401	3401	3401	3401	3401	3401	3401	3401	3401	3401	3401	3401	3401	3401	3401	3401	3401	3401	3401	3401	3401	3401	3401	3401	3401	3401	3401	3401	3401	3401	3401	3401	3401	3401	3401	3401	3401	3401	3401	3401	3401	3401	3401	3401	3401	3401	3401	3401
3451	3451	3451	3451	3451	3451	3451	3451	3451	3451	3451	3451	3451	3451	3451	3451	3451	3451	3451	3451	3451	3451	3451	3451	3451	3451	3451	3451	3451	3451	3451	3451	3451	3451	3451	3451	3451	3451	3451	3451	3451	3451	3451	3451	3451	3451	3451	3451	3451	3451
3501	3501	3501	3501	3501	3501	3501	3501	3501	3501	3501	3501	3501	3501	3501	3501	3501	3501	3501	3501	3501	3501	3501	3501	3501	3501	3501	3501	3501	3501	3501	3501	3501	3501	3501	3501	3501	3501	3501	3501	3501	3501	3501	3501	3501	3501	3501	3501	3501	3501
3551	3551	3551	3551	3551	3551	3551	3551	3551	3551	3551	3551	3551	3551	3551	3551	3551	3551	3551	3551	3551	3551	3551	3551	3551	3551	3551	3551	3551	3551	3551	3551	3551	3551	3551	3551	3551	3551	3551	3551	3551	3551	3551	3551	3551	3551	3551	3551	3551	3551
3601	3601	3601	3601	3601	3601	3601	3601	3601	3601	3601	3601	3601	3601	3601	3601	3601	3601	3601	3601	3601	3601	3601	3601	3601	3601	3601	3601	3601	3601	3601	3601	3601	3601	3601	3601	3601	3601	3601	3601	3601	3601	3601	3601	3601	3601	3601	3601	3601	3601
3651	3651	3651	3651	3651	3651	3651	3651	3651	3651	3651	3651	3651	3651	3651	3651	3651	3651	3651	3651	3651	3651	3651	3651	3651	3651	3651	3651	3651	3651	3651	3651	3651	3651	3651	3651	3651	3651	3651	3651	3651	3651	3651	3651	3651	3651	3651	3651	3651	3651
3701	3701	3701	3701	3701	3701	3701	3701	3701	3701	3701	3701	3701	3701	3701	3701	3701	3701	3701	3701	3701	3701	3701	3701	3701	3701	3701	3701	3701	3701	3701	3701	3701	3701	3701	3701	3701	3701	3701	3701	3701	3701	3701	3701	3701	3701	3701	3701	3701	3701
3751	3751	3751	3751	3751	3751	3751	3751	3751	3751	3751	3751	3751	3751	3751	3751	3751	3751	3751	3751	3751	3751	3751	3751	3751	3751	3751	3751	3751	3751	3751	3751	3751	3751	3751	3751	3751	3751	3751	3751	3751	3751	3751	3751	3751	3751	3751	3751	3751	3751
3801	3801	3801	3801	3801	3801	3801	3801	3801	3801	3801	3801	3801	3801	3801	3801	3801	3801	3801	3801	3801	3801	3801	3801	3801	3801	3801	3801	3801	3801	3801	3801	3801	3801	3801	3801	3801	3801	3801	3801	3801	3801	3801	3801	3801	3801	3801	3801	3801	3801
3851	3851	3851	3851	3851	3851	3851	3851	3851	3851	3851	3851	3851	3851	3851	3851	3851	3851	3851	3851	3851	3851	3851	3851	3851	3851	3851	3851	3851	3851	3851	3851	3851	3851	3851	3851	3851	3851	3851	3851	3851	3851	3851	3851	3851	3851	3851	3851	3851	3851
3901	3901	3901	3901	3901	3901	3901	3901	3901	3901	3901	3901	3901	3901	3901	3901	3901	3901	3901	3901	3901	3901	3901	3901	3901	3901	3901	3901	3901	3901	3901	3901	3901	3901	3901	3901	3901	3901	3901	3901	3901	3901	3901	3901	3901	3901	3901	3901	3901	3901
3951	3951	3951	3951	3951	3951	3951	3951	3951	3951	3951	3951	3951	3951	3951	3951	3951	3951	3951	3951	3951	3951	3951	3951	3951	3951	3951	3951	3951	3951	3951	3951	3951	3951	3951	3951	3951	3951	3951	3951	3951	3951	3951	3951	3951	3951	3951	3951	3951	3951
4001	4001	4001	4001	4001	4001	4001	4001	4001	4001	4001	4001	4001	4001	4001	4001	4001	4001	4001	4001	4001	4001	4001	4001	4001	4001	4001	4001	4001	4001	4001	4001	4001	4001	4001	4001	4001	4001	4001	4001	4001	4001	4001	4001	4001	4001	4001	4001	4001	4001
4051	4051	4051	4051	4051	4051	4051	4051	4051	4051	4051	4051	4051	4051	4051	4051	4051	4051	4051	4051	4051	4051	4051	4051	4051	4051	4051	4051	4051	4051	4051	4051	4051	4051	4051	4051	4051	4051	4051	4051	4051	4051	4051	4051	4051	4051	4051	4051	4051	4051
4101	4101	4101	4101	4101	4101	4101	4101	4101	4101	4101	4101	4101	4101	4101	4101	4101	4101	4101	4101	4101	4101	4101	4101	4101	4101	4101	4101	4101	4101	4101	4101	4101	4101	4101	4101	4101	4101	4101	4101	4101	4101	4101	4101	4101	4101	4101	4101	4101	4101
4151	4151	4151	4151	4151	4151	4151	4151	4151	4151	4151	4151	4151	4151	4151	4151	4151	4151	4151	4151	4151	4151	4151	4151	4151	4151	4151	4151	4151	4151	4151	4151	4151	4151	4151	4151	4151	4151	4151	4151	4151	4151	4151	4151	4151	4151	4151	4151	4151	4151
4201	4201	4201	4201	4201	4201	4201	4201	4201	4201	4201	4201	4201	4201	4201	4201	4201	4201	4201	4201	4201	4201	4201	4201	4201	4201	4201	4201	4201	4201	4201	4201	4201	4201	4201	4201	4201	4201	4201	4201	4201	4201	4201	4201	4201	4201	4201	4201	4201	4201
4251	4251	4251	4251	4251	4251	4251	4251	4251	4251	4251	4251	4251	4251	4251	4251	4251	4251	4251	4251	4251	4251	4251	4251	4251	4251	4251	4251	4251	4251	4251	4251	4251	4251	4251	4251	4251	4251	4251	4251	4251	4251	4251	4251	4251	4251	4251	4251	4251	4251
4301	4301	4301	4301	4301	4301	4301	4301	4301	4301	4301	4301	4301	4301	4301	4301	4301	4301	4301	4301	4301	4301	4301	4301	4301	4301	4301	4301	4301	4301	4301	4301	4301	4301	4301	4301	4301	4301	4301	4301	4301	4301	4301	4301	4301	4301	4301	4301	4301	4301
4351	4351	4351	4351	4351	4351	4351	4351	4351	4351	4351	4351	4351	4351	4351	4351	4351	4351	4351	4351	4351	4351	4351	4351	4351	4351	4351	4351	4351	4351	4351	4351	4351	4351	4351	4351	4351	4351	4351	4351	4351	4351	4351	4351	4351	4351	4351	4351	4351	4351
4401	4401	4401	4401	4401	4401	4401	4401	4401	4401	4401	4401	4401	4401	4401	4401	4401	4401	4401	4401	4401	4401	4401	4401	4401	4401	4401	4401	4401	4401	4401	4401	4401	4401	4401	4401	4401	4401	4401	4401	4401	4401	4401	4401	4401	4401	4401	4401	4401	4401
4451	4451	4451	4451	4451	4451	4451	4451	4451	4451	4451	4451	4451	4451	4451	4451	4451	4451	4451	4451	4451	4451	4451	4451	4451	4451	4451	4451	4451	4451	4451	4451	4451	4451	4451	4451	4451	4451	4451	4451	4451	4451	4451	4451	4451	4451	4451	4451	4451	4451
4501	4501	4501	4501	4501	4501	4501	4501	4501	4501	4501	4501	4501	4501	4501	4501	4501	4501	4501	4501	4501	4501	4501	4501	4501	4501	4501	4501	4501	4501	4501	4501	4501	4501	4501	4501	4501	4501	4501	4501	4501	4501	4501	4501	4501	4501	4501	4501	4501	4501
4551	4551	4551	4551	4551	4551	4551	4551	4551	4551	4551	4551	4551	4551	4551	4551	4551	4551	4551	4551	4551	4551	4551	4551	4551	4551	4551	4551	4551	4551	4551	4551	4551	4551	4551	4551	4551	4551	4551	4551	4551	4551	4551	4551	4551	4551	4551	4551	4551	4551
4601	4601	4601	4601	4601	4601	4601	4601	4601	4601	4601	4601	4601	4601	4601	4601	4601	4601	4601	4601	4601	4601	4601	4601	4601	4601	4601	4601	4601	4601	4601	4601	4601	4601	4601	4601	4601	4601	4601	4601	4601	4601	4601	4601	4601	4601	4601	4601	4601	4601
4651	4651	4651	4651	4651	4651	4651	4651	4651	4651	4651	4651	4651	4651	4651	4651	4651	4651	4651	4651	4651	4651	4651	4651	4651	4651	4651	4651	4651	4651	4651	4651	4651	4651	4651	4651	4651	4651	4651	4651	4651	4651	4651	4651	4651	4651	4651	4651	4651	4651
4701	4701	4701	4701	4701	4701	4701	4701	4701	4701	4701	4701	4701	4701	4701	4701	4701	4701	4701	4701	4701	4701	4701	4701	4701	4701	4701	4701	4701	4701	4701	4701	4701	4701	4701	4701	4701	4701	4701	4701	4701	4701	4701	4701	4701	4701	4701	4701	4701	4701
4751	4751	4751	4751	4751	4751	4751	4751	4751	4751	4751	4751	4751	4751	4751	4751	4751	4751	4751	4751	4751	4751	4751	4751	4751	4751	4751	4751	4751	4751	4751	4751	4751	4751	4751	4751	4751	4751	4751	4751	4751	4751	4751	4751	4751	4751	4751	4751	4751	4751
4801	4801	4801	4801	4801	4801	4801	4801	4801	4801	4801	4801	4801	4801	4801	4801	4801	4801	4801	4801	4801	4801	4801	4801	4801	4801	4801	4801	4801	4801	4801	4801	4801	4801	4801	4801	4801	4801	4801	4801	4801	4801	4801	4801	4801	4801	4801	4801	4801	4801
4851	4851	4851	4851	4851	4851	4851	4851	4851	4851	4851	4851	4851	4851	4851	4851	4851	4851	4851	4851	4851	4851	4851	4851	4851	4851	4851	4851	4851	4851	4851	4851	4851	4851	4851	4851	4851	4851	4851	4851	4851	4851	4851	4851	4851	4851	4851	4851	4851	4851
4901	4901	4901	4901	4901	4901	4901	4901	4901	4901	4901	4901	4901	4901	4901	4901	4901	4901	4901	4901	4901	4901	4901	4901	4901	4901	4901	4901	4901	4901	4901	4901	4901	4901	4901	4901	4901	4901	4901	4901	4901	4901	4901	4901	4901	4901	4901	4901	4901	4901
4951	4951	4951	4951	4951	4951	4951	4951	4951	4951	4951	4951	4951	4951	4951	4951	4951	4951	4951	4951	4951	4951	4951	4951	4951	4951	4951	4951	4951	4951	4951	4951	4951	4951	4951	4951	4951	4951	4951	4951	4951	4951	4951	4951	4951	4951	4951	4951	4951	4951
5001	5001	5001	5001	5001	5001	5001	5001	5001	5001	5001	5001	5001	5001	5001	5001	5001	5001	5001	5001	5001	5001	5001	5001	5001	5001	5001	5001	5001	5001	5001	5001	5001	5001	5001	5001	5001	5001	5001	5001	5001	5001	5001	5001	5001	5001	5001	5001	5001	5001
5051	5051	5051	5051	5051	5051	5051	5051	5051	5051	5051	5051	5051	5051	5051	5051	5051	5051	5051	5051	5051	5051	5051	5051	5051	5051	5051	5051	5051	5051	5051	5051	5051	5051	5051	5051	5051	5051	5051	5051	5051	5051	5051	5051	5051	5051	5051	5051	5051	5051
5101	5101	5101	5101	5101	5101	5101	5101	5101	5101	5101	5101	5101	5101	5101	5101	5101	5101	5101	5101	5101	5101	5101	5101	5101	5101	5101	5101	5101	5101	5101	5101	5101	5101	5101	5101	5101	5101	5101	5101	5101	5101	5101	5101	5101	5101	5101	5101	5101	5101
5151	5151	5151	5151	5151	5151	5151	5151	5151	5151	5151	5151	5151	5151	5151	5151	5151	5151	5151	5151	5151	5151	5151	5151	5151	5151	5151	5151	5151	5151	5151	5151	5151	5151	5151	5151	5151	5151	5151	5151	5151	5151	5151	5151	5151	5151	5151	5151	5151	5151
5201	5201	5201	5201	5201	5201	5201	5201	5201	5201	5201	5201	5201	5201	5201	5201	5201	5201	5201	5201	5201	5201	5201	5201	5201	5201	5201	5201	5201	5201	5201	5201	5201	5201	5201	5201	5201	5201	5201	5201	5201	5201	5201	5201	5201	5201	5201	5201	5201	5201
5251	5251	5251	5251	5251	5251	5251	5251	5251	5251	5251	5251	5251	5251	5251	5251	5251	5251	5251	5251	5251	5251	5251	5251	5251	5251	5251	5251	5251	5251	5251	5251	5251	5251	5251	5251	5251	5251	5251	5251	5251	5251	5251	5251	5251	5251	5251	5251	5251	5251
5301	5301	5301	5301	5301	5301	5301	5301	5301	5301	5301	5301	5301	5301	5301	5301	5301	5301	5301	5301	5301	5301	5301	5301	5301	5301	5301	5301	5301	5301	5301	5301	5301	5301	5301	5301	5301	5301	5301	5301	5301	5301	5301	5301	5301	5301	5301	5301	5301	5301
5351	5351	5351	5351	5351	5351	5351	5351	5351	5351	5351	5351	5351	5351	5351	5351	5351	5351	5351	5351	5351	5351	5351	5351	5351	5351	5351	5351	5351	5351	5351	5351	5351	5351	5351	5351	5351	5351	5351	5351	5351	5351	5351	5351	5351	5351	5351	5351	5351	5351
5401	5401	5401	5401	5401	5401	5401	5401	5401	5401	5401	5401	5401	5401	5401	5401	5401	5401	5401	5401	5401	5401	5401	5401	5401	5401	5401	5401	5401	5401	5401	5401	5401	5401	5401	5401	5401	5401	5401	5401	5401	5401	5401	5401	5401	5401	5401	5401	5401	5401
5451	5451	5451	5451	5451	5451	5451	5451	5451	5451	5451	5451	5451	5451	5451	5451	5451	5451	5451	5451	5451	5451	5451	5451	5451	5451	5451	5451	5451	5451	5451	5451	5451	5451	5451	5451	5451	5451	5451	5451	5451	5451	5451	5451	5451	5451	5451	5451	5451	5451
5501	5501	5501	5501	5501	5501	5501	5501	5501	5501	5501	5501	5501	5501	5501	5501	5501	5501	5501	5501	5501	5501	5501	5501	5501	5501	5501	5501	5501	5501	5501	5501	5501	5501	5501	5501	5501	5501	5501	5501	5501	5501	5501	5501	5501	5501	5501	5501	5501	5501
5551	5551	5551	5551	5551	5551	5551	5551	5551	5551	5551	5551	5551	5551	5551	5551	5551	5551	5551	5551	5551	5551	5551	5551	5551	5551	5551	5551	5551	5551	5551	5551	5551	5551	5551	5551	5551	5551	5551	5551	5551	5551	5551	5551	5551	5551	5551	5551	5551	5551
5601	5601	5601	5601	5601	5601	5601	5601	5601	5601	5601	5601	5601	5601	5601	5601	5601	5601	5601	5601	5601	5601	5601	5601	5601	5601	5601	5601	5601	5601	5601	5601	5601	5601	5601	5601	5601	5601	5601	5601	5601	5601	5601	5601	5601	5601	5601	5601	5601	5601
5651	5651	5651	5651	5651	5651	5651	5651	5651	5651	5651	5651	5651	5651	5651	5651	5651	5651	5651	5651	5651	5651	5651	5651	5651	5651	5651	5651	5651	5651	5651	5651	5651	5651	5651	5651	5651	5651	5651	5651	5651	5651	5651	5651	5651	5651	5651	5651	5651	5651
5701	5701	5701	5701	5701	5701	5701	5701	5701	5701	5701	5701	5701	5701	5701	5701	5701	5701	5701	5701	5701	5701	5701	5701	5701	5701	5701	5701	5701	5701	5701	5701	5701	5701	5701	5701	5701	5701	5701	5701	5701	5701	5701	5701	5701	5701	5701	5701	5701	5701
5751	5751	5751	5751	5751	5751	5751	5751	5751	5751	5751	5751	5751	5751	5751	5751	5751	5751	5751	5751	5751	5751	5751	5751	5751	5751	5751	5751	5751	5751	5751	5751	5751	5751	5751	5751	5751	5751	5751	5751	5751	5751	5751	5751	5751	5751	5751	5751	5751	5751
5801	5801	5801	5801	5801	5801	5801	5801	5801	5801	5801	5801	5801	5801	5801	5801	5801	5801	5801	5801	5801	5801	5801	5801	5801	5801	5801	5801	5801	5801	5801	5801	5801	5801	5801	5801	5801	5801	5801	5801	5801	5801	5801	5801	5801	5801	5801	5801	5801	5801
5851	5851	5851	5851	5851	5851	5851	5851	5851	5851	5851	5851	5851	5851	5851	5851	5851	5851	5851	5851	5851	5851	5851	5851	5851	5851	5851	5851	5851	5851	5851	5851	5851	5851	5851	5851	5851	5851	5851	5851	5851	5851	5851	5851	5851	5851	5851	5851	5851	5851
5901	5901	5901	5901	5901	5901	5901	5901	5901	5901	5901	5901	5901	5901	5901	5901	5901	5901	5901	5901	5901	5901	5901	5901	5901	5901	5901	5901	5901	5901	5901	5901	5901	5901	5901	5901	5901	5901	5901	5901	5901	5901	5901	5901	5901	5901	5901	5901	5901	5901
5951	5951	5951	5951	5951	5951	5951	5951	5951	5951	5951	5951	5951	5951	5951	5951	5951	5951	5951	5951	5951	5951	5951	5951	5951	5951	5951	5951	5951	5951	5951	5951	5951	5951	5951	5951	5951	5951	5951	5951	5951	5951	5951	5951	5951	5951	5951	5951	5951	5951
6001	6001	6001	6001	6001	6001	6001	6001	6001	6001	6001	6001	6001	6001	6001	6001	6001	6001	6001	6001	6001	6001	6001	6001	6001	6001	6001	6001	6001	6001	6001	6001	6001	6001	6001	6001	6001	6001	6001	6001	6001	6001	6001	6001	6001	6001	6001	6001	6001	6001
6051	6051	6051	6051	6051	6051	6051	6051	6051	6051	6051	6051	6051	6051	6051	6051	6051	6051	6051	6051	6051	6051	6051	6051	6051	6051	6051	6051	6051	6051	6051	6051	6051	6051	6051	6051	6051	6051	6051	6051	6051	6051	6051	6051	6051	6051	6051	6051	6051	6051
6101	6101	6101	6101	6101	6101	6101	6101	6101	6101	6101	6101	6101	6101	6101	6101	6101	6101	6101	6101	6101	6101	6101	6101	6101	6101	6101	6101	6101	6101	6101	6101	6101	6101	6101	6101	6101	6101	6101	6101	6101	6101	6101	6101	6101	6101	6101	6101	6101	6101
6151	6151	6151	6151	6151	6151	6151	6151	6151	6151	6151	6151	6151	6151	6151	6151	6151	6151	6151	6151	6151	6151	6151	6151	6151	6151	6151	6151	6151	6151	6151	6151	6151	6151	6151	6151	6151	6151	6151	6151	6151	6151	6151	6151	6151	6151	6151	6151	6151	6151
6201	6201	6201	6201	6201	6201	6201	6201	6201	6201	6201	6201	6201	6201	6201	6201	6201	6201	6201	6201	6201	6201	6201	6201	6201	6201	6201	6201	6201	6201	6201	6201	6201	6201	6201	6201	6201	6201	6201	6201	6201	6201	6201	6201	6201	6201	6201	6201	6201	6201
6251	6251	6251	6251	6251	6251	6251	6251	6251	6251	6251	6251	6251	6251	6251	6251	6251	6251	6251	6251	6251	6251	6251	6251	6251	6251	6251	6251	6251	6251	6251	6251	6251	6251	6251	6251	6251	6251	6251	6251	6251	6251	6251	6251	6251	6251	6251	6251	6251	6251
6301	6301	6301	6301	6301	6301	6301	6301	6301	6301	6301	6301	6301	6301	6301	6301	6301	6301	6301	6301	6301	6301	6301	6301	6301	6301	6301	6301	6301	6301	6301	6301	6301	6301	6301	6301	6301	6301	6301	6301	6301	6301	6301	6301	6301	6301	6301	6301	6301	6301
6351	6351	6351	6351	6351	6351	6351	6351	6351	6351	6351	6351	6351	6351	6351	6351	6351	6351	6351	6351	6351	6351	6351	6351	6351	6351	6351	6351	6351	6351	6351	6351	6351	6351	6351	6351	6351	6351	6351	6351	6351	6351	6351	6351	6351	6351	6351	6351	6351	6351
6401	6401	6401	6401	6401	6401	6401	6401	6401	6401	6401	6401	6401	6401	6401	6401	6401	6401	6401	6401	6401	6401	6401	6401	6401	6401	6401	6401	6401	6401	6401	6401	6401	6401	6401	6401	6401	6401	6401	6401	6401	6401	6401	6401	6401	6401	6401	6401	6401	6401
6451	6451	6451	6451	6451	6451	6451	6451	6451	6451	6451	6451	6451	6451	6451	6451	6451	6451	6451	6451	6451	6451	6451	6451	6451	6451	6451	6451	6451	6451	6451	6451	6451	6451	6451	6451	6451	6451	6451	6451	6451	6451	6451	6451	6451	6451	6451	6451	6451	6451
6501	6501	6501	6501	6501	6501	6501	6501	6501	6501	6501	6501	6501	6501	6501	6501	6501	6501	6501	6501	6501	6501	6501	6501	6501	6501	6501	6501	6501	6501	6501	6501	6501	6501	6501	6501	6501	6501	6501	6501	6501	6501	6501	6501	6501	6501	6501	6501	6501	6501
6551	6551	6551	6551	6551	6551	6551	6551	6551	6551	6551	6551	6551	6551	6551	6551	6551	6551	6551	6551	6551	6551	6551	6551	6551	6551	6551	6551	6551	6551	6551	6551	6551	6551	6551	6551	6551	6551	6551	6551	6551	6551	6551	6551	6551	6551	6551	6551	6551	6551
6601	6601	6601	6601	6601	6601	6601	6601	6601	6601	6601	6601	6601	6601	6601	6601	6601	6601	6601	6601	6601	6601	6601	6601	6601	6601	6601	6601	6601	6601	6601	6601	6601	6601	6601	6601	6601	6601	6601	6601	6601	6601	6601	6601	6601	6601	6601	6601	6601	6601
6651	6651	6651	6651	6651	6651	6651	6651	6651	6651	6651	6651	6651	6651	6651	6651	6651	6651	6651	6651	6651	6651	6651	6651	6651	6651	6651	6651	6651	6651	6651	6651	6651	6651	6651	6651	6651	6651	6651	6651	6651	6651	6651	6651	6651	6651	6651	6651	6651	6651
6701	6701	6701	6701	6701	6701	6701	6701	6701	6701	6701	6701	6701	6701	6701	6701	6701	6701	6701	6701	6701	6701	6701	6701	6701	6701	6701	6701	6701	6701	6701	6701	6701	6701	6701	6701	6701	6701	6701	6701	6701	6701	6701	6701	6701	6701	6701	6701	6701	6701
6751	6751	6751	6751	6751	6751	6751	6751	6751	6751	6751	6751	6751	6751	6751	6751	6751	6751	6751	6751	6751	6751	6751	6751	6751	6751	6751	6751	6751	6751	6751	6751	6751	6751	6751	6751	6751	6751	6751	6751	6751	6751	6751	6751	6751	6751	6751	6751	6751	6751
6801	6801	6801	6801	6801	6801	6801	6801	6801	6801	6801	6801	6801	6801	6801	6801	6801	6801	6801	6801	6801	6801	6801	6801	6801	6801	6801	6801	6801	6801	6801	6801	6801	6801	6801	6801	6801	6801	6801	6801	6801	6801	6801	6801	6801	6801	6801	6801	6801	6801
6851	6851	6851	6851	6851	6851	6851	6851	6851	6851	6851	6851	6851	6851	6851	6851	6851	6851	6851	6851	6851	6851	6851	6851	6851	6851	6851	6851	6851	6851	6851	6851	6851	6851	6851	6851	6851	6851	6851	6851	6851	6851	6851	6851	6851	6851	6851	6851	6851	6851
6901	6901	6901	6901	6901	6901	6901	6901	6901	6901	6901	6901	6901	6901	6901	6901	6901	6901	6901	6901	6901	6901	6901	6901	6901	6901	6901	6901	6901	6901	6901	6901	6901	6901	6901	6901	6901	6901	6901	6901	6901	6901	6901	6901	6901	6901	6901	6901	6901	6901
6951	6951	6951	6951	6951	6951	6951	6951	6951	6951	6951	6951	6951	6951	6951	6951	6951	6951	6951	6951	6951	6951	6951	6951	6951	6951	6951	6951	6951	6951	6951	6951	6951	6951	6951	6951	6951	6951	6951	6951	6951	6951	6951	6951	6951	6951	6951	6951	6951	6951
7001	7001	7001	7001	7001	7001	7001	7001	7001	7001	7001	7001	7001	7001	7001	7001	7001	7001	7001	7001	7001	7001	7001	7001	7001	7001	7001	7001	7001	7001	7001	7001	7001	7001	7001	7001	7001	7001	7001	7001	7001	7001	7001	7001	7001	7001	7001	7001	7001	7001
7051	7051	7051	7051	7051	7051	7051	7051	7051	7051	7051	7051	7051	7051	7051	7051	7051	7051	7051	7051	7051	7051	7051	7051	7051	7051	7051	7051	7051	7051	7051	7051	7051	7051	7051	7051	7051	7051	7051	7051	7051	7051	7051	7051	7051	7051	7051	7051	7051	7051
7101	7101	7101	7101	7101	7101	7101	7101	7101	7101	7101	7101	7101	7101	7101	7101	7101	7101	7101	7101	7101	7101	7101	7101	7101	7101	7101	7101	7101	7101	7101	7101	7101	7101	7101	7101	7101	7101	7101	7101	7101	7101	7101	7101	7101	7101	7101	7101	7101	7101
7151	7151	7151	7151	7151	7151	7151	7151	7151	7151	7151	7151	7151	7151	7151	7151	7151	7151	7151	7151	7151	7151	7151	7151	7151	7151	7151	7151	7151	7151	7151	7151	7151	7151	7151	7151	7151	7151	7151	7151	7151	7151	7151	7151	7151	7151	7151	7151	7151	7151
7201	7201	7201	7201	7201	7201	7201	7201	7201	7201	7201	7201	7201	7201	7201	7201	7201	7201	7201	7201	7201	7201	7201	7201	7201	7201	7201	7201	7201	7201	7201	7201	7201	7201	7201	7201	7201	7201	7201	7201	7201	7201	7201	7201	7201	7201	7201	7201	7201	7201
7251	7251	7251	7251	7251	7251	7251	7251	7251	7251	7251	7251	7251	7251	7251	7251	7251	7251	7251	7251	7251	7251	7251	7251	7251	7251	7251	7251	7251	7251	7251	7251	7251	7251	7251	7251	7251	7251	7251	7251	7251	7251	7251	7251	7251	7251	7251	7251	7251	7251
7301	7301	7301	7301	7301	7301	7301	7301	7301	7301	7301	7301	7301	7301	7301	7301	7301	7301	7301	7301	7301	7301	7301	7301	7301	7301	7301	7301	7301	7301	7301	7301	7301	7301	7301	7301	7301	7301	7301	7301	7301	7301	7301	7301	7301	7301	7301	7301	7301	7301
7351	7351	7351	7351	7351	7351	7351	7351	7351	7351	7351	7351	7351	7351	7351	7351	7351	7351	7351	7351	7351	7351	7351	7351	7351	7351	7351	7351	7351	7351	7351	7351	7351	7351	7351	7351	7351	7351	7351	7351	7351	7351	7351	7351	7351	7351	7351	7351	7351	7351
7401	7401	7401	7401	7401	7401	7401	7401	7401	7401	7401	7401	7401	7401	7401	7401	7401	7401	7401	7401	7401	7401	7401	7401	7401	7401	7401	7401	7401	7401	7401	7401	7401	7401	7401	7401	7401	7401	7401	7401	7401	7401	7401	7401	7401	7401	7401	7401	7401	7401
7451	7451	7451	7451	7451	7451	7451	7451	7451	7451	7451	7451	7451	7451	7451	7451	7451	7451	7451	7451	7451	7451	7451	7451	7451	7451	7451	7451	7451	7451	7451	7451	7451	7451	7451	7451	7451	7451	7451	7451	7451	7451	7451	7451	7451	7451	7451	7451	7451	7451
7501	7501	7501	7501	7501	7501	7501	7501	7501	7501	7501	7501	7501	7501	7501	7501	7501	7501	7501	7501	7501	7501	7501	7501	7501	7501	7501	7501	7501	7501	7501	7501	7501	7501	7501	7501	7501	7501	7501	7501	7501	7501	7501	7501	7501	7501	7501	7501	7501	7501
7551	7551	7551	7551	7551	7551	7551	7551	7551	7551	7551	7551	7551	7551	7551	7551	7551	7551	7551	7551	7551	7551	7551	7551	7551	7551	7551	7551	7551	7551	7551	7551	7551	7551	7551	7551	7551	7551	7551	7551	7551	7551	7551	7551	7551	7551	7551	7551	7551	7551
7601	7601	7601	7601	7601	7601	7601	7601	7601	7601	7601	7601	7601	7601	7601	7601	7601	7601	7601	7601	7601	7601	7601	7601	7601	7601	7601	7601	7601	7601	7601	7601	7601	7601	7601	7601	7601	7601	7601	7601	7601	7601	7601	7601	7601	7601	7601	7601	7601	7601
7651	7651	7651	7651	7651	7651	7651	7651	7651	7651	7651	7651	7651	7651	7651	7651	7651	7651	7651	7651	7651	7651	7651	7651	7651	7651	7651	7651	7651	7651	7651	7651	7651	7651	7651	7651	7651	7651	7651	7651	7651	7651	7651	7651	7651	7651	7651	7651	7651	7651
7701	7701	7701	7701	7701	7701	7701	7701	7701	7701	7701	7701	7701	7701	7701	7701	7701	7701	7701	7701	7701	7701	7701	7701	7701	7701	7701	7701	7701	7701	7701	7701	7701	7701	7701	7701	7701	7701	7701	7701	7701	7701	7701	7701	7701	7701	7701	7701	7701	7701
7751	7751	7751	7751	7751	7751	7751	7751	7751	7751	7751	7751	7751	7751	7751	7751	7751	7751	7751	7751	7751	7751	7751	7751	7751	7751	7751	7751	7751	7751	7751	7751	7751	7751	7751	7751	7751	7751	7751	7751	7751	7751	7751	7751	7751	7751	7751	7751	7751	7751
7801	7801	7801	7801	7801	7801	7801	7801	7801	7801	7801	7801	7801	7801	7801	7801	7801	7801	7801	7801	7801	7801	7801	7801	7801	7801	7801	7801	7801	7801	7801	7801	7801	7801	7801	7801	7801	7801	7801	7801	7801	7801	7801	7801	7801	7801	7801	7801	7801	7801
7851	7851	7851	7851	7851	7851	7851	7851	7851	7851	7851	7851	7851	7851	7851	7851	7851	7851	7851	7851	7851	7851	7851	7851	7851	7851	7851	7851	7851	7851	7851	7851	7851	7851	7851	7851	7851	7851	7851	7851	7851	7851	7851	7851	7851	7851	7851	7851	7851	7851
7901	7901	7901	7901	7901	7901	7901	7901	7901	7901	7901	7901	7901	7901	7901	7901	7901	7901	7901	7901	7901	7901	7901	7901	7901	7901	7901	7901	7901	7901	7901	7901	7901	7901	7901	7901	7901	7901	7901	7901	7901	7901	7901	7901	7901	7901	7901	7901	7901	7901
7951	7951	7951	7951	7951	7951	7951	7951	7951	7951	7951	7951	7951	7951	7951	7951	7951	7951	7951	7951	7951	7951	7951	7951	7951	7951	7951	7951	7951	7951	7951	7951	7951	7951	7951	7951	7951	7951	7951	7951	7951	7951	7951	7951	7951	7951	7951	7951	7951	7951
8001	8001	8001	8001	8001	8001	8001	8001	8001	8001	8001	8001	8001	8001	8001	8001	8001	8001	8001	8001	8001	8001	8001	8001	8001	8001	8001	8001	8001	8001	8001	8001	8001	8001	8001	8001	8001	8001	8001	8001	8001	8001	8001	8001	8001	8001	8001	8001	8001	8001
8051	8051	8051	8051	8051	8051	8051	8051	8051	8051	8051	8051	8051	8051	8051	8051	8051	8051	8051	8051	8051	8051	8051	8051	8051	8051	8051	8051	8051	8051	8051	8051	8051	8051	8051	8051	8051	8051	8051	8051	8051	8051	8051	8051	8051	8051	8051	8051	8051	8051
8101	8101	8101	8101	8101	8101	8101	8101	8101	8101	8101	8101	8101	8101	8101	8101	8101	8101	8101	8101	8101	8101	8101	8101	8101	8101	8101	8101	8101	8101	8101	8101	8101	8101	8101	8101	8101	8101	8101	8101	8101	8101	8101	8101	8101	8101	8101	8101	8101	8101
8151	8151	8151	8151	8151	8151	8151	8151	8151	8151	8151	8151	8151	8151	8151	8151	8151	8151	8151	8151	8151	8151	8151	8151	8151	8151	8151	8151	8151	8151	8151	8151	8151	8151	8151	8151	8151	8151	8151	8151	8151	8151	8151	8151	8151	8151	8151	8151	8151	8151
8201	8201	8201	8201	8201	8201	8201	8201	8201	8201	8201	8201	8201	8201	8201	8201	8201	8201	8201	8201	8201	8201	8201	8201	8201	8201	8201	8201	8201	8201	8201	8201	8201	8201	8201	8201	8201	8201	8201	8201	8201	8201	8201	8201	8201	8201	8201	8201	8201	8201
8251	8251	8251	8251	8251	8251	8251	8251	8251	8251	8251	8251	8251	8251	8251	8251	8251	8251	8251	8251	8251	8251	8251	8251	8251	8251	8251	8251	8251	8251	8251	8251	8251	8251	8251	8251	8251	8251	8251	8251	8251	8251	8251	8251	8251	8251	8251	8251	8251	8251
8301	8301	8301	8301	8301	8301	8301	8301	8301	8301	8301	8301	8301	8301	8301	8301	8301	8301	8301	8301	8301	8301	8301	8301	8301	8301	8301	8301	8301	8301	8301	8301	8301	8301	8301	8301	8301	8301	8301	8301	8301	8301	8301	8301	8301	8301	8301	8301	8301	8301
8351	8351	8351	8351	8351	8351	8351	8351	8351	8351	8351	8351	8351	8351	8351	8351	8351	8351	8351	8351	8351	8351	8351	8351	8351	8351	8351	8351	8351	8351	8351	8351	8351	8351	8351	8351	8351	8351	8351	8351	8351	8351	8351	8351	8351	8351	8351	8351	8351	8351
8401	8401	8401	8401	8401	8401	8401	8401	8401	8401	8401	8401	8401	8401	8401	8401	8401	8401	8401	8401	8401	8401	8401	8401	8401	8401	8401	8401	8401	8401	8401	8401	8401	8401	8401	8401	8401	8401	8401	8401	8401	8401	8401	8401	8401	8401	8401	8401	8401	8401
8451	8451	8451	8451	8451	8451	8451	8451	8451	8451	8451	8451	8451	8451	8451	8451	8451	8451	8451	8451	8451	8451	8451	8451	8451	8451	8451	8451	8451	8451	8451	8451	8451	8451	8451	8451	8451	8451	8451	8451	8451	8451	8451	8451	8451	8451	8451	8451	8451	8451
8501	8501	8501	8501	8501	8501	8501	8501	8501	8501	8501	8501	8501	8501	8501	8501	8501	8501	8501	8501	8501	8501	8501	8501	8501	8501	8501	8501	8501	8501	8501	8501	8501	8501	8501	8501	8501	8501	8501	8501	8501	8501	8501	8501	8501	8501	8501	8501	8501	8501
8551	8551	8551	8551	8551	8551	8551	8551	8551	8551	8551	8551	8551	8551	8551	8551	8551	8551	8551	8551	8551	8551	8551	8551	8551	8551	8551	8551	8551	8551	8551	8551	8551	8551	8551	8551	8551	8551	8551	8551	8551	8551	8551	8551	8551	8551	8551	8551	8551	8551
8601	8601	8601	8601	8601	8601	8601	8601	8601	8601	8601	8601	8601	8601	8601	8601	8601	8601	8601	8601	8601	8601	8601	8601	8601	8601	8601	8601	8601	8601	8601	8601	8601	8601	8601	8601	8601	8601	8601	8601	8601	8601	8601	8601	8601	8601	8601	8601	8601	8601
8651	8651	8651	8651	8651	8651	8651	8651	8651	8651	8651	8651	8651	8651	8651	8651	8651	8651	8651	8651	8651	8651	8651	8651	8651	8651	8651	8651	8651	8651	8651	8651	8651	8651	8651	8651	8651	8651	8651	8651	8651	8651	8651	8651	8651	8651	8651	8651	8651	8651
8701	8701	8701	8701	8701	8701	8701	8701	8701	8701	8701	8701	8701	8701	8701	8701	8701	8701	8701	8701	8701	8701	8701	8701	8701	8701	8701	8701	8701	8701	8701	8701	8701	8701	8701	8701	8701	8701	8701	8701	8701	8701	8701	8701	8701	8701	8701	8701	8701	8701
8751	8751	8751	8751	8751	8751	8751	8751	8751	8751	8751	8751	8751	8751	8751	8751	8751	8751	8751	8751	8751	8751	8751	8751	8751	8751	8751	8751	8751	8751	8751	8751	8751	8751	8751	8751	8751	8751	8751	8751	8751	8751	8751	8751	8751	8751	8751	8751	8751	8751
8801	8801	8801	8801	8801	8801	8801	8801	8801	8801	8801	8801	8801	8801	8801	8801	8801	8801	8801	8801	8801	8801	8801	8801	8801	8801	8801	8801	8801	8801	8801	8801	8801	8801	8801	8801	8801	8801	8801	8801	8801	8801	8801	8801	8801	8801	8801	8801	8801	8801
8851	8851	8851	8851	8851	8851	8851	8851	8851	8851	8851	8851	8851	8851	8851	8851	8851	8851	8851	8851	8851	8851	8851	8851	8851	8851	8851	8851	8851	8851	8851	8851	8851	8851	8851	8851	8851	8851	8851	8851	8851	8851	8851	8851	8851	8851	8851	8851	8851	8851
8901	8901	8901	8901	8901	8901	8901	8901	8901	8901	8901	8901	8901	8901	8901	8901	8901	8901	8901	8901	8901	8901	8901	8901	8901	8901	8901	8901	8901	8901	8901	8901	8901	8901	8901	8901	8901	8901	8901	8901	8901	8901	8901	8901	8901	8901	8901	8901	8901	8901
8951	8951	8951	8951	8951	8951	8951	8951	8951	8951	8951	8951	8951	8951	8951	8951	8951	8951	8951	8951	8951	8951	8951	8951	8951	8951	8951	8951	8951	8951	8951	8951	8951	8951	8951	8951	8951	8951	8951	8951	8951	8951	8951	8951	8951	8951	8951	8951	8951	8951
9001	9001	9001	9001	9001	9001	9001	9001	9001	9001	9001	9001	9001	9001	9001	9001	9001	9001	9001	9001	9001	9001	9001	9001	9001	9001	9001	9001	9001	9001	9001	9001	9001	9001	9001	9001	9001	9001	9001	9001	9001	9001	9001	9001	9001	9001	9001	9001	9001	9001
9051	9051	9051	9051	9051	9051	9051	9051	9051	9051	9051	9051	9051	9051	9051	9051	9051	9051	9051	9051	9051	9051	9051	9051	9051	9051	9051	9051	9051	9051	9051	9051	9051	9051	9051	9051	9051	9051	9051	9051	9051	9051	9051	9051	9051	9051	9051	9051	9051	9051
9101	9101	9101	9101	9101	9101	9101	9101	9101	9101	9101	9101	9101	9101	9101	9101	9101	9101	9101	9101	9101	9101	9101	9101	9101	9101	9101	9101	9101	9101	9101	9101	9101	9101	9101	9101	9101	9101	9101	9101	9101	9101	9101	9101	9101	9101	9101	9101	9101	9101
9151	9151	9151	9151	9151	9151	9151	9151	9151	9151	9151	9151	9151	9151	9151	9151	9151	9151	9151	9151	9151	9151	9151	9151	9151	9151	9151	9151	9151	9151	9151	9151	9151	9151	9151	9151	9151	9151	9151	9151	9151	9151	9151	9151	9151	9151	9151	9151	9151	9151
9201	9201	9201	9201	9201	9201	9201	9201	9201	9201	9201	9201	9201	9201	9201	9201	9201	9201	9201	9201	9201	9201	9201	9201	9201	9201	9201	9201	9201	9201	9201	9201	9201	9201	9201	9201	9201	9201	9201	9201	9201	9201	9201	9201	9201	9201	9201	9201	9201	9201
9251	9251	9251	9251	9251	9251	9251	9251	9251	9251	9251	9251	9251	9251	9251	9251	9251	9251	9251	9251	9251	9251	9251	9251	9251	9251	9251	9251	9251	9251	9251	9251	9251	9251	9251	9251	9251	9251	9251	9251	9251	9251	9251	9251	9251	9251	9251	9251	9251	9251
9301	9301	9301	9301	9301	9301	9301	9301	9301	9301	9301	9301	9301	9301	9301	9301	9301	9301	9301	9301	9301	9301	9301	9301	9301	9301	9301	9301	9301	9301	9301	9301	9301	9301	9301	9301	9301	9301	9301	9301	9301	9301	9301	9301	9301	9301	9301	9301	9301	9301
9351	9351	9351	9351	9351	9351	9351	9351	9351	9351	9351	9351	9351	9351	9351	9351	9351	9351	9351	9351	9351	9351	9351	9351	9351	9351	9351	9351	9351	9351	9351	9351	9351	9351	9351	9351	9351	9351	9351	9351	9351	9351	9351	9351	9351	9351	9351	9351	9351	9351
9401	9401	9401	9401	9401	9401	9401	9401	9401	9401	9401	9401	9401	9401	9401	9401	9401	9401	9401	9401	9401	9401	9401	9401	9401	9401	9401	9401	9401	9401	9401	9401	9401	9401	9401	9401	9401	9401	9401	9401	9401	9401	9401	9401	9401	9401	9401	9401	9401	9401
9451	9451	9451	9451	9451	9451	9451	9451	9451	9451	9451	9451	9451	9451	9451	9451	9451	9451	9451	9451	9451	9451	9451	9451	9451	9451	9451	9451	9451	9451	9451	9451	9451	9451	9451	9451	9451	9451	9451	9451	9451	9451	9451	9451	9451	9451	9451	9451	9451	9451
9501	9501	9501	9501	9501	9501	9501	9501	9501	9501	9501	9501	9501	9501	9501	9501	9501	9501	9501	9501	9501	9501	9501	9501	9501	9501	9501	9501	9501	9501	9501	9501	9501	9501	9501	9501	9501	9501	9501	9501	9501	9501	9501	9501	9501	9501	9501	9501	9501	9501
9551	9551	9551	9551	9551	9551	9551	9551	9551	9551	9551	9551	9551	9551	9551	9551	9551	9551	9551	9551	9551	9551	9551	9551	9551	9551	9551	9551	9551	9551	9551	9551	9551	9551	9551	9551	9551	9551	9551	9551	9551	9551	9551	9551	9551	9551	9551	9551	9551	9551
9601	9601	9601	9601	9601	9601	9601	9601	9601	9601	9601	9601	9601	9601	9601	9601	9601	9601	9601	9601	9601	9601	9601	9601	9601	9601	9601	9601	9601	9601	9601	9601	9601	9601	9601	9601	9601	9601	9601	9601	9601	9601	9601	9601	9601	9601	9601	9601	9601	9601
9651	9651	9651	9651	9651	9651	9651	9651	9651	9651	9651	9651	9651	9651	9651	9651	9651	9651	9651	9651	9651	9651	9651	9651	9651	9651	9651	9651	9651	9651	9651	9651	9651	9651	9651	9651	9651	9651	9651	9651	9651	9651	9651	9651	9651	9651	9651	9651	9651	9651
9701	9701	9701	9701	9701	9701	9701	9701	9701	9701	9701	9701	9701	9701	9701	9701	9701	9701	9701	9701	9701	9701	9701	9701	9701	9701	9701	9701	9701	9701	9701	9701	9701	9701	9701	9701	9701	9701	9701	9701	9701	9701	9701	9701	9701	9701	9701	9701	9701	9701
9751	9751	9751	9751	9751	9751	9751	9751	9751	9751	9751	9751	9751	9751	9751	9751	9751	9751	9751	9751	9751	9751	9751	9751	9751	9751	9751	9751	9751	9751	9751	9751	9751	9751	9751	9751	9751	9751	9751	9751	9751	9751	9751	9751	9751	9751	9751	9751	9751	9751
9801	9801	9801	9801	9801	9801	9801	9801	9801	9801	9801	9801	9801	9801	9801	9801	9801	9801	9801	9801	9801	9801	9801	9801	9801	9801	9801	9801	9801	9801	9801	9801	9801	9801	9801	9801	9801	9801	9801	9801	9801	9801	9801	9801	9801	9801	9801	9801	9801	9801
9851	9851	9851	9851	9851	9851	9851	9851	9851	9851	9851	9851	9851	9851	9851	9851	9851	9851	9851	9851	9851	9851	9851	9851	9851	9851	9851	9851	9851	9851	9851	9851	9851	9851	9851	9851	9851	9851	9851	9851	9851	9851	9851	9851	9851	9851	9851	9851	9851	9851
9901	9901	9901	9901	9901	9901	9901	9901	9901	9901	9901	9901	9901	9901	9901	9901	9901	9901	9901	9901	9901	9901	9901	9901	9901	9901	9901	9901	9901	9901	9901	9901	9901	9901	9901	9901	9901	9901	9901	9901	9901	9901	9901	9901	9901	9901	9901	9901	9901	9901
9951	9951	9951	9951	9951	9951	9951	9951	9951	9951	9951	9951	9951	9951	9951	9951	9951	9951	9951	9951	9951	9951	9951	9951	9951	9951	9951	9951	9951	9951	9951	9951	9951	9951	9951	9951	9951	9951	9951	9951	9951	9951	9951	9951	9951	9951	9951	9951	9951	9951
10001	10001	10001	10001	10001	10001	10001	10001	10001	10001	10001	10001	10001	10001	10001	10001	10001	10001	10001	10001	10001	10001	10001	10001	10001	10001	10001	10001	10001	10001	10001	10001	10001	10001	10001	10001	10001	10001	10001	10001	10001	10001	10001	10001	10001	10001	10001	10001	10001	10001
10051	10051	10051	10051	10051	10051	10051	10051	10051	10051	10051	10051	10051	10051	10051	10051	10051	10051	10051	10051	10051	10051	10051	10051	10051	10051	10051	10051	10051	10051	10051	10051	10051	10051	10051	10051	10051	10051	10051	10051	10051	10051	10051	10051	10051	10051	10051	10051	10051	10051
10101	10101	10101	10101	10101	10101	10101	10101	10101	10101	10101	10101	10101	10101	10101	10101	10101	10101	10101	10101	10101	10101	10101	10101	10101	10101	10101	10101	10101	10101	10101	10101	10101	10101	10101	10101	10101	10101	10101	10101	10101	10101	10101	10101	10101	10101	10101	10101	10101	10101
10151	10151	10151	10151	10151	10151	10151	10151	10151	10151	10151	10151	10151	10151	10151	10151	10151	10151	10151	10151	10151	10151	10151	10151	10151	10151	10151	10151	10151	10151	10151	10151	10151	10151	10151	10151	10151	10151	10151	10151	10151	10151	10151	10151	10151	10151	10151	10151	10151	10151
10201	10201	10201	10201	10201	10201	10201	10201	10201	10201	10201	10201	10201	10201	10201	10201	10201	10201	10201	10201	10201	10201	10201	10201	10201	10201	10201	10201	10201	10201	10201	10201	10201	10201	10201	10201	10201	10201	10201	10201	10201	10201	10201	10201	10201	10201	10201	10201	10201	10201
10251	10251	10251	10251	10251	10251	10251	10251	10251	10251	10251	10251	10251	10251	10251	10251	10251	10251	10251	10251	10251	10251	10251	10251	10251	10251	10251	10251	10251	10251	10251	10251	10251	10251	10251	10251	10251	10251	10251	10251	10251	10251	10251	10251	10251	10251	10251	10251	10251	10251
10301	10301	10301	10301	10301	10301	10301	10301	10301	10301	10301	10301	10301	10301	10301	10301	10301	10301	10301	10301	10301	10301	10301	10301	10301	10301	10301	10301	10301	10301	10301	10301	10301	10301	10301	10301	10301	10301	10301	10301	10301	10301	10301	10301	10301	10301	10301	10301	10301	10301
10351	10351	10351	10351	10351	10351	10351	10351	10351	10351	10351	10351	10351	10351	10351	10351	10351	10351	10351	10351	10351	10351	10351	10351	10351	10351	10351	10351	10351	10351	10351	10351	10351	10351	10351	10351	10351	10351	10351	10351	10351	10351	10351	10351	10351	10351	10351	10351	10351	10351
10401	10401	10401	10401	10401	10401	10401	10401	10401	10401	10401	10401	10401	10401	10401	10401	10401	10401	10401	10401	10401	10401	10401	10401	10401	10401	10401	10401	10401	10401	10401	10401	10401	10401	10401	10401	10401	10401	10401	10401	10401	10401	10401	10401	10401	10401	10401	10401	10401	10401
10451	10451	10451	10451	10451	10451	10451	10451	10451	10451	10451	10451	10451	10451	10451	10451	10451	10451	10451	10451	10451	10451	10451	10451	10451	10451	10451	10451	10451	10451	10451	10451	10451	10451	10451	10451	10451	10451	10451	10451	10451	10451	10451	10451	10451	10451	10451	10451	10451	10451
10501	10501	10501	10501	10501	10501	10501	10501	10501	10501	10501	10501	10501	10501	10501	10501	10501	10501	10501	10501	10501	10501	10501	10501	10501	10501	10501	10501	10501	10501	10501	10501	10501	10501	10501	10501	10501	10501	10501	10501	10501	10501	10501	10501	10501	10501	10501	10501	10501	10501
10551	10551	10551	10551	10551	10551	10551	10551	10551	10551	10551	10551	10551	10551	10551	10551	10551	10551	10551	10551	10551	10551	10551	10551	10551	10551	10551	10551	10551	10551	10551	10551	10551	10551	10551	10551	10551	10551	10551	10551	10551	10551	10551	10551	10551	10551	10551	10551	10551	10551
10601	10601	10601	10601	10601	10601	10601	10601	10601	10601	10601	10601	10601	10601	10601	10601	10601	10601	10601	10601	10601	10601	10601	10601	10601	10601	10601	10601	10601	10601	10601	10601	10601	10601	10601	10601	10601	10601	10601	10601	10601	10601	10601	10601	10601	10601	10601	10601	10601	10601
10651	10651	10651	10651	10651	10651	10651	10651	10651	10651	10651	10651	10651	10651	10651	10651	10651	10651	10651	10651	10651	10651	10651	10651	10651	10651	10651	10651	10651	10651	10651	10651	10651	10651	10651	10651	10651	10651	10651	10651	10651	10651	10651	10651	10651	10651	10651	10651	10651	10651
10701	10701	10701	10701	10701	10701	10701	10701	10701	10701	10701	10701	10701	10701	10701	10701	10701	10701	10701	10701	10701	10701	10701	10701	10701	10701	10701	10701	10701	10701	10701	10701	10701	10701	10701	10701	10701	10701	10701	10701	10701	10701	10701	10701	10701	10701	10701	10701	10701	10701
10751	10751	10751	10751	10751	10751	10751	10751	10751	10751	10751	10751	10751	10751	10751	10751	10751	10751	10751	10751	10751	10751	10751	10751	10751	10751	10751	10751	10751	10751	10751	10751	10751	10751	10751	10751	10751	10751	10751	10751	10751	10751	10751	10751	10751	10751	10751	10751	10751	10751
10801	10801	10801	10801	10801	10801	10801	10801	10801	10801	10801	10801	10801	10801	10801	10801	10801	10801	10801	10801	10801	10801	10801	10801	10801	10801	10801	10801	10801	10801	10801	10801	10801	10801	10801	10801	10801	10801	10801	10801	10801	10801	10801	10801	10801	10801	10801	10801	10801	10801
10851	10851	10851	10851	10851	10851	10851	10851	10851	10851	10851	10851	10851	10851	10851	10851	10851	10851	10851	10851	10851	10851	10851	10851	10851	10851	10851	10851	10851	10851	10851	10851	10851	10851	10851	10851	10851	10851	10851	10851	10851	10851	10851	10851	10851	10851	10851	10851	10851	10851
[truncated: 166 more columns]

## Sheet: U
Var1	Var2	Var3	Var4	Var5	Var6	Var7	Var8	Var9	Var10	Var11	Var12	Var13	Var14	Var15	Var16	Var17	Var18	Var19	Var20	Var21	Var22	Var23	Var24	Var25	Var26	Var27	Var28	Var29	Var30	Var31	Var32	Var33	Var34	Var35	Var36	Var37	Var38	Var39	Var40	Var41	Var42	Var43	Var44	Var45	Var46	Var47	Var48	Var49	Var50
																																						0.114814	0.826545	0.837682
																																				0.99927	0.805796	0.680653	0.819189	0.876679	0.869073	0.863356
																																				-0.996887	0.848467	-0.500048	0.966186	-0.862628	0.9102	0.775158	0.915892	0.915619
																																			-0.93844	0.922581	0.453121	-0.583027	-0.860002	-0.343491	0.511745	0.743533	0.888185	0.85053	0.904874	0.93519
																																			0.123261	0.808953	-0.417777	-0.42121	-0.36984	0.717636	0.663667	0.763045	0.814405	0.700791	0.825961	0.946326	0.922523	0.922605	0.903185
																																		-0.494707	0.471584	-0.200241	-0.182664	-0.00504591	-0.742113	0.510389	0.587425	0.573805	0.635243	0.67792	0.74352	0.893174	-0.0781416	-0.354848	0.89349
																																		-0.386265	0.468381	0.320383	0.097824	-0.967602	0.994526	0.412823	0.537347	0.534094	0.605492	0.683639	0.252032	-0.255487	-0.349247	-0.455156	0.537769
																																	-0.992754	0.298465	0.371344	0.244322	-0.906416	0.969183	0.822386	0.600639	0.502182	0.643787	0.823166	0.796108	0.0496027	-0.181586	-0.591304	-0.366699	0.654426
																																0.895831	0.895699	0.586772	0.488249	0.436807	0.456098	0.733288	0.7082	0.663834	0.591253	0.562768	0.975072	0.918124	-0.0851676	-0.182811	-0.802868	-0.558234	0.755462
																																0.840202	0.942219	0.928401	0.812522	0.628553	0.481167	0.572038	0.72217	0.741772	0.554574	0.288996	0.515011	0.575542	0.716056	-0.995863	-0.926929	-0.993225	0.867612
																																0.887744	0.91583	0.910686	0.87667	0.749728	0.681302	0.766784	0.811794	0.702222	0.500535	0.317669	0.448237	0.556535	0.914316	-0.986276	-0.881627	-0.884453	-0.996745
																																		0.877851	0.840494	0.844482	0.84345	0.816033	0.766886	0.650328	0.449096	0.993265	0.253917	0.47485	0.879581	0.996791	-0.920059	-0.872993	-0.679496
																																			0.847283	0.854097	0.856502	0.847889	0.858858	0.886102	-0.502486	-0.835147	-0.0173794	0.209969	0.761078	0.870027	-0.983482	-0.942213	-0.833368
																																					0.875349	0.887055	0.920242	0.979805	-0.325733	0.224472	-0.0557249	-0.34334	0.859217	0.949786	-0.916472	-0.973299	-0.760346
																																						0.882941	0.920653	0.848876	0.634303	0.463394	0.454159	0.455407	0.836778	0.992891	-0.806628	-0.982075	-0.781086
																																								0.867557	0.736921	0.601857	0.463028	0.413114	0.63448	0.92202	0.94893	0.952272	-0.915238
																																										0.842699	0.727754	0.336016	0.480989	0.782553	0.762272	0.706534	0.853326
																																												0.828424	0.791073	0.817718	0.810885	0.867101	0.71008
																																													0.862817	0.830173	0.869773	0.892628	0.918866
																																															0.859328	0.870783	0.932236
																																																	0.895662
																																																	-0.854729
																																																-0.792882	-0.875428
																																															-0.788432	-0.845636	-0.92025
																																													-0.792467	-0.729531	-0.796852	-0.926139	-0.962456
																																												-0.843326	-0.789311	-0.757202	-0.867749	-0.9504	-0.954628
																																										-0.864833	-0.875267	-0.85191	-0.823225	-0.892956	-0.969663	-0.956741	-0.939326
																																								-0.91206	-0.917227	-0.870172	-0.876552	-0.877273	-0.948295	-0.969935	-0.95191	-0.938524	-0.943328
																																							-0.846518	-0.953046	-0.9612	-0.889176	-0.898342	-0.939661	-0.953817	-0.92692	-0.925979	-0.925779	-0.954011
																																							-0.816434	-0.913177	-0.931626	-0.918587	-0.940807	-0.984479	-0.976099	-0.944084	-0.917366	-0.931536	-0.960076
																																							-0.835426	-0.874439	-0.968759	0.906782	0.987149	0.994232	0.990174	-0.976274	-0.945517	-0.993256	-0.987879
																																									-0.501416	-0.467653	-0.971684	0.999852	0.875748	-0.997969	-0.962624	-0.995929	0.998598
																																										-0.530612	-0.812591	-0.909524	0.995242	-0.983057	-0.967019	-0.979064	-0.998456
																																										-0.999376	-0.979883	-0.954738	-0.987942	-0.972123	-0.966259	-0.962091	-0.959787
																																									-0.989622	-0.986101	-0.99614	-0.964221	-0.987325	-0.972558	-0.958839	-0.944392	-0.92409
																																								0.883433	-0.998634	-0.924093	-0.985872	-0.96443	-0.924656	-0.942608	-0.948874	-0.946178	-0.924989
																																								0.422562	0.566822	-0.538951	-0.783787	-0.951445	-0.916041	-0.922682	-0.946226	-0.965584	-0.949607
																																							-0.874422	0.822732	0.637698	-0.631321	-0.868578	-0.934471	-0.932766	-0.926403	-0.95252	-0.975884	-0.964583
																																						0.999986	-0.980356	0.898567	0.999075	-0.93026	-0.892051	-0.886359	-0.911433	-0.936098	-0.959295	-0.968115	-0.965777
																																						-0.987582	-0.961203	-0.982263	-0.90779	-0.893296	-0.891274	-0.815841	-0.853859	-0.920775	-0.945192	-0.954836	-0.957671
																																							-0.834518	-0.864167	-0.86393	-0.931017	-0.953526	-0.905261	-0.892671	-0.926701	-0.93862	-0.943465	-0.947396
																																									0.794989	0.997778	-0.997597	-0.996965	-0.952253	-0.948623	-0.953223	-0.948831	-0.938096
																																										0.880278	-0.976402	-0.988265	-0.977601	-0.972437	-0.962644	-0.952066	-0.944724
																																										0.922531	-0.976933	-0.974901	-0.997137	-0.994738	-0.976839	-0.96269	-0.955663
																																											-0.998849	-0.971954	-0.994045	-0.993387	-0.983002	-0.977023	-0.969207
																																											-0.993522	-0.987372	-0.980737	-0.969883	-0.968269	-0.97658	-0.977437
																																											-0.985032	-0.98079	-0.974835	-0.961409	-0.946351	-0.955469	-0.971252
																																											0.986176	-0.99557	-0.966187	-0.971346	-0.953708	-0.939256	-0.960447
																																											0.937737	0.99795	-0.990853	-0.995839	-0.976799	-0.95556	-0.964609
																																												0.991703	0.98754	0.985091	-0.993152	-0.970977	-0.963675
																																													0.957757	0.929977	-0.974982	-0.942836	-0.959406
																																													-0.973367	-0.932764	-0.88273	-0.910364	-0.967546
																																														-0.841865	-0.858474	-0.881878	-0.931937
																																														-0.912112	-0.940359	-0.88689	-0.901786
																																															-0.979056	-0.966226	-0.948082
																																															-0.984071	-0.97782	-0.954532
																																															-0.993889	-0.969942	-0.940251
																																															0.991387	-0.990114	-0.940712
																																															0.99372	0.996425	-0.9579
																																															-0.966196	-0.999498	-0.973241
																																																-0.255628	-0.800173
																																																	-0.667311
																																																	-0.801168
																														0.988242																			-0.910275
																														0.608841	0.694746																	-0.989214	-0.974161
																														0.16631	0.691042	0.833798															0.919064	0.971428	-0.954382
																														-0.588105	0.81937	0.856247	0.879288													0.850722	0.871579	0.951795	-0.954613
																														0.346499	0.662214	0.748385	0.854178												0.683895	0.845231	0.875709	0.998113	-0.909892
																														0.0885296	0.651172	0.755013	0.838339										0.211556	0.696588	0.8827	0.934911	0.999702	-0.932198
																														-0.13456	-0.47189	-0.988549	0.996232	0.995907								0.561719	0.901593	0.981057	0.997479	-0.985599
																														0.0442234	-0.85919	-0.878562	-0.927868	-0.983069	-0.954085	-0.900366					-0.943075	0.95791	0.971521	-0.941189	-0.82004
																														0.516068	-0.957802	-0.936439	-0.915877	-0.945945	-0.928803	-0.745094				-0.974132	-0.980865	-0.955216	-0.878792
																														0.337417	0.987618	0.996197	-0.98204	-0.982222	-0.981338	-0.760337	-0.506877	-0.366023	0.99113	-0.987847	-0.959038	-0.845835
																															0.872614	0.999664	0.993035	0.995537	-0.997792	-0.923618	-0.76654	-0.833934	-0.88958	-0.901159
																															0.738027	-0.984907	-0.999967	0.990297	-0.991602	-0.805881	-0.724309	-0.793799	-0.825399
																																0.996323	-0.988034	-0.997134	-0.968448	-0.76087	-0.7726
																																0.894829	-0.998737	-0.999766	-0.98408	-0.851384
																																0.372939	-0.979418	-0.996747	-0.861614
																																	-0.589315


																																																	-0.42029
																																																	-0.408821
																																																	-0.442337
																																																-0.276627	-0.463125
																																																-0.365414	-0.735702
																																																-0.451597	-0.854748
																																															-0.292777	-0.361888	-0.836951
																																															-0.216251	-0.322484	-0.452988
																																															-0.253304	-0.652615	-0.750584
																																														-0.170181	-0.685558	-0.884441	-0.878845
																																														-0.329886	-0.890088	-0.944	-0.863397
																																													-0.546035	-0.512071	-0.825256	-0.78154	-0.850249
																																													-0.313498	-0.400959	-0.806425	-0.781155	-0.846289
																																													-0.124353	-0.208865	-0.894326	-0.95075	-0.932211
																																													0.240035	0.232883	-0.899299	-0.991821	-0.978733
																																													0.8086	0.762106	0.811813	-0.9916	-0.971027
																																														0.839469	0.924995	-0.897372	-0.812667
																																															-0.682085	0.947653	-0.720125
																																																-0.232841	0.756606
																																																	-0.399524

[truncated: 166 more columns]

## Sheet: V
Var1	Var2	Var3	Var4	Var5	Var6	Var7	Var8	Var9	Var10	Var11	Var12	Var13	Var14	Var15	Var16	Var17	Var18	Var19	Var20	Var21	Var22	Var23	Var24	Var25	Var26	Var27	Var28	Var29	Var30	Var31	Var32	Var33	Var34	Var35	Var36	Var37	Var38	Var39	Var40	Var41	Var42	Var43	Var44	Var45	Var46	Var47	Var48	Var49	Var50
																																						0.993387	0.56287	0.546158
																																				0.0381987	0.592194	0.732606	0.573524	0.481076	0.494683	0.504596
																																				0.0788384	0.529248	0.865998	0.257846	0.505838	0.414168	0.631767	0.401425	0.402047
																																			0.345441	0.385803	0.891449	0.812453	0.510291	0.939156	0.859137	0.668699	0.459487	0.525926	0.42568	0.354146
																																			0.992374	0.587874	0.90855	0.906963	0.929096	0.696418	0.748029	0.646345	0.580297	0.713367	0.563727	0.323213	0.385942	0.385747	0.429251
																																		0.86906	0.881821	0.979747	0.983175	0.999987	0.670275	0.859943	0.809279	0.818992	0.772312	0.735136	0.668714	0.449711	0.996942	0.934924	0.449083
																																		0.922388	0.883526	0.947288	0.995204	0.252481	0.10449	0.910811	0.843361	0.845425	0.795851	0.729821	0.967719	0.966812	0.937031	0.890412	0.843092
																																	0.120164	0.954421	0.928496	0.969694	0.422387	0.246343	0.568929	0.79952	0.864762	0.765205	0.567801	0.605154	0.998769	0.983375	0.806449	0.93034	0.756126
																																0.444394	0.44466	0.809752	0.872704	0.899555	0.88993	0.679918	0.706012	0.74788	0.806486	0.826615	0.221888	0.396293	0.996367	0.983148	0.596157	0.829684	0.655192
																																0.542274	0.334998	0.37158	0.582931	0.777767	0.876629	0.820227	0.691716	0.670653	0.832134	0.95733	0.857184	0.817772	0.698043	0.0908706	0.375237	0.116209	0.497242
																																0.460338	0.401565	0.413099	0.481092	0.661747	0.732002	0.641905	0.583944	0.711958	0.865716	0.948202	0.893915	0.830824	0.405001	0.165102	0.471946	0.466629	0.0806173
																																		0.478934	0.541821	0.535584	0.537208	0.578005	0.641783	0.759654	0.893484	0.115868	0.967226	0.880067	0.47575	0.0800479	0.391779	0.487733	0.733679
																																			0.531142	0.520114	0.516143	0.530173	0.512214	0.46349	0.864586	0.550027	0.999849	0.977708	0.64866	0.493004	0.181007	0.335014	0.552719
																																					0.483492	0.461665	0.39135	0.199953	0.945462	0.974481	0.998446	0.939211	0.511612	0.312901	0.400099	0.22954	0.649519
																																						0.469484	0.390382	0.528593	0.773085	0.886153	0.890921	0.890283	0.547542	0.119026	0.591059	0.188491	0.624423
																																								0.497337	0.675978	0.798604	0.886343	0.910679	0.772939	0.387142	0.315488	0.305251	0.402914
																																										0.538385	0.685839	0.941856	0.876727	0.622584	0.647256	0.707679	0.521378
																																												0.560102	0.611722	0.575619	0.585206	0.498133	0.704121
																																													0.505516	0.557506	0.493452	0.450794	0.39457
																																															0.511426	0.491667	0.361852
																																																	0.444735
																																																	0.519074
																																																0.609375	0.483348
																																															0.615122	0.53376	0.391331
																																													0.609914	0.683948	0.604175	0.377183	0.271439
																																												0.537402	0.613994	0.65318	0.497003	0.31103	0.297801
																																										0.502059	0.48364	0.523688	0.567716	0.450143	0.244444	0.29094	0.343025
																																								0.410057	0.398365	0.492749	0.481306	0.479992	0.317392	0.243363	0.306378	0.345213	0.331863
																																							0.53236	0.302827	0.275854	0.457564	0.439298	0.342106	0.300388	0.375259	0.377575	0.378065	0.299772
																																							0.577439	0.407563	0.363419	0.395218	0.338943	0.1755	0.217327	0.329706	0.398045	0.363648	0.279739
																																							0.549603	0.485135	0.248006	0.421599	0.159805	0.107253	0.139844	0.216537	0.325573	0.115942	0.155227
																																									0.865206	0.883912	0.236285	0.0172075	0.482768	0.0636937	0.270841	0.0901447	0.0529279
																																										0.847615	0.582835	0.415651	0.0974342	0.1833	0.254706	0.203553	0.0555517
																																										0.0353322	0.199571	0.297447	0.154827	0.234473	0.257573	0.272728	0.28073
																																									0.143692	0.166146	0.0877785	0.2651	0.158713	0.232662	0.28395	0.328822	0.382174
																																								0.468557	0.0522445	0.382167	0.167501	0.264337	0.380803	0.333903	0.315654	0.323646	0.379995
																																								0.906334	0.82384	0.842337	0.621029	0.307819	0.401085	0.385562	0.323508	0.26009	0.313443
																																							0.485165	0.568429	0.770286	0.775522	0.495553	0.356039	0.360483	0.376535	0.304475	0.218291	0.263781
																																						0.00524822	0.197234	0.438837	0.0430103	0.366901	0.451935	0.462999	0.411448	0.351738	0.282408	0.250505	0.259374
																																						0.157106	0.275843	0.187511	0.419425	0.449469	0.453466	0.578277	0.520504	0.390094	0.326515	0.297132	0.287865
																																							0.550981	0.503205	0.503611	0.364976	0.30131	0.424857	0.450708	0.3758	0.344952	0.331472	0.320063
																																									0.606624	0.0666335	0.0692852	0.0778486	0.305309	0.316408	0.302268	0.315786	0.346376
																																										0.474459	0.215962	0.152751	0.210465	0.233168	0.270769	0.305893	0.327866
																																										0.385922	0.213545	0.222639	0.0756114	0.10245	0.213973	0.270607	0.294461
																																											0.0479756	0.235172	0.108972	0.114812	0.183597	0.213134	0.246248
																																											0.113638	0.158419	0.195333	0.243569	0.24991	0.215154	0.211227
																																											0.172374	0.195067	0.22293	0.275122	0.323141	0.295091	0.238053
																																											0.1657	0.0940274	0.257842	0.237671	0.300733	0.343218	0.278464
																																											0.347347	0.0639973	0.134946	0.0911301	0.214157	0.294796	0.263684
																																												0.128553	0.157371	0.172034	0.116833	0.239171	0.267079
																																													0.287578	0.367617	0.222284	0.333258	0.28203
																																													0.229253	0.360487	0.469881	0.413809	0.252693
																																														0.539688	0.512857	0.471478	0.362621
																																														0.409941	0.340184	0.461982	0.432184
																																															0.20359	0.257698	0.318027
																																															0.177778	0.209448	0.298108
																																															0.110385	0.243336	0.340481
																																															0.130968	0.140266	0.339206
																																															0.111898	0.0844816	0.287103
																																															0.257809	0.0316714	0.229788
																																																0.966775	0.599769
																																																	0.744779
																																																	0.59844
																														0.1529																			0.414005
																														0.793292	0.719255																	0.146475	0.225857
																														0.986074	0.722814	0.552069															0.394109	0.237334	0.298589
																														0.808784	0.573265	0.516567	0.47629													0.525616	0.490256	0.306733	0.297848
																														0.93805	0.749315	0.663264	0.519982												0.72958	0.534401	0.482839	0.0614081	0.414844
																														0.996074	0.75893	0.65571	0.54515										0.977366	0.717471	0.469937	0.354881	0.0244078	0.361948
																														0.990906	0.881657	0.150898	0.0867272	0.0903827								0.827328	0.432585	0.193721	0.0709656	0.1691
																														0.999022	0.511657	0.477629	0.372909	0.183235	0.299537	0.435134					0.332579	0.287069	0.236952	0.337879	0.572307
																														0.856548	0.287428	0.350831	0.40146	0.324327	0.370574	0.666959				0.225979	0.194689	0.29591	0.477205
																														0.941355	0.156877	0.0871285	0.188673	0.187724	0.192293	0.649529	0.862018	0.930606	0.132894	0.155431	0.283279	0.533445
																															0.488411	0.0259206	0.117817	0.0943771	0.066414	0.383314	0.642197	0.551865	0.456778	0.433489
																															0.674771	0.173086	0.00817661	0.138966	0.129325	0.592077	0.689476	0.60818	0.564549
																																0.0856759	0.154239	0.07565	0.249216	0.648904	0.634894
																																0.446409	0.0502348	0.0216154	0.177724	0.524544
																																0.927856	0.201844	0.080598	0.507564
																																	0.807903


																																																	0.90739
																																																	0.912614
																																																	0.896849
																																																0.960977	0.886293
																																																0.930845	0.677305
																																																0.892222	0.519044
																																															0.956181	0.932222	0.547277
																																															0.976338	0.946575	0.891516
																																															0.967387	0.75769	0.660775
																																														0.985413	0.728018	0.466651	0.477107
																																														0.944021	0.455788	0.329946	0.504526
																																													0.837762	0.858943	0.564759	0.623856	0.526381
																																													0.949589	0.916096	0.591337	0.624337	0.532724
																																													0.992238	0.977944	0.447416	0.30996	0.361916
																																													0.970764	0.972505	0.437334	0.127638	0.205137
																																													0.588359	0.647453	0.583918	0.129342	0.238969
																																														0.543408	0.37998	0.441274	0.582729
																																															0.731273	0.319301	0.693845
																																																0.972515	0.653871
																																																	0.916723

[truncated: 166 more columns]
