# Supplementary material for: Synchronization of visual perception within the human fovea
Source: Nat Neurosci. 2025 Jul 16;28(9):1959–67. doi: 10.1038/s41593-025-02011-3 (PMC12411267; doi:10.1038/s41593-025-02011-3)
Supplement: Supplementary file 14 — Source data. [file 41593_2025_2011_MOESM14_ESM.zip › extendedData6/extendedData6c.xlsx]

## Sheet: coordFovea
x	y	radius
0	0	0.273973

## Sheet: coordOd
x	y	radius
3.96804	0.283105	0.821918

## Sheet: meshgridImageX
Var1	Var2	Var3	Var4	Var5	Var6	Var7	Var8	Var9	Var10	Var11	Var12	Var13	Var14	Var15	Var16	Var17	Var18	Var19	Var20	Var21	Var22	Var23	Var24	Var25	Var26	Var27	Var28	Var29	Var30	Var31	Var32	Var33	Var34	Var35	Var36	Var37	Var38	Var39	Var40	Var41	Var42	Var43	Var44	Var45	Var46	Var47	Var48
-4.90411	-4.6758	-4.44749	-4.21918	-3.99087	-3.76256	-3.53425	-3.30594	-3.07763	-2.84932	-2.621	-2.39269	-2.16438	-1.93607	-1.70776	-1.47945	-1.25114	-1.02283	-0.794521	-0.56621	-0.3379	-0.109589	0.118721	0.347032	0.575342	0.803653	1.03196	1.26027	1.48858	1.71689	1.94521	2.17352	2.40183	2.63014	2.85845	3.08676	3.31507	3.54338	3.77169	4	4.22831	4.45662	4.68493	4.91324	5.14155	5.36986	5.59817	5.82648
-4.90411	-4.6758	-4.44749	-4.21918	-3.99087	-3.76256	-3.53425	-3.30594	-3.07763	-2.84932	-2.621	-2.39269	-2.16438	-1.93607	-1.70776	-1.47945	-1.25114	-1.02283	-0.794521	-0.56621	-0.3379	-0.109589	0.118721	0.347032	0.575342	0.803653	1.03196	1.26027	1.48858	1.71689	1.94521	2.17352	2.40183	2.63014	2.85845	3.08676	3.31507	3.54338	3.77169	4	4.22831	4.45662	4.68493	4.91324	5.14155	5.36986	5.59817	5.82648
-4.90411	-4.6758	-4.44749	-4.21918	-3.99087	-3.76256	-3.53425	-3.30594	-3.07763	-2.84932	-2.621	-2.39269	-2.16438	-1.93607	-1.70776	-1.47945	-1.25114	-1.02283	-0.794521	-0.56621	-0.3379	-0.109589	0.118721	0.347032	0.575342	0.803653	1.03196	1.26027	1.48858	1.71689	1.94521	2.17352	2.40183	2.63014	2.85845	3.08676	3.31507	3.54338	3.77169	4	4.22831	4.45662	4.68493	4.91324	5.14155	5.36986	5.59817	5.82648
-4.90411	-4.6758	-4.44749	-4.21918	-3.99087	-3.76256	-3.53425	-3.30594	-3.07763	-2.84932	-2.621	-2.39269	-2.16438	-1.93607	-1.70776	-1.47945	-1.25114	-1.02283	-0.794521	-0.56621	-0.3379	-0.109589	0.118721	0.347032	0.575342	0.803653	1.03196	1.26027	1.48858	1.71689	1.94521	2.17352	2.40183	2.63014	2.85845	3.08676	3.31507	3.54338	3.77169	4	4.22831	4.45662	4.68493	4.91324	5.14155	5.36986	5.59817	5.82648
-4.90411	-4.6758	-4.44749	-4.21918	-3.99087	-3.76256	-3.53425	-3.30594	-3.07763	-2.84932	-2.621	-2.39269	-2.16438	-1.93607	-1.70776	-1.47945	-1.25114	-1.02283	-0.794521	-0.56621	-0.3379	-0.109589	0.118721	0.347032	0.575342	0.803653	1.03196	1.26027	1.48858	1.71689	1.94521	2.17352	2.40183	2.63014	2.85845	3.08676	3.31507	3.54338	3.77169	4	4.22831	4.45662	4.68493	4.91324	5.14155	5.36986	5.59817	5.82648
-4.90411	-4.6758	-4.44749	-4.21918	-3.99087	-3.76256	-3.53425	-3.30594	-3.07763	-2.84932	-2.621	-2.39269	-2.16438	-1.93607	-1.70776	-1.47945	-1.25114	-1.02283	-0.794521	-0.56621	-0.3379	-0.109589	0.118721	0.347032	0.575342	0.803653	1.03196	1.26027	1.48858	1.71689	1.94521	2.17352	2.40183	2.63014	2.85845	3.08676	3.31507	3.54338	3.77169	4	4.22831	4.45662	4.68493	4.91324	5.14155	5.36986	5.59817	5.82648
-4.90411	-4.6758	-4.44749	-4.21918	-3.99087	-3.76256	-3.53425	-3.30594	-3.07763	-2.84932	-2.621	-2.39269	-2.16438	-1.93607	-1.70776	-1.47945	-1.25114	-1.02283	-0.794521	-0.56621	-0.3379	-0.109589	0.118721	0.347032	0.575342	0.803653	1.03196	1.26027	1.48858	1.71689	1.94521	2.17352	2.40183	2.63014	2.85845	3.08676	3.31507	3.54338	3.77169	4	4.22831	4.45662	4.68493	4.91324	5.14155	5.36986	5.59817	5.82648
-4.90411	-4.6758	-4.44749	-4.21918	-3.99087	-3.76256	-3.53425	-3.30594	-3.07763	-2.84932	-2.621	-2.39269	-2.16438	-1.93607	-1.70776	-1.47945	-1.25114	-1.02283	-0.794521	-0.56621	-0.3379	-0.109589	0.118721	0.347032	0.575342	0.803653	1.03196	1.26027	1.48858	1.71689	1.94521	2.17352	2.40183	2.63014	2.85845	3.08676	3.31507	3.54338	3.77169	4	4.22831	4.45662	4.68493	4.91324	5.14155	5.36986	5.59817	5.82648
-4.90411	-4.6758	-4.44749	-4.21918	-3.99087	-3.76256	-3.53425	-3.30594	-3.07763	-2.84932	-2.621	-2.39269	-2.16438	-1.93607	-1.70776	-1.47945	-1.25114	-1.02283	-0.794521	-0.56621	-0.3379	-0.109589	0.118721	0.347032	0.575342	0.803653	1.03196	1.26027	1.48858	1.71689	1.94521	2.17352	2.40183	2.63014	2.85845	3.08676	3.31507	3.54338	3.77169	4	4.22831	4.45662	4.68493	4.91324	5.14155	5.36986	5.59817	5.82648
-4.90411	-4.6758	-4.44749	-4.21918	-3.99087	-3.76256	-3.53425	-3.30594	-3.07763	-2.84932	-2.621	-2.39269	-2.16438	-1.93607	-1.70776	-1.47945	-1.25114	-1.02283	-0.794521	-0.56621	-0.3379	-0.109589	0.118721	0.347032	0.575342	0.803653	1.03196	1.26027	1.48858	1.71689	1.94521	2.17352	2.40183	2.63014	2.85845	3.08676	3.31507	3.54338	3.77169	4	4.22831	4.45662	4.68493	4.91324	5.14155	5.36986	5.59817	5.82648
-4.90411	-4.6758	-4.44749	-4.21918	-3.99087	-3.76256	-3.53425	-3.30594	-3.07763	-2.84932	-2.621	-2.39269	-2.16438	-1.93607	-1.70776	-1.47945	-1.25114	-1.02283	-0.794521	-0.56621	-0.3379	-0.109589	0.118721	0.347032	0.575342	0.803653	1.03196	1.26027	1.48858	1.71689	1.94521	2.17352	2.40183	2.63014	2.85845	3.08676	3.31507	3.54338	3.77169	4	4.22831	4.45662	4.68493	4.91324	5.14155	5.36986	5.59817	5.82648
-4.90411	-4.6758	-4.44749	-4.21918	-3.99087	-3.76256	-3.53425	-3.30594	-3.07763	-2.84932	-2.621	-2.39269	-2.16438	-1.93607	-1.70776	-1.47945	-1.25114	-1.02283	-0.794521	-0.56621	-0.3379	-0.109589	0.118721	0.347032	0.575342	0.803653	1.03196	1.26027	1.48858	1.71689	1.94521	2.17352	2.40183	2.63014	2.85845	3.08676	3.31507	3.54338	3.77169	4	4.22831	4.45662	4.68493	4.91324	5.14155	5.36986	5.59817	5.82648
-4.90411	-4.6758	-4.44749	-4.21918	-3.99087	-3.76256	-3.53425	-3.30594	-3.07763	-2.84932	-2.621	-2.39269	-2.16438	-1.93607	-1.70776	-1.47945	-1.25114	-1.02283	-0.794521	-0.56621	-0.3379	-0.109589	0.118721	0.347032	0.575342	0.803653	1.03196	1.26027	1.48858	1.71689	1.94521	2.17352	2.40183	2.63014	2.85845	3.08676	3.31507	3.54338	3.77169	4	4.22831	4.45662	4.68493	4.91324	5.14155	5.36986	5.59817	5.82648
-4.90411	-4.6758	-4.44749	-4.21918	-3.99087	-3.76256	-3.53425	-3.30594	-3.07763	-2.84932	-2.621	-2.39269	-2.16438	-1.93607	-1.70776	-1.47945	-1.25114	-1.02283	-0.794521	-0.56621	-0.3379	-0.109589	0.118721	0.347032	0.575342	0.803653	1.03196	1.26027	1.48858	1.71689	1.94521	2.17352	2.40183	2.63014	2.85845	3.08676	3.31507	3.54338	3.77169	4	4.22831	4.45662	4.68493	4.91324	5.14155	5.36986	5.59817	5.82648
-4.90411	-4.6758	-4.44749	-4.21918	-3.99087	-3.76256	-3.53425	-3.30594	-3.07763	-2.84932	-2.621	-2.39269	-2.16438	-1.93607	-1.70776	-1.47945	-1.25114	-1.02283	-0.794521	-0.56621	-0.3379	-0.109589	0.118721	0.347032	0.575342	0.803653	1.03196	1.26027	1.48858	1.71689	1.94521	2.17352	2.40183	2.63014	2.85845	3.08676	3.31507	3.54338	3.77169	4	4.22831	4.45662	4.68493	4.91324	5.14155	5.36986	5.59817	5.82648
-4.90411	-4.6758	-4.44749	-4.21918	-3.99087	-3.76256	-3.53425	-3.30594	-3.07763	-2.84932	-2.621	-2.39269	-2.16438	-1.93607	-1.70776	-1.47945	-1.25114	-1.02283	-0.794521	-0.56621	-0.3379	-0.109589	0.118721	0.347032	0.575342	0.803653	1.03196	1.26027	1.48858	1.71689	1.94521	2.17352	2.40183	2.63014	2.85845	3.08676	3.31507	3.54338	3.77169	4	4.22831	4.45662	4.68493	4.91324	5.14155	5.36986	5.59817	5.82648
-4.90411	-4.6758	-4.44749	-4.21918	-3.99087	-3.76256	-3.53425	-3.30594	-3.07763	-2.84932	-2.621	-2.39269	-2.16438	-1.93607	-1.70776	-1.47945	-1.25114	-1.02283	-0.794521	-0.56621	-0.3379	-0.109589	0.118721	0.347032	0.575342	0.803653	1.03196	1.26027	1.48858	1.71689	1.94521	2.17352	2.40183	2.63014	2.85845	3.08676	3.31507	3.54338	3.77169	4	4.22831	4.45662	4.68493	4.91324	5.14155	5.36986	5.59817	5.82648
-4.90411	-4.6758	-4.44749	-4.21918	-3.99087	-3.76256	-3.53425	-3.30594	-3.07763	-2.84932	-2.621	-2.39269	-2.16438	-1.93607	-1.70776	-1.47945	-1.25114	-1.02283	-0.794521	-0.56621	-0.3379	-0.109589	0.118721	0.347032	0.575342	0.803653	1.03196	1.26027	1.48858	1.71689	1.94521	2.17352	2.40183	2.63014	2.85845	3.08676	3.31507	3.54338	3.77169	4	4.22831	4.45662	4.68493	4.91324	5.14155	5.36986	5.59817	5.82648
-4.90411	-4.6758	-4.44749	-4.21918	-3.99087	-3.76256	-3.53425	-3.30594	-3.07763	-2.84932	-2.621	-2.39269	-2.16438	-1.93607	-1.70776	-1.47945	-1.25114	-1.02283	-0.794521	-0.56621	-0.3379	-0.109589	0.118721	0.347032	0.575342	0.803653	1.03196	1.26027	1.48858	1.71689	1.94521	2.17352	2.40183	2.63014	2.85845	3.08676	3.31507	3.54338	3.77169	4	4.22831	4.45662	4.68493	4.91324	5.14155	5.36986	5.59817	5.82648
-4.90411	-4.6758	-4.44749	-4.21918	-3.99087	-3.76256	-3.53425	-3.30594	-3.07763	-2.84932	-2.621	-2.39269	-2.16438	-1.93607	-1.70776	-1.47945	-1.25114	-1.02283	-0.794521	-0.56621	-0.3379	-0.109589	0.118721	0.347032	0.575342	0.803653	1.03196	1.26027	1.48858	1.71689	1.94521	2.17352	2.40183	2.63014	2.85845	3.08676	3.31507	3.54338	3.77169	4	4.22831	4.45662	4.68493	4.91324	5.14155	5.36986	5.59817	5.82648
-4.90411	-4.6758	-4.44749	-4.21918	-3.99087	-3.76256	-3.53425	-3.30594	-3.07763	-2.84932	-2.621	-2.39269	-2.16438	-1.93607	-1.70776	-1.47945	-1.25114	-1.02283	-0.794521	-0.56621	-0.3379	-0.109589	0.118721	0.347032	0.575342	0.803653	1.03196	1.26027	1.48858	1.71689	1.94521	2.17352	2.40183	2.63014	2.85845	3.08676	3.31507	3.54338	3.77169	4	4.22831	4.45662	4.68493	4.91324	5.14155	5.36986	5.59817	5.82648
-4.90411	-4.6758	-4.44749	-4.21918	-3.99087	-3.76256	-3.53425	-3.30594	-3.07763	-2.84932	-2.621	-2.39269	-2.16438	-1.93607	-1.70776	-1.47945	-1.25114	-1.02283	-0.794521	-0.56621	-0.3379	-0.109589	0.118721	0.347032	0.575342	0.803653	1.03196	1.26027	1.48858	1.71689	1.94521	2.17352	2.40183	2.63014	2.85845	3.08676	3.31507	3.54338	3.77169	4	4.22831	4.45662	4.68493	4.91324	5.14155	5.36986	5.59817	5.82648
-4.90411	-4.6758	-4.44749	-4.21918	-3.99087	-3.76256	-3.53425	-3.30594	-3.07763	-2.84932	-2.621	-2.39269	-2.16438	-1.93607	-1.70776	-1.47945	-1.25114	-1.02283	-0.794521	-0.56621	-0.3379	-0.109589	0.118721	0.347032	0.575342	0.803653	1.03196	1.26027	1.48858	1.71689	1.94521	2.17352	2.40183	2.63014	2.85845	3.08676	3.31507	3.54338	3.77169	4	4.22831	4.45662	4.68493	4.91324	5.14155	5.36986	5.59817	5.82648
-4.90411	-4.6758	-4.44749	-4.21918	-3.99087	-3.76256	-3.53425	-3.30594	-3.07763	-2.84932	-2.621	-2.39269	-2.16438	-1.93607	-1.70776	-1.47945	-1.25114	-1.02283	-0.794521	-0.56621	-0.3379	-0.109589	0.118721	0.347032	0.575342	0.803653	1.03196	1.26027	1.48858	1.71689	1.94521	2.17352	2.40183	2.63014	2.85845	3.08676	3.31507	3.54338	3.77169	4	4.22831	4.45662	4.68493	4.91324	5.14155	5.36986	5.59817	5.82648
-4.90411	-4.6758	-4.44749	-4.21918	-3.99087	-3.76256	-3.53425	-3.30594	-3.07763	-2.84932	-2.621	-2.39269	-2.16438	-1.93607	-1.70776	-1.47945	-1.25114	-1.02283	-0.794521	-0.56621	-0.3379	-0.109589	0.118721	0.347032	0.575342	0.803653	1.03196	1.26027	1.48858	1.71689	1.94521	2.17352	2.40183	2.63014	2.85845	3.08676	3.31507	3.54338	3.77169	4	4.22831	4.45662	4.68493	4.91324	5.14155	5.36986	5.59817	5.82648
-4.90411	-4.6758	-4.44749	-4.21918	-3.99087	-3.76256	-3.53425	-3.30594	-3.07763	-2.84932	-2.621	-2.39269	-2.16438	-1.93607	-1.70776	-1.47945	-1.25114	-1.02283	-0.794521	-0.56621	-0.3379	-0.109589	0.118721	0.347032	0.575342	0.803653	1.03196	1.26027	1.48858	1.71689	1.94521	2.17352	2.40183	2.63014	2.85845	3.08676	3.31507	3.54338	3.77169	4	4.22831	4.45662	4.68493	4.91324	5.14155	5.36986	5.59817	5.82648
-4.90411	-4.6758	-4.44749	-4.21918	-3.99087	-3.76256	-3.53425	-3.30594	-3.07763	-2.84932	-2.621	-2.39269	-2.16438	-1.93607	-1.70776	-1.47945	-1.25114	-1.02283	-0.794521	-0.56621	-0.3379	-0.109589	0.118721	0.347032	0.575342	0.803653	1.03196	1.26027	1.48858	1.71689	1.94521	2.17352	2.40183	2.63014	2.85845	3.08676	3.31507	3.54338	3.77169	4	4.22831	4.45662	4.68493	4.91324	5.14155	5.36986	5.59817	5.82648
-4.90411	-4.6758	-4.44749	-4.21918	-3.99087	-3.76256	-3.53425	-3.30594	-3.07763	-2.84932	-2.621	-2.39269	-2.16438	-1.93607	-1.70776	-1.47945	-1.25114	-1.02283	-0.794521	-0.56621	-0.3379	-0.109589	0.118721	0.347032	0.575342	0.803653	1.03196	1.26027	1.48858	1.71689	1.94521	2.17352	2.40183	2.63014	2.85845	3.08676	3.31507	3.54338	3.77169	4	4.22831	4.45662	4.68493	4.91324	5.14155	5.36986	5.59817	5.82648
-4.90411	-4.6758	-4.44749	-4.21918	-3.99087	-3.76256	-3.53425	-3.30594	-3.07763	-2.84932	-2.621	-2.39269	-2.16438	-1.93607	-1.70776	-1.47945	-1.25114	-1.02283	-0.794521	-0.56621	-0.3379	-0.109589	0.118721	0.347032	0.575342	0.803653	1.03196	1.26027	1.48858	1.71689	1.94521	2.17352	2.40183	2.63014	2.85845	3.08676	3.31507	3.54338	3.77169	4	4.22831	4.45662	4.68493	4.91324	5.14155	5.36986	5.59817	5.82648
-4.90411	-4.6758	-4.44749	-4.21918	-3.99087	-3.76256	-3.53425	-3.30594	-3.07763	-2.84932	-2.621	-2.39269	-2.16438	-1.93607	-1.70776	-1.47945	-1.25114	-1.02283	-0.794521	-0.56621	-0.3379	-0.109589	0.118721	0.347032	0.575342	0.803653	1.03196	1.26027	1.48858	1.71689	1.94521	2.17352	2.40183	2.63014	2.85845	3.08676	3.31507	3.54338	3.77169	4	4.22831	4.45662	4.68493	4.91324	5.14155	5.36986	5.59817	5.82648
-4.90411	-4.6758	-4.44749	-4.21918	-3.99087	-3.76256	-3.53425	-3.30594	-3.07763	-2.84932	-2.621	-2.39269	-2.16438	-1.93607	-1.70776	-1.47945	-1.25114	-1.02283	-0.794521	-0.56621	-0.3379	-0.109589	0.118721	0.347032	0.575342	0.803653	1.03196	1.26027	1.48858	1.71689	1.94521	2.17352	2.40183	2.63014	2.85845	3.08676	3.31507	3.54338	3.77169	4	4.22831	4.45662	4.68493	4.91324	5.14155	5.36986	5.59817	5.82648
-4.90411	-4.6758	-4.44749	-4.21918	-3.99087	-3.76256	-3.53425	-3.30594	-3.07763	-2.84932	-2.621	-2.39269	-2.16438	-1.93607	-1.70776	-1.47945	-1.25114	-1.02283	-0.794521	-0.56621	-0.3379	-0.109589	0.118721	0.347032	0.575342	0.803653	1.03196	1.26027	1.48858	1.71689	1.94521	2.17352	2.40183	2.63014	2.85845	3.08676	3.31507	3.54338	3.77169	4	4.22831	4.45662	4.68493	4.91324	5.14155	5.36986	5.59817	5.82648
-4.90411	-4.6758	-4.44749	-4.21918	-3.99087	-3.76256	-3.53425	-3.30594	-3.07763	-2.84932	-2.621	-2.39269	-2.16438	-1.93607	-1.70776	-1.47945	-1.25114	-1.02283	-0.794521	-0.56621	-0.3379	-0.109589	0.118721	0.347032	0.575342	0.803653	1.03196	1.26027	1.48858	1.71689	1.94521	2.17352	2.40183	2.63014	2.85845	3.08676	3.31507	3.54338	3.77169	4	4.22831	4.45662	4.68493	4.91324	5.14155	5.36986	5.59817	5.82648
-4.90411	-4.6758	-4.44749	-4.21918	-3.99087	-3.76256	-3.53425	-3.30594	-3.07763	-2.84932	-2.621	-2.39269	-2.16438	-1.93607	-1.70776	-1.47945	-1.25114	-1.02283	-0.794521	-0.56621	-0.3379	-0.109589	0.118721	0.347032	0.575342	0.803653	1.03196	1.26027	1.48858	1.71689	1.94521	2.17352	2.40183	2.63014	2.85845	3.08676	3.31507	3.54338	3.77169	4	4.22831	4.45662	4.68493	4.91324	5.14155	5.36986	5.59817	5.82648
-4.90411	-4.6758	-4.44749	-4.21918	-3.99087	-3.76256	-3.53425	-3.30594	-3.07763	-2.84932	-2.621	-2.39269	-2.16438	-1.93607	-1.70776	-1.47945	-1.25114	-1.02283	-0.794521	-0.56621	-0.3379	-0.109589	0.118721	0.347032	0.575342	0.803653	1.03196	1.26027	1.48858	1.71689	1.94521	2.17352	2.40183	2.63014	2.85845	3.08676	3.31507	3.54338	3.77169	4	4.22831	4.45662	4.68493	4.91324	5.14155	5.36986	5.59817	5.82648
-4.90411	-4.6758	-4.44749	-4.21918	-3.99087	-3.76256	-3.53425	-3.30594	-3.07763	-2.84932	-2.621	-2.39269	-2.16438	-1.93607	-1.70776	-1.47945	-1.25114	-1.02283	-0.794521	-0.56621	-0.3379	-0.109589	0.118721	0.347032	0.575342	0.803653	1.03196	1.26027	1.48858	1.71689	1.94521	2.17352	2.40183	2.63014	2.85845	3.08676	3.31507	3.54338	3.77169	4	4.22831	4.45662	4.68493	4.91324	5.14155	5.36986	5.59817	5.82648
-4.90411	-4.6758	-4.44749	-4.21918	-3.99087	-3.76256	-3.53425	-3.30594	-3.07763	-2.84932	-2.621	-2.39269	-2.16438	-1.93607	-1.70776	-1.47945	-1.25114	-1.02283	-0.794521	-0.56621	-0.3379	-0.109589	0.118721	0.347032	0.575342	0.803653	1.03196	1.26027	1.48858	1.71689	1.94521	2.17352	2.40183	2.63014	2.85845	3.08676	3.31507	3.54338	3.77169	4	4.22831	4.45662	4.68493	4.91324	5.14155	5.36986	5.59817	5.82648
-4.90411	-4.6758	-4.44749	-4.21918	-3.99087	-3.76256	-3.53425	-3.30594	-3.07763	-2.84932	-2.621	-2.39269	-2.16438	-1.93607	-1.70776	-1.47945	-1.25114	-1.02283	-0.794521	-0.56621	-0.3379	-0.109589	0.118721	0.347032	0.575342	0.803653	1.03196	1.26027	1.48858	1.71689	1.94521	2.17352	2.40183	2.63014	2.85845	3.08676	3.31507	3.54338	3.77169	4	4.22831	4.45662	4.68493	4.91324	5.14155	5.36986	5.59817	5.82648
-4.90411	-4.6758	-4.44749	-4.21918	-3.99087	-3.76256	-3.53425	-3.30594	-3.07763	-2.84932	-2.621	-2.39269	-2.16438	-1.93607	-1.70776	-1.47945	-1.25114	-1.02283	-0.794521	-0.56621	-0.3379	-0.109589	0.118721	0.347032	0.575342	0.803653	1.03196	1.26027	1.48858	1.71689	1.94521	2.17352	2.40183	2.63014	2.85845	3.08676	3.31507	3.54338	3.77169	4	4.22831	4.45662	4.68493	4.91324	5.14155	5.36986	5.59817	5.82648
-4.90411	-4.6758	-4.44749	-4.21918	-3.99087	-3.76256	-3.53425	-3.30594	-3.07763	-2.84932	-2.621	-2.39269	-2.16438	-1.93607	-1.70776	-1.47945	-1.25114	-1.02283	-0.794521	-0.56621	-0.3379	-0.109589	0.118721	0.347032	0.575342	0.803653	1.03196	1.26027	1.48858	1.71689	1.94521	2.17352	2.40183	2.63014	2.85845	3.08676	3.31507	3.54338	3.77169	4	4.22831	4.45662	4.68493	4.91324	5.14155	5.36986	5.59817	5.82648
-4.90411	-4.6758	-4.44749	-4.21918	-3.99087	-3.76256	-3.53425	-3.30594	-3.07763	-2.84932	-2.621	-2.39269	-2.16438	-1.93607	-1.70776	-1.47945	-1.25114	-1.02283	-0.794521	-0.56621	-0.3379	-0.109589	0.118721	0.347032	0.575342	0.803653	1.03196	1.26027	1.48858	1.71689	1.94521	2.17352	2.40183	2.63014	2.85845	3.08676	3.31507	3.54338	3.77169	4	4.22831	4.45662	4.68493	4.91324	5.14155	5.36986	5.59817	5.82648
-4.90411	-4.6758	-4.44749	-4.21918	-3.99087	-3.76256	-3.53425	-3.30594	-3.07763	-2.84932	-2.621	-2.39269	-2.16438	-1.93607	-1.70776	-1.47945	-1.25114	-1.02283	-0.794521	-0.56621	-0.3379	-0.109589	0.118721	0.347032	0.575342	0.803653	1.03196	1.26027	1.48858	1.71689	1.94521	2.17352	2.40183	2.63014	2.85845	3.08676	3.31507	3.54338	3.77169	4	4.22831	4.45662	4.68493	4.91324	5.14155	5.36986	5.59817	5.82648
-4.90411	-4.6758	-4.44749	-4.21918	-3.99087	-3.76256	-3.53425	-3.30594	-3.07763	-2.84932	-2.621	-2.39269	-2.16438	-1.93607	-1.70776	-1.47945	-1.25114	-1.02283	-0.794521	-0.56621	-0.3379	-0.109589	0.118721	0.347032	0.575342	0.803653	1.03196	1.26027	1.48858	1.71689	1.94521	2.17352	2.40183	2.63014	2.85845	3.08676	3.31507	3.54338	3.77169	4	4.22831	4.45662	4.68493	4.91324	5.14155	5.36986	5.59817	5.82648
-4.90411	-4.6758	-4.44749	-4.21918	-3.99087	-3.76256	-3.53425	-3.30594	-3.07763	-2.84932	-2.621	-2.39269	-2.16438	-1.93607	-1.70776	-1.47945	-1.25114	-1.02283	-0.794521	-0.56621	-0.3379	-0.109589	0.118721	0.347032	0.575342	0.803653	1.03196	1.26027	1.48858	1.71689	1.94521	2.17352	2.40183	2.63014	2.85845	3.08676	3.31507	3.54338	3.77169	4	4.22831	4.45662	4.68493	4.91324	5.14155	5.36986	5.59817	5.82648

## Sheet: meshgridImageY
Var1	Var2	Var3	Var4	Var5	Var6	Var7	Var8	Var9	Var10	Var11	Var12	Var13	Var14	Var15	Var16	Var17	Var18	Var19	Var20	Var21	Var22	Var23	Var24	Var25	Var26	Var27	Var28	Var29	Var30	Var31	Var32	Var33	Var34	Var35	Var36	Var37	Var38	Var39	Var40	Var41	Var42	Var43	Var44	Var45	Var46	Var47	Var48
-4.83562	-4.83562	-4.83562	-4.83562	-4.83562	-4.83562	-4.83562	-4.83562	-4.83562	-4.83562	-4.83562	-4.83562	-4.83562	-4.83562	-4.83562	-4.83562	-4.83562	-4.83562	-4.83562	-4.83562	-4.83562	-4.83562	-4.83562	-4.83562	-4.83562	-4.83562	-4.83562	-4.83562	-4.83562	-4.83562	-4.83562	-4.83562	-4.83562	-4.83562	-4.83562	-4.83562	-4.83562	-4.83562	-4.83562	-4.83562	-4.83562	-4.83562	-4.83562	-4.83562	-4.83562	-4.83562	-4.83562	-4.83562
-4.60731	-4.60731	-4.60731	-4.60731	-4.60731	-4.60731	-4.60731	-4.60731	-4.60731	-4.60731	-4.60731	-4.60731	-4.60731	-4.60731	-4.60731	-4.60731	-4.60731	-4.60731	-4.60731	-4.60731	-4.60731	-4.60731	-4.60731	-4.60731	-4.60731	-4.60731	-4.60731	-4.60731	-4.60731	-4.60731	-4.60731	-4.60731	-4.60731	-4.60731	-4.60731	-4.60731	-4.60731	-4.60731	-4.60731	-4.60731	-4.60731	-4.60731	-4.60731	-4.60731	-4.60731	-4.60731	-4.60731	-4.60731
-4.379	-4.379	-4.379	-4.379	-4.379	-4.379	-4.379	-4.379	-4.379	-4.379	-4.379	-4.379	-4.379	-4.379	-4.379	-4.379	-4.379	-4.379	-4.379	-4.379	-4.379	-4.379	-4.379	-4.379	-4.379	-4.379	-4.379	-4.379	-4.379	-4.379	-4.379	-4.379	-4.379	-4.379	-4.379	-4.379	-4.379	-4.379	-4.379	-4.379	-4.379	-4.379	-4.379	-4.379	-4.379	-4.379	-4.379	-4.379
-4.15068	-4.15068	-4.15068	-4.15068	-4.15068	-4.15068	-4.15068	-4.15068	-4.15068	-4.15068	-4.15068	-4.15068	-4.15068	-4.15068	-4.15068	-4.15068	-4.15068	-4.15068	-4.15068	-4.15068	-4.15068	-4.15068	-4.15068	-4.15068	-4.15068	-4.15068	-4.15068	-4.15068	-4.15068	-4.15068	-4.15068	-4.15068	-4.15068	-4.15068	-4.15068	-4.15068	-4.15068	-4.15068	-4.15068	-4.15068	-4.15068	-4.15068	-4.15068	-4.15068	-4.15068	-4.15068	-4.15068	-4.15068
-3.92237	-3.92237	-3.92237	-3.92237	-3.92237	-3.92237	-3.92237	-3.92237	-3.92237	-3.92237	-3.92237	-3.92237	-3.92237	-3.92237	-3.92237	-3.92237	-3.92237	-3.92237	-3.92237	-3.92237	-3.92237	-3.92237	-3.92237	-3.92237	-3.92237	-3.92237	-3.92237	-3.92237	-3.92237	-3.92237	-3.92237	-3.92237	-3.92237	-3.92237	-3.92237	-3.92237	-3.92237	-3.92237	-3.92237	-3.92237	-3.92237	-3.92237	-3.92237	-3.92237	-3.92237	-3.92237	-3.92237	-3.92237
-3.69406	-3.69406	-3.69406	-3.69406	-3.69406	-3.69406	-3.69406	-3.69406	-3.69406	-3.69406	-3.69406	-3.69406	-3.69406	-3.69406	-3.69406	-3.69406	-3.69406	-3.69406	-3.69406	-3.69406	-3.69406	-3.69406	-3.69406	-3.69406	-3.69406	-3.69406	-3.69406	-3.69406	-3.69406	-3.69406	-3.69406	-3.69406	-3.69406	-3.69406	-3.69406	-3.69406	-3.69406	-3.69406	-3.69406	-3.69406	-3.69406	-3.69406	-3.69406	-3.69406	-3.69406	-3.69406	-3.69406	-3.69406
-3.46575	-3.46575	-3.46575	-3.46575	-3.46575	-3.46575	-3.46575	-3.46575	-3.46575	-3.46575	-3.46575	-3.46575	-3.46575	-3.46575	-3.46575	-3.46575	-3.46575	-3.46575	-3.46575	-3.46575	-3.46575	-3.46575	-3.46575	-3.46575	-3.46575	-3.46575	-3.46575	-3.46575	-3.46575	-3.46575	-3.46575	-3.46575	-3.46575	-3.46575	-3.46575	-3.46575	-3.46575	-3.46575	-3.46575	-3.46575	-3.46575	-3.46575	-3.46575	-3.46575	-3.46575	-3.46575	-3.46575	-3.46575
-3.23744	-3.23744	-3.23744	-3.23744	-3.23744	-3.23744	-3.23744	-3.23744	-3.23744	-3.23744	-3.23744	-3.23744	-3.23744	-3.23744	-3.23744	-3.23744	-3.23744	-3.23744	-3.23744	-3.23744	-3.23744	-3.23744	-3.23744	-3.23744	-3.23744	-3.23744	-3.23744	-3.23744	-3.23744	-3.23744	-3.23744	-3.23744	-3.23744	-3.23744	-3.23744	-3.23744	-3.23744	-3.23744	-3.23744	-3.23744	-3.23744	-3.23744	-3.23744	-3.23744	-3.23744	-3.23744	-3.23744	-3.23744
-3.00913	-3.00913	-3.00913	-3.00913	-3.00913	-3.00913	-3.00913	-3.00913	-3.00913	-3.00913	-3.00913	-3.00913	-3.00913	-3.00913	-3.00913	-3.00913	-3.00913	-3.00913	-3.00913	-3.00913	-3.00913	-3.00913	-3.00913	-3.00913	-3.00913	-3.00913	-3.00913	-3.00913	-3.00913	-3.00913	-3.00913	-3.00913	-3.00913	-3.00913	-3.00913	-3.00913	-3.00913	-3.00913	-3.00913	-3.00913	-3.00913	-3.00913	-3.00913	-3.00913	-3.00913	-3.00913	-3.00913	-3.00913
-2.78082	-2.78082	-2.78082	-2.78082	-2.78082	-2.78082	-2.78082	-2.78082	-2.78082	-2.78082	-2.78082	-2.78082	-2.78082	-2.78082	-2.78082	-2.78082	-2.78082	-2.78082	-2.78082	-2.78082	-2.78082	-2.78082	-2.78082	-2.78082	-2.78082	-2.78082	-2.78082	-2.78082	-2.78082	-2.78082	-2.78082	-2.78082	-2.78082	-2.78082	-2.78082	-2.78082	-2.78082	-2.78082	-2.78082	-2.78082	-2.78082	-2.78082	-2.78082	-2.78082	-2.78082	-2.78082	-2.78082	-2.78082
-2.55251	-2.55251	-2.55251	-2.55251	-2.55251	-2.55251	-2.55251	-2.55251	-2.55251	-2.55251	-2.55251	-2.55251	-2.55251	-2.55251	-2.55251	-2.55251	-2.55251	-2.55251	-2.55251	-2.55251	-2.55251	-2.55251	-2.55251	-2.55251	-2.55251	-2.55251	-2.55251	-2.55251	-2.55251	-2.55251	-2.55251	-2.55251	-2.55251	-2.55251	-2.55251	-2.55251	-2.55251	-2.55251	-2.55251	-2.55251	-2.55251	-2.55251	-2.55251	-2.55251	-2.55251	-2.55251	-2.55251	-2.55251
-2.3242	-2.3242	-2.3242	-2.3242	-2.3242	-2.3242	-2.3242	-2.3242	-2.3242	-2.3242	-2.3242	-2.3242	-2.3242	-2.3242	-2.3242	-2.3242	-2.3242	-2.3242	-2.3242	-2.3242	-2.3242	-2.3242	-2.3242	-2.3242	-2.3242	-2.3242	-2.3242	-2.3242	-2.3242	-2.3242	-2.3242	-2.3242	-2.3242	-2.3242	-2.3242	-2.3242	-2.3242	-2.3242	-2.3242	-2.3242	-2.3242	-2.3242	-2.3242	-2.3242	-2.3242	-2.3242	-2.3242	-2.3242
-2.09589	-2.09589	-2.09589	-2.09589	-2.09589	-2.09589	-2.09589	-2.09589	-2.09589	-2.09589	-2.09589	-2.09589	-2.09589	-2.09589	-2.09589	-2.09589	-2.09589	-2.09589	-2.09589	-2.09589	-2.09589	-2.09589	-2.09589	-2.09589	-2.09589	-2.09589	-2.09589	-2.09589	-2.09589	-2.09589	-2.09589	-2.09589	-2.09589	-2.09589	-2.09589	-2.09589	-2.09589	-2.09589	-2.09589	-2.09589	-2.09589	-2.09589	-2.09589	-2.09589	-2.09589	-2.09589	-2.09589	-2.09589
-1.86758	-1.86758	-1.86758	-1.86758	-1.86758	-1.86758	-1.86758	-1.86758	-1.86758	-1.86758	-1.86758	-1.86758	-1.86758	-1.86758	-1.86758	-1.86758	-1.86758	-1.86758	-1.86758	-1.86758	-1.86758	-1.86758	-1.86758	-1.86758	-1.86758	-1.86758	-1.86758	-1.86758	-1.86758	-1.86758	-1.86758	-1.86758	-1.86758	-1.86758	-1.86758	-1.86758	-1.86758	-1.86758	-1.86758	-1.86758	-1.86758	-1.86758	-1.86758	-1.86758	-1.86758	-1.86758	-1.86758	-1.86758
-1.63927	-1.63927	-1.63927	-1.63927	-1.63927	-1.63927	-1.63927	-1.63927	-1.63927	-1.63927	-1.63927	-1.63927	-1.63927	-1.63927	-1.63927	-1.63927	-1.63927	-1.63927	-1.63927	-1.63927	-1.63927	-1.63927	-1.63927	-1.63927	-1.63927	-1.63927	-1.63927	-1.63927	-1.63927	-1.63927	-1.63927	-1.63927	-1.63927	-1.63927	-1.63927	-1.63927	-1.63927	-1.63927	-1.63927	-1.63927	-1.63927	-1.63927	-1.63927	-1.63927	-1.63927	-1.63927	-1.63927	-1.63927
-1.41096	-1.41096	-1.41096	-1.41096	-1.41096	-1.41096	-1.41096	-1.41096	-1.41096	-1.41096	-1.41096	-1.41096	-1.41096	-1.41096	-1.41096	-1.41096	-1.41096	-1.41096	-1.41096	-1.41096	-1.41096	-1.41096	-1.41096	-1.41096	-1.41096	-1.41096	-1.41096	-1.41096	-1.41096	-1.41096	-1.41096	-1.41096	-1.41096	-1.41096	-1.41096	-1.41096	-1.41096	-1.41096	-1.41096	-1.41096	-1.41096	-1.41096	-1.41096	-1.41096	-1.41096	-1.41096	-1.41096	-1.41096
-1.18265	-1.18265	-1.18265	-1.18265	-1.18265	-1.18265	-1.18265	-1.18265	-1.18265	-1.18265	-1.18265	-1.18265	-1.18265	-1.18265	-1.18265	-1.18265	-1.18265	-1.18265	-1.18265	-1.18265	-1.18265	-1.18265	-1.18265	-1.18265	-1.18265	-1.18265	-1.18265	-1.18265	-1.18265	-1.18265	-1.18265	-1.18265	-1.18265	-1.18265	-1.18265	-1.18265	-1.18265	-1.18265	-1.18265	-1.18265	-1.18265	-1.18265	-1.18265	-1.18265	-1.18265	-1.18265	-1.18265	-1.18265
-0.954338	-0.954338	-0.954338	-0.954338	-0.954338	-0.954338	-0.954338	-0.954338	-0.954338	-0.954338	-0.954338	-0.954338	-0.954338	-0.954338	-0.954338	-0.954338	-0.954338	-0.954338	-0.954338	-0.954338	-0.954338	-0.954338	-0.954338	-0.954338	-0.954338	-0.954338	-0.954338	-0.954338	-0.954338	-0.954338	-0.954338	-0.954338	-0.954338	-0.954338	-0.954338	-0.954338	-0.954338	-0.954338	-0.954338	-0.954338	-0.954338	-0.954338	-0.954338	-0.954338	-0.954338	-0.954338	-0.954338	-0.954338
-0.726027	-0.726027	-0.726027	-0.726027	-0.726027	-0.726027	-0.726027	-0.726027	-0.726027	-0.726027	-0.726027	-0.726027	-0.726027	-0.726027	-0.726027	-0.726027	-0.726027	-0.726027	-0.726027	-0.726027	-0.726027	-0.726027	-0.726027	-0.726027	-0.726027	-0.726027	-0.726027	-0.726027	-0.726027	-0.726027	-0.726027	-0.726027	-0.726027	-0.726027	-0.726027	-0.726027	-0.726027	-0.726027	-0.726027	-0.726027	-0.726027	-0.726027	-0.726027	-0.726027	-0.726027	-0.726027	-0.726027	-0.726027
-0.497717	-0.497717	-0.497717	-0.497717	-0.497717	-0.497717	-0.497717	-0.497717	-0.497717	-0.497717	-0.497717	-0.497717	-0.497717	-0.497717	-0.497717	-0.497717	-0.497717	-0.497717	-0.497717	-0.497717	-0.497717	-0.497717	-0.497717	-0.497717	-0.497717	-0.497717	-0.497717	-0.497717	-0.497717	-0.497717	-0.497717	-0.497717	-0.497717	-0.497717	-0.497717	-0.497717	-0.497717	-0.497717	-0.497717	-0.497717	-0.497717	-0.497717	-0.497717	-0.497717	-0.497717	-0.497717	-0.497717	-0.497717
-0.269406	-0.269406	-0.269406	-0.269406	-0.269406	-0.269406	-0.269406	-0.269406	-0.269406	-0.269406	-0.269406	-0.269406	-0.269406	-0.269406	-0.269406	-0.269406	-0.269406	-0.269406	-0.269406	-0.269406	-0.269406	-0.269406	-0.269406	-0.269406	-0.269406	-0.269406	-0.269406	-0.269406	-0.269406	-0.269406	-0.269406	-0.269406	-0.269406	-0.269406	-0.269406	-0.269406	-0.269406	-0.269406	-0.269406	-0.269406	-0.269406	-0.269406	-0.269406	-0.269406	-0.269406	-0.269406	-0.269406	-0.269406
-0.0410959	-0.0410959	-0.0410959	-0.0410959	-0.0410959	-0.0410959	-0.0410959	-0.0410959	-0.0410959	-0.0410959	-0.0410959	-0.0410959	-0.0410959	-0.0410959	-0.0410959	-0.0410959	-0.0410959	-0.0410959	-0.0410959	-0.0410959	-0.0410959	-0.0410959	-0.0410959	-0.0410959	-0.0410959	-0.0410959	-0.0410959	-0.0410959	-0.0410959	-0.0410959	-0.0410959	-0.0410959	-0.0410959	-0.0410959	-0.0410959	-0.0410959	-0.0410959	-0.0410959	-0.0410959	-0.0410959	-0.0410959	-0.0410959	-0.0410959	-0.0410959	-0.0410959	-0.0410959	-0.0410959	-0.0410959
0.187215	0.187215	0.187215	0.187215	0.187215	0.187215	0.187215	0.187215	0.187215	0.187215	0.187215	0.187215	0.187215	0.187215	0.187215	0.187215	0.187215	0.187215	0.187215	0.187215	0.187215	0.187215	0.187215	0.187215	0.187215	0.187215	0.187215	0.187215	0.187215	0.187215	0.187215	0.187215	0.187215	0.187215	0.187215	0.187215	0.187215	0.187215	0.187215	0.187215	0.187215	0.187215	0.187215	0.187215	0.187215	0.187215	0.187215	0.187215
0.415525	0.415525	0.415525	0.415525	0.415525	0.415525	0.415525	0.415525	0.415525	0.415525	0.415525	0.415525	0.415525	0.415525	0.415525	0.415525	0.415525	0.415525	0.415525	0.415525	0.415525	0.415525	0.415525	0.415525	0.415525	0.415525	0.415525	0.415525	0.415525	0.415525	0.415525	0.415525	0.415525	0.415525	0.415525	0.415525	0.415525	0.415525	0.415525	0.415525	0.415525	0.415525	0.415525	0.415525	0.415525	0.415525	0.415525	0.415525
0.643836	0.643836	0.643836	0.643836	0.643836	0.643836	0.643836	0.643836	0.643836	0.643836	0.643836	0.643836	0.643836	0.643836	0.643836	0.643836	0.643836	0.643836	0.643836	0.643836	0.643836	0.643836	0.643836	0.643836	0.643836	0.643836	0.643836	0.643836	0.643836	0.643836	0.643836	0.643836	0.643836	0.643836	0.643836	0.643836	0.643836	0.643836	0.643836	0.643836	0.643836	0.643836	0.643836	0.643836	0.643836	0.643836	0.643836	0.643836
0.872146	0.872146	0.872146	0.872146	0.872146	0.872146	0.872146	0.872146	0.872146	0.872146	0.872146	0.872146	0.872146	0.872146	0.872146	0.872146	0.872146	0.872146	0.872146	0.872146	0.872146	0.872146	0.872146	0.872146	0.872146	0.872146	0.872146	0.872146	0.872146	0.872146	0.872146	0.872146	0.872146	0.872146	0.872146	0.872146	0.872146	0.872146	0.872146	0.872146	0.872146	0.872146	0.872146	0.872146	0.872146	0.872146	0.872146	0.872146
1.10046	1.10046	1.10046	1.10046	1.10046	1.10046	1.10046	1.10046	1.10046	1.10046	1.10046	1.10046	1.10046	1.10046	1.10046	1.10046	1.10046	1.10046	1.10046	1.10046	1.10046	1.10046	1.10046	1.10046	1.10046	1.10046	1.10046	1.10046	1.10046	1.10046	1.10046	1.10046	1.10046	1.10046	1.10046	1.10046	1.10046	1.10046	1.10046	1.10046	1.10046	1.10046	1.10046	1.10046	1.10046	1.10046	1.10046	1.10046
1.32877	1.32877	1.32877	1.32877	1.32877	1.32877	1.32877	1.32877	1.32877	1.32877	1.32877	1.32877	1.32877	1.32877	1.32877	1.32877	1.32877	1.32877	1.32877	1.32877	1.32877	1.32877	1.32877	1.32877	1.32877	1.32877	1.32877	1.32877	1.32877	1.32877	1.32877	1.32877	1.32877	1.32877	1.32877	1.32877	1.32877	1.32877	1.32877	1.32877	1.32877	1.32877	1.32877	1.32877	1.32877	1.32877	1.32877	1.32877
1.55708	1.55708	1.55708	1.55708	1.55708	1.55708	1.55708	1.55708	1.55708	1.55708	1.55708	1.55708	1.55708	1.55708	1.55708	1.55708	1.55708	1.55708	1.55708	1.55708	1.55708	1.55708	1.55708	1.55708	1.55708	1.55708	1.55708	1.55708	1.55708	1.55708	1.55708	1.55708	1.55708	1.55708	1.55708	1.55708	1.55708	1.55708	1.55708	1.55708	1.55708	1.55708	1.55708	1.55708	1.55708	1.55708	1.55708	1.55708
1.78539	1.78539	1.78539	1.78539	1.78539	1.78539	1.78539	1.78539	1.78539	1.78539	1.78539	1.78539	1.78539	1.78539	1.78539	1.78539	1.78539	1.78539	1.78539	1.78539	1.78539	1.78539	1.78539	1.78539	1.78539	1.78539	1.78539	1.78539	1.78539	1.78539	1.78539	1.78539	1.78539	1.78539	1.78539	1.78539	1.78539	1.78539	1.78539	1.78539	1.78539	1.78539	1.78539	1.78539	1.78539	1.78539	1.78539	1.78539
2.0137	2.0137	2.0137	2.0137	2.0137	2.0137	2.0137	2.0137	2.0137	2.0137	2.0137	2.0137	2.0137	2.0137	2.0137	2.0137	2.0137	2.0137	2.0137	2.0137	2.0137	2.0137	2.0137	2.0137	2.0137	2.0137	2.0137	2.0137	2.0137	2.0137	2.0137	2.0137	2.0137	2.0137	2.0137	2.0137	2.0137	2.0137	2.0137	2.0137	2.0137	2.0137	2.0137	2.0137	2.0137	2.0137	2.0137	2.0137
2.24201	2.24201	2.24201	2.24201	2.24201	2.24201	2.24201	2.24201	2.24201	2.24201	2.24201	2.24201	2.24201	2.24201	2.24201	2.24201	2.24201	2.24201	2.24201	2.24201	2.24201	2.24201	2.24201	2.24201	2.24201	2.24201	2.24201	2.24201	2.24201	2.24201	2.24201	2.24201	2.24201	2.24201	2.24201	2.24201	2.24201	2.24201	2.24201	2.24201	2.24201	2.24201	2.24201	2.24201	2.24201	2.24201	2.24201	2.24201
2.47032	2.47032	2.47032	2.47032	2.47032	2.47032	2.47032	2.47032	2.47032	2.47032	2.47032	2.47032	2.47032	2.47032	2.47032	2.47032	2.47032	2.47032	2.47032	2.47032	2.47032	2.47032	2.47032	2.47032	2.47032	2.47032	2.47032	2.47032	2.47032	2.47032	2.47032	2.47032	2.47032	2.47032	2.47032	2.47032	2.47032	2.47032	2.47032	2.47032	2.47032	2.47032	2.47032	2.47032	2.47032	2.47032	2.47032	2.47032
2.69863	2.69863	2.69863	2.69863	2.69863	2.69863	2.69863	2.69863	2.69863	2.69863	2.69863	2.69863	2.69863	2.69863	2.69863	2.69863	2.69863	2.69863	2.69863	2.69863	2.69863	2.69863	2.69863	2.69863	2.69863	2.69863	2.69863	2.69863	2.69863	2.69863	2.69863	2.69863	2.69863	2.69863	2.69863	2.69863	2.69863	2.69863	2.69863	2.69863	2.69863	2.69863	2.69863	2.69863	2.69863	2.69863	2.69863	2.69863
2.92694	2.92694	2.92694	2.92694	2.92694	2.92694	2.92694	2.92694	2.92694	2.92694	2.92694	2.92694	2.92694	2.92694	2.92694	2.92694	2.92694	2.92694	2.92694	2.92694	2.92694	2.92694	2.92694	2.92694	2.92694	2.92694	2.92694	2.92694	2.92694	2.92694	2.92694	2.92694	2.92694	2.92694	2.92694	2.92694	2.92694	2.92694	2.92694	2.92694	2.92694	2.92694	2.92694	2.92694	2.92694	2.92694	2.92694	2.92694
3.15525	3.15525	3.15525	3.15525	3.15525	3.15525	3.15525	3.15525	3.15525	3.15525	3.15525	3.15525	3.15525	3.15525	3.15525	3.15525	3.15525	3.15525	3.15525	3.15525	3.15525	3.15525	3.15525	3.15525	3.15525	3.15525	3.15525	3.15525	3.15525	3.15525	3.15525	3.15525	3.15525	3.15525	3.15525	3.15525	3.15525	3.15525	3.15525	3.15525	3.15525	3.15525	3.15525	3.15525	3.15525	3.15525	3.15525	3.15525
3.38356	3.38356	3.38356	3.38356	3.38356	3.38356	3.38356	3.38356	3.38356	3.38356	3.38356	3.38356	3.38356	3.38356	3.38356	3.38356	3.38356	3.38356	3.38356	3.38356	3.38356	3.38356	3.38356	3.38356	3.38356	3.38356	3.38356	3.38356	3.38356	3.38356	3.38356	3.38356	3.38356	3.38356	3.38356	3.38356	3.38356	3.38356	3.38356	3.38356	3.38356	3.38356	3.38356	3.38356	3.38356	3.38356	3.38356	3.38356
3.61187	3.61187	3.61187	3.61187	3.61187	3.61187	3.61187	3.61187	3.61187	3.61187	3.61187	3.61187	3.61187	3.61187	3.61187	3.61187	3.61187	3.61187	3.61187	3.61187	3.61187	3.61187	3.61187	3.61187	3.61187	3.61187	3.61187	3.61187	3.61187	3.61187	3.61187	3.61187	3.61187	3.61187	3.61187	3.61187	3.61187	3.61187	3.61187	3.61187	3.61187	3.61187	3.61187	3.61187	3.61187	3.61187	3.61187	3.61187
3.84018	3.84018	3.84018	3.84018	3.84018	3.84018	3.84018	3.84018	3.84018	3.84018	3.84018	3.84018	3.84018	3.84018	3.84018	3.84018	3.84018	3.84018	3.84018	3.84018	3.84018	3.84018	3.84018	3.84018	3.84018	3.84018	3.84018	3.84018	3.84018	3.84018	3.84018	3.84018	3.84018	3.84018	3.84018	3.84018	3.84018	3.84018	3.84018	3.84018	3.84018	3.84018	3.84018	3.84018	3.84018	3.84018	3.84018	3.84018
4.06849	4.06849	4.06849	4.06849	4.06849	4.06849	4.06849	4.06849	4.06849	4.06849	4.06849	4.06849	4.06849	4.06849	4.06849	4.06849	4.06849	4.06849	4.06849	4.06849	4.06849	4.06849	4.06849	4.06849	4.06849	4.06849	4.06849	4.06849	4.06849	4.06849	4.06849	4.06849	4.06849	4.06849	4.06849	4.06849	4.06849	4.06849	4.06849	4.06849	4.06849	4.06849	4.06849	4.06849	4.06849	4.06849	4.06849	4.06849
4.2968	4.2968	4.2968	4.2968	4.2968	4.2968	4.2968	4.2968	4.2968	4.2968	4.2968	4.2968	4.2968	4.2968	4.2968	4.2968	4.2968	4.2968	4.2968	4.2968	4.2968	4.2968	4.2968	4.2968	4.2968	4.2968	4.2968	4.2968	4.2968	4.2968	4.2968	4.2968	4.2968	4.2968	4.2968	4.2968	4.2968	4.2968	4.2968	4.2968	4.2968	4.2968	4.2968	4.2968	4.2968	4.2968	4.2968	4.2968
4.52511	4.52511	4.52511	4.52511	4.52511	4.52511	4.52511	4.52511	4.52511	4.52511	4.52511	4.52511	4.52511	4.52511	4.52511	4.52511	4.52511	4.52511	4.52511	4.52511	4.52511	4.52511	4.52511	4.52511	4.52511	4.52511	4.52511	4.52511	4.52511	4.52511	4.52511	4.52511	4.52511	4.52511	4.52511	4.52511	4.52511	4.52511	4.52511	4.52511	4.52511	4.52511	4.52511	4.52511	4.52511	4.52511	4.52511	4.52511
4.75342	4.75342	4.75342	4.75342	4.75342	4.75342	4.75342	4.75342	4.75342	4.75342	4.75342	4.75342	4.75342	4.75342	4.75342	4.75342	4.75342	4.75342	4.75342	4.75342	4.75342	4.75342	4.75342	4.75342	4.75342	4.75342	4.75342	4.75342	4.75342	4.75342	4.75342	4.75342	4.75342	4.75342	4.75342	4.75342	4.75342	4.75342	4.75342	4.75342	4.75342	4.75342	4.75342	4.75342	4.75342	4.75342	4.75342	4.75342
4.98174	4.98174	4.98174	4.98174	4.98174	4.98174	4.98174	4.98174	4.98174	4.98174	4.98174	4.98174	4.98174	4.98174	4.98174	4.98174	4.98174	4.98174	4.98174	4.98174	4.98174	4.98174	4.98174	4.98174	4.98174	4.98174	4.98174	4.98174	4.98174	4.98174	4.98174	4.98174	4.98174	4.98174	4.98174	4.98174	4.98174	4.98174	4.98174	4.98174	4.98174	4.98174	4.98174	4.98174	4.98174	4.98174	4.98174	4.98174

## Sheet: meshgridImageU
Var1	Var2	Var3	Var4	Var5	Var6	Var7	Var8	Var9	Var10	Var11	Var12	Var13	Var14	Var15	Var16	Var17	Var18	Var19	Var20	Var21	Var22	Var23	Var24	Var25	Var26	Var27	Var28	Var29	Var30	Var31	Var32	Var33	Var34	Var35	Var36	Var37	Var38	Var39	Var40	Var41	Var42	Var43	Var44	Var45	Var46	Var47	Var48
-0.988205	-0.999905	-0.997355	-0.992023	-0.980542	-0.982208	-0.989752	-0.997122	-0.999757	-0.995542	-0.99241	-0.99237	-0.999991	-0.955886			-0.568181	-0.756799	-0.891911	-0.92156	-0.928212	-0.937249	-0.937924	-0.929577	-0.928821	-0.933403	-0.910699	-0.88911	-0.870594	-0.86946	-0.858148	-0.831353	-0.813408	-0.759156	-0.694512	-0.652687	-0.60518	-0.52689	-0.393312	-0.319868	-0.349328	-0.255388	-0.165067	-0.108112	-0.0375526	0.00564961	0.114608	0.185607
-0.993175	-0.994923	-0.991583	-0.980258	-0.991047	-0.996105	-0.997711	-0.999777	-0.996576	-0.987969	-0.982251	-0.981619	-0.986414	-0.999365	-0.964696	-0.810558	-0.689983	-0.751884	-0.906259	-0.954407	-0.961652	-0.96777	-0.969494	-0.965522	-0.964064	-0.954812	-0.939536	-0.930709	-0.920082	-0.906983	-0.870128	-0.836957	-0.821476	-0.778238	-0.727619	-0.699204	-0.655467	-0.591867	-0.50609	-0.415863	-0.413789	-0.283701	-0.176777	-0.119649	-0.0484033	0.082599	0.164244	0.227128
-0.964433	-0.999764	-0.996822	-0.995579	-0.999685	-0.998763	-0.995726	-0.994555	-0.9915	-0.985227	-0.978591	-0.976964	-0.981193	-0.990051	-0.999724	-0.974146	-0.870707	-0.884022	-0.978591	-0.991305	-0.988237	-0.987129	-0.984001	-0.977128	-0.970152	-0.959184	-0.95382	-0.949704	-0.939637	-0.930965	-0.903507	-0.882963	-0.864156	-0.834583	-0.790865	-0.757195	-0.667445	-0.554333	-0.451558	-0.349995	-0.364358	-0.298863	-0.185296	-0.10744	-0.0154411	0.116517	0.185906	0.206585
-0.997179	-0.999978	-0.999618	-0.999294	-0.997006	-0.986463	-0.978268	-0.979976	-0.982933	-0.983349	-0.981747	-0.970363	-0.967635	-0.974448	-0.979503	-0.989746	-0.999892	-0.999889	-0.999981	-0.999721	-0.997796	-0.995484	-0.990397	-0.979011	-0.964992	-0.954749	-0.946247	-0.938841	-0.931156	-0.925758	-0.910373	-0.899679	-0.89152	-0.855913	-0.813255	-0.778799	-0.697965	-0.60684	-0.517522	-0.451339	-0.428523	-0.331839	-0.207261	-0.119342	-0.0194395	0.114478	0.200309	0.272347
-0.997736	-0.996651	-0.993355	-0.991548	-0.984789	-0.975067	-0.966749	-0.957096	-0.961948	-0.974339	-0.976627	-0.969178	-0.971241	-0.966528	-0.961024	-0.962633	-0.969478	-0.979778	-0.991086	-0.998746	-0.999973	-0.999539	-0.995177	-0.989447	-0.978136	-0.959554	-0.942263	-0.927643	-0.925445	-0.914809	-0.902516	-0.893944	-0.868752	-0.831046	-0.80216	-0.751762	-0.688979	-0.646556	-0.646687	-0.608597	-0.484676	-0.345184	-0.214888	-0.171764	-0.0783657	0.126263	0.251125	0.349306
-0.985825	-0.976595	-0.971658	-0.970708	-0.96391	-0.957204	-0.946685	-0.941086	-0.936997	-0.939238	-0.940668	-0.947621	-0.954167	-0.950974	-0.948903	-0.947733	-0.949362	-0.963537	-0.976144	-0.987228	-0.995126	-0.999815	-0.997633	-0.995539	-0.990216	-0.973181	-0.946907	-0.933226	-0.920494	-0.904643	-0.89512	-0.891478	-0.860702	-0.812733	-0.778877	-0.725737	-0.679811	-0.652529	-0.642932	-0.645586	-0.514227	-0.333136	-0.166626	-0.112307	-0.00305689	0.183561	0.299652	0.415489
-0.970648	-0.954359	-0.943905	-0.93418	-0.928519	-0.918475	-0.91618	-0.915423	-0.911332	-0.895386	-0.896175	-0.908098	-0.922351	-0.928176	-0.931425	-0.937026	-0.947166	-0.95209	-0.96267	-0.974867	-0.988874	-0.998027	-0.999836	-0.998468	-0.994008	-0.982734	-0.956384	-0.946236	-0.933971	-0.903083	-0.872238	-0.886151	-0.862033	-0.813085	-0.766419	-0.715082	-0.664744	-0.632548	-0.557711	-0.53951	-0.500166	-0.364373	-0.198962	-0.0198686	0.119026	0.227837	0.34372	0.447454
-0.952353	-0.930614	-0.914703	-0.906392	-0.89581	-0.879159	-0.879709	-0.879839	-0.880241	-0.875053	-0.865983	-0.880244	-0.884266	-0.88976	-0.907326	-0.91419	-0.922275	-0.941108	-0.963237	-0.973425	-0.979821	-0.98605	-0.995642	-0.999964	-0.997164	-0.98781	-0.968724	-0.960746	-0.947288	-0.924296	-0.879108	-0.869497	-0.865008	-0.827521	-0.780792	-0.71732	-0.656357	-0.611775	-0.541911	-0.501954	-0.46322	-0.387031	-0.276217	-0.0690163	0.103589	0.233635	0.36234	0.464244
-0.926231	-0.900597	-0.889802	-0.888133	-0.876252	-0.86003	-0.860488	-0.860838	-0.857994	-0.843376	-0.831481	-0.831841	-0.846924	-0.865949	-0.880678	-0.882799	-0.882035	-0.906219	-0.951015	-0.979561	-0.97946	-0.982201	-0.991738	-0.997384	-0.999999	-0.994843	-0.982363	-0.9666	-0.948432	-0.939177	-0.929675	-0.881935	-0.857671	-0.826014	-0.776953	-0.717558	-0.667716	-0.629057	-0.566707	-0.513571	-0.438352	-0.32513	-0.22689	-0.0926541	0.11052	0.256551	0.440014	0.53869
-0.902973	-0.880675	-0.86838	-0.856322	-0.840787	-0.832555	-0.838578	-0.841761	-0.831505	-0.812804	-0.797118	-0.790587	-0.797108	-0.822264	-0.845866	-0.839157	-0.833323	-0.864196	-0.906824	-0.961219	-0.984413	-0.989023	-0.999225	-0.999764	-0.999996	-0.998886	-0.993607	-0.980994	-0.957385	-0.934558	-0.92438	-0.898029	-0.861728	-0.835932	-0.777534	-0.730933	-0.697008	-0.660848	-0.571158	-0.494338	-0.427542	-0.259677	-0.131146	-0.039032	0.137109	0.254241	0.442526	0.594891
-0.846388	-0.848379	-0.83268	-0.803601	-0.786011	-0.788466	-0.79631	-0.799513	-0.79369	-0.782354	-0.767952	-0.742219	-0.737818	-0.772325	-0.784914	-0.788296	-0.795496	-0.82213	-0.855065	-0.89828	-0.942429	-0.969438	-0.999031	-0.992242	-0.996992	-0.998803	-0.995226	-0.985319	-0.961585	-0.930263	-0.909802	-0.886832	-0.866065	-0.84813	-0.8049	-0.743938	-0.706381	-0.663665	-0.588937	-0.492337	-0.362206	-0.200378	-0.0743264	0.0436968	0.17313	0.261228	0.409494	0.58659
-0.801441	-0.797156	-0.786106	-0.762007	-0.741317	-0.74158	-0.74993	-0.745546	-0.734768	-0.734445	-0.727728	-0.694885	-0.693279	-0.723015	-0.733706	-0.730733	-0.745758	-0.763735	-0.791933	-0.82878	-0.876336	-0.925267	-0.981706	-0.99961	-0.992455	-0.989028	-0.990028	-0.981925	-0.957449	-0.927814	-0.904327	-0.876671	-0.854131	-0.838103	-0.812743	-0.747622	-0.6943	-0.650193	-0.583019	-0.469569	-0.324913	-0.17641	0.0122509	0.18173	0.246219	0.299619	0.497053	0.598668
-0.775354	-0.774898	-0.763963	-0.734413	-0.710735	-0.711425	-0.710919	-0.705141	-0.697557	-0.679899	-0.663653	-0.640664	-0.657427	-0.683208	-0.698396	-0.681689	-0.690613	-0.71375	-0.745496	-0.781586	-0.842617	-0.897864	-0.939038	-0.986237	-0.995791	-0.967327	-0.972492	-0.978038	-0.961077	-0.935937	-0.911431	-0.871669	-0.838666	-0.815708	-0.796571	-0.7605	-0.709028	-0.640694	-0.576276	-0.471549	-0.338776	-0.192184	0.0353395	0.214775	0.274931	0.398159	0.594875	0.618262
-0.743784	-0.745493	-0.734162	-0.701341	-0.66928	-0.667724	-0.678393	-0.674411	-0.655426	-0.626912	-0.601327	-0.593826	-0.615548	-0.631126	-0.650714	-0.645659	-0.659803	-0.686637	-0.701948	-0.735872	-0.829977	-0.884683	-0.923969	-0.963762	-0.99279	-0.997364	-0.972944	-0.973015	-0.96455	-0.947866	-0.923883	-0.880794	-0.83653	-0.797804	-0.780624	-0.762536	-0.722563	-0.625231	-0.57269	-0.476503	-0.354654	-0.177964	0.0649177	0.234594	0.335981	0.452343	0.573565	0.631538
-0.719271	-0.69702	-0.688781	-0.668553	-0.647439	-0.635374	-0.623909	-0.610312	-0.598051	-0.58363	-0.561937	-0.557422	-0.556685	-0.55583	-0.573833	-0.590922	-0.618819	-0.639698	-0.657426	-0.698073	-0.793502	-0.855657	-0.908898	-0.953833	-0.988104	-0.999306	-0.994765	-0.980288	-0.970411	-0.962268	-0.949223	-0.909192	-0.879387	-0.840296	-0.786294	-0.760306	-0.713545	-0.635948	-0.572859	-0.483025	-0.328792	-0.144787	0.122985	0.262938	0.376964	0.523187	0.598192	0.667981
-0.694633	-0.66402	-0.642101	-0.640709	-0.61862	-0.579905	-0.553839	-0.539336	-0.546402	-0.537391	-0.484122	-0.449963	-0.453827	-0.476855	-0.495754	-0.498125	-0.541631	-0.565271	-0.595019	-0.636817	-0.731691	-0.816515	-0.887042	-0.930957	-0.976188	-0.997116	-0.999118	-0.991509	-0.981294	-0.965248	-0.952183	-0.926654	-0.902428	-0.855761	-0.806143	-0.764182	-0.72547	-0.667696	-0.571354	-0.453357	-0.257883	-0.062125	0.166395	0.28815	0.418042	0.571171	0.646685	0.720377
-0.642118	-0.619407	-0.608126	-0.600735	-0.568875	-0.524219	-0.503225	-0.509868	-0.510348	-0.476544	-0.41275	-0.378558	-0.380687	-0.413022	-0.432534	-0.430457	-0.449838	-0.472218	-0.505288	-0.563409	-0.666591	-0.786684	-0.871679	-0.925668	-0.965093	-0.992135	-0.999955	-0.995897	-0.990027	-0.97202	-0.933136	-0.919866	-0.896069	-0.851207	-0.813154	-0.785779	-0.74471	-0.691996	-0.581362	-0.389402	-0.168699	0.0387712	0.189423	0.313507	0.433784	0.595477	0.714709	0.793024
-0.580491	-0.560181	-0.562391	-0.565878	-0.530601	-0.495049	-0.465575	-0.479597	-0.472768	-0.44309	-0.396197	-0.36858	-0.367885	-0.391104	-0.382973	-0.371675	-0.395803	-0.421387	-0.429107	-0.450311	-0.578325	-0.75186	-0.850864	-0.913026	-0.960958	-0.991178	-0.999695	-0.994359	-0.984025	-0.978583	-0.946099	-0.921693	-0.897821	-0.852121	-0.813525	-0.804901	-0.777123	-0.728687	-0.650428	-0.417946	-0.0760009	0.136137	0.270247	0.358069	0.464976	0.643808	0.762331	0.82388
-0.546997	-0.514527	-0.524711	-0.525716	-0.493549	-0.452243	-0.445756	-0.460147	-0.44931	-0.416994	-0.381952	-0.353011	-0.338076	-0.331645	-0.322366	-0.321131	-0.354541	-0.397391	-0.388641	-0.373341	-0.490463	-0.730177	-0.805955	-0.882179	-0.936405	-0.976806	-0.995552	-0.998662	-0.971719	-0.962553	-0.954809	-0.929809	-0.912809	-0.879371	-0.837716	-0.830172	-0.806477	-0.793646	-0.733213	-0.538876	-0.102392	0.205546	0.30917	0.395335	0.549962	0.742505	0.821328	0.854262
-0.511354	-0.495667	-0.504094	-0.496189	-0.445428	-0.395215	-0.40941	-0.435022	-0.420285	-0.395717	-0.361224	-0.320713	-0.286191	-0.27702	-0.291415	-0.291516	-0.322362	-0.367045	-0.395923	-0.413054	-0.46143	-0.693592	-0.824393	-0.854514	-0.907046	-0.946437	-0.979013	-0.999556	-0.971213	-0.939542	-0.935369	-0.927083	-0.930287	-0.909187	-0.868375	-0.864849	-0.862444	-0.859195	-0.806315	-0.603242	-0.114348	0.309344	0.385781	0.444048	0.676863	0.830323	0.882743	0.908557
0.48442	0.486653	0.490751	0.458027	0.371412	0.33377	0.354636	0.379831	0.381359	0.363541	-0.324903	-0.260218	-0.2107	-0.219204	-0.265274	-0.251742	-0.265673	-0.33174	-0.400943	-0.472824	-0.537199	-0.59593	-0.900954	-0.983377	-0.942263	-0.953963	-0.975406	-0.996923	-0.985799	-0.956265	-0.939325	-0.92521	-0.94146	-0.937092	-0.935563	-0.941358	-0.927277	-0.884674	-0.796103	-0.601007	0.300423	0.52365	0.55022	0.63338	0.817926	0.902949	0.936704	0.953833
0.481744	0.463759	0.435399	0.384986	0.322638	0.296063	0.331259	0.367944	0.363848	0.328791	0.279459	0.225074	0.174464	0.172657	0.215174	0.200723	0.211122	0.29826	0.345507	0.375621	0.550422	-0.584031	0.609566	-0.893629	-0.997968	-0.999372	-0.999892	-0.999537	-0.995889	-0.980675	-0.956052	-0.944337	-0.958317	-0.970008	-0.987477	-0.985489	-0.972088	-0.926038	0.857446	0.853622	-0.805972	0.709611	0.778739	0.861625	0.930701	0.956529	0.972001	0.980609
0.478345	0.433365	0.376147	0.341316	0.31388	0.288976	0.342821	0.381383	0.355348	0.279301	0.218677	0.203642	0.164651	0.120372	0.106801	0.0598188	0.032004	0.0575027	0.0724259	0.0216966	0.186708	0.83175	-0.980672	-0.99926	-0.999989	-0.999822	-0.998354	-0.999193	-0.999971	-0.997956	-0.986231	-0.98656	-0.993923	-0.997333	-0.999832	-0.999087	-0.993146	0.987008	0.899078	0.991615	-0.883722	0.847272	0.977454	0.970681	0.988509	0.995734	0.994488	0.995499
0.483918	0.437844	0.408225	0.351679	0.306858	0.297264	0.356089	0.370328	0.318124	0.200073	0.122247	0.131941	0.123962	0.0616469	-0.0109158	-0.0686381	-0.133875	-0.140477	-0.177223	-0.272518	-0.502752	-0.994979	-0.986243	-0.998542	-0.99974	-0.998917	-0.998861	-0.999838	-0.999706	-0.999983	-0.999994	-0.999987	-0.999974	-0.999718	-0.998578	-0.549964	-0.188119	-0.991288	0.787949	0.360993	0.0557994	0.775903	0.793748	0.887762	0.92949	0.979294	0.997876	0.999299
0.482342	0.451653	0.452719	0.369196	0.26268	0.285975	0.321253	0.301835	0.126376	0.0804041	0.0850245	0.101141	0.0410526	-0.0426801	-0.10711	-0.153552	-0.215695	-0.248087	-0.288912	-0.402427	-0.632034	-0.936794	-0.998049	-0.998496	-0.994888	-0.994508	-0.996556	-0.99865	-0.999914	-0.999174	-0.996871	-0.997063	-0.997543	-0.997322	-0.985839	-0.979205	0.322444	-0.467143	-0.542115	-0.170491	0.104944	0.543418	0.61035	0.735585	0.831771	0.919705	0.973041	0.986558
0.483627	0.388998	0.409454	0.31618	0.162957	0.106591	0.0633198	0.0183444	-0.0279113	-0.0146744	0.033074	0.0341993	-0.0507526	-0.142617	-0.177137	-0.216996	-0.286966	-0.369751	-0.440938	-0.533537	-0.654774	-0.826241	-0.94394	-0.973844	-0.985545	-0.992617	-0.998834	-0.999448	-0.993845	-0.988697	-0.988284	-0.989826	-0.988109	-0.985778	-0.97367	-0.946737	0.263299	-0.0152899	-0.640661	-0.409681	-0.131866	0.299492	0.473607	0.606307	0.74407	0.836759	0.906427	0.931272
0.625588	0.464162	0.13639	0.025326	-0.0386732	-0.0903485	-0.184039	-0.234954	-0.207839	-0.169809	-0.153681	-0.176137	-0.208519	-0.25238	-0.273723	-0.294216	-0.328914	-0.405395	-0.503563	-0.592169	-0.671733	-0.775796	-0.888842	-0.955085	-0.984662	-0.997951	-0.999259	-0.987093	-0.980512	-0.977677	-0.977207	-0.972899	-0.96195	-0.952617	-0.951191	-0.927958	-0.972708	0.207164	-0.599062	-0.421659	-0.273154	0.0234073	0.363974	0.530882	0.599569	0.689394	0.813221	0.858317
0.784199	0.876001	-0.66367	-0.330459	-0.264917	-0.288834	-0.343459	-0.359162	-0.319744	-0.285463	-0.28995	-0.334034	-0.349059	-0.347613	-0.342542	-0.350233	-0.374939	-0.440765	-0.525709	-0.625264	-0.700658	-0.771468	-0.862052	-0.93937	-0.991248	-0.999966	-0.993275	-0.98063	-0.977514	-0.973398	-0.965639	-0.951027	-0.923302	-0.900225	-0.879265	-0.85144	-0.863507	-0.808964	-0.563239	-0.387953	-0.316258	-0.0510213	0.235849	0.427921	0.5166	0.56969	0.734253	0.817545
-0.999996	-0.942114	-0.822554	-0.555884	-0.474008	-0.458821	-0.446093	-0.430372	-0.401348	-0.384172	-0.37735	-0.389546	-0.418965	-0.436478	-0.440329	-0.448496	-0.474448	-0.50538	-0.589368	-0.685632	-0.738478	-0.785954	-0.862641	-0.94274	-0.992801	-0.999496	-0.993755	-0.982258	-0.971861	-0.962588	-0.941979	-0.920516	-0.888799	-0.854225	-0.815605	-0.778815	-0.737995	-0.668738	-0.535018	-0.45427	-0.262937	-0.0397161	0.219967	0.377855	0.457261	0.489028	0.660972	0.794038
-0.940862	-0.887388	-0.802107	-0.612246	-0.567519	-0.552996	-0.527228	-0.505162	-0.489022	-0.48517	-0.489029	-0.476941	-0.471686	-0.501788	-0.530387	-0.547756	-0.570885	-0.589951	-0.657081	-0.744265	-0.783023	-0.823945	-0.865062	-0.941111	-0.987414	-0.999993	-0.995832	-0.984953	-0.970621	-0.953116	-0.925085	-0.892097	-0.861747	-0.82032	-0.767345	-0.727482	-0.67004	-0.576826	-0.480551	-0.402609	-0.237864	-0.0637675	0.119083	0.360353	0.391909	0.41301	0.477127	0.686973
-0.916983	-0.865772	-0.794421	-0.664133	-0.624579	-0.617461	-0.597696	-0.576816	-0.559623	-0.565003	-0.57699	-0.584671	-0.563904	-0.569114	-0.593546	-0.614701	-0.639025	-0.667703	-0.728682	-0.788487	-0.833376	-0.871025	-0.902543	-0.953909	-0.989448	-0.999827	-0.995701	-0.984374	-0.969961	-0.950012	-0.926749	-0.896293	-0.861742	-0.806377	-0.728935	-0.681062	-0.623974	-0.540833	-0.459443	-0.374413	-0.278824	-0.178667	-0.102858	0.183245	0.327936	0.43658	0.460857	0.607163
-0.898666	-0.794361	-0.751917	-0.740626	-0.691734	-0.666666	-0.6496	-0.629335	-0.619556	-0.635297	-0.642173	-0.644153	-0.650379	-0.657147	-0.647394	-0.651451	-0.676172	-0.728608	-0.788225	-0.834649	-0.868097	-0.907483	-0.938486	-0.969023	-0.993353	-0.999834	-0.991028	-0.979791	-0.965162	-0.944293	-0.922042	-0.894131	-0.85687	-0.774237	-0.69863	-0.64596	-0.603731	-0.534227	-0.467135	-0.394316	-0.300962	-0.210178	-0.176557	-0.0152818	0.224788	0.481071	0.510344	0.570111
-0.845181	-0.616672	-0.654949	-0.776637	-0.765393	-0.725446	-0.694267	-0.673864	-0.675733	-0.701639	-0.714853	-0.700554	-0.699779	-0.720782	-0.719272	-0.695902	-0.700013	-0.751091	-0.809406	-0.863061	-0.896725	-0.925028	-0.950776	-0.977475	-0.995925	-0.999353	-0.987219	-0.974546	-0.958954	-0.935965	-0.912357	-0.881417	-0.841746	-0.773237	-0.696188	-0.640447	-0.605569	-0.535022	-0.47442	-0.425323	-0.336461	-0.261207	-0.17659	-0.0481546	0.131718	0.377109	0.491925	0.536733
-0.80868	-0.420144	-0.559432	-0.789242	-0.813057	-0.784291	-0.737797	-0.713773	-0.720777	-0.749286	-0.765025	-0.754922	-0.741559	-0.753794	-0.776242	-0.76175	-0.747188	-0.769979	-0.816968	-0.877181	-0.914432	-0.940276	-0.964231	-0.983109	-0.996842	-0.999675	-0.992956	-0.977325	-0.95746	-0.936959	-0.910431	-0.872811	-0.835424	-0.785396	-0.719465	-0.64066	-0.616307	-0.565757	-0.502878	-0.441032	-0.369244	-0.282544	-0.165825	-0.0280531	0.0672099	0.243835	0.411293	0.493331
-0.92004	-0.76313	-0.748098	-0.828456	-0.853145	-0.831497	-0.765967	-0.748526	-0.758636	-0.777639	-0.788232	-0.786491	-0.779596	-0.784587	-0.809295	-0.816585	-0.803838	-0.797752	-0.838481	-0.882636	-0.92097	-0.956015	-0.975936	-0.98851	-0.996999	-0.99994	-0.996372	-0.984554	-0.963393	-0.936015	-0.907453	-0.868806	-0.829856	-0.787122	-0.733984	-0.665285	-0.619356	-0.588319	-0.532161	-0.4457	-0.373278	-0.267653	-0.163924	-0.00397801	0.069408	0.206064	0.393064	0.495153
-0.95088	-0.921935	-0.903981	-0.871901	-0.859632	-0.838747	-0.751531	-0.753955	-0.774876	-0.77874	-0.798966	-0.825125	-0.822025	-0.81133	-0.811615	-0.811681	-0.831537	-0.817503	-0.862926	-0.903152	-0.934532	-0.964946	-0.978885	-0.990094	-0.997058	-0.999981	-0.995814	-0.985445	-0.970166	-0.938183	-0.909209	-0.875128	-0.825071	-0.781825	-0.754888	-0.687722	-0.621798	-0.579498	-0.513038	-0.437412	-0.348965	-0.253823	-0.164152	-0.0415995	0.034549	0.160017	0.332854	0.434842
-0.953798	-0.940032	-0.931788	-0.89045	-0.858603	-0.837262	-0.750043	-0.734623	-0.737179	-0.746482	-0.807104	-0.854213	-0.859227	-0.833751	-0.811125	-0.828514	-0.818215	-0.839547	-0.910144	-0.937602	-0.955704	-0.96881	-0.973696	-0.987464	-0.997527	-0.999948	-0.99634	-0.985098	-0.965745	-0.942538	-0.912292	-0.878737	-0.811156	-0.77293	-0.7597	-0.711984	-0.647054	-0.604265	-0.508396	-0.410178	-0.3376	-0.250458	-0.156544	-0.0631802	0.0171253	0.0985013	0.206518	0.282065
-0.965589	-0.952166	-0.939291	-0.916469	-0.88483	-0.876968	-0.8275	-0.763286	-0.731582	-0.768882	-0.824583	-0.870659	-0.894123	-0.877107	-0.839139	-0.867538	-0.868489	-0.885927	-0.92927	-0.95126	-0.97227	-0.98255	-0.985666	-0.992005	-0.997713	-0.999998	-0.998119	-0.984602	-0.959655	-0.940034	-0.918214	-0.883714	-0.812752	-0.769875	-0.744965	-0.715785	-0.681202	-0.625562	-0.485325	-0.369761	-0.298285	-0.208032	-0.134404	-0.0824565	-0.0150543	0.0620734	0.135325	0.197232
-0.975947	-0.968518	-0.975159	-0.948933	-0.883733	-0.899024	-0.883346	-0.842084	-0.768635	-0.81763	-0.850479	-0.881546	-0.911307	-0.914647	-0.902005	-0.907763	-0.905213	-0.909462	-0.930855	-0.959273	-0.98288	-0.993505	-0.997548	-0.99903	-0.999772	-0.999817	-0.995987	-0.975016	-0.950839	-0.940637	-0.918929	-0.875251	-0.808533	-0.777675	-0.746976	-0.714967	-0.669695	-0.595645	-0.473199	-0.349965	-0.26231	-0.171764	-0.110186	-0.0779424	-0.0370375	0.0342229	0.0937963	0.155763
-0.980428	-0.97494	-0.985518	-0.947128	-0.80321	-0.879288	-0.900358	-0.9034	-0.851126	-0.858911	-0.892495	-0.893685	-0.907531	-0.923128	-0.932192	-0.93788	-0.93124	-0.928045	-0.945436	-0.970568	-0.988064	-0.998106	-0.999989	-0.998597	-0.996641	-0.997614	-0.989912	-0.95818	-0.94342	-0.939803	-0.904188	-0.854829	-0.798828	-0.772024	-0.73648	-0.692263	-0.61982	-0.529444	-0.433877	-0.351478	-0.255668	-0.156031	-0.0994595	-0.0561807	-0.0196387	0.0460424	0.084844	0.139005
-0.986261	-0.98118	-0.979004	-0.96553	-0.857921	-0.833145	-0.86849	-0.92832	-0.897811	-0.863239	-0.906978	-0.905697	-0.900513	-0.922898	-0.945454	-0.954809	-0.954701	-0.946325	-0.957386	-0.983401	-0.994574	-0.999784	-0.999154	-0.999999	-0.999992	-0.998236	-0.990956	-0.95944	-0.943412	-0.921842	-0.879263	-0.854375	-0.80842	-0.76149	-0.702207	-0.641896	-0.58539	-0.516036	-0.411895	-0.308352	-0.233681	-0.166733	-0.0882544	-0.029351	0.0420949	0.0723292	0.10455	0.144497
-0.994413	-0.988629	-0.985749	-0.977379	-0.948456	-0.885042	-0.862415	-0.890237	-0.920627	-0.851164	-0.88633	-0.920461	-0.909264	-0.917741	-0.93924	-0.959682	-0.970109	-0.963238	-0.965056	-0.992471	-0.993611	-0.999626	-0.999971	-0.998589	-0.998594	-0.999988	-0.994565	-0.968074	-0.926665	-0.887404	-0.851264	-0.849315	-0.819462	-0.761897	-0.697757	-0.642053	-0.589108	-0.535883	-0.431533	-0.256713	-0.183883	-0.15964	-0.0869606	-0.0121053	0.0622458	0.0874466	0.11391	0.149942
-0.998444	-0.996119	-0.991416	-0.984807	-0.981334	-0.978424	-0.940333	-0.928197	-0.960049	-0.928207	-0.920947	-0.947673	-0.935541	-0.915293	-0.924441	-0.948793	-0.976533	-0.978292	-0.982459	-0.999858	-0.998698	-0.99947	-0.999992	-0.999912	-0.998186	-0.987397	-0.977373	-0.961112	-0.924937	-0.867104	-0.832617	-0.827447	-0.809587	-0.768412	-0.700821	-0.638574	-0.580574	-0.531745	-0.451719	-0.311033	-0.194682	-0.153822	-0.0838619	0.00208935	0.0653379	0.100068	0.10999	0.15548
-0.99992	-0.999998	-0.999158	-0.994404	-0.992917	-0.993069	-0.977826	-0.963311	-0.975168	-0.971364	-0.953434	-0.960514	-0.956839	-0.945283	-0.942506	-0.948983	-0.966943	-0.990375	-0.999412	-0.991845	-0.999176	-0.998698	-0.995891	-0.990824	-0.975381	-0.959506	-0.960481	-0.952181	-0.934175	-0.88127	-0.8429	-0.828171	-0.799471	-0.751174	-0.69133	-0.638965	-0.578087	-0.516837	-0.444523	-0.349093	-0.239985	-0.16242	-0.101275	-0.012233	0.0489378	0.0935827	0.129997	0.221286

## Sheet: meshgridImageV
Var1	Var2	Var3	Var4	Var5	Var6	Var7	Var8	Var9	Var10	Var11	Var12	Var13	Var14	Var15	Var16	Var17	Var18	Var19	Var20	Var21	Var22	Var23	Var24	Var25	Var26	Var27	Var28	Var29	Var30	Var31	Var32	Var33	Var34	Var35	Var36	Var37	Var38	Var39	Var40	Var41	Var42	Var43	Var44	Var45	Var46	Var47	Var48
-0.153136	0.0137511	0.0726832	-0.126055	-0.196309	-0.187795	-0.142796	-0.0758155	0.0220463	0.0943158	0.122974	0.123296	-0.00416933	-0.293738			-0.822904	-0.653648	-0.452211	-0.388236	-0.372052	-0.348662	-0.346841	-0.368627	-0.370528	-0.358831	-0.41307	-0.457693	-0.492002	-0.494004	-0.513403	-0.555745	-0.581693	-0.650909	-0.719481	-0.757628	-0.796089	-0.849934	-0.919405	-0.947462	-0.937001	-0.966839	-0.986282	-0.994139	-0.999295	-0.999984	-0.993411	-0.982624
0.116637	0.100639	-0.129472	-0.197724	-0.133516	-0.0881711	-0.067617	-0.0211228	0.0826806	0.15465	0.187569	0.19085	0.164279	0.0356209	-0.263364	-0.585659	-0.723826	-0.659295	-0.422723	-0.298507	-0.274272	-0.251835	-0.245114	-0.260321	-0.265671	-0.297212	-0.342451	-0.36576	-0.391726	-0.421166	-0.492826	-0.547269	-0.570244	-0.627969	-0.685982	-0.714922	-0.755224	-0.806035	-0.862481	-0.909427	-0.910373	-0.958913	-0.984251	-0.992816	-0.998828	-0.996583	-0.98642	-0.973865
0.264329	0.0217099	-0.0796601	-0.09393	-0.0251166	0.049727	0.0923519	0.104217	0.130108	0.171251	0.205815	0.213404	0.193027	0.140711	0.0235052	-0.225919	-0.491802	-0.467445	-0.205814	-0.131583	-0.152928	-0.159926	-0.178161	-0.21265	-0.242496	-0.282784	-0.300379	-0.31315	-0.342173	-0.365109	-0.428573	-0.469443	-0.503224	-0.550882	-0.61199	-0.653188	-0.744659	-0.832295	-0.892242	-0.936752	-0.931259	-0.954296	-0.982683	-0.994212	-0.999881	-0.993189	-0.982568	-0.978429
0.0750667	0.00670213	0.0276349	0.0375706	0.0773274	0.163986	0.207343	0.199115	0.183963	0.181727	0.19019	0.241653	0.252356	0.224611	0.20143	0.142837	0.0147152	-0.0149324	0.00612289	-0.0236205	-0.0663501	-0.0949334	-0.13825	-0.203807	-0.26228	-0.297412	-0.323445	-0.344351	-0.364621	-0.378117	-0.413789	-0.436551	-0.452982	-0.51712	-0.581907	-0.627274	-0.716132	-0.794824	-0.85567	-0.892353	-0.903531	-0.943336	-0.978286	-0.992853	-0.999811	-0.993426	-0.979733	-0.962199
0.0672559	0.0817755	0.115088	0.129739	0.173755	0.221911	0.255726	0.289772	0.273231	0.225084	0.21494	0.246361	0.238097	0.256562	0.276464	0.27081	0.245178	0.200088	0.133225	0.0500605	0.00740939	-0.0303711	-0.0980984	-0.144897	-0.207967	-0.281523	-0.334873	-0.373467	-0.378882	-0.403887	-0.430656	-0.448178	-0.495248	-0.556204	-0.59711	-0.659435	-0.724781	-0.762867	-0.762755	-0.79348	-0.874694	-0.938535	-0.976639	-0.985138	-0.996925	-0.991997	-0.967955	-0.937009
0.167776	0.215084	0.236391	0.240262	0.266227	0.289413	0.32216	0.338166	0.349336	0.343267	0.339328	0.319398	0.299274	0.309272	0.315567	0.319065	0.314185	0.267575	0.217123	0.159314	0.0986162	0.0192506	-0.0687666	-0.0943471	-0.139546	-0.230043	-0.321508	-0.35929	-0.390756	-0.42617	-0.445825	-0.453064	-0.509109	-0.582637	-0.627177	-0.687972	-0.733388	-0.757763	-0.765923	-0.763688	-0.857654	-0.942879	-0.98602	-0.993674	-0.999995	-0.983008	-0.954049	-0.909598
0.240506	0.298662	0.330216	0.356802	0.371285	0.39548	0.400766	0.402492	0.411671	0.445291	0.443701	0.418758	0.386353	0.372143	0.363933	0.349261	0.320745	0.305819	0.270678	0.222787	0.148753	0.0627889	-0.0181079	-0.0553297	-0.109305	-0.185026	-0.292111	-0.323477	-0.357349	-0.429466	-0.489081	-0.463397	-0.506851	-0.582145	-0.642341	-0.69904	-0.747071	-0.774521	-0.830036	-0.841979	-0.86593	-0.931253	-0.980007	-0.999803	-0.992891	-0.973699	-0.939072	-0.894307
0.304998	0.366003	0.404128	0.422438	0.444438	0.476528	0.475512	0.475271	0.474527	0.484028	0.500073	0.474521	0.466984	0.456429	0.420427	0.405286	0.386535	0.338107	0.268652	0.229005	0.199877	0.166446	0.0932613	0.00845657	-0.0752583	-0.155662	-0.248139	-0.27743	-0.320383	-0.381676	-0.476623	-0.493938	-0.501758	-0.561435	-0.624791	-0.696744	-0.75445	-0.791032	-0.840436	-0.864894	-0.886243	-0.922067	-0.961095	-0.997616	-0.99462	-0.972324	-0.932046	-0.885708
0.376956	0.434654	0.456347	0.459586	0.481854	0.510244	0.50947	0.50888	0.51366	0.537323	0.555553	0.555014	0.531714	0.500132	0.473716	0.469751	0.471184	0.422809	0.309146	0.201149	0.201638	0.187834	0.128278	0.0722855	-0.00147563	-0.101428	-0.186983	-0.256291	-0.31698	-0.343432	-0.36838	-0.471371	-0.514198	-0.56365	-0.629558	-0.696499	-0.744416	-0.777359	-0.823919	-0.858047	-0.898803	-0.945669	-0.97392	-0.995698	-0.993874	-0.966531	-0.897991	-0.842504
0.429697	0.473721	0.4959	0.516442	0.541366	0.553943	0.544781	0.539851	0.555518	0.582537	0.603824	0.61235	0.603837	0.569106	0.533396	0.543889	0.552786	0.503156	0.42151	0.275788	0.17587	0.147762	0.0393628	-0.0217302	0.00275973	-0.0471965	-0.112898	-0.194037	-0.288814	-0.35581	-0.381474	-0.439937	-0.507371	-0.548834	-0.628841	-0.68245	-0.717064	-0.75052	-0.82084	-0.86927	-0.903995	-0.965695	-0.991363	-0.999238	-0.990556	-0.967141	-0.896756	-0.803806
0.532567	0.52939	0.553755	0.595169	0.618213	0.615079	0.604889	0.600648	0.608323	0.622834	0.640507	0.670157	0.675	0.635227	0.619604	0.615296	0.605959	0.5693	0.518522	0.439424	0.334406	0.245335	0.0440063	-0.124325	-0.0775083	-0.048905	-0.0976016	-0.170723	-0.274509	-0.366894	-0.415043	-0.462092	-0.499932	-0.529788	-0.59341	-0.668249	-0.707832	-0.74803	-0.808179	-0.870405	-0.932098	-0.979719	-0.997234	-0.999045	-0.984899	-0.965277	-0.912313	-0.809884
0.598074	0.603774	0.618091	0.647569	0.671155	0.670865	0.661517	0.666454	0.678318	0.678668	0.685866	0.719121	0.720669	0.690833	0.679467	0.682664	0.666217	0.64553	0.610608	0.559574	0.4817	0.379316	0.190403	-0.0279208	-0.122609	-0.147725	-0.140867	-0.189273	-0.288602	-0.373042	-0.426841	-0.481091	-0.520058	-0.545513	-0.582622	-0.664125	-0.719685	-0.759769	-0.812459	-0.882896	-0.945744	-0.984317	-0.999925	-0.983348	-0.969214	-0.954059	-0.86772	-0.800998
0.631527	0.632086	0.64526	0.678703	0.70346	0.702762	0.703274	0.709067	0.716529	0.733306	0.74804	0.767821	0.753518	0.730224	0.715712	0.731642	0.723224	0.700401	0.66651	0.623797	0.538513	0.440274	0.343813	0.165339	-0.0916484	-0.253531	-0.232935	-0.208427	-0.27628	-0.352166	-0.411453	-0.490096	-0.544646	-0.578464	-0.604544	-0.649338	-0.705181	-0.767797	-0.817255	-0.88184	-0.940867	-0.981359	-0.999375	-0.976664	-0.961464	-0.917317	-0.803819	-0.785972
0.66842	0.666514	0.678974	0.712826	0.74301	0.744409	0.7347	0.738356	0.755259	0.77909	0.799003	0.804594	0.7881	0.77568	0.759323	0.763626	0.751439	0.727	0.712228	0.677121	0.557797	0.466193	0.382467	0.266763	0.119864	-0.0725671	-0.231043	-0.23074	-0.263898	-0.318668	-0.382674	-0.4735	-0.547922	-0.602917	-0.625001	-0.646945	-0.691305	-0.780439	-0.819772	-0.879173	-0.934998	-0.984037	-0.997891	-0.972093	-0.941869	-0.891844	-0.81916	-0.775345
0.69473	0.717052	0.72497	0.743665	0.762117	0.772204	0.781497	0.792161	0.801458	0.81202	0.82718	0.830229	0.830724	0.831296	0.818972	0.806729	0.785534	0.768626	0.753519	0.716027	0.608567	0.517543	0.417018	0.300338	0.153787	0.0372367	-0.102191	-0.197573	-0.241459	-0.272103	-0.314603	-0.416378	-0.476107	-0.542128	-0.617853	-0.649565	-0.700609	-0.771732	-0.819654	-0.875606	-0.944402	-0.989463	-0.992409	-0.964813	-0.926228	-0.852218	-0.801353	-0.744178
0.719364	0.747714	0.76662	0.767784	0.78569	0.814684	0.832624	0.842091	0.837523	0.843334	0.875	0.893047	0.89109	0.878982	0.868463	0.867105	0.840616	0.824905	0.803712	0.771015	0.681637	0.577324	0.461689	0.36513	0.216927	0.075898	-0.0419989	-0.130038	-0.192517	-0.261336	-0.305527	-0.375916	-0.430842	-0.517371	-0.59172	-0.645001	-0.688254	-0.744434	-0.820704	-0.891329	-0.966176	-0.998068	-0.986059	-0.957585	-0.908428	-0.820831	-0.762757	-0.693583
0.766606	0.78507	0.79384	0.799448	0.822424	0.851584	0.864155	0.860252	0.859968	0.879151	0.910844	0.925577	0.924704	0.910721	0.901618	0.902611	0.89311	0.881482	0.862951	0.826178	0.745424	0.617356	0.490077	0.378337	0.261909	0.125169	0.00949357	-0.0904937	-0.140878	-0.234896	-0.359522	-0.392232	-0.443916	-0.524829	-0.582049	-0.618507	-0.667388	-0.721901	-0.813645	-0.921068	-0.985668	-0.999248	-0.981896	-0.949586	-0.901017	-0.803372	-0.699422	-0.609191
0.814266	0.82837	0.826872	0.824489	0.847622	0.868865	0.885008	0.877489	0.881187	0.896477	0.918165	0.929596	0.929871	0.920346	0.923759	0.928363	0.918336	0.906881	0.903253	0.892872	0.815806	0.659322	0.525387	0.4079	0.276694	0.132539	0.0247037	-0.106066	-0.178031	-0.205851	-0.323878	-0.38792	-0.44036	-0.523345	-0.58153	-0.593409	-0.629348	-0.684847	-0.759567	-0.908472	-0.997108	-0.99069	-0.962791	-0.933695	-0.885323	-0.765187	-0.647188	-0.566764
0.837134	0.857474	0.85128	0.85066	0.869718	0.891895	0.895154	0.887843	0.893376	0.908909	0.924182	0.935619	0.941119	0.943404	0.946615	0.947035	0.93504	0.91765	0.921389	0.927694	0.871462	0.683258	0.591977	0.470915	0.350921	0.214127	0.0942127	-0.0517045	-0.236141	-0.271092	-0.297219	-0.368043	-0.408386	-0.476138	-0.546105	-0.557508	-0.591266	-0.60838	-0.679999	-0.842385	-0.994744	-0.978648	-0.951007	-0.918537	-0.83519	-0.669841	-0.570456	-0.519843
0.85937	0.868513	0.863649	0.868214	0.895318	0.918589	0.91235	0.90042	0.907392	0.918372	0.932479	0.947176	0.958173	0.960864	0.956597	0.956566	0.946616	0.930203	0.918284	0.910707	0.887176	0.720368	0.566018	0.519429	0.421031	0.322888	0.2038	0.0298114	-0.238211	-0.342434	-0.353674	-0.374856	-0.366833	-0.416388	-0.495908	-0.502033	-0.506153	-0.511649	-0.591486	-0.797558	-0.993441	-0.95095	-0.922591	-0.896003	-0.736109	-0.557283	-0.469857	-0.41776
-0.874835	-0.873595	-0.8713	-0.888938	-0.928468	-0.942655	-0.935004	-0.925056	-0.924427	-0.931578	0.945747	0.96555	0.977551	0.975679	0.964173	0.967794	0.964063	0.943371	0.916103	0.881157	0.843456	0.803036	-0.433914	0.181577	0.334873	0.299925	0.220415	0.0783885	-0.167929	-0.2925	-0.343029	-0.379456	-0.337124	-0.349083	-0.353161	-0.337409	-0.374377	-0.466211	-0.605162	-0.799243	-0.953806	-0.851933	-0.83502	-0.773841	-0.575324	-0.429749	-0.350121	-0.300338
-0.876312	-0.885962	-0.900238	-0.922922	-0.946522	-0.955168	-0.94354	-0.929848	-0.931458	-0.944403	-0.960158	-0.974342	-0.984664	-0.984982	-0.976576	-0.979648	-0.97746	-0.954485	-0.938416	-0.926774	-0.834886	0.811732	0.792735	-0.448806	-0.0637247	0.0354434	0.0147256	0.030417	-0.0905856	-0.195643	-0.293196	-0.328981	-0.285708	-0.243074	-0.157765	-0.169742	-0.234618	-0.37743	0.514574	0.520894	0.591954	-0.704593	-0.627348	-0.507545	-0.36578	-0.291637	-0.234975	-0.195973
-0.878172	-0.901219	-0.92656	-0.939949	-0.949463	-0.957336	-0.939401	-0.924417	-0.934734	-0.960204	-0.975797	-0.979045	-0.986352	-0.992729	-0.99428	-0.998209	-0.999488	-0.998345	-0.997374	-0.999765	-0.982415	-0.555151	0.195661	-0.0384661	-0.00460025	-0.018864	-0.0573599	0.0401583	0.00767158	-0.0638986	-0.165372	-0.163402	-0.11008	-0.0729883	-0.0183429	0.0427252	0.116884	0.160671	0.437788	0.129225	0.468012	-0.531159	-0.211151	-0.24037	-0.151161	-0.092272	-0.10485	-0.0947769
-0.875114	-0.899051	-0.912881	-0.936121	-0.951755	-0.954795	-0.934452	-0.928901	-0.948049	-0.979781	-0.9925	-0.991258	-0.992287	-0.998098	-0.99994	-0.997642	-0.990998	-0.990084	-0.984171	-0.962151	-0.864431	0.100081	0.165299	0.053974	-0.022806	-0.0465373	-0.0477066	0.017982	0.0242589	-0.00580389	-0.00359045	0.005009	0.00727931	0.0237587	0.0533084	0.835188	-0.982146	0.131709	0.61574	0.932568	0.998442	0.630853	0.608247	0.460302	0.368847	0.202445	0.0651477	0.0374279
-0.875983	-0.892194	-0.891653	-0.929352	-0.964883	-0.958237	-0.946993	-0.95336	-0.991982	-0.996762	-0.996379	-0.994872	-0.999157	-0.999089	-0.994247	-0.988141	-0.976461	-0.968738	-0.957356	-0.915452	-0.77494	-0.349883	-0.0624287	-0.0548229	-0.100982	-0.104656	-0.0829172	-0.0519495	-0.0131461	0.0406365	0.0790435	0.0765885	0.070061	0.073139	0.167694	0.202874	0.946589	0.884182	0.840304	0.985359	0.994478	0.839462	0.792132	0.677433	0.555119	0.392611	0.230634	0.163411
-0.875274	-0.921239	-0.912331	-0.948699	-0.986633	-0.994303	-0.997993	-0.999832	-0.99961	-0.999892	-0.999453	-0.999415	-0.998711	-0.989778	-0.984186	-0.976172	-0.957941	-0.929131	-0.897538	-0.845776	-0.755825	-0.563317	-0.330118	-0.227217	-0.169411	-0.121292	-0.0482819	0.0332247	0.110775	0.149929	0.152626	0.142281	0.153757	0.168054	0.227963	0.322008	0.964714	0.999883	0.767824	0.912229	0.991268	0.954099	0.880736	0.79523	0.668102	0.547571	0.422363	0.364325
-0.780154	-0.88575	-0.990655	-0.999679	-0.999252	-0.99591	-0.982919	-0.972006	-0.978163	-0.985477	-0.988121	-0.984366	-0.978018	-0.967628	-0.961809	-0.955739	-0.94436	-0.914141	-0.863958	-0.805814	-0.740794	-0.630984	-0.458214	-0.296331	-0.174475	-0.063982	0.0384898	0.160148	0.19646	0.210115	0.212287	0.231228	0.273227	0.304171	0.308604	0.372684	0.232035	0.978306	0.800702	0.906754	0.96197	0.999726	0.931409	0.847446	0.800323	0.724386	0.581955	0.513119
-0.62051	-0.482309	-0.748025	-0.94382	-0.964271	-0.957379	-0.939168	-0.933275	-0.947504	-0.95839	-0.957042	-0.942561	-0.937101	-0.937638	-0.939502	-0.936663	-0.927049	-0.897622	-0.850665	-0.780413	-0.713498	-0.636268	-0.506819	-0.342906	-0.132014	0.00822593	0.115779	0.195868	0.210873	0.22912	0.259887	0.309107	0.384074	0.435424	0.476333	0.524452	0.504337	0.587858	0.826294	0.921679	0.948673	0.998698	0.97179	0.903816	0.856227	0.82186	0.678876	0.575864
0.00283846	-0.335292	-0.568688	-0.83126	-0.880521	-0.888529	-0.894987	-0.902652	-0.915926	-0.923262	-0.926071	-0.921007	-0.908002	-0.899715	-0.897836	-0.893785	-0.880284	-0.862897	-0.807864	-0.727948	-0.674277	-0.618285	-0.505817	-0.333529	-0.119777	0.0317473	0.111585	0.187534	0.235557	0.270971	0.335673	0.390706	0.458297	0.519903	0.57861	0.627253	0.674807	0.743498	0.844841	0.890864	0.964813	0.999211	0.975507	0.925865	0.889333	0.872268	0.75041	0.607869
-0.338789	-0.461024	-0.597181	-0.790667	-0.82336	-0.833184	-0.849724	-0.863025	-0.872271	-0.87442	-0.872267	-0.878935	-0.881767	-0.864991	-0.847756	-0.836638	-0.82103	-0.807439	-0.75382	-0.667884	-0.621993	-0.56667	-0.501665	-0.338099	-0.15816	0.00371132	0.0912026	0.172823	0.240612	0.302604	0.379761	0.451844	0.507338	0.571905	0.641234	0.686127	0.742325	0.816867	0.876967	0.915372	0.971299	0.997965	0.992884	0.932816	0.920004	0.910727	0.878834	0.726682
-0.398925	-0.500439	-0.607367	-0.747614	-0.780962	-0.786602	-0.801723	-0.816874	-0.828747	-0.825089	-0.816751	-0.811271	-0.825841	-0.822259	-0.8048	-0.78876	-0.769186	-0.744427	-0.684852	-0.615052	-0.552706	-0.491238	-0.430599	-0.300094	-0.144885	-0.0185979	0.092631	0.17609	0.243261	0.312212	0.37568	0.443461	0.507347	0.591402	0.684583	0.732226	0.781445	0.84113	0.888207	0.927262	0.960342	0.98391	0.994696	0.983067	0.9447	0.899665	0.887475	0.794577
-0.438633	-0.607446	-0.659257	-0.671917	-0.722152	-0.745356	-0.760276	-0.777134	-0.784953	-0.772268	-0.76656	-0.764897	-0.75961	-0.753762	-0.762156	-0.758691	-0.736744	-0.684931	-0.615388	-0.550782	-0.496395	-0.420088	-0.345318	-0.246971	-0.115106	0.0182012	0.133657	0.200023	0.261653	0.329106	0.38709	0.447806	0.515533	0.632896	0.715483	0.763371	0.797188	0.845341	0.884186	0.918975	0.953636	0.977663	0.98429	0.999883	0.974408	0.876682	0.85997	0.821568
-0.534479	-0.78722	-0.755673	-0.629948	-0.643563	-0.68828	-0.719717	-0.738856	-0.737146	-0.712533	-0.699275	-0.7136	-0.714359	-0.693162	-0.694728	-0.718137	-0.71413	-0.660198	-0.58725	-0.505099	-0.442589	-0.379899	-0.309879	-0.211053	-0.0901902	0.0359749	0.159372	0.224189	0.283562	0.352093	0.409395	0.472338	0.539874	0.634117	0.717859	0.768003	0.795793	0.844838	0.880299	0.905042	0.941697	0.965283	0.984285	0.99884	0.991287	0.926169	0.870638	0.843752
-0.588248	-0.907457	-0.828876	-0.614082	-0.582185	-0.620393	-0.675022	-0.700377	-0.693167	-0.662246	-0.644	-0.655815	-0.670887	-0.657111	-0.630436	-0.647871	-0.664613	-0.638069	-0.576683	-0.48016	-0.40474	-0.340414	-0.265063	-0.183021	-0.0794076	0.0254749	0.118481	0.211743	0.288566	0.349439	0.413661	0.488058	0.549607	0.618993	0.694528	0.767824	0.787506	0.824572	0.864357	0.897491	0.929333	0.959254	0.986155	0.999606	0.997739	0.969817	0.911503	0.869842
-0.391823	-0.646245	-0.663588	-0.560054	-0.521674	-0.55553	-0.64288	-0.663106	-0.651515	-0.628712	-0.615378	-0.617602	-0.626283	-0.620019	-0.587403	-0.577225	-0.594849	-0.602986	-0.544931	-0.470056	-0.389633	-0.293316	-0.218059	-0.151155	-0.0774109	-0.0109619	0.0851012	0.17508	0.268094	0.351961	0.420153	0.495153	0.557977	0.616798	0.679167	0.74659	0.78511	0.808629	0.846643	0.895182	0.927719	0.963515	0.986473	0.999992	0.997588	0.978539	0.919511	0.868806
-0.30956	-0.387344	-0.427572	-0.489682	-0.510914	-0.544521	-0.659698	-0.656926	-0.632113	-0.627347	-0.601376	-0.564951	-0.569451	-0.584589	-0.584193	-0.584101	-0.555469	-0.575925	-0.50533	-0.429321	-0.35588	-0.26245	-0.204413	-0.140403	-0.0766567	-0.00619371	0.091404	0.169995	0.24244	0.34614	0.416341	0.483892	0.565029	0.623497	0.655854	0.725974	0.783178	0.814974	0.858366	0.899261	0.937136	0.967251	0.986435	0.999134	0.999403	0.987114	0.942978	0.900507
-0.300449	-0.341087	-0.363003	-0.455081	-0.512641	-0.546802	-0.661389	-0.678475	-0.675697	-0.665405	-0.59041	-0.519923	-0.511595	-0.55214	-0.584873	-0.559968	-0.574912	-0.543287	-0.414292	-0.34771	-0.294329	-0.247804	-0.227851	-0.157843	-0.0702837	0.0101808	0.0854798	0.171993	0.259494	0.334099	0.40954	0.477306	0.58483	0.634491	0.650273	0.702196	0.762445	0.796783	0.861123	0.912005	0.941289	0.968128	0.987671	0.998002	0.999853	0.995137	0.978443	0.959395
-0.260074	-0.305582	-0.343121	-0.400106	-0.465914	-0.480549	-0.561466	-0.646061	-0.681754	-0.639391	-0.565741	-0.491888	-0.447822	-0.480295	-0.543918	-0.497372	-0.495709	-0.463825	-0.369402	-0.30839	-0.233862	-0.185997	-0.168711	-0.126195	-0.0675967	-0.00211005	0.0613077	0.174811	0.281181	0.341082	0.396085	0.468027	0.58261	0.638194	0.667103	0.698321	0.732095	0.780174	0.874334	0.929127	0.954477	0.978122	0.990927	0.996595	0.999887	0.998072	0.990801	0.980357
-0.218008	-0.248944	-0.221508	-0.315477	-0.467991	-0.4379	-0.468721	-0.539346	-0.639687	-0.575745	-0.526009	-0.472099	-0.411728	-0.404253	-0.431726	-0.419484	-0.424959	-0.415788	-0.36539	-0.282481	-0.184247	-0.113785	-0.0699909	-0.0440255	-0.0213655	0.0191393	0.0895007	0.222136	0.309684	0.339414	0.394422	0.483668	0.58845	0.628667	0.664851	0.699158	0.742636	0.803248	0.880956	0.936763	0.964984	0.985138	0.993911	0.996958	0.999314	0.999414	0.995591	0.987795
-0.19688	-0.222466	-0.169571	-0.320857	-0.595696	-0.476291	-0.43515	-0.428799	-0.524961	-0.512125	-0.451057	-0.448695	-0.419985	-0.384494	-0.361965	-0.346959	-0.364407	-0.372469	-0.325807	-0.240829	-0.154043	-0.0615105	0.00478372	0.0529521	0.0818895	0.0690449	0.141685	0.286168	0.331601	0.341718	0.427134	0.51891	0.601559	0.635594	0.676459	0.721645	0.784744	0.848345	0.900972	0.936196	0.966765	0.987752	0.995042	0.998421	0.999807	0.998939	0.996394	0.990292
-0.165197	-0.193096	-0.203839	-0.260292	-0.513782	-0.553054	-0.495706	-0.371781	-0.440381	-0.504795	-0.421179	-0.423926	-0.434829	-0.385044	-0.325755	-0.297219	-0.297566	-0.323218	-0.28881	-0.181444	-0.104036	0.0207798	0.0411201	-0.00156892	-0.0040175	0.0593667	0.13419	0.281913	0.331624	0.387567	0.476336	0.519657	0.588607	0.648177	0.711973	0.766792	0.810752	0.856567	0.911231	0.951272	0.972313	0.986002	0.996098	0.999569	0.999114	0.997381	0.99452	0.989505
-0.105557	-0.150372	-0.168225	-0.211497	-0.316909	-0.465511	-0.506202	-0.455498	-0.390443	-0.5249	-0.463054	-0.390834	-0.41622	-0.39718	-0.34326	-0.281089	-0.242669	-0.26865	-0.262044	-0.12248	0.112857	0.0273544	-0.00755196	-0.0531102	-0.0530124	0.00487817	0.104113	0.250663	0.375888	0.460992	0.524738	0.527887	0.573133	0.647698	0.716335	0.76666	0.808054	0.844292	0.902097	0.966488	0.982948	0.987175	0.996212	0.999927	0.998061	0.996169	0.993491	0.988695
-0.0557556	-0.0880141	-0.130748	-0.173651	-0.192312	-0.206607	-0.340254	-0.37209	-0.279832	-0.372065	-0.389688	-0.319242	-0.353218	-0.402788	-0.381326	-0.315897	-0.21537	-0.207233	-0.18648	-0.0168638	0.0510133	-0.032547	-0.00392419	0.0132758	0.0601994	0.158262	0.211525	0.27616	0.380122	0.498127	0.553849	0.561544	0.587	0.639956	0.713337	0.76956	0.814207	0.846905	0.89216	0.950399	0.980866	0.988099	0.996477	0.999998	0.997863	0.994981	0.993933	0.987839
-0.0126609	0.001985	-0.0410263	-0.105644	-0.118807	-0.117535	-0.209419	-0.268389	-0.221465	-0.237594	-0.301601	-0.278232	-0.29062	-0.326253	-0.334188	-0.315328	-0.254993	-0.13841	0.0342933	0.127452	-0.0405941	-0.051017	0.090564	0.135157	0.220527	0.281688	0.278345	0.305535	0.356816	0.472614	0.53807	0.560475	0.600705	0.660104	0.722539	0.769236	0.815975	0.856084	0.895768	0.937088	0.970777	0.986722	0.994858	0.999925	0.998802	0.995612	0.991514	0.975209

## Sheet: imageU
u_image1	u_image2	u_image3	u_image4	u_image5	u_image6	u_image7	u_image8	u_image9	u_image10	u_image11	u_image12	u_image13	u_image14	u_image15	u_image16	u_image17	u_image18	u_image19	u_image20	u_image21	u_image22	u_image23	u_image24	u_image25	u_image26	u_image27	u_image28	u_image29	u_image30	u_image31	u_image32	u_image33	u_image34	u_image35	u_image36	u_image37	u_image38	u_image39	u_image40	u_image41	u_image42	u_image43	u_image44	u_image45	u_image46	u_image47	u_image48
0.988205	0.999905	0.997355	0.992023	0.980542	0.982208	0.989752	0.997122	0.999757	0.995542	0.99241	0.99237	0.999991	0.955886			0.568181	0.756799	0.891911	0.92156	0.928212	0.937249	0.937924	0.929577	0.928821	0.933403	0.910699	0.88911	0.870594	0.86946	0.858148	0.831353	0.813408	0.759156	0.694512	0.652687	0.60518	0.52689	0.393312	0.319868	0.349328	0.255388	0.165067	0.108112	0.0375526	-0.00564961	-0.114608	-0.185607
0.993175	0.994923	0.991583	0.980258	0.991047	0.996105	0.997711	0.999777	0.996576	0.987969	0.982251	0.981619	0.986414	0.999365	0.964696	0.810558	0.689983	0.751884	0.906259	0.954407	0.961652	0.96777	0.969494	0.965522	0.964064	0.954812	0.939536	0.930709	0.920082	0.906983	0.870128	0.836957	0.821476	0.778238	0.727619	0.699204	0.655467	0.591867	0.50609	0.415863	0.413789	0.283701	0.176777	0.119649	0.0484033	-0.082599	-0.164244	-0.227128
0.964433	0.999764	0.996822	0.995579	0.999685	0.998763	0.995726	0.994555	0.9915	0.985227	0.978591	0.976964	0.981193	0.990051	0.999724	0.974146	0.870707	0.884022	0.978591	0.991305	0.988237	0.987129	0.984001	0.977128	0.970152	0.959184	0.95382	0.949704	0.939637	0.930965	0.903507	0.882963	0.864156	0.834583	0.790865	0.757195	0.667445	0.554333	0.451558	0.349995	0.364358	0.298863	0.185296	0.10744	0.0154411	-0.116517	-0.185906	-0.206585
0.997179	0.999978	0.999618	0.999294	0.997006	0.986463	0.978268	0.979976	0.982933	0.983349	0.981747	0.970363	0.967635	0.974448	0.979503	0.989746	0.999892	0.999889	0.999981	0.999721	0.997796	0.995484	0.990397	0.979011	0.964992	0.954749	0.946247	0.938841	0.931156	0.925758	0.910373	0.899679	0.89152	0.855913	0.813255	0.778799	0.697965	0.60684	0.517522	0.451339	0.428523	0.331839	0.207261	0.119342	0.0194395	-0.114478	-0.200309	-0.272347
0.997736	0.996651	0.993355	0.991548	0.984789	0.975067	0.966749	0.957096	0.961948	0.974339	0.976627	0.969178	0.971241	0.966528	0.961024	0.962633	0.969478	0.979778	0.991086	0.998746	0.999973	0.999539	0.995177	0.989447	0.978136	0.959554	0.942263	0.927643	0.925445	0.914809	0.902516	0.893944	0.868752	0.831046	0.80216	0.751762	0.688979	0.646556	0.646687	0.608597	0.484676	0.345184	0.214888	0.171764	0.0783657	-0.126263	-0.251125	-0.349306
0.985825	0.976595	0.971658	0.970708	0.96391	0.957204	0.946685	0.941086	0.936997	0.939238	0.940668	0.947621	0.954167	0.950974	0.948903	0.947733	0.949362	0.963537	0.976144	0.987228	0.995126	0.999815	0.997633	0.995539	0.990216	0.973181	0.946907	0.933226	0.920494	0.904643	0.89512	0.891478	0.860702	0.812733	0.778877	0.725737	0.679811	0.652529	0.642932	0.645586	0.514227	0.333136	0.166626	0.112307	0.00305689	-0.183561	-0.299652	-0.415489
0.970648	0.954359	0.943905	0.93418	0.928519	0.918475	0.91618	0.915423	0.911332	0.895386	0.896175	0.908098	0.922351	0.928176	0.931425	0.937026	0.947166	0.95209	0.96267	0.974867	0.988874	0.998027	0.999836	0.998468	0.994008	0.982734	0.956384	0.946236	0.933971	0.903083	0.872238	0.886151	0.862033	0.813085	0.766419	0.715082	0.664744	0.632548	0.557711	0.53951	0.500166	0.364373	0.198962	0.0198686	-0.119026	-0.227837	-0.34372	-0.447454
0.952353	0.930614	0.914703	0.906392	0.89581	0.879159	0.879709	0.879839	0.880241	0.875053	0.865983	0.880244	0.884266	0.88976	0.907326	0.91419	0.922275	0.941108	0.963237	0.973425	0.979821	0.98605	0.995642	0.999964	0.997164	0.98781	0.968724	0.960746	0.947288	0.924296	0.879108	0.869497	0.865008	0.827521	0.780792	0.71732	0.656357	0.611775	0.541911	0.501954	0.46322	0.387031	0.276217	0.0690163	-0.103589	-0.233635	-0.36234	-0.464244
0.926231	0.900597	0.889802	0.888133	0.876252	0.86003	0.860488	0.860838	0.857994	0.843376	0.831481	0.831841	0.846924	0.865949	0.880678	0.882799	0.882035	0.906219	0.951015	0.979561	0.97946	0.982201	0.991738	0.997384	0.999999	0.994843	0.982363	0.9666	0.948432	0.939177	0.929675	0.881935	0.857671	0.826014	0.776953	0.717558	0.667716	0.629057	0.566707	0.513571	0.438352	0.32513	0.22689	0.0926541	-0.11052	-0.256551	-0.440014	-0.53869
0.902973	0.880675	0.86838	0.856322	0.840787	0.832555	0.838578	0.841761	0.831505	0.812804	0.797118	0.790587	0.797108	0.822264	0.845866	0.839157	0.833323	0.864196	0.906824	0.961219	0.984413	0.989023	0.999225	0.999764	0.999996	0.998886	0.993607	0.980994	0.957385	0.934558	0.92438	0.898029	0.861728	0.835932	0.777534	0.730933	0.697008	0.660848	0.571158	0.494338	0.427542	0.259677	0.131146	0.039032	-0.137109	-0.254241	-0.442526	-0.594891
0.846388	0.848379	0.83268	0.803601	0.786011	0.788466	0.79631	0.799513	0.79369	0.782354	0.767952	0.742219	0.737818	0.772325	0.784914	0.788296	0.795496	0.82213	0.855065	0.89828	0.942429	0.969438	0.999031	0.992242	0.996992	0.998803	0.995226	0.985319	0.961585	0.930263	0.909802	0.886832	0.866065	0.84813	0.8049	0.743938	0.706381	0.663665	0.588937	0.492337	0.362206	0.200378	0.0743264	-0.0436968	-0.17313	-0.261228	-0.409494	-0.58659
0.801441	0.797156	0.786106	0.762007	0.741317	0.74158	0.74993	0.745546	0.734768	0.734445	0.727728	0.694885	0.693279	0.723015	0.733706	0.730733	0.745758	0.763735	0.791933	0.82878	0.876336	0.925267	0.981706	0.99961	0.992455	0.989028	0.990028	0.981925	0.957449	0.927814	0.904327	0.876671	0.854131	0.838103	0.812743	0.747622	0.6943	0.650193	0.583019	0.469569	0.324913	0.17641	-0.0122509	-0.18173	-0.246219	-0.299619	-0.497053	-0.598668
0.775354	0.774898	0.763963	0.734413	0.710735	0.711425	0.710919	0.705141	0.697557	0.679899	0.663653	0.640664	0.657427	0.683208	0.698396	0.681689	0.690613	0.71375	0.745496	0.781586	0.842617	0.897864	0.939038	0.986237	0.995791	0.967327	0.972492	0.978038	0.961077	0.935937	0.911431	0.871669	0.838666	0.815708	0.796571	0.7605	0.709028	0.640694	0.576276	0.471549	0.338776	0.192184	-0.0353395	-0.214775	-0.274931	-0.398159	-0.594875	-0.618262
0.743784	0.745493	0.734162	0.701341	0.66928	0.667724	0.678393	0.674411	0.655426	0.626912	0.601327	0.593826	0.615548	0.631126	0.650714	0.645659	0.659803	0.686637	0.701948	0.735872	0.829977	0.884683	0.923969	0.963762	0.99279	0.997364	0.972944	0.973015	0.96455	0.947866	0.923883	0.880794	0.83653	0.797804	0.780624	0.762536	0.722563	0.625231	0.57269	0.476503	0.354654	0.177964	-0.0649177	-0.234594	-0.335981	-0.452343	-0.573565	-0.631538
0.719271	0.69702	0.688781	0.668553	0.647439	0.635374	0.623909	0.610312	0.598051	0.58363	0.561937	0.557422	0.556685	0.55583	0.573833	0.590922	0.618819	0.639698	0.657426	0.698073	0.793502	0.855657	0.908898	0.953833	0.988104	0.999306	0.994765	0.980288	0.970411	0.962268	0.949223	0.909192	0.879387	0.840296	0.786294	0.760306	0.713545	0.635948	0.572859	0.483025	0.328792	0.144787	-0.122985	-0.262938	-0.376964	-0.523187	-0.598192	-0.667981
0.694633	0.66402	0.642101	0.640709	0.61862	0.579905	0.553839	0.539336	0.546402	0.537391	0.484122	0.449963	0.453827	0.476855	0.495754	0.498125	0.541631	0.565271	0.595019	0.636817	0.731691	0.816515	0.887042	0.930957	0.976188	0.997116	0.999118	0.991509	0.981294	0.965248	0.952183	0.926654	0.902428	0.855761	0.806143	0.764182	0.72547	0.667696	0.571354	0.453357	0.257883	0.062125	-0.166395	-0.28815	-0.418042	-0.571171	-0.646685	-0.720377
0.642118	0.619407	0.608126	0.600735	0.568875	0.524219	0.503225	0.509868	0.510348	0.476544	0.41275	0.378558	0.380687	0.413022	0.432534	0.430457	0.449838	0.472218	0.505288	0.563409	0.666591	0.786684	0.871679	0.925668	0.965093	0.992135	0.999955	0.995897	0.990027	0.97202	0.933136	0.919866	0.896069	0.851207	0.813154	0.785779	0.74471	0.691996	0.581362	0.389402	0.168699	-0.0387712	-0.189423	-0.313507	-0.433784	-0.595477	-0.714709	-0.793024
0.580491	0.560181	0.562391	0.565878	0.530601	0.495049	0.465575	0.479597	0.472768	0.44309	0.396197	0.36858	0.367885	0.391104	0.382973	0.371675	0.395803	0.421387	0.429107	0.450311	0.578325	0.75186	0.850864	0.913026	0.960958	0.991178	0.999695	0.994359	0.984025	0.978583	0.946099	0.921693	0.897821	0.852121	0.813525	0.804901	0.777123	0.728687	0.650428	0.417946	0.0760009	-0.136137	-0.270247	-0.358069	-0.464976	-0.643808	-0.762331	-0.82388
0.546997	0.514527	0.524711	0.525716	0.493549	0.452243	0.445756	0.460147	0.44931	0.416994	0.381952	0.353011	0.338076	0.331645	0.322366	0.321131	0.354541	0.397391	0.388641	0.373341	0.490463	0.730177	0.805955	0.882179	0.936405	0.976806	0.995552	0.998662	0.971719	0.962553	0.954809	0.929809	0.912809	0.879371	0.837716	0.830172	0.806477	0.793646	0.733213	0.538876	0.102392	-0.205546	-0.30917	-0.395335	-0.549962	-0.742505	-0.821328	-0.854262
0.511354	0.495667	0.504094	0.496189	0.445428	0.395215	0.40941	0.435022	0.420285	0.395717	0.361224	0.320713	0.286191	0.27702	0.291415	0.291516	0.322362	0.367045	0.395923	0.413054	0.46143	0.693592	0.824393	0.854514	0.907046	0.946437	0.979013	0.999556	0.971213	0.939542	0.935369	0.927083	0.930287	0.909187	0.868375	0.864849	0.862444	0.859195	0.806315	0.603242	0.114348	-0.309344	-0.385781	-0.444048	-0.676863	-0.830323	-0.882743	-0.908557
												0.2107	0.219204	0.265274	0.251742	0.265673	0.33174	0.400943	0.472824	0.537199	0.59593	0.900954	0.983377	0.942263	0.953963	0.975406	0.996923	0.985799	0.956265	0.939325	0.92521	0.94146	0.937092	0.935563	0.941358	0.927277	0.884674	0.796103	0.601007	-0.300423	-0.52365	-0.55022	-0.63338	-0.817926	-0.902949	-0.936704	-0.953833
-0.481744	-0.463759	-0.435399	-0.384986	-0.322638	-0.296063	-0.331259	-0.367944	-0.363848	-0.328791	-0.279459	-0.225074	-0.174464										-0.609566	0.893629	0.997968	0.999372	0.999892	0.999537	0.995889	0.980675	0.956052	0.944337	0.958317	0.970008	0.987477	0.985489	0.972088	0.926038	-0.857446	-0.853622	0.805972	-0.709611	-0.778739	-0.861625	-0.930701	-0.956529	-0.972001	-0.980609
-0.478345	-0.433365	-0.376147	-0.341316	-0.31388	-0.288976	-0.342821	-0.381383	-0.355348	-0.279301	-0.218677	-0.203642	-0.164651	-0.120372	-0.106801	-0.0598188	-0.032004	-0.0575027	-0.0724259	-0.0216966	-0.186708	-0.83175	0.980672	0.99926	0.999989	0.999822	0.998354	0.999193	0.999971	0.997956	0.986231	0.98656	0.993923	0.997333	0.999832	0.999087	0.993146	-0.987008	-0.899078	-0.991615	0.883722	-0.847272	-0.977454	-0.970681	-0.988509	-0.995734	-0.994488	-0.995499
-0.483918	-0.437844	-0.408225	-0.351679	-0.306858	-0.297264	-0.356089	-0.370328	-0.318124	-0.200073	-0.122247	-0.131941	-0.123962	-0.0616469	0.0109158	0.0686381	0.133875	0.140477	0.177223	0.272518	0.502752	0.994979	0.986243	0.998542	0.99974	0.998917	0.998861	0.999838	0.999706	0.999983	0.999994	0.999987	0.999974	0.999718	0.998578	0.549964	0.188119	0.991288	-0.787949	-0.360993	-0.0557994	-0.775903	-0.793748	-0.887762	-0.92949	-0.979294	-0.997876	-0.999299
-0.482342	-0.451653	-0.452719	-0.369196	-0.26268	-0.285975	-0.321253	-0.301835	-0.126376	-0.0804041	-0.0850245	-0.101141	-0.0410526	0.0426801	0.10711	0.153552	0.215695	0.248087	0.288912	0.402427	0.632034	0.936794	0.998049	0.998496	0.994888	0.994508	0.996556	0.99865	0.999914	0.999174	0.996871	0.997063	0.997543	0.997322	0.985839	0.979205	-0.322444	0.467143	0.542115	0.170491	-0.104944	-0.543418	-0.61035	-0.735585	-0.831771	-0.919705	-0.973041	-0.986558
-0.483627	-0.388998	-0.409454	-0.31618	-0.162957	-0.106591	-0.0633198	-0.0183444	0.0279113	0.0146744	-0.033074	-0.0341993	0.0507526	0.142617	0.177137	0.216996	0.286966	0.369751	0.440938	0.533537	0.654774	0.826241	0.94394	0.973844	0.985545	0.992617	0.998834	0.999448	0.993845	0.988697	0.988284	0.989826	0.988109	0.985778	0.97367	0.946737	-0.263299	0.0152899	0.640661	0.409681	0.131866	-0.299492	-0.473607	-0.606307	-0.74407	-0.836759	-0.906427	-0.931272
-0.625588	-0.464162	-0.13639	-0.025326	0.0386732	0.0903485	0.184039	0.234954	0.207839	0.169809	0.153681	0.176137	0.208519	0.25238	0.273723	0.294216	0.328914	0.405395	0.503563	0.592169	0.671733	0.775796	0.888842	0.955085	0.984662	0.997951	0.999259	0.987093	0.980512	0.977677	0.977207	0.972899	0.96195	0.952617	0.951191	0.927958	0.972708	-0.207164	0.599062	0.421659	0.273154	-0.0234073	-0.363974	-0.530882	-0.599569	-0.689394	-0.813221	-0.858317
-0.784199	-0.876001	0.66367	0.330459	0.264917	0.288834	0.343459	0.359162	0.319744	0.285463	0.28995	0.334034	0.349059	0.347613	0.342542	0.350233	0.374939	0.440765	0.525709	0.625264	0.700658	0.771468	0.862052	0.93937	0.991248	0.999966	0.993275	0.98063	0.977514	0.973398	0.965639	0.951027	0.923302	0.900225	0.879265	0.85144	0.863507	0.808964	0.563239	0.387953	0.316258	0.0510213	-0.235849	-0.427921	-0.5166	-0.56969	-0.734253	-0.817545
0.999996	0.942114	0.822554	0.555884	0.474008	0.458821	0.446093	0.430372	0.401348	0.384172	0.37735	0.389546	0.418965	0.436478	0.440329	0.448496	0.474448	0.50538	0.589368	0.685632	0.738478	0.785954	0.862641	0.94274	0.992801	0.999496	0.993755	0.982258	0.971861	0.962588	0.941979	0.920516	0.888799	0.854225	0.815605	0.778815	0.737995	0.668738	0.535018	0.45427	0.262937	0.0397161	-0.219967	-0.377855	-0.457261	-0.489028	-0.660972	-0.794038
0.940862	0.887388	0.802107	0.612246	0.567519	0.552996	0.527228	0.505162	0.489022	0.48517	0.489029	0.476941	0.471686	0.501788	0.530387	0.547756	0.570885	0.589951	0.657081	0.744265	0.783023	0.823945	0.865062	0.941111	0.987414	0.999993	0.995832	0.984953	0.970621	0.953116	0.925085	0.892097	0.861747	0.82032	0.767345	0.727482	0.67004	0.576826	0.480551	0.402609	0.237864	0.0637675	-0.119083	-0.360353	-0.391909	-0.41301	-0.477127	-0.686973
0.916983	0.865772	0.794421	0.664133	0.624579	0.617461	0.597696	0.576816	0.559623	0.565003	0.57699	0.584671	0.563904	0.569114	0.593546	0.614701	0.639025	0.667703	0.728682	0.788487	0.833376	0.871025	0.902543	0.953909	0.989448	0.999827	0.995701	0.984374	0.969961	0.950012	0.926749	0.896293	0.861742	0.806377	0.728935	0.681062	0.623974	0.540833	0.459443	0.374413	0.278824	0.178667	0.102858	-0.183245	-0.327936	-0.43658	-0.460857	-0.607163
0.898666	0.794361	0.751917	0.740626	0.691734	0.666666	0.6496	0.629335	0.619556	0.635297	0.642173	0.644153	0.650379	0.657147	0.647394	0.651451	0.676172	0.728608	0.788225	0.834649	0.868097	0.907483	0.938486	0.969023	0.993353	0.999834	0.991028	0.979791	0.965162	0.944293	0.922042	0.894131	0.85687	0.774237	0.69863	0.64596	0.603731	0.534227	0.467135	0.394316	0.300962	0.210178	0.176557	0.0152818	-0.224788	-0.481071	-0.510344	-0.570111
0.845181	0.616672	0.654949	0.776637	0.765393	0.725446	0.694267	0.673864	0.675733	0.701639	0.714853	0.700554	0.699779	0.720782	0.719272	0.695902	0.700013	0.751091	0.809406	0.863061	0.896725	0.925028	0.950776	0.977475	0.995925	0.999353	0.987219	0.974546	0.958954	0.935965	0.912357	0.881417	0.841746	0.773237	0.696188	0.640447	0.605569	0.535022	0.47442	0.425323	0.336461	0.261207	0.17659	0.0481546	-0.131718	-0.377109	-0.491925	-0.536733
0.80868	0.420144	0.559432	0.789242	0.813057	0.784291	0.737797	0.713773	0.720777	0.749286	0.765025	0.754922	0.741559	0.753794	0.776242	0.76175	0.747188	0.769979	0.816968	0.877181	0.914432	0.940276	0.964231	0.983109	0.996842	0.999675	0.992956	0.977325	0.95746	0.936959	0.910431	0.872811	0.835424	0.785396	0.719465	0.64066	0.616307	0.565757	0.502878	0.441032	0.369244	0.282544	0.165825	0.0280531	-0.0672099	-0.243835	-0.411293	-0.493331
0.92004	0.76313	0.748098	0.828456	0.853145	0.831497	0.765967	0.748526	0.758636	0.777639	0.788232	0.786491	0.779596	0.784587	0.809295	0.816585	0.803838	0.797752	0.838481	0.882636	0.92097	0.956015	0.975936	0.98851	0.996999	0.99994	0.996372	0.984554	0.963393	0.936015	0.907453	0.868806	0.829856	0.787122	0.733984	0.665285	0.619356	0.588319	0.532161	0.4457	0.373278	0.267653	0.163924	0.00397801	-0.069408	-0.206064	-0.393064	-0.495153
0.95088	0.921935	0.903981	0.871901	0.859632	0.838747	0.751531	0.753955	0.774876	0.77874	0.798966	0.825125	0.822025	0.81133	0.811615	0.811681	0.831537	0.817503	0.862926	0.903152	0.934532	0.964946	0.978885	0.990094	0.997058	0.999981	0.995814	0.985445	0.970166	0.938183	0.909209	0.875128	0.825071	0.781825	0.754888	0.687722	0.621798	0.579498	0.513038	0.437412	0.348965	0.253823	0.164152	0.0415995	-0.034549	-0.160017	-0.332854	-0.434842
0.953798	0.940032	0.931788	0.89045	0.858603	0.837262	0.750043	0.734623	0.737179	0.746482	0.807104	0.854213	0.859227	0.833751	0.811125	0.828514	0.818215	0.839547	0.910144	0.937602	0.955704	0.96881	0.973696	0.987464	0.997527	0.999948	0.99634	0.985098	0.965745	0.942538	0.912292	0.878737	0.811156	0.77293	0.7597	0.711984	0.647054	0.604265	0.508396	0.410178	0.3376	0.250458	0.156544	0.0631802	-0.0171253	-0.0985013	-0.206518	-0.282065
0.965589	0.952166	0.939291	0.916469	0.88483	0.876968	0.8275	0.763286	0.731582	0.768882	0.824583	0.870659	0.894123	0.877107	0.839139	0.867538	0.868489	0.885927	0.92927	0.95126	0.97227	0.98255	0.985666	0.992005	0.997713	0.999998	0.998119	0.984602	0.959655	0.940034	0.918214	0.883714	0.812752	0.769875	0.744965	0.715785	0.681202	0.625562	0.485325	0.369761	0.298285	0.208032	0.134404	0.0824565	0.0150543	-0.0620734	-0.135325	-0.197232
0.975947	0.968518	0.975159	0.948933	0.883733	0.899024	0.883346	0.842084	0.768635	0.81763	0.850479	0.881546	0.911307	0.914647	0.902005	0.907763	0.905213	0.909462	0.930855	0.959273	0.98288	0.993505	0.997548	0.99903	0.999772	0.999817	0.995987	0.975016	0.950839	0.940637	0.918929	0.875251	0.808533	0.777675	0.746976	0.714967	0.669695	0.595645	0.473199	0.349965	0.26231	0.171764	0.110186	0.0779424	0.0370375	-0.0342229	-0.0937963	-0.155763
0.980428	0.97494	0.985518	0.947128	0.80321	0.879288	0.900358	0.9034	0.851126	0.858911	0.892495	0.893685	0.907531	0.923128	0.932192	0.93788	0.93124	0.928045	0.945436	0.970568	0.988064	0.998106	0.999989	0.998597	0.996641	0.997614	0.989912	0.95818	0.94342	0.939803	0.904188	0.854829	0.798828	0.772024	0.73648	0.692263	0.61982	0.529444	0.433877	0.351478	0.255668	0.156031	0.0994595	0.0561807	0.0196387	-0.0460424	-0.084844	-0.139005
0.986261	0.98118	0.979004	0.96553	0.857921	0.833145	0.86849	0.92832	0.897811	0.863239	0.906978	0.905697	0.900513	0.922898	0.945454	0.954809	0.954701	0.946325	0.957386	0.983401	0.994574	0.999784	0.999154	0.999999	0.999992	0.998236	0.990956	0.95944	0.943412	0.921842	0.879263	0.854375	0.80842	0.76149	0.702207	0.641896	0.58539	0.516036	0.411895	0.308352	0.233681	0.166733	0.0882544	0.029351	-0.0420949	-0.0723292	-0.10455	-0.144497
0.994413	0.988629	0.985749	0.977379	0.948456	0.885042	0.862415	0.890237	0.920627	0.851164	0.88633	0.920461	0.909264	0.917741	0.93924	0.959682	0.970109	0.963238	0.965056	0.992471	0.993611	0.999626	0.999971	0.998589	0.998594	0.999988	0.994565	0.968074	0.926665	0.887404	0.851264	0.849315	0.819462	0.761897	0.697757	0.642053	0.589108	0.535883	0.431533	0.256713	0.183883	0.15964	0.0869606	0.0121053	-0.0622458	-0.0874466	-0.11391	-0.149942
0.998444	0.996119	0.991416	0.984807	0.981334	0.978424	0.940333	0.928197	0.960049	0.928207	0.920947	0.947673	0.935541	0.915293	0.924441	0.948793	0.976533	0.978292	0.982459	0.999858	0.998698	0.99947	0.999992	0.999912	0.998186	0.987397	0.977373	0.961112	0.924937	0.867104	0.832617	0.827447	0.809587	0.768412	0.700821	0.638574	0.580574	0.531745	0.451719	0.311033	0.194682	0.153822	0.0838619	-0.00208935	-0.0653379	-0.100068	-0.10999	-0.15548
0.99992	0.999998	0.999158	0.994404	0.992917	0.993069	0.977826	0.963311	0.975168	0.971364	0.953434	0.960514	0.956839	0.945283	0.942506	0.948983	0.966943	0.990375	0.999412	0.991845	0.999176	0.998698	0.995891	0.990824	0.975381	0.959506	0.960481	0.952181	0.934175	0.88127	0.8429	0.828171	0.799471	0.751174	0.69133	0.638965	0.578087	0.516837	0.444523	0.349093	0.239985	0.16242	0.101275	0.012233	-0.0489378	-0.0935827	-0.129997	-0.221286

## Sheet: imageV
v_image1	v_image2	v_image3	v_image4	v_image5	v_image6	v_image7	v_image8	v_image9	v_image10	v_image11	v_image12	v_image13	v_image14	v_image15	v_image16	v_image17	v_image18	v_image19	v_image20	v_image21	v_image22	v_image23	v_image24	v_image25	v_image26	v_image27	v_image28	v_image29	v_image30	v_image31	v_image32	v_image33	v_image34	v_image35	v_image36	v_image37	v_image38	v_image39	v_image40	v_image41	v_image42	v_image43	v_image44	v_image45	v_image46	v_image47	v_image48
0.153136	-0.0137511	-0.0726832	0.126055	0.196309	0.187795	0.142796	0.0758155	-0.0220463	-0.0943158	-0.122974	-0.123296	0.00416933	0.293738			0.822904	0.653648	0.452211	0.388236	0.372052	0.348662	0.346841	0.368627	0.370528	0.358831	0.41307	0.457693	0.492002	0.494004	0.513403	0.555745	0.581693	0.650909	0.719481	0.757628	0.796089	0.849934	0.919405	0.947462	0.937001	0.966839	0.986282	0.994139	0.999295	0.999984	0.993411	0.982624
-0.116637	-0.100639	0.129472	0.197724	0.133516	0.0881711	0.067617	0.0211228	-0.0826806	-0.15465	-0.187569	-0.19085	-0.164279	-0.0356209	0.263364	0.585659	0.723826	0.659295	0.422723	0.298507	0.274272	0.251835	0.245114	0.260321	0.265671	0.297212	0.342451	0.36576	0.391726	0.421166	0.492826	0.547269	0.570244	0.627969	0.685982	0.714922	0.755224	0.806035	0.862481	0.909427	0.910373	0.958913	0.984251	0.992816	0.998828	0.996583	0.98642	0.973865
-0.264329	-0.0217099	0.0796601	0.09393	0.0251166	-0.049727	-0.0923519	-0.104217	-0.130108	-0.171251	-0.205815	-0.213404	-0.193027	-0.140711	-0.0235052	0.225919	0.491802	0.467445	0.205814	0.131583	0.152928	0.159926	0.178161	0.21265	0.242496	0.282784	0.300379	0.31315	0.342173	0.365109	0.428573	0.469443	0.503224	0.550882	0.61199	0.653188	0.744659	0.832295	0.892242	0.936752	0.931259	0.954296	0.982683	0.994212	0.999881	0.993189	0.982568	0.978429
-0.0750667	-0.00670213	-0.0276349	-0.0375706	-0.0773274	-0.163986	-0.207343	-0.199115	-0.183963	-0.181727	-0.19019	-0.241653	-0.252356	-0.224611	-0.20143	-0.142837	-0.0147152	0.0149324	-0.00612289	0.0236205	0.0663501	0.0949334	0.13825	0.203807	0.26228	0.297412	0.323445	0.344351	0.364621	0.378117	0.413789	0.436551	0.452982	0.51712	0.581907	0.627274	0.716132	0.794824	0.85567	0.892353	0.903531	0.943336	0.978286	0.992853	0.999811	0.993426	0.979733	0.962199
-0.0672559	-0.0817755	-0.115088	-0.129739	-0.173755	-0.221911	-0.255726	-0.289772	-0.273231	-0.225084	-0.21494	-0.246361	-0.238097	-0.256562	-0.276464	-0.27081	-0.245178	-0.200088	-0.133225	-0.0500605	-0.00740939	0.0303711	0.0980984	0.144897	0.207967	0.281523	0.334873	0.373467	0.378882	0.403887	0.430656	0.448178	0.495248	0.556204	0.59711	0.659435	0.724781	0.762867	0.762755	0.79348	0.874694	0.938535	0.976639	0.985138	0.996925	0.991997	0.967955	0.937009
-0.167776	-0.215084	-0.236391	-0.240262	-0.266227	-0.289413	-0.32216	-0.338166	-0.349336	-0.343267	-0.339328	-0.319398	-0.299274	-0.309272	-0.315567	-0.319065	-0.314185	-0.267575	-0.217123	-0.159314	-0.0986162	-0.0192506	0.0687666	0.0943471	0.139546	0.230043	0.321508	0.35929	0.390756	0.42617	0.445825	0.453064	0.509109	0.582637	0.627177	0.687972	0.733388	0.757763	0.765923	0.763688	0.857654	0.942879	0.98602	0.993674	0.999995	0.983008	0.954049	0.909598
-0.240506	-0.298662	-0.330216	-0.356802	-0.371285	-0.39548	-0.400766	-0.402492	-0.411671	-0.445291	-0.443701	-0.418758	-0.386353	-0.372143	-0.363933	-0.349261	-0.320745	-0.305819	-0.270678	-0.222787	-0.148753	-0.0627889	0.0181079	0.0553297	0.109305	0.185026	0.292111	0.323477	0.357349	0.429466	0.489081	0.463397	0.506851	0.582145	0.642341	0.69904	0.747071	0.774521	0.830036	0.841979	0.86593	0.931253	0.980007	0.999803	0.992891	0.973699	0.939072	0.894307
-0.304998	-0.366003	-0.404128	-0.422438	-0.444438	-0.476528	-0.475512	-0.475271	-0.474527	-0.484028	-0.500073	-0.474521	-0.466984	-0.456429	-0.420427	-0.405286	-0.386535	-0.338107	-0.268652	-0.229005	-0.199877	-0.166446	-0.0932613	-0.00845657	0.0752583	0.155662	0.248139	0.27743	0.320383	0.381676	0.476623	0.493938	0.501758	0.561435	0.624791	0.696744	0.75445	0.791032	0.840436	0.864894	0.886243	0.922067	0.961095	0.997616	0.99462	0.972324	0.932046	0.885708
-0.376956	-0.434654	-0.456347	-0.459586	-0.481854	-0.510244	-0.50947	-0.50888	-0.51366	-0.537323	-0.555553	-0.555014	-0.531714	-0.500132	-0.473716	-0.469751	-0.471184	-0.422809	-0.309146	-0.201149	-0.201638	-0.187834	-0.128278	-0.0722855	0.00147563	0.101428	0.186983	0.256291	0.31698	0.343432	0.36838	0.471371	0.514198	0.56365	0.629558	0.696499	0.744416	0.777359	0.823919	0.858047	0.898803	0.945669	0.97392	0.995698	0.993874	0.966531	0.897991	0.842504
-0.429697	-0.473721	-0.4959	-0.516442	-0.541366	-0.553943	-0.544781	-0.539851	-0.555518	-0.582537	-0.603824	-0.61235	-0.603837	-0.569106	-0.533396	-0.543889	-0.552786	-0.503156	-0.42151	-0.275788	-0.17587	-0.147762	-0.0393628	0.0217302	-0.00275973	0.0471965	0.112898	0.194037	0.288814	0.35581	0.381474	0.439937	0.507371	0.548834	0.628841	0.68245	0.717064	0.75052	0.82084	0.86927	0.903995	0.965695	0.991363	0.999238	0.990556	0.967141	0.896756	0.803806
-0.532567	-0.52939	-0.553755	-0.595169	-0.618213	-0.615079	-0.604889	-0.600648	-0.608323	-0.622834	-0.640507	-0.670157	-0.675	-0.635227	-0.619604	-0.615296	-0.605959	-0.5693	-0.518522	-0.439424	-0.334406	-0.245335	-0.0440063	0.124325	0.0775083	0.048905	0.0976016	0.170723	0.274509	0.366894	0.415043	0.462092	0.499932	0.529788	0.59341	0.668249	0.707832	0.74803	0.808179	0.870405	0.932098	0.979719	0.997234	0.999045	0.984899	0.965277	0.912313	0.809884
-0.598074	-0.603774	-0.618091	-0.647569	-0.671155	-0.670865	-0.661517	-0.666454	-0.678318	-0.678668	-0.685866	-0.719121	-0.720669	-0.690833	-0.679467	-0.682664	-0.666217	-0.64553	-0.610608	-0.559574	-0.4817	-0.379316	-0.190403	0.0279208	0.122609	0.147725	0.140867	0.189273	0.288602	0.373042	0.426841	0.481091	0.520058	0.545513	0.582622	0.664125	0.719685	0.759769	0.812459	0.882896	0.945744	0.984317	0.999925	0.983348	0.969214	0.954059	0.86772	0.800998
-0.631527	-0.632086	-0.64526	-0.678703	-0.70346	-0.702762	-0.703274	-0.709067	-0.716529	-0.733306	-0.74804	-0.767821	-0.753518	-0.730224	-0.715712	-0.731642	-0.723224	-0.700401	-0.66651	-0.623797	-0.538513	-0.440274	-0.343813	-0.165339	0.0916484	0.253531	0.232935	0.208427	0.27628	0.352166	0.411453	0.490096	0.544646	0.578464	0.604544	0.649338	0.705181	0.767797	0.817255	0.88184	0.940867	0.981359	0.999375	0.976664	0.961464	0.917317	0.803819	0.785972
-0.66842	-0.666514	-0.678974	-0.712826	-0.74301	-0.744409	-0.7347	-0.738356	-0.755259	-0.77909	-0.799003	-0.804594	-0.7881	-0.77568	-0.759323	-0.763626	-0.751439	-0.727	-0.712228	-0.677121	-0.557797	-0.466193	-0.382467	-0.266763	-0.119864	0.0725671	0.231043	0.23074	0.263898	0.318668	0.382674	0.4735	0.547922	0.602917	0.625001	0.646945	0.691305	0.780439	0.819772	0.879173	0.934998	0.984037	0.997891	0.972093	0.941869	0.891844	0.81916	0.775345
-0.69473	-0.717052	-0.72497	-0.743665	-0.762117	-0.772204	-0.781497	-0.792161	-0.801458	-0.81202	-0.82718	-0.830229	-0.830724	-0.831296	-0.818972	-0.806729	-0.785534	-0.768626	-0.753519	-0.716027	-0.608567	-0.517543	-0.417018	-0.300338	-0.153787	-0.0372367	0.102191	0.197573	0.241459	0.272103	0.314603	0.416378	0.476107	0.542128	0.617853	0.649565	0.700609	0.771732	0.819654	0.875606	0.944402	0.989463	0.992409	0.964813	0.926228	0.852218	0.801353	0.744178
-0.719364	-0.747714	-0.76662	-0.767784	-0.78569	-0.814684	-0.832624	-0.842091	-0.837523	-0.843334	-0.875	-0.893047	-0.89109	-0.878982	-0.868463	-0.867105	-0.840616	-0.824905	-0.803712	-0.771015	-0.681637	-0.577324	-0.461689	-0.36513	-0.216927	-0.075898	0.0419989	0.130038	0.192517	0.261336	0.305527	0.375916	0.430842	0.517371	0.59172	0.645001	0.688254	0.744434	0.820704	0.891329	0.966176	0.998068	0.986059	0.957585	0.908428	0.820831	0.762757	0.693583
-0.766606	-0.78507	-0.79384	-0.799448	-0.822424	-0.851584	-0.864155	-0.860252	-0.859968	-0.879151	-0.910844	-0.925577	-0.924704	-0.910721	-0.901618	-0.902611	-0.89311	-0.881482	-0.862951	-0.826178	-0.745424	-0.617356	-0.490077	-0.378337	-0.261909	-0.125169	-0.00949357	0.0904937	0.140878	0.234896	0.359522	0.392232	0.443916	0.524829	0.582049	0.618507	0.667388	0.721901	0.813645	0.921068	0.985668	0.999248	0.981896	0.949586	0.901017	0.803372	0.699422	0.609191
-0.814266	-0.82837	-0.826872	-0.824489	-0.847622	-0.868865	-0.885008	-0.877489	-0.881187	-0.896477	-0.918165	-0.929596	-0.929871	-0.920346	-0.923759	-0.928363	-0.918336	-0.906881	-0.903253	-0.892872	-0.815806	-0.659322	-0.525387	-0.4079	-0.276694	-0.132539	-0.0247037	0.106066	0.178031	0.205851	0.323878	0.38792	0.44036	0.523345	0.58153	0.593409	0.629348	0.684847	0.759567	0.908472	0.997108	0.99069	0.962791	0.933695	0.885323	0.765187	0.647188	0.566764
-0.837134	-0.857474	-0.85128	-0.85066	-0.869718	-0.891895	-0.895154	-0.887843	-0.893376	-0.908909	-0.924182	-0.935619	-0.941119	-0.943404	-0.946615	-0.947035	-0.93504	-0.91765	-0.921389	-0.927694	-0.871462	-0.683258	-0.591977	-0.470915	-0.350921	-0.214127	-0.0942127	0.0517045	0.236141	0.271092	0.297219	0.368043	0.408386	0.476138	0.546105	0.557508	0.591266	0.60838	0.679999	0.842385	0.994744	0.978648	0.951007	0.918537	0.83519	0.669841	0.570456	0.519843
-0.85937	-0.868513	-0.863649	-0.868214	-0.895318	-0.918589	-0.91235	-0.90042	-0.907392	-0.918372	-0.932479	-0.947176	-0.958173	-0.960864	-0.956597	-0.956566	-0.946616	-0.930203	-0.918284	-0.910707	-0.887176	-0.720368	-0.566018	-0.519429	-0.421031	-0.322888	-0.2038	-0.0298114	0.238211	0.342434	0.353674	0.374856	0.366833	0.416388	0.495908	0.502033	0.506153	0.511649	0.591486	0.797558	0.993441	0.95095	0.922591	0.896003	0.736109	0.557283	0.469857	0.41776
												-0.977551	-0.975679	-0.964173	-0.967794	-0.964063	-0.943371	-0.916103	-0.881157	-0.843456	-0.803036	0.433914	-0.181577	-0.334873	-0.299925	-0.220415	-0.0783885	0.167929	0.2925	0.343029	0.379456	0.337124	0.349083	0.353161	0.337409	0.374377	0.466211	0.605162	0.799243	0.953806	0.851933	0.83502	0.773841	0.575324	0.429749	0.350121	0.300338
0.876312	0.885962	0.900238	0.922922	0.946522	0.955168	0.94354	0.929848	0.931458	0.944403	0.960158	0.974342	0.984664										-0.792735	0.448806	0.0637247	-0.0354434	-0.0147256	-0.030417	0.0905856	0.195643	0.293196	0.328981	0.285708	0.243074	0.157765	0.169742	0.234618	0.37743	-0.514574	-0.520894	-0.591954	0.704593	0.627348	0.507545	0.36578	0.291637	0.234975	0.195973
0.878172	0.901219	0.92656	0.939949	0.949463	0.957336	0.939401	0.924417	0.934734	0.960204	0.975797	0.979045	0.986352	0.992729	0.99428	0.998209	0.999488	0.998345	0.997374	0.999765	0.982415	0.555151	-0.195661	0.0384661	0.00460025	0.018864	0.0573599	-0.0401583	-0.00767158	0.0638986	0.165372	0.163402	0.11008	0.0729883	0.0183429	-0.0427252	-0.116884	-0.160671	-0.437788	-0.129225	-0.468012	0.531159	0.211151	0.24037	0.151161	0.092272	0.10485	0.0947769
0.875114	0.899051	0.912881	0.936121	0.951755	0.954795	0.934452	0.928901	0.948049	0.979781	0.9925	0.991258	0.992287	0.998098	0.99994	0.997642	0.990998	0.990084	0.984171	0.962151	0.864431	-0.100081	-0.165299	-0.053974	0.022806	0.0465373	0.0477066	-0.017982	-0.0242589	0.00580389	0.00359045	-0.005009	-0.00727931	-0.0237587	-0.0533084	-0.835188	0.982146	-0.131709	-0.61574	-0.932568	-0.998442	-0.630853	-0.608247	-0.460302	-0.368847	-0.202445	-0.0651477	-0.0374279
0.875983	0.892194	0.891653	0.929352	0.964883	0.958237	0.946993	0.95336	0.991982	0.996762	0.996379	0.994872	0.999157	0.999089	0.994247	0.988141	0.976461	0.968738	0.957356	0.915452	0.77494	0.349883	0.0624287	0.0548229	0.100982	0.104656	0.0829172	0.0519495	0.0131461	-0.0406365	-0.0790435	-0.0765885	-0.070061	-0.073139	-0.167694	-0.202874	-0.946589	-0.884182	-0.840304	-0.985359	-0.994478	-0.839462	-0.792132	-0.677433	-0.555119	-0.392611	-0.230634	-0.163411
0.875274	0.921239	0.912331	0.948699	0.986633	0.994303	0.997993	0.999832	0.99961	0.999892	0.999453	0.999415	0.998711	0.989778	0.984186	0.976172	0.957941	0.929131	0.897538	0.845776	0.755825	0.563317	0.330118	0.227217	0.169411	0.121292	0.0482819	-0.0332247	-0.110775	-0.149929	-0.152626	-0.142281	-0.153757	-0.168054	-0.227963	-0.322008	-0.964714	-0.999883	-0.767824	-0.912229	-0.991268	-0.954099	-0.880736	-0.79523	-0.668102	-0.547571	-0.422363	-0.364325
0.780154	0.88575	0.990655	0.999679	0.999252	0.99591	0.982919	0.972006	0.978163	0.985477	0.988121	0.984366	0.978018	0.967628	0.961809	0.955739	0.94436	0.914141	0.863958	0.805814	0.740794	0.630984	0.458214	0.296331	0.174475	0.063982	-0.0384898	-0.160148	-0.19646	-0.210115	-0.212287	-0.231228	-0.273227	-0.304171	-0.308604	-0.372684	-0.232035	-0.978306	-0.800702	-0.906754	-0.96197	-0.999726	-0.931409	-0.847446	-0.800323	-0.724386	-0.581955	-0.513119
0.62051	0.482309	0.748025	0.94382	0.964271	0.957379	0.939168	0.933275	0.947504	0.95839	0.957042	0.942561	0.937101	0.937638	0.939502	0.936663	0.927049	0.897622	0.850665	0.780413	0.713498	0.636268	0.506819	0.342906	0.132014	-0.00822593	-0.115779	-0.195868	-0.210873	-0.22912	-0.259887	-0.309107	-0.384074	-0.435424	-0.476333	-0.524452	-0.504337	-0.587858	-0.826294	-0.921679	-0.948673	-0.998698	-0.97179	-0.903816	-0.856227	-0.82186	-0.678876	-0.575864
-0.00283846	0.335292	0.568688	0.83126	0.880521	0.888529	0.894987	0.902652	0.915926	0.923262	0.926071	0.921007	0.908002	0.899715	0.897836	0.893785	0.880284	0.862897	0.807864	0.727948	0.674277	0.618285	0.505817	0.333529	0.119777	-0.0317473	-0.111585	-0.187534	-0.235557	-0.270971	-0.335673	-0.390706	-0.458297	-0.519903	-0.57861	-0.627253	-0.674807	-0.743498	-0.844841	-0.890864	-0.964813	-0.999211	-0.975507	-0.925865	-0.889333	-0.872268	-0.75041	-0.607869
0.338789	0.461024	0.597181	0.790667	0.82336	0.833184	0.849724	0.863025	0.872271	0.87442	0.872267	0.878935	0.881767	0.864991	0.847756	0.836638	0.82103	0.807439	0.75382	0.667884	0.621993	0.56667	0.501665	0.338099	0.15816	-0.00371132	-0.0912026	-0.172823	-0.240612	-0.302604	-0.379761	-0.451844	-0.507338	-0.571905	-0.641234	-0.686127	-0.742325	-0.816867	-0.876967	-0.915372	-0.971299	-0.997965	-0.992884	-0.932816	-0.920004	-0.910727	-0.878834	-0.726682
0.398925	0.500439	0.607367	0.747614	0.780962	0.786602	0.801723	0.816874	0.828747	0.825089	0.816751	0.811271	0.825841	0.822259	0.8048	0.78876	0.769186	0.744427	0.684852	0.615052	0.552706	0.491238	0.430599	0.300094	0.144885	0.0185979	-0.092631	-0.17609	-0.243261	-0.312212	-0.37568	-0.443461	-0.507347	-0.591402	-0.684583	-0.732226	-0.781445	-0.84113	-0.888207	-0.927262	-0.960342	-0.98391	-0.994696	-0.983067	-0.9447	-0.899665	-0.887475	-0.794577
0.438633	0.607446	0.659257	0.671917	0.722152	0.745356	0.760276	0.777134	0.784953	0.772268	0.76656	0.764897	0.75961	0.753762	0.762156	0.758691	0.736744	0.684931	0.615388	0.550782	0.496395	0.420088	0.345318	0.246971	0.115106	-0.0182012	-0.133657	-0.200023	-0.261653	-0.329106	-0.38709	-0.447806	-0.515533	-0.632896	-0.715483	-0.763371	-0.797188	-0.845341	-0.884186	-0.918975	-0.953636	-0.977663	-0.98429	-0.999883	-0.974408	-0.876682	-0.85997	-0.821568
0.534479	0.78722	0.755673	0.629948	0.643563	0.68828	0.719717	0.738856	0.737146	0.712533	0.699275	0.7136	0.714359	0.693162	0.694728	0.718137	0.71413	0.660198	0.58725	0.505099	0.442589	0.379899	0.309879	0.211053	0.0901902	-0.0359749	-0.159372	-0.224189	-0.283562	-0.352093	-0.409395	-0.472338	-0.539874	-0.634117	-0.717859	-0.768003	-0.795793	-0.844838	-0.880299	-0.905042	-0.941697	-0.965283	-0.984285	-0.99884	-0.991287	-0.926169	-0.870638	-0.843752
0.588248	0.907457	0.828876	0.614082	0.582185	0.620393	0.675022	0.700377	0.693167	0.662246	0.644	0.655815	0.670887	0.657111	0.630436	0.647871	0.664613	0.638069	0.576683	0.48016	0.40474	0.340414	0.265063	0.183021	0.0794076	-0.0254749	-0.118481	-0.211743	-0.288566	-0.349439	-0.413661	-0.488058	-0.549607	-0.618993	-0.694528	-0.767824	-0.787506	-0.824572	-0.864357	-0.897491	-0.929333	-0.959254	-0.986155	-0.999606	-0.997739	-0.969817	-0.911503	-0.869842
0.391823	0.646245	0.663588	0.560054	0.521674	0.55553	0.64288	0.663106	0.651515	0.628712	0.615378	0.617602	0.626283	0.620019	0.587403	0.577225	0.594849	0.602986	0.544931	0.470056	0.389633	0.293316	0.218059	0.151155	0.0774109	0.0109619	-0.0851012	-0.17508	-0.268094	-0.351961	-0.420153	-0.495153	-0.557977	-0.616798	-0.679167	-0.74659	-0.78511	-0.808629	-0.846643	-0.895182	-0.927719	-0.963515	-0.986473	-0.999992	-0.997588	-0.978539	-0.919511	-0.868806
0.30956	0.387344	0.427572	0.489682	0.510914	0.544521	0.659698	0.656926	0.632113	0.627347	0.601376	0.564951	0.569451	0.584589	0.584193	0.584101	0.555469	0.575925	0.50533	0.429321	0.35588	0.26245	0.204413	0.140403	0.0766567	0.00619371	-0.091404	-0.169995	-0.24244	-0.34614	-0.416341	-0.483892	-0.565029	-0.623497	-0.655854	-0.725974	-0.783178	-0.814974	-0.858366	-0.899261	-0.937136	-0.967251	-0.986435	-0.999134	-0.999403	-0.987114	-0.942978	-0.900507
0.300449	0.341087	0.363003	0.455081	0.512641	0.546802	0.661389	0.678475	0.675697	0.665405	0.59041	0.519923	0.511595	0.55214	0.584873	0.559968	0.574912	0.543287	0.414292	0.34771	0.294329	0.247804	0.227851	0.157843	0.0702837	-0.0101808	-0.0854798	-0.171993	-0.259494	-0.334099	-0.40954	-0.477306	-0.58483	-0.634491	-0.650273	-0.702196	-0.762445	-0.796783	-0.861123	-0.912005	-0.941289	-0.968128	-0.987671	-0.998002	-0.999853	-0.995137	-0.978443	-0.959395
0.260074	0.305582	0.343121	0.400106	0.465914	0.480549	0.561466	0.646061	0.681754	0.639391	0.565741	0.491888	0.447822	0.480295	0.543918	0.497372	0.495709	0.463825	0.369402	0.30839	0.233862	0.185997	0.168711	0.126195	0.0675967	0.00211005	-0.0613077	-0.174811	-0.281181	-0.341082	-0.396085	-0.468027	-0.58261	-0.638194	-0.667103	-0.698321	-0.732095	-0.780174	-0.874334	-0.929127	-0.954477	-0.978122	-0.990927	-0.996595	-0.999887	-0.998072	-0.990801	-0.980357
0.218008	0.248944	0.221508	0.315477	0.467991	0.4379	0.468721	0.539346	0.639687	0.575745	0.526009	0.472099	0.411728	0.404253	0.431726	0.419484	0.424959	0.415788	0.36539	0.282481	0.184247	0.113785	0.0699909	0.0440255	0.0213655	-0.0191393	-0.0895007	-0.222136	-0.309684	-0.339414	-0.394422	-0.483668	-0.58845	-0.628667	-0.664851	-0.699158	-0.742636	-0.803248	-0.880956	-0.936763	-0.964984	-0.985138	-0.993911	-0.996958	-0.999314	-0.999414	-0.995591	-0.987795
0.19688	0.222466	0.169571	0.320857	0.595696	0.476291	0.43515	0.428799	0.524961	0.512125	0.451057	0.448695	0.419985	0.384494	0.361965	0.346959	0.364407	0.372469	0.325807	0.240829	0.154043	0.0615105	-0.00478372	-0.0529521	-0.0818895	-0.0690449	-0.141685	-0.286168	-0.331601	-0.341718	-0.427134	-0.51891	-0.601559	-0.635594	-0.676459	-0.721645	-0.784744	-0.848345	-0.900972	-0.936196	-0.966765	-0.987752	-0.995042	-0.998421	-0.999807	-0.998939	-0.996394	-0.990292
0.165197	0.193096	0.203839	0.260292	0.513782	0.553054	0.495706	0.371781	0.440381	0.504795	0.421179	0.423926	0.434829	0.385044	0.325755	0.297219	0.297566	0.323218	0.28881	0.181444	0.104036	-0.0207798	-0.0411201	0.00156892	0.0040175	-0.0593667	-0.13419	-0.281913	-0.331624	-0.387567	-0.476336	-0.519657	-0.588607	-0.648177	-0.711973	-0.766792	-0.810752	-0.856567	-0.911231	-0.951272	-0.972313	-0.986002	-0.996098	-0.999569	-0.999114	-0.997381	-0.99452	-0.989505
0.105557	0.150372	0.168225	0.211497	0.316909	0.465511	0.506202	0.455498	0.390443	0.5249	0.463054	0.390834	0.41622	0.39718	0.34326	0.281089	0.242669	0.26865	0.262044	0.12248	-0.112857	-0.0273544	0.00755196	0.0531102	0.0530124	-0.00487817	-0.104113	-0.250663	-0.375888	-0.460992	-0.524738	-0.527887	-0.573133	-0.647698	-0.716335	-0.76666	-0.808054	-0.844292	-0.902097	-0.966488	-0.982948	-0.987175	-0.996212	-0.999927	-0.998061	-0.996169	-0.993491	-0.988695
0.0557556	0.0880141	0.130748	0.173651	0.192312	0.206607	0.340254	0.37209	0.279832	0.372065	0.389688	0.319242	0.353218	0.402788	0.381326	0.315897	0.21537	0.207233	0.18648	0.0168638	-0.0510133	0.032547	0.00392419	-0.0132758	-0.0601994	-0.158262	-0.211525	-0.27616	-0.380122	-0.498127	-0.553849	-0.561544	-0.587	-0.639956	-0.713337	-0.76956	-0.814207	-0.846905	-0.89216	-0.950399	-0.980866	-0.988099	-0.996477	-0.999998	-0.997863	-0.994981	-0.993933	-0.987839
0.0126609	-0.001985	0.0410263	0.105644	0.118807	0.117535	0.209419	0.268389	0.221465	0.237594	0.301601	0.278232	0.29062	0.326253	0.334188	0.315328	0.254993	0.13841	-0.0342933	-0.127452	0.0405941	0.051017	-0.090564	-0.135157	-0.220527	-0.281688	-0.278345	-0.305535	-0.356816	-0.472614	-0.53807	-0.560475	-0.600705	-0.660104	-0.722539	-0.769236	-0.815975	-0.856084	-0.895768	-0.937088	-0.970777	-0.986722	-0.994858	-0.999925	-0.998802	-0.995612	-0.991514	-0.975209

## Sheet: modelU
u1	u2	u3	u4	u5	u6	u7	u8	u9	u10	u11	u12	u13	u14	u15	u16	u17	u18	u19	u20	u21	u22	u23	u24	u25	u26	u27	u28	u29	u30	u31	u32	u33	u34	u35	u36	u37	u38	u39	u40	u41	u42	u43	u44	u45	u46	u47	u48
0.907809	0.906029	0.905718	0.906499	0.907245	0.910427	0.916419	0.921959	0.928608	0.936054	0.942906	0.95021	0.961019	0.969936	0.977049	0.982974	0.989538	0.994917	0.998151	0.999942	0.999303	0.995963	0.99007	0.98127	0.970406	0.95463	0.934352	0.910476	0.884492	0.856623	0.825476	0.789968	0.750355	0.704408	0.6623	0.619012	0.572255	0.514608	0.45518	0.397749	0.342801	0.289417	0.236019	0.181148	0.125485	0.0694636	0.0198208	-0.0292351
0.888178	0.885971	0.886048	0.886056	0.886447	0.89083	0.896384	0.903524	0.912287	0.921051	0.928019	0.935379	0.94778	0.958688	0.967584	0.974857	0.984364	0.991353	0.995935	0.999185	0.999978	0.998332	0.993577	0.985905	0.975295	0.961208	0.943152	0.92164	0.894503	0.85963	0.829205	0.796229	0.757411	0.709218	0.659474	0.617994	0.570746	0.515366	0.458025	0.399424	0.340144	0.284373	0.228046	0.171441	0.114938	0.0589277	-0.00385876	-0.0532889
0.867201	0.863953	0.862975	0.863072	0.863716	0.869594	0.876481	0.883247	0.893608	0.901664	0.908103	0.919692	0.931535	0.944322	0.955328	0.965879	0.976601	0.985183	0.992107	0.997153	0.999686	0.999595	0.996648	0.990515	0.981152	0.967936	0.949531	0.928156	0.903238	0.870305	0.833447	0.801086	0.76283	0.717285	0.669079	0.618358	0.566725	0.511068	0.453934	0.396327	0.337665	0.2676	0.210206	0.153783	0.0980645	0.0428882	-0.020978	-0.0781362
0.84427	0.839231	0.838052	0.838112	0.839156	0.846746	0.853103	0.860225	0.871769	0.879947	0.887984	0.903297	0.914599	0.928731	0.943158	0.955237	0.968244	0.978291	0.987568	0.993898	0.998519	1	0.998542	0.99413	0.985798	0.974145	0.956073	0.933519	0.910415	0.879754	0.845568	0.808532	0.764945	0.719907	0.672322	0.620208	0.550334	0.497111	0.443762	0.390302	0.324636	0.251129	0.194968	0.136991	0.0788116	0.020848	-0.0410563	-0.0997777
0.818228	0.812545	0.811571	0.81191	0.812551	0.818728	0.825851	0.835385	0.846999	0.856357	0.870407	0.885501	0.896986	0.911055	0.927572	0.941609	0.956775	0.969102	0.98079	0.989511	0.99604	0.999455	0.999745	0.996473	0.989604	0.978985	0.961891	0.940714	0.916584	0.884587	0.849851	0.81276	0.763908	0.715847	0.671034	0.616712	0.551558	0.484573	0.434773	0.377322	0.310456	0.237971	0.179523	0.122195	0.0578937	-0.00802634	-0.0656291	-0.121028
0.791043	0.783931	0.781389	0.780972	0.783276	0.788884	0.79663	0.807374	0.819891	0.830168	0.844529	0.861623	0.875951	0.893738	0.909273	0.926719	0.944308	0.958289	0.972659	0.983509	0.992607	0.997872	0.99999	0.998456	0.993178	0.982861	0.967617	0.948442	0.923085	0.887833	0.850876	0.815446	0.769489	0.71851	0.668924	0.614828	0.55404	0.486405	0.422921	0.361536	0.295951	0.225124	0.164718	0.100075	0.0225343	-0.0451599	-0.0982124	-0.149097
0.76074	0.752144	0.750034	0.747829	0.751134	0.754701	0.764118	0.775277	0.788744	0.803113	0.817987	0.835867	0.853333	0.874967	0.892018	0.91132	0.930761	0.946507	0.96257	0.975855	0.988	0.99509	0.999175	0.999742	0.995305	0.985983	0.972928	0.952156	0.927916	0.897127	0.860178	0.817556	0.774031	0.725331	0.665298	0.607551	0.549275	0.483831	0.403891	0.343111	0.27897	0.210827	0.141464	0.0700238	-0.00592262	-0.0770826	-0.126131	-0.18895
0.730125	0.718565	0.717616	0.713277	0.717343	0.718338	0.730676	0.741222	0.755397	0.774951	0.790272	0.809377	0.826865	0.849793	0.869829	0.894161	0.914336	0.933099	0.952018	0.967385	0.981257	0.991201	0.99785	0.999991	0.997568	0.98986	0.9774	0.956323	0.932545	0.903113	0.867669	0.82492	0.777058	0.729648	0.66959	0.603747	0.547889	0.473698	0.394523	0.329404	0.264629	0.182614	0.105791	0.0399491	-0.0303306	-0.104618	-0.165035	-0.225597
0.701318	0.686347	0.680509	0.675131	0.678708	0.681905	0.689139	0.700345	0.716548	0.739763	0.757612	0.777056	0.797882	0.821493	0.843711	0.874792	0.897352	0.917504	0.940277	0.957683	0.973622	0.985937	0.994921	0.999637	0.99857	0.992398	0.980736	0.962974	0.939581	0.911053	0.876145	0.834006	0.783935	0.730761	0.673905	0.611278	0.540512	0.467096	0.391375	0.321355	0.243043	0.155247	0.071049	0.00762696	-0.0596152	-0.144761	-0.207228	-0.260692
0.665714	0.650947	0.64364	0.64041	0.638901	0.643457	0.652855	0.660884	0.680952	0.698466	0.717809	0.742213	0.767052	0.792832	0.815263	0.844513	0.872162	0.89809	0.925767	0.946926	0.96593	0.98051	0.991323	0.998872	0.999467	0.994056	0.984061	0.968182	0.945786	0.917472	0.882874	0.841181	0.789343	0.726537	0.67058	0.60962	0.530534	0.458633	0.385769	0.299709	0.221052	0.131436	0.0395439	-0.0216483	-0.097662	-0.186114	-0.255835	-0.306588
0.637597	0.621707	0.605742	0.600329	0.600592	0.601515	0.610433	0.620799	0.642728	0.662201	0.681092	0.708319	0.734344	0.760957	0.786128	0.81943	0.844722	0.875568	0.90847	0.933048	0.954869	0.972714	0.987395	0.996581	0.999969	0.99735	0.988817	0.972834	0.951099	0.922019	0.887247	0.848818	0.796689	0.736808	0.674087	0.604549	0.524272	0.450983	0.362372	0.269377	0.191051	0.1072	0.0159781	-0.057952	-0.140878	-0.225616	-0.302107	-0.351973
0.603596	0.584257	0.566528	0.55803	0.5593	0.559463	0.571652	0.581908	0.598868	0.619058	0.641082	0.672898	0.699177	0.7237	0.754905	0.796127	0.824961	0.849571	0.887064	0.915516	0.940602	0.964224	0.982264	0.993054	0.999223	0.999078	0.991818	0.978396	0.957608	0.927869	0.895978	0.857314	0.805444	0.748174	0.682105	0.608178	0.52324	0.433667	0.342009	0.248196	0.169	0.0801673	-0.0155912	-0.112238	-0.186648	-0.264115	-0.34566	-0.398736
0.570992	0.548463	0.534544	0.523895	0.514488	0.510413	0.525855	0.535129	0.557543	0.58075	0.592519	0.630959	0.659846	0.682332	0.720515	0.760142	0.790559	0.818811	0.864997	0.896781	0.925844	0.953785	0.97517	0.989811	0.99799	0.999708	0.993735	0.982496	0.965894	0.938867	0.904763	0.865711	0.814754	0.752709	0.686804	0.61557	0.522906	0.430834	0.335241	0.226899	0.132082	0.0383174	-0.0642178	-0.176801	-0.248811	-0.322699	-0.395726	-0.457365
0.550335	0.511793	0.494488	0.479093	0.466477	0.463806	0.472073	0.480241	0.509586	0.529363	0.540223	0.58118	0.614024	0.639814	0.669141	0.706992	0.75026	0.788179	0.838842	0.871379	0.904226	0.939051	0.96509	0.984064	0.995914	1	0.99665	0.986818	0.970537	0.945631	0.915246	0.877124	0.820633	0.758871	0.69448	0.623583	0.526797	0.421451	0.323394	0.212014	0.0910489	-0.00877859	-0.112907	-0.224021	-0.308311	-0.378829	-0.450567	-0.518849
0.523417	0.477526	0.440808	0.432228	0.423637	0.418456	0.427717	0.427566	0.443459	0.469222	0.487929	0.530732	0.567783	0.591863	0.629918	0.664243	0.70792	0.751245	0.794484	0.837281	0.876132	0.917823	0.948934	0.976363	0.992333	0.999324	0.998321	0.989542	0.975224	0.953086	0.921908	0.887255	0.843109	0.781654	0.712141	0.628313	0.53476	0.418165	0.312437	0.191568	0.0538439	-0.0665708	-0.163406	-0.267968	-0.364871	-0.434354	-0.504544	-0.572734
0.494677	0.453168	0.417794	0.389026	0.368849	0.361676	0.373402	0.37216	0.390018	0.419585	0.436613	0.476238	0.506245	0.527885	0.580137	0.610805	0.655702	0.698802	0.740494	0.78668	0.843345	0.895543	0.934857	0.966929	0.98789	0.997681	0.999682	0.993375	0.978858	0.959538	0.934183	0.900395	0.859166	0.798876	0.73495	0.65422	0.536466	0.423802	0.31827	0.148987	0.00278299	-0.122936	-0.216622	-0.315932	-0.437814	-0.50248	-0.569996	-0.634265
0.506874	0.4474	0.396465	0.351581	0.309091	0.287915	0.302535	0.306397	0.32824	0.361262	0.378746	0.419576	0.437461	0.450783	0.513858	0.553579	0.581565	0.62645	0.675198	0.736987	0.789326	0.850699	0.907061	0.95274	0.982069	0.995431	0.999967	0.99525	0.983447	0.965848	0.944944	0.91454	0.878622	0.824842	0.756132	0.675721	0.57001	0.408249	0.304404	0.137211	-0.0307455	-0.165357	-0.286832	-0.422003	-0.521633	-0.582154	-0.649351	-0.709329
0.552136	0.452191	0.372398	0.300355	0.266026	0.244932	0.248471	0.241967	0.254671	0.284752	0.308275	0.353417	0.388307	0.391464	0.46113	0.509914	0.499598	0.528634	0.593792	0.634543	0.704531	0.798471	0.873637	0.936872	0.9726	0.994329	0.999997	0.996723	0.987348	0.972984	0.955535	0.925645	0.892017	0.853657	0.781639	0.694887	0.600892	0.455913	0.28306	0.0988011	-0.0607134	-0.268601	-0.381772	-0.509269	-0.591906	-0.656819	-0.72012	-0.763257
0.67485	0.508431	0.352992	0.280219	0.215177	0.173487	0.17928	0.19408	0.200185	0.210793	0.221027	0.28984	0.349401	0.346209	0.397677	0.415387	0.399667	0.385854	0.478238	0.488507	0.547083	0.687625	0.824409	0.922684	0.971496	0.994131	0.999974	0.997704	0.990998	0.979869	0.965831	0.947797	0.918098	0.883433	0.823858	0.740285	0.644199	0.462546	0.30019	0.0497677	-0.137286	-0.349348	-0.465177	-0.598008	-0.665849	-0.730913	-0.783341	-0.818194
0.928243	0.83794	0.726434	0.415421	0.0797097	-0.0510564	0.00647195	0.0370661	0.0549293	0.102158	0.189258	0.26227	0.314053	0.292705	0.247139	0.256501	0.267463	0.2756	0.132859	0.190709	0.262107	0.41024	0.748377	0.902876	0.976451	0.996528	0.99999	0.998537	0.993348	0.984789	0.973569	0.961844	0.940201	0.90766	0.871036	0.794998	0.707966	0.51185	0.309704	0.037523	-0.257817	-0.443902	-0.597724	-0.714825	-0.768681	-0.828537	-0.856219	-0.880731
												0.25199	0.482457	0.385601	0.092587	0.152644	-0.02675	-0.334544	-0.406191	-0.255818	-0.0777413	0.624863	0.916277	0.989873	0.998855	0.999602	0.997152	0.993695	0.990563	0.983018	0.975072	0.96757	0.943128	0.91414	0.860333	0.762257	0.594889	0.32236	-0.0786108	-0.352977	-0.577397	-0.719038	-0.802209	-0.862033	-0.890076	-0.917005	-0.931236
0.402814	0.267598	0.168134	0.0603131	0.00845891	-0.0514002	-0.0685971	-0.053213	0.00720519	0.00968676	-0.0642713	-0.0740071	0.11058											0.997901	0.99985	0.998691	0.998506	0.997075	0.995656	0.994941	0.993129	0.988363	0.983354	0.97758	0.957957	0.932141	0.886583	0.754807				-0.784673	-0.874847	-0.912082	-0.940298	-0.955125	-0.964566	-0.971655
0.335755	0.233299	0.143153	0.0913865	0.049155	0.0122157	-0.00748573	0.0259445	0.0253427	0.0121468	0.083752	0.115471	0.0945932	0.118104	0.0781359	0.0568963	0.0316005	-0.119549	-0.219862	-0.577047	-0.537559	-0.362837	0.634745	0.948199	0.985248	0.991937	0.995383	0.997691	0.997044	0.996971	0.997225	0.99621	0.99485	0.9944	0.994105	0.985433	0.978449					-0.960795	-0.974957	-0.982122	-0.988378	-0.991818	-0.992751	-0.994313
0.307306	0.229775	0.195484	0.158477	0.116052	0.069883	0.0611966	0.077421	0.0759034	0.107071	0.142945	0.170273	0.168527	0.175515	0.169486	0.198698	0.215786	0.133674	0.0948589	0.0520193	0.0869319	0.25582	0.619193	0.884039	0.953602	0.983297	0.991036	0.995963	0.998871	0.999406	0.99983	0.999985	0.999556	0.999681	0.99953	0.995401	0.994717					-0.981658	-0.9972	-0.996632	-0.998602	-0.998922	-0.999365	-0.999603
0.295813	0.259318	0.22792	0.196915	0.167539	0.157097	0.146175	0.138188	0.159445	0.18808	0.196727	0.204844	0.24713	0.276064	0.290594	0.297093	0.310919	0.296646	0.303796	0.415023	0.391062	0.574322	0.751836	0.868768	0.946373	0.97706	0.991539	0.997111	0.999724	0.999777	0.999064	0.997478	0.994428	0.987149	0.97527	0.96087	0.923493	0.824491				-0.860783	-0.912803	-0.9509	-0.968183	-0.975539	-0.983075	-0.986807
0.329103	0.295991	0.263102	0.231761	0.224266	0.220404	0.215183	0.217336	0.222657	0.250353	0.263574	0.280451	0.317523	0.344059	0.370175	0.392531	0.408091	0.469466	0.470536	0.542251	0.601078	0.729756	0.81135	0.898469	0.948383	0.975779	0.991735	0.998278	0.999997	0.998336	0.994874	0.989116	0.978389	0.964357	0.937293	0.895813	0.79559	0.661441	0.363995	-0.0353646	-0.418283	-0.655501	-0.798017	-0.860737	-0.897818	-0.930824	-0.943813	-0.957605
0.364909	0.340789	0.308211	0.289987	0.277465	0.271126	0.268384	0.288637	0.294376	0.310157	0.324683	0.349391	0.385467	0.412963	0.447719	0.48663	0.500325	0.564146	0.60759	0.663821	0.718921	0.793766	0.864201	0.913441	0.958772	0.982612	0.994834	0.999565	0.999388	0.995659	0.987232	0.97221	0.951007	0.930183	0.894928	0.824391	0.731411	0.540997	0.320906	-0.00206958	-0.260463	-0.505431	-0.653252	-0.744012	-0.818826	-0.857574	-0.89323	-0.911364
0.399578	0.381902	0.357049	0.342073	0.325899	0.331113	0.335186	0.344113	0.360542	0.378133	0.392498	0.418016	0.454206	0.478748	0.51476	0.565931	0.579496	0.635715	0.680103	0.746078	0.803735	0.848898	0.904149	0.941698	0.968103	0.986886	0.997268	0.999998	0.997576	0.989569	0.976818	0.959708	0.935552	0.901734	0.844953	0.757701	0.643658	0.492751	0.300277	0.0473899	-0.17695	-0.358069	-0.536412	-0.641336	-0.735427	-0.783141	-0.823914	-0.856968
0.439546	0.422784	0.40955	0.393784	0.383723	0.389495	0.392106	0.401001	0.41646	0.434353	0.460092	0.473911	0.514576	0.539141	0.574645	0.616918	0.650455	0.705928	0.744283	0.792637	0.842055	0.883505	0.922074	0.95695	0.979876	0.993193	0.999175	0.99936	0.992686	0.979827	0.962916	0.943748	0.913033	0.866127	0.808997	0.718176	0.607005	0.48061	0.269098	0.0948566	-0.110079	-0.276537	-0.430132	-0.538206	-0.630384	-0.697841	-0.757701	-0.794763
0.482475	0.461562	0.452727	0.439078	0.435703	0.444493	0.451496	0.455142	0.467612	0.488984	0.511871	0.533414	0.566153	0.592605	0.631744	0.668482	0.708065	0.765872	0.800538	0.834091	0.879965	0.917181	0.944764	0.969728	0.988611	0.997511	1	0.997401	0.987781	0.97178	0.951975	0.928219	0.888046	0.834374	0.769766	0.687458	0.577694	0.45384	0.262298	0.121374	-0.047561	-0.19437	-0.3523	-0.453517	-0.557328	-0.62992	-0.685148	-0.734891
0.519607	0.507877	0.499233	0.486245	0.491661	0.497567	0.503575	0.512495	0.52397	0.542996	0.568654	0.58773	0.619208	0.65208	0.686184	0.717097	0.756231	0.803463	0.839845	0.871083	0.912056	0.94142	0.962597	0.978669	0.992357	0.999118	0.999509	0.993735	0.982737	0.964684	0.942916	0.909256	0.869366	0.812456	0.744877	0.672672	0.554008	0.418169	0.294446	0.149564	-0.00628402	-0.145433	-0.263411	-0.377556	-0.474251	-0.548102	-0.61079	-0.670753
0.55957	0.557658	0.549161	0.533583	0.539832	0.543567	0.551876	0.565176	0.575658	0.595918	0.620092	0.641083	0.670433	0.701936	0.731433	0.759635	0.797185	0.83549	0.866613	0.893764	0.926697	0.953094	0.972144	0.987345	0.995996	0.999958	0.997279	0.987896	0.973644	0.955372	0.925891	0.886613	0.843041	0.79134	0.725005	0.645879	0.531895	0.409638	0.308346	0.16902	0.038058	-0.102386	-0.210009	-0.314333	-0.4056	-0.484093	-0.548762	-0.605396
0.602917	0.597489	0.591995	0.580652	0.586183	0.592429	0.598719	0.61351	0.624806	0.644631	0.666115	0.685411	0.714575	0.743456	0.77063	0.796353	0.831537	0.864602	0.892101	0.914575	0.942472	0.963835	0.980489	0.994075	0.999402	0.999563	0.992972	0.980511	0.96415	0.944028	0.91457	0.874389	0.829885	0.77741	0.707903	0.620589	0.524343	0.419667	0.319623	0.183073	0.0650174	-0.0459606	-0.154004	-0.260931	-0.33889	-0.423923	-0.489913	-0.544634
0.641387	0.633502	0.625457	0.625601	0.633493	0.638251	0.641587	0.657186	0.673598	0.688086	0.70769	0.726146	0.753815	0.780312	0.805088	0.828078	0.863691	0.891724	0.914703	0.933342	0.955771	0.97366	0.986775	0.997089	0.999995	0.997852	0.989807	0.975482	0.957535	0.932165	0.90025	0.861883	0.815184	0.75652	0.690203	0.605421	0.516245	0.416411	0.320156	0.20298	0.0850709	-0.0143478	-0.102502	-0.207564	-0.28906	-0.362959	-0.437494	-0.487238
0.676984	0.66836	0.664065	0.661518	0.671512	0.67867	0.682659	0.699019	0.716472	0.730445	0.74504	0.764053	0.789137	0.813525	0.833717	0.855539	0.884647	0.912405	0.933834	0.949368	0.967322	0.982753	0.992723	0.998847	0.999678	0.994677	0.984659	0.969157	0.946955	0.919603	0.885119	0.841689	0.798453	0.741439	0.677986	0.599416	0.510771	0.416517	0.324255	0.210269	0.115463	0.0264973	-0.0730014	-0.161978	-0.248278	-0.311282	-0.385633	-0.437245
0.708401	0.704308	0.702284	0.699531	0.706584	0.713299	0.720644	0.735843	0.753383	0.76799	0.779035	0.798257	0.820826	0.840694	0.858063	0.879569	0.902888	0.926525	0.94561	0.96117	0.977803	0.990374	0.997067	0.999841	0.998118	0.989909	0.977278	0.961739	0.937914	0.910062	0.875461	0.833106	0.784458	0.727625	0.660042	0.586572	0.516784	0.420334	0.321842	0.233256	0.145889	0.0586275	-0.0358854	-0.123762	-0.199131	-0.26538	-0.33811	-0.389179
0.739255	0.739006	0.738468	0.736577	0.741663	0.75106	0.757597	0.769182	0.784205	0.79717	0.809105	0.829986	0.848411	0.865152	0.879954	0.900633	0.921122	0.939854	0.956652	0.972803	0.98478	0.994482	0.999177	0.999794	0.995988	0.986559	0.973035	0.955077	0.931006	0.902394	0.864037	0.81886	0.772375	0.713664	0.648768	0.582989	0.511956	0.413127	0.329049	0.247766	0.169631	0.0816139	0.00457114	-0.0895665	-0.156256	-0.228402	-0.306971	-0.353456
0.769828	0.768192	0.767707	0.766852	0.777031	0.786317	0.79137	0.800157	0.81272	0.824792	0.83662	0.854069	0.872617	0.886951	0.899499	0.919115	0.937118	0.95293	0.969648	0.982397	0.990954	0.997488	0.999964	0.998578	0.993398	0.9841	0.968392	0.947887	0.921721	0.893243	0.856232	0.812714	0.762912	0.705974	0.645851	0.582322	0.507932	0.425779	0.346106	0.267933	0.190847	0.106732	0.0328972	-0.0559322	-0.121826	-0.184466	-0.268831	-0.31507
0.798832	0.797305	0.796817	0.798223	0.807397	0.815949	0.821951	0.828628	0.840082	0.85148	0.861888	0.876254	0.891972	0.905358	0.917916	0.935527	0.951476	0.965209	0.979209	0.989538	0.995757	0.999314	0.999678	0.996338	0.989214	0.977638	0.962405	0.940672	0.915232	0.885239	0.84625	0.803741	0.756162	0.703289	0.645788	0.581875	0.505333	0.435315	0.36232	0.287806	0.206471	0.1269	0.0555582	-0.0179723	-0.0893015	-0.156603	-0.223489	-0.274635
0.82575	0.82535	0.825695	0.829586	0.835883	0.841794	0.847291	0.855651	0.866079	0.875903	0.884886	0.896684	0.909892	0.923557	0.93665	0.950416	0.963915	0.975407	0.986265	0.993986	0.998299	0.999991	0.998281	0.993197	0.984442	0.970443	0.95508	0.935404	0.90878	0.877347	0.839556	0.795374	0.747277	0.696424	0.640746	0.576665	0.51228	0.443529	0.370272	0.296799	0.22286	0.147832	0.0798773	0.00795906	-0.061775	-0.127862	-0.188977	-0.242511
0.851468	0.851451	0.853032	0.857033	0.861414	0.865831	0.870902	0.877403	0.887441	0.89664	0.904982	0.91746	0.930382	0.941672	0.952852	0.964132	0.974057	0.983482	0.991669	0.997117	0.999738	0.999649	0.996291	0.989599	0.980112	0.966546	0.949165	0.927145	0.900874	0.867979	0.831486	0.788964	0.742851	0.693234	0.633346	0.569882	0.511609	0.44965	0.378494	0.305586	0.233514	0.168578	0.103686	0.034556	-0.0336336	-0.0952385	-0.156113	-0.214545
0.875663	0.876084	0.878049	0.880958	0.884331	0.887793	0.893065	0.898439	0.906254	0.914591	0.922799	0.936411	0.947818	0.956871	0.96629	0.975471	0.983329	0.989736	0.995637	0.999255	0.999922	0.998197	0.9936	0.985641	0.975103	0.960243	0.941692	0.919117	0.89259	0.859462	0.82264	0.779221	0.734821	0.683642	0.62961	0.569098	0.512763	0.452798	0.387926	0.317437	0.244784	0.180333	0.120191	0.059026	-0.00401031	-0.0634004	-0.12371	-0.18472
0.898268	0.898713	0.900095	0.902279	0.904939	0.908616	0.913172	0.918008	0.923715	0.931237	0.941172	0.952053	0.961577	0.969322	0.977127	0.984409	0.990155	0.994599	0.998112	0.999974	0.999044	0.995833	0.990283	0.980952	0.969084	0.953063	0.93423	0.911166	0.883649	0.849267	0.813384	0.772136	0.726149	0.677607	0.624091	0.571983	0.512721	0.447865	0.39365	0.330829	0.257377	0.193753	0.133805	0.0728666	0.0158433	-0.0386077	-0.0934126	-0.151977
0.917396	0.917789	0.919087	0.92109	0.923325	0.927214	0.931333	0.935702	0.940303	0.947005	0.956611	0.965157	0.9726	0.978744	0.984954	0.990321	0.994623	0.997714	0.999728	0.999792	0.997653	0.993549	0.986425	0.976019	0.962634	0.946794	0.926593	0.903132	0.874662	0.84173	0.80507	0.763849	0.720022	0.671266	0.618111	0.569444	0.510575	0.449254	0.39569	0.339375	0.271239	0.208713	0.149312	0.0904699	0.0314972	-0.0222932	-0.0766926	-0.131256

## Sheet: modelV
v1	v2	v3	v4	v5	v6	v7	v8	v9	v10	v11	v12	v13	v14	v15	v16	v17	v18	v19	v20	v21	v22	v23	v24	v25	v26	v27	v28	v29	v30	v31	v32	v33	v34	v35	v36	v37	v38	v39	v40	v41	v42	v43	v44	v45	v46	v47	v48
-0.419383	-0.423216	-0.423881	-0.422208	-0.420601	-0.41367	-0.40022	-0.387288	-0.371062	-0.351857	-0.33306	-0.311611	-0.276481	-0.243359	-0.213015	-0.183747	-0.14427	-0.100703	-0.0607824	-0.0107257	0.037323	0.0897684	0.140576	0.19264	0.241481	0.297794	0.356352	0.413563	0.466555	0.515942	0.564437	0.613148	0.661035	0.709795	0.749239	0.785382	0.820076	0.857425	0.8904	0.917494	0.939408	0.957203	0.971748	0.983456	0.992096	0.997584	0.999804	0.999573
-0.459499	-0.463742	-0.463594	-0.463577	-0.462831	-0.454338	-0.443279	-0.428537	-0.409552	-0.389442	-0.372532	-0.353647	-0.318926	-0.284461	-0.252549	-0.222833	-0.176148	-0.131224	-0.0900785	-0.0403717	0.00664769	0.0577316	0.113154	0.167309	0.220905	0.275825	0.332361	0.388046	0.447062	0.510917	0.558944	0.604995	0.652939	0.704989	0.751727	0.786183	0.821127	0.85697	0.888939	0.916767	0.940373	0.958714	0.97365	0.985194	0.993373	0.998262	0.999993	0.998579
-0.497958	-0.503573	-0.505246	-0.505081	-0.503979	-0.493767	-0.481437	-0.468909	-0.448849	-0.432437	-0.418746	-0.392641	-0.363652	-0.329024	-0.295549	-0.258995	-0.215059	-0.171508	-0.125392	-0.0754034	-0.0250652	0.0284668	0.0818151	0.137402	0.193237	0.251198	0.313673	0.37219	0.429139	0.492514	0.552599	0.598549	0.646599	0.69678	0.743191	0.785896	0.823907	0.859541	0.891035	0.918109	0.941267	0.96353	0.977657	0.988105	0.99518	0.99908	0.99978	0.996943
-0.535918	-0.543776	-0.54559	-0.545498	-0.543891	-0.531997	-0.521742	-0.509914	-0.489917	-0.475072	-0.459875	-0.429017	-0.404361	-0.370754	-0.332346	-0.295843	-0.250006	-0.207237	-0.157194	-0.110302	-0.0544116	-0.00034957	0.0539821	0.108191	0.167937	0.225925	0.293128	0.358528	0.413696	0.475428	0.533868	0.588453	0.644095	0.694071	0.740259	0.784437	0.834944	0.867687	0.896145	0.920687	0.945839	0.967954	0.98081	0.990572	0.99689	0.999783	0.999157	0.99501
-0.574895	-0.582899	-0.584254	-0.583783	-0.582891	-0.574182	-0.563888	-0.549665	-0.531594	-0.516384	-0.492332	-0.464637	-0.442059	-0.412285	-0.373644	-0.336709	-0.290829	-0.24666	-0.195065	-0.144458	-0.0889083	-0.0330176	0.0225733	0.0839192	0.143822	0.20393	0.273433	0.339202	0.399842	0.466375	0.527023	0.582598	0.645325	0.698257	0.741426	0.787189	0.834136	0.874751	0.90054	0.926082	0.950588	0.971272	0.983754	0.992506	0.998323	0.999968	0.997844	0.992649
-0.61176	-0.620848	-0.624044	-0.624565	-0.621674	-0.614542	-0.604467	-0.59004	-0.572519	-0.557513	-0.53551	-0.507549	-0.4824	-0.448589	-0.416201	-0.375755	-0.329062	-0.285802	-0.232237	-0.180857	-0.121371	-0.0652099	-0.00457137	0.05555	0.116607	0.184347	0.252422	0.316952	0.384595	0.460165	0.525366	0.578833	0.63866	0.695517	0.743331	0.788661	0.83249	0.873734	0.906167	0.932358	0.955203	0.97433	0.986341	0.99498	0.999746	0.99898	0.995165	0.988823
-0.649056	-0.658998	-0.6614	-0.663891	-0.66015	-0.656069	-0.645076	-0.631621	-0.614721	-0.595826	-0.575237	-0.548932	-0.521367	-0.484182	-0.451999	-0.411699	-0.365629	-0.322684	-0.271033	-0.218419	-0.154456	-0.0989698	-0.0406202	0.0227279	0.0967877	0.166844	0.231109	0.305613	0.37279	0.441772	0.509994	0.575849	0.633148	0.6884	0.746578	0.79428	0.835642	0.875161	0.914807	0.939295	0.9603	0.977523	0.989943	0.997545	0.999982	0.997025	0.992014	0.981987
-0.683314	-0.69546	-0.696439	-0.700882	-0.69672	-0.695694	-0.682724	-0.67126	-0.655267	-0.632021	-0.612756	-0.587289	-0.562401	-0.527117	-0.493353	-0.447745	-0.404956	-0.359618	-0.306041	-0.25331	-0.192703	-0.132363	-0.0655364	-0.00426755	0.069697	0.142046	0.211397	0.292311	0.361053	0.429404	0.497142	0.56525	0.629429	0.683823	0.742731	0.797176	0.836551	0.880687	0.918886	0.944189	0.96435	0.983185	0.994388	0.999202	0.99954	0.994512	0.986288	0.974221
-0.712849	-0.727275	-0.73274	-0.737698	-0.734408	-0.731441	-0.724629	-0.713805	-0.697537	-0.672867	-0.652705	-0.629431	-0.602814	-0.570218	-0.536797	-0.484499	-0.441316	-0.397727	-0.34041	-0.287825	-0.228165	-0.167117	-0.100659	-0.0269573	0.0534553	0.123067	0.19534	0.269594	0.342327	0.41229	0.482047	0.551756	0.620842	0.682633	0.738818	0.791416	0.841336	0.884206	0.920231	0.946959	0.970015	0.987876	0.997473	0.999971	0.998221	0.989467	0.978293	0.965422
-0.746207	-0.759124	-0.765329	-0.768034	-0.769289	-0.765482	-0.757483	-0.750488	-0.732328	-0.715643	-0.696241	-0.670164	-0.641585	-0.609441	-0.57909	-0.535535	-0.489216	-0.439812	-0.378095	-0.32145	-0.258802	-0.196468	-0.131447	-0.0474928	0.0326308	0.108866	0.177833	0.250247	0.324789	0.3978	0.469609	0.540753	0.613953	0.687127	0.741837	0.792694	0.847664	0.888626	0.922595	0.954031	0.975262	0.991325	0.999218	0.999766	0.99522	0.982528	0.966721	0.951842
-0.77037	-0.78325	-0.795661	-0.799753	-0.799556	-0.798861	-0.792068	-0.78397	-0.766094	-0.749326	-0.732198	-0.705892	-0.678777	-0.648802	-0.618064	-0.573179	-0.535206	-0.483095	-0.41795	-0.359753	-0.297027	-0.232009	-0.158276	-0.0826207	-0.00784386	0.0727504	0.149133	0.231505	0.308887	0.387145	0.461295	0.528685	0.604389	0.676102	0.738652	0.796568	0.851551	0.892532	0.932034	0.963035	0.98158	0.994237	0.999872	0.998319	0.990027	0.974216	0.953274	0.93601
-0.79729	-0.811569	-0.824042	-0.829821	-0.828966	-0.828855	-0.820496	-0.813255	-0.800848	-0.785345	-0.767473	-0.739735	-0.714949	-0.690115	-0.655835	-0.60513	-0.56519	-0.527474	-0.461646	-0.402283	-0.339512	-0.26509	-0.187506	-0.117663	-0.0394196	0.0429291	0.127662	0.206741	0.288075	0.372906	0.444099	0.514794	0.592672	0.663503	0.731254	0.793801	0.852185	0.901073	0.939697	0.96871	0.985616	0.996781	0.999878	0.993681	0.982427	0.964491	0.93836	0.917066
-0.820956	-0.836175	-0.845141	-0.851783	-0.857498	-0.85993	-0.850575	-0.844771	-0.830148	-0.814082	-0.805556	-0.775816	-0.751401	-0.731043	-0.693439	-0.649757	-0.612386	-0.574063	-0.501777	-0.442475	-0.377905	-0.300489	-0.22146	-0.142386	-0.0633768	0.0241449	0.111761	0.186284	0.258936	0.344279	0.425915	0.500545	0.579806	0.658354	0.726843	0.788082	0.85239	0.902431	0.942132	0.973918	0.991239	0.999266	0.997936	0.984247	0.968552	0.946502	0.918369	0.889279
-0.834944	-0.859109	-0.869185	-0.877764	-0.884533	-0.885937	-0.881559	-0.877136	-0.86042	-0.848395	-0.841522	-0.813775	-0.789287	-0.76853	-0.743136	-0.707221	-0.661142	-0.615446	-0.544375	-0.490611	-0.427055	-0.343777	-0.26192	-0.177816	-0.0903072	0.000219631	0.0817889	0.161837	0.240953	0.325242	0.402895	0.480265	0.571456	0.651241	0.719512	0.781757	0.849991	0.906851	0.946264	0.977267	0.995846	0.999961	0.993606	0.974584	0.951286	0.925467	0.892743	0.854866
-0.852077	-0.878617	-0.897601	-0.901764	-0.905832	-0.908237	-0.903913	-0.903984	-0.896295	-0.88308	-0.872883	-0.84754	-0.823179	-0.806039	-0.776661	-0.747517	-0.706293	-0.660024	-0.607285	-0.546773	-0.482071	-0.39699	-0.315475	-0.216136	-0.123597	-0.0367539	0.0579186	0.144245	0.22122	0.3027	0.387409	0.46128	0.537743	0.623713	0.702037	0.777961	0.845004	0.908371	0.949939	0.981479	0.998549	0.997782	0.986559	0.963428	0.931058	0.900742	0.863386	0.819741
-0.869077	-0.891425	-0.908542	-0.921227	-0.929489	-0.932304	-0.92767	-0.928169	-0.920807	-0.907716	-0.899649	-0.879316	-0.862389	-0.849316	-0.814519	-0.791781	-0.75502	-0.715315	-0.672063	-0.61736	-0.537373	-0.444974	-0.355024	-0.255044	-0.155157	-0.0680576	0.0252115	0.114916	0.20454	0.281579	0.356794	0.435074	0.511696	0.601496	0.678121	0.756304	0.843922	0.905755	0.948	0.988839	0.999996	0.992415	0.976256	0.948782	0.899066	0.864589	0.821647	0.773116
-0.86202	-0.894334	-0.91805	-0.936157	-0.951032	-0.957656	-0.953138	-0.951904	-0.944595	-0.932464	-0.925501	-0.90772	-0.899238	-0.892634	-0.857876	-0.832797	-0.8135	-0.779461	-0.737637	-0.675907	-0.613974	-0.525654	-0.420998	-0.303785	-0.188521	-0.0954859	0.00817916	0.0973565	0.181196	0.259111	0.327233	0.404496	0.477517	0.565364	0.654419	0.737158	0.821637	0.912871	0.952543	0.990542	0.999527	0.986234	0.957981	0.906594	0.85317	0.813078	0.760489	0.704877
-0.833754	-0.891921	-0.928073	-0.953827	-0.963966	-0.96954	-0.968639	-0.970285	-0.967028	-0.958601	-0.951297	-0.935466	-0.92153	-0.920194	-0.887333	-0.860225	-0.866257	-0.84885	-0.804619	-0.772887	-0.709674	-0.602033	-0.486577	-0.349673	-0.232486	-0.106349	-0.0022582	0.0808962	0.15857	0.230871	0.294879	0.378394	0.452001	0.520835	0.623731	0.719119	0.79933	0.890024	0.959102	0.995107	0.998155	0.963251	0.924257	0.860607	0.806007	0.754048	0.693849	0.646095
-0.737955	-0.861103	-0.935626	-0.959936	-0.976575	-0.984836	-0.983798	-0.980986	-0.979758	-0.977531	-0.975268	-0.957075	-0.936973	-0.938158	-0.917525	-0.909645	-0.916661	-0.92256	-0.87823	-0.87256	-0.837078	-0.726066	-0.565995	-0.385556	-0.237056	-0.108187	-0.0071839	0.0677226	0.13388	0.199641	0.259171	0.318875	0.396353	0.468557	0.566797	0.672293	0.764858	0.886595	0.953879	0.998761	0.990532	0.936993	0.885218	0.80149	0.746086	0.682471	0.621593	0.574943
-0.371974	-0.545763	-0.687236	-0.909629	-0.996818	-0.998696	-0.999979	-0.999313	-0.99849	-0.994768	-0.981927	-0.964995	-0.949405	-0.956203	-0.96898	-0.966544	-0.963568	-0.961272	-0.991135	-0.981647	-0.965039	-0.911978	-0.663273	-0.429902	-0.215739	-0.083258	-0.00455856	0.0540709	0.115148	0.173756	0.228395	0.273599	0.340619	0.419706	0.491219	0.606612	0.706247	0.859075	0.950833	0.999296	0.966194	0.896075	0.801702	0.699303	0.639633	0.559934	0.516613	0.473616
												-0.96773	-0.87592	-0.922666	-0.995705	-0.988281	-0.999642	-0.94238	-0.913788	-0.966725	-0.996974	-0.780734	-0.400546	-0.141953	-0.0478436	0.0282201	0.0754153	0.112113	0.137059	0.183509	0.22189	0.252602	0.332431	0.405398	0.509733	0.647274	0.803808	0.946617	0.996905	0.935632	0.816464	0.694971	0.597043	0.506852	0.455813	0.398875	0.364417
0.915282	0.963531	0.985764	0.99818	0.999964	0.998678	0.997644	0.998583	0.999974	0.999953	0.997932	0.997258	0.993867											-0.0647568	0.017299	0.0511564	0.0546379	0.0764231	0.0931104	0.100457	0.117022	0.152116	0.181701	0.210563	0.286913	0.362097	0.46257	0.655947				0.61991	0.484399	0.410008	0.340352	0.296204	0.263841	0.236405
0.941949	0.972405	0.989701	0.995815	0.998791	0.999925	0.999972	0.999663	0.999679	0.999926	0.996487	0.993311	0.995516	0.993001	0.996943	0.99838	0.999501	0.992828	0.975531	0.816711	0.843226	0.931853	0.772721	0.317677	0.171132	0.126729	0.0959879	0.0679154	0.0768342	0.0777699	0.0744401	0.0869816	0.101357	0.105683	0.108422	0.170066	0.206489					0.277261	0.222391	0.188247	0.152019	0.127663	0.120193	0.106495
0.951611	0.973244	0.980707	0.987363	0.993243	0.997555	0.998126	0.996998	0.997115	0.994251	0.989731	0.985397	0.985697	0.984477	0.985533	0.980061	0.976441	0.991025	0.995491	0.998646	0.996214	0.966724	0.785239	0.467414	0.30107	0.182009	0.133592	0.0897601	0.0475037	0.0344594	0.0184608	-0.00556682	-0.0297904	-0.0252553	-0.0306452	-0.0957993	-0.102659					-0.190649	-0.0747823	-0.082008	-0.0528539	-0.0464157	-0.035644	-0.0281795
0.955246	0.965792	0.97368	0.980421	0.985866	0.987583	0.989259	0.990406	0.987207	0.982154	0.980458	0.978795	0.968982	0.961139	0.956847	0.954849	0.950436	0.954987	0.952737	0.909811	0.920364	0.81863	0.65935	0.495219	0.323076	0.212963	0.129808	0.0759582	0.0234955	-0.0211244	-0.0432645	-0.0709718	-0.105418	-0.159801	-0.221015	-0.276999	-0.383614	-0.565875				-0.508972	-0.4084	-0.309497	-0.250245	-0.219827	-0.183201	-0.161902
0.944294	0.955191	0.964768	0.972773	0.974528	0.975409	0.976574	0.976097	0.974897	0.968155	0.964639	0.959868	0.948251	0.938948	0.928962	0.919739	0.912941	0.882951	0.882381	0.840217	0.79919	0.683707	0.58456	0.439036	0.317126	0.218757	0.128299	0.0586627	-0.00227893	-0.0576581	-0.101125	-0.147138	-0.206774	-0.264604	-0.348543	-0.444431	-0.605836	-0.749997	-0.931401	-0.999374	-0.908317	-0.755194	-0.602635	-0.509049	-0.440368	-0.365467	-0.33048	-0.288084
0.931043	0.94014	0.951318	0.957031	0.960736	0.962544	0.963312	0.957439	0.95569	0.950685	0.945823	0.936977	0.922722	0.910748	0.894174	0.873608	0.865838	0.825675	0.79425	0.747891	0.695092	0.608224	0.503147	0.406972	0.284178	0.185671	0.101516	0.0294963	-0.0349805	-0.0930797	-0.159289	-0.234112	-0.309169	-0.367097	-0.44621	-0.56602	-0.681937	-0.841024	-0.947111	-0.999998	-0.965484	-0.862867	-0.75714	-0.668166	-0.574042	-0.51436	-0.449601	-0.4116
0.916699	0.924203	0.934086	0.939673	0.945404	0.943591	0.942152	0.938928	0.932743	0.925751	0.919753	0.90844	0.890897	0.877952	0.857334	0.824453	0.814975	0.771924	0.733116	0.665859	0.594987	0.528556	0.427217	0.336459	0.250553	0.16142	0.0738705	-0.00201788	-0.0695785	-0.144058	-0.21407	-0.280999	-0.35319	-0.43229	-0.534841	-0.652602	-0.765313	-0.87017	-0.953852	-0.998876	-0.98422	-0.933695	-0.843956	-0.76726	-0.677604	-0.621844	-0.566715	-0.51537
0.89822	0.906231	0.912288	0.919203	0.923448	0.921029	0.91992	0.916078	0.909154	0.900743	0.887871	0.880573	0.857445	0.842216	0.818403	0.787027	0.759544	0.708284	0.667865	0.609694	0.539392	0.468422	0.387013	0.290254	0.199608	0.116477	0.0406004	-0.0357841	-0.120725	-0.199849	-0.269803	-0.330667	-0.407886	-0.499824	-0.587812	-0.695862	-0.794698	-0.876935	-0.963113	-0.995491	-0.993923	-0.961003	-0.902766	-0.842813	-0.776284	-0.716253	-0.652602	-0.60692
0.87591	0.887108	0.891649	0.898449	0.90009	0.895782	0.892273	0.890419	0.883934	0.872293	0.859062	0.845854	0.8243	0.805493	0.775177	0.743728	0.706148	0.642993	0.599282	0.551627	0.475038	0.39847	0.327751	0.244187	0.150493	0.0705085	-0.000101923	-0.0720458	-0.155845	-0.235889	-0.306175	-0.372034	-0.459755	-0.551199	-0.638326	-0.726224	-0.816253	-0.891083	-0.964987	-0.992607	-0.998868	-0.980928	-0.935887	-0.891248	-0.830292	-0.77666	-0.728404	-0.678186
0.854405	0.861429	0.866468	0.873822	0.870787	0.867425	0.863951	0.85869	0.851737	0.839735	0.822577	0.809057	0.785227	0.75815	0.727428	0.696973	0.654305	0.595355	0.542826	0.491135	0.410065	0.337235	0.270937	0.205443	0.123403	0.0419941	-0.0313197	-0.111765	-0.18501	-0.263411	-0.33303	-0.416238	-0.494169	-0.583023	-0.667202	-0.739941	-0.832511	-0.908369	-0.955668	-0.988752	-0.99998	-0.989368	-0.964684	-0.925987	-0.88039	-0.836411	-0.791793	-0.74168
0.828783	0.830071	0.835717	0.845748	0.841773	0.839366	0.833926	0.82497	0.81769	0.803045	0.784529	0.767471	0.74197	0.71224	0.681913	0.650349	0.603735	0.549506	0.49898	0.448537	0.37581	0.302676	0.234384	0.158585	0.0893928	0.0091192	-0.0737196	-0.155117	-0.228075	-0.295407	-0.377791	-0.462513	-0.537849	-0.611377	-0.688743	-0.76344	-0.84681	-0.912248	-0.951274	-0.985613	-0.999276	-0.994745	-0.977699	-0.949313	-0.914051	-0.875017	-0.835979	-0.795925
0.797804	0.801877	0.805942	0.814152	0.810179	0.805622	0.800959	0.789687	0.78078	0.764493	0.745849	0.728156	0.699558	0.668785	0.637283	0.604832	0.55547	0.502457	0.451836	0.404416	0.334285	0.2665	0.196572	0.1087	0.0345643	-0.0295638	-0.11835	-0.196466	-0.265358	-0.329867	-0.404427	-0.485226	-0.557935	-0.628994	-0.706309	-0.784136	-0.851507	-0.907678	-0.947545	-0.983099	-0.997884	-0.998943	-0.98807	-0.965357	-0.940826	-0.905698	-0.871772	-0.838674
0.767218	0.773741	0.780259	0.780143	0.773748	0.769828	0.767051	0.753728	0.739098	0.725629	0.706523	0.687541	0.657087	0.625391	0.593155	0.560613	0.504021	0.452579	0.404127	0.35899	0.294111	0.228006	0.162097	0.0762506	0.00322887	-0.0655044	-0.142417	-0.220078	-0.288316	-0.362032	-0.435373	-0.507108	-0.579203	-0.653971	-0.723616	-0.795906	-0.856441	-0.909176	-0.947365	-0.979183	-0.996375	-0.999897	-0.994733	-0.978222	-0.957311	-0.931805	-0.899221	-0.873269
0.735998	0.743838	0.747675	0.749929	0.740994	0.734444	0.730737	0.715103	0.697616	0.682971	0.66702	0.645154	0.614217	0.581529	0.552192	0.517738	0.466261	0.409289	0.357706	0.314168	0.253549	0.184925	0.120418	0.0480155	-0.025372	-0.103045	-0.17449	-0.246445	-0.321366	-0.39285	-0.465364	-0.539963	-0.602057	-0.67102	-0.735075	-0.800438	-0.859717	-0.909128	-0.94597	-0.977644	-0.993312	-0.999649	-0.997332	-0.986794	-0.968689	-0.950318	-0.922652	-0.899342
0.70581	0.709895	0.711897	0.714602	0.707629	0.70086	0.693306	0.677153	0.657582	0.640462	0.626981	0.602317	0.571178	0.54151	0.513544	0.475771	0.429877	0.376234	0.325302	0.275956	0.209525	0.138419	0.0765297	0.0178478	-0.0613226	-0.141708	-0.211964	-0.273968	-0.346869	-0.414472	-0.483288	-0.553113	-0.620182	-0.685975	-0.751229	-0.809897	-0.856116	-0.907369	-0.946793	-0.972415	-0.989301	-0.99828	-0.999356	-0.992312	-0.979973	-0.964144	-0.941107	-0.921162
0.673426	0.673699	0.674288	0.676353	0.670773	0.660234	0.652722	0.63903	0.620502	0.603755	0.587664	0.557784	0.529338	0.50151	0.475058	0.434582	0.389273	0.341576	0.291232	0.231635	0.173804	0.104905	0.040557	-0.0202809	-0.0894839	-0.163407	-0.230655	-0.296356	-0.365004	-0.430911	-0.503428	-0.573993	-0.635167	-0.700489	-0.760987	-0.81248	-0.859011	-0.910673	-0.944313	-0.96882	-0.985508	-0.996664	-0.99999	-0.995981	-0.987717	-0.973567	-0.951719	-0.935451
0.638252	0.64022	0.640802	0.641824	0.629463	0.617824	0.611337	0.59979	0.582654	0.565437	0.547784	0.520159	0.488405	0.461864	0.436923	0.39399	0.349014	0.30319	0.244506	0.186803	0.134201	0.0708406	0.00845885	-0.0533121	-0.114721	-0.177616	-0.249433	-0.318608	-0.387854	-0.449575	-0.516592	-0.582663	-0.646502	-0.708238	-0.763463	-0.812958	-0.861397	-0.904827	-0.938195	-0.963437	-0.98162	-0.994288	-0.999459	-0.998435	-0.992552	-0.982839	-0.963187	-0.949069
0.601554	0.603577	0.60422	0.602362	0.590008	0.578124	0.569558	0.5598	0.542459	0.524386	0.507099	0.48185	0.452091	0.424648	0.396776	0.353255	0.307721	0.26148	0.202854	0.14427	0.0920215	0.0370227	-0.025383	-0.0855032	-0.146479	-0.210295	-0.271619	-0.339318	-0.402927	-0.465137	-0.532786	-0.594979	-0.654385	-0.710904	-0.763517	-0.813278	-0.862925	-0.900278	-0.932054	-0.957689	-0.978453	-0.991916	-0.998455	-0.999838	-0.996005	-0.987662	-0.974706	-0.961549
0.564037	0.564622	0.564117	0.558379	0.548908	0.539799	0.531129	0.517554	0.499907	0.482488	0.465807	0.442672	0.414846	0.383461	0.350266	0.310981	0.266209	0.220413	0.165172	0.109509	0.0582983	0.00416601	-0.0586116	-0.116448	-0.17571	-0.241331	-0.296347	-0.353581	-0.417276	-0.479856	-0.543273	-0.606119	-0.664513	-0.71763	-0.767753	-0.816981	-0.858818	-0.89626	-0.928923	-0.95494	-0.974851	-0.989012	-0.996805	-0.999968	-0.99809	-0.991792	-0.981982	-0.970149
0.524406	0.524435	0.521859	0.515261	0.507903	0.500336	0.491457	0.479753	0.460921	0.442759	0.425449	0.397829	0.366592	0.336531	0.303435	0.265423	0.226304	0.181009	0.128816	0.0758785	0.0229086	-0.0264937	-0.0860478	-0.143855	-0.198447	-0.256495	-0.314778	-0.374703	-0.434081	-0.496601	-0.555546	-0.61444	-0.669457	-0.720712	-0.773869	-0.821726	-0.859219	-0.893205	-0.925604	-0.952164	-0.972353	-0.985688	-0.99461	-0.999403	-0.999434	-0.995454	-0.987739	-0.976714
0.482923	0.482158	0.47857	0.473194	0.46686	0.460243	0.449928	0.439097	0.422734	0.40438	0.385281	0.350906	0.318812	0.290513	0.257456	0.22013	0.181837	0.142911	0.0933157	0.0385839	-0.0124694	-0.0600261	-0.112952	-0.168852	-0.221751	-0.279166	-0.336475	-0.393986	-0.450868	-0.5112	-0.568562	-0.626749	-0.678261	-0.729817	-0.776912	-0.822269	-0.85853	-0.891613	-0.921691	-0.948279	-0.969578	-0.983606	-0.992751	-0.998256	-0.999992	-0.997988	-0.992318	-0.982791
0.439447	0.438538	0.435694	0.431153	0.425541	0.417632	0.407575	0.396561	0.383081	0.364414	0.337927	0.305932	0.274535	0.245795	0.212657	0.175894	0.139975	0.103791	0.0614131	0.00719876	-0.0437104	-0.091198	-0.139069	-0.194253	-0.24673	-0.302771	-0.356671	-0.412039	-0.468151	-0.527963	-0.581728	-0.635458	-0.687537	-0.735425	-0.781352	-0.820266	-0.858555	-0.894101	-0.91926	-0.943691	-0.966311	-0.98105	-0.991008	-0.997342	-0.999874	-0.999254	-0.995627	-0.988384
0.397976	0.397069	0.394055	0.389351	0.384019	0.374533	0.364169	0.352791	0.340339	0.321219	0.291368	0.261671	0.232483	0.205085	0.172818	0.138793	0.103559	0.0675728	0.0233032	-0.0203828	-0.0684749	-0.1134	-0.164211	-0.217683	-0.270806	-0.321839	-0.376066	-0.429362	-0.484733	-0.539899	-0.593179	-0.645395	-0.693952	-0.741217	-0.786091	-0.82203	-0.859833	-0.893404	-0.918384	-0.940651	-0.962512	-0.977977	-0.98879	-0.995899	-0.999504	-0.999751	-0.997055	-0.991349

[truncated: 1 more sheets: xyRange]
