# Supplementary material for: Synchronization of visual perception within the human fovea
Source: Nat Neurosci. 2025 Jul 16;28(9):1959–67. doi: 10.1038/s41593-025-02011-3 (PMC12411267; doi:10.1038/s41593-025-02011-3)
Supplement: Supplementary file 14 — Source data. [file 41593_2025_2011_MOESM14_ESM.zip › extendedData6/extendedDataFigure6.m]

% This script creates plots in Extended Data Fig. 6

%% Extended Data Fig. 6a
imfile = 'WM2_axons.png';
I = imread(imfile);
% main window
windows(1).x = round(1.0e+03 * [2.2831 9.31]);
windows(1).y = round(1.0e+03 * [2.4804 9.4373]);
% periphery
windows(2).x = round(1.0e+03 * [4.2683    4.900]);
windows(2).y = round(1.0e+03 * [2.9657    3.5205]);
% fovea
windows(3).x = round(1.0e+03 * [4.2683    6.2980]);
windows(3).y = round(1.0e+03 * [4.8217    6.7568]);
w = windows(1);
I_ = I(w.y(1):w.y(2), w.x(1):w.x(2),:);

figure
imagesc(gca, I_, 'xdata', [w.x(1) w.x(2)], 'ydata', [w.y(1) w.y(2)]);
hold on
for k = 2: numel(windows)
    w = windows(k);
    h3 = rectangle('Position', [w.x(1) w.y(1) diff(w.x) diff(w.y)], 'EdgeColor', 'y', 'linewidth', 2);
end
axis equal
box off
w = windows(1);
set(gca, 'xtick', [], 'ytick', [], 'xlim', [w.x(1) w.x(2)], 'ylim', [w.y(1) w.y(2)])
title(gca, 'Extended Data Fig. 6a')

%% Extended Data Fig. 6b
dataTableExtendedDataFig6bPath = 'extendedData6b.xlsx';
dataTableExtendedDataFig4bPath_u = 'U.csv';
dataTableExtendedDataFig4bPath_v = 'V.csv';
sheetNames = sheetnames(dataTableExtendedDataFig6bPath);
X = table2array(readtable(dataTableExtendedDataFig6bPath, 'Sheet', sheetNames(1)));
Y = table2array(readtable(dataTableExtendedDataFig6bPath, 'Sheet', sheetNames(2)));
U = readmatrix(dataTableExtendedDataFig4bPath_u);
V = readmatrix(dataTableExtendedDataFig4bPath_v);

figure
ah = arrayfun(@(x) subplot(1,2,x), 1:2);
set(ah, 'YDir', 'reverse')
hold(ah, 'on')
axis(ah, 'equal')
% b - left
w = windows(1);
I_ = I(w.y(1):w.y(2), w.x(1):w.x(2),:);
h1 = imagesc(ah(1), I_, 'xdata', [w.x(1) w.x(2)], 'ydata', [w.y(1) w.y(2)]);
idx = X>w.x(1) & X<w.x(2) & Y>w.y(1) & Y<w.y(2);
h2 = quiver(ah(1), X(idx),Y(idx),U(idx),V(idx), .5, 'color', 'm', 'ShowArrowHead', 'off', 'LineWidth', 2);
for k = 2: numel(windows)
    w = windows(k);
    h3 = rectangle(ah(1), 'Position', [w.x(1) w.y(1) diff(w.x) diff(w.y)], 'EdgeColor', 'y', 'linewidth', 2);
end
box off
w = windows(2);
set(ah(1), 'xtick', [], 'ytick', [], 'xlim', [w.x(1) w.x(2)], 'ylim', [w.y(1) w.y(2)])
I_ = I(w.y(1):w.y(2), w.x(1):w.x(2),:);
idx2 = X(1, :) > w.x(1) & X(1, :) < w.x(2);
idx1 = Y(:, 1) > w.y(1) & Y(:, 1) < w.y(2);
% b - right
h = streamslice(ah(2), X(idx1, idx2), Y(idx1, idx2), U(idx1, idx2), V(idx1, idx2));
set(h, 'color', 'm', 'linewidth', 2);
set(ah, 'xlim', [w.x(1) w.x(2)], 'ylim', [w.y(1) w.y(2)])
box off
set(ah, 'xtick', [], 'ytick', [])
sgtitle('Extended Data Fig. 6b')

%% Extended Data Figure 6c
dataTableExtendedDataFig6cPath = 'extendedData6c.xlsx';
sheetNames = sheetnames(dataTableExtendedDataFig6cPath);
coordFovea = readtable(dataTableExtendedDataFig6cPath, 'Sheet', sheetNames(1));
coordOd = readtable(dataTableExtendedDataFig6cPath, 'Sheet', sheetNames(2));
meshgridImageX = table2array(readtable(dataTableExtendedDataFig6cPath, 'Sheet', sheetNames(3)));
meshgridImageY = table2array(readtable(dataTableExtendedDataFig6cPath, 'Sheet', sheetNames(4)));
meshgridImageU = table2array(readtable(dataTableExtendedDataFig6cPath, 'Sheet', sheetNames(5)));
meshgridImageV = table2array(readtable(dataTableExtendedDataFig6cPath, 'Sheet', sheetNames(6)));
imageU = table2array(readtable(dataTableExtendedDataFig6cPath, 'Sheet', sheetNames(7)));
imageV = table2array(readtable(dataTableExtendedDataFig6cPath, 'Sheet', sheetNames(8)));
modelU = table2array(readtable(dataTableExtendedDataFig6cPath, 'Sheet', sheetNames(9)));
modelV = table2array(readtable(dataTableExtendedDataFig6cPath, 'Sheet', sheetNames(10)));
xyRange = table2array(readtable(dataTableExtendedDataFig6cPath, 'Sheet', sheetNames(11)));
window =[-5 6 -5 5];

figure
ah = arrayfun(@(x) subplot(1,2,x), 1:2);
hold(ah, 'on')
axis(ah, 'equal')
set(ah, 'YDir', 'reverse')
% c - left
imagesc(ah(1), I, 'xdata', xyRange(:, 1), 'ydata', xyRange(:, 2));
axis xy
box off
quiver(ah(1), meshgridImageX(1:2:end, 1:2:end),  meshgridImageY(1:2:end, 1:2:end),...
      -meshgridImageU(1:2:end, 1:2:end), -meshgridImageV(1:2:end, 1:2:end), 'm', 'ShowArrowHead', 'off', 'linewidth', 1);
set(ah(1), 'xlim', window(1:2), 'ylim', window(3:4));
% c - right
hData = streamslice(ah(2), meshgridImageX, meshgridImageY, imageU, imageV);
set(hData, 'color', 'm', 'linewidth', 1);
set(ah(2), 'xlim', window(1:2), 'ylim', window(3:4));
sgtitle('Extended Data Fig. 6c')
