# Supplementary material for: Synchronization of visual perception within the human fovea
Source: Nat Neurosci. 2025 Jul 16;28(9):1959–67. doi: 10.1038/s41593-025-02011-3 (PMC12411267; doi:10.1038/s41593-025-02011-3)
Supplement: Supplementary file 15 — Source data. [file 41593_2025_2011_MOESM15_ESM.zip]

Archive with 6 entries (5 files):
- extendedData7/
- extendedData7/extended7d.xlsx
- extendedData7/extended7e.xlsx
- extendedData7/extended7f.xlsx
- extendedData7/extended7g.xlsx
- extendedData7/extendedDataFigure7.m
