# Supplementary material for: Synchronization of visual perception within the human fovea
Source: Nat Neurosci. 2025 Jul 16;28(9):1959–67. doi: 10.1038/s41593-025-02011-3 (PMC12411267; doi:10.1038/s41593-025-02011-3)
Supplement: Supplementary file 15 — Source data. [file 41593_2025_2011_MOESM15_ESM.zip › extendedData7/extended7e.xlsx]

## Sheet: averageLength

																																																	28.2
																																																	28.2

																																															28.3	28.3
																																															28.3	28.2641	28.2124
																																																28.2201	28.2586
																																															28.2	28.1712	28.1
																																																28.1554	28.2
																																														28.3	28.2	28.1191	28.084
																																													28.3	28.3	28.2505	28.3	28.1533
																																												28.45	28.4081	28.3166	28.2345	28.2208	28.1013
																																												28.4	28.4429	28.3706	28.3266	28.2628	28.2345
																																											28.5	28.4	28.2874	28.2919	28.3009	28.2153	28.2359
																																											28.5	28.5	28.5	28.1667	28.2463	28.2463	28.2044
																																										28.5	28.45	28.4	28.5	28.3066	28.1621	28.1704	28.1087
																																										28.5	28.4748	28.4482	28.3579	28.2763	28.2131	28.1864	28.1045
																																									28.6		28.5	28.4345	28.5	28.3701	28.2677	28.2072	28.1653
																																									28.6	28.6	28.4563	28.4209	28.3965	28.4345	28.2819	28.2781	28.2303
																																									28.6	28.5051	28.4442	28.5149	28.3572	28.3093	28.1883	28.2349	28.1313
																																									28.6	28.5056	28.4536	28.4218	28.3374	28.3168	28.3012	28.2467	28.0826
																																								28.6	28.6	28.4738	28.4452	28.4188	28.373	28.3262	28.2879	28.1567	28.1939
																																							28.7	28.6242	28.6242	28.5309	28.4738	28.4738	28.3333	28.2418	28.3007	28.2104	28.2562
																																								28.6	28.6115	28.6115	28.5091	28.4162	28.4162	28.2131	28.321	28.1253	28.107
																																						28.7	28.7	28.6099	28.5306	28.5312	28.501	28.4557	28.3938	28.2382	28.2178	28.2206	28.142
																																						28.7544	28.7	28.6384	28.5815	28.5342	28.4321	28.4542	28.3685	28.3618	28.2688	28.2301	28.1936
																																					28.8	28.7422	28.6772	28.6821	28.6486	28.5704	28.5346	28.4591	28.3315	28.2835	28.3645	28.2968	28.1914
																																					28.8	28.7667	28.6873	28.6686	28.6312	28.5977	28.5344	28.5418	28.5047	28.2833	28.2344	28.264	28.2333
																																					28.8	28.8	28.775	28.76	28.6275	28.5373	28.5085	28.5005	28.454	28.5072	28.3719	28.2238	28.0813
																																						28.7	28.7	28.8	28.6665	28.6665	28.4712	28.423	28.4505	28.408	28.3553	28.3514	28.2829
																																				28.9	28.9	28.7247	28.6805	28.613	28.7	28.7308	28.6593	28.4197	28.417	28.3435	28.2642	28.2962	28.2035
																																				28.9	28.9	28.7874	28.6881	28.6235	28.571	28.5224	28.5076	28.7	28.4547	28.2385	28.1849	28.1399	28.1711
																																			28.9	28.9	28.9	28.7706	28.7375	28.623	28.5901	28.5774	28.5276	28.4544	28.4848	28.5076	28.2815	28.1278	28.0029
																																			28.9	28.8738	28.8738	28.824	28.7493	28.7493	28.7706	28.5046	28.4612	28.428	28.3949	28.3893	28.3796	28.3586	28.2741
																																			29	28.8724	28.8578	28.8171	28.7211	28.7187	28.6516	28.6371	28.6001	28.4314	28.4249	28.4003	28.3303	28.3358	28.3408
																																		29	28.9564	28.9504	29	28.7895	28.6675	28.7051	28.7323	28.6235	28.6299	28.569	28.5166	28.3416	28.2042	28.227	28.1696
																																			28.9168	28.8926	28.9068	28.9068	28.8023	28.6017	28.604	28.5792	28.548	28.5347	28.5099	28.4528	28.2903	28.2206	28.0819
																																		29	28.9621	28.9398	28.7984	28.8365	28.8505	28.9068	28.9068	28.7694	28.4819	28.3811	28.3917	28.4421	28.3676	28.3551	28.31
																																			28.95	28.8857	28.8319	28.7581	28.733	28.7159	28.695	28.7556	28.6888	28.5628	28.3743	28.4111	28.2453	28.1976	28.235
																																	29.1	29.07	29.0625	29.0399	28.8	28.8391	28.7751	28.7755	28.6431	28.6087	28.6554	28.6954	28.4552	28.4201	28.3412	28.4537	28.0912
																																		29.05	28.9901	28.9723	28.9688	28.9501	28.8283	28.7511	28.6944	28.5185	28.512	28.5605	28.554	28.5655	28.4907	28.4088	28.2825
																																		29	28.9667	28.88	28.8407	28.8819	28.8485	28.8012	28.7653	28.7265	28.4205	28.3263	28.3584	28.4111	28.4919	28.4623	28.4609
																																29.1806	29.1575	29.051	28.9314	28.9314	28.8806	28.8804	28.783	28.5939	28.6148	28.6853	28.6073	28.5905	28.383	28.2779	28.1669	28.1866	28.2241
																																	29.2	29.1119	29.1119	29.0141	28.9429	28.8719	28.8219	28.701	28.6458	28.6564	28.4892	28.6148	28.4566	28.4507	28.4039	28.1999	28.1309
																																29.1	29.0532	28.9832	29		29.081	28.8706	28.8753	28.7961	28.6457	28.6115	28.5293	28.455	28.4715	28.251	28.2043	28.1966	28.2315
																																29.1416	29.0565	29.0198	28.9879	28.928	28.8413	28.8005	28.6407	28.6731	28.8706	28.807	28.6512	28.5063	28.4664	28.42	28.3572	28.2453	28.1925
																																		29.1416	28.9876	28.9998	28.961	28.8482	28.8487	28.7944	28.7205	28.6758	28.501	28.6564	28.4206	28.4318	28.3449	28.3062	28.2577
																															29.3		29	28.95	29	28.9509	28.8422	28.7978	28.7112	28.7341	28.732	28.7322	28.754	28.6612	28.5839	28.5341	28.3336	28.3292	28.0981
																														29.3	29.2653	29.1806	29.0826	29.0438	29.0013	28.9667	28.9667	28.95	28.6229	28.5875	28.6176	28.5823	28.5608	28.5946	28.542	28.6228	28.6717	28.6114	28.5209
																														29.3	29.2651	29.2122	29.2122	29.1841	29.0688	28.8581	28.8971	28.8514	28.725	28.6689	28.628	28.579	28.3914	28.4233	28.46	28.4236	28.4766	28.5262	28.4754
																															29.3	29.3	29.2134	29.2466	29.145	29.0472	28.9144	28.9644	28.7578	28.6945	28.6516	28.6246	28.5623	28.5343	28.343	28.2024	28.1645	28.2297	28.23
																														29.341	29.3	29.1516	29.111	29.1806	29.2335	29.3	28.9768	28.9674	28.934	28.8363	28.8079	28.8911	28.6722	28.5777	28.5557	28.4745	28.4031	28.065	27.9228
																													29.4	29.3582	29.3089	29.3089	29.1617	29.1317	29.1247	29.111	29.0395	28.9855	28.9077	28.8314	28.6759	28.8744	28.8372	28.7556	28.7297	28.7406	28.4828	28.4222	28.3572
																															29.2	29.2145	29.2377	29.215	29.1505	29.0327	29.0243	28.958	28.9637	28.7689	28.6379	28.5526	28.4003	28.4165	28.4782	28.5486	28.6318	28.581	28.5588
																													29.4	29.4	29.35	29.3	29.2391	29.0509	28.9259	28.9182	28.861	28.8665	28.9273	28.9461	28.9245	28.9042	28.8071	28.5727	28.4877	28.2708	28.1212	28.0966	28.1327
																													29.4	29.4	29.3438	29.2724	29.2978	29.3749	29.35	28.9366	28.9781	28.6783	28.6671	28.8092	28.7326	28.8035	28.8891	28.8239	28.7085	28.6251	28.4999	28.2784	28.1619
																												29.5	29.5	29.3779	29.3446	29.2405	29.1742	29.2106	29.167	29.0405	29.168	29.1872	28.8035	28.6117	28.6338	28.5237	28.5934	28.6838	28.6476	28.6269	28.7317	28.7061	28.6665
																												29.5	29.4842	29.5	29.5	29.4437	29.2201	29.1818	29.1095	29.015	29.0161	29.0808	29.1187	29.0405	28.8901	28.549	28.4327	28.238	28.3459	28.2808	28.3398	28.4415	28.5627
																													29.45	29.456	29.4778	29.3878	29.3878	29.2579	29.1828	29.1618	28.9624	28.899	28.8956	28.9011	28.8903	28.9837	29.1187	28.9702	28.6718	28.4429	28.2211	28.0908	28.1132
																													29.4	29.3619	29.3619	29.3384	29.45	29.2337	29.1949	29.2234	29.1726	29.1335	28.896	28.8645	28.8131	28.7246	28.7073	28.7921	28.7166	28.6987	28.8343	28.6614	28.2705
																											29.6	29.5633	29.5633	29.5463	29.2667	29.2167	29.24	29.1511	29.1747	29.1171	29.1086	29.1417	28.9724	28.7866	28.7822	28.6818	28.6018	28.6166	28.6511	28.5008	28.5198	28.4848	28.4838
																											29.6	29.6	29.6	29.5025	29.4525	29.3918	29.354	29.2189	29.1942	29.1006	29.1008	29.0213	28.9217	28.9294	28.7597	28.665	28.7003	28.6441	28.7027	28.5874	28.5129	28.5306	28.4587
																												29.6	29.6	29.6	29.6	29.6	29.2347	29.1876	29.1886	29.241	29.1747	29.122	28.9893	28.9599	28.9832	28.8328	28.6354	28.6571	28.5382	28.5524	28.3117	28.4632	28.2275
																											29.6	29.55	29.5	29.5	29.5	29.5	29.6	29.6	29.0589	29.0589	28.9995	29.0598	29.0974	29.0909	29.0553	29.0157	28.9027	28.8354	28.7219	28.7314	28.522	28.52	28.4888
																											29.6216	29.5637	29.52	29.4751	29.4519	29.4418	29.35	29.2723	29.3013	29.2184	28.9576	28.8196	28.8698	28.8122	28.7553	28.7508	28.7525	28.8629	28.787	28.7652	28.6725	28.6239	28.6294
																										29.8	29.8	29.7	29.7	29.6191	29.3371	29.4156	29.3871	29.3344	29.3373	29.2716	29.2512	29.1768	28.9946	28.9915	28.9915	28.7627	28.4441	28.4461	28.4963	28.4995	28.5556	28.4688	28.4626
																										29.7179	29.7322	29.7686	29.7686	29.7686	29.4449	29.3169	29.1986	29.214	29.2022	29.2479	29.1932	29.1602	29.0121	28.998	29.0409	29.0563	29.0527	28.7948	28.7075	28.5654	28.43	28.1808	28.2954
																										29.7	29.6705	29.6264	29.5313	29.5842	29.5842	29.6537	29.6394	29.3971	29.2448	29.1951	29.0984	29.0815	29.1071	28.8953	28.8643	28.8998	28.9856	28.8911	28.8901	28.8773	28.7476	28.5921	28.4636
																										29.7	29.7	29.7	29.4649	29.4649	29.4038	29.4227	29.3766	29.3785	29.42	29.4057	29.4791	29.3572	29.3572	29.2448	29.1201	28.8222	28.8546	28.7534	28.7295	28.6794	28.7775	28.7446	28.6442
																										29.6	29.5515	29.5	29.4	29.4364	29.378	29.2653	29.2653	29.2148	29.222	29.1179	29.2246	29.2579	29.2839	29.2839	29.3441	29.2031	29.179	28.8787	28.7873	28.6586	28.5548	28.5822	28.526
																										29.5	29.5515	29.6	29.6	29.3292	29.3629	29.4024	29.3362	29.2004	29.0742	29.0296	28.9609	28.9356	28.9172	28.9242	28.9732	28.9627	29.0759	29.0328	29.1494	29.0283	29.0436	28.7416	28.3341
																									29.6	29.5361	29.4878	29.4877	29.3999	29.3999	29.3667	29.35	29.3784	29.3387	29.0765	29.0765	29.0542	28.9966	28.8372	28.787	28.7935	28.7251	28.6657	28.528	28.6701	28.7627	28.7991	28.8906	29.0091
																									29.55	29.55	29.4591	29.4427	29.3718	29.3354	29.2847	29.2827	29.2614	29.1797	29.25	29.0229	29.0431	28.7656	28.8478	28.714	28.697	28.633	28.7329	28.6044	28.4409	28.4359	28.4421	28.325	28.3353
																											29.3	29.2607	29.3051	29.2722	29.276	29.2307	29.1312	29.112	29.1066	29.0571	29.048	29.1158	29.0075	28.9734	28.8533	28.6388	28.5322	28.6351	28.4631	28.3114	28.3309	28.42	28.2799
																									29.5	29.45	29.45	29.4	29.191	29.191	29.191	29.19	29.1167	29.0404	29.0588	29.0215	28.974	28.8585	28.9175	28.8822	28.8918	28.7969	28.7669	28.8309	28.7806	28.7058	28.5081	28.3387	28.2615
																									29.5	29.5	29.5	29.3927	29.3927	29.1856	29.1911	29.1911	29.1688	29.2823	29.191	29.191	29.191	29.068	28.9239	28.7406	28.674	28.676	28.6589	28.639	28.6208	28.5627	28.6338	28.653	28.6167
																									29.45	29.3828	29.3631	29.3631	29.356	29.2027	29.2505	29.1687	29.0176	29	29.0588	28.8116	28.7524	28.8163	28.7316	28.7504	28.7358	28.6519	28.7973	28.7137	28.5756	28.4789	28.4273	28.4981	28.4555
																								29.5	29.4536	29.3996	29.3718	29.3471	29.258	29.2054	29.1031	29.0207	28.9729	28.878	28.8769	28.8758	28.8179	28.7499	28.6794	28.5968	28.5726	28.5218	28.4161	28.4483	28.385	28.48	28.2002	28.0792	28.0722
																										29.5	29.2627	29.2627	29.188	29.2298	29.1492	29.1786	29.1786	29.0518	28.9501	28.9557	28.8098	28.7696	28.7843	28.7105	28.671	28.6556	28.5387	28.4851	28.3778	28.4295	28.3387	28.3665	28.2503
																									29.3463	29.3317	29.2694	29.2336	29.1738	29.11	28.9857	29.0501	29.0123	29.0123	28.811	28.9182	28.8874	29.0237	28.9823	28.6812	28.5373	28.5781	28.609	28.4788	28.3395	28.41	28.3013	28.316	28.2785
																									29.3537	29.3349	29.3	29.3	29.2554	29.1765	29.104	29.1036	29.1036	29.0313	28.9237	28.9166	28.7464	28.7282	28.6835	28.6205	28.5335	28.5523	28.5885	28.6583	28.5274	28.5125	28.4319	28.2693	28.2657
																								29.4	29.4	29.4	29.2027	29.1222	29.2412	29.1124	29.0954	29.0101	28.9164	28.9164	28.9249	28.8571	28.8226	28.7075	28.6678	28.64	28.6536	28.6536	28.7119	28.5757	28.5654	28.3033	28.2386	28.2878	28.3866
																								29.3	29.2498	29.281	29.241	29.2012	29.1042	29.029	28.9864	28.9316	28.9316	28.9316	28.7281	28.6911	28.6211	28.6748	28.6728	28.504	28.5613	28.4885	28.4841	28.4932	28.3932	28.3503	28.3755	28.2787	28.2393
																							29.4	29.4	29.3	29.2333	29.1999	29.1282	29.0997	29.0497	29.0596	28.9663	28.8997	28.8414	28.7096	28.7191	28.6193	28.634	28.6887	28.5432	28.4363	28.3487	28.2895	28.1571	28.2783	28.2242	28.1713	28.0834	28.0064
																							29.4	29.3596	29.3	29.2797	29.2797	29.2157	29.2135	29.1172	29.045	29.0314	28.914	28.8847	28.8306	28.7854	28.7	28.5799	28.4836	28.5268	28.566	28.4641	28.3867	28.3959	28.2461	28.2794	28.3106	28.181	28.1384
																								29.3	29.3	29.201	29.201	29.061	29.061	29	28.9402	28.9168	28.9853	28.9453	28.9453	28.9783	28.9986	28.8152	28.6862	28.5981	28.5487	28.4293	28.4251	28.4541	28.316	28.1707	28.0746	28.1086	28.1244
																							29.3	29.3	29.3	29.2277	29.2356	29.1763	29.1866	29.105	29.0654	29.0268	28.9548	28.8223	28.6811	28.8468	28.5566	28.4856	28.4056	28.4056	28.5416	28.3511	28.2215	28.2572	28.3979	28.4041	28.3767	28.3544	28.1755
																							29.3	29.231	29.18	29.1231	29.1231	29.102	28.9315	28.9469	28.9315	28.9798	28.9834	29.0346	28.8061	28.8326	28.7475	28.7588	28.7588	28.7178	28.6786	28.5189	28.5403	28.2021	28.149	28.0329	27.805	27.8623	27.9064
																							29.3	29.3	29.1392	29.0992	29.0386	29.0674	28.9762	28.9412	28.8737	28.8383	28.764	28.7399	28.6646	28.6725	28.6592	28.6328	28.5769	28.5205	28.5576	28.6099	28.3848	28.4175	28.334	28.3501	28.4266	28.152	27.9495
																							29.3	29.3	29.3	29.1668	29.1	29.1	29.1	28.9381	28.8412	28.7717	28.6405	28.7187	28.6582	28.6085	28.599	28.4891	28.4918	28.4654	28.3736	28.3747	28.3143	28.3068	28.2312	28.2134	28.1855	28.1904	28.0536
																							29.2417	29.2263	29.1104	29.132	29.132	29.038	29.0002	29.0002	29.0002	29.0002	29.1502	28.75	28.4856	28.5647	28.5502	28.3274	28.2787	28.1941	28.2517	28.2039	28.2933	28.1625	28.1253	28.0472	28.0111	28.0221	28.0249
																							29.2	29.137	29.127	29.073	29.0328	29.0062	28.9616	28.9616	28.8391	28.8391	28.8416	28.8471	28.7938	28.7265	28.7602	28.8586	28.8662	28.5503	28.2972	28.2608	28.0007	27.9699	28.1624	27.9716	27.6728	27.7716	27.7633
																						29.2505	29.2505	29.2505	29.1894	29.0597	29.0597	28.9484	28.9017	28.8426	28.7623	28.6918	28.6229	28.6666	28.7033	28.6784	28.5638	28.5098	28.5355	28.5049	28.3966	28.4321	28.4244	28.192	28.1961	28.302	27.9073	27.7421	27.587
																						29.2	29.2	29.2	29.0332	29.0332	29.0332	29.0332	28.8997	28.7805	28.7741	28.7142	28.6093	28.513	28.4641	28.4391	28.4562	28.4341	28.4343	28.3918	28.3645	28.1735	28.1382	28.1766	28.1071	28.0532	27.9947	28.1571	28.0942
																							29.2	29.2	29.2	28.9667	28.9667	28.975	28.9	28.8714	28.8667	28.8667	28.8667	28.9	28.5102	28.5102	28.5274	28.3007	28.3445	28.232	28.1215	28.1761	28.204	28.1784	28.1314	28.2033	28.1117	28.0336	28.0097
																						29.2	29.1635	29.1	29.0357	28.92	28.8476	28.8476	28.8256	28.794	28.7533	28.7126	28.6259	28.611	28.5369	28.5654	28.3538	28.3223	28.4576	28.4353	28.5705	28.4698	28.46	28.4281	28.3435	28.0428	27.9083	27.9083	27.9712
																						29.2	29.1458	29.1458	29.1458	28.9186	28.9186	28.8196	28.7496	28.6645	28.5036	28.5519	28.6119	28.5982	28.5325	28.5408	28.5316	28.4074	28.3143	28.2146	28.1682	28.0703	28.0471	28.0541	27.999	28.0258	27.801	27.8784	27.8332
																							29.1	29.1	29.1	29.1	29.1504	29.1504	28.9706	28.8007	28.8006	28.7461	28.6354	28.5418	28.468	28.3898	28.3907	28.2749	28.1731	28.2069	28.1241	28.0008	27.8741	27.8429	27.9082	27.9986	27.8911	27.8279	27.7611
																									28.85	28.8	28.8	28.65	28.5833	28.5833	28.5429	28.5429	28.3857	28.3857	28.3857	28.3672	28.2738	28.1036	28.0407	28.1321	28.1837	28.2747	28.0774	28.0774	27.9577	27.9281	27.9532	27.9477	27.8762
																							29	28.9669	28.8984	28.8417	28.8108	28.7609	28.7201	28.6792	28.601	28.5231	28.4761	28.4669	28.3952	28.3138	28.3062	28.2403	28.2011	28.1209	27.9613	27.913	27.955	27.9267	27.9525	27.898	27.7767	27.6268	27.5634
																								28.9	28.9	28.9	28.933	28.8223	28.8223	28.7659	28.6493	28.5464	28.5367	28.5367	28.5365	28.4493	28.4274	28.3931	28.2938	28.2714	28.2457	28.075	28.0803	27.9882	27.9941	27.8379	27.794	27.7943	27.5536
																								28.8	28.8	28.8	28.8	28.6462	28.5	28.5	28.5	28.5	28.5	28.2059	28.2059	28.2551	28.2551	28.0915	28.0927	28.1917	28.2482	28.1039	28.0526	27.9746	27.9948	28.0026	27.8932	27.8997	27.911
																								28.8649	28.8494	28.8206	28.7849	28.6901	28.6901	28.6385	28.6385	28.5972	28.5547	28.408	28.4643	28.3713	28.3425	28.3352	28.1456	28.0391	28.0391	28.0391	27.8615	27.6322	27.6853	27.527	27.6084	27.4865	27.5573
																						29.1	28.9596	28.9596	28.8182	28.7715	28.7338	28.6889	28.6375	28.5771	28.5249	28.5615	28.5245	28.4082	28.3744	28.2778	28.2836	28.2599	28.1889	28.1885	28.0775	28.0973	27.9952	27.8431	27.8164	27.6245	27.5107	27.5428	27.4529
																						29.1	29	28.9331	28.8498	28.8498	28.8498	28.6959	28.617	28.5796	28.5796	28.4838	28.3543	28.3543	28.2571	28.1419	28.1419	28.075	27.9659	28.0372	27.9624	27.9624	28.0623	27.9792	27.9495	27.8933	27.824	27.8236	27.811
																							28.9	28.8	28.8	28.8	28.5967	28.5173	28.4567	28.4567	28.4567	28.3149	28.3149	28.2701	28.3489	28.2244	28.2244	28.0813	28.1404	27.9806	27.9891	27.8344	27.7138	27.6639	27.743	27.8553	27.7421	27.5949	27.6176
																						29	28.95	28.95	28.8251	28.7501	28.7501	28.6786	28.5598	28.4567	28.4183	28.3724	28.3505	28.2964	28.2964	28.181	28.181	28.1231	28.1231	27.9994	27.9841	27.9256	27.7988	27.7067	27.5486	27.5852	27.6056	27.5557	27.4428
																						28.9	28.9	28.8572	28.8118	28.7155	28.727	28.727	28.6826	28.637	28.5908	28.4329	28.3666	28.3827	28.3723	28.3723	28.2293	28.2064	28.1123	28.01	28.0509	28.0183	28.0029	28.0487	27.8813	27.7362	27.6008	27.6366	27.5552
																						28.9	28.9	28.7856	28.7599	28.7599	28.6999	28.6433	28.6433	28.6433	28.5412	28.5412	28.5571	28.4397	28.2806	28.2145	28.2339	28.2003	28.2507	28.1387	27.9889	27.8522	27.7681	27.7932	27.7687	27.8019	27.7229	27.6897	27.6524
																						28.9	28.8272	28.8272	28.8272	28.7118	28.7118	28.7118	28.5776	28.4783	28.4576	28.3086	28.3086	28.1915	28.1286	28.08	28.1236	28.1236	28.161	28.065	27.987	27.987	28.0864	28.158	27.9905	27.8651	27.7887	27.6926	27.6068
																							28.8	28.712	28.6903	28.6595	28.5736	28.5456	28.4889	28.4187	28.4275	28.3993	28.3146	28.2436	28.2084	28.2147	28.1702	28.1894	28.1366	27.9621	27.9423	27.8074	27.7125	27.7338	27.6569	27.5075	27.3497	27.414	27.2712
																							28.8	28.8	28.7	28.5791	28.5791	28.5327	28.5327	28.4983	28.4555	28.4184	28.4184	28.3023	28.2872	28.2325	28.1783	28.1247	28.1801	28.0066	28.0247	28.0096	27.877	27.869	27.7657	27.7889	27.6478	27.5903	27.5567
																							28.8	28.8	28.8	28.8	28.8	28.8	28.8	28.3316	28.4481	28.2646	28.2646	28.2646	28.2646	27.9575	27.8478	27.8478	27.8267	27.8145	27.7552	27.8477	27.9626	27.8914	27.8574	27.9296	27.956	27.8857	27.8768
																						28.85	28.85	28.85	28.6168	28.5605	28.5274	28.5274	28.5274	28.457	28.457	28.2616	28.1691	28.082	28.082	28.082	27.9234	27.9036	27.9034	27.7641	27.7016	27.7266	27.623	27.6396	27.5671	27.6091	27.4515	27.287	27.2144
																						28.8	28.8	28.8	28.8	28.722	28.6313	28.5727	28.5727	28.5727	28.5727	28.5727	28.3516	28.3516	28.3516	28.2608	28.0823	28.0217	27.9626	27.9054	27.8113	27.7717	27.6691	27.6144	27.4744	27.4354	27.4428	27.398	27.3454
																						28.8	28.8	28.7042	28.7042	28.643	28.5461	28.5461	28.5461	28.4278	28.4278	28.4278	28.3566	28.3566	28.2802	28.2819	28.2819	28.2819	28.238	28.0732	27.9758	27.9253	27.8362	27.7732	27.7222	27.6188	27.653	27.6594	27.6312
																								28.6	28.6	28.4975	28.4975	28.3967	28.3216	28.3216	28.3216	28.2393	28.2393	28.1346	28.0594	27.8637	27.8637	27.8637	27.9369	27.9708	28.0198	27.9224	27.9547	27.8265	27.85	27.7907	27.7907	27.7773	27.6453
																						28.8	28.8	28.8	28.6495	28.6495	28.4699	28.4148	28.3614	28.3614	28.2102	28.1698	28.1698	28.1698	28.0593	28.0593	27.9519	27.9519	27.8658	27.8349	27.7013	27.5767	27.5365	27.5572	27.4353	27.3556	27.3584	27.0797	27.0278
																						28.7	28.7	28.5799	28.5211	28.5171	28.5171	28.5171	28.4515	28.4141	28.3084	28.2648	28.2202	28.1217	28.0755	28.0289	27.9512	27.9606	27.9882	27.8167	27.8167	27.767	27.7367	27.6505	27.5421	27.5446	27.4905	27.4714	27.4235
																							28.7	28.6251	28.561	28.561	28.5098	28.4049	28.3607	28.3607	28.2502	28.3051	28.2394	28.1767	28.1162	28.1555	28.0487	28.0071	28.0432	28.0432	28.0432	27.9564	27.9564	27.7641	27.7877	27.6716	27.7227	27.7437	27.6521
																							28.7	28.7	28.7	28.5471	28.5471	28.3466	28.2471	28.2471	28.2471	28.2471	28.16	28.0045	28.0045	28.0894	27.9347	27.9347	27.6859	27.6924	27.6746	27.636	27.5739	27.5739	27.6233	27.6661	27.503	27.6015	27.4214
																						28.7	28.7	28.6648	28.6648	28.5852	28.4594	28.4594	28.371	28.371	28.1928	28.2343	28.1403	28.1403	28.0851	28.0851	28.0307	27.9769	27.8994	27.8093	27.7877	27.6616	27.6206	27.6206	27.5013	27.4613	27.3562	27.2574	27.2169
																							28.65	28.5948	28.5315	28.4768	28.4768	28.4768	28.4768	28.3181	28.2694	28.2223	28.1786	28.1275	28.1275	28.0694	27.9625	27.9126	27.9052	27.8786	27.8747	27.8747	27.7627	27.7163	27.7076	27.6647	27.6695	27.6375	27.6122
																										28.35	28.35	28.2667	28.225	28.225	28.28	28.1865	28.1051	28.106	28.0074	28.0074	28.0074	28.0074	28.0192	28.0192	27.8855	27.6719	27.6719	27.5528	27.4572	27.2926	27.5009	27.5009	27.3233
																							28.7	28.5841	28.5841	28.5841	28.443	28.443	28.443	28.2971	28.2971	28.087	28.087	28.087	28.087	28.087	27.7837	27.6839	27.6839	27.6839	27.5698	27.4704	27.4971	27.341	27.2727	27.1811	27.061	27.086	26.9451
																						28.7	28.642	28.5588	28.5588	28.5588	28.5588	28.537	28.473	28.4149	28.2314	28.165	28.0502	27.9589	27.9161	27.9161	27.9161	27.7635	27.679	27.5954	27.5954	27.4686	27.4245	27.4245	27.4245	27.3864	27.3723	27.2628	27.1556
																								28.5	28.5	28.4	28.26	28.1778	28.15	28.1333	28.125	28.0575	28.0575	27.9785	27.9385	27.8991	27.8274	27.8274	27.7866	27.7866	27.7449	27.7382	27.7012	27.6268	27.5359	27.4839	27.4869	27.5226	27.5226
																							28.55	28.5185	28.4562	28.4329	28.4329	28.4329	28.3334	28.2761	28.2761	28.2761	28.2563	28.2563	28.2404	28.2017	28.0766	27.9682	27.9682	27.7721	27.6134	27.6791	27.7086	27.435	27.435	27.4635	27.4031	27.281	27.1741
																									28.5	28.5	28.2982	28.2185	28.2185	28.2185	28.2185	28.0988	27.9915	27.8513	27.8513	27.7878	27.6678	27.6193	27.6193	27.6193	27.4437	27.3958	27.3476	27.2992	27.1968	27.1482	27.0643	27.0643	27.0102
																							28.5	28.5	28.4611	28.452	28.2794	28.2244	28.1382	28.067	27.9859	27.9679	27.9679	27.8997	27.8996	27.8585	27.8162	27.773	27.6834	27.6834	27.6326	27.6326	27.5769	27.5769	27.5769	27.5924	27.5924	27.4862	27.4729
																								28.5	28.4342	28.45	28.3059	28.266	28.2475	28.2475	28.1583	28.1583	28.1061	28.1061	28.1068	28.0252	27.9973	27.929	27.929	27.929	27.929	27.8338	27.8338	27.8338	27.738	27.6479	27.5568	27.4148	27.1451
																								28.5	28.4614	28.4338	28.4505	28.4505	28.4505	28.5	28.1032	28.0224	27.8131	27.7408	27.7408	27.7408	27.6529	27.5539	27.4678	27.3901	27.3901	27.3182	27.3182	27.2313	27.0832	27.0257	27.0173	27.0109	26.8849
																							28.5	28.5	28.5	28.5	28.299	28.1632	28.1294	28.124	28.0582	28.0505	27.9651	27.9651	27.8126	27.7347	27.7347	27.5731	27.5479	27.5	27.3765	27.3765	27.3317	27.2864	27.2407	27.1992	27.1569	27.1569	27.155
																							28.5	28.45	28.4	28.2733	28.2797	28.2774	28.1861	28.226	28.045	28.0356	27.9852	27.9852	27.94	27.8948	27.8747	27.849	27.849	27.8217	27.7311	27.7025	27.6424	27.6424	27.6424	27.5783	27.5157	27.4009	27.34
																								28.4	28.4	28.3167	28.2749	28.1284	28.1284	28.0857	28.05	28.0222	27.975	27.8801	27.7868	27.8043	27.8043	27.8043	27.7145	27.7145	27.6314	27.5739	27.3545	27.2872	27.115	27.0647	27.1309	27.0855	27.0572
																									28.3	28.3	28.3297	28.3687	28.3687	28.3687	28.123	28.203	28.1053	27.8253	27.7311	27.7311	27.7311	27.6249	27.6249	27.5036	27.5036	27.4324	27.3643	27.3338	27.2135	27.2135	27.2135	27.0797	27.0198
																							28.5	28.469	28.4017	28.4017	28.3342	28.2125	28.0857	28.0857	28.0566	27.9481	27.9749	27.9749	27.8587	27.845	27.7813	27.6624	27.589	27.589	27.5022	27.5394	27.5394	27.4326	27.3598	27.3598	27.3823	27.3823	27.3823
																								28.4	28.4	28.28	28.2827	28.2827	28.1691	28.157	28.1223	28.115	27.9796	27.947	27.8982	27.8493	27.7535	27.7535	27.7843	27.7911	27.7274	27.7311	27.6345	27.6345	27.6345	27.5581	27.4844	27.3481	27.3388
																								28.4	28.3765	28.2701	28.237	28.1569	28.087	28.0149	28.0149	27.9823	27.913	27.913	27.9291	27.9291	27.8294	27.8294	27.8294	27.5013	27.4294	27.359	27.2684	27.2053	27.1371	27.1371	27.1371	27.0075	27.0075
																								28.4	28.3504	28.3504	28.3399	28.3399	28.3257	28.3257	28.35	28.35	27.8589	27.5705	27.5705	27.5335	27.4341	27.4856	27.5211	27.4667	27.4667	27.3699	27.1678	27.2033	27.1112	26.9897	26.9897	26.9897	26.949
																									28.3	28.2295	28.2295	28.2	28.067	27.985	27.8486	27.7882	27.8026	27.812	27.7629	27.653	27.6579	27.6663	27.583	27.5514	27.5112	27.5059	27.4626	27.4188	27.4391	27.3906	27.4279	27.4279	27.3612
																									28.3	28.3	28.1731	28.1731	28.0417	27.9985	27.9398	27.9052	27.9289	27.8729	27.8729	27.8349	27.8509	27.8339	27.7623	27.7858	27.616	27.5409	27.5528	27.5528	27.4596	27.2996	27.2149	27.1077	26.9801
																								28.3	28.3	28.1899	28.1546	28.0891	28.0622	28.0541	28.0139	28.0139	28.0178	28.0178	27.759	27.8074	27.5685	27.4158	27.3423	27.2661	27.2059	27.2518	27.2164	27.1476	26.9833	26.8853	26.8013	26.7372	26.7342
																									28.3	28.3	28.3	28.3	28.0411	28.0411	28.0411	27.8467	27.7105	27.7105	27.6793	27.5532	27.4512	27.3518	27.3738	27.3637	27.3221	27.2353	27.1906	27.1634	27.0643	27.0948	27.1	27.1	27.1515
																									28.3	28.3			27.8666	27.8666	27.875	27.8833	27.8833	27.7837	27.7239	27.7687	27.727	27.7102	27.7472	27.6985	27.6246	27.6874	27.7582	27.5881	27.5881	27.5001	27.5001	27.5327	27.4052
																										28.2	28.1245	28.0583	28.0492	28.0218	28.0386	28.0064	27.9588	27.9717	27.8973	27.7597	27.7394	27.7191	27.6703	27.5254	27.5862	27.4882	27.3883	27.3118	27.2112	27.0971	26.983	26.9784	26.9052
																									28.2	28.165	28.1177	28.0688	28.0971	28.0229	28.0376	27.8902	27.8657	27.8231	27.6751	27.6473	27.6803	27.5596	27.6035	27.5317	27.496	27.3594	27.1828	27.1609	27.1902	27.1367	27.1599	27.1599	27.1105
																									28.2	28.2	28.153	28.153	28.1041	28.0049	28.0018	27.8988	27.8322	27.7989	27.7571	27.5484	27.4834	27.4448	27.4078	27.3619	27.3056	27.3572	27.3645	27.3924	27.3468	27.3111	27.3286	27.2288	27.2288
																									28.2	28.2	28.0988	28.0343	28.0343	28.0833	28.1283	27.8717	27.8261	27.7014	27.6167	27.6507	27.6204	27.6513	27.6513	27.6431	27.5934	27.6061	27.5687	27.6467	27.5461	27.3569	27.1713	27.0827	27.0856
																										28.2	28.1142	28.0941	28.0952	28.0139	27.9337	27.8205	27.8285	27.7673	27.7952	27.7802	27.7404	27.7319	27.7601	27.6503	27.4457	27.4817	27.3808	27.2941	26.903	26.9493	26.8923	26.8279	26.763
																										28.2	28.1494	28.158	28.0023	27.9035	27.87	27.9067	27.9283	27.9614	27.7948	27.5989	27.5674	27.4654	27.4682	27.2926	27.3206	27.3065	27.1869	27.1293	27.121	27.1062	27.0353	27.0137	27.0031
																										28.2	28.1473	28.1	27.9829	28.0032	28.0255	27.8029	27.7664	27.74	27.6976	27.6095	27.539	27.4949	27.5274	27.4236	27.3432	27.2101	27.1676	27.2358	27.2846	27.1294	27.0271	26.9979	26.8413
																										28.1424	28.1166	28.1166	28.0927	27.9865	27.9714	27.8366	27.8366	27.699	27.699	27.6042	27.505	27.4057	27.2952	27.3193	27.2732	27.2732	27.1447	27.3025	27.1256	27.1111	27.1043	27.0735	26.9226
																											28	27.9621	27.9018	27.9018	28	28	27.65	27.55	27.5843	27.5765	27.568	27.6134	27.6012	27.6012	27.3635	27.2903	27.2683	27.306	27.1042	26.9541	26.8775	26.8775	26.8242
																													27.9	27.9	27.78	27.7143	27.7317	27.727	27.7029	27.6048	27.4556	27.4068	27.3757	27.3054	27.2897	27.3034	27.173	27.1218	27.2015	27.1311	27.1313	27.1222	27.0933
																											28	28	27.9514	27.8694	27.8545	27.8029	27.8277	27.7829	27.5806	27.458	27.4038	27.4405	27.4405	27.4577	27.4938	27.4678	27.4822	27.1966	27.2833	27.2201	27.0446	27.0299	26.7849
																												28	27.9	27.9463	27.8518	27.8593	27.7523	27.7384	27.7446	27.7446	27.703	27.6489	27.4715	27.3822	27.3469	27.446	27.2533	27.2703	27.2831	27.0933	27.1122	27.0226	26.9297
																												28	27.9731	27.9731	27.8192	27.7246	27.6533	27.6204	27.5814	27.4929	27.5134	27.4746	27.444	27.4561	27.3532	27.1856	27.0041	26.9808	26.8535	26.7513	26.7687	26.7107	26.7107
																											28	28	28	27.8769	27.8461	27.8117	27.7411	27.6579	27.6116	27.6965	27.7713	27.2826	27.0592	27.0818	27.1195	27.1292	27.1051	27.2316	27.1729	27.0706	27.1425	27.1041	27.0391
																											28	28	28	28	27.7713	27.7151	27.7263	27.5468	27.4797	27.4278	27.4916	27.4612	27.4663	27.3704	27.5094	27.5103	27.5235	27.5235	27.2937	27.2512	27.0522	26.8303	26.8654
																														27.8	27.8071	27.8071	27.7622	27.6324	27.6056	27.5641	27.5641	27.4834	27.4569	27.4148	27.4067	27.3969	27.3189	27.0498	27.0367	26.9906	26.9068	26.8868	26.9051
																													27.9	27.8359	27.8095	27.7243	27.6864	27.6189	27.6438	27.5939	27.5465	27.3542	27.3542	27.3542	27.2913	27.0877	26.9973	26.9568	26.9682	27.0042	26.9983	27.015	27.0477
																													27.9	27.8498	27.8078	27.7087	27.6113	27.5622	27.607	27.5132	27.4098	27.3615	27.4141	27.2655	27.2172	27.215	27.1344	27.1482	27.1531	27.0886	27.0378	26.9239	26.9254
																														27.8	27.7243	27.7391	27.6552	27.5813	27.5813	27.497	27.4096	27.3784	27.3498	27.3499	27.2846	27.2264	27.2756	27.2011	27.1606	27.0883	26.942	26.8556	26.8822
																													27.9	27.9	27.9	27.7231	27.7231	27.6662	27.6024	27.4985	27.4986	27.4989	27.5447	27.4166	27.2605	27.2605	27.2605	27.2053	27.0108	26.9629	26.9928	26.8378	26.6922
																														27.9	27.7516	27.7377	27.6722	27.6376	27.5062	27.4657	27.4657	27.452	27.4352	27.3342	27.2975	27.2045	27.0638	27.0035	26.9368	26.9328	26.763	26.7411	26.7408
																													27.9	27.9	27.7	27.6623	27.6312	27.6096	27.5066	27.508	27.5333	27.5333	27.254	27.1661	27.1366	27.1437	27.1518	27.2166	27.1746	27.1962	27.0692	27.0531	26.9564
																														27.8	27.8189	27.8159	27.8159	27.8197	27.7067	27.4172	27.398	27.329	27.3248	27.3036	27.3352	27.328	27.2748	27.1668	27.0332	27.016	26.8567	26.736	26.8176
																														27.8333	27.8333	27.6719	27.6184	27.5936	27.5269	27.4583	27.464	27.5449	27.5374	27.4565	27.3243	26.9937	26.9912	27.0009	26.9841	26.9395	26.8525	26.8782	26.9633
																															27.7	27.7	27.6611	27.7264	27.6331	27.6124	27.4291	27.4441	27.31	27.2608	27.2231	27.2024	27.1309	27.1048	27.0343	26.9862	27.0715	26.9778	27.0628
																															27.8	27.8	27.7248	27.6363	27.6216	27.5631	27.5027	27.452	27.423	27.3464	27.1866	27.1156	27.186	27.1691	27.1809	27.1079	27.1074	26.949	26.7616
																															27.8	27.8	27.6529	27.6641	27.5401	27.4967	27.4587	27.5305	27.3508	27.3203	27.3203	27.3275	27.2601	27.0382	26.9466	26.7708	26.6828	26.6828	26.674
																															27.8	27.8	27.6078	27.559	27.5715	27.5001	27.4127	27.3876	27.3566	27.2585	27.1852	27.0527	26.9763	26.9951	27.0186	26.9413	26.9226	27.0131	27.019
																																27.6	27.6	27.6	27.6	27.4859	27.4265	27.3578	27.2832	27.1806	27.1476	27.1012	27.1146	27.094	27.0398	27.118	27.1015	27.1104	26.825
																																	27.65	27.65	27.5321	27.5045	27.4349	27.3389	27.2682	27.2238	27.3014	27.2541	27.3642	27.2444	27.1329	27.2313	27.0229	26.8207	26.6313
																																27.7	27.7	27.6502	27.6003	27.6003	27.4153	27.4141	27.3712	27.3492	27.3685	27.3206	27.2453	27.0051	26.8763	26.8459	26.6836	26.6375	26.7004
																																27.7	27.7	27.575	27.5468	27.506	27.4469	27.3803	27.363	27.43	27.2463	27.0002	27.0116	26.9596	26.9866	26.9855	26.9845	26.903	26.9976
																																	27.6399	27.5859	27.5859	27.4857	27.4125	27.2336	27.2672	27.282	27.2251	27.1994	27.1238	27.1462	27.2228	27.156	27.0312	26.9032	26.8484
																																	27.6	27.6	27.4	27.4827	27.3577	27.3211	27.3212	27.3384	27.2779	27.1903	27.1429	27.1886	27.076	26.9454	26.7803	26.5681	26.738
																																	27.6	27.6	27.5163	27.5085	27.4445	27.4036	27.3281	27.3632	27.1804	27.034	27.0254	26.9514	26.9241	26.9109	26.8747	26.9071	26.8379
																																		27.6	27.5024	27.4635	27.4	27.25	27.1	27.1129	27.1017	27.1303	27.1518	27.1258	26.9857	26.8969	26.9231	26.8947	26.8626
																																					27.5	27.3344	27.3344	27.2775	27.2143	27.1215	27.1046	27.0568	27.0486	26.9839	26.892	26.7441	26.73
																																			27.5	27.4659	27.4491	27.4391	27.3977	27.2375	27.2056	27.2072	27.0761	27.043	27.0344	27.1153	27.0122	26.7129	26.7705
																																			27.5	27.4477	27.4215	27.3692	27.3134	27.3253	27.3253	27.2718	27.2503	27.1392	26.9664	26.9521	26.861	26.8485	26.8406
																																			27.6	27.6	27.6	27.2	27.2965	27.2407	27.3093	27.3093	27.1177	27.0856	27.0528	26.9371	26.9188	26.8487	26.9004
																																				27.45	27.45	27.3985	27.3552	27.311	27.1844	27.0617	27.074	27.074	27.1039	27.0834	26.992	26.8749	26.8189
																																				27.4756	27.5	27.5	27.2191	27.1984	27.1803	27.2091	27.1973	27.159	27.0641	26.933	26.9669	26.9412	26.7945
																																				27.5	27.422	27.4	27.3276	27.2332	27.2508	27.1775	27.1931	27.0974	26.9038	26.7251	26.7279	26.7406	26.8032
																																					27.4	27.3544	27.3567	27.3618	27.2888	27.1829	27.132	26.9169	26.9564	26.9044	26.9454	26.8793	26.861
																																					27.4	27.4	27.4	27.4	27.1176	27.238	27.081	27.0524	27.1274	27.0056	27.018	26.9884	26.8027
																																					27.4		27.3352	27.274	27.2297	27.2145	27.1247	27.0834	27.1078	27.0406	26.912	26.8019	26.8172
																																						27.3374	27.3352	27.2218	27.1966	27.214	27.259	27.0046	26.981	26.8005	26.7402	26.8149	26.8577
																																							27.3	27.3456	27.3584	27.3584	26.9922	26.9388	26.9223	26.9442	26.9841	26.9485	26.93
																																						27.4	27.3584	27.3	27.3	27.2758	27.1665	27.1084	27.0819	27.0474	27.0905	26.8595	26.7062
																																								27.2324	27.241	27.1764	27.1662	27.0905	26.9792	26.9741	26.72	26.8091	26.7452
																																							27.3	27.2654	27.2381	27.188	27.25	27	27.0706	26.9152	26.868	26.774	26.6625
																																								27.3	27.2	27.2	27.1682	27.1419	27.0498	26.825	26.9127	26.8947	26.862
																																								27.2441	27.2283	27.2283	27.2441	27.0319	26.9592	26.9564	26.9952	26.7995	26.8161
																																								27.3		27.2	27.122	27.0332	26.955	26.9367	26.9321	26.8156	26.7265
																																									27.2	27.158	27.0907	27.0725	26.9838	26.9237	26.9539	26.9007	26.981
																																									27.2	27.2	27.2	27.1151	27.0458	27.0151	26.9622	26.785	26.8021
																																											27.1	27.084	27.0731	27.0263	26.855	26.9725	26.9725
																																											27.1	27.1	26.9725	26.9725	27.0645	26.7756	26.716
																																											27.1	27.0449	27.0645	27.1	26.8364	26.8001	26.9131
																																												27.1	27.0355	26.9	26.8964	26.8801	26.877
																																												27	27	27	26.9273	26.8183	26.7
																																													27			26.8329	26.7887
																																														27.0485	27.0485	26.8097	26.7295
																																													27.0485	27.0327	27	26.8248	26.8797
																																													27	27	26.9881	26.9881	27
																																														27	27	26.9	26.8334
																																															27	26.9	26.8198
																																															26.9	26.9	26.827
																																																	26.9
																																																26.9	26.9
																																																	26.9
																																																	26.9


[truncated: 428 more columns]

## Sheet: hist_bin_centers_A
-24.95	-24.85	-24.75	-24.65	-24.55	-24.45	-24.35	-24.25	-24.15	-24.05	-23.95	-23.85	-23.75	-23.65	-23.55	-23.45	-23.35	-23.25	-23.15	-23.05	-22.95	-22.85	-22.75	-22.65	-22.55	-22.45	-22.35	-22.25	-22.15	-22.05	-21.95	-21.85	-21.75	-21.65	-21.55	-21.45	-21.35	-21.25	-21.15	-21.05	-20.95	-20.85	-20.75	-20.65	-20.55	-20.45	-20.35	-20.25	-20.15	-20.05
[truncated: 450 more columns]

## Sheet: hist_bin_centers_B
-24.95	-24.85	-24.75	-24.65	-24.55	-24.45	-24.35	-24.25	-24.15	-24.05	-23.95	-23.85	-23.75	-23.65	-23.55	-23.45	-23.35	-23.25	-23.15	-23.05	-22.95	-22.85	-22.75	-22.65	-22.55	-22.45	-22.35	-22.25	-22.15	-22.05	-21.95	-21.85	-21.75	-21.65	-21.55	-21.45	-21.35	-21.25	-21.15	-21.05	-20.95	-20.85	-20.75	-20.65	-20.55	-20.45	-20.35	-20.25	-20.15	-20.05
[truncated: 450 more columns]

## Sheet: samplingLocation
-0.306301	1.60909
-1.41379	0.399348
-1.60174	-2.57801
-0.513053	-2.99604

## Sheet: tem_colors
0	1	0
1	0	0
0.9	0.9	0
1	0	1
