# Supplementary material for: Synchronization of visual perception within the human fovea
Source: Nat Neurosci. 2025 Jul 16;28(9):1959–67. doi: 10.1038/s41593-025-02011-3 (PMC12411267; doi:10.1038/s41593-025-02011-3)
Supplement: Supplementary file 15 — Source data. [file 41593_2025_2011_MOESM15_ESM.zip › extendedData7/extended7f.xlsx]

## Sheet: AxonDensity

																																																	0
																																																	0
																																																0	0
																																																0	0
																																															0	0	0
																																															0	0	0
																																														0	0	0	83.7536
																																														0	0	0	71.9685
																																													0	0	0	0	0
																																													0	0	243.466	115.529	0
																																												0	0	0	441.946	871.454	714.934
																																												0	0	0	0	393.726	758.645
																																											0	0	0	0	194.824	274.412	79.332
																																											0	0	0	0	0	352.957	196.117
																																										0	0	0	0	77.9512	157.386	826.934	986.903
																																										0	0	0	82.8047	161.047	318.955	78.4246	592.774
																																									0	0	0	236.539	438.304	478.16	482.662	400.373	638.303
																																									0	0	0	244.827	276.948	673.466	599.098	639.876	486.28
																																								0	0	0	86.9744	87.1119	562.799	881.249	1001.68	1313.55	1241.32
																																								0	0	0	87.2431	87.3818	87.5165	476.883	724.919	725.72	1326.97
																																							0	0	0	200.708	402.055	288.98	87.7537	247.214	566.634	727.073	1208.7
																																							0	0	0	326.457	801.451	948.632	1244.31	1291.36	770.695	408.757	730.343
																																							0	0	126.095	0	143.387	487.635	602.677	1142.88	1732.06	2144.37	1096.79
																																						0	0	0	217.995	218.292	450.216	448.719	466.366	490.261	884.797	1543.56	2157.75
																																						0	0	0	188.702	475.457	416.937	382.093	869.791	615.379	881.774	792.495	1140.43
																																					0	0	0	0	94.5589	479.112	642.267	711.387	744.739	1036.68	874.335	1107.9	942.228
																																					0	0	0	94.5935	94.7746	257.406	420.541	970.558	1134.86	1300.62	1300.02	1405.21	1536.15
																																				0	0	0	67.7499	280.623	281.182	471.45	258.32	258.705	490.618	914.987	1633.93	1636.17	1378.18
																																				0	0	0	0	523.732	592.865	593.895	823.673	801.044	802.381	424.295	589.571	1249.61	2008.4
																																				0	0	101.73	199.308	362.906	802.794	476.267	923.723	1089.31	1321.31	1436.81	1466.69	1302.42	758.252
																																			0	0	0	300.38	490.837	265.907	692.404	693.624	920.915	1401	1138.99	1425.64	1376.91	1992.41	1612.08
																																			0	0	100.152	237.503	602.711	767.477	959.8	761.136	597.478	1027.37	1524.83	1589.4	1576.99	1697.6	1765.97
																																		0	0	0	100.368	301.394	503.239	641.612	1107.57	1101.5	1294.7	1462.62	932.309	1429.61	1531.25	1867.63	2151.42
																																		0	0	0	100.591	302.085	403.214	504.593	771.707	1141.56	1143.1	1845.55	1607.08	1637.02	1969.54	1601.21	2098.95
																																		0	0	0	0	226.453	226.706	303.506	570.201	571.257	1069.42	1338.22	1482.18	1382	1919.81	2284.21	2311.98
																																	0	0	0	127.929	64.0308	518.117	847.324	952.306	227.892	329.886	471.531	1069.81	1238.55	2007.8	1844.59	1990.43	2056.64
																																	0	0	0	177.795	64.1875	294.231	626.476	1351.65	1287.92	1683.46	1124.11	229.4	497.544	1405.41	1906.85	2410.65	2720.31
																																	0	0	269.065	383.322	218.189	384.15	511.196	961.339	1129.12	1692.78	1859.09	1627.68	1860.5	1131.8	397.206	1000.41	2043.36
																																0	0	0	150.945	633.876	634.691	436.894	551.831	552.184	386.06	1345.44	1630.07	1798.71	2533.58	2536.21	2139.76	2206.31	1809.34
																																0	0	0	61.5742	379.417	788.132	803.479	1303.75	1471.31	938.044	887.285	720.884	886.273	1686.43	1973.13	2143.3	2547.55	2719.51
																																0	0	215.353	382.001	336.387	169.818	547.828	1047.28	1625.33	1292.16	1807.85	1978.05	1109.84	1393.65	1225.19	1392.55	2365.82	2757.43
																															0	0	0	0	643.28	793.44	717.784	718.21	503.249	1003.83	1048.87	1384.49	2467.79	1966.67	2487.57	2657.01	1785.31	1988.71	2072.07
																															0	0	0	302.451	486.855	612.211	929.837	1147.45	795.968	720.318	720.9	505.382	1677.84	1890.43	2229.24	3151.65	2649.62	2702.16	3211.14
																															0	0	0	0	118.131	638.019	1032.57	1548.12	1949.77	1951.2	1817.27	965.886	1244.16	1227.22	1179.09	1855.53	2406.32	3252.99	3855.87
																														0	0	0	392.108	560.395	448.424	280.104	335.884	454.515	621.166	1369.3	2220.66	2439.47	2294.62	1995.82	2167.32	2093.93	1740.19	1298.17	2604.21
																														0	0	0	0	224.259	560.957	1009.61	897.513	785.909	616.095	672.75	623.706	1126.07	2212.92	2382.15	2680.34	2645.24	2293.87	2180.03	2502.77
																														0	0	0	0	337.371	505.87	280.764	559.842	897.67	1177.7	1402.12	1403.71	1123.4	1460.26	1408.72	1638.57	2503.68	2904.64	2865.22	3337.44
																													0	0	0	285.065	400.119	454.037	898.013	897.959	840.881	843.053	618.198	783.976	1234.57	1405.62	1914.43	2085.72	2143.45	1974.47	2263.09	1987.49	2022.61
																													0	0	0	0	115.164	514.69	514.766	906.705	1241.31	1347.84	1570.4	1514.31	1517.29	1126.91	956.409	1241.28	1752.17	2546.46	2605.57	3206.75	3211.09
																													0	0	0	94.887	357.18	432.084	169.466	0	284.863	851.4	1244.55	1748.93	2307.89	2587.8	2365.79	2202.16	1697.91	1470.12	1925.03	2269.36	3071.53
																													0	0	0	286.673	886.913	1318.51	1201.65	1369.45	1104.61	673.902	842.388	958.765	854.437	1418.25	2433.89	2488.85	3567.04	3794.43	2722.82	2729.35	2199.84
																												0	0	0	0	0	0	287.492	792.536	1225.84	1488.98	1538.5	1877.29	1710.24	844.877	676.984	847.064	1081.25	1538.67	2787.65	3644.08	3875.8	4507.13
																												0	0	0	119.565	0	175.074	350.221	175.128	343.745	1131.11	1300.06	2312.37	3011.97	2677.12	2392.89	2057.41	1623.34	1020.58	1022.1	1653.17	1720.49	3043.98
																												0	0	255.219	573.858	297.381	650.529	826.135	824.005	526.366	526.403	350.989	851.771	1352.7	2150.66	2661.83	3442.5	3542.87	2747.57	2752.35	2074.39	1295.54	858.337
																											0	0	0	116.805	571.665	632.298	632.591	632.846	851.574	1355.45	1355.59	1531.71	1407.16	1049.06	697.539	685.67	1537.64	2677.9	3021.69	4049.76	4153.66	3743.53	2942.41
																											0	0	0	0	358.107	233.589	411.826	667.907	927.303	986.792	1515.57	1638.53	1887.81	2593.65	2414.76	2233.27	1759.28	1222.17	1387.52	2060.96	2914.5	4069.45	4282.09
																											0	0	0	303.827	303.511	482.015	657.86	598.927	537.502	234.299	766.446	1282.84	1166.06	1875.79	1878.96	2006.05	2435.91	3141.85	2788	2775.58	2119.7	2434.57	3014.72
																											0	0	125.088	429.566	788.03	787.219	1194.27	1194.51	1018.42	660.171	954.689	1072.43	769.521	948.328	1484.52	1471.36	1354.05	2067.15	2068.46	2495.17	3157.77	3499.95	3497.33
																										0	0	0	0	0	179.931	484.613	663.687	965.276	1502.45	2034.96	1373.67	1733.17	1380.11	1378.21	2210.68	2149.32	2203.46	2204.28	2262.74	2194.05	1719.54	2431.81	2434.34
																										0	0	0	230.807	346.739	231.992	115.9	295.92	357.647	713.331	1552.25	2446.89	2576.62	2763.03	2407.93	1923.18	2049.47	1745.96	1920.98	2758.09	3414.56	3470.89	3647.3	3471.41
																										0	0	0	116.478	347.734	644.948	709.073	643.841	462.716	232.003	294.541	832.929	1613.37	2152.18	2641.58	3359.98	2949.88	2955.22	2777.13	2470.29	2778.12	2474.38	2825.41	3862.89
																										0	0	232.345	232.125	595.587	893.674	1024.46	1205	1434.56	1547.59	1246.47	825.043	644.437	772.504	835.968	1917.48	2340.62	2520.91	3192.45	3734.83	3684.41	3511.06	3514.24	2841.86
																									0	0	0	346.965	411.75	346.475	465.294	646.997	775.069	1137.01	2156.73	2102.97	1925.5	1980.27	1736.91	1253.81	1189.67	1728.89	1857.9	2462.26	3007.35	3614.38	3255.82	3565.9	3936.82
																									0	0	0	0	228.37	407.469	293.075	708.032	707.151	772.327	1483.8	1552.89	1678.96	2404.01	3432.15	3251.69	2841.86	2351.76	1744.85	1557.67	1556.59	2281.4	2765.21	3653.58	3904.45
																									0	0	0	0	183.561	480.908	480.352	296.97	227.911	472.98	767.258	1069.33	1070.07	956.875	1981.28	2283.17	3010.82	3321.8	4235.7	3993.62	3214.52	3437.25	2531.74	2092.99	2904.6
																									0	0	317.782	501.475	500.859	341.873	550.319	1099.56	915.416	1093.49	1208.11	1022.87	954.139	655.774	1133.52	1383.03	1983.93	2051.6	2962.39	3746.6	3386.92	3878.73	4960.84	5614.07	4477.26
																									0	0	181.184	181.01	228.112	754.563	1121.11	1234.85	1417.26	1440.49	1624.6	1283.64	1648.84	1828.44	1940.35	1391.33	1686.43	1321.55	1504.22	1753.68	2349.87	2533.91	2602.71	4234.97	3934.24
																								0	0	0	0	111.966	111.859	111.738	180.832	180.657	1259.28	1514.3	2405.37	1786.13	2152.74	2335.37	2726.61	2202.32	2020.94	2384.39	2746.3	2680.15	2487.32	2236.32	2282	2224.65	2824.73
																								0	0	0	185.942	371.628	557.118	556.591	555.991	185.085	111.765	111.79	915.749	915.866	1468.06	1700.27	2412.43	2595.91	2527.68	3082.09	2894.03	2914.08	2204.61	2757.56	3660.15	3415.82	3228.95
																								0	0	0	502.64	959.287	1036.38	1407.64	1890.34	1877.72	1485.08	1296.55	925.475	1108.81	1398.83	844.736	1030.22	1469.43	1653.45	2577.67	2994.37	3894.34	3505.79	3438.52	3981.42	3459.74	3829.12
																								0	0	128.861	128.827	108.895	108.837	182.638	1124.97	1703	2261.96	2337	2151.12	2816.88	2803.62	2224.27	2402.9	1664.03	1664.57	1956.35	1937.82	2677.27	2567.17	2748.29	3645.49	4077.68	5695.85
																								0	0	611.046	740.122	347.485	347.351	347.077	315.647	501.628	1041.55	1228.43	1300.16	1684.96	2631.66	3189.67	4000.66	3814.7	3931.12	3733.14	2599.53	3134.42	2394.38	2744.66	3032.75	3016.27	3405.41
																							0	0	0	77.7524	668.108	778.177	1340.89	1370.76	1369.49	1123.64	535.074	908.866	1092.8	1171.02	1246.34	1414.39	1601.86	2414.65	3166.62	4299.55	4120	4744.31	4374.91	4666.44	4821.97	3863.37	4402.9
																							0	0	0	77.9972	155.904	155.817	720.255	719.777	1205.09	2171.72	2094.07	2282.45	2016.24	1935	1500.53	909.586	909.602	1096.35	1468.82	1982.12	1964.65	2701.79	3147.86	3526.07	4670.42	5223.07	6027.92
																							0	0	0	200.614	389.054	188.686	565.847	643.597	642.828	908.514	908.864	1474.31	1851.68	2894.34	3111.11	2925.51	2661.67	2660.27	2124.81	2048.44	1662.34	1447.37	2187.86	2369.14	2522.3	2324.86	3063.05
																							0	0	0	189.387	389.808	200.693	200.653	767.48	956.709	957.309	1146.37	945.235	1776.12	1959.64	2332.36	2032.82	2032.55	3159.79	3717.49	3455.42	3662.42	3197.44	3022.47	3226.09	3169.18	2768.31	2534.62
																							0	0	107.143	296.2	674.288	674.52	757.256	757.23	568.687	379.327	770.759	581.145	1339.13	1339.2	2282.59	2279.79	2340.04	2444.08	3635.77	3245.11	3872.42	3846.98	3680.97	3882.13	4186.53	4406.91	3668.73
																							0	0	246.987	246.628	625.306	921.734	1302.02	1435.65	1626.6	1437.27	1628.07	1628.86	1141.5	946.172	946.549	1509.1	1900.25	1694.42	2442.19	2806.71	3560.81	3731.57	3698.68	4884.12	5256.74	5615.62	5325.64
																						0	0	0	0	0	103.611	484.576	921.581	1198.73	1390.36	1581.81	2345.21	2644.98	3094	3158.59	2967.8	2206.49	2380.56	2187.85	2065.96	1861.54	2408.35	2619.13	3161.82	3149.31	3891.56	4648.56	5372.42
																						0	0	0	104.115	208.029	207.865	103.867	780.666	781.263	781.853	869.957	1253.06	1253.08	1884.62	1969.08	2732.23	3673.49	3287.15	3565.56	4317.31	4362.55	4046	3112.28	3291.18	3098.12	2972.42	2962.36	3321.77
																						0	0	0	240.54	240.367	240.236	536.195	536.039	487.737	592.543	592.959	785.68	401.597	786.148	786.196	785.985	1361.96	1828.05	2378.34	3050.59	3811.27	3999.85	4749.89	4739.31	5209.96	5587.12	4914.57	4600.54
																						0	0	0	174.681	607.664	520.211	520.042	760.762	1338.14	867.348	1060.43	1397.3	1502.67	1310.37	1451.45	1641.33	1362.7	1543.33	1349.52	772.129	1518	1146.8	1902.26	2542.32	3100.82	3957.9	4647.12	4916.18
																						0	0	101.303	188.86	467.074	365.751	557.894	750.517	944.254	1139.8	1961.99	2261.38	3034.83	3277.99	3082.19	3463.24	2398.46	2953.76	3380.71	2983.89	3159.19	2915.55	2265.78	2447.11	2083.21	1691.46	2612.75	2611.34
																						0	0	0	0	101.559	485.777	485.513	678.972	959.08	961.845	1050.28	1050.65	1142.88	1530.74	1724.44	2867.36	2864.99	3286.17	3952.19	4321.08	4354.96	5276.6	5071.47	4216.02	4598.67	4082.32	3708.6	3885.83
																					0	0	0	0	357.487	522.949	715.078	906.385	933.361	1126.85	1345.89	769.33	1065.86	1066.05	1259.83	1544.51	1921.03	1156.88	1436.01	1985.8	2054.45	2436.12	2625.7	4123.1	4672.36	5669.35	6132.27	6324.33	6356.24
																					0	0	0	0	358.502	550.907	743.181	908.964	1294.92	1269.51	1489.76	1682.94	1683.33	1876.87	2262.39	2069.23	2657.51	2292.94	1904.03	2191.58	2371.03	1802.03	2456.35	2454.57	1882.48	2345.5	2529.02	2983.88	3538.82
																					0	0	0	201.632	201.438	201.329	294.194	487.75	487.743	1134.04	1134.53	1134.14	1714.53	1714.53	1907.75	2648.5	2801.39	3358.48	3371.3	3358.18	3170.16	3167.68	2987.27	3188.88	2838.48	2815.68	3291.68	2919.63	2357.91
																					0	0	0	192.667	386.34	487.025	487.568	487.708	590.518	784.793	1173.49	1367.77	1367.76	1367.48	1847.71	2420.47	2401.63	2661.78	2463.15	3013.26	3009.85	3185.2	4101.87	4100.23	4635.59	4660.94	4278.55	4654.26	4458.16
																					0	0	193.63	193.389	194.585	583.864	778.476	1361.97	1558.18	1558.19	973.133	1167.99	1362.62	1462.84	1267.55	1653.74	1735.3	2116.84	2114.69	2291.1	2853.53	3415.96	3500.18	4057.02	4126.65	4127.17	4873.23	4862.14	5033.48
																					0	0	93.7433	483.311	770.734	966.072	965.469	1161.45	1358.03	2140.79	2531.45	2437.84	2735.04	2541.26	2724.63	3291.24	3265.33	3629.19	3431.48	2667.07	2480.37	2382.4	2567.91	2665.91	3223.72	3038.68	3415.61	3778.7	4151.38
																					0	0	0	200.886	200.808	397.349	397.153	493.361	493.595	393.299	683.256	972.671	1557.62	1742.7	1738.93	1937.27	2126.41	3261.37	4009.7	4092.27	4850.42	4558.19	4554.75	4935.33	5106.11	5478.66	4526.86	3964.86	3496.68
																					0	0	528.574	622.943	622.8	820.265	920.641	1117.34	1218.32	1314.3	1510.65	1297.01	1081.88	1173.59	1350.34	972.525	1242.98	1621.8	1799.41	1797.86	2654.28	3403.82	3779.47	4165.17	3978.67	5122.27	5489.41	5575.7	6035.32
																					0	0	96.7309	311.408	509.971	906.853	906.066	808.746	1289.31	1288.95	1502.07	1911.17	1804.21	1406.71	1771.33	1865.89	2047.36	2335.6	2329.94	2231.36	2214.93	1995.63	1899.86	2270.93	2365.92	2738.55	3664.99	4697.95	5067.02
																					0	0	97.2207	97.1146	495.791	695.341	990.837	1204.93	1602.64	1999.57	2096.31	2486.59	3261.5	3434.81	3221.67	2828.21	2820.4	2523.61	2786.99	2795.03	2999.44	2711.01	2701.39	2788.9	2974.29	3262.27	3069.82	3343.82	2920.14
																				0	0	0	100.599	100.516	100.455	300.798	199.927	199.672	199.615	495.453	693.099	1087.81	1677.38	2068.87	2637.87	2809.74	3084.63	3655.35	4225.44	4322.28	4886.13	5644.95	5444.58	4490.7	4489.37	4005.5	4270.14	4299.22	4475.26
																				0	0	0	242.542	383.743	786.274	886.707	884.768	742.971	601.06	599.6	598.226	596.873	397.145	486.205	870.567	679.851	873.538	960.222	1342.5	2196.52	2391.06	2972.34	3931.07	4865.65	5329.22	5701.57	6639.29	6825.12	6534.32
																				0	0	0	202.695	547.41	749.751	748.296	1291.44	1629.29	1825.71	1821.38	2414.66	2409.14	2503.51	2160.68	1949.36	1934.93	1831.42	1639.13	912.104	963.993	1340.71	1527.26	1421.64	1803.47	1813.71	1803.72	2267.91	3494.66	4058.45
																				0	0	298.025	298.086	298.049	501.012	905.884	903.037	1302	1499.47	1695.74	1746.95	1985.85	2163.5	2694.6	2885.75	3074.9	3246.25	3563.05	3695.58	3500.95	3880.49	4171.36	3782.64	3435.04	3044.79	2565.58	2737.55	1894.28	2451.22
																				0	0	204.33	204.383	204.113	611.658	610.121	607.502	604.944	603.62	1149.48	1094.82	1491.56	1869.55	2444.94	2818.6	3197.29	4157.89	3950.12	3950.23	4138.85	4135.86	4405.97	5300.28	5491.93	6043.16	5281.03	5785.88	5159.06	4957.67
																				0	0	0	205.14	204.81	204.357	611.198	608.352	807.919	1006.66	1405.79	1202.07	1199.25	1196.48	795.869	1167.31	1163.77	1160.97	1922.63	1734.32	1725.71	2783.7	3360.17	3539.37	3728.16	4661.17	5421.58	5405.87	5586.97	5764.1
																				0	0	169.051	265.754	433.76	637.478	1248.05	1852.45	1845.35	1839.47	2237.13	2432.3	2618.99	3232.63	3330.95	3117.11	2917.42	2921.28	2720.65	2341.25	2141.7	2145.64	1935.96	1930.6	2112.66	1716.93	2283.63	2840.6	2834.97	3163.68
																				0	0	98.7817	215.468	214.973	214.413	623.221	620.506	724.272	924.495	913.352	1182.5	1143.45	1034.79	1624.47	2013.08	2759.98	2951	3530.56	4108.64	4674.77	5054	5802.6	5787.61	5815.64	5327.61	4938.13	4757.25	4184.55	3791.61
																				0	0	0	97.3011	97.0873	96.8668	96.6042	193.862	193.176	395.671	711.627	911.609	1110.54	1300.68	1482.12	1671.49	2050.3	2236.9	2524.69	2904.26	3095.49	2994.18	3168.92	3394.67	3854.29	4612.04	4963.52	5899.84	6839.65	7203.08
																				0	0	0	0	0	412.277	411.293	409.626	816.445	1221.22	1217.92	1417.02	1413.32	2191.38	2186.59	2182.02	1584.89	1861.31	1459.83	1257.91	1540.32	1535.9	1840.88	2603.61	2595.43	2959.66	3328.3	3507.72	3592.89	3770.91
																				0	0	0	199.214	594.578	1006.77	1406.44	1606.31	1608.98	1808.76	1998.71	1992.5	1971.09	2161.12	1569.93	2154.19	2159.13	2941.65	2937.57	2932.14	3313.78	3678.01	4048.19	3658.83	4034.36	3834.41	4013.62	3521	3124.14	2726.51
																				0	0	0	0	403.935	403.584	402.772	599.241	802.647	800.527	1190.22	1586.79	2176.38	2761.91	2756.04	3336.97	3715.18	3898.79	4084.49	4450.28	4828.34	4624.07	5180.57	4786.67	4583.77	3797.79	4555.08	4364.05	5115.37	5850.04
																				0	0	0	0	197.218	197.12	196.822	196.114	401.207	205.205	204.837	204.456	204.06	203.65	398.353	397.25	791.776	789.441	1174.01	1363.35	1549.01	1734.98	2299.56	3052.59	4008.27	4757.61	5504.22	6058.35	6231.19	6593.51
																				0	0	0	0	661.269	868.746	1076.39	1280.11	1679.38	1675.85	1869.77	1866.41	1854.27	1620.96	1608.49	1409.28	1600.13	1797.87	1591.12	978.607	1167.99	1164	1159.83	959.663	768.468	955.02	951.838	1520.41	1704.24	2263.72
																				0	0	99.004	331.182	331.061	726.856	924.588	1339.11	1542.73	1540.97	1727.5	2128.08	2351.27	2745.69	3325.76	3511.59	4087.31	4277.66	5264	4855.24	4646.33	4121.66	4305.72	5051.08	4460.53	4450.46	4993.23	4000.23	3812.7	3425.1
																				0	0	99.5497	198.43	297.326	396.33	396.161	396.045	801.055	998.358	1203.89	1200.5	1386.08	1776.09	1770.98	1865.58	1862.61	1856.93	3023.5	3594.67	4190.73	4560.09	4542.74	4722.85	5084.51	5455.76	5846.51	6205.08	6391.55	7542.79
																				0	0	0	100.273	99.9663	99.7278	99.645	308.857	517.292	715.963	714.036	712.036	701.432	699.455	991.833	987.484	1181.18	1177.54	1563.07	1653.75	2034.23	1833.89	2786.56	3351.42	3531.18	3998.46	3791.22	3958.27	4328.48	4238.78
																				0	0	101.169	201.763	201.196	400.669	599.624	598.701	608.47	807.153	1213.09	1616.7	1810.85	1805.8	2195.77	2189.73	2380.77	2373.36	2366.32	2358.32	2542.7	2532.49	2331.58	2316.09	2688.74	2775.87	2772.98	2762.14	2835.35	2832.68
																				0	0	271.435	541.471	943.563	1140.99	1740.25	1737.28	1733.49	1928.36	2123.06	2316.69	3106.8	3495.28	3287.67	3476.18	3466.74	4241.73	4032.31	4604.41	4976.14	4760.76	4942.28	4634.62	4713.36	4634.41	4366.26	4747.33	4737.35	4543.83
																				0	0	102.079	203.483	473.774	674.121	672.189	872.139	1071.37	1066.93	1063.88	1261.01	1257.48	1253.99	1449.07	1841.1	2033.59	2027.6	2119.86	2306.54	2428.47	3000.14	3758.63	4128.73	5037.01	5651.81	6196.66	6741.21	7100.83	7090.72
																				0	0	102.619	375.655	374.195	372.779	574.131	572.923	570.476	769.838	968.507	965.643	1363.09	1359.32	1357.19	1552.1	1746.03	1838.59	1832.59	1988.91	1721.74	1908.74	1901.01	1603.66	1596.1	1781.2	1965.26	2336.72	2897.3	3266.84
																				0	0	0	102.665	854.378	1055.33	1255.19	1870.75	2074.86	2470.88	3066.58	2846.85	2572.36	3064.45	3456.17	3646.43	3438.72	3626.24	3712.07	4352.87	4663.62	4058.96	4433.16	4606.56	4012.66	3997.38	4174.2	4732.64	3578	4324.09
																				0	0	0	205.065	205.594	409.914	1032.19	1028.35	1228	1222.6	1428.74	1793.37	2088.45	2081.89	2476.67	2670.17	2862.7	3052.3	3239.99	3685.1	4847.66	5217.41	5595.28	6350.82	6231.38	6594.57	6568.2	7301.09	7467.25	7821.86
																				0	0	0	101.884	102.242	102.598	102.267	101.813	101.36	100.917	303.665	402.58	603.061	601.061	599.351	597.961	996.896	1192.78	1188.73	1381.83	1179.6	1370.99	1559.45	1649.87	2032.61	2218.16	2506.54	2689.12	2870.99	3249.51
																				0	0	203.28	203.966	204.652	615.386	834.509	1046.75	1042.31	1037.87	1237.44	1232.26	1835.2	2232.44	2626.88	2620.98	2614.87	2998.43	2789.43	2976.27	3557	3141.75	3131.22	3512.74	3500.11	2908.95	2700.64	2691.35	2683.13	2864.96
																				0	0	475.073	577.613	579.473	581.896	789.568	1007.4	1218.93	1214	1209.11	1204.31	1199.33	1600.24	1594.51	1590.04	1997.22	2382.37	2572.57	2760.8	3352.61	3342	3527.09	3279.59	4344.53	4532.37	5098.04	5174.99	5349.76	5774.03
																				0	0	439.657	440.641	848.824	852.331	1070.94	1498.12	1498.67	1492.92	1898.63	1891.48	1883.67	2079.24	2071.12	2265.82	2470.82	2462.19	2452.32	2641.64	2819.75	2908.61	3726.87	4110.29	4685.5	4467.78	4845.41	4635.36	5041.07	4637.61
																				0	0	0	0	202.801	203.567	419.094	420.497	638.332	854.238	851.162	848.138	1049.56	1045.26	1244.94	1443.01	2045.73	2037.72	2029.66	2429.17	2518.85	2310.93	2502.8	2100.87	2693.98	2977.61	2966.86	2956.94	3133.2	3314.07
																				0	0	199.116	200.111	200.977	404.668	405.889	837.243	1055.83	1275.93	1275.05	1889.99	2087.94	2079.35	2070.95	2470.47	2459.37	2852.91	2841.75	2822.02	3011.2	3189.72	4172.87	4359.02	4149.41	4928.3	4523.77	4313.52	4499.83	4487.12
																				0	0	100.66	101.131	510.397	928.173	1144.43	1147.47	1151.01	1370.44	1796.64	2210.7	2408.38	2603.91	3004.11	3194.53	3382.17	3370.11	3565.87	3351.44	3938.2	3923.76	4110.62	3700.53	4085.88	5062.97	5348.96	6110.23	6092.44	6751.39
																				0	0	0	100.878	403.883	830.843	833.26	835.333	1266.85	1485.47	1489.76	1495.72	1703.95	1903.77	2100.66	2295.24	2485.52	2475	2667.04	2865.97	2855.45	2845.16	3227.64	3216.93	3804.73	3892.21	4269	4252.77	3847.76	3836.65
																				0	0	0	202.467	203.25	203.994	417.423	418.449	847.443	1278.4	1281.78	1285.14	1289.82	1080.37	1488.05	1480.63	1678.07	2078.35	2069.9	2868.5	2656.07	3057.7	2838.72	2424.79	2417.25	2616.45	2411.06	2901.31	2987.45	3368.89
																				0	0	118.453	316.612	490.566	492.21	705.765	1133.6	1136.48	1352.94	1356.33	1976.8	2161.47	2587.83	2574.92	2768.3	2754.6	2947.25	3138.77	3531	3546.74	3744.74	4544.64	4730.91	4716.02	5301.38	5485.21	5293.71	5474	5653.43
																				0	0	0	343.524	726.983	977.696	1403.28	1407.92	1411.49	1415.04	2059.23	2278.31	2495.38	2545.55	2754.66	2740.96	2933.02	3329.93	3520.6	3883.46	3860.33	4046.85	4031.68	4421.16	4607.7	4594.13	5357.82	5538.33	5314.97	5803.2
																				0	0	0	0	0	0	421.252	422.58	635.507	849.432	851.51	1067.85	1278.91	1491.86	1282.11	1484.9	1477.56	1471.12	1465.32	1671.71	1665.37	1863.47	2264.63	2256.42	2240.41	2434.97	2830.51	2626.53	2617.08	3002.95
																				0	0	0	151.174	360.364	361.365	362.419	574.657	576.192	577.609	791.762	794.977	789.73	793.376	796.993	798.286	794.588	1202.04	1402.03	1396.65	1391.4	1591.69	1790.58	2197.78	2596.95	2791.15	3185.55	3178.88	3167.97	3147.78
																				0	0	149.593	358.049	355.059	355.999	356.985	358.003	569.944	782.832	996.953	1427.79	1639.08	2066.64	2489.16	2707.99	2701.22	2690.32	3295.94	3692.5	4091.37	4076.46	4678.58	4656.43	4640.77	4625.97	5004.01	4772.98	4762.4	4739.07
																				0	0	0	0	207.629	208.612	418.329	1048.83	1893.17	2108.63	1904.39	1700.83	2241.65	2252.15	2773.96	2993.52	3632.14	4033.9	4018.48	4211.15	4195.6	4386.66	4582.81	4355.26	4439.81	4828.94	5421.77	5701.01	5889.8	5870.96
																				0	0	0	206.149	558.609	1184.21	1398.05	1401.62	1405.23	1828.86	1836.06	1844.75	1853.49	1754.9	1763.08	1662.84	1452.76	1660.63	1860.87	1853.96	2262.64	2668.87	2872.52	2969.08	3778.95	3761.86	4049.95	4233.73	4621.59	5415.31
																				0	0	0	0	0	100.598	101.071	310.073	519.902	521.364	523.828	526.323	740.666	948.24	1577.23	1584.51	1796.99	2219.57	2426.14	2417.1	2408.41	3022.77	3219.75	3414.87	3605.44	3998.85	4184.33	4157.88	4142.5	4329.5
																					0	0	99.1202	320.816	527.728	429.618	846.42	1058.27	1271.03	1696.29	2335.24	2346.41	2357.62	2992.21	2790.83	3005.79	3221.29	3439.9	3854.82	3840.89	4036.28	4022.82	4213.07	4194.06	4174.83	4366.02	4345.44	4732.56	4715.31
																					0	0	0	220.093	646.549	444.198	858.708	1069.55	1493.12	1500.51	2034.54	2044.37	2265.93	2276.72	2071.55	2283.51	2504.96	2719.81	2729.96	2723.95	2714.42	2913.34	2900.55	2887.2	3079.64	3270.12	3458.09	3848.93	4843.88
																					0	0	0	322.292	527.026	308.393	414.349	416.743	419.41	213.11	633.358	528.81	954.049	1162.14	1166.36	1169.97	1164.56	1376.72	1591.34	1807.41	1802.34	2003.95	1995.23	2193.49	2596.03	2788.35	3188.93	3174.3	3566.93
																					0	0	102.33	102.791	199.938	200.79	503.436	607.478	916.996	1130.35	1345.57	1142.33	1358.72	1365.12	1777.03	2199.96	2206.25	2835.96	3052.55	3273.16	3915.7	3899.33	4091.44	4280.86	4467.83	4651.67	4833.07	4809.57	4590.39
																					0	0	95.3799	191.598	288.631	395.317	926.054	834.409	1251.73	952.866	1581.92	2010.39	2231.91	2241.59	2672.62	2884.54	2883.92	3104.94	3115.56	3129.42	3558.43	3990.88	4182.5	4163.69	4144.2	4330.97	4514.67	4687.39	4669.29
																					0	0	0	318.849	320.183	723.586	1133.13	1426.32	1435.26	1443.08	1658.56	1876.03	1676.27	2104.8	2517.23	2101.32	2107.31	2112.8	2326.86	2335.14	2554.07	2567.85	2768.45	2965.45	3575.3	3764.89	3958.48	4345.7	4325
																					0	0	0	0	198.743	598.575	707.528	615.122	618.885	622.573	1038.76	837.51	633.277	1054.99	1682.46	1688.85	1693.66	2210.03	2216.22	2425.76	2436.33	2656.2	2877.97	3177.93	3579.82	3562.77	3545.39	3839.03	4024.58
																					0	0	102.376	298.023	589.021	592.967	598.719	699.571	1099.12	1105.61	1318.25	1739.51	1955.69	1964.46	2382.97	2181.52	2394.46	3024.44	3138.24	3150.69	3799.77	4031.23	4048.77	4479.01	4564.17	4542.51	4620.64	4597.73	4574.79
																					0	0	0	276.262	185.282	661.813	772.225	776.931	1186.54	1301.36	1513.74	1699.26	2533.87	2545.12	2764.35	2984.6	3403.56	3415.16	3425.73	3652.91	3875.65	3669.89	3677.28	3693.16	3692.94	3882.21	4069.18	4458.53	4436.27
																					0	0	0	337.472	443.91	842.404	675.803	1071.15	1480.04	1893.28	1904.73	1916.71	1651.6	1659	1458.46	1464.27	1670.66	1676.39	1682.61	2089.04	2203.39	2418.04	2634.54	2852.9	3074.19	3065.7	3050.93	3446.91	3429.66
																						0	0	197.817	395.034	397.31	504.962	507.983	413.939	416.142	215.544	216.6	629.536	939.118	943.1	1366.32	1779.26	2251.3	2473.26	2687.55	2700.93	2804.99	3638.83	3871.35	4303.94	5372.13	5346.36	5320.19	5498.91
																						0	0	0	103.785	353.649	355.611	252.097	455.495	661.212	1274.98	1691.9	2411.9	2217.88	2643.2	3484.07	3372.4	3596.35	3548.01	4075.1	4298.22	4533.81	4760.21	4986	5062.69	5293.53	4873.85	4850.09	5032
																						0	0	0	89.5102	179.939	470.181	472.681	1130.45	1997.81	2414.8	2835.18	2643.06	2355.24	2365.23	2583.16	2592.13	2508.8	2509.75	2636.3	2531.8	2747.19	2545.85	2558.06	2775.55	2721.85	2942.5	3353.5	3750.31
																						0	0	88.8309	178.502	674.734	786.094	1206.98	1413.92	1168.8	920.266	924.602	724.619	727.845	1143.11	1260.41	1467.69	1464.32	1670.36	2086.06	1980.9	1788.37	2214.22	2429.57	3057.78	3691.82	4123.84	4560.61	4334.83
																						0	0	0	106.682	214.331	215.32	216.329	308.205	309.787	311.375	313.002	518.001	520.228	727.699	933.935	825.66	1655.94	2071.07	2489.95	2702.35	3118.5	3335.94	3556.11	3982.74	3796.51	3823.37	3841.72	3645.15
																						0	0	0	106.391	106.843	0	0	596.066	598.946	803.139	1210.19	1215.6	1759.97	1968.7	2182.68	2603.29	3027.77	2969.14	2980.32	2984.14	3001.11	2813.78	3233.58	3248.68	3469.16	3486.6	3289.95	3730.12
																							0	0	0	322.424	519.928	1115.21	1447.22	1453.89	1860.79	1869.02	2008.58	2131.51	2412.63	3238.72	2843.04	2649.75	2454.7	2727.17	2743.22	3274.64	3279.91	3916.7	3924.55	4562.63	5201.27	5650.97	6093.67
																							0	0	125.926	558.953	952.922	1350.71	960.531	1233.23	1351.05	1357.07	1564.53	1554.07	1848.84	1653.69	1249.87	1859.87	2075.65	2290.12	2092.01	2384.6	3303.71	3940.68	3546.89	3766.58	3787.84	3807.11	3609
																							0	0	217.991	219.196	416.019	417.638	616.356	1014.86	902.58	993.133	1197.42	1201.79	1093.39	1699.06	2315.62	2528.53	3583.34	3596.7	4298.98	4330.33	4267.2	3661.2	3880.38	3890.94	3998.35	4427.15	4449.95
																							0	0	79.7319	189.217	385.009	472.505	474.369	692.183	578.724	1094.73	1498.35	2187.57	2662.28	2877.63	3295.31	2903.39	2917.12	2293.28	2503.59	2224.07	2233.87	2674.57	2887.74	2883.21	3718	3851.84	3452.87
																							0	0	0	281.682	566.34	829.408	1029.4	1426.8	1215.75	1534.17	1947.24	1955.47	1882.52	1823.97	1630.06	1434.16	1560.2	1769.79	1962.78	1885.1	2297.21	2298.23	2067.73	2160.7	3204.01	3006.89	3226.14
																							0	0	0	64.3451	539.366	461.86	788.488	792.107	1106.35	913.005	1032.19	430.917	908.821	1110.21	1422.74	1828.81	2118.72	2613.86	3035.86	3864.98	4367.7	4791.44	4813.95	5158.23	5506.26	4903.75	5343.49
																								0	0	200.049	424.776	301.169	496.433	603.338	683.468	964.092	1569.98	1462.1	1781.15	1707.35	2312.43	2615.95	2428.59	3179.55	3183.04	3590.47	3192.88	2799.26	2401.93	3016.45	3313.98	3322.61	4361.3
																								0	0	177.422	455.733	457.885	496.049	885.761	785.088	1308	1314.98	1309.58	1315.93	1402.25	1803.08	1808.97	1814.84	1623.24	1414.82	1420.77	2030.7	2050.63	2453.73	2871.31	2678.28	3101.03	3516.72
																								0	0	0	200.91	504.275	586.627	589.173	204.468	205.425	391.043	785.895	1181.52	1580.95	1788.4	1599.82	1806.07	1814.09	2715.86	2927.3	3265.6	2871.62	2863.36	3884.06	4098.94	4117.57	3718.84
																								0	0	0	0	0	381.811	575.122	962.391	1354.96	1451.75	1576.59	1581.62	1389.07	1591.23	1399.43	2001.58	2407.58	2617.52	2738.71	2825.4	3039.46	3640.33	4430.54	4033.28	3843.42	4240.15
																								0	0	0	85.6829	200.346	391.204	583.062	394.004	781.477	785.608	895.421	974.784	2124.18	2890.37	2877	2890.23	2629.98	2042.82	2253.25	1859.51	2462.54	3086.49	2715.18	2941.14	3358.33	4607.44
																									0	0	0	113.79	188.637	352.697	899.651	1070.18	1389.29	1396.61	1208.8	1214.67	1441.7	1670.6	1899.93	2302.61	2187.66	2123.42	2727	2941.07	3486.23	3284.01	3301.17	3308.48	3320.61
																									0	0	0	439.412	603.106	605.628	825.246	1238.03	1268.88	1465.95	1470.55	2058.02	1994.39	2004.49	1621.03	1627.96	1832.28	2434.15	2714.38	2526.33	2934.76	2480.44	3488.9	3298.81	3313.45
																									0	0	115.803	116.267	116.724	305.277	614.263	807.984	812.436	1006.32	890.705	703.535	511.92	1237.27	1630.42	2614.09	2627.42	2441.08	2450.24	3171.52	3376.92	3583.3	3929.93	3532.52	3946.48
																									0	0	115.333	231.551	232.493	116.93	494.68	446.627	258.414	448.665	833.043	1027.91	1912.76	2432.87	2247.35	2841.23	2272.25	2083.24	2742.31	2753.18	2578.57	2789.1	3386.28	3384.04	3936.23
																									0	0	0	0	0	66.6229	734.307	738.385	864.388	1435.82	1632.01	2458.5	2469.97	2110.35	1731.81	2255.57	2070.8	1881.58	2480.23	2626.97	3033.38	3313.61	3847.58	4064.01	4087.99
																										0	0	0	236.385	661.534	1091.22	925.653	1119.55	1434.64	1059.33	1637.53	1206.51	1977.66	1986.51	1995.2	1487.93	3443.56	3845.12	3465.33	3477.79	3433.22	3249.67	3333.17	3147.45
																										0	0	0	235.675	475.333	664.328	615.848	993.172	1184.94	880.548	1453	1265.04	1651.28	1602.17	2060.6	2262.7	2662.37	2084.41	1897.48	2101.07	2112.12	3103.82	3307.69	3122.6
																										0	0	0	0	118.847	491.139	306.68	811.361	880.137	884.285	1076.44	1078.9	1273.45	1665.35	2055.12	2064.2	2265.49	2080.64	2480.87	3207.91	3417.15	3625.03	3300.5	3309.17
																										0	0	0	127.652	128.257	128.857	315.487	316.921	879.021	1069.36	1448.76	1645.9	1844.72	1789	1792.28	2050.37	2058.92	2067.28	2403	2603.47	2611.4	2621.47	3284.71	3555.41
																											0	0	0	127.882	497.641	685.275	1058.27	1372.36	1057.52	1437.48	1444.17	1390.46	1330.51	1589.84	1657.29	1531.16	1921.09	2121.43	2054.96	2283.49	2929.53	3319.51	3699.05
																											0	0	126.971	127.521	304.617	490.741	621.892	744.077	1053.06	872.183	746.739	750.154	1056.78	1339.27	1913.88	2242.12	2575.21	2972.09	3169.67	3309.77	4079.45	3937.61	3939.9
																											0	0	0	246.878	305.589	364.746	366.178	296.807	384.702	881.705	1444.91	1951.33	2337.06	2854.16	3055.46	2498.94	2114.26	2514.64	2323.17	2518.02	2511.59	2668.67	2610.66
																											0	0	0	171.848	172.63	321.256	630.805	1000.9	1498.85	2056.72	1880.36	1540.12	1360.55	1357.16	1165.53	1669.73	2361.4	2501.42	2640.48	2835.95	3350.71	3924.21	3378.92
																												0	0	0	182.26	571.442	938.614	782.03	782.409	599.472	689.011	877.019	1312.05	1497.46	1812.25	2363.61	2555.51	2429.4	2780.47	2445.7	2642.45	2893.08	2530.97
																												0	0	0	203.145	204.152	328.682	635.325	585.052	887.778	1243.83	1300.59	1578.49	1301.26	1846.79	2270.04	2096.91	2107.51	2480.9	2386.93	2580.87	2810.05	3565.06
																												0	0	0	150.885	273.941	700.907	580.667	1075.39	924.682	980.532	983.577	1699.3	1783.65	1791.25	1978.35	1804.15	2096.75	1922.08	2765.43	3510.48	3525	3392.74
																													0	0	368.065	218.893	271.702	791.532	1144.16	1050.21	1404.24	1406.94	1160.81	986.776	1092.19	1813.31	2003.02	2371.73	3007.06	3383.15	2563.05	3126.94	3140.19
																													0	0	0	170.411	515.593	517.821	270.579	370.408	546.294	900.491	1080.09	1871.25	2057.64	2502.01	2693.26	2522.68	2353.07	2181.49	2373.34	2748.2	3195.71
																													0	0	0	0	193.318	194.126	368.795	621.322	525.476	1402.22	1582.93	1590.16	1597.37	2019.59	1791.16	1796.92	2284.62	2416.41	2242.01	3160.68	3426.56
																													0	0	0	95.8185	269.371	346.232	520.653	522.656	1216.1	1744.86	1578.56	1702.86	2005.66	1480.54	1605.79	1491.63	1677.27	1742.52	2166.63	2934.3	2829.11
																														0	0	171.695	172.379	687.109	860.958	979.379	1615.56	1449.52	934.196	587.345	647.452	1057.71	1593.24	2079.62	2267.55	2654.61	3091.3	3464.27	3336.04
																														0	0	0	284.009	397.567	399.03	401.424	460.632	517.669	520.703	820.57	1543.29	1964.19	2326.3	2726.7	2257.51	2605.99	3332.43	3278.76	2931.44
																														0	0	0	112.966	113.377	170.74	292.061	996.143	1407.08	1416.68	1920.81	2216.39	2556.67	2502.71	1806.57	1421.91	1602.77	1784.06	2182.69	1950.7
																															0	0	59.4796	119.376	367.057	914.972	1313.77	1475.73	1592.31	1253.72	873.266	1048.95	701.091	1346.17	1593.15	1952.09	1959.8	1773.62	2533.25
																															0	0	0	185.974	711.736	884.776	512.821	687.082	345.176	804.297	1044.71	1221.87	1052.72	1216.49	1809.85	2279.97	2452.46	2638.38	3039.7
																															0	0	0	0	0	0	110.184	516.508	519.092	850.12	1087.43	1374	1713.92	2402.81	2252.03	1905.4	1910.12	1752.91	1404.57
																																0	0	0	171.003	494.635	666.837	559.811	655.216	1174.48	1524.22	1182.87	1184.22	1029.09	524.453	636.953	1102.32	2336.9	2578.16
																																0	0	0	152.681	321.757	646.603	649.564	823.234	499.143	501.356	454.367	739.096	1088.28	1839.86	2019.83	2048.63	2233.12	2243.37
																																0	0	0	152.257	152.963	153.663	169.228	553.825	898.16	956.641	960.621	1198.17	1334.71	1513.88	2050.64	2233.41	2347.01	2072.18
																																	0	0	0	210.392	211.31	603.294	775.214	631.046	976.588	1097.96	1509.61	1515.11	1520.48	1456.46	1915.62	2683.23	2832.35
																																	0	0	0	429.698	285.922	287.089	805.961	979.08	1087.36	986.814	1608.1	1785.9	1894.12	2174.63	2009.7	1322.18	1607.9
																																	0	0	0	64.6786	294.89	296.034	465.906	1013.71	1250.37	1529.05	1401.92	959.397	1067.15	1650.71	1484.99	2223.3	2404.85
																																		0	0	0	166.987	730.553	770.927	876.951	609.386	548.065	445.567	1025.53	1342.93	1861.95	1840.83	2536.47	2397.66
																																		0	0	0	534.587	434.142	205.314	102.986	647.92	819.691	1160.67	1647.45	1483.4	1856.44	1519.28	1379.26	1524.69
																																		0	0	0	101.596	0	474.854	644.067	954.826	985.313	1157.07	1329.93	1164.66	997.001	929.759	930.381	1105.19
																																			0	0	0	444.307	473.315	642.233	811.918	814.272	479.004	580.416	751.562	779.58	1121.43	1488.98	2234.27
																																			0	0	0	0	165.966	306.227	240.016	240.717	435.857	605.205	1134.73	1699.15	1973.78	2713.52	2454.68
																																				0	0	137.862	237.039	99.0152	99.3855	287.989	842.805	1665.55	2005.96	1748.72	1363.43	1215.17	1385
																																				0	0	0	0	665.321	764.194	1482.09	1393.81	1345.86	865.227	699.342	841.308	1822.2	2165.71
																																				0	0	0	95.3843	621.08	503.719	574.425	193.374	165.961	798.742	1302.77	1474.19	1309.85	1348.02
																																					0	0	0	95.3298	95.646	164.67	625.519	627.392	794.836	665.254	929.534	932.054	1436.97
																																					0	0	0	291.662	456.071	457.478	294.37	586.902	753.375	1088.37	1021.22	1720.56	1797.99
																																						0	0	128.223	0	255.454	419.985	841.793	1043.98	1283.53	957.119	1028.5	1438
																																						0	0	0	253.765	219.532	383.297	456.374	526.841	604.627	1230.47	1398.77	1520.14
																																							0	0	126.418	198.703	199.228	479.712	893.264	1336.92	1298.71	933.704	1100.09
																																							0	0	0	0	564.774	1001.59	597.872	438.617	397.076	325.47	326.475
																																							0	0	0	0	273.278	274.114	320.906	322.042	250.664	827.061	1228.58
																																								0	0	0	71.3285	159.372	248.137	88.4462	732.985	808.31	933.63
																																								0	0	0	0	87.5399	247.669	320.665	1085.52	1209.93	1051.72
																																									0	0	0	158.75	717.136	559.756	882.076	442.022	321.812
																																									0	0	0	0	278.102	0	0	239.428	645.808
																																										0	0	0	0	162.479	162.976	881.689	1124.45
																																										0	0	0	161.55	240.655	78.856	318.861	996.146
																																											0	0	78.2005	78.4196	671.3	673.09	594.339
																																											0	0	0	588.289	393.213	317.107	476.662
																																												0	0	0	157.756	316.269	592.473
																																												0	0	0	116.229	116.573	432.796
																																													0	0	0	0	116.444
																																													0	0	0	150.881	226.914
																																														0	0	0	84.0326
																																														0	0	0	83.7435
																																															0	0	0
																																															0	0	0
																																																0	0
																																																0	0
																																																	0
																																																	0

[truncated: 430 more columns]

## Sheet: hist_bin_centers_A
-24.95	-24.85	-24.75	-24.65	-24.55	-24.45	-24.35	-24.25	-24.15	-24.05	-23.95	-23.85	-23.75	-23.65	-23.55	-23.45	-23.35	-23.25	-23.15	-23.05	-22.95	-22.85	-22.75	-22.65	-22.55	-22.45	-22.35	-22.25	-22.15	-22.05	-21.95	-21.85	-21.75	-21.65	-21.55	-21.45	-21.35	-21.25	-21.15	-21.05	-20.95	-20.85	-20.75	-20.65	-20.55	-20.45	-20.35	-20.25	-20.15	-20.05
[truncated: 450 more columns]

## Sheet: hist_bin_centers_B
-24.95	-24.85	-24.75	-24.65	-24.55	-24.45	-24.35	-24.25	-24.15	-24.05	-23.95	-23.85	-23.75	-23.65	-23.55	-23.45	-23.35	-23.25	-23.15	-23.05	-22.95	-22.85	-22.75	-22.65	-22.55	-22.45	-22.35	-22.25	-22.15	-22.05	-21.95	-21.85	-21.75	-21.65	-21.55	-21.45	-21.35	-21.25	-21.15	-21.05	-20.95	-20.85	-20.75	-20.65	-20.55	-20.45	-20.35	-20.25	-20.15	-20.05
[truncated: 450 more columns]

## Sheet: samplingLocation
-0.306301	1.60909
-1.41379	0.399348
-1.60174	-2.57801
-0.513053	-2.99604

## Sheet: tem_colors
0	1	0
1	0	0
0.9	0.9	0
1	0	1
