# Supplementary material for: Synchronization of visual perception within the human fovea
Source: Nat Neurosci. 2025 Jul 16;28(9):1959–67. doi: 10.1038/s41593-025-02011-3 (PMC12411267; doi:10.1038/s41593-025-02011-3)
Supplement: Supplementary file 15 — Source data. [file 41593_2025_2011_MOESM15_ESM.zip › extendedData7/extendedDataFigure7.m]

% This script creates plots in Extended Data Fig. 7

%% Exteded Data Fig. 7d
figure
ah(1) = subplot(2, 2, 1);
filename = 'extended7d.xlsx';
maximumLength = readmatrix(filename, 'Sheet', 'maximumLength');
hist_bin_centers_A = readmatrix(filename, 'Sheet', 'hist_bin_centers_A');
hist_bin_centers_B      = readmatrix(filename, 'Sheet', 'hist_bin_centers_B');
samplingLocation = readmatrix(filename, 'Sheet', 'samplingLocation');
tem_colors = readmatrix(filename, 'Sheet', 'tem_colors');

imagesc(ah(1), maximumLength, 'xdata', hist_bin_centers_A, 'ydata', hist_bin_centers_B);
cb = colorbar(ah(1));
ylabel(cb, 'Axonal length [mm]');
hold(ah(1), 'on')
hold(ah(1), 'on')
for k=1:size(samplingLocation,1)
    plot(ah(1), samplingLocation(k,1), samplingLocation(k,2), 's', 'color', tem_colors(k,:), 'linewidth', 2);
end
title(ah(1), 'Extended Data Fig. 7d')

%% Exteded Data Fig. 7e
ah(2) = subplot(2, 2, 2);
filename = 'extended7e.xlsx';
averageLength = readmatrix(filename, 'Sheet', 'averageLength');

imagesc(ah(2), averageLength, 'xdata', hist_bin_centers_A, 'ydata', hist_bin_centers_B);
cb = colorbar(ah(2));
ylabel(cb, 'Average axonal length [mm]');
hold(ah(2), 'on')
for k=1:size(samplingLocation,1)
    plot(ah(2), samplingLocation(k,1), samplingLocation(k,2), 's', 'color', tem_colors(k,:), 'linewidth', 2)
end
title(ah(2), 'Extended Data Fig. 7e')

%% Exteded Data Fig. 7f
ah(3) = subplot(2, 2, 3);
filename = 'extended7f.xlsx';
AxonDensity = readmatrix(filename, 'Sheet', 'AxonDensity');

imagesc(ah(3), AxonDensity, 'xdata', hist_bin_centers_A, 'ydata', hist_bin_centers_B);
cb = colorbar(ah(3));
ylabel(cb, 'Axon density [#axons/mm]');
hold(ah(3), 'on')
for k=1:size(samplingLocation,1)
    plot(ah(3), samplingLocation(k,1), samplingLocation(k,2), 's', 'color', tem_colors(k,:), 'linewidth', 2);
end
title(ah(3), 'Extended Data Fig. 7f')
axis([ah(1:3)], 'xy')
axis([ah(1:3)], 'equal')
set([ah(1:3)], 'xlim', [-5 5], 'ylim', [-5 5])

%% Exteded Data Fig. 7g
ah(4) = subplot(2, 2, 4);
filename  = 'extended7g.xlsx';
nCurves = 4;
xAtMax = zeros(1, nCurves);
hold(ah(4), 'on')
for k = 1:nCurves
    data = readmatrix(filename, 'Sheet', sprintf('samplingLocation%d', k));
    X = data(:,1);
    Y = data(:,2);
    plot(ah(4), X, Y, 'LineWidth', 1.5, 'Color', tem_colors(k,:));
    [~, idxMax] = max(Y);
    xAtMax(k) = X(idxMax);
end
xlabel(ah(4), 'Axon length (model) [mm]');
ylabel(ah(4), 'Count')
xlim(ah(4), [0 9.5])
legendEntries = arrayfun( ...
    @(x) sprintf('x_{max}=%.2f', x), ...
    xAtMax, 'UniformOutput', false);
title(ah(4), 'Extended Data Fig. 7g')
legend(ah(4), legendEntries, 'Location', 'best')
