# Supplementary material for: Synchronization of visual perception within the human fovea
Source: Nat Neurosci. 2025 Jul 16;28(9):1959–67. doi: 10.1038/s41593-025-02011-3 (PMC12411267; doi:10.1038/s41593-025-02011-3)
Supplement: Supplementary file 16 — Source data. [file 41593_2025_2011_MOESM16_ESM.zip › extendedData8/extendedData8c.xlsx]

## Sheet: Travel time (10 ms)
Distance from OD (mm)	Speed (m/s)
-24.6944	2.89191
-24.4944	2.87353
-24.1944	2.83876
-24.0944	2.82659
-23.8944	2.81383
-23.7944	2.80306
-23.6944	2.7881
-23.3944	2.76362
-23.2944	2.75486
-22.9944	2.72025
-22.7944	2.695
-22.5944	2.68064
-22.4944	2.66796
-22.3944	2.66052
-22.1944	2.64316
-21.9944	2.61714
-21.5944	2.57791
-21.4944	2.57757
-21.3944	2.55784
-21.2944	2.55045
-21.1944	2.54396
-20.9944	2.52072
-20.8944	2.51521
-20.7944	2.50089
-20.4944	2.4787
-20.3944	2.46036
-19.9944	2.4249
-19.7944	2.40138
-19.6944	2.39383
-19.4944	2.37653
-19.2944	2.35603
-18.9944	2.33046
-18.8944	2.31757
-18.6944	2.29463
-18.5944	2.28929
-18.3944	2.26851
-18.2944	2.26019
-17.9944	2.23533
-17.8944	2.22248
-17.7944	2.20536
-17.6944	2.19817
-17.4944	2.18032
-17.2944	2.16443
-17.1944	2.1501
-16.9944	2.13182
-16.8944	2.12066
-16.6944	2.10587
-16.5944	2.09239
-16.4944	2.08712
-16.3944	2.0775
-16.2944	2.06226
-16.0944	2.0446
-15.9944	2.03448
-15.7944	2.01959
-15.6944	2.00339
-15.5944	1.99906
-15.4944	1.98583
-15.3944	1.97649
-15.2944	1.9678
-15.1944	1.9547
-15.0944	1.95045
-14.9944	1.938
-14.8944	1.92837
-14.5944	1.8966
-14.4944	1.88803
-14.3944	1.88139
-14.2944	1.86911
-14.1944	1.85895
-14.0944	1.84991
-13.9944	1.83884
-13.7944	1.81718
-13.6944	1.80944
-13.5944	1.80264
-13.3944	1.78365
-13.2944	1.76367
-13.1944	1.75769
-12.7944	1.71453
-12.6944	1.70195
-12.5944	1.70178
-12.4944	1.67986
-12.1944	1.65165
-12.0944	1.63261
-11.8944	1.61778
-11.7944	1.59806
-11.6944	1.59761
-11.4944	1.56087
-11.2944	1.54129
-11.1944	1.53448
-11.0944	1.52398
-10.9944	1.50106
-10.8944	1.49365
-10.7944	1.4781
-10.6944	1.4682
-10.4944	1.4399
-10.2944	1.41698
-10.1944	1.39992
-10.0944	1.38286
-9.9944	1.3741
-9.8944	1.35002
-9.7944	1.33865
-9.6944	1.32623
-9.4944	1.28749
-9.3944	1.2801
-9.2944	1.25415
-9.0944	1.21548
-8.9944	1.21279
-8.6944	1.14253
-8.5944	1.14377
-8.4944	1.113
-8.3944	1.10042
-8.1944	1.05775
-8.0944	1.04503
-7.9944	1.0173
-7.7944	0.989405
-7.6944	0.952868
-7.5944	0.942952
-7.3944	0.897921
-7.2944	0.888121
-7.1944	0.865068
-6.7944	0.787175
-6.4944	0.744358
-6.3944	0.730529
-6.2944	0.692933
-6.1944	0.684102
-5.9944	0.6558
-5.8944	0.636715
-5.7944	0.616713
-5.5944	0.580432
-5.4944	0.576055
-5.3944	0.554823
-5.2944	0.541541
-5.1944	0.51057
-4.9944	0.48807
-4.8944	0.468464
-4.6944	0.440529
-4.4944	0.405084
-4.3944	0.392858
-4.2944	0.379486
-4.0944	0.357346
-3.9944	0.342711
-3.8944	0.332985
-3.5944	0.301295
-3.4944	0.291806
-3.3944	0.277093
-3.1944	0.265821
-3.0944	0.249737
-2.6944	0.208469
-2.4944	0.193212
-2.3944	0.183586
-2.1944	0.156968
-2.0944	0.150273
-1.9944	0.139115
-1.7944	0.11954
-1.6944	0.115052
-1.5944	0.102633
-1.4944	0.0895543
-1.3944	0.0821208
-1.2944	0.0695605
-1.0944	0.0462979
-0.794395	0.0185066
-0.694395	0.00591843
0.705605	0.00703616
0.805605	0.0196315
0.905605	0.0258883
1.1056	0.051044
1.2056	0.0632479
1.3056	0.0658502
1.4056	0.0821621
1.5056	0.0858237
1.6056	0.10097
1.8056	0.122239
1.9056	0.125116
2.2056	0.156128
2.3056	0.168314
2.4056	0.173996
2.6056	0.203431
2.7056	0.204911
2.8056	0.214302
2.9056	0.228235
3.0056	0.241539
3.2056	0.259713
3.5056	0.285191
3.6056	0.296711
3.7056	0.303709
3.8056	0.315516
3.9056	0.33105
4.0056	0.338835
4.1056	0.35337
4.3056	0.367376
4.5056	0.385884
4.6056	0.40001
4.8056	0.414309
4.9056	0.429902
5.0056	0.436513
5.1056	0.452095
5.2056	0.453962
5.3056	0.467587
5.4056	0.481634
5.5056	0.485729
5.6056	0.501982
5.7056	0.512436
5.8056	0.521701
5.9056	0.532692
6.0056	0.542361
6.1056	0.550185
6.2056	0.556808
6.3056	0.573136
6.5056	0.593354
6.6056	0.601843
6.7056	0.60818
6.9056	0.627414
7.0056	0.638122
7.2056	0.661446
7.3056	0.664018
7.5056	0.683676
7.6056	0.695882
7.7056	0.708766
7.8056	0.715772
7.9056	0.727298
8.0056	0.735419
8.3056	0.766832
8.4056	0.781657
8.5056	0.787883
8.6056	0.79644
8.7056	0.803875
9.0056	0.842669
9.1056	0.853004
9.2056	0.857871
9.3056	0.869252
9.7056	0.904818
10.0056	0.936571
10.2056	0.953932
10.3056	0.967668
10.4056	0.973545
10.7056	1.01164
10.8056	1.01865
10.9056	1.032
11.3056	1.06712
11.4056	1.07569
11.5056	1.08712
11.6056	1.09782
11.8056	1.12112
11.9056	1.12666
12.0056	1.13445
12.1056	1.14701
12.2056	1.15773
12.3056	1.17139
12.4056	1.17847
12.7056	1.20578
12.8056	1.22097
12.9056	1.23278
13.1056	1.25239
13.3056	1.26389
13.4056	1.27979
13.6056	1.29608
13.7056	1.30863
13.8056	1.32047
13.9056	1.33232
14.1056	1.34485
14.2056	1.35858
14.4056	1.38329
14.7056	1.40478
14.9056	1.42509
15.0056	1.43473
15.1056	1.44765
15.4056	1.48097
15.5056	1.48465
15.6056	1.49649
15.9056	1.5287
16.0056	1.54161
16.1056	1.5483
16.3056	1.57268
16.4056	1.5816
16.5056	1.58491
16.6056	1.5975
16.7056	1.60596
16.9056	1.62818
17.1056	1.64446
17.2056	1.6622
17.3056	1.66627
17.4056	1.6759
17.6056	1.70139
17.9056	1.73212
18.1056	1.75243
18.2056	1.76057
18.4056	1.77389
18.7056	1.80609
18.9056	1.82679
19.0056	1.83972
19.1056	1.84825
19.2056	1.86192
19.5056	1.88414
19.6056	1.89448
19.7056	1.90592
19.8056	1.92033
20.0056	1.93662
20.6056	1.99914
20.7056	2.00616

## Sheet: Travel time (15 ms)
Distance from OD (mm)	Speed (m/s)
-24.6944	1.92794
-24.4944	1.91568
-24.1944	1.8925
-24.0944	1.88439
-23.8944	1.87588
-23.7944	1.8687
-23.6944	1.85874
-23.3944	1.84241
-23.2944	1.83657
-22.9944	1.8135
-22.7944	1.79667
-22.5944	1.78709
-22.4944	1.77864
-22.3944	1.77368
-22.1944	1.76211
-21.9944	1.74476
-21.5944	1.71861
-21.4944	1.71838
-21.3944	1.70522
-21.2944	1.7003
-21.1944	1.69597
-20.9944	1.68048
-20.8944	1.67681
-20.7944	1.66726
-20.4944	1.65246
-20.3944	1.64024
-19.9944	1.6166
-19.7944	1.60092
-19.6944	1.59589
-19.4944	1.58435
-19.2944	1.57069
-18.9944	1.55364
-18.8944	1.54505
-18.6944	1.52975
-18.5944	1.52619
-18.3944	1.51234
-18.2944	1.5068
-17.9944	1.49022
-17.8944	1.48165
-17.7944	1.47024
-17.6944	1.46544
-17.4944	1.45354
-17.2944	1.44295
-17.1944	1.4334
-16.9944	1.42121
-16.8944	1.41377
-16.6944	1.40391
-16.5944	1.39492
-16.4944	1.39141
-16.3944	1.385
-16.2944	1.37484
-16.0944	1.36307
-15.9944	1.35632
-15.7944	1.34639
-15.6944	1.3356
-15.5944	1.33271
-15.4944	1.32388
-15.3944	1.31766
-15.2944	1.31187
-15.1944	1.30313
-15.0944	1.3003
-14.9944	1.292
-14.8944	1.28558
-14.5944	1.2644
-14.4944	1.25868
-14.3944	1.25426
-14.2944	1.24607
-14.1944	1.2393
-14.0944	1.23328
-13.9944	1.22589
-13.7944	1.21145
-13.6944	1.20629
-13.5944	1.20176
-13.3944	1.1891
-13.2944	1.17578
-13.1944	1.17179
-12.7944	1.14302
-12.6944	1.13464
-12.5944	1.13452
-12.4944	1.11991
-12.1944	1.1011
-12.0944	1.0884
-11.8944	1.07852
-11.7944	1.06537
-11.6944	1.06507
-11.4944	1.04058
-11.2944	1.02753
-11.1944	1.02299
-11.0944	1.01599
-10.9944	1.00071
-10.8944	0.995768
-10.7944	0.985397
-10.6944	0.978798
-10.4944	0.959932
-10.2944	0.944655
-10.1944	0.93328
-10.0944	0.921904
-9.9944	0.916066
-9.8944	0.900011
-9.7944	0.892432
-9.6944	0.884151
-9.4944	0.858325
-9.3944	0.853399
-9.2944	0.836101
-9.0944	0.810322
-8.9944	0.808526
-8.6944	0.761687
-8.5944	0.762513
-8.4944	0.741999
-8.3944	0.733616
-8.1944	0.705165
-8.0944	0.696689
-7.9944	0.678198
-7.7944	0.659603
-7.6944	0.635246
-7.5944	0.628635
-7.3944	0.598614
-7.2944	0.59208
-7.1944	0.576712
-6.7944	0.524783
-6.4944	0.496239
-6.3944	0.487019
-6.2944	0.461955
-6.1944	0.456068
-5.9944	0.4372
-5.8944	0.424477
-5.7944	0.411142
-5.5944	0.386955
-5.4944	0.384036
-5.3944	0.369882
-5.2944	0.361027
-5.1944	0.34038
-4.9944	0.32538
-4.8944	0.312309
-4.6944	0.293686
-4.4944	0.270056
-4.3944	0.261905
-4.2944	0.25299
-4.0944	0.238231
-3.9944	0.228474
-3.8944	0.22199
-3.5944	0.200863
-3.4944	0.194537
-3.3944	0.184729
-3.1944	0.177214
-3.0944	0.166491
-2.6944	0.138979
-2.4944	0.128808
-2.3944	0.122391
-2.1944	0.104645
-2.0944	0.100182
-1.9944	0.0927435
-1.7944	0.0796935
-1.6944	0.0767011
-1.5944	0.0684223
-1.4944	0.0597028
-1.3944	0.0547472
-1.2944	0.0463737
-1.0944	0.0308653
-0.794395	0.0123377
-0.694395	0.00394562
0.705605	0.00469077
0.805605	0.0130877
0.905605	0.0172589
1.1056	0.0340293
1.2056	0.0421653
1.3056	0.0439001
1.4056	0.0547747
1.5056	0.0572158
1.6056	0.0673135
1.8056	0.0814928
1.9056	0.0834108
2.2056	0.104086
2.3056	0.11221
2.4056	0.115997
2.6056	0.135621
2.7056	0.136608
2.8056	0.142868
2.9056	0.152157
3.0056	0.161026
3.2056	0.173142
3.5056	0.190127
3.6056	0.197807
3.7056	0.202473
3.8056	0.210344
3.9056	0.2207
4.0056	0.22589
4.1056	0.23558
4.3056	0.244918
4.5056	0.257256
4.6056	0.266673
4.8056	0.276206
4.9056	0.286602
5.0056	0.291009
5.1056	0.301397
5.2056	0.302641
5.3056	0.311724
5.4056	0.321089
5.5056	0.323819
5.6056	0.334655
5.7056	0.341624
5.8056	0.347801
5.9056	0.355128
6.0056	0.361574
6.1056	0.36679
6.2056	0.371205
6.3056	0.382091
6.5056	0.39557
6.6056	0.401229
6.7056	0.405453
6.9056	0.418276
7.0056	0.425415
7.2056	0.440964
7.3056	0.442679
7.5056	0.455784
7.6056	0.463921
7.7056	0.472511
7.8056	0.477181
7.9056	0.484866
8.0056	0.490279
8.3056	0.511221
8.4056	0.521105
8.5056	0.525255
8.6056	0.53096
8.7056	0.535917
9.0056	0.56178
9.1056	0.568669
9.2056	0.571914
9.3056	0.579501
9.7056	0.603212
10.0056	0.624381
10.2056	0.635955
10.3056	0.645112
10.4056	0.64903
10.7056	0.674425
10.8056	0.679102
10.9056	0.688002
11.3056	0.711412
11.4056	0.717127
11.5056	0.724749
11.6056	0.73188
11.8056	0.747413
11.9056	0.751107
12.0056	0.756297
12.1056	0.764675
12.2056	0.771819
12.3056	0.780926
12.4056	0.785644
12.7056	0.803851
12.8056	0.813982
12.9056	0.821853
13.1056	0.834928
13.3056	0.842593
13.4056	0.853196
13.6056	0.864053
13.7056	0.872421
13.8056	0.880314
13.9056	0.88821
14.1056	0.896564
14.2056	0.905721
14.4056	0.922196
14.7056	0.93652
14.9056	0.950058
15.0056	0.956488
15.1056	0.965102
15.4056	0.987314
15.5056	0.989768
15.6056	0.997658
15.9056	1.01914
16.0056	1.02774
16.1056	1.0322
16.3056	1.04846
16.4056	1.0544
16.5056	1.05661
16.6056	1.065
16.7056	1.07064
16.9056	1.08545
17.1056	1.09631
17.2056	1.10814
17.3056	1.11085
17.4056	1.11726
17.6056	1.13426
17.9056	1.15474
18.1056	1.16829
18.2056	1.17372
18.4056	1.1826
18.7056	1.20406
18.9056	1.21786
19.0056	1.22648
19.1056	1.23217
19.2056	1.24128
19.5056	1.25609
19.6056	1.26299
19.7056	1.27062
19.8056	1.28022
20.0056	1.29108
20.6056	1.33276
20.7056	1.33744

## Sheet: Speed_m_s (Midget)
-17	-15	-13	-11	-9	5	7	9	11
0.57225	0.462724	0.938783	1.25142	0.870375	0.362509	0.812766	1.28068	0.682218
1.05259	0.742341	1.04132	1.00675	0.787261	0.546848	0.775988	0.623605	0.485471
1.37323	0.978914	1.01666	1.24531	0.869464	0.857437	0.773143	0.746144	0.7726
0.971904	1.37071	0.992125	1.03576	0.88476	0.570869	1.01998	0.835848	0.899774
1.17821	0.86308	1.02664	1.07256	0.992507	0.919308	0.749489	0.654223	0.601749
1.11242	1.07272	1.05418	1.14882	0.885079	0.681378	0.863211	0.793296	0.686493
1.13369	0.982058	0.88327	1.31275	0.831074	0.887659	0.774452	1.01208	0.964627
1.13644	0.895566	1.03665	1.37815	0.822582	0.87232	0.879795	0.902134	0.654771
1.13986	0.895567	1.08906	1.16937	1.05938	0.800613	0.875124	0.69018	0.955185
0.971491	0.966687	0.96902	0.97097	0.668497	0.502717	0.849559	0.882545	0.703871
1.0778	0.954187	1.09322	1.12594	0.730586	0.874813	0.899831	0.65622	0.790721
0.95428	1.01911	1.10826	1.14973	0.740209	0.634724	0.843013	0.68415	0.837084
0.875331	1.10223	1.02917	1.2097	0.726915	0.996461	0.860873	0.803421	0.682978
1.00728	1.09235	1.05475	1.25341	0.87937	0.89551	0.681399		0.576377
1.14107	1.07547	0.984622	1.04862	0.726962	0.54519	0.833682		0.592413
1.27092	1.08688	1.1885	1.20893	0.716204	0.894053	0.863163		0.887316
	0.990581	1.13583	1.18256	0.650599	0.435629			0.692201
	0.978399	1.05781	1.17866	0.635658	0.877782			0.880001
	1.28063	1.0898	1.09518	0.831407	0.72962			0.816681
	1.08816	0.997632	1.29894	0.876257	0.908926			0.662477
	1.10093	0.969871	1.29564	0.634053	0.996236			0.458847
	0.819279	1.03451	1.03999	1.13892	0.757802			0.637932
	1.0303	0.740976	1.32711	0.881719	0.492144			0.781597
	1.09987	1.01829	1.03909		0.892276			0.700745
	1.07866	1.19771	1.13008		0.547032			0.414204
	1.01336	1.2091	1.27078		0.684737			0.906625
	1.0538	1.11938	1.15799		0.475243			0.702513
	1.14484	1.07039			0.694373			0.616745
	1.09442	1.04617			0.838843			0.956877
	1.05309	0.860018			0.739945			0.898976
	1.13729	1.073			0.568881			0.717011
	1.10254	1.10918			0.520108			0.74768
	1.10748	0.760062			0.900653			0.747794
	0.945428	1.0097			0.610333			0.80163
	1.01085	1.00759			0.719476			0.889832
	1.08119	0.900721			0.646427			0.807702
	0.877362	1.04227			0.495344			0.708293
	1.21192	0.921203			0.673373			0.742256
	1.1015	1.10606			0.833262			0.520992
	0.913288	1.09041			0.620361			0.74511
	1.17416	0.881776			0.957222			0.876306
	0.921436	0.928302			0.563628			0.8501
	1.0977				0.57932			0.821953
	0.850124				0.553937			0.776878
	1.04139				0.653375			0.768194
	0.981033				0.851587			0.88933
	1.03565				0.887717			1.09848
	1.0797				0.852727			0.826981
	1.05315				0.669034			0.709421
	0.969008				0.627961			0.576164
	0.955895				0.697942			1.08984
	1.10436				0.751428			0.847722
	1.00881				0.679606			0.835383
	1.06167				0.692686			0.574432
	1.13444				0.163206			0.778406
	0.852605				0.918576			0.908562
	1.13415				0.698842			0.901333
	1.03206							0.954066
	0.997918							0.833115
	0.982204							0.770492
	1.04038							0.758578
	0.981275							0.724802
	1.07695							0.796748
	1.07607							0.623767
	1.09563							0.784636
	1.10021							0.79938
	1.10551							0.648562
	1.40866							0.48927
	0.982722							0.593316
	0.979298							0.763504
	1.28698							1.01829
	0.999769							0.967694
	0.982306							0.60109
	1.2422							0.606768
	1.10351							1.195
	1.11007							1.16615
	1.10845							0.780695
	0.896021							0.667837
	1.11599							0.791939
	1.09491							0.688777
	1.32352							0.660436
	1.02299							0.81866
	1.02986							0.597485
	0.664045							0.692295
	0.94026							0.680406
	1.03734							0.63218
	0.997724							0.602834
	1.00863							0.635539
	1.09808							0.959715
	1.11384							0.660611
	1.11361							0.621622
	1.17597							0.558423
	0.879263							0.723108
	0.833502							0.72686
	0.822924							0.707183
	1.14726							0.934955
	1.11693							0.792758
	1.03404							0.957475
	0.868925							0.587124
	1.00657							0.998125
	0.451341							0.975912
	0.95094							1.00454
	1.08662							0.903213
	1.15005							0.955178
	0.937436							0.489156
	0.927828							0.643763
	1.04135							0.913387
	0.933193							0.670836
	0.889682							0.925771
	0.906808							0.463387
	1.03592							0.754699
	1.08596							0.735504
	1.13033							0.566667
	1.12387							0.569522
	1.08776							0.859763
	1.03195							0.920357
	1.02015							1.00169
	1.04232							0.85203
	0.965377							0.929465
	1.12773							0.968241
	1.0261							0.942438
	1.05008							0.97332
	1.0962							0.819616
	1.197							1.03621
	1.25019							0.857145
	0.769796							0.980748
	1.12267							0.915531
	1.27038							0.773592
	0.841587							0.716939
	1.10332							0.656387
	1.12663							0.936869
	1.22439							0.785287
	1.1063							0.680093
	0.848357							0.83081
	1.20145							0.67478
	0.870384							0.804226
	1.20054							0.835761
	0.6414							0.904798
	1.06299							0.822163
	1.12256							0.691278
	1.0637							0.904509
	1.0767							0.831065
	1.14376							0.693981
	1.04464							0.739315
	1.23209							0.9013
	1.04711							0.927651
	1.11333							1.21726
	1.07719							0.830354
	1.09942							0.831394
	1.09715							0.820733
	1.12233							1.46258
	1.02134
	1.12036
	1.1715
	1.19162
	0.865319
	1.10922
	1.13798
	1.08694
	1.04999
	1.19969
	1.04099
	1.10026
	1.10014
	1.09001
	1.11148
	1.01456
	1.14459
	1.26557
	1.27475
	1.06601
	1.01721
	0.998955
	1.06334
	1.27705
	0.913937
	1.1517
	1.03949
	0.859855
	0.912066
	0.933371
	0.652902
	1.0726
	0.791021
	1.13395
	1.05448

## Sheet: Speed_m_s (Parasol)
-17	-15	-13	-11	-9	5	7	9	11
1.83715	1.53999	1.82899	1.49715	1.5479	1.18111	1.23285	1.68601	1.17623
1.85443	1.59821	1.64836	1.46564	1.56141	1.27885	1.22398	1.18754	0.972628
1.75949	1.55514	1.91383	1.48161	1.01777	1.31699	1.19179	1.08478	1.06305
1.82632	1.56058	1.64667	1.38805	1.09524	1.29643	1.26792	1.04708	1.2872
1.87704	1.54138	1.50668	1.2953	0.963645	1.31756	1.38219	1.03057	1.09923
1.63888	1.3978	1.80855	1.5825	1.57294	1.24069	1.37761	1.24256	0.978072
1.25025	1.57958	1.95122	1.52949	1.16472	1.26336	1.47087	1.43313	1.26373
1.82705	1.5647	2.16284	1.53801	1.38671	1.14265	1.46753	1.50598	1.28259
1.75388	1.58247	1.91891		1.14637	1.28524	1.40009	1.43172	1.26336
1.84941	1.58671	1.93078		1.16048	1.21127	1.3377	1.29722	0.955153
1.71537	1.52587	1.83994		1.02153	1.19939	1.16875	1.22772	1.12776
1.7519	1.58749	1.91964		1.17406	1.48661	1.151	1.08129	1.15608
1.69994	1.58542	1.79304		1.0586	0.977243	0.960863	1.45281	1.24293
1.64659	1.5403	1.81129		1.56804	1.20489	1.42874	1.43088	1.03061
1.93424	1.58992	1.86519		1.16207	1.30454	1.35657	1.30607	1.04581
1.92244	1.58832	1.92112		1.38086	0.915189	1.48564	1.47594	1.13422
1.97254	1.57237	1.49855		1.17498	1.34649	1.44636	1.50714	0.87433
1.72458	1.56337	1.91931		0.955802	1.39884	1.35413	0.821297	1.25225
	1.56759	1.79212		1.41778	1.32289	1.56322	1.40366	0.980048
	1.65515	1.87306		0.905751	1.39227	1.31664	1.1041	0.778845
	1.64912	1.80736		1.61626	1.2641	1.17897	1.08703	0.787221
	1.74098	1.77366		0.963484	1.51268	1.4349	1.3224	1.20656
	0.439462	1.67866		1.7134	1.19015	1.4765	1.34005	0.739464
	1.54913	1.69481		1.63691		1.47396	0.822415	1.16586
	1.51715	1.57255		1.20369		1.48986	1.30632	0.964568
	1.45652	1.35374		1.64457		1.36594	1.44157	0.947927
	1.79692	1.86833		1.29568		1.29933	1.33749	0.987811
	1.74617	1.3285		1.18638		1.41216	1.47911	1.08268
	1.77817	1.24203		1.69898		1.28694	1.43421	1.17921
	1.35553	1.75353		0.90913		1.43493	1.48913	1.22844
	1.2571	1.82679		1.14509		1.3173	1.47937	1.41189
	2.3093	1.74292		1.36739		1.16667	1.37966	1.27604
	1.66504	2.18473		1.21302		1.37957	1.40156	0.96821
	1.6306	1.89294		1.58877		1.46795	1.07147	1.02179
	1.68976	1.89803		1.57395		1.34071	1.50191	1.40187
	1.57248	0.427333		1.56109		1.36533	1.40197	1.38652
	1.69377			1.16672		1.35153	1.42888	1.1313
	1.36198			1.0237		1.38788	1.50959	1.01196
	1.4835			1.0094		1.45586	1.07327	1.03143
	1.74145			1.48167		1.46322	1.4513	1.64191
	1.67332			1.1004		1.32545	1.41684	1.19221
	1.79629			1.29767		1.4435	1.47982	0.985838
	1.68718			1.08402		1.16146	1.45685	1.01517
	1.77714			1.36451		1.42335	1.37647	1.17627
	1.51527			1.08878		1.50274	1.39138	0.993062
	1.69011			1.0717		1.43966	1.47186	1.3516
	1.68739			1.25701		1.39111	1.02383	0.961481
	1.57729			1.21145		1.35599	1.47125	1.15996
	1.50751			1.10224		1.5256	1.11672	0.86527
	1.77862			1.21199		1.42972	1.53181	1.36543
	1.58894			1.26142		1.49697	1.27547	1.32915
	1.46059			1.25698		1.46955	1.37853	1.3535
				1.27846			0.980175	0.937545
				1.42474			1.04659	1.3532
				1.29718			1.17304	1.32537
				1.21989			1.04579	1.15195
				1.23989			1.11338	1.18275
				1.092			1.12314	1.21302
				1.21564			1.01436	1.20312
				1.13252			1.09845	1.23096
				1.27338			1.09241	1.31969
				1.27572			1.17601	1.30158
				1.01119			1.08203	1.35614
				1.22172			1.40667	1.41042
								1.33415
								1.25217
								1.2697
								1.2568
								0.844722
								1.30695
								1.36842
								1.24664
								1.28515
								0.716651
								1.21207
								1.20874
								1.3371
								1.24021
								1.44551
								1.44667
								1.27699
								1.37171
								1.21744
								1.34292
								1.19716
								1.33192
								1.19624
								1.20789
								1.15576
								1.31597
								1.18881
								1.3184
								1.22466
								1.18562
								1.13036
								1.2069
								1.2406
								1.37092
								1.02188
								1.21858
								1.21871
								1.19804
								1.07782
								1.29296
								1.2683
								1.27976
								1.38111
								1.38532
								1.28589
								1.22502
								1.37577
								0.965161
								1.11413
								1.1524
								1.22599
								1.25212
								1.19512
								1.18107
								1.343
								1.04505
								1.01414
								1.33193
								1.26943
								1.13503
								1.08018
								1.11387
								1.23942
								1.15995
								1.03836
								1.19447
								1.16807
								1.23546
								1.1941
								1.192
								1.27772
								1.0883
								1.33083
								1.26038
								1.19643
								1.16343
								1.05121
								1.34289
								1.3905
								1.2478
								1.35834
								1.27594
								1.26757
								1.21573
								1.34127
								1.29685
								1.26069
								1.20957
								1.1456
								1.30191
								1.16479
								1.23898
								1.34473
								1.2847
								1.32207
								1.22843
								1.1329
								1.22232
								1.3275
								1.28849
								1.22955
								1.44724
								1.22564
								1.24623
								1.15889
								1.00821
								1.26081
								0.98604
								0.980817
								0.995614
								0.975791
								1.11865
								0.931696
								1.1857
								1.02618
								0.940997
								0.962287
								0.954368
								1.04056
								1.07382
								1.04037
								0.994124
								1.11772
								0.954529
								1.13088
								1.10967
								1.0216
								1.24416
								1.23245
								1.11601
								1.0415
								1.20287
								1.21526
								1.19513
								1.20117
								1.1637
								1.05373
								1.08599
								1.18941
								1.29636
								1.16218
								1.18486
								1.15848
								1.0918
								1.11046
								1.17776
								1.18901
								1.15638
								1.10657
								1.15044
								1.10703
								1.10604
								1.10435
								1.10338
								1.14687
								1.12813
								1.11296
								1.14262
								1.1263
								1.13196
								1.10493
								1.1503
								1.26442
								1.24711
								1.2089
								1.19441
								1.25213
								1.21087
								1.1673
								1.22046
								1.18517
								1.20983
								1.16299
								1.20219
								1.14822
								1.19196
								1.11721
								1.27009
								1.14125
								1.14857
								1.23318
								1.14513
								1.34842
								0.983951
								1.2371
								1.2037
								1.16418
								1.3232
								1.33404
								1.34451
								1.2261
								1.20534
								1.07383
								1.1971
								1.16424
								1.19377
								1.15715
								1.16723
								1.21148
								1.22678
								1.31367
								1.23055
								1.20932
								1.25418
								1.25684
								1.25596
								1.28341
								1.24902
								1.1863
								1.2963
								1.21453
								1.19959
								1.19809
								1.23065
								1.27217
								1.18667
								1.08885
								1.19887
								1.28631
								1.12361
								1.23902
								1.27424
								1.25886
								1.21326
								1.26698
								1.1484
								1.11454
								1.25666
								1.25495
								1.25069
								1.27854
								1.17806
								1.22319
								1.22762
								1.1438
								1.17607
								1.0871
								1.25053
								1.1974
								1.03504
								0.914017
								1.20663
								1.23678
								1.20802
								1.11022
								1.38643
								1.73715
								1.12526
								1.17516
								0.706439
								0.94585
								1.14926
								1.20136
								1.63351
								1.16454
								1.42354
								1.32991
								1.23662
								1.22755
								1.407
								1.44121
								0.921261
								1.06045
								1.16501
								1.21555
								1.13133
								1.64389
								1.47808
								1.2854
								1.27225
								1.27896
								1.45196
								1.2963
								1.38062

## Sheet: Speed_m_s (Fovea)
-5
0.158931
0.763201
0.832704
0.750115
0.873219
0.737822
0.878558
0.704571
0.739114
1.02207
0.565634
0.617
0.733565
0.642153
0.543021
0.755067
0.424463
0.496594
0.770155
0.573329
0.402489
0.638397
0.475291
0.426477
0.664311
0.596606
0.536954
0.644639
0.637623
0.411059
0.594341
0.370187
0.611743
0.422906
0.420411
0.380475
0.546835
0.468145
0.634057
0.687462
0.608093
0.610676
0.579059
0.568297
0.566541
0.592007
0.500366
0.813781
0.654001
0.417139
0.524891
0.567909
0.521603
0.664096
0.564543
0.827809
0.702412
0.655665
0.561239
0.698873
0.700568
0.564925
0.546328
1.07046
0.971366
0.641816
0.462722
0.570716
0.577634
0.549281
0.545276
0.843531
0.490447
0.904105
0.559386
0.510857
0.587467
0.509878
0.571798
0.624387
0.541322
0.623202
0.661296
0.535525
0.56872
0.484433
0.62992
0.294694
0.821329
0.572811
0.555707
0.498498
0.530892
0.520743
0.577277
0.530891
0.544056
0.526992
0.716837
0.531485
0.506971
0.568467
0.553704
0.602838
0.593515
0.595482
0.566346
0.604492
0.694423
0.599921
0.468416
0.495302
0.570547
0.525307
0.505
0.499776
0.590832
0.551211
0.574572
0.570398
0.597274
0.601391
0.542796
0.59847
0.515869
0.7793
0.846886
0.708138
0.828769
0.636574
0.521164
0.914412
0.593467
0.855451
0.844275
0.60018
0.558785
0.8029
0.779824
0.852732
0.527137
0.602663
0.530935
0.866089
0.566222
0.503768
0.641286
0.698769
0.926789
0.466649
1.0382
0.89717
0.915839
0.463832
0.843983
0.627179
0.635897
0.510857
0.612725
0.738156
0.590268
0.450271
0.856488
0.908126
0.62021
0.594083
0.580035
0.379845
0.662044
0.668219
0.791884
0.630216
0.474172
0.634946
0.532092
0.564353
0.482398
0.427571
0.66117
0.661985
0.539677
0.62447
0.572851
0.489184
0.562871
0.562226
0.688625
0.658003
0.63176
0.560742
0.618947
0.623193
0.551295
0.918838
0.606008
0.642696
0.668141
0.560525
0.597253
0.611937
0.687382
0.526363
0.35654
0.70187
0.52903
0.471304
0.537503
0.586146
0.47369
0.540019
0.550092
0.511246
0.545581
0.753677
0.789814
0.645692
0.50641
0.70914
0.509217
0.518633
0.464531
0.548745
0.479726
0.536281
0.463763
0.54918
0.591853
0.573495
0.629209
0.773532
0.565314
0.535418
0.743187
0.513683
0.532289
0.513426
0.57778
0.475351
0.568125
0.812399
0.800374
0.630307
0.480165
0.55167
0.422932
0.525772
0.363279
0.761674
0.464084
0.758236
0.722309
0.532919
0.544929
0.591367
0.713112
0.812097
0.549672
0.350557
0.58033
0.493808
0.586944
0.541676
0.654461
0.72511
0.514866
0.371905
0.504938
0.668735
0.678787
0.604402
0.468423
0.581008
0.727548
0.561739
0.440223
0.320706
0.554575
0.337731
0.479457
0.614213
0.476515
0.813106
0.720362
0.686946
0.568779
0.78612
0.707994
0.605141
0.646461
0.76324
0.859735
0.61975
0.360968
0.660747
0.780017
0.867164
0.532502
0.773221
0.652855
0.796812
0.731661
0.559268
0.569219
0.580024
0.911224
0.53986
0.850553
0.330594
0.381074
0.448778
0.46129
0.593019
0.490367
0.681572
0.379229
0.400292
0.460455
0.650991
0.493924
0.542586
0.361919
0.521551
0.712805
0.399531
0.659666
0.510293
0.696787
0.453485
0.528059
0.544272
0.549262
0.416163
0.431636
0.570616
0.482205
0.439487
0.432365
0.299871
0.449554
0.512985
0.534496
0.598221
0.528397
0.408006
0.42487
0.354322
0.367005
0.62168
0.487587
0.429197
0.476741
0.506924
0.468416
0.523333
0.49292
0.374419
0.38963
0.541814
0.456471
0.414854
0.41099
0.442521
0.428151
0.435411
0.383915
0.385285
0.486431
0.65026
0.500969
0.411965
0.349977
0.507829
0.396532
0.526514
0.435596
0.382185
0.637617
0.520221
0.683771
0.575831
0.61473
0.502382
0.740499
0.624623
0.411767
0.462684
0.512251
0.531139
0.380217
0.471038
0.565603
0.371242
0.369795
0.353458
0.601352
0.547129
0.466301
0.549994
0.471912
0.480997
0.457773
0.506359
0.262862
0.560689
0.147495
0.273355
0.566579
0.583097
0.598948
0.692353
0.751415
0.801211
0.935792
0.601035
0.694324
0.810939
0.835775
0.578731
0.714022
0.851331
0.745147
0.783687
0.724033
0.71934
0.571047
0.864339
0.346621
0.327198
0.369124
0.407453
0.503054
0.514595
0.423354
0.437423
0.430275
0.455538
0.489384
0.309514
0.719932
0.553718
0.417356
0.270216
0.468768
0.384445
0.373873
0.427688
0.336582
0.377276
0.335433
0.515212
0.419396
0.424745
0.623488
0.452364
0.497665
0.522752
0.466125
0.439015
0.456949
0.394298
0.412501
0.43749
0.407731
0.466619
0.543887
0.449618
0.457432
0.467464
0.541552
0.386502
0.490359
0.497939
0.585626
0.609784
0.65889
0.516031
0.422935
0.653362
0.509417
0.700096
0.433757
0.62312
0.355846
0.542578
0.521409
0.537118
0.756939
0.786429
0.782034
0.537871
0.735436
0.768291
0.561226
0.486394
0.749067
0.4181
0.420089
0.56284
0.682513
0.490345
0.477538
0.333498
0.634996
0.689529
0.681384
0.55565
0.370739
0.580877
0.194301
0.40747
0.685888
0.564568
0.54336
0.38454
0.378235
0.354409
0.42156
0.481247
0.39774
0.629585
0.617136
0.320389
0.658084
0.333134
0.363492
0.547963
0.679284
0.685721
0.631345
0.26444
0.455039
0.753155
0.401248
0.420153
0.485763
0.437342
0.420804
0.135403
0.393309
0.667956
0.486506
0.377448
0.300347
0.625447
0.44769
0.454829
0.38096
0.323315
0.244603
0.417563
0.329991
0.590486
0.203724
0.71147
0.461161
0.467157
0.957021
0.441868
0.463645
0.441592
0.61235
0.658069
0.613744
0.321576
0.333783
0.401498
0.41088
0.178986
0.394916
0.478929
0.274848
0.282674
0.873728
0.984217
0.53978
0.54826
0.567942
0.811923
0.571569
0.645781
0.792389
0.791718
0.792142
0.72427
0.794325
0.774772
0.661077
0.633585
0.881821
0.572849
0.635247
0.909778
0.724714
0.564746
0.437615
0.758345
0.730823
0.573612
0.871664
0.578164
0.370048
0.324861
0.538392
0.339545
0.348699
0.318848
0.467235
0.456811
0.320872
0.52723
0.517276
0.276836
0.477989
0.403965
0.432305
0.511692
0.452537
0.583711
0.411698
0.413061
0.499147
0.399712
0.441113
0.474406
0.454089
0.365736
0.498678
0.331207
0.560172
0.316135
0.373298
0.416449
0.676536
0.390532
0.423424
0.305738
0.350385
0.281285
0.460464
0.220105
0.413861
0.47942
0.360764
0.366615
0.393976
0.402126
0.442114
0.433656
0.129461
0.65483
0.396386
0.396157
0.318869
0.437415
0.431307
0.412553
0.410983
0.296854
0.453632
0.305139
0.392139
0.336041
0.525305
0.372917
0.33117
0.371437
0.382562
0.394559
0.393538
0.318786
0.410825
0.291185
0.378069
0.415506
0.376674
0.374718
0.424664
0.29552
0.344251
0.434031
0.48619
0.457602
0.39529
0.328152
0.342264
0.394024
0.297014
0.327845
0.393239
0.45369
0.293792
0.544992
0.511273
0.42411
0.463716
0.401856
0.349854
0.363596
0.230006
0.593499
0.689124
0.363699
0.59113
0.322051
0.332004
0.335395
0.623085
0.286868
0.388845
0.281954
0.387941
0.465606
0.28628
0.388052
0.330728
0.36415
0.3735
0.332239
0.435567
0.458663
0.449729
0.373277
0.334255
0.32266
0.453834
0.371098
0.366753
0.401899
0.35434
0.381297
0.310647
0.43365
0.641138
0.353683
0.444682
0.36649
0.43107
0.450962
0.468748
0.610201
0.433022
0.523168
0.636541
0.520416
0.250604
0.328799
0.228245
0.323473
0.34385
0.267077
0.393517
0.432936
0.330796
0.33307
0.517086
0.30281
0.341819
0.343265
0.39764
0.394369
0.591029
0.443202
0.45994
0.673272
0.468375
0.359309
0.593071
0.419103
0.296056
0.580112
0.437649
0.27632
0.382447
0.312306
0.526405
0.282076
0.284775
0.21219
0.326208
0.313083
0.375795
0.183951
0.438928
0.359252
0.40139
0.501659
0.410219
0.320321
0.469449
0.543783
0.455682
0.490519
0.409424
0.430103
0.482779
0.466495
0.463924
0.453482
0.360118
0.485396
0.437632
0.497494
0.499045
0.426171
0.47928
0.461444
0.420621
0.606332
0.446273
0.431851
0.519464
0.388685
0.493336
0.434553
0.46579
0.476958
0.428545
0.441804
0.44199
0.505939
0.438888
0.449892
0.17431
0.454534
0.374604
0.422999
0.42416
0.466515
0.454357
0.398239
0.478785
0.578201
0.405659
0.371399
0.483173
0.463614
0.413859
0.43541
0.416761
0.331567
0.438517
0.45023
0.457209
0.435095
0.467639
0.480417
0.441271
0.659671
0.657723
0.559026
0.409587
0.637419
0.546867
0.500408
0.459237
0.50807
0.435049
0.538556
0.541768
0.539418
0.421349
0.544242
0.483456
0.39514
0.316034
0.429602
0.379552
0.506822
0.431435
0.450318
0.447067
0.440616
0.506664
0.541393
0.547077
0.409317
0.500116
0.417885
0.426852
0.388105
0.476522
0.479702
0.53477
0.490061
0.449618
0.731602
0.709349
0.499147
0.454506
0.759792
0.758483
0.424148
0.697615
0.686308
0.442822
0.421099
0.399425
0.286808
0.547256
0.612507
0.599076
0.558413
0.64914
0.645165
0.441986
0.711677
0.355548
0.374393
0.721256
0.64795
0.48687
0.688952
0.450095
0.651731
0.493136
0.517174
0.44476
0.492285
0.568782
0.652493
0.591881
0.549233
0.350957
0.433677
0.60359
0.450741
0.686219
0.473144
0.51503
0.562421
0.500339
0.431744
0.415746
0.7152
0.382925
0.467736
0.488866
0.431432
0.452722
0.464215
0.391154
0.554617
0.319796
0.628424
0.467128
0.428077
0.410143
0.485438
0.544056
0.445363
0.44008
0.487507
0.404361
0.417161
0.581122
0.381131
0.495516
0.635904
0.612186
0.560705
0.521792
0.596142
0.648051
0.471035
0.393159
0.362296
0.368976
0.446843
0.598598
0.420009
0.422062
0.481173
0.520295
0.541836
0.388323
0.487885
0.525014
0.428604
0.465171
0.331162
0.463106
0.473522
0.482772
0.509407
0.410273
0.27192
0.680912
0.513505
0.351322
0.39953
0.446389
0.561032
0.412391
0.492588
0.309718
0.517708
0.462183
0.35072
0.339417
0.476162
0.390961
0.439608
0.536958
0.347868
0.411667
0.369597
0.52879
0.585641
0.490925
0.416052
0.394771
0.805398
0.875616
0.710483
0.326167
0.445868
0.39787
0.396108
0.39423
0.46026
0.344957
0.390377
0.412895
0.266062
0.422212
0.372213
0.268293
0.408482
0.401476
0.412287
0.456412
0.440209
0.470206
0.386188
0.425861
0.343995
0.461879
0.47727
0.377396
0.490532
0.403467
0.341385
0.514259
0.63711
0.445229
0.448086
0.414813
0.507942
0.524351
0.46727
0.662965
0.510614
0.50354
0.642777
0.53298
0.440981
0.460705
0.478498
0.494807
0.450724
0.549707
0.467981
0.374799
0.495146
0.585061
0.318313
0.478298
0.481626
0.311135
0.443815
0.418653
0.523762
0.434919
0.560774
0.508975
0.477848
0.539327
0.594068
0.556111
0.568467
0.546264
0.346744
0.342075
0.471087
0.547051
0.602429
0.367661
0.385281
0.4245
0.409919
0.423293
0.423876
0.309239
0.451422
0.367627
0.449094
0.47962
0.386464
0.346321
0.615041
0.380466
0.438169
0.378442
0.448659
0.467473
0.352312
0.66645
0.59645
0.74363
0.946651
0.730732
0.597619
0.664108
0.752197
0.79002
0.80575
0.784535
0.582164
0.77154
0.742686
0.682752
0.688357
0.604203
0.659938
0.441293
0.481154
0.509544
0.620924
0.628395
0.542026
0.57809
0.644564
0.55996
0.402418
0.361224
0.598581
0.392034
0.597026
0.57582
0.369121
0.573279
0.794836
0.568915
0.482037
0.433502
0.454094
0.467336
0.533235
0.505845
0.560963
0.519804
0.576814
0.622498
0.676245
0.310773
0.45837
0.496235
0.471738
0.374164
0.56642
0.434584
0.719392
0.481013
0.494486
0.620558
0.527348
0.565111
0.527622
0.43753
0.513138
0.492279
0.582491
0.590244
0.632716
0.594565
0.544648
0.727328
0.794971
0.649366
0.608665
0.486301
0.478455
0.664724
0.333212
0.521614
0.737258
0.630387
0.723718
0.553675
0.620648
0.596752
0.603602
0.483921
0.427853
0.407443
0.748983
0.781894
0.771235
0.551191
0.663344
0.657446
0.621219
0.694739
0.688326
0.551732
0.331909
0.700752
0.86816
0.651559
0.770557
0.503455
0.35185
0.854859
0.546104
0.518501
0.575273
0.532541
1.06802
0.795571
0.441358
1.11359
0.512187
0.545898
0.420722
0.576424
0.529206
0.35935
0.522868
0.308588
0.647865
0.553044
0.737238
0.233076
0.548017
0.378853
0.464911
0.427674
0.418195
0.856736
0.48697
0.857069
0.872317
0.837962
0.908074
0.953409
0.723504
0.559979
0.931224
0.776333
0.886935
0.838789
0.765886
0.637279
0.940611
0.930442
0.758388
0.762149
0.828967
0.611582
0.895783
0.849786
0.591782
0.781862
0.575322
0.686032
0.659505
0.895893
0.596095
0.537805
1.04661
0.759598
0.856765
0.737432
0.61453
0.852475
0.748288
0.69772
0.493007
0.401644
0.505215
0.7103
0.490869
0.686686
0.650106
0.214214

## Sheet: xr
-24.6944
-24.4944
-24.1944
-24.0944
-23.8944
-23.7944
-23.6944
-23.3944
-23.2944
-22.9944
-22.7944
-22.5944
-22.4944
-22.3944
-22.1944
-21.9944
-21.5944
-21.4944
-21.3944
-21.2944
-21.1944
-20.9944
-20.8944
-20.7944
-20.4944
-20.3944
-19.9944
-19.7944
-19.6944
-19.4944
-19.2944
-18.9944
-18.8944
-18.6944
-18.5944
-18.3944
-18.2944
-17.9944
-17.8944
-17.7944
-17.6944
-17.4944
-17.2944
-17.1944
-16.9944
-16.8944
-16.6944
-16.5944
-16.4944
-16.3944
-16.2944
-16.0944
-15.9944
-15.7944
-15.6944
-15.5944
-15.4944
-15.3944
-15.2944
-15.1944
-15.0944
-14.9944
-14.8944
-14.5944
-14.4944
-14.3944
-14.2944
-14.1944
-14.0944
-13.9944
-13.7944
-13.6944
-13.5944
-13.3944
-13.2944
-13.1944
-12.7944
-12.6944
-12.5944
-12.4944
-12.1944
-12.0944
-11.8944
-11.7944
-11.6944
-11.4944
-11.2944
-11.1944
-11.0944
-10.9944
-10.8944
-10.7944
-10.6944
-10.4944
-10.2944
-10.1944
-10.0944
-9.9944
-9.8944
-9.7944
-9.6944
-9.4944
-9.3944
-9.2944
-9.0944
-8.9944
-8.6944
-8.5944
-8.4944
-8.3944
-8.1944
-8.0944
-7.9944
-7.7944
-7.6944
-7.5944
-7.3944
-7.2944
-7.1944
-6.7944
-6.4944
-6.3944
-6.2944
-6.1944
-5.9944
-5.8944
-5.7944
-5.5944
-5.4944
-5.3944
-5.2944
-5.1944
-4.9944
-4.8944
-4.6944
-4.4944
-4.3944
-4.2944
-4.0944
-3.9944
-3.8944
-3.5944
-3.4944
-3.3944
-3.1944
-3.0944
-2.6944
-2.4944
-2.3944
-2.1944
-2.0944
-1.9944
-1.7944
-1.6944
-1.5944
-1.4944
-1.3944
-1.2944
-1.0944
-0.794395
-0.694395
0.705605
0.805605
0.905605
1.1056
1.2056
1.3056
1.4056
1.5056
1.6056
1.8056
1.9056
2.2056
2.3056
2.4056
2.6056
2.7056
2.8056
2.9056
3.0056
3.2056
3.5056
3.6056
3.7056
3.8056
3.9056
4.0056
4.1056
4.3056
4.5056
4.6056
4.8056
4.9056
5.0056
5.1056
5.2056
5.3056
5.4056
5.5056
5.6056
5.7056
5.8056
5.9056
6.0056
6.1056
6.2056
6.3056
6.5056
6.6056
6.7056
6.9056
7.0056
7.2056
7.3056
7.5056
7.6056
7.7056
7.8056
7.9056
8.0056
8.3056
8.4056
8.5056
8.6056
8.7056
9.0056
9.1056
9.2056
9.3056
9.7056
10.0056
10.2056
10.3056
10.4056
10.7056
10.8056
10.9056
11.3056
11.4056
11.5056
11.6056
11.8056
11.9056
12.0056
12.1056
12.2056
12.3056
12.4056
12.7056
12.8056
12.9056
13.1056
13.3056
13.4056
13.6056
13.7056
13.8056
13.9056
14.1056
14.2056
14.4056
14.7056
14.9056
15.0056
15.1056
15.4056
15.5056
15.6056
15.9056
16.0056
16.1056
16.3056
16.4056
16.5056
16.6056
16.7056
16.9056
17.1056
17.2056
17.3056
17.4056
17.6056
17.9056
18.1056
18.2056
18.4056
18.7056
18.9056
19.0056
19.1056
19.2056
19.5056
19.6056
19.7056
19.8056
20.0056
20.6056
20.7056

## Sheet: y
28.9191
28.7353
28.3876
28.2659
28.1383
28.0306
27.881
27.6362
27.5486
27.2025
26.95
26.8064
26.6796
26.6052
26.4316
26.1714
25.7791
25.7757
25.5784
25.5045
25.4396
25.2072
25.1521
25.0089
24.787
24.6036
24.249
24.0138
23.9383
23.7653
23.5603
23.3046
23.1757
22.9463
22.8929
22.6851
22.6019
22.3533
22.2248
22.0536
21.9817
21.8032
21.6443
21.501
21.3182
21.2066
21.0587
20.9239
20.8712
20.775
20.6226
20.446
20.3448
20.1959
20.0339
19.9906
19.8583
19.7649
19.678
19.547
19.5045
19.38
19.2837
18.966
18.8803
18.8139
18.6911
18.5895
18.4991
18.3884
18.1718
18.0944
18.0264
17.8365
17.6367
17.5769
17.1453
17.0195
17.0178
16.7986
16.5165
16.3261
16.1778
15.9806
15.9761
15.6087
15.4129
15.3448
15.2398
15.0106
14.9365
14.781
14.682
14.399
14.1698
13.9992
13.8286
13.741
13.5002
13.3865
13.2623
12.8749
12.801
12.5415
12.1548
12.1279
11.4253
11.4377
11.13
11.0042
10.5775
10.4503
10.173
9.89405
9.52868
9.42952
8.97921
8.88121
8.65068
7.87175
7.44358
7.30529
6.92933
6.84102
6.558
6.36715
6.16713
5.80432
5.76055
5.54823
5.41541
5.1057
4.8807
4.68464
4.40529
4.05084
3.92858
3.79486
3.57346
3.42711
3.32985
3.01295
2.91806
2.77093
2.65821
2.49737
2.08469
1.93212
1.83586
1.56968
1.50273
1.39115
1.1954
1.15052
1.02633
0.895543
0.821208
0.695605
0.462979
0.185066
0.0591843
0.0703616
0.196315
0.258883
0.51044
0.632479
0.658502
0.821621
0.858237
1.0097
1.22239
1.25116
1.56128
1.68314
1.73996
2.03431
2.04911
2.14302
2.28235
2.41539
2.59713
2.85191
2.96711
3.03709
3.15516
3.3105
3.38835
3.5337
3.67376
3.85884
4.0001
4.14309
4.29902
4.36513
4.52095
4.53962
4.67587
4.81634
4.85729
5.01982
5.12436
5.21701
5.32692
5.42361
5.50185
5.56808
5.73136
5.93354
6.01843
6.0818
6.27414
6.38122
6.61446
6.64018
6.83676
6.95882
7.08766
7.15772
7.27298
7.35419
7.66832
7.81657
7.87883
7.9644
8.03875
8.42669
8.53004
8.57871
8.69252
9.04818
9.36571
9.53932
9.67668
9.73545
10.1164
10.1865
10.32
10.6712
10.7569
10.8712
10.9782
11.2112
11.2666
11.3445
11.4701
11.5773
11.7139
11.7847
12.0578
12.2097
12.3278
12.5239
12.6389
12.7979
12.9608
13.0863
13.2047
13.3232
13.4485
13.5858
13.8329
14.0478
14.2509
14.3473
14.4765
14.8097
14.8465
14.9649
15.287
15.4161
15.483
15.7268
15.816
15.8491
15.975
16.0596
16.2818
16.4446
16.622
16.6627
16.759
17.0139
17.3212
17.5243
17.6057
17.7389
18.0609
18.2679
18.3972
18.4825
18.6192
18.8414
18.9448
19.0592
19.2033
19.3662
19.9914
20.0616
