# Supplementary material for: Synchronization of visual perception within the human fovea
Source: Nat Neurosci. 2025 Jul 16;28(9):1959–67. doi: 10.1038/s41593-025-02011-3 (PMC12411267; doi:10.1038/s41593-025-02011-3)
Supplement: Supplementary file 16 — Source data. [file 41593_2025_2011_MOESM16_ESM.zip › extendedData8/extendedData8e (1).xlsx]

## Sheet: Sheet1
speed_m_s	theta_deg	x_mm	y_mm
0.565634	131.578	-0.190877	0.215153
0.617	124.071	-0.144367	0.213464
0.733565	122.43	-0.175237	0.275813
0.642153	134.675	-0.187464	0.189602
0.543021	119.976	-0.128447	0.222692
0.755067	104.459	-0.0789229	0.306065
0.424463	115.86	-0.131959	0.27224
0.496594	98.8203	-0.067302	0.433729
0.770155	93.5421	-0.029717	0.480083
0.573329	89.8904	0.000890725	0.46581
0.402489	85.0378	0.0251341	0.289483
0.638397	83.2407	0.0356235	0.300561
0.475291	89.6502	0.00209284	0.342813
0.426477	88.1674	0.0108379	0.338736
0.664311	86.8049	0.0149394	0.26762
0.596606	80.4167	0.0563076	0.333503
0.637623	52.237	0.16535	0.213452
0.370187	65.7998	0.0901564	0.200606
0.611743	91.3537	-0.00427155	0.180758
0.420411	70.1204	0.0668441	0.18486
0.608093	65.4362	0.167636	0.366762
0.610676	68.5103	0.133835	0.339938
0.579059	70.4135	0.130912	0.367917
0.568297	69.9122	0.109073	0.298251
0.566541	62.4851	0.170854	0.327999
0.592007	60.9408	0.17756	0.319548
0.500366	69.9831	0.145184	0.398525
0.813781	61.6113	0.208144	0.385136
0.654001	1.77011	0.710007	0.0219422
0.655665	-172.865	-0.386507	-0.0483843
0.561239	178.303	-0.266071	0.00788468
0.698873	174.782	-0.366567	0.0334762
0.700568	-161.723	-0.340403	-0.112424
0.564925	-175.671	-0.348914	-0.0264122
0.546328	-174.455	-0.330278	-0.0320633
1.07046	178.915	-0.327628	0.00620282
0.971366	-173.576	-0.342422	-0.0385554
0.641816	135.714	-0.189592	0.184926
0.462722	139.741	-0.221703	0.187745
0.570716	134.517	-0.213892	0.217528
0.577634	136.787	-0.242511	0.227834
0.549281	131.481	-0.172625	0.195246
0.545276	128.504	-0.156654	0.196915
0.843531	139.199	-0.250826	0.216519
0.490447	141.194	-0.222698	0.179093
0.904105	147.788	-0.255468	0.160949
0.559386	139.479	-0.240674	0.205708
0.510857	134.176	-0.182273	0.18759
0.587467	139.637	-0.204063	0.173442
0.571798	145.958	-0.21437	0.144823
0.661296	-147.091	-0.164384	-0.106382
0.535525	53.5087	0.130601	0.176553
0.56872	54.2288	0.136842	0.189937
0.484433	64.3038	0.0856354	0.177967
0.294694	50.4973	0.133638	0.162101
0.821329	43.8159	0.13454	0.129091
0.555707	52.3606	0.262236	0.340036
0.498498	59.0943	0.188907	0.315569
0.530892	56.7508	0.201043	0.306651
0.520743	59.233	0.192652	0.3236
0.577277	58.4928	0.20175	0.329134
0.530891	52.1839	0.218894	0.282033
0.544056	49.0022	0.279906	0.32202
0.526992	50.4225	0.260281	0.314877
0.716837	56.5665	0.253123	0.383393
0.531485	50.9198	0.228173	0.280965
0.506971	44.0973	0.242639	0.235112
0.568467	24.748	0.307605	0.141794
0.553704	41.1317	0.23676	0.20677
0.602838	24.7927	0.341701	0.157835
0.593515	31.7174	0.331777	0.205049
0.595482	27.4366	0.26243	0.136243
0.566346	26.8165	0.364719	0.184365
0.604492	15.871	0.309078	0.0878743
0.694423	15.9568	0.315489	0.0902079
0.599921	-7.47954	0.342927	-0.0450226
0.468416	0.377045	0.333003	0.00219142
0.495302	-11.3911	0.313203	-0.063102
0.570547	4.4967	0.328041	0.0257984
0.525307	0.709426	0.317847	0.00393572
0.505	-13.4337	0.31787	-0.075925
0.499776	4.70709	0.345237	0.0284266
0.590832	-10.7766	0.339144	-0.0645517
0.551211	-3.32428	0.333592	-0.0193766
0.574572	21.7643	0.43409	0.17331
0.570398	28.1632	0.428244	0.229269
0.597274	22.8314	0.459441	0.193428
0.601391	26.7059	0.475458	0.239192
0.542796	24.3951	0.414266	0.187877
0.59847	26.5506	0.460596	0.230153
0.515869	21.9931	0.474598	0.191684
0.7793	168.969	-0.589417	0.114906
0.846886	166.196	-0.603877	0.148376
0.708138	169.763	-0.571487	0.103204
0.828769	166.982	-0.538201	0.124433
0.636574	166.664	-0.551922	0.130831
0.521164	165.19	-0.560525	0.148206
0.914412	165.545	-0.606807	0.156424
0.593467	164.804	-0.546988	0.148576
0.855451	170.122	-0.535997	0.0933366
0.844275	140.609	-0.462546	0.379816
0.60018	147.285	-0.476792	0.306277
0.558785	144.628	-0.46802	0.332254
0.8029	148.086	-0.472399	0.294205
0.779824	144.009	-0.502785	0.36517
0.852732	160.754	-0.481142	0.167985
0.527137	156.409	-0.437064	0.190864
0.602663	158.077	-0.411996	0.165811
0.530935	160.96	-0.409977	0.141483
0.866089	156.959	-0.39718	0.168925
0.566222	160.1	-0.444372	0.160862
0.503768	159.231	-0.37888	0.143687
0.641286	-177.554	-0.465172	-0.0198721
0.698769	177.346	-0.380855	0.0176521
0.926789	169.555	-0.401359	0.0739864
0.466649	178.059	-0.369878	0.0125334
1.0382	-167.14	-0.345706	-0.0789211
0.89717	138.174	-0.281597	0.252006
0.915839	146.996	-0.257609	0.16732
0.463832	136.003	-0.275199	0.265727
0.843983	134.882	-0.274104	0.27524
0.627179	143.769	-0.29	0.212492
0.635897	122.384	-0.204973	0.323186
0.510857	139.263	-0.263297	0.226768
0.612725	134.019	-0.25343	0.262258
0.738156	137.437	-0.281782	0.258774
0.590268	127.338	-0.162685	0.213261
0.450271	129.556	-0.229472	0.277814
0.856488	138.987	-0.257809	0.224209
0.908126	141.256	-0.21993	0.176477
0.62021	26.4208	0.505348	0.251085
0.594083	21.0321	0.585651	0.225187
0.580035	27.9651	0.508346	0.269896
0.379845	20.0191	0.568586	0.207163
0.634946	26.023	0.667181	0.325738
0.66117	-52.0363	0.319329	-0.409256
0.661985	-59.4293	0.214885	-0.363775
0.539677	-47.9471	0.315078	-0.349281
0.62447	-15.0937	0.347284	-0.0936637
0.572851	-22.3213	0.357884	-0.146934
0.489184	-6.99379	0.339331	-0.0416272
0.562871	-24.5396	0.394056	-0.179911
0.562226	-8.23182	0.432654	-0.0625916
0.688625	-26.5653	0.364068	-0.182037
0.658003	-33.8104	0.297922	-0.19952
0.63176	-2.90514	0.451164	-0.0228956
0.560742	-26.2512	0.456693	-0.225228
0.618947	-25.9729	0.434109	-0.211475
0.623193	-27.479	0.467635	-0.243218
0.551295	-38.2086	0.389684	-0.306746
0.918838	-24.6149	0.470802	-0.215698
0.606008	-37.5174	0.532247	-0.408664
0.642696	-36.794	0.54876	-0.410436
0.668141	-43.8535	0.4992	-0.479611
0.560525	-19.7148	0.545223	-0.195377
0.597253	-16.3669	0.574901	-0.168841
0.611937	-57.4461	0.261066	-0.408942
0.687382	-54.2115	0.274321	-0.380516
0.35654	-39.2354	0.523501	-0.427497
0.70187	-48.1132	0.433831	-0.483736
0.52903	-103.633	-0.0700734	-0.288926
0.471304	-100.291	-0.0571539	-0.314765
0.537503	-91.0393	-0.00547609	-0.301846
0.586146	-94.758	-0.0248553	-0.298616
0.47369	-87.4141	0.017133	-0.379362
0.540019	-98.865	-0.0571539	-0.366443
0.550092	-98.5953	-0.0539241	-0.356753
0.511246	-94.0951	-0.0280852	-0.392282
0.545581	-97.2538	-0.0474643	-0.372903
0.753677	-94.8844	-0.031315	-0.366443
0.789814	-99.9438	-0.0733033	-0.418121
0.645692	-89.8539	0.000983641	-0.385822
0.50641	-86.98	0.0235927	-0.44719
0.70914	-89.4562	0.00421351	-0.44396
0.509217	-98.3872	-0.0506942	-0.343834
0.518633	-115.581	-0.14759	-0.308305
0.464531	-102.603	-0.079763	-0.356753
0.548745	-110.79	-0.137901	-0.363213
0.479726	-118.374	-0.15082	-0.279237
0.536281	-98.2992	-0.0539241	-0.369673
0.463763	-105.625	-0.0862227	-0.308305
0.54918	-103.958	-0.0926825	-0.372903
0.591853	-100.612	-0.0668435	-0.356753
0.573495	-109.638	-0.14113	-0.395512
0.629209	-108.107	-0.131441	-0.401971
0.773532	-102.354	-0.0894526	-0.408431
0.565314	-107.809	-0.124981	-0.389052
0.535418	-119.104	-0.173429	-0.311535
0.743187	-105.414	-0.0894526	-0.324455
0.513683	-114.15	-0.14113	-0.314765
0.532289	-114.597	-0.14113	-0.308305
0.513426	-114.786	-0.15728	-0.340604
0.57778	-104.545	-0.0959123	-0.369673
0.475351	-114.224	-0.16051	-0.356753
0.568125	-101.16	-0.0926825	-0.469799
0.812399	-103.268	-0.0894526	-0.379362
0.800374	-104.529	-0.121751	-0.469799
0.630307	-12.2119	0.389975	-0.0844006
0.480165	2.98075	0.326927	0.0170234
0.55167	-2.48769	0.365304	-0.0158709
0.422932	5.03396	0.348857	0.0307294
0.525772	-2.77927	0.326927	-0.0158709
0.363279	2.95601	0.329668	0.0170234
0.761674	-3.74558	0.368045	-0.0240944
0.464084	-5.21132	0.354339	-0.032318
0.758236	-3.17872	0.384492	-0.0213532
0.722309	10.0617	0.296774	0.0526589
0.532919	-9.1286	0.269362	-0.0432828
0.544929	18.7964	0.307739	0.104741
0.591367	-0.867026	0.324186	-0.00490611
0.713112	14.108	0.296774	0.0745884
0.812097	11.5693	0.324186	0.0663648
0.549672	15.0403	0.277586	0.0745884
0.350557	11.622	0.269362	0.0554001
0.58033	-18.9048	0.31048	-0.10633
0.493808	-5.97183	0.335151	-0.0350592
0.586944	8.22204	0.288551	0.0416941
0.541676	0.571795	0.33241	0.00331746
0.654461	-13.6416	0.291292	-0.0706946
0.72511	-2.38064	0.381751	-0.0158709
0.514866	-2.97175	0.252915	-0.0131297
0.371905	-3.83972	0.236468	-0.0158709
0.504938	-3.99317	0.266621	-0.0186121
0.668735	-32.4633	0.214539	-0.136483
0.678787	-36.7945	0.211797	-0.158413
0.604402	-18.9933	0.261139	-0.089883
0.468423	-19.7703	0.318704	-0.114554
0.581008	-33.1597	0.21728	-0.141966
0.727548	1.7806	0.283068	0.00879984
0.561739	-8.04481	0.189868	-0.0268356
0.440223	5.46519	0.26388	0.025247
0.320706	2.01454	0.250174	0.00879984
0.554575	15.0141	0.247433	0.0663648
0.337731	3.6533	0.266621	0.0170234
0.479457	-4.71825	0.225503	-0.0186121
0.614213	-155.321	-0.456745	-0.209877
0.476515	-155.11	-0.51325	-0.23813
0.813106	-151.909	-0.441335	-0.235561
0.720362	-149.445	-0.420788	-0.248403
0.686946	-157.868	-0.52866	-0.215014
0.568779	-177.621	-0.538933	-0.0223858
0.78612	-162.203	-0.533797	-0.171352
0.707994	-157.029	-0.428493	-0.181625
0.605141	-157.926	-0.549207	-0.222719
0.646461	-147.022	-0.505545	-0.328023
0.76324	-152.319	-0.44904	-0.235561
0.859735	-161.777	-0.55948	-0.184194
0.61975	-154.925	-0.536365	-0.250971
0.360968	-160.277	-0.520955	-0.186762
0.660747	-160.349	-0.551775	-0.197036
0.780017	-160.63	-0.531228	-0.186762
0.867164	-154.368	-0.598006	-0.286929
0.532502	-149.072	-0.551775	-0.330591
0.773221	-148.908	-0.518386	-0.312613
0.652855	-173.889	-0.592869	-0.0634798
0.796812	-179.506	-0.510681	-0.0044071
0.731661	-156.589	-0.54407	-0.235561
0.559268	-151.914	-0.595438	-0.317749
0.569219	-169.996	-0.404649	-0.0713816
0.580024	-172.215	-0.432281	-0.0591009
0.911224	-174.609	-0.398509	-0.0376096
0.53986	-168.655	-0.432281	-0.0867325
0.850553	-174.302	-0.407719	-0.0406798
0.330594	168.379	-0.429211	0.0882675
0.381074	164.789	-0.392368	0.106689
0.448778	166.896	-0.392368	0.0913377
0.46129	161.016	-0.42614	0.146601
0.593019	160.902	-0.432281	0.149671
0.490367	156.81	-0.392368	0.168092
0.681572	159.874	-0.431553	0.158144
0.379229	161.68	-0.386098	0.127841
0.400292	169.652	-0.434583	0.0793561
0.460455	158.665	-0.443674	0.173295
0.650991	156.249	-0.455795	0.200568
0.493924	167.132	-0.480038	0.109659
0.542586	172.076	-0.483068	0.0672348
0.361919	168.938	-0.467917	0.0914773
0.521551	170.794	-0.470947	0.0763258
0.712805	173.083	-0.50428	0.0611742
0.399531	165.678	-0.477008	0.12178
0.659666	178.567	-0.507311	0.0126894
0.510293	173.303	-0.495189	0.0581439
0.696787	-164.013	-0.473977	-0.135795
0.453485	73.9041	0.0997371	0.345641
0.528059	83.9602	0.0536305	0.506873
0.544272	86.4329	0.0286811	0.460093
0.549262	85.7903	0.0317998	0.432025
0.416163	83.5616	0.0505118	0.447618
0.431636	84.903	0.0349185	0.391482
0.570616	83.3371	0.0442745	0.379007
0.482205	83.697	0.0442745	0.400838
0.439487	84.494	0.0380372	0.394601
0.432365	84.3155	0.0380372	0.382126
0.299871	88.9645	0.00685045	0.379007
0.449554	84.0753	0.0380372	0.366533
0.512985	86.2018	0.0286811	0.432025
0.534496	84.5792	0.0380372	0.400838
0.598221	86.7447	0.0224438	0.394601
0.528397	92.5578	-0.0149803	0.335346
0.408006	92.0641	-0.0118616	0.329108
0.42487	93.8337	-0.0212176	0.316634
0.354322	92.0071	-0.0118616	0.338464
0.367005	83.4827	0.0536305	0.469449
0.62168	85.9644	0.0317998	0.450737
0.487587	91.1938	-0.00874291	0.41955
0.429197	85.6655	0.0317998	0.41955
0.476741	89.445	0.00373177	0.385245
0.506924	87.4752	0.0193251	0.438262
0.468416	87.8042	0.0162065	0.422669
0.523333	99.6912	-0.0711163	0.416431
0.49292	90.3347	-0.00250557	0.428906
0.374419	89.921	0.000613102	0.444499
0.38963	94.4304	-0.0305736	0.394601
0.541814	97.6674	-0.064879	0.481923
0.456471	87.7894	0.0193251	0.500635
0.414854	91.5503	-0.0118616	0.438262
0.41099	98.0781	-0.0617603	0.435143
0.442521	106.415	-0.111659	0.379007
0.428151	94.8803	-0.0336923	0.394601
0.435411	100.937	-0.0804724	0.416431
0.383915	101.664	-0.0898284	0.435143
0.385285	92.3648	-0.0180989	0.438262
0.486431	88.7671	0.00996912	0.463211
0.65026	97.6212	-0.0586417	0.438262
0.500969	92.4519	-0.0180989	0.422669
0.411965	93.2851	-0.0212176	0.369651
0.349977	95.0388	-0.0336923	0.382126
0.507829	86.3225	0.0255625	0.397719
0.396532	94.8503	-0.0305736	0.360295
0.526514	96.5875	-0.0430483	0.37277
0.435596	97.4295	-0.055523	0.425787
0.382185	96.8134	-0.0430483	0.360295
0.637617	105.356	-0.092947	0.338464
0.520221	97.2484	-0.0430483	0.338464
0.683771	161.045	-0.409806	0.140749
0.575831	170.172	-0.391578	0.0678369
0.61473	141.584	-0.318666	0.25272
0.502382	149.512	-0.318666	0.18762
0.740499	149.378	-0.378558	0.224076
0.624623	156.331	-0.428034	0.18762
0.411767	155.122	-0.404598	0.18762
0.462684	154.037	-0.326478	0.158977
0.512251	158.367	-0.381162	0.151165
0.531139	149.6	-0.38637	0.22668
0.380217	146.588	-0.446262	0.294384
0.471038	144.293	-0.37335	0.268344
0.565603	148.528	-0.391578	0.2397
0.371242	146.362	-0.39939	0.26574
0.369795	133.66	-0.362934	0.380316
0.353458	141.731	-0.38637	0.3048
0.601352	155.238	-0.41241	0.190224
0.547129	150.899	-0.430638	0.2397
0.466301	156.331	-0.428034	0.18762
0.549994	157.301	-0.498342	0.208452
0.471912	152.58	-0.396786	0.205848
0.480997	161.035	-0.401994	0.138145
0.457773	155.336	-0.391578	0.179809
0.506359	155.59	-0.430638	0.195432
0.262862	146.813	-0.454074	0.296988
0.560689	148.36	-0.422826	0.260532
0.147495	150.843	-0.443658	0.247512
0.273355	146.765	-0.42543	0.27876
0.566579	150.223	-0.428034	0.244908
0.583097	157.707	-0.495738	0.203244
0.598948	-91.3343	-0.00996614	-0.427864
0.692353	-93.6474	-0.0311283	-0.488327
0.751415	-87.6224	0.0232887	-0.560883
0.801211	-87.2864	0.0232887	-0.49135
0.935792	-84.7427	0.0504972	-0.54879
0.601035	-98.4124	-0.0704294	-0.476234
0.694324	-89.3247	0.00514969	-0.436933
0.810939	-90.3879	-0.00391981	-0.579022
0.835775	-92.0313	-0.0190356	-0.536698
0.578731	-94.5785	-0.0432209	-0.539721
0.714022	-89.1913	0.00817285	-0.579022
0.851331	-98.4145	-0.0825221	-0.55786
0.745147	-98.2104	-0.0674063	-0.467165
0.783687	-99.3368	-0.0643831	-0.391586
0.724033	-96.3076	-0.0553136	-0.50042
0.71934	-99.9742	-0.0794989	-0.452049
0.571047	-100.443	-0.0855452	-0.464142
0.864339	-98.6454	-0.0825221	-0.542744
0.346621	20.5737	0.264516	0.0992864
0.327198	13.4149	0.245743	0.0586118
0.369124	25.6115	0.233228	0.111802
0.407453	15.1193	0.286418	0.0773847
0.503054	14.4355	0.252001	0.0648695
0.514595	-42.6366	0.208197	-0.191693
0.423354	-38.8973	0.198811	-0.160405
0.437423	-39.7966	0.211326	-0.176049
0.430275	-41.5821	0.20194	-0.179178
0.455538	-34.509	0.222325	-0.152851
0.489384	-40.8348	0.229081	-0.19798
0.309514	-23.2754	0.261508	-0.11249
0.719932	-33.1479	0.285092	-0.186189
0.553718	-40.4601	0.211394	-0.180293
0.417356	103.829	-0.104006	0.422522
0.270216	98.1544	-0.063449	0.4428
0.468768	105.869	-0.112697	0.396449
0.384445	95.7588	-0.0402737	0.399346
0.373873	102.915	-0.098212	0.428315
0.427688	103.351	-0.098212	0.413831
0.336582	94.1048	-0.0344799	0.48046
0.377276	100.521	-0.0779336	0.419625
0.335433	92.3495	-0.0170984	0.416728
0.515212	92.6728	-0.0199953	0.428315
0.419396	94.7628	-0.0344799	0.413831
0.424745	100.024	-0.0808305	0.457285
0.623488	92.6176	-0.0228922	0.500738
0.497665	128.46	-0.234367	0.295057
0.522752	110.161	-0.124284	0.338511
0.466125	112.312	-0.132975	0.324027
0.439015	125.329	-0.211192	0.297954
0.456949	113.31	-0.135872	0.315336
0.394298	109.781	-0.130078	0.361686
0.412501	119	-0.161944	0.29216
0.43749	112.568	-0.135872	0.326923
0.407731	110.815	-0.124284	0.326923
0.466619	169.266	-0.257542	0.0488196
0.543887	135.322	-0.272027	0.268985
0.449618	136.846	-0.280718	0.263191
0.457432	145.276	-0.283615	0.196562
0.467464	134.342	-0.243058	0.248707
0.541552	133.359	-0.243058	0.257397
0.386502	141.868	-0.283615	0.222634
0.490359	153.82	-0.299751	0.147364
0.497939	175.959	-0.36784	0.0259876
0.585626	176.084	-0.379681	0.0259876
0.609784	174.052	-0.391523	0.0407896
0.65889	174.097	-0.394483	0.0407896
0.516031	156.238	-0.314553	0.138483
0.422935	157.484	-0.341196	0.141443
0.653362	157.238	-0.344157	0.144404
0.509417	170.51	-0.421127	0.0703936
0.700096	-168.161	-0.483295	-0.10131
0.433757	163.671	-0.462573	0.135522
0.62312	169.905	-0.495137	0.088156
0.355846	162.661	-0.509939	0.159206
0.542578	-47.6458	0.260851	-0.286128
0.521409	-41.8746	0.335109	-0.300408
0.537118	-47.0921	0.257995	-0.277559
0.756939	-45.6144	0.243715	-0.248999
0.786429	-37.2094	0.286556	-0.217582
0.782034	-34.6148	0.277988	-0.191877
0.537871	-34.1787	0.375095	-0.254711
0.735436	-56.5724	0.320829	-0.486053
0.768291	-57.495	0.275132	-0.431788
0.561226	-66.6984	0.146608	-0.340393
0.486394	-59.0284	0.209442	-0.348961
0.749067	-64.8392	0.166601	-0.354674
0.4181	-81.6816	0.0380768	-0.260423
0.420089	-85.4028	0.0209403	-0.260423
0.56284	-77.7693	0.0552133	-0.254711
0.682513	-78.7464	0.0580694	-0.29184
0.490345	-96.4914	-0.024757	-0.217582
0.477538	-79.4239	0.0523572	-0.280415
0.333498	-82.4612	0.0352207	-0.266135
0.634996	-83.9592	0.0266524	-0.251855
0.689529	-78.0438	0.0666376	-0.314688
0.681384	-65.1126	0.266563	-0.574592
0.55565	-78.2476	0.080918	-0.388947
0.370739	151.564	-0.475052	0.257248
0.580877	158.506	-0.492624	0.19399
0.194301	155.155	-0.464509	0.215076
0.40747	159.724	-0.468023	0.172903
0.685888	159.965	-0.464509	0.169389
0.564568	158.432	-0.499653	0.197504
0.54336	157.021	-0.45748	0.19399
0.38454	159.081	-0.489109	0.186961
0.378235	165.52	-0.492624	0.127216
0.354409	164.052	-0.482081	0.13776
0.42156	163.438	-0.475052	0.141274
0.481247	164.546	-0.485595	0.134245
0.39774	164.377	-0.492624	0.13776
0.629585	157.694	-0.524253	0.215076
0.617136	160.348	-0.51371	0.183446
0.320389	161.626	-0.573454	0.190475
0.658084	167.926	-0.496138	0.10613
0.333134	166.637	-0.520739	0.123702
0.363492	164.652	-0.489109	0.134245
0.547963	160.938	-0.520739	0.179932
0.679284	155.688	-0.538311	0.243191
0.685721	167.492	-0.573454	0.127216
0.631345	65.0473	0.210778	0.452991
0.26444	64.5149	0.233593	0.490065
0.455039	59.7001	0.27637	0.472954
0.753155	60.4827	0.219333	0.387398
0.401248	70.6435	0.165148	0.470102
0.420153	66.3764	0.219333	0.501472
0.485763	66.7208	0.193667	0.450139
0.437342	74.9884	0.145185	0.541398
0.420804	75.0203	0.128074	0.478657
0.135403	68.7906	0.187963	0.484361
0.393309	66.1822	0.193667	0.438731
0.667956	61.24	0.207926	0.378843
0.486506	64.4976	0.207926	0.43588
0.377448	74.7022	0.130926	0.478657
0.300347	78.1128	0.110963	0.527139
0.625447	73.0722	0.150889	0.495769
0.44769	66.2814	0.196519	0.447287
0.454829	76.0623	0.116667	0.470102
0.38096	66.2814	0.196519	0.447287
0.323315	69.3405	0.179407	0.475806
0.244603	74.5602	0.133778	0.484361
0.417563	72.0259	0.142333	0.438731
0.329991	69.2156	0.170852	0.450139
0.590486	73.7283	0.148037	0.507176
0.203724	79.6863	0.0938519	0.515731
0.71147	72.4712	0.173704	0.549954
0.461161	75.7508	0.128074	0.504324
0.467157	73.2835	0.148037	0.492917
0.957021	61.8778	0.264963	0.495769
0.441868	79.4909	0.0824444	0.444435
0.463645	75.1302	0.119519	0.450139
0.441592	81.0675	0.0738889	0.470102
0.61235	58.9154	0.242148	0.401657
0.658069	82.2	0.071037	0.518583
0.613744	81.7293	0.0596296	0.410213
0.321576	84.1077	0.0482222	0.46725
0.333783	84.3511	0.0453704	0.458694
0.401498	67.8886	0.142333	0.350324
0.41088	84.553	0.0453704	0.475806
0.178986	82.5352	0.0653333	0.49862
0.394916	83.9094	0.0510741	0.478657
0.478929	81.6278	0.0767407	0.521435
0.274848	83.2188	0.0596296	0.501472
0.282674	83.4292	0.0567778	0.492917
0.873728	-138.287	-0.269758	-0.240455
0.984217	-144.15	-0.3403	-0.245882
0.53978	-131.262	-0.256192	-0.292006
0.54826	-135.976	-0.307742	-0.297432
0.567942	-132.649	-0.291463	-0.316424
0.811923	-135.493	-0.286037	-0.281153
0.571569	-140.85	-0.362006	-0.294719
0.645781	-140.257	-0.334874	-0.27844
0.792389	-141.588	-0.351153	-0.27844
0.791718	-130.919	-0.286037	-0.32999
0.792142	-134.261	-0.332161	-0.340843
0.72427	-139.178	-0.394564	-0.340843
0.794325	-139.24	-0.389138	-0.335417
0.774772	-127.887	-0.315882	-0.405959
0.661077	-137.511	-0.380998	-0.348983
0.633585	-141.716	-0.383711	-0.302859
0.881821	-146.902	-0.364719	-0.237742
0.572849	-136.853	-0.380998	-0.357122
0.635247	-134.954	-0.3403	-0.340843
0.909778	-135.395	-0.356579	-0.351696
0.724714	-133.005	-0.345727	-0.370688
0.564746	-133.077	-0.350625	-0.374986
0.437615	-128.075	-0.29144	-0.372026
0.758345	-143.25	-0.359503	-0.268452
0.730823	-139.764	-0.418689	-0.354271
0.573612	-142.96	-0.383177	-0.289167
0.871664	-141.418	-0.362463	-0.289167
0.578164	39.6322	0.290682	0.240748
0.370048	41.3933	0.237942	0.209725
0.324861	44.9695	0.278273	0.277976
0.538392	39.9434	0.268966	0.225237
0.339545	38.764	0.253454	0.20352
0.348699	27.2556	0.256556	0.132167
0.318848	39.8795	0.265863	0.222134
0.467235	39.0279	0.247249	0.200418
0.456811	30.8328	0.216226	0.129064
0.320872	50.7827	0.191407	0.234544
0.52723	41.0793	0.244147	0.212827
0.517276	43.316	0.22243	0.209725
0.276836	45.7408	0.225533	0.231441
0.477989	42.1849	0.23484	0.212827
0.403965	54.9357	0.203816	0.290386
0.432305	51.0009	0.210021	0.259362
0.511692	41.6696	0.256556	0.228339
0.452537	56.694	0.219328	0.333818
0.583711	39.0279	0.247249	0.200418
0.411698	44.5462	0.216226	0.212827
0.413061	47.7779	0.210021	0.231441
0.499147	69.8966	0.098337	0.268669
0.399712	50.8339	0.175895	0.21593
0.441113	50.0283	0.191407	0.228339
0.474406	48.3936	0.194509	0.219032
0.454089	55.5615	0.1821	0.265567
0.365736	42.92	0.225533	0.209725
0.498678	46.1693	0.216226	0.225237
0.331207	65.2972	0.110746	0.240748
0.316135	56.0192	0.178998	0.265567
0.373298	54.9161	0.160384	0.228339
0.416449	67.7001	0.107644	0.262465
0.390532	54.5391	0.175895	0.246953
0.423424	144.221	-0.371569	0.267776
0.305738	115.486	-0.237876	0.499029
0.350385	134.291	-0.328209	0.336429
0.281285	118.381	-0.255943	0.473736
0.460464	120.685	-0.270396	0.455669
0.220105	133.897	-0.393249	0.408696
0.413861	119.968	-0.252329	0.437603
0.47942	131.999	-0.302916	0.336429
0.360764	118.565	-0.255943	0.470123
0.366615	121.712	-0.270396	0.437603
0.393976	118.087	-0.245103	0.459283
0.402126	126.871	-0.284849	0.379789
0.442114	141.525	-0.382409	0.30391
0.433656	117.333	-0.252329	0.488189
0.129461	118.869	-0.263169	0.477349
0.65483	118.041	-0.252329	0.473736
0.396386	127.759	-0.313756	0.405083
0.396157	123.611	-0.288463	0.433989
0.318869	124.816	-0.299303	0.430376
0.437415	129.236	-0.310143	0.379789
0.431307	129.884	-0.317369	0.379789
0.412553	130.656	-0.313756	0.365336
0.410983	142.886	-0.396862	0.300296
0.296854	128.078	-0.317369	0.405083
0.453632	163.358	-0.472742	0.14131
0.305139	140.706	-0.193082	0.158005
0.392139	176.323	-0.198778	0.0127755
0.336041	154.806	-0.18454	0.086814
0.525305	116.007	-0.107653	0.220653
0.372917	129.848	-0.124739	0.149462
0.33117	132.216	-0.130435	0.143767
0.410825	102.458	-0.0393103	0.177938
0.291185	100.408	-0.0478532	0.26052
0.378069	121.351	-0.0962629	0.158005
0.29552	104.415	-0.0450055	0.175091
0.457602	0.529771	0.601509	0.00556185
0.39529	0.219074	0.653577	0.00249901
0.328152	0.813196	0.607634	0.0086247
0.342264	9.98716	0.622948	0.109699
0.394024	2.49419	0.619886	0.0270018
0.297014	0.222198	0.644388	0.00249901
0.327845	1.04405	0.641326	0.0116875
0.393239	-2.05226	0.69952	-0.0250666
0.45369	-2.69457	0.662766	-0.0311923
0.293792	8.2749	0.733211	0.106636
0.544992	67.1628	0.287602	0.682936
0.42411	-39.0363	0.367816	-0.298238
0.463716	-40.264	0.372033	-0.315105
0.401856	-36.9829	0.418419	-0.315105
0.349854	-9.65421	0.637696	-0.108479
0.363596	-11.8422	0.557575	-0.116913
0.230006	-11.0206	0.57866	-0.112696
0.593499	-10.8815	0.608178	-0.116913
0.689124	117.305	-0.185868	0.360041
0.363699	103.728	-0.0854178	0.34965
0.59113	106.057	-0.116592	0.40507
0.322051	-82.8479	0.0457288	-0.364432
0.332004	-89.9334	0.000381331	-0.328154
0.335395	-92.5245	-0.0147345	-0.334201
0.623085	-86.7698	0.0185203	-0.328154
0.286868	-75.6282	0.0608446	-0.237459
0.388845	-70.1712	0.0910763	-0.252575
0.281954	-71.2429	0.100146	-0.294899
0.387941	-83.6189	0.030613	-0.273737
0.465606	-80.7983	0.048752	-0.300946
0.28628	-80.2383	0.0517751	-0.300946
0.388052	-66.8689	0.100146	-0.234436
0.330728	-79.8613	0.0608446	-0.340247
0.36415	-75.7066	0.0789836	-0.310015
0.3735	-74.512	0.100146	-0.361409
0.332239	-63.6795	0.181771	-0.367455
0.435567	-80.2841	0.0608446	-0.355363
0.458663	-79.0845	0.0638678	-0.331177
0.449729	-77.8643	0.0699141	-0.325131
0.373277	-67.3375	0.0940994	-0.225367
0.334255	-39.2056	0.239211	-0.195135
0.32266	-65.8188	0.0971226	-0.216297
0.371098	-61.385	0.157586	-0.288853
0.366753	-60.4073	0.160609	-0.282807
0.401899	-65.8666	0.0820068	-0.183042
0.35434	-62.1492	0.160609	-0.303969
0.381297	-53.0585	0.251304	-0.334201
0.310647	-71.589	0.121308	-0.364432
0.43365	-57.446	0.221072	-0.346293
0.353683	-67.3871	0.160609	-0.385594
0.444682	-68.6097	0.127354	-0.325131
0.36649	-62.731	0.136424	-0.264668
0.43107	-61.4263	0.160609	-0.294899
0.450962	-54.0317	0.251304	-0.346293
0.468748	-53.8433	0.233165	-0.319085
0.610201	-2.39733	0.672113	-0.0281385
0.433022	-2.00308	0.732545	-0.0256205
0.523168	-1.82517	0.724991	-0.0231025
0.636541	-1.96264	0.747653	-0.0256205
0.250604	-31.9596	0.38405	-0.239605
0.328799	-5.97899	0.365987	-0.0383311
0.228245	-31.008	0.38147	-0.229283
0.323473	-19.8313	0.464043	-0.167353
0.34385	-25.0168	0.391791	-0.182835
0.267077	4.64907	0.402447	0.032727
0.393517	22.8939	0.308752	0.130383
0.432936	8.95282	0.355494	0.0560047
0.330796	20.7555	0.36482	0.138258
0.33307	9.12183	0.333986	0.0536264
0.517086	16.9626	0.438988	0.133899
0.30281	-6.57933	0.237439	-0.0273859
0.341819	9.29937	0.329759	0.0539963
0.343265	12.9685	0.314328	0.0723861
0.39764	14.549	0.336945	0.0874472
0.394369	11.3527	0.324342	0.0651201
0.591029	27.737	0.485834	0.255469
0.443202	26.6201	0.4736	0.23737
0.45994	28.0247	0.559842	0.297984
0.673272	25.2096	0.583359	0.274626
0.468375	21.0114	0.532496	0.204527
0.359309	30.0538	0.524093	0.303241
0.593071	28.6623	0.54716	0.299093
0.419103	11.9095	0.441816	0.093182
0.296056	8.41202	0.514874	0.0761404
0.580112	21.7953	0.480286	0.192055
0.437649	11.452	0.454498	0.0920724
0.27632	10.2562	0.499073	0.0903026
0.382447	12.1404	0.520132	0.11189
0.312306	10.9811	0.490988	0.0952699
0.526405	-12.5642	0.678167	-0.151144
0.282076	-14.8367	0.517518	-0.137089
0.284775	-12.4699	0.47976	-0.106096
0.21219	-12.6317	0.500529	-0.112173
0.326208	-9.84476	0.448159	-0.0777711
0.313083	-12.221	0.496671	-0.107575
0.375795	-16.2598	0.491413	-0.143325
0.183951	-13.8506	0.443271	-0.109293
0.438928	-1.40254	0.239961	-0.00587514
0.359252	11.0751	0.304183	0.0595412
0.40139	-18.4053	0.219461	-0.0730274
0.501659	-25.2032	0.29317	-0.137976
0.410219	-41.5524	0.182452	-0.161717
0.320321	-27.7148	0.22791	-0.119731
0.469449	-29.6725	0.258908	-0.147514
0.543783	-37.5911	0.284023	-0.218657
0.455682	-47.261	0.257847	-0.279045
0.490519	159.744	-0.486347	0.179479
0.409424	159.699	-0.550842	0.203775
0.430103	159.098	-0.501289	0.191445
0.482779	153.511	-0.475968	0.237196
0.466495	162.902	-0.525222	0.161561
0.463924	158.834	-0.519107	0.200998
0.453482	160.441	-0.541189	0.192271
0.360118	157.294	-0.502314	0.210188
0.485396	158.452	-0.480133	0.189594
0.437632	157.847	-0.495075	0.201561
0.497494	156.4	-0.468166	0.204536
0.499045	131.635	-0.306651	0.344964
0.426171	131.973	-0.328833	0.365558
0.47928	139.093	-0.350253	0.303477
0.461444	136.324	-0.332997	0.317956
0.420621	132.271	-0.351014	0.386153
0.606332	136.369	-0.404368	0.385491
0.446273	138.048	-0.369096	0.331774
0.431851	149.213	-0.348004	0.207347
0.519464	156.129	-0.378152	0.167348
0.388685	152.232	-0.39078	0.20576
0.493336	158.058	-0.425754	0.171513
0.434553	157.065	-0.376201	0.159183
0.46579	153.596	-0.373887	0.185628
0.476958	150.263	-0.34364	0.196306
0.428545	153.123	-0.371011	0.188042
0.441804	158.025	-0.374251	0.151018
0.44199	152.447	-0.370549	0.193331
0.505939	154.493	-0.371937	0.177463
0.438888	158.242	-0.37954	0.15148
0.449892	155.678	-0.382978	0.1731
0.17431	152.359	-0.301691	0.157994
0.454534	153.596	-0.373887	0.185628
0.374604	154.534	-0.379639	0.180802
0.422999	152.06	-0.375375	0.199083
0.42416	153.804	-0.371474	0.182753
0.539418	172.16	-0.742322	0.10221
0.483456	174.544	-0.737267	0.0704239
0.440616	175.148	-0.737947	0.0626476
0.476522	166.103	-0.632335	0.156456
0.479702	165.028	-0.628904	0.168183
0.53477	164.521	-0.635439	0.175972
0.490061	164.553	-0.611984	0.169109
0.449618	161.096	-0.566505	0.193997
0.731602	161.728	-0.595153	0.196503
0.709349	157.556	-0.584023	0.241236
0.499147	159.544	-0.606971	0.226405
0.454506	165.687	-0.631918	0.16123
0.759792	161.405	-0.59951	0.201696
0.758483	162.155	-0.595571	0.191729
0.424148	166.993	-0.654448	0.151174
0.697615	157.009	-0.578831	0.245593
0.686308	156.318	-0.575817	0.252546
0.442822	163.865	-0.644153	0.186357
0.399425	0.282893	0.607128	0.00299766
0.286808	-16.8743	0.635077	-0.19264
0.547256	-10.2348	0.505816	-0.0913275
0.612507	-68.6364	0.142664	-0.364718
0.599076	-89.6047	0.00326696	-0.473516
0.558413	-101.934	-0.0749315	-0.354518
0.64914	-90.9449	-0.0103328	-0.626513
0.645165	117.05	-0.129368	0.253349
0.441986	145.565	-0.379659	0.260302
0.711677	-130.63	-0.376183	-0.438428
0.64795	10.5874	0.682111	0.127499
0.48687	17.3859	0.37713	0.118083
0.450095	-107.104	-0.168588	-0.547858
0.651731	-105.358	-0.152799	-0.556324
0.493136	-104.932	-0.161996	-0.607471
0.517174	-102.396	-0.125907	-0.572845
0.44476	-108.698	-0.181829	-0.537254
0.492285	-124.308	-0.309053	-0.452919
0.568782	-108.32	-0.170405	-0.514639
0.591881	-80.66	0.0938848	-0.570822
0.549233	-79.9535	0.0867947	-0.489912
0.350957	-78.3801	0.120777	-0.587343
0.433677	-79.9654	0.0820195	-0.463519
0.60359	-78.9929	0.105719	-0.54352
0.450741	-93.8051	-0.0292386	-0.439616
0.686219	-77.4426	0.0795284	-0.357036
0.473144	-63.2027	0.247383	-0.489793
0.51503	-72.9999	0.148546	-0.485869
0.562421	-69.7389	0.183084	-0.495975
0.500339	-69.439	0.198961	-0.530424
0.431744	-64.2046	0.251749	-0.520874
0.415746	-63.7885	0.238419	-0.484286
0.7152	-66.6282	0.20602	-0.476729
0.382925	7.38897	0.657193	0.0852258
0.467736	6.38658	0.705122	0.0789248
0.488866	13.8388	0.62958	0.155092
0.431432	6.38775	0.69448	0.077748
0.452722	10.7059	0.645662	0.122068
0.464215	10.1954	0.68368	0.122957
0.391154	7.52692	0.697852	0.0922077
0.554617	8.5817	0.660566	0.0996854
0.319796	8.77987	0.720601	0.111296
0.628424	8.93394	0.678032	0.106589
0.467128	21.361	0.694582	0.271658
0.428077	23.283	0.63792	0.274508
0.485438	19.4931	0.681378	0.241196
0.445363	18.4079	0.660538	0.219834
0.44008	17.9655	0.694739	0.225273
0.560705	169.947	-0.672753	0.119269
0.521792	164.121	-0.64634	0.183858
0.596142	167.191	-0.613315	0.139445
0.648051	173.314	-0.635149	0.0744541
0.471035	-139.593	-0.422641	-0.359783
0.393159	-136.736	-0.404829	-0.381011
0.362296	-128.428	-0.226865	-0.285941
0.368976	-94.4402	-0.0333417	-0.429374
0.446843	-70.7816	0.100991	-0.289706
0.598598	-74.2132	0.0927504	-0.328062
0.420009	-47.7365	0.255593	-0.281252
0.422062	-41.2887	0.330515	-0.290249
0.481173	-56.9654	0.272802	-0.419524
0.520295	-46.1567	0.332909	-0.346631
0.541836	-6.89976	0.291764	-0.0353061
0.388323	-22.3668	0.256318	-0.105473
0.487885	-33.4794	0.306429	-0.202663
0.525014	117.825	-0.137785	0.261059
0.428604	117.161	-0.141134	0.275078
0.465171	124.176	-0.14837	0.218519
0.331162	124.314	-0.152513	0.223456
0.463106	122.946	-0.175784	0.271247
0.473522	105.563	-0.0926342	0.332603
0.482772	102.897	-0.106286	0.464197
0.509407	108.381	-0.147067	0.4426
0.410273	84.6102	0.0247995	0.262849
0.27192	74.6959	0.0799966	0.292335
0.680912	86.5881	0.0157182	0.263643
0.513505	119.645	-0.131189	0.230508
0.351322	81.7106	0.0349072	0.239591
0.39953	47.0347	0.356113	0.382348
0.446389	43.7745	0.511156	0.489745
0.561032	44.2151	0.352684	0.343151
0.412391	41.2089	0.421616	0.369212
0.492588	45.8267	0.343742	0.353808
0.309718	51.3015	0.315109	0.393342
0.517708	56.4372	0.294897	0.444482
0.462183	61.3748	0.216687	0.397015
0.35072	22.3431	0.547233	0.224918
0.339417	21.4845	0.505463	0.198949
0.476162	27.2324	0.498144	0.256367
0.390961	21.267	0.530819	0.206605
0.439608	22.8352	0.516977	0.217691
0.536958	21.5989	0.528584	0.209269
0.347868	27.8789	0.506565	0.267973
0.411667	21.7089	0.531248	0.211505
0.369597	21.833	0.503228	0.201613
0.52879	29.3743	0.502951	0.283101
0.585641	23.8281	0.44091	0.194723
0.490925	38.8016	0.46657	0.375153
0.416052	35.7204	0.552437	0.397264
0.394771	43.1658	0.52362	0.491123
0.710483	75.2697	0.0833798	0.317142
0.326167	56.6835	0.164303	0.24997
0.445868	71.9625	0.11259	0.345745
0.39787	78.2003	0.0574277	0.274899
0.396108	81.8444	0.0342642	0.23909
0.39423	95.66	-0.033103	0.334009
0.46026	83.4572	0.0656519	0.572414
0.344957	83.5571	0.0691302	0.612172
0.390377	85.6624	0.0435646	0.574347
0.412895	80.0447	0.106485	0.606678
0.266062	87.8881	0.0212572	0.576454
0.422212	87.4714	0.0250348	0.566896
0.372213	84.017	0.0607778	0.579917
0.268293	81.771	0.0779774	0.539195
0.408482	79.8015	0.100385	0.557997
0.401476	87.1283	0.0268095	0.534444
0.412287	79.8017	0.104877	0.58298
0.456412	60.5682	0.24396	0.432396
0.440209	57.9732	0.271833	0.434572
0.470206	59.1116	0.222526	0.371985
0.386188	64.8825	0.182519	0.389327
0.425861	67.0165	0.166693	0.393018
0.343995	65.8509	0.175851	0.392217
0.461879	57.5174	0.276412	0.434171
0.47727	59.66	0.242357	0.414081
0.377396	55.7945	0.225989	0.332464
0.490532	60.196	0.232399	0.405725
0.403467	65.0401	0.177139	0.38057
0.341385	70.6702	0.170126	0.484994
0.514259	49.461	0.278445	0.325568
0.63711	63.5009	0.202436	0.406039
0.445229	-4.12381	0.304955	-0.0219868
0.448086	3.20907	0.395664	0.0221839
0.414813	-24.2205	0.280636	-0.126244
0.507942	-1.64511	0.375411	-0.010782
0.524351	-7.19301	0.271316	-0.0342416
0.46727	-4.02797	0.402102	-0.0283149
0.662965	-22.9958	0.314733	-0.133569
0.510614	-20.954	0.322139	-0.123361
0.50354	-5.53916	0.420551	-0.0407846
0.642777	-35.4258	0.284812	-0.202598
0.53298	-26.0874	0.50663	-0.248058
0.440981	72.3593	0.103611	0.32582
0.460705	80.8817	0.0412326	0.256898
0.478498	-15.7046	0.249287	-0.070093
0.494807	-41.8406	0.18252	-0.163425
0.450724	-47.8165	0.165101	-0.182186
0.549707	-45.3638	0.164234	-0.166333
0.467981	-46.0326	0.157719	-0.163509
0.374799	78.0433	0.0645462	0.3048
0.495146	39.7747	0.228553	0.190252
0.585061	67.8688	0.118811	0.292142
0.318313	68.9859	0.117339	0.305454
0.478298	52.6105	0.182727	0.239087
0.481626	37.5366	0.22718	0.174552
0.311135	69.1086	0.124404	0.325931
0.443815	70.5649	0.113479	0.321613
0.418653	-8.5415	0.305456	-0.0458769
0.523762	-41.1775	0.165002	-0.144334
0.434919	-20.681	0.284261	-0.107306
0.560774	-3.90659	0.375781	-0.0256616
0.508975	0.226698	0.309577	0.00122489
0.477848	13.5543	0.326912	0.0788121
0.539327	2.26048	0.347585	0.0137204
0.594068	-13.0855	0.24128	-0.056083
0.556111	-4.64057	0.307287	-0.0249428
0.568467	18.3898	0.29973	0.0996478
0.546264	-16.2024	0.276083	-0.0802223
0.346744	38.8573	0.335774	0.270523
0.342075	55.3621	0.236598	0.342483
0.471087	38.8767	0.341466	0.275299
0.547051	53.1101	0.311502	0.415033
0.602429	49.1063	0.317848	0.367016
0.367661	48.3541	0.334465	0.376109
0.385281	50.4594	0.269471	0.326423
0.4245	48.6344	0.30555	0.346998
0.409919	51.5095	0.309213	0.388866
0.423293	51.6328	0.270845	0.342123
0.423876	52.6695	0.304895	0.399791
0.309239	57.797	0.224659	0.356711
0.451422	52.4051	0.334268	0.434136
0.367627	55.6886	0.276339	0.404926
0.449094	64.7228	0.169478	0.358902
0.47962	46.7579	0.274345	0.291718
0.386464	58.8299	0.176838	0.292338
0.346321	53.8785	0.252756	0.346343
0.615041	44.3067	0.272056	0.26555
0.380466	50.7006	0.287461	0.351217
0.438169	50.3584	0.325371	0.392726
0.378442	54.4678	0.256518	0.359198
0.448659	48.4496	0.296555	0.334601
0.467473	55.9216	0.210071	0.310525
0.352312	14.8224	0.492258	0.130266
0.66645	20.3422	0.510608	0.189307
0.59645	162.789	-0.625575	0.193774
0.79002	112.194	-0.163565	0.40092
0.80575	147.348	-0.31264	0.200341
0.784535	138.291	-0.293995	0.262019
0.582164	2.39355	0.740385	0.0309478
0.77154	7.44094	0.662284	0.0864969
0.742686	6.70851	0.659015	0.0775157
0.682752	-2.90283	0.655989	-0.0332634
0.688357	18.2185	0.624213	0.205454
0.604203	12.0526	0.643518	0.137401
0.659938	-59.2723	0.192407	-0.323693
0.441293	-56.4699	0.185865	-0.280491
0.481154	-67.9662	0.210225	-0.519441
0.509544	-72.603	0.16583	-0.52926
0.620924	-72.9663	0.165529	-0.540284
0.628395	-66.5348	0.211129	-0.486371
0.542026	-70.0011	0.171805	-0.472059
0.57809	-85.274	0.0326928	-0.395448
0.644564	-77.1956	0.0821598	-0.361499
0.55996	-84.9422	0.0374515	-0.423158
0.402418	-81.0605	0.0633778	-0.402906
0.361224	-75.7006	0.114013	-0.447313
0.598581	-62.8593	0.187925	-0.366595
0.392034	-92.0942	-0.0155816	-0.426121
0.597026	-91.9392	-0.0146901	-0.433868
0.57582	-91.6565	-0.0114011	-0.394244
0.369121	-97.5349	-0.0605791	-0.457987
0.573279	-98.1633	-0.0358727	-0.250073
0.794836	-139.116	-0.210735	-0.182439
0.568915	126.91	-0.132157	0.175951
0.482037	119.266	-0.193924	0.346047
0.433502	144.747	-0.244902	0.173102
0.454094	151.129	-0.256442	0.141395
0.467336	157.075	-0.273746	0.115777
0.533235	152.953	-0.246197	0.125698
0.505845	140.614	-0.218636	0.1795
0.560963	50.6394	0.381788	0.465449
0.519804	62.4355	0.211762	0.405676
0.576814	60.3316	0.17755	0.311678
0.622498	62.9886	0.210849	0.413612
0.676245	40.1757	0.273671	0.231071
0.310773	-107.199	-0.12173	-0.39327
0.45837	-107.425	-0.134067	-0.427163
0.496235	-104.248	-0.105769	-0.416526
0.471738	-105.119	-0.111932	-0.414283
0.374164	-118.403	-0.169331	-0.313135
0.56642	-157.199	-0.304304	-0.127922
0.434584	-112.523	-0.138802	-0.334715
0.719392	-133.684	-0.275497	-0.288452
0.481013	-125.537	-0.248061	-0.347289
0.494486	-116.026	-0.162613	-0.333027
0.620558	-124.187	-0.179402	-0.264108
0.527348	158.286	-0.264736	0.105424
0.565111	151.58	-0.267806	0.144925
0.527622	-147.14	-0.263977	-0.170516
0.43753	-136.941	-0.38001	-0.355094
0.513138	79.8529	0.0570076	0.318521
0.492279	95.5633	-0.0441066	0.452821
0.582491	92.0708	-0.0182012	0.50339
0.590244	94.4951	-0.0377764	0.480516
0.632716	90.1659	-0.00135283	0.467259
0.594565	109.678	-0.142567	0.39866
0.544648	112.243	-0.152209	0.37217
0.727328	-8.45936	0.609528	-0.0906526
0.794971	-9.30785	0.655746	-0.107475
0.649366	-6.87471	0.682367	-0.0822699
0.608665	-7.126	0.651272	-0.0814203
0.486301	-21.6272	0.579792	-0.229874
0.478455	-24.0744	0.564658	-0.252281
0.664724	-17.1217	0.474203	-0.146081
0.333212	-16.8478	0.490731	-0.148607
0.521614	-3.9463	0.456588	-0.0314977
0.737258	-31.7487	0.347839	-0.215238
0.630387	-29.8412	0.372772	-0.213845
0.723718	-31.1129	0.340838	-0.205712
0.553675	-46.0543	0.2663	-0.276285
0.620648	-50.6321	0.271046	-0.330354
0.596752	-24.4378	0.362701	-0.164817
0.603602	-26.7231	0.604964	-0.304571
0.483921	-31.8899	0.598713	-0.37252
0.427853	-28.3108	0.567576	-0.305747
0.407443	-31.4017	0.537303	-0.327992
0.748983	-44.2508	0.441132	-0.429743
0.781894	-29.1957	0.3952	-0.220831
0.771235	-29.6372	0.375618	-0.213703
0.551191	-67.2953	0.216777	-0.518103
0.663344	-15.757	0.237727	-0.0670772
0.657446	-30.2054	0.356801	-0.207708
0.621219	-48.4052	0.252448	-0.284391
0.694739	-33.1338	0.32974	-0.215232
0.688326	8.36795	0.310011	0.0456013
0.331909	-99.6892	-0.0320627	-0.187787
0.770557	-48.7505	0.35108	-0.400337
0.503455	-76.5238	0.100239	-0.418291
0.546104	134.925	-0.258846	0.259523
0.518501	81.8265	0.0462393	0.321934
0.575273	79.6828	0.047853	0.26287
0.532541	47.5395	0.231363	0.252838
1.06802	178.849	-0.326275	0.00655581
0.795571	144.577	-0.257416	0.183092
0.441358	-174.084	-0.297962	-0.0308764
0.512187	-177.089	-0.200829	-0.0102112
0.545898	159.036	-0.477566	0.182973
0.420722	177.089	-0.509385	0.0259033
0.576424	177.24	-0.516075	0.0248808
0.529206	153.1	-0.394901	0.200348
0.35935	171.767	-0.368209	0.0532746
0.522868	179.52	-0.362637	0.0030396
0.308588	171.959	-0.370703	0.0523667
0.647865	164.378	-0.345882	0.0967138
0.553044	-176.626	-0.387124	-0.0228231
0.737238	174.09	-0.400638	0.0414714
0.233076	146.405	-0.217866	0.14472
0.548017	179.525	-0.339957	0.00281948
0.378853	155.632	-0.18258	0.0827002
0.427674	-18.9298	0.450381	-0.154462
0.418195	-21.1118	0.460254	-0.177706
0.857069	147.013	-0.624893	0.405616
0.872317	145.632	-0.559759	0.38282
0.837962	151.472	-0.546667	0.297164
0.908074	144.512	-0.539848	0.3849
0.953409	142.449	-0.46538	0.357751
0.723504	136.512	-0.480343	0.455644
0.559979	117.392	-0.292877	0.565212
0.931224	152.152	-0.498123	0.263163
0.776333	117.041	-0.294747	0.577448
0.886935	136.494	-0.362086	0.343678
0.838789	124.929	-0.322298	0.461498
0.765886	118.066	-0.27461	0.515024
0.637279	117.722	-0.266726	0.50756
0.940611	163.065	-0.394376	0.120081
0.930442	150.727	-0.408097	0.228759
0.758388	124.29	-0.292214	0.428529
0.762149	130.27	-0.266047	0.314047
0.828967	133.851	-0.31085	0.323574
0.611582	123.475	-0.268563	0.406136
0.895783	108.384	-0.170074	0.511736
0.849786	118.783	-0.204671	0.372554
0.591782	100.927	-0.0941552	0.487699
0.781862	88.6098	0.0118313	0.487523
0.575322	94.9071	-0.0464667	0.541225
0.686032	178.649	-0.186932	0.00440707
0.659505	77.466	0.0962631	0.432999
0.895893	79.9829	0.0736602	0.417022
0.596095	77.5625	0.0948122	0.429888
0.537805	86.6707	0.0139783	0.240291
1.04661	126.272	-0.106291	0.144847
0.759598	79.6333	0.0633106	0.346085
0.856765	76.3358	0.102696	0.422423
0.737432	66.9978	0.188143	0.443189
0.61453	54.5022	0.154402	0.216481
0.852475	53.2049	0.162076	0.21669
0.748288	57.2019	0.289357	0.449027
0.69772	39.4076	0.344577	0.283115
0.493007	34.5509	0.318669	0.219433
0.401644	12.2933	0.388399	0.0846369
0.505215	-3.87651	0.562244	-0.0380984
0.650106	164.763	-0.491288	0.133819
0.214214	22.5723	0.339331	0.141057
