# Supplementary material for: Synchronization of visual perception within the human fovea
Source: Nat Neurosci. 2025 Jul 16;28(9):1959–67. doi: 10.1038/s41593-025-02011-3 (PMC12411267; doi:10.1038/s41593-025-02011-3)
Supplement: Supplementary file 16 — Source data. [file 41593_2025_2011_MOESM16_ESM.zip › extendedData8/extendedDataFig8.m]

% This script creates plots in Extended Data Fig. 8

figure
ah = arrayfun(@(x) subplot(2, 3, x), 1:5);
EQ_SPEED_FOV_8ms = .48;
EQ_TT_FOV = 8;

%% Extended Data Fig. 8a-b
dataTableFig8aPath = 'extendedData8ab.xlsx';
computeSEM = @(x) std(x, 'omitnan') / sqrt(sum(~isnan(x)));
sheetNames = sheetnames(dataTableFig8aPath);
sheetNamesCellArray = cellstr(sheetNames);
speedDataByBin = table2array(readtable(dataTableFig8aPath, 'Sheet', 'Speed_m_s'));
nRgcsByBin = sum(~isnan(speedDataByBin));
nRgcs = sum(nRgcsByBin);
meanByBin_ = mean(speedDataByBin, 'omitnan');
semByBin_ = arrayfun(@(n) computeSEM(speedDataByBin(:, n)), 1:size(speedDataByBin, 2));
rgcAngularPosition_bin = table2array(readtable(dataTableFig8aPath, 'Sheet', 'RGC angular position'));
modelAroundFovea = readtable(dataTableFig8aPath, 'Sheet', 'Model');
modelAroundFovea.AxonalLength_mm_ = modelAroundFovea.AxonalLength_mm_;
MIN_LEN = min(modelAroundFovea.AxonalLength_mm_);
EQ_TIME = 8; % [ms]
EQ_SPEED = MIN_LEN/EQ_TIME;
x_model = modelAroundFovea.RGCAngularPosition_deg_;
y_model = modelAroundFovea.AxonalLength_mm_;
TT_model_eq_speed = y_model./EQ_SPEED;
y_model_resampled = interp1(x_model, y_model, rgcAngularPosition_bin);
% transformation of the error bar from speed to travel time
[bin_TT, TT_err_neg, TT_err_pos] = convertSpeedToTTerrorBar(meanByBin_, semByBin_, y_model_resampled);
modelAxonalLength = table2array(readtable(dataTableFig8aPath, 'Sheet', 'Model axonal length'));
x = modelAxonalLength;
y = meanByBin_;
% convert to travel time
y  = x./y;
y2 = x./EQ_SPEED;

% (a)
hold(ah(1), 'on')
errorbar(ah(1), rgcAngularPosition_bin, bin_TT, TT_err_neg, TT_err_pos, 'LineStyle', 'none', 'Color', 'k')
dataPoints = scatter(ah(1), rgcAngularPosition_bin, bin_TT, 'filled', 'k');
dataPoints2 = plot(ah(1), x_model, TT_model_eq_speed, 'b', LineWidth=1.5);
dataPoints3 = plot(ah(1), rgcAngularPosition_bin([1 end]), EQ_TIME*[1 1], '--k');
ylabel(ah(1), 'Imputed travel time [ms]')
xlim(ah(1), [-180 180])
title(ah(1), 'Extended Data Fig. 8a')
xlabel(ah(1), 'RGC angular position [deg]')
legend(ah(1), [dataPoints dataPoints2 dataPoints3], 'Data+Model', sprintf('''Equal speed = %.2fm/s''', EQ_SPEED), sprintf('''Equal travel time = %.2fms''', EQ_TIME))

% (b)
hold(ah(2), 'on')
errorbar(ah(2), x, y, TT_err_neg, TT_err_pos, 'LineStyle', 'none', 'Color', 'k')
dataPoints = scatter(ah(2), x, y, 'filled', 'k');
% equal speed line
plot(ah(2), x, y2, 'b', LineWidth=1.5)
title(ah(2), 'Extended Data Fig. 8b')
ylabel(ah(2), 'Imputed travel time [ms]')
xlabel(ah(2), 'Axonal length (model) [mm]')
legend(ah(2), dataPoints, sprintf('Data (N = %d)', nRgcs), 'Location', 'southeast')
yline(ah(2), EQ_TT_FOV, '--k', LineWidth=1.5);

%% Extended Data Fig. 8c
hex2rgb = @(hex) reshape(sscanf(hex(2:end), '%2x%2x%2x') / 255, 1, 3);
colorMidget = hex2rgb('#7D287E');
colorParasol = hex2rgb('#268B43');
dataTableFig8cPath = 'extendedData8c.xlsx';
computeError = @(x) std(x, 'omitnan');
sheetNames = sheetnames(dataTableFig8cPath);
speedMidgetDataByBin = readtable(dataTableFig8cPath, 'Sheet', sheetNames(3));
speedParasolDataByBin = readtable(dataTableFig8cPath, 'Sheet', sheetNames(4));
speedFoveaDataByBin = readtable(dataTableFig8cPath, 'Sheet', sheetNames(5));
xrModel = readmatrix(dataTableFig8cPath, 'Sheet', 'xr');
yModel = readmatrix(dataTableFig8cPath, 'Sheet', 'y');

headers = speedMidgetDataByBin.Properties.VariableNames;
headerFovea = speedFoveaDataByBin.Properties.VariableNames;
convertStrToNum = @(str) (contains(str, '_') * -2 + 1) * str2double(strrep(strrep(str, 'x_', ''), 'x', ''));
distanceFromOd = cellfun(convertStrToNum, headers);
distanceFromOdFovea = cellfun(convertStrToNum, headerFovea);
speedMidgetDataByBin = table2array(speedMidgetDataByBin);
speedParasolDataByBin = table2array(speedParasolDataByBin);
speedFoveaDataByBin = table2array(speedFoveaDataByBin);
nMidgetByBin = sum(~isnan(speedMidgetDataByBin));
nParasolByBin = sum(~isnan(speedParasolDataByBin));
nFoveaByBin = sum(~isnan(speedFoveaDataByBin));
meanByBinMidget = mean(speedMidgetDataByBin, 'omitnan');
meanByBinParasol = mean(speedParasolDataByBin, 'omitnan');
meanByBinFovea = mean(speedFoveaDataByBin, 'omitnan');
errorByBinMidget = arrayfun(@(n) computeError(speedMidgetDataByBin(:, n)), 1:size(speedMidgetDataByBin, 2));
errorByBinParasol = arrayfun(@(n) computeError(speedParasolDataByBin(:, n)), 1:size(speedParasolDataByBin, 2));
errorByBinFovea = arrayfun(@(n) computeError(speedFoveaDataByBin(:, n)), 1:size(speedFoveaDataByBin, 2));
% M = load('exportAxonalLength_MainV2_HorizontalMeridianEA.mat');


% xr = M.xr';
% y = M.y';
% 
% writematrix(xr, dataTableFig8cPath, 'Sheet', 'xr', 'Range', 'A1');
% writematrix(y, dataTableFig8cPath, 'Sheet', 'y', 'Range', 'A1');


% change from "distance to OD" to axonal length (model) to get imputed
% travel times
axonLengthModel_for_dist_from_OD = [xrModel yModel];
OD2Len = @(od) interp1(xrModel, yModel+.7, od, 'spline');
axonalLengthForSpeedMeasurements = OD2Len(distanceFromOd);

% Convert Speed to travel time
[travel_time_fovea, TT_err_neg_fov, TT_err_pos_fov] = convertSpeedToTTerrorBar(meanByBinFovea, errorByBinFovea, abs(distanceFromOdFovea));
[travel_time_midget, TT_err_neg_M, TT_err_pos_M] = convertSpeedToTTerrorBar(meanByBinMidget, errorByBinMidget, axonalLengthForSpeedMeasurements);
[travel_time_parasol, TT_err_neg_P, TT_err_pos_P] = convertSpeedToTTerrorBar(meanByBinParasol, errorByBinParasol, axonalLengthForSpeedMeasurements);
axonalLengthForSpeedMeasurements_ = [axonalLengthForSpeedMeasurements(1:5) abs(distanceFromOdFovea) nan axonalLengthForSpeedMeasurements(6:end)];

hold(ah(3), 'on')
% midget
errorbar(ah(3), distanceFromOd, travel_time_midget, TT_err_neg_M, TT_err_pos_M, 'LineStyle', 'none', 'Color', 'k')
dataPointsMidget = scatter(ah(3), distanceFromOd, travel_time_midget, 50, colorMidget, 'filled');
% parasol
errorbar(ah(3), distanceFromOd, travel_time_parasol, TT_err_neg_P, TT_err_pos_P, 'LineStyle', 'none', 'Color', 'k')
dataPointsParasol = scatter(ah(3), distanceFromOd, travel_time_parasol, 50, colorParasol, 'filled');
% fovea
errorbar(ah(3), distanceFromOdFovea, travel_time_fovea, TT_err_neg_fov, TT_err_pos_fov, 'LineStyle', 'none', 'Color', 'k')
dataPointsFovea = scatter(ah(3), distanceFromOdFovea, travel_time_fovea, 50, 'k', 'filled');
plot(ah(3), xrModel, yModel./EQ_SPEED_FOV_8ms, '-b', LineWidth=1.5)

yline(ah(3), EQ_TT_FOV, '--k', LineWidth=1.5);

% optic disc line
text(ah(3), 0, 1.0, 'Optic disc', 'Rotation', 90, 'FontSize', 14);
plot(ah(3), [-0.88 -0.88], [0 2], 'LineWidth', 1, 'Color', 'k', 'LineStyle', '--')
plot(ah(3), [+0.88 +0.88], [0 2], 'LineWidth', 1, 'Color', 'k', 'LineStyle', '--')
xlim(ah(3), [-18 12])
title(ah(3), 'Extended Data Fig. 8c')
ylabel(ah(3), 'Imputed travel time [ms]')
xlabel(ah(3), 'Distance from OD [mm]')
text(ah(3), 12, 0.2, ['N = ', num2str(nFoveaByBin + sum(nParasolByBin) + sum(nMidgetByBin))], 'HorizontalAlignment', 'center', 'VerticalAlignment', 'bottom', 'FontSize', 14)
legend(ah(3), [dataPointsParasol, dataPointsMidget, dataPointsFovea], {...
    'Data: Parasol', ...
    'Data: Midget', ...
    'Data: Foveal RGCs'}, 'Location', 'bestoutside')

%% Extended Data Fig. 8d-e
dataTableFig8dePath = 'extendedData8e.xlsx';
dataAll = readtable(dataTableFig8dePath);
rgcAngularPosition = dataAll.theta_deg;
speed = dataAll.speed_m_s;
MIN_LEN = min(modelAroundFovea.AxonalLength_mm_);
EQ_TIME = 8; % [ms]
EQ_SPEED = MIN_LEN/EQ_TIME;
x_model = modelAroundFovea.RGCAngularPosition_deg_;
y_model = modelAroundFovea.AxonalLength_mm_;
TT_model_eq_speed = y_model./EQ_SPEED;
y_model_resampled = interp1(x_model, y_model, rgcAngularPosition);
TT = y_model_resampled./speed;
y2 = y_model_resampled./EQ_SPEED;

c1 = colorbar(ah(4));
c1.Label.String = 'Norm. density';
hold(ah(4), 'on')
scatterDensity = ksdensity([rgcAngularPosition, TT], [rgcAngularPosition, TT]);
scatterDensity = scatterDensity / max(scatterDensity);  % Normalize scatter density
scatter(ah(4), rgcAngularPosition, TT, 15, scatterDensity, 'filled', 'MarkerFaceAlpha', 0.7);
errorbar(ah(4), rgcAngularPosition_bin, bin_TT, TT_err_neg, TT_err_pos, 'LineStyle', 'none', 'Color', 'k')
dataPoints = scatter(ah(4), rgcAngularPosition_bin, bin_TT, 'filled', 'k');
dataPoints2 = yline(ah(4), EQ_TIME, '--k', LineWidth=1.5);
ylabel(ah(4), 'Imputed travel time [ms]')
xlim(ah(4), [-180 180])
title(ah(4), 'Extended Data Fig. 8d')
xlabel(ah(4), 'RGC angular position [deg]')
legend(ah(4), [dataPoints dataPoints2], 'Data+Model', sprintf('''Equal travel time = %.2fms''', EQ_TIME))

c2 = colorbar(ah(5));
c2.Label.String = 'Norm. density';
hold(ah(5), 'on')
scatter(ah(5), y_model_resampled, TT, 15, scatterDensity, 'filled', 'MarkerFaceAlpha', 0.7);
errorbar(ah(5), x, y, TT_err_neg, TT_err_pos, 'LineStyle', 'none', 'Color', 'k')
dataPoints = scatter(ah(5), x, y, 'filled', 'k');
title(ah(5), 'Extended Data Fig. 8e')
ylabel(ah(5), 'Imputed travel time [ms]')
xlabel(ah(5), 'Axonal length (model) [mm]')
yline(ah(5), EQ_TT_FOV, '--k', LineWidth=1.5);
legend(ah(5), dataPoints, sprintf('Data (N = %d)', nRgcs), 'Location', 'southeast')


function [TT, TT_err_neg, TT_err_pos] = convertSpeedToTTerrorBar(speedMean, err, axonlength)
    TT = axonlength./speedMean;
    speed_err_up   = speedMean + err;
    speed_err_down = speedMean - err;
    TT_err_up = axonlength./speed_err_down; % Flip up and down
    TT_err_down = axonlength./speed_err_up;
    TT_err_neg = TT-TT_err_down;
    TT_err_pos = TT-TT_err_up;
end
