# Supplementary material for: Synchronization of visual perception within the human fovea
Source: Nat Neurosci. 2025 Jul 16;28(9):1959–67. doi: 10.1038/s41593-025-02011-3 (PMC12411267; doi:10.1038/s41593-025-02011-3)
Supplement: Supplementary file 17 — Source data. [file 41593_2025_2011_MOESM17_ESM.zip]

Archive with 29 entries (28 files):
- extendedData9/
- extendedData9/extended9a_umap.csv
- extendedData9/extended9a_umap.xlsx
- extendedData9/extendedData9e.xlsx
- extendedData9/extendedDataFigure9.m
- extendedData9/firing_rate_unnormalized_fovea_cluster_1.csv
- extendedData9/firing_rate_unnormalized_fovea_cluster_10.csv
- extendedData9/firing_rate_unnormalized_fovea_cluster_11.csv
- extendedData9/firing_rate_unnormalized_fovea_cluster_12.csv
- extendedData9/firing_rate_unnormalized_fovea_cluster_2.csv
- extendedData9/firing_rate_unnormalized_fovea_cluster_3.csv
- extendedData9/firing_rate_unnormalized_fovea_cluster_4.csv
- extendedData9/firing_rate_unnormalized_fovea_cluster_5.csv
- extendedData9/firing_rate_unnormalized_fovea_cluster_6.csv
- extendedData9/firing_rate_unnormalized_fovea_cluster_7.csv
- extendedData9/firing_rate_unnormalized_fovea_cluster_8.csv
- extendedData9/firing_rate_unnormalized_fovea_cluster_9.csv
- extendedData9/firing_rate_unnormalized_periphery_cluster_1.csv
- extendedData9/firing_rate_unnormalized_periphery_cluster_10.csv
- extendedData9/firing_rate_unnormalized_periphery_cluster_11.csv
- extendedData9/firing_rate_unnormalized_periphery_cluster_12.csv
- extendedData9/firing_rate_unnormalized_periphery_cluster_2.csv
- extendedData9/firing_rate_unnormalized_periphery_cluster_3.csv
- extendedData9/firing_rate_unnormalized_periphery_cluster_4.csv
- extendedData9/firing_rate_unnormalized_periphery_cluster_5.csv
- extendedData9/firing_rate_unnormalized_periphery_cluster_6.csv
- extendedData9/firing_rate_unnormalized_periphery_cluster_7.csv
- extendedData9/firing_rate_unnormalized_periphery_cluster_8.csv
- extendedData9/firing_rate_unnormalized_periphery_cluster_9.csv
