# Supplementary material for: Synchronization of visual perception within the human fovea
Source: Nat Neurosci. 2025 Jul 16;28(9):1959–67. doi: 10.1038/s41593-025-02011-3 (PMC12411267; doi:10.1038/s41593-025-02011-3)
Supplement: Supplementary file 17 — Source data. [file 41593_2025_2011_MOESM17_ESM.zip › extendedData9/extended9a_umap.csv]

index	uid	unit_ids	experiment	label	label_verbose	type	UMAP1	UMAP2
0	191105_RR_P1C2_5013	5013	191105_RR_P1C2	8	off-s	fovea	12.941280364990234	-1.26190865
1	191105_RR_P1C2_111006	111006	191105_RR_P1C2	9	on-s	fovea	4.494471549987793	9.703675270080566
2	200305_RR_P1C1_4004	4004	200305_RR_P1C1	3	off-t	fovea	10.716280937194824	-0.249156117
3	200305_RR_P1C1_8003	8003	200305_RR_P1C1	6	on-s-bg	fovea	7.280982971191406	11.295433044433594
4	200305_RR_P1C1_9002	9002	200305_RR_P1C1	3	off-t	fovea	10.608728408813477	-0.411894947
5	200305_RR_P1C1_10003	10003	200305_RR_P1C1	11	on-t	fovea	3.370684862136841	7.958433628082275
6	200305_RR_P1C1_18004	18004	200305_RR_P1C1	0	on-s	fovea	5.752213001251221	10.462542533874512
7	200305_RR_P1C1_48004	48004	200305_RR_P1C1	11	on-t	fovea	3.329582452774048	7.913451671600342
8	200305_RR_P1C1_56002	56002	200305_RR_P1C1	8	off-s	fovea	12.748862266540527	-1.344133139
9	200305_RR_P1C1_59002	59002	200305_RR_P1C1	6	on-s-bg	fovea	7.498715400695801	11.330658912658691
10	200305_RR_P1C1_68004	68004	200305_RR_P1C1	9	on-s	fovea	4.0085039138793945	9.647642135620117
11	200305_RR_P1C1_71004	71004	200305_RR_P1C1	3	off-t	fovea	10.957450866699219	-1.052042007
12	200305_RR_P1C1_71008	71008	200305_RR_P1C1	11	on-t	fovea	3.3858699798583984	8.000320434570312
13	200305_RR_P1C1_71009	71009	200305_RR_P1C1	11	on-t	fovea	3.3862147331237793	7.925820350646973
14	200305_RR_P1C1_72001	72001	200305_RR_P1C1	6	on-s-bg	fovea	7.133300781	11.334270477294922
15	200305_RR_P1C1_72005	72005	200305_RR_P1C1	3	off-t	fovea	10.957746505737305	-1.054496527
16	200305_RR_P1C1_145001	145001	200305_RR_P1C1	11	on-t	fovea	3.548226833343506	8.333718299865723
17	200305_RR_P1C2_1001	1001	200305_RR_P1C2	6	on-s-bg	fovea	7.290516376495361	11.321843147277832
18	200305_RR_P1C2_4005	4005	200305_RR_P1C2	6	on-s-bg	fovea	7.285823345184326	11.511007308959961
19	200305_RR_P1C2_7004	7004	200305_RR_P1C2	6	on-s-bg	fovea	7.175817012786865	11.483967781066895
20	200305_RR_P1C2_10007	10007	200305_RR_P1C2	6	on-s-bg	fovea	7.081991195678711	11.276183128356934
21	200305_RR_P1C2_11004	11004	200305_RR_P1C2	9	on-s	fovea	5.107913494110107	9.297472
22	200305_RR_P1C2_11007	11007	200305_RR_P1C2	9	on-s	fovea	5.057319164276123	9.261874198913574
23	200305_RR_P1C2_17004	17004	200305_RR_P1C2	9	on-s	fovea	3.7234179973602295	9.669778823852539
24	200305_RR_P1C2_19004	19004	200305_RR_P1C2	6	on-s-bg	fovea	7.288336753845215	11.26106071472168
25	200305_RR_P1C2_19005	19005	200305_RR_P1C2	6	on-s-bg	fovea	7.291849613189697	11.54852294921875
26	200305_RR_P1C2_28003	28003	200305_RR_P1C2	9	on-s	fovea	5.139957904815674	9.503660202026367
27	200305_RR_P1C2_33002	33002	200305_RR_P1C2	8	off-s	fovea	13.239603996276855	-1.449486494
28	200305_RR_P1C2_33014	33014	200305_RR_P1C2	3	off-t	fovea	10.96199893951416	-1.071744084
29	200305_RR_P1C2_45003	45003	200305_RR_P1C2	0	on-s	fovea	6.170775890350342	10.31293773651123
30	200305_RR_P1C3_1002	1002	200305_RR_P1C3	9	on-s	fovea	5.071290493011475	9.419521332
31	200305_RR_P1C3_2002	2002	200305_RR_P1C3	8	off-s	fovea	12.810507774353027	-1.612719297
32	200305_RR_P1C3_2004	2004	200305_RR_P1C3	8	off-s	fovea	12.682825088500977	-1.573537469
33	200305_RR_P1C3_2008	2008	200305_RR_P1C3	9	on-s	fovea	4.120425224304199	9.227181434631348
34	200305_RR_P1C3_4001	4001	200305_RR_P1C3	8	off-s	fovea	12.776394844055176	-1.594649315
35	200305_RR_P1C3_5003	5003	200305_RR_P1C3	6	on-s-bg	fovea	7.154430389404297	11.2388916
36	200305_RR_P1C3_5004	5004	200305_RR_P1C3	9	on-s	fovea	5.022075176239014	9.318585395812988
37	200305_RR_P1C3_6002	6002	200305_RR_P1C3	9	on-s	fovea	5.040162563323975	9.777496337890625
38	200305_RR_P1C3_9007	9007	200305_RR_P1C3	3	off-t	fovea	11.49059009552002	-0.457279921
39	200305_RR_P1C3_10004	10004	200305_RR_P1C3	0	on-s	fovea	5.541938781738281	10.347887992858887
40	200305_RR_P1C3_10005	10005	200305_RR_P1C3	0	on-s	fovea	5.748311519622803	10.459210395812988
41	200305_RR_P1C3_14006	14006	200305_RR_P1C3	8	off-s	fovea	12.614031791687012	-1.436121821
42	200305_RR_P1C3_15013	15013	200305_RR_P1C3	3	off-t	fovea	10.88029956817627	-0.962985694
43	200305_RR_P1C3_16006	16006	200305_RR_P1C3	0	on-s	fovea	5.411491870880127	10.437844276428223
44	200305_RR_P1C3_18015	18015	200305_RR_P1C3	9	on-s	fovea	5.127580642700195	9.626226425170898
45	200305_RR_P1C3_19006	19006	200305_RR_P1C3	8	off-s	fovea	13.129180908203125	-1.896341681
46	200305_RR_P1C3_20001	20001	200305_RR_P1C3	6	on-s-bg	fovea	6.995422363	11.1073637
47	200305_RR_P1C3_20006	20006	200305_RR_P1C3	6	on-s-bg	fovea	7.257449150085449	11.454809188842773
48	200305_RR_P1C3_26005	26005	200305_RR_P1C3	3	off-t	fovea	10.832645416259766	-0.949970365
49	200305_RR_P1C3_31002	31002	200305_RR_P1C3	0	on-s	fovea	5.247945308685303	10.39570140838623
50	200305_RR_P1C3_36005	36005	200305_RR_P1C3	6	on-s-bg	fovea	7.178544521331787	11.418876647949219
51	200305_RR_P1C3_41001	41001	200305_RR_P1C3	6	on-s-bg	fovea	7.035566329956055	11.635185241699219
52	200305_RR_P1C3_47007	47007	200305_RR_P1C3	4	on-t	fovea	1.729824423789978	6.734797954559326
53	200305_RR_P1C3_52005	52005	200305_RR_P1C3	0	on-s	fovea	5.5608649253845215	10.286656379699707
54	200305_RR_P1C3_52007	52007	200305_RR_P1C3	6	on-s-bg	fovea	7.300576210021973	11.548397064208984
55	200305_RR_P1C3_56005	56005	200305_RR_P1C3	3	off-t	fovea	10.683847427368164	-0.395964414
56	200305_RR_P1C3_61004	61004	200305_RR_P1C3	8	off-s	fovea	13.014559745788574	-1.791730762
57	200305_RR_P1C3_64003	64003	200305_RR_P1C3	9	on-s	fovea	5.066104888916016	9.431580543518066
58	200305_RR_P1C3_64006	64006	200305_RR_P1C3	9	on-s	fovea	5.091325283050537	9.386480331420898
59	200305_RR_P1C3_68014	68014	200305_RR_P1C3	6	on-s-bg	fovea	7.204945087432861	11.288923263549805
60	200305_RR_P1C3_69001	69001	200305_RR_P1C3	9	on-s	fovea	5.110949516296387	9.637112617492676
61	200305_RR_P1C3_75018	75018	200305_RR_P1C3	11	on-t	fovea	3.5138168334960938	8.370326996
62	200305_RR_P1C3_76003	76003	200305_RR_P1C3	9	on-s	fovea	4.966753959655762	9.789355278015137
63	200305_RR_P1C3_76006	76006	200305_RR_P1C3	6	on-s-bg	fovea	7.303837776184082	11.519025802612305
64	200305_RR_P1C3_87001	87001	200305_RR_P1C3	9	on-s	fovea	4.742402076721191	9.878875732421875
65	200305_RR_P1C3_87002	87002	200305_RR_P1C3	6	on-s-bg	fovea	7.300811767578125	11.25619888305664
66	200305_RR_P1C3_88003	88003	200305_RR_P1C3	9	on-s	fovea	4.9821038246154785	9.782863617
67	200305_RR_P1C3_88004	88004	200305_RR_P1C3	9	on-s	fovea	5.057886600494385	9.684394836425781
68	200305_RR_P1C3_93003	93003	200305_RR_P1C3	6	on-s-bg	fovea	7.167585849761963	11.233579635620117
69	200305_RR_P1C3_93011	93011	200305_RR_P1C3	8	off-s	fovea	12.077524185180664	-1.633136988
70	200305_RR_P1C3_107013	107013	200305_RR_P1C3	0	on-s	fovea	5.693039417266846	10.45743179321289
71	200305_RR_P1C3_107017	107017	200305_RR_P1C3	6	on-s-bg	fovea	7.249632358551025	11.35156536102295
72	200305_RR_P1C3_127002	127002	200305_RR_P1C3	6	on-s-bg	fovea	7.233230113983154	11.383136749267578
73	200305_RR_P1C3_127004	127004	200305_RR_P1C3	8	off-s	fovea	13.39199447631836	-1.11687851
74	200305_RR_P1C3_128006	128006	200305_RR_P1C3	3	off-t	fovea	10.852714538574219	-0.898153901
75	200305_RR_P1C3_154005	154005	200305_RR_P1C3	11	on-t	fovea	3.5954461097717285	8.445530891418457
76	200305_RR_P1C3_155007	155007	200305_RR_P1C3	11	on-t	fovea	3.4050118923187256	7.915262222290039
77	200305_RR_P1C3_164002	164002	200305_RR_P1C3	8	off-s	fovea	13.298131942749023	-1.518065095
78	200305_RR_P1C5_1002	1002	200305_RR_P1C5	6	on-s-bg	fovea	6.9411444664001465	11.130331993103027
79	200305_RR_P1C5_2008	2008	200305_RR_P1C5	0	on-s	fovea	5.461864471435547	8.986879348754883
80	200305_RR_P1C5_2012	2012	200305_RR_P1C5	9	on-s	fovea	4.869513988494873	9.299782752990723
81	200305_RR_P1C5_3002	3002	200305_RR_P1C5	9	on-s	fovea	5.212046146392822	9.610747337341309
82	200305_RR_P1C5_3003	3003	200305_RR_P1C5	3	off-t	fovea	10.526885986328125	-0.052218862
83	200305_RR_P1C5_5004	5004	200305_RR_P1C5	3	off-t	fovea	12.036659240722656	-0.593113303
84	200305_RR_P1C5_6006	6006	200305_RR_P1C5	5	off-t	fovea	9.416484832763672	0.7263695597648621
85	200305_RR_P1C5_8002	8002	200305_RR_P1C5	3	off-t	fovea	10.988697052001953	-1.060354829
86	200305_RR_P1C5_9001	9001	200305_RR_P1C5	0	on-s	fovea	5.4436869621276855	9.011791229248047
87	200305_RR_P1C5_11003	11003	200305_RR_P1C5	9	on-s	fovea	4.972209453582764	9.899523735046387
88	200305_RR_P1C5_18005	18005	200305_RR_P1C5	8	off-s	fovea	12.552078247070312	-1.421563745
89	200305_RR_P1C5_19002	19002	200305_RR_P1C5	0	on-s	fovea	5.738553524017334	8.979497909545898
90	200305_RR_P1C5_19003	19003	200305_RR_P1C5	3	off-t	fovea	12.04296588897705	-0.714536428
91	200305_RR_P1C5_20002	20002	200305_RR_P1C5	0	on-s	fovea	5.413293838500977	9.168702125549316
92	200305_RR_P1C5_22001	22001	200305_RR_P1C5	6	on-s-bg	fovea	7.1651763916015625	11.358366966247559
93	200305_RR_P1C5_24001	24001	200305_RR_P1C5	9	on-s	fovea	4.881110191345215	9.705467224121094
94	200305_RR_P1C5_25001	25001	200305_RR_P1C5	8	off-s	fovea	13.159051895141602	-1.331869483
95	200305_RR_P1C5_25002	25002	200305_RR_P1C5	9	on-s	fovea	4.780773162841797	9.886365891
96	200305_RR_P1C5_25003	25003	200305_RR_P1C5	8	off-s	fovea	12.774163246154785	-1.51953578
97	200305_RR_P1C5_27001	27001	200305_RR_P1C5	8	off-s	fovea	13.24398136138916	-1.538382411
98	200305_RR_P1C5_27004	27004	200305_RR_P1C5	3	off-t	fovea	10.908306121826172	-0.979869187
99	200305_RR_P1C5_27005	27005	200305_RR_P1C5	0	on-s	fovea	5.388868808746338	10.152750015258789
100	200305_RR_P1C5_29001	29001	200305_RR_P1C5	11	on-s	fovea	3.7705721855163574	8.710217475891113
101	200305_RR_P1C5_34003	34003	200305_RR_P1C5	9	on-s	fovea	4.835077763	9.836959838867188
102	200305_RR_P1C5_35005	35005	200305_RR_P1C5	0	on-s	fovea	5.578202724456787	10.217723846435547
103	200305_RR_P1C5_35006	35006	200305_RR_P1C5	0	on-s	fovea	5.728138446807861	10.42773438
104	200305_RR_P1C5_36002	36002	200305_RR_P1C5	0	on-s	fovea	5.428221702575684	10.18499755859375
105	200305_RR_P1C5_42001	42001	200305_RR_P1C5	8	off-s	fovea	12.817307472229004	-1.833409071
106	200305_RR_P1C5_42006	42006	200305_RR_P1C5	6	on-s-bg	fovea	6.971744060516357	11.17592716217041
107	200305_RR_P1C5_42007	42007	200305_RR_P1C5	6	on-s-bg	fovea	6.964542865753174	11.165177345275879
108	200305_RR_P1C5_42009	42009	200305_RR_P1C5	0	on-s	fovea	5.537851810455322	10.367663383483887
109	200305_RR_P1C5_43003	43003	200305_RR_P1C5	6	on-s-bg	fovea	7.0051116943359375	11.181838035583496
110	200305_RR_P1C5_44008	44008	200305_RR_P1C5	11	on-t	fovea	3.5829598903656006	8.378061294555664
111	200305_RR_P1C5_45009	45009	200305_RR_P1C5	8	off-s	fovea	12.685688972473145	-1.512601137
112	200305_RR_P1C5_46001	46001	200305_RR_P1C5	6	on-s-bg	fovea	7.0458807945251465	11.060935020446777
113	200305_RR_P1C5_46003	46003	200305_RR_P1C5	6	on-s-bg	fovea	7.288387775421143	11.450871467590332
114	200305_RR_P1C5_46005	46005	200305_RR_P1C5	8	off-s	fovea	13.01339054107666	-1.863287091
115	200305_RR_P1C5_48001	48001	200305_RR_P1C5	6	on-s-bg	fovea	7.152751922607422	11.399665832519531
116	200305_RR_P1C5_49001	49001	200305_RR_P1C5	9	on-s	fovea	4.9529218673706055	9.53101635
117	200305_RR_P1C5_49003	49003	200305_RR_P1C5	0	on-s	fovea	5.664816379547119	9.412820816040039
118	200305_RR_P1C5_51001	51001	200305_RR_P1C5	6	on-s-bg	fovea	7.1551127433776855	11.387652397155762
119	200305_RR_P1C5_51003	51003	200305_RR_P1C5	6	on-s-bg	fovea	7.015555381774902	11.228118896484375
120	200305_RR_P1C5_52018	52018	200305_RR_P1C5	6	on-s-bg	fovea	7.267010688781738	11.46905231
121	200305_RR_P1C5_53005	53005	200305_RR_P1C5	3	off-t	fovea	11.013298034667969	-0.057767104
122	200305_RR_P1C5_54002	54002	200305_RR_P1C5	0	on-s	fovea	5.245367050170898	9.381027221679688
123	200305_RR_P1C5_54004	54004	200305_RR_P1C5	0	on-s	fovea	5.232863426208496	10.001643180847168
124	200305_RR_P1C5_55002	55002	200305_RR_P1C5	0	on-s	fovea	5.671778202056885	10.217941284179688
125	200305_RR_P1C5_56001	56001	200305_RR_P1C5	6	on-s-bg	fovea	7.106323242	11.09722900390625
126	200305_RR_P1C5_57004	57004	200305_RR_P1C5	9	on-s	fovea	4.9032440185546875	9.769502639770508
127	200305_RR_P1C5_59002	59002	200305_RR_P1C5	6	on-s-bg	fovea	7.377890110015869	11.373398780822754
128	200305_RR_P1C5_62001	62001	200305_RR_P1C5	9	on-s	fovea	5.048601150512695	9.847511291503906
129	200305_RR_P1C5_63001	63001	200305_RR_P1C5	6	on-s-bg	fovea	7.095322132110596	11.24347972869873
130	200305_RR_P1C5_64008	64008	200305_RR_P1C5	3	off-t	fovea	11.331267356872559	-1.3238796
131	200305_RR_P1C5_66002	66002	200305_RR_P1C5	6	on-s-bg	fovea	7.2585368156433105	11.35390853881836
132	200305_RR_P1C5_67002	67002	200305_RR_P1C5	8	off-s	fovea	12.944214820861816	-1.768295169
133	200305_RR_P1C5_68004	68004	200305_RR_P1C5	8	off-s	fovea	12.960617065429688	-1.809511185
134	200305_RR_P1C5_69003	69003	200305_RR_P1C5	0	on-s	fovea	5.610027313232422	10.35645866394043
135	200305_RR_P1C5_71002	71002	200305_RR_P1C5	8	off-s	fovea	12.863234519958496	-1.440949559
136	200305_RR_P1C5_74001	74001	200305_RR_P1C5	8	off-s	fovea	12.98404598236084	-1.819366336
137	200305_RR_P1C5_74002	74002	200305_RR_P1C5	9	on-s	fovea	4.980813026428223	9.968619346618652
138	200305_RR_P1C5_75003	75003	200305_RR_P1C5	6	on-s-bg	fovea	7.122848033905029	11.734429359436035
139	200305_RR_P1C5_76003	76003	200305_RR_P1C5	9	on-s	fovea	4.850069046020508	9.956807136535645
140	200305_RR_P1C5_77001	77001	200305_RR_P1C5	6	on-s-bg	fovea	7.472402572631836	11.665990829467773
141	200305_RR_P1C5_78002	78002	200305_RR_P1C5	6	on-s-bg	fovea	7.427788257598877	11.622693061828613
142	200305_RR_P1C5_78004	78004	200305_RR_P1C5	6	on-s-bg	fovea	7.139081954956055	11.038700103759766
143	200305_RR_P1C5_78005	78005	200305_RR_P1C5	8	off-s	fovea	11.90040397644043	-1.57989502
144	200305_RR_P1C5_83002	83002	200305_RR_P1C5	6	on-s-bg	fovea	6.927975654602051	11.098882675170898
145	200305_RR_P1C5_85007	85007	200305_RR_P1C5	6	on-s-bg	fovea	7.451423168182373	11.645328521728516
146	200305_RR_P1C5_85008	85008	200305_RR_P1C5	11	on-t	fovea	3.358556032180786	7.917524337768555
147	200305_RR_P1C5_87002	87002	200305_RR_P1C5	6	on-s-bg	fovea	7.454528331756592	11.658699989318848
148	200305_RR_P1C5_88001	88001	200305_RR_P1C5	6	on-s-bg	fovea	7.267377853393555	11.419600486755371
149	200305_RR_P1C5_95001	95001	200305_RR_P1C5	9	on-s	fovea	4.992475986480713	9.707550048828125
150	200305_RR_P1C5_96005	96005	200305_RR_P1C5	6	on-s-bg	fovea	7.4412713050842285	11.634007453918457
151	200305_RR_P1C5_101001	101001	200305_RR_P1C5	6	on-s-bg	fovea	7.2317118644714355	11.494725227355957
152	200305_RR_P1C5_102004	102004	200305_RR_P1C5	0	on-s	fovea	5.245851516723633	10.399972915649414
153	200305_RR_P1C5_105001	105001	200305_RR_P1C5	9	on-s	fovea	4.754037857055664	9.789511680603027
154	200305_RR_P1C5_107002	107002	200305_RR_P1C5	6	on-s-bg	fovea	7.070747375488281	11.138232231140137
155	200305_RR_P1C5_107004	107004	200305_RR_P1C5	8	off-s	fovea	12.936447143554688	-1.753712893
156	200305_RR_P1C5_110009	110009	200305_RR_P1C5	9	on-s	fovea	4.515657901763916	9.833922386169434
157	200305_RR_P1C5_113002	113002	200305_RR_P1C5	6	on-s-bg	fovea	7.1952738761901855	11.429285049438477
158	200305_RR_P1C5_119001	119001	200305_RR_P1C5	9	on-s	fovea	5.061610698699951	9.730303764343262
159	200305_RR_P1C5_130002	130002	200305_RR_P1C5	6	on-s-bg	fovea	6.897792339324951	11.563430786132812
160	200305_RR_P1C5_131003	131003	200305_RR_P1C5	6	on-s-bg	fovea	6.883271217346191	11.041428565979004
161	200305_RR_P1C5_158005	158005	200305_RR_P1C5	8	off-s	fovea	13.064139366149902	-1.20921731
162	200305_RR_P1C5_162008	162008	200305_RR_P1C5	3	off-s	fovea	11.44946289	-0.39865917
163	200305_RR_P1C5_187001	187001	200305_RR_P1C5	6	on-s-bg	fovea	6.864244461	11.005779266357422
164	200305_RR_P1C5_202002	202002	200305_RR_P1C5	8	off-s	fovea	12.190008163452148	-1.655219316
165	200305_RR_P1C5_227001	227001	200305_RR_P1C5	6	on-s-bg	fovea	7.361401557922363	11.533533096313477
166	200305_RR_P1C5_234002	234002	200305_RR_P1C5	11	on-t	fovea	3.364938259124756	7.994965076446533
167	200305_RR_P1C5_239002	239002	200305_RR_P1C5	11	on-t	fovea	3.378582478	7.955653190612793
168	200305_RR_P1C5_251002	251002	200305_RR_P1C5	11	on-t	fovea	3.3645050525665283	7.992675781
169	200305_RR_P1C7_7005	7005	200305_RR_P1C7	8	off-s	fovea	13.488155364990234	-1.087712646
170	200305_RR_P1C7_8006	8006	200305_RR_P1C7	8	off-s	fovea	12.955190658569336	-1.235139251
171	200305_RR_P1C7_9001	9001	200305_RR_P1C7	8	off-s	fovea	13.317724227905273	-1.428160787
172	200305_RR_P1C7_9003	9003	200305_RR_P1C7	3	off-t	fovea	12.376852989196777	-0.837494254
173	200305_RR_P1C7_9007	9007	200305_RR_P1C7	3	off-t	fovea	12.055578231811523	-0.749550521
174	200305_RR_P1C7_9008	9008	200305_RR_P1C7	8	off-s	fovea	13.272381782531738	-1.211801529
175	200305_RR_P1C7_10003	10003	200305_RR_P1C7	8	off-s	fovea	13.026562690734863	-0.960498452
176	200305_RR_P1C7_24001	24001	200305_RR_P1C7	8	off-s	fovea	13.542614936828613	-0.957151949
177	200305_RR_P1C7_36001	36001	200305_RR_P1C7	3	off-t	fovea	10.900022506713867	-0.962991416
178	200305_RR_P1C7_40001	40001	200305_RR_P1C7	6	on-s-bg	fovea	7.168405532836914	11.34926700592041
179	200305_RR_P1C7_47001	47001	200305_RR_P1C7	3	off-t	fovea	10.241662979125977	0.015891551971435547
180	200305_RR_P1C7_50001	50001	200305_RR_P1C7	0	on-s	fovea	5.734271049499512	8.910377502441406
181	200305_RR_P1C7_50005	50005	200305_RR_P1C7	3	off-t	fovea	12.057748794555664	-0.662173629
182	200305_RR_P1C7_51001	51001	200305_RR_P1C7	0	on-s	fovea	5.729876995	8.891739845275879
183	200305_RR_P1C7_61003	61003	200305_RR_P1C7	6	on-s-bg	fovea	7.272603511810303	11.409481048583984
184	200305_RR_P1C7_63002	63002	200305_RR_P1C7	7	on-s	fovea	-3.006422043	1.142270803451538
185	200305_RR_P1C7_73002	73002	200305_RR_P1C7	8	off-s	fovea	13.482933044433594	-0.998274684
186	200305_RR_P1C7_73006	73006	200305_RR_P1C7	8	off-s	fovea	12.637321472167969	-1.534588695
187	200305_RR_P1C7_74001	74001	200305_RR_P1C7	3	off-t	fovea	12.067283630371094	-0.675837278
188	200305_RR_P1C7_75002	75002	200305_RR_P1C7	3	off-t	fovea	12.010093688964844	-0.523600578
189	200305_RR_P1C7_77001	77001	200305_RR_P1C7	3	off-t	fovea	12.168450355529785	-0.61646229
190	200305_RR_P1C7_85004	85004	200305_RR_P1C7	0	on-s	fovea	5.6874895095825195	9.237513542175293
191	200305_RR_P1C7_89001	89001	200305_RR_P1C7	8	off-s	fovea	13.306330680847168	-1.087748408
192	200305_RR_P1C7_91001	91001	200305_RR_P1C7	0	on-s	fovea	6.137443542480469	9.568611145019531
193	200305_RR_P1C7_97002	97002	200305_RR_P1C7	6	on-s-bg	fovea	7.297163486480713	11.271143913269043
194	200305_RR_P1C7_99002	99002	200305_RR_P1C7	8	off-s	fovea	12.942277908325195	-1.789055586
195	200305_RR_P1C7_99005	99005	200305_RR_P1C7	5	off-t	fovea	9.105099678	0.9424571990966797
196	200305_RR_P1C7_100004	100004	200305_RR_P1C7	3	off-t	fovea	12.084030151367188	-0.769675672
197	200305_RR_P1C7_101001	101001	200305_RR_P1C7	3	off-t	fovea	12.630908966064453	-0.841168702
198	200305_RR_P1C7_101002	101002	200305_RR_P1C7	3	off-t	fovea	12.315703392028809	-0.895042002
199	200305_RR_P1C7_101003	101003	200305_RR_P1C7	8	off-s	fovea	13.091998100280762	-1.626332998
200	200305_RR_P1C7_107002	107002	200305_RR_P1C7	0	on-s	fovea	6.1382036209106445	9.427680969238281
201	200305_RR_P1C7_108001	108001	200305_RR_P1C7	0	on-s	fovea	5.373640060424805	10.131173133850098
202	200305_RR_P1C7_108003	108003	200305_RR_P1C7	6	on-s-bg	fovea	7.414165019989014	11.632040023803711
203	200305_RR_P1C7_109001	109001	200305_RR_P1C7	8	off-s	fovea	12.945870399475098	-1.843747258
204	200305_RR_P1C7_109007	109007	200305_RR_P1C7	3	off-t	fovea	10.77837849	-0.152172238
205	200305_RR_P1C7_110001	110001	200305_RR_P1C7	8	off-s	fovea	13.122756004333496	-1.421140194
206	200305_RR_P1C7_110002	110002	200305_RR_P1C7	9	on-s	fovea	5.040716171264648	9.774597168
207	200305_RR_P1C7_111003	111003	200305_RR_P1C7	3	off-t	fovea	12.118016242980957	-0.643239737
208	200305_RR_P1C7_113001	113001	200305_RR_P1C7	9	on-s	fovea	5.193028450012207	9.779796600341797
209	200305_RR_P1C7_114001	114001	200305_RR_P1C7	3	off-t	fovea	11.017696380615234	-1.075503826
210	200305_RR_P1C7_117002	117002	200305_RR_P1C7	8	off-s	fovea	12.74259090423584	-1.5240134
211	200305_RR_P1C7_119001	119001	200305_RR_P1C7	8	off-s	fovea	13.387104034423828	-1.123187304
212	200305_RR_P1C7_121006	121006	200305_RR_P1C7	6	on-s-bg	fovea	7.266966342926025	11.304628372192383
213	200305_RR_P1C7_128001	128001	200305_RR_P1C7	8	off-s	fovea	12.939984321594238	-1.303632617
214	200305_RR_P1C7_128003	128003	200305_RR_P1C7	3	off-t	fovea	11.00677776	0.028489467
215	200305_RR_P1C7_129005	129005	200305_RR_P1C7	3	off-t	fovea	10.800618171691895	0.031076010316610336
216	200305_RR_P1C7_131002	131002	200305_RR_P1C7	6	on-s-bg	fovea	7.297329425811768	11.538825035095215
217	200305_RR_P1C7_132002	132002	200305_RR_P1C7	0	on-s	fovea	5.481837749481201	9.015755653381348
218	200305_RR_P1C7_133002	133002	200305_RR_P1C7	3	off-t	fovea	11.842873573303223	-0.49118644
219	200305_RR_P1C7_135001	135001	200305_RR_P1C7	3	off-t	fovea	11.957361221313477	-0.58423847
220	200305_RR_P1C7_136002	136002	200305_RR_P1C7	6	on-s-bg	fovea	7.279937744140625	11.489889144897461
221	200305_RR_P1C7_138002	138002	200305_RR_P1C7	6	on-s-bg	fovea	7.332551956176758	11.379339218139648
222	200305_RR_P1C7_139001	139001	200305_RR_P1C7	8	off-s	fovea	13.25231647491455	-1.505624175
223	200305_RR_P1C7_139002	139002	200305_RR_P1C7	8	off-s	fovea	12.94473648071289	-1.824083567
224	200305_RR_P1C7_139005	139005	200305_RR_P1C7	3	off-t	fovea	11.11043930053711	-1.181693196
225	200305_RR_P1C7_140001	140001	200305_RR_P1C7	3	off-t	fovea	12.175726890563965	-0.731256247
226	200305_RR_P1C7_141001	141001	200305_RR_P1C7	0	on-s	fovea	5.402606010437012	9.236001968383789
227	200305_RR_P1C7_142002	142002	200305_RR_P1C7	3	off-t	fovea	10.913677215576172	-0.614532709
228	200305_RR_P1C7_143002	143002	200305_RR_P1C7	3	off-t	fovea	11.58810043334961	-0.35290125
229	200305_RR_P1C7_146001	146001	200305_RR_P1C7	0	on-s	fovea	5.594571113586426	10.341971397399902
230	200305_RR_P1C7_146004	146004	200305_RR_P1C7	9	on-s	fovea	5.156693935394287	9.622855186462402
231	200305_RR_P1C7_147001	147001	200305_RR_P1C7	8	off-s	fovea	13.190773010253906	-1.593237281
232	200305_RR_P1C7_148004	148004	200305_RR_P1C7	0	on-s	fovea	5.353132724761963	9.445606231689453
233	200305_RR_P1C7_150002	150002	200305_RR_P1C7	5	off-t	fovea	9.319634437561035	0.7576940655708313
234	200305_RR_P1C7_151002	151002	200305_RR_P1C7	0	on-s	fovea	5.250968933105469	9.161526679992676
235	200305_RR_P1C7_152001	152001	200305_RR_P1C7	0	on-s	fovea	5.436522483825684	9.118592262268066
236	200305_RR_P1C7_152002	152002	200305_RR_P1C7	3	off-t	fovea	10.143305778503418	0.071088232
237	200305_RR_P1C7_158002	158002	200305_RR_P1C7	8	off-s	fovea	12.960996627807617	-1.676817536
238	200305_RR_P1C7_158003	158003	200305_RR_P1C7	8	off-s	fovea	13.470744132995605	-1.112491488
239	200305_RR_P1C7_159001	159001	200305_RR_P1C7	9	on-s	fovea	5.117486953735352	9.651629447937012
240	200305_RR_P1C7_160003	160003	200305_RR_P1C7	3	off-t	fovea	12.010032653808594	-0.650287688
241	200305_RR_P1C7_161002	161002	200305_RR_P1C7	3	off-t	fovea	11.89187240600586	-0.546724796
242	200305_RR_P1C7_162002	162002	200305_RR_P1C7	0	on-s	fovea	5.392142295837402	9.036895751953125
243	200305_RR_P1C7_163003	163003	200305_RR_P1C7	9	on-s	fovea	5.1162590980529785	9.687490463256836
244	200305_RR_P1C7_168001	168001	200305_RR_P1C7	6	on-s-bg	fovea	7.2789201736450195	11.5176363
245	200305_RR_P1C7_168003	168003	200305_RR_P1C7	8	off-s	fovea	12.409958839416504	-1.682205558
246	200305_RR_P1C7_170001	170001	200305_RR_P1C7	6	on-s-bg	fovea	7.312832355499268	11.417485237121582
247	200305_RR_P1C7_170002	170002	200305_RR_P1C7	9	on-s	fovea	5.0890936851501465	9.775007247924805
248	200305_RR_P1C7_171001	171001	200305_RR_P1C7	5	off-t	fovea	8.891295433044434	1.1042237281799316
249	200305_RR_P1C7_173002	173002	200305_RR_P1C7	3	off-t	fovea	11.958891868591309	-0.58932209
250	200305_RR_P1C7_175001	175001	200305_RR_P1C7	6	on-s-bg	fovea	7.346127510070801	11.558232307434082
251	200305_RR_P1C7_175002	175002	200305_RR_P1C7	8	off-s	fovea	13.186238288879395	-1.57385385
252	200305_RR_P1C7_179004	179004	200305_RR_P1C7	6	on-s-bg	fovea	7.262552738189697	11.447915077209473
253	200305_RR_P1C7_182003	182003	200305_RR_P1C7	3	off-t	fovea	11.02691650390625	-1.108714342
254	200305_RR_P1C7_183001	183001	200305_RR_P1C7	6	on-s-bg	fovea	7.429546833	11.651884078979492
255	200305_RR_P1C7_186001	186001	200305_RR_P1C7	6	on-s-bg	fovea	7.478884220123291	11.68152904510498
256	200305_RR_P1C7_189002	189002	200305_RR_P1C7	3	off-t	fovea	10.987619400024414	-1.074127674
257	200305_RR_P1C7_192001	192001	200305_RR_P1C7	3	off-t	fovea	11.924626350402832	-0.573408127
258	200305_RR_P1C7_193001	193001	200305_RR_P1C7	3	off-t	fovea	12.029009819030762	-0.607589126
259	200305_RR_P1C7_210001	210001	200305_RR_P1C7	0	on-s	fovea	5.202546119689941	9.186787605285645
260	200305_RR_P1C7_210003	210003	200305_RR_P1C7	0	on-s	fovea	5.8394904136657715	10.348115921020508
261	200305_RR_P1C7_219001	219001	200305_RR_P1C7	8	off-s	fovea	13.136220932006836	-1.722832441
262	200305_RR_P1C7_247001	247001	200305_RR_P1C7	6	on-s-bg	fovea	7.054032802581787	11.405056953430176
263	200305_RR_P1C7_302002	302002	200305_RR_P1C7	3	off-t	fovea	11.04690170288086	-1.130700707
264	200305_RR_P1C7_327002	327002	200305_RR_P1C7	0	on-s	fovea	5.409565448760986	9.027348518371582
265	200305_RR_P1C7_334001	334001	200305_RR_P1C7	8	off-s	fovea	13.032159805297852	-1.843526244
266	200305_RR_P1C7_356006	356006	200305_RR_P1C7	6	on-s-bg	fovea	6.939079761505127	11.125783920288086
267	200305_RR_P1C7_367003	367003	200305_RR_P1C7	6	on-s-bg	fovea	6.975244045257568	11.092144012451172
268	200305_RR_P1C7_370001	370001	200305_RR_P1C7	6	on-s-bg	fovea	7.189014434814453	11.404501914978027
269	200305_RR_P1C7_370012	370012	200305_RR_P1C7	3	off-t	fovea	11.99394416809082	-0.693769634
270	200305_RR_P1C7_371002	371002	200305_RR_P1C7	8	off-s	fovea	12.818078994750977	-1.482053518
271	200305_RR_P1C7_371007	371007	200305_RR_P1C7	0	on-s	fovea	5.588128566741943	10.260869026184082
272	210321_RR_P1C1_53008	53008	210321_RR_P1C1	11	on-t	fovea	3.3893914222717285	7.905135154724121
273	210321_RR_P1C1_112009	112009	210321_RR_P1C1	0	on-s	fovea	5.348799228668213	10.33636761
274	200622_RR_P1C1_33027	33027	200622_RR_P1C1	8	off-s	fovea	13.287911415100098	-1.528893232
275	200622_RR_P1C1_38012	38012	200622_RR_P1C1	6	on-s-bg	fovea	7.2826457023620605	11.225078582763672
276	200622_RR_P1C1_102017	102017	200622_RR_P1C1	3	off-t	fovea	11.61471939086914	-0.134953931
277	200622_RR_P1C1_184017	184017	200622_RR_P1C1	11	on-t	fovea	3.483912467956543	8.225559235
278	200622_RR_P1C2_64027	64027	200622_RR_P1C2	3	off-t	fovea	11.943388938903809	0.10104840248823166
279	210228_RR_P1C1_3011	3011	210228_RR_P1C1	11	on-t	fovea	3.379502773284912	7.975576877593994
280	210228_RR_P1C1_9002	9002	210228_RR_P1C1	8	off-s	fovea	13.289276123046875	-1.227079391
281	210228_RR_P1C1_18004	18004	210228_RR_P1C1	8	off-s	fovea	13.594588279724121	-0.933086455
282	210228_RR_P1C1_20002	20002	210228_RR_P1C1	0	on-s	fovea	5.358325004577637	9.057993889
283	210228_RR_P1C1_34007	34007	210228_RR_P1C1	3	off-t	fovea	12.329813957214355	-0.88807416
284	210228_RR_P1C1_37004	37004	210228_RR_P1C1	8	off-s	fovea	13.473093032836914	-0.959997773
285	210228_RR_P1C1_40009	40009	210228_RR_P1C1	0	on-s	fovea	5.274309158325195	10.368682861328125
286	210228_RR_P1C1_56014	56014	210228_RR_P1C1	0	on-s	fovea	5.11198616	10.321121215820312
287	210228_RR_P1C1_57002	57002	210228_RR_P1C1	8	off-s	fovea	13.226560592651367	-1.4880445
288	210228_RR_P1C1_59005	59005	210228_RR_P1C1	0	on-s	fovea	5.408165932	9.01704216
289	210228_RR_P1C1_59007	59007	210228_RR_P1C1	3	off-t	fovea	12.435930252075195	-0.660847664
290	210228_RR_P1C1_62008	62008	210228_RR_P1C1	11	on-t	fovea	3.3330326080322266	7.913511753082275
291	210228_RR_P1C1_64011	64011	210228_RR_P1C1	8	off-s	fovea	12.841445922851562	-1.23895669
292	210228_RR_P1C1_67003	67003	210228_RR_P1C1	3	off-t	fovea	12.361492156982422	-0.838330388
293	210228_RR_P1C1_68003	68003	210228_RR_P1C1	8	off-s	fovea	13.485220909118652	-1.007355452
294	210228_RR_P1C1_71006	71006	210228_RR_P1C1	3	off-t	fovea	12.20941162109375	-0.387201428
295	210228_RR_P1C1_79005	79005	210228_RR_P1C1	3	off-t	fovea	12.362234115600586	-0.845740318
296	210228_RR_P1C1_79006	79006	210228_RR_P1C1	0	on-s	fovea	5.502264976501465	9.266618728637695
297	210228_RR_P1C1_81004	81004	210228_RR_P1C1	8	off-s	fovea	13.27658748626709	-1.266580701
298	210228_RR_P1C1_84008	84008	210228_RR_P1C1	0	on-s	fovea	5.412720680236816	9.126283645629883
299	210228_RR_P1C1_86005	86005	210228_RR_P1C1	3	off-t	fovea	12.325960159301758	-0.846177399
300	210228_RR_P1C1_87007	87007	210228_RR_P1C1	3	off-t	fovea	12.357294082641602	-0.795963526
301	210228_RR_P1C1_92007	92007	210228_RR_P1C1	9	on-s	fovea	4.852790832519531	9.818720817565918
302	210228_RR_P1C1_94003	94003	210228_RR_P1C1	8	off-s	fovea	12.93802547454834	-1.369130373
303	210228_RR_P1C1_100004	100004	210228_RR_P1C1	3	off-t	fovea	11.113425254821777	-0.081963658
304	210228_RR_P1C1_104001	104001	210228_RR_P1C1	8	off-s	fovea	13.357685089111328	-1.144256949
305	210228_RR_P1C1_105001	105001	210228_RR_P1C1	8	off-s	fovea	13.472333908081055	-1.01110363
306	210228_RR_P1C1_110002	110002	210228_RR_P1C1	0	on-s-bg	fovea	6.747933864593506	10.78186035
307	210228_RR_P1C1_116006	116006	210228_RR_P1C1	3	off-t	fovea	11.786924362182617	0.18457545340061188
308	210228_RR_P1C1_163004	163004	210228_RR_P1C1	3	off-t	fovea	11.852564811706543	0.1417582482099533
309	210228_RR_P1C1_164006	164006	210228_RR_P1C1	3	off-t	fovea	11.737990379333496	0.1672610193490982
310	210228_RR_P1C2_12004	12004	210228_RR_P1C2	3	off-t	fovea	12.014854431152344	0.017826301977038383
311	210228_RR_P1C2_28004	28004	210228_RR_P1C2	3	off-t	fovea	12.482351303100586	-0.457946688
312	210228_RR_P1C2_28006	28006	210228_RR_P1C2	3	off-t	fovea	12.427838325500488	-0.625780821
313	210228_RR_P1C2_37002	37002	210228_RR_P1C2	8	off-s	fovea	13.335563659667969	-0.95506376
314	210228_RR_P1C2_45003	45003	210228_RR_P1C2	3	off-t	fovea	12.176667213439941	-0.097490996
315	210228_RR_P1C2_47002	47002	210228_RR_P1C2	11	on-t	fovea	3.346954584121704	7.936894894
316	210228_RR_P1C2_55002	55002	210228_RR_P1C2	8	off-s	fovea	13.464855194091797	-1.004340649
317	210228_RR_P1C2_68007	68007	210228_RR_P1C2	11	on-t	fovea	3.656916618347168	8.537157059
318	210228_RR_P1C2_68011	68011	210228_RR_P1C2	3	off-t	fovea	10.964033126831055	-1.063299417
319	210228_RR_P1C2_70006	70006	210228_RR_P1C2	8	off-s	fovea	13.538065910339355	-0.959443331
320	210228_RR_P1C2_79006	79006	210228_RR_P1C2	9	on-s	fovea	4.716945171356201	9.858050346374512
321	210228_RR_P1C2_102004	102004	210228_RR_P1C2	10	on-s	fovea	0.408348024	7.803048610687256
322	210228_RR_P1C2_118004	118004	210228_RR_P1C2	8	off-s	fovea	13.245598793029785	-1.557765365
323	210228_RR_P1C2_128001	128001	210228_RR_P1C2	8	off-s	fovea	13.179558753967285	-1.348191381
324	210228_RR_P1C2_133005	133005	210228_RR_P1C2	3	off-t	fovea	11.034887313842773	0.084549904
325	210228_RR_P1C2_136003	136003	210228_RR_P1C2	8	off-s	fovea	13.277198791503906	-1.162812471
326	210228_RR_P1C2_136005	136005	210228_RR_P1C2	3	off-t	fovea	12.482475280761719	-0.536540508
327	210228_RR_P1C2_144001	144001	210228_RR_P1C2	8	off-s	fovea	13.411179542541504	-1.056301832
328	210228_RR_P1C2_145003	145003	210228_RR_P1C2	8	off-s	fovea	13.450082778930664	-1.017680764
329	210228_RR_P1C2_152001	152001	210228_RR_P1C2	8	off-s	fovea	13.29377555847168	-1.238934159
330	210228_RR_P1C2_162004	162004	210228_RR_P1C2	8	off-s	fovea	12.993563652038574	-1.352678418
331	210228_RR_P1C2_167002	167002	210228_RR_P1C2	8	off-s	fovea	13.502189636230469	-0.980475187
332	210228_RR_P1C2_174001	174001	210228_RR_P1C2	8	off-s	fovea	13.366632461547852	-1.029959679
333	210228_RR_P1C2_179001	179001	210228_RR_P1C2	6	on-s-bg	fovea	7.321682453155518	11.528631210327148
334	210228_RR_P1C2_180004	180004	210228_RR_P1C2	3	off-t	fovea	12.19598675	-0.132849544
335	210228_RR_P1C2_204002	204002	210228_RR_P1C2	3	off-t	fovea	12.169182777404785	-0.140476659
336	210228_RR_P1C2_206001	206001	210228_RR_P1C2	8	off-s	fovea	13.31191349029541	-1.098676085
337	210228_RR_P1C2_212001	212001	210228_RR_P1C2	3	off-t	fovea	12.235570907592773	-0.161344007
338	210228_RR_P1C2_235007	235007	210228_RR_P1C2	3	off-t	fovea	11.601069450378418	0.2684880495071411
339	210228_RR_P1C2_256002	256002	210228_RR_P1C2	3	off-t	fovea	12.051843643188477	0.034476082772016525
340	210228_RR_P1C2_257006	257006	210228_RR_P1C2	3	off-t	fovea	11.967961311340332	0.077156268
341	210228_RR_P1C2_259003	259003	210228_RR_P1C2	3	off-t	fovea	11.934420585632324	0.091793112
342	210228_RR_P1C2_267007	267007	210228_RR_P1C2	3	off-t	fovea	10.806648254394531	-0.124838583
343	210228_RR_P1C3_73014	73014	210228_RR_P1C3	11	on-t	fovea	3.6087236404418945	8.350828170776367
344	210321_RR_P2C1_91004	91004	210321_RR_P2C1	3	off-t	fovea	10.768852233886719	-0.815579057
345	210321_RR_P2C1_111003	111003	210321_RR_P2C1	11	on-t	fovea	3.5599324703216553	8.347619057
346	210321_RR_P2C1_163003	163003	210321_RR_P2C1	11	on-t	fovea	3.532242774963379	8.327993392944336
347	230428_IOB1_P1C1_1001	1001	230428_IOB1_P1C1	4	on-t	periphery	1.1870638132095337	5.266760826
348	230428_IOB1_P1C1_1008	1008	230428_IOB1_P1C1	4	on-t	periphery	1.193483829498291	5.085904598236084
349	230428_IOB1_P1C1_2004	2004	230428_IOB1_P1C1	4	on-t	periphery	1.1382633447647095	5.050999164581299
350	230428_IOB1_P1C1_2007	2007	230428_IOB1_P1C1	4	on-t	periphery	1.118186354637146	5.013379096984863
351	230428_IOB1_P1C1_3005	3005	230428_IOB1_P1C1	4	on-t	periphery	1.0487124919891357	5.1479692459106445
352	230428_IOB1_P1C1_3009	3009	230428_IOB1_P1C1	10	on-s	periphery	0.3664914667606354	7.785667419433594
353	230428_IOB1_P1C1_22009	22009	230428_IOB1_P1C1	4	on-t	periphery	1.0630035400390625	5.149585723876953
354	230428_IOB1_P1C1_29003	29003	230428_IOB1_P1C1	4	on-t	periphery	1.0683882236480713	5.137608051300049
355	230428_IOB1_P1C1_29004	29004	230428_IOB1_P1C1	4	on-t	periphery	0.7108269929885864	6.433446884155273
356	230428_IOB1_P1C1_41003	41003	230428_IOB1_P1C1	10	on-s	periphery	1.6216847896575928	8.196914672851562
357	230428_IOB1_P1C1_43005	43005	230428_IOB1_P1C1	10	on-s	periphery	1.667680025100708	8.147213936
358	230428_IOB1_P1C1_44004	44004	230428_IOB1_P1C1	10	on-s	periphery	1.614849567	8.185788155
359	230428_IOB1_P1C1_47002	47002	230428_IOB1_P1C1	4	on-t	periphery	1.6341631412506104	6.711436748504639
360	230428_IOB1_P1C1_47009	47009	230428_IOB1_P1C1	4	on-t	periphery	1.157374382019043	5.045029163360596
361	230428_IOB1_P1C1_48002	48002	230428_IOB1_P1C1	10	on-s	periphery	1.6064634323120117	8.181603432
362	230428_IOB1_P1C1_54005	54005	230428_IOB1_P1C1	4	on-t	periphery	0.7150074243545532	6.201959133148193
363	230428_IOB1_P1C1_58001	58001	230428_IOB1_P1C1	4	on-t	periphery	0.5249519348144531	6.304678440093994
364	230428_IOB1_P1C1_68004	68004	230428_IOB1_P1C1	4	on-t	periphery	1.1204415559768677	5.113773822784424
365	230428_IOB1_P1C1_75002	75002	230428_IOB1_P1C1	4	on-t	periphery	0.7676740884780884	6.258046627044678
366	230428_IOB1_P1C1_75004	75004	230428_IOB1_P1C1	4	on-t	periphery	1.6462856531143188	6.629464626312256
367	230428_IOB1_P1C1_86006	86006	230428_IOB1_P1C1	0	on-s	periphery	6.325442790985107	10.479915618896484
368	230428_IOB1_P1C1_87005	87005	230428_IOB1_P1C1	4	on-t	periphery	0.6557644009590149	6.316584587097168
369	230428_IOB1_P1C1_93006	93006	230428_IOB1_P1C1	2	on-t	periphery	-1.065145373	1.9616286754608154
370	230428_IOB1_P1C1_96005	96005	230428_IOB1_P1C1	10	on-s	periphery	1.0941256284713745	8.145794868469238
371	230428_IOB1_P1C1_97004	97004	230428_IOB1_P1C1	4	on-t	periphery	0.6868495345115662	6.355332851409912
372	230428_IOB1_P1C1_99004	99004	230428_IOB1_P1C1	4	on-t	periphery	1.0973213911056519	5.052014350891113
373	230428_IOB1_P1C1_103005	103005	230428_IOB1_P1C1	4	on-t	periphery	1.0939096212387085	5.071293830871582
374	230428_IOB1_P1C1_106006	106006	230428_IOB1_P1C1	4	on-t	periphery	1.1069607734680176	5.0507941246032715
375	230428_IOB1_P1C1_117002	117002	230428_IOB1_P1C1	4	on-t	periphery	0.9470115900039673	6.207695960998535
376	230428_IOB1_P1C1_120002	120002	230428_IOB1_P1C1	10	on-s	periphery	1.5508580207824707	8.180950164794922
377	230428_IOB1_P1C1_121004	121004	230428_IOB1_P1C1	4	on-t	periphery	1.1044410467147827	5.061306476593018
378	230428_IOB1_P1C1_126012	126012	230428_IOB1_P1C1	4	on-t	periphery	1.0755751132965088	5.102397441864014
379	230428_IOB1_P1C1_127013	127013	230428_IOB1_P1C1	4	on-t	periphery	1.0643640756607056	5.180103302001953
380	230428_IOB1_P1C1_128007	128007	230428_IOB1_P1C1	2	on-t	periphery	-0.895834386	2.8318159580230713
381	230428_IOB1_P1C1_131002	131002	230428_IOB1_P1C1	10	on-s	periphery	0.9743250608444214	7.490227699279785
382	230428_IOB1_P1C1_131007	131007	230428_IOB1_P1C1	3	off-t	periphery	10.848165512084961	-0.924140573
383	230428_IOB1_P1C1_133003	133003	230428_IOB1_P1C1	2	on-t	periphery	-0.863622904	2.786118745803833
384	230428_IOB1_P1C1_135004	135004	230428_IOB1_P1C1	2	on-t	periphery	-1.222795248	1.9901939630508423
385	230428_IOB1_P1C2_1002	1002	230428_IOB1_P1C2	5	on-off	periphery	8.164835929870605	0.8883094787597656
386	230428_IOB1_P1C2_2003	2003	230428_IOB1_P1C2	5	on-off	periphery	9.103662490844727	0.9404420256614685
387	230428_IOB1_P1C2_3007	3007	230428_IOB1_P1C2	5	on-off	periphery	8.848444938659668	1.1180784702301025
388	230428_IOB1_P1C2_3015	3015	230428_IOB1_P1C2	1	on-t	periphery	-3.406618834	-1.270776749
389	230428_IOB1_P1C2_3018	3018	230428_IOB1_P1C2	1	on-t	periphery	-3.432587624	-1.270867229
390	230428_IOB1_P1C2_4003	4003	230428_IOB1_P1C2	9	on-s	periphery	3.575153350830078	9.601526260375977
391	230428_IOB1_P1C2_7001	7001	230428_IOB1_P1C2	4	on-t	periphery	0.43957290053367615	6.565697193145752
392	230428_IOB1_P1C2_7002	7002	230428_IOB1_P1C2	10	on-s	periphery	1.1545168161392212	8.187996864318848
393	230428_IOB1_P1C2_7004	7004	230428_IOB1_P1C2	3	off-t	periphery	11.62002182006836	0.2881605327129364
394	230428_IOB1_P1C2_7006	7006	230428_IOB1_P1C2	1	on-t	periphery	-2.518296242	-1.235515356
395	230428_IOB1_P1C2_8002	8002	230428_IOB1_P1C2	5	on-off	periphery	8.628750801086426	1.0707420110702515
396	230428_IOB1_P1C2_8005	8005	230428_IOB1_P1C2	5	on-off	periphery	8.917672157287598	0.821208656
397	230428_IOB1_P1C2_10001	10001	230428_IOB1_P1C2	10	on-s	periphery	1.4290803670883179	8.065472602844238
398	230428_IOB1_P1C2_13012	13012	230428_IOB1_P1C2	3	off-t	periphery	11.270242691040039	0.20738264918327332
399	230428_IOB1_P1C2_15002	15002	230428_IOB1_P1C2	4	on-t	periphery	0.5420267581939697	6.264377117156982
400	230428_IOB1_P1C2_15003	15003	230428_IOB1_P1C2	5	on-off	periphery	9.024686813354492	0.9111607670783997
401	230428_IOB1_P1C2_27001	27001	230428_IOB1_P1C2	5	on-off	periphery	8.633647918701172	1.110000729560852
402	230428_IOB1_P1C2_31011	31011	230428_IOB1_P1C2	4	on-t	periphery	1.2185906171798706	6.174022197723389
403	230428_IOB1_P1C2_31012	31012	230428_IOB1_P1C2	10	on-s	periphery	0.9528310298919678	7.563075542449951
404	230428_IOB1_P1C2_31013	31013	230428_IOB1_P1C2	1	on-t	periphery	-3.2700212	-1.525827408
405	230428_IOB1_P1C2_32001	32001	230428_IOB1_P1C2	5	on-off	periphery	9.508877754211426	0.5320721864700317
406	230428_IOB1_P1C2_33037	33037	230428_IOB1_P1C2	0	on-s	periphery	6.419674873352051	10.228780746459961
407	230428_IOB1_P1C2_34001	34001	230428_IOB1_P1C2	5	on-off	periphery	8.682645797729492	0.884230912
408	230428_IOB1_P1C2_36001	36001	230428_IOB1_P1C2	10	on-s	periphery	1.3475509881973267	8.275274276733398
409	230428_IOB1_P1C2_36002	36002	230428_IOB1_P1C2	10	on-s	periphery	1.378710389137268	8.237481117248535
410	230428_IOB1_P1C2_37003	37003	230428_IOB1_P1C2	10	on-s	periphery	1.6213139295578003	8.195961952209473
411	230428_IOB1_P1C2_39002	39002	230428_IOB1_P1C2	5	on-off	periphery	8.573605537	0.8959952592849731
412	230428_IOB1_P1C2_40002	40002	230428_IOB1_P1C2	5	on-off	periphery	9.418676376342773	0.4043096601963043
413	230428_IOB1_P1C2_40003	40003	230428_IOB1_P1C2	5	on-off	periphery	8.400653839111328	0.732871413
414	230428_IOB1_P1C2_41002	41002	230428_IOB1_P1C2	3	off-t	periphery	11.072275161743164	0.12909150123596191
415	230428_IOB1_P1C2_52001	52001	230428_IOB1_P1C2	10	on-s	periphery	1.4588755369186401	8.172408103942871
416	230428_IOB1_P1C2_53005	53005	230428_IOB1_P1C2	3	off-t	periphery	11.195615768432617	0.17815078794956207
417	230428_IOB1_P1C2_59002	59002	230428_IOB1_P1C2	5	on-off	periphery	8.838957786560059	0.6766139268875122
418	230428_IOB1_P1C2_60004	60004	230428_IOB1_P1C2	1	on-t	periphery	-2.799973965	-2.276281834
419	230428_IOB1_P1C2_62002	62002	230428_IOB1_P1C2	10	on-s	periphery	0.5689747929573059	7.482386112213135
420	230428_IOB1_P1C2_63005	63005	230428_IOB1_P1C2	1	on-t	periphery	-3.358861208	-1.310111046
421	230428_IOB1_P1C2_65001	65001	230428_IOB1_P1C2	5	on-off	periphery	8.320832252502441	0.7792647480964661
422	230428_IOB1_P1C2_66001	66001	230428_IOB1_P1C2	5	on-off	periphery	9.618239402770996	0.5081729888916016
423	230428_IOB1_P1C2_78001	78001	230428_IOB1_P1C2	10	on-s	periphery	1.2543131113052368	8.268686294555664
424	230428_IOB1_P1C2_79003	79003	230428_IOB1_P1C2	7	on-t	periphery	-2.075639963	0.8532707095146179
425	230428_IOB1_P1C2_85011	85011	230428_IOB1_P1C2	7	on-t	periphery	-2.473335028	0.6646766662597656
426	230428_IOB1_P1C2_88001	88001	230428_IOB1_P1C2	10	on-s	periphery	1.3573439121246338	7.634080410003662
427	230428_IOB1_P1C2_88005	88005	230428_IOB1_P1C2	2	on-t	periphery	-1.494533896	1.8562366962432861
428	230428_IOB1_P1C2_90003	90003	230428_IOB1_P1C2	4	on-t	periphery	0.48245131969451904	6.563663482666016
429	230428_IOB1_P1C2_90004	90004	230428_IOB1_P1C2	5	on-off	periphery	9.445623397827148	0.48363131284713745
430	230428_IOB1_P1C2_93002	93002	230428_IOB1_P1C2	10	on-s	periphery	1.3357123136520386	8.047719002
431	230428_IOB1_P1C2_93003	93003	230428_IOB1_P1C2	5	on-off	periphery	9.482543945	0.6440973877906799
432	230428_IOB1_P1C2_94001	94001	230428_IOB1_P1C2	10	on-s	periphery	0.5258559584617615	7.520059585571289
433	230428_IOB1_P1C2_94004	94004	230428_IOB1_P1C2	5	on-off	periphery	8.364165306091309	0.7705433368682861
434	230428_IOB1_P1C2_95006	95006	230428_IOB1_P1C2	5	on-off	periphery	9.092752456665039	0.9340402483940125
435	230428_IOB1_P1C2_101001	101001	230428_IOB1_P1C2	9	on-s	periphery	3.550417423248291	9.594295501708984
436	230428_IOB1_P1C2_102001	102001	230428_IOB1_P1C2	10	on-s	periphery	1.4606616497039795	8.238606452941895
437	230428_IOB1_P1C2_103001	103001	230428_IOB1_P1C2	4	on-t	periphery	0.3683716952800751	6.246954917907715
438	230428_IOB1_P1C2_103003	103003	230428_IOB1_P1C2	1	on-t	periphery	-3.249491692	-1.437047243
439	230428_IOB1_P1C2_103005	103005	230428_IOB1_P1C2	5	on-off	periphery	8.585046768188477	0.7230205535888672
440	230428_IOB1_P1C2_103006	103006	230428_IOB1_P1C2	0	on-s	periphery	5.474274158477783	9.201143264770508
441	230428_IOB1_P1C2_105002	105002	230428_IOB1_P1C2	4	on-t	periphery	0.3170909583568573	6.351453781
442	230428_IOB1_P1C2_105004	105004	230428_IOB1_P1C2	5	on-off	periphery	8.979068756103516	0.6726510524749756
443	230428_IOB1_P1C2_105009	105009	230428_IOB1_P1C2	2	on-t	periphery	-0.444348544	2.8329737186431885
444	230428_IOB1_P1C2_106002	106002	230428_IOB1_P1C2	2	on-t	periphery	-0.282544047	2.9101579189300537
445	230428_IOB1_P1C2_106006	106006	230428_IOB1_P1C2	2	on-t	periphery	-0.304864466	2.9011929035186768
446	230428_IOB1_P1C2_106011	106011	230428_IOB1_P1C2	7	on-t	periphery	-2.108268976	0.8180549144744873
447	230428_IOB1_P1C2_106014	106014	230428_IOB1_P1C2	1	on-t	periphery	-3.234027147	-1.500115991
448	230428_IOB1_P1C2_107005	107005	230428_IOB1_P1C2	1	on-t	periphery	-2.007836342	-1.606996894
449	230428_IOB1_P1C2_110003	110003	230428_IOB1_P1C2	1	on-t	periphery	-2.340756416	-1.347305536
450	230428_IOB1_P1C2_110006	110006	230428_IOB1_P1C2	11	on-t	periphery	3.3189632892608643	8.053766250610352
451	230428_IOB1_P1C2_112002	112002	230428_IOB1_P1C2	10	on-s	periphery	0.9438934922218323	7.864287853240967
452	230428_IOB1_P1C2_114005	114005	230428_IOB1_P1C2	11	on-s	periphery	3.7383875846862793	8.750412940979004
453	230428_IOB1_P1C2_115003	115003	230428_IOB1_P1C2	2	on-t	periphery	-0.616426229	2.8960280418395996
454	230428_IOB1_P1C2_115004	115004	230428_IOB1_P1C2	8	off-t	periphery	12.112739562988281	-1.622818947
455	230428_IOB1_P1C2_115023	115023	230428_IOB1_P1C2	2	on-t	periphery	-1.928308129	1.1461738348007202
456	230428_IOB1_P1C2_122001	122001	230428_IOB1_P1C2	5	on-off	periphery	9.631159782409668	0.48330304
457	230428_IOB1_P1C2_133001	133001	230428_IOB1_P1C2	2	on-t	periphery	-0.995296717	3.0284059047698975
458	230428_IOB1_P1C2_134002	134002	230428_IOB1_P1C2	4	on-t	periphery	0.476199746	6.146481513977051
459	230428_IOB1_P1C2_135002	135002	230428_IOB1_P1C2	2	on-t	periphery	-1.658289433	1.241711139678955
460	230428_IOB1_P1C2_135004	135004	230428_IOB1_P1C2	10	on-s	periphery	1.216539978981018	8.022985458374023
461	230428_IOB1_P1C2_138002	138002	230428_IOB1_P1C2	7	on-t	periphery	-1.972487807	0.8509954214096069
462	230428_IOB1_P1C2_146003	146003	230428_IOB1_P1C2	9	on-s	periphery	3.5703394412994385	9.603891372680664
463	230428_IOB1_P1C2_146021	146021	230428_IOB1_P1C2	7	on-t	periphery	-3.734126329	1.545918345451355
464	230428_IOB1_P1C2_147003	147003	230428_IOB1_P1C2	5	on-off	periphery	8.340917587280273	0.7031857371330261
465	230428_IOB1_P1C2_148003	148003	230428_IOB1_P1C2	3	off-t	periphery	10.867021560668945	-0.048602279
466	230428_IOB1_P1C2_151003	151003	230428_IOB1_P1C2	5	on-off	periphery	8.998303413391113	0.8680893182754517
467	230428_IOB1_P1C2_153001	153001	230428_IOB1_P1C2	10	on-s	periphery	0.4373455345630646	7.715902328491211
468	230428_IOB1_P1C2_153004	153004	230428_IOB1_P1C2	5	on-off	periphery	9.204217910766602	0.8159357309341431
469	230428_IOB1_P1C2_158001	158001	230428_IOB1_P1C2	10	on-s	periphery	0.5520325899124146	7.477555274963379
470	230428_IOB1_P1C2_159001	159001	230428_IOB1_P1C2	4	on-t	periphery	0.4040869176387787	6.314413070678711
471	230428_IOB1_P1C2_159002	159002	230428_IOB1_P1C2	2	on-t	periphery	-1.763681293	1.3721250295639038
472	230428_IOB1_P1C2_160001	160001	230428_IOB1_P1C2	10	on-s	periphery	1.2222365140914917	8.210659027
473	230428_IOB1_P1C2_160006	160006	230428_IOB1_P1C2	2	on-t	periphery	-1.380726695	1.689726710319519
474	230428_IOB1_P1C2_160007	160007	230428_IOB1_P1C2	10	on-s	periphery	1.2666882276535034	7.610788345336914
475	230428_IOB1_P1C2_161001	161001	230428_IOB1_P1C2	4	on-t	periphery	0.6030935645103455	6.075179100036621
476	230428_IOB1_P1C2_161003	161003	230428_IOB1_P1C2	7	on-t	periphery	-2.449010611	0.5478194952011108
477	230428_IOB1_P1C2_163001	163001	230428_IOB1_P1C2	10	on-s	periphery	1.4268115758895874	8.167992592
478	230428_IOB1_P1C2_163007	163007	230428_IOB1_P1C2	7	on-t	periphery	-3.542361736	1.3766506910324097
479	230428_IOB1_P1C2_165001	165001	230428_IOB1_P1C2	10	on-s	periphery	1.6075270175933838	8.186167717
480	230428_IOB1_P1C2_168003	168003	230428_IOB1_P1C2	10	on-s	periphery	1.1861133575439453	8.154460906982422
481	230428_IOB1_P1C2_170002	170002	230428_IOB1_P1C2	7	on-t	periphery	-1.887956977	0.4733404517173767
482	230428_IOB1_P1C2_170005	170005	230428_IOB1_P1C2	5	on-off	periphery	9.563575744628906	0.5085166692733765
483	230428_IOB1_P1C2_171002	171002	230428_IOB1_P1C2	4	on-t	periphery	0.44575539231300354	6.208775997161865
484	230428_IOB1_P1C2_171012	171012	230428_IOB1_P1C2	7	on-t	periphery	-3.52403307	1.3597694635391235
485	230428_IOB1_P1C2_173003	173003	230428_IOB1_P1C2	10	on-s	periphery	1.0837184190750122	7.893149375915527
486	230428_IOB1_P1C2_174001	174001	230428_IOB1_P1C2	11	on-t	periphery	3.487152576446533	8.187277793884277
487	230428_IOB1_P1C2_176001	176001	230428_IOB1_P1C2	10	on-s	periphery	0.5764280557632446	7.885213375091553
488	230428_IOB1_P1C2_176002	176002	230428_IOB1_P1C2	4	on-t	periphery	0.3929177522659302	6.1349005699157715
489	230428_IOB1_P1C2_176005	176005	230428_IOB1_P1C2	0	on-s	periphery	5.871455669403076	9.267516136169434
490	230428_IOB1_P1C2_176006	176006	230428_IOB1_P1C2	3	off-t	periphery	11.598994255065918	0.3131047189235687
491	230428_IOB1_P1C2_176015	176015	230428_IOB1_P1C2	3	off-t	periphery	10.697647094726562	-0.281027228
492	230428_IOB1_P1C2_180001	180001	230428_IOB1_P1C2	5	on-off	periphery	8.909224510192871	0.9256005883216858
493	230428_IOB1_P1C2_180002	180002	230428_IOB1_P1C2	5	on-off	periphery	8.446929931640625	0.8494940996170044
494	230428_IOB1_P1C2_181001	181001	230428_IOB1_P1C2	1	on-t	periphery	-2.029709339	-0.948132455
495	230428_IOB1_P1C2_182002	182002	230428_IOB1_P1C2	5	on-off	periphery	8.147637367248535	0.8859541416168213
496	230428_IOB1_P1C2_182003	182003	230428_IOB1_P1C2	2	on-t	periphery	-1.113777161	1.8657125234603882
497	230428_IOB1_P1C2_182006	182006	230428_IOB1_P1C2	7	on-t	periphery	-3.185154438	1.2071493864059448
498	230428_IOB1_P1C2_182008	182008	230428_IOB1_P1C2	1	on-t	periphery	-1.868383884	-2.61160779
499	230428_IOB1_P1C2_184004	184004	230428_IOB1_P1C2	5	on-off	periphery	9.618573188781738	0.5702143907546997
500	230428_IOB1_P1C2_184005	184005	230428_IOB1_P1C2	1	on-t	periphery	-2.028198719	-0.949457824
501	230428_IOB1_P1C2_184006	184006	230428_IOB1_P1C2	1	on-t	periphery	-2.0289886	-1.056809425
502	230428_IOB1_P1C2_189001	189001	230428_IOB1_P1C2	5	on-off	periphery	8.854444504	0.9667724967002869
503	230428_IOB1_P1C2_189002	189002	230428_IOB1_P1C2	4	on-t	periphery	0.45661666989326477	6.235574722290039
504	230428_IOB1_P1C2_189004	189004	230428_IOB1_P1C2	1	on-t	periphery	-2.443892479	-2.102997541
505	230428_IOB1_P1C2_190006	190006	230428_IOB1_P1C2	7	on-t	periphery	-2.100198984	0.7590152621269226
506	230428_IOB1_P1C2_191001	191001	230428_IOB1_P1C2	10	on-s	periphery	0.5473252534866333	7.647733688354492
507	230428_IOB1_P1C2_191005	191005	230428_IOB1_P1C2	2	on-t	periphery	-1.375865936	1.7730059623718262
508	230428_IOB1_P1C2_191006	191006	230428_IOB1_P1C2	2	on-t	periphery	-0.904392362	2.762829065322876
509	230428_IOB1_P1C2_192013	192013	230428_IOB1_P1C2	0	on-s	periphery	5.695745468139648	8.659934997558594
510	230428_IOB1_P1C2_192014	192014	230428_IOB1_P1C2	7	on-t	periphery	-3.08611393	1.0820444822311401
511	230428_IOB1_P1C2_192021	192021	230428_IOB1_P1C2	1	on-t	periphery	-3.268006325	-1.505999804
512	230428_IOB1_P1C2_193001	193001	230428_IOB1_P1C2	4	on-t	periphery	0.6596851944923401	6.022366523742676
513	230428_IOB1_P1C2_193003	193003	230428_IOB1_P1C2	5	on-off	periphery	8.326899528503418	0.8676735162734985
514	230428_IOB1_P1C2_195001	195001	230428_IOB1_P1C2	2	on-t	periphery	-1.018646955	2.682272434234619
515	230428_IOB1_P1C2_196003	196003	230428_IOB1_P1C2	5	on-off	periphery	9.220822334	0.8506333231925964
516	230428_IOB1_P1C2_197002	197002	230428_IOB1_P1C2	5	on-off	periphery	8.579129219055176	0.7963972091674805
517	230428_IOB1_P1C2_201003	201003	230428_IOB1_P1C2	10	on-s	periphery	0.43781691789627075	7.775328636169434
518	230428_IOB1_P1C2_201004	201004	230428_IOB1_P1C2	4	on-t	periphery	1.2560107707977295	6.528045177459717
519	230428_IOB1_P1C2_201005	201005	230428_IOB1_P1C2	0	on-s	periphery	5.933528900146484	8.902680397033691
520	230428_IOB1_P1C2_201009	201009	230428_IOB1_P1C2	0	on-s	periphery	6.394268513	10.311464309692383
521	230428_IOB1_P1C2_201013	201013	230428_IOB1_P1C2	2	on-t	periphery	-1.318826199	1.992042899131775
522	230428_IOB1_P1C2_201021	201021	230428_IOB1_P1C2	1	on-t	periphery	-3.287195206	-1.555039287
523	230428_IOB1_P1C2_204001	204001	230428_IOB1_P1C2	10	on-s	periphery	1.2421468496322632	7.644003391265869
524	230428_IOB1_P1C2_205001	205001	230428_IOB1_P1C2	1	on-t	periphery	-1.693063378	-2.047271013
525	230428_IOB1_P1C2_206001	206001	230428_IOB1_P1C2	7	on-t	periphery	-1.941014647	0.8591426610946655
526	230428_IOB1_P1C2_207004	207004	230428_IOB1_P1C2	2	on-t	periphery	-1.834171772	1.3564913272857666
527	230428_IOB1_P1C2_211003	211003	230428_IOB1_P1C2	4	on-t	periphery	1.115025520324707	5.116677761077881
528	230428_IOB1_P1C2_216002	216002	230428_IOB1_P1C2	9	on-s	periphery	3.607922077178955	9.617446899414062
529	230428_IOB1_P1C2_216003	216003	230428_IOB1_P1C2	4	on-t	periphery	0.46316248178482056	6.193940162658691
530	230428_IOB1_P1C2_218002	218002	230428_IOB1_P1C2	10	on-s	periphery	0.551632822	7.713258743286133
531	230428_IOB1_P1C2_220001	220001	230428_IOB1_P1C2	2	on-t	periphery	-1.524337649	1.7714276313781738
532	230428_IOB1_P1C2_221001	221001	230428_IOB1_P1C2	10	on-s	periphery	1.4884467124938965	8.232810020446777
533	230428_IOB1_P1C2_221004	221004	230428_IOB1_P1C2	3	off-t	periphery	11.576991081237793	0.3224276602268219
534	230428_IOB1_P1C2_222004	222004	230428_IOB1_P1C2	5	on-off	periphery	8.358985900878906	0.7521207332611084
535	230428_IOB1_P1C2_223002	223002	230428_IOB1_P1C2	4	on-t	periphery	1.1231458187103271	6.192137241363525
536	230428_IOB1_P1C2_223005	223005	230428_IOB1_P1C2	5	on-off	periphery	9.645820617675781	0.5912056565284729
537	230428_IOB1_P1C2_227005	227005	230428_IOB1_P1C2	1	on-t	periphery	-2.065918446	-0.945226312
538	230428_IOB1_P1C2_229004	229004	230428_IOB1_P1C2	1	on-t	periphery	-3.314025164	-1.224692941
539	230428_IOB1_P1C2_235001	235001	230428_IOB1_P1C2	5	on-off	periphery	8.927262306213379	0.7736752033233643
540	230428_IOB1_P1C2_238003	238003	230428_IOB1_P1C2	1	on-t	periphery	-3.343873501	-1.204020262
541	230428_IOB1_P1C2_242002	242002	230428_IOB1_P1C2	4	on-t	periphery	0.8947725296020508	6.166490555
542	230428_IOB1_P1C2_242005	242005	230428_IOB1_P1C2	1	on-t	periphery	-2.034835577	-1.920912147
543	230428_IOB1_P1C2_242008	242008	230428_IOB1_P1C2	1	on-t	periphery	-2.684260845	-2.255553007
544	230428_IOB1_P1C2_243001	243001	230428_IOB1_P1C2	10	on-s	periphery	0.927101195	7.6358819007873535
545	230428_IOB1_P1C2_244003	244003	230428_IOB1_P1C2	10	on-s	periphery	1.1813569068908691	7.8941779136657715
546	230428_IOB1_P1C2_244005	244005	230428_IOB1_P1C2	10	on-s	periphery	0.7844961285591125	7.074091911315918
547	230428_IOB1_P1C2_245001	245001	230428_IOB1_P1C2	9	on-s	periphery	3.9092414379119873	9.620083808898926
548	230428_IOB1_P1C2_245002	245002	230428_IOB1_P1C2	9	on-s	periphery	3.6542928218841553	9.574123383
549	230428_IOB1_P1C2_245005	245005	230428_IOB1_P1C2	0	on-s	periphery	5.755081653594971	8.700582504272461
550	230428_IOB1_P1C2_245006	245006	230428_IOB1_P1C2	4	on-t	periphery	0.4448310136795044	6.241350173950195
551	230428_IOB1_P1C2_245013	245013	230428_IOB1_P1C2	1	on-t	periphery	-3.336826563	-1.476992965
552	230428_IOB1_P1C2_246002	246002	230428_IOB1_P1C2	4	on-t	periphery	0.3870478570461273	6.224182129
553	230428_IOB1_P1C2_246003	246003	230428_IOB1_P1C2	7	on-t	periphery	-1.923000574	0.8043784499168396
554	230428_IOB1_P1C2_248001	248001	230428_IOB1_P1C2	9	on-s	periphery	3.577359199523926	9.563714027404785
555	230428_IOB1_P1C2_248007	248007	230428_IOB1_P1C2	5	on-off	periphery	8.471864700317383	0.6976848840713501
556	230428_IOB1_P1C2_248008	248008	230428_IOB1_P1C2	1	on-t	periphery	-2.497487307	-0.380678385
557	230428_IOB1_P1C2_249002	249002	230428_IOB1_P1C2	10	on-s	periphery	1.5193328857421875	8.117048263549805
558	230428_IOB1_P1C2_249004	249004	230428_IOB1_P1C2	3	off-t	periphery	11.086995124816895	0.1273454874753952
559	230428_IOB1_P1C2_250001	250001	230428_IOB1_P1C2	5	on-off	periphery	9.635477066040039	0.5245019793510437
560	230428_IOB1_P1C2_255004	255004	230428_IOB1_P1C2	1	on-t	periphery	-2.057133913	-1.423855424
561	230428_IOB1_P1C2_255009	255009	230428_IOB1_P1C2	1	on-t	periphery	-1.74404037	-2.073319435
562	230428_IOB1_P1C2_262002	262002	230428_IOB1_P1C2	7	on-t	periphery	-2.289465666	0.5691975355148315
563	230428_IOB1_P1C2_264002	264002	230428_IOB1_P1C2	2	on-t	periphery	-1.240181208	1.7860578298568726
564	230428_IOB1_P1C2_265002	265002	230428_IOB1_P1C2	1	on-t	periphery	-2.148505211	-1.143380761
565	230428_IOB1_P1C2_268001	268001	230428_IOB1_P1C2	10	on-s	periphery	0.8835010528564453	7.390837193
566	230428_IOB1_P1C2_271011	271011	230428_IOB1_P1C2	1	on-t	periphery	-2.478817463	-1.387319088
567	230428_IOB1_P1C2_272004	272004	230428_IOB1_P1C2	2	on-t	periphery	-1.757305741	1.2003200054168701
568	230428_IOB1_P1C2_272007	272007	230428_IOB1_P1C2	1	on-t	periphery	-2.808383942	-1.216934681
569	230428_IOB1_P1C2_273001	273001	230428_IOB1_P1C2	10	on-s	periphery	1.109241247177124	7.853867053985596
570	230428_IOB1_P1C2_273006	273006	230428_IOB1_P1C2	1	on-t	periphery	-2.635734081	-1.278312683
571	230428_IOB1_P1C2_278002	278002	230428_IOB1_P1C2	10	on-s	periphery	0.5367174744606018	7.496668338775635
572	230428_IOB1_P1C2_281002	281002	230428_IOB1_P1C2	7	on-t	periphery	-2.391591549	0.6546270251274109
573	230428_IOB1_P1C2_289001	289001	230428_IOB1_P1C2	2	on-t	periphery	-0.54012382	2.7156949043273926
574	230428_IOB1_P1C2_290001	290001	230428_IOB1_P1C2	5	on-off	periphery	8.903088569641113	0.8924116492271423
575	230428_IOB1_P1C2_291002	291002	230428_IOB1_P1C2	5	on-off	periphery	9.028546333312988	0.8286678194999695
576	230428_IOB1_P1C2_292004	292004	230428_IOB1_P1C2	5	on-off	periphery	8.541166305541992	1.0242847204208374
577	230428_IOB1_P1C2_294004	294004	230428_IOB1_P1C2	1	on-t	periphery	-2.022400379	-1.87949121
578	230428_IOB1_P1C2_296001	296001	230428_IOB1_P1C2	0	on-s	periphery	5.6685967445373535	8.408937454223633
579	230428_IOB1_P1C2_297007	297007	230428_IOB1_P1C2	1	on-t	periphery	-3.204178095	-1.524493337
580	230428_IOB1_P1C2_298001	298001	230428_IOB1_P1C2	10	on-s	periphery	1.5106273889541626	8.123019218444824
581	230428_IOB1_P1C2_298002	298002	230428_IOB1_P1C2	10	on-s	periphery	0.7266411781311035	7.537864685058594
582	230428_IOB1_P1C2_298003	298003	230428_IOB1_P1C2	0	on-s	periphery	6.069147109985352	9.105423927307129
583	230428_IOB1_P1C2_298005	298005	230428_IOB1_P1C2	10	on-s	periphery	0.7055761218070984	7.837129116
584	230428_IOB1_P1C2_298013	298013	230428_IOB1_P1C2	2	on-t	periphery	-0.267464072	2.9542648792266846
585	230428_IOB1_P1C2_298016	298016	230428_IOB1_P1C2	7	on-t	periphery	-3.705700636	1.5305383205413818
586	230428_IOB1_P1C2_298017	298017	230428_IOB1_P1C2	1	on-t	periphery	-1.780347705	-2.32306838
587	230428_IOB1_P1C2_298018	298018	230428_IOB1_P1C2	1	on-t	periphery	-2.221660376	-0.882292926
588	230428_IOB1_P1C2_298019	298019	230428_IOB1_P1C2	7	on-t	periphery	-2.96447134	1.0038098096847534
589	230428_IOB1_P1C2_298022	298022	230428_IOB1_P1C2	1	on-t	periphery	-2.223243952	-2.562407255
590	230428_IOB1_P1C2_301002	301002	230428_IOB1_P1C2	0	on-s	periphery	5.896771430969238	9.270580291748047
591	230428_IOB1_P1C2_301008	301008	230428_IOB1_P1C2	2	on-t	periphery	-0.603600919	2.545426845550537
592	230428_IOB1_P1C2_302001	302001	230428_IOB1_P1C2	10	on-s	periphery	0.8783835768699646	7.684617042541504
593	230428_IOB1_P1C2_302003	302003	230428_IOB1_P1C2	0	on-s	periphery	5.965358734130859	9.328786849975586
594	230428_IOB1_P1C2_304001	304001	230428_IOB1_P1C2	2	on-t	periphery	-1.643583536	1.351332187652588
595	230428_IOB1_P1C2_312002	312002	230428_IOB1_P1C2	9	on-s	periphery	3.5366852283477783	9.661021233
596	230428_IOB1_P1C2_313001	313001	230428_IOB1_P1C2	5	on-off	periphery	8.986256599	0.7243838310241699
597	230428_IOB1_P1C2_314004	314004	230428_IOB1_P1C2	2	on-t	periphery	-1.336172819	1.8745800256729126
598	230428_IOB1_P1C2_317002	317002	230428_IOB1_P1C2	4	on-t	periphery	0.9622554183006287	6.000644207000732
599	230428_IOB1_P1C2_318005	318005	230428_IOB1_P1C2	1	on-t	periphery	-2.228698254	-1.874284029
600	230428_IOB1_P1C2_318006	318006	230428_IOB1_P1C2	1	on-t	periphery	-2.330263615	-2.648556948
601	230428_IOB1_P1C2_318007	318007	230428_IOB1_P1C2	1	on-t	periphery	-2.921196461	-1.139787197
602	230428_IOB1_P1C2_319004	319004	230428_IOB1_P1C2	7	on-t	periphery	-3.576266766	1.4116085767745972
603	230428_IOB1_P1C2_320003	320003	230428_IOB1_P1C2	7	on-t	periphery	-2.027653933	0.8412333130836487
604	230428_IOB1_P1C2_322003	322003	230428_IOB1_P1C2	5	on-off	periphery	8.751702308654785	0.800192654
605	230428_IOB1_P1C2_323005	323005	230428_IOB1_P1C2	7	on-t	periphery	-3.675867319	1.4893920421600342
606	230428_IOB1_P1C2_324001	324001	230428_IOB1_P1C2	10	on-s	periphery	1.6352953910827637	8.244163513183594
607	230428_IOB1_P1C2_328004	328004	230428_IOB1_P1C2	4	on-t	periphery	1.3102542161941528	6.559398174285889
608	230428_IOB1_P1C2_328019	328019	230428_IOB1_P1C2	4	on-t	periphery	1.1812349557876587	5.338638782501221
609	230428_IOB1_P1C2_328022	328022	230428_IOB1_P1C2	4	on-t	periphery	1.1085848808288574	5.198876381
610	230428_IOB1_P1C2_328047	328047	230428_IOB1_P1C2	1	on-t	periphery	-2.373605013	-1.45325315
611	230428_IOB1_P1C2_328048	328048	230428_IOB1_P1C2	4	on-t	periphery	1.5679548978805542	6.5671491622924805
612	230428_IOB1_P1C2_334002	334002	230428_IOB1_P1C2	4	on-t	periphery	1.0795537233352661	5.125382900238037
613	230428_IOB1_P1C2_336001	336001	230428_IOB1_P1C2	3	off-t	periphery	11.070265769958496	0.07493981
614	230428_IOB1_P1C2_337001	337001	230428_IOB1_P1C2	5	on-off	periphery	9.656982422	0.5125377178192139
615	230428_IOB1_P1C2_338001	338001	230428_IOB1_P1C2	5	on-off	periphery	9.560638427734375	0.5586742162704468
616	230428_IOB1_P1C2_345001	345001	230428_IOB1_P1C2	7	on-t	periphery	-2.148179531	0.5358384251594543
617	230428_IOB1_P1C2_345002	345002	230428_IOB1_P1C2	2	on-t	periphery	-0.632874727	2.626372814178467
618	230428_IOB1_P1C2_346001	346001	230428_IOB1_P1C2	10	on-s	periphery	1.1298028230667114	7.795168876647949
619	230428_IOB1_P1C2_348003	348003	230428_IOB1_P1C2	2	on-t	periphery	-0.577417731	2.7451119422912598
620	230428_IOB1_P1C2_349001	349001	230428_IOB1_P1C2	9	on-s	periphery	3.6704657077789307	9.541345596313477
621	230428_IOB1_P1C2_351002	351002	230428_IOB1_P1C2	5	on-off	periphery	8.348116874694824	0.7135568857192993
622	230428_IOB1_P1C2_353001	353001	230428_IOB1_P1C2	10	on-s	periphery	1.1140646934509277	7.640614032745361
623	230428_IOB1_P1C2_353009	353009	230428_IOB1_P1C2	2	on-t	periphery	-0.868929386	2.7717089653015137
624	230428_IOB1_P1C2_354003	354003	230428_IOB1_P1C2	4	on-t	periphery	0.9688058495521545	6.053116798400879
625	230428_IOB1_P1C2_359001	359001	230428_IOB1_P1C2	0	on-s	periphery	5.793892860412598	8.501059532165527
626	230428_IOB1_P1C2_370002	370002	230428_IOB1_P1C2	1	on-t	periphery	-2.574417591	-0.964854956
627	230428_IOB1_P1C2_370003	370003	230428_IOB1_P1C2	1	on-t	periphery	-2.95045948	-1.187210202
628	230428_IOB1_P1C2_372001	372001	230428_IOB1_P1C2	4	on-t	periphery	0.967628539	5.9924468994140625
629	230428_IOB1_P1C2_372002	372002	230428_IOB1_P1C2	9	on-s	periphery	3.738795757293701	9.546770095825195
630	230428_IOB1_P1C2_372004	372004	230428_IOB1_P1C2	7	on-t	periphery	-2.946017504	0.9706605672836304
631	230428_IOB1_P1C2_372005	372005	230428_IOB1_P1C2	7	on-t	periphery	-3.529806852	1.3882076740264893
632	230428_IOB1_P1C2_372006	372006	230428_IOB1_P1C2	2	on-t	periphery	-0.778580487	2.758775472640991
633	230428_IOB1_P1C2_373001	373001	230428_IOB1_P1C2	9	on-s	periphery	3.6623783111572266	9.618909836
634	230428_IOB1_P1C2_373009	373009	230428_IOB1_P1C2	2	on-t	periphery	-0.458731592	2.6984097957611084
635	230428_IOB1_P1C2_373013	373013	230428_IOB1_P1C2	2	on-t	periphery	-1.006224871	3.055293083190918
636	230428_IOB1_P1C2_374003	374003	230428_IOB1_P1C2	9	on-s	periphery	3.6981101036071777	9.512855529785156
637	230428_IOB1_P1C2_374004	374004	230428_IOB1_P1C2	1	on-t	periphery	-3.194967985	-2.004418373
638	230428_IOB1_P1C2_375001	375001	230428_IOB1_P1C2	10	on-s	periphery	0.44204673171043396	7.805939674377441
639	230428_IOB1_P1C2_375011	375011	230428_IOB1_P1C2	7	on-t	periphery	-3.062052488	1.2025195360183716
640	230428_IOB1_P1C2_376001	376001	230428_IOB1_P1C2	0	on-s	periphery	5.8642802238464355	8.482898712158203
641	230428_IOB1_P1C2_376003	376003	230428_IOB1_P1C2	7	on-t	periphery	-1.824524641	0.5224752426147461
642	230428_IOB1_P1C2_376006	376006	230428_IOB1_P1C2	0	on-s	periphery	6.066627502441406	8.834324836730957
643	230428_IOB1_P1C2_376007	376007	230428_IOB1_P1C2	1	on-t	periphery	-2.853675604	-1.148190737
644	230428_IOB1_P1C2_379003	379003	230428_IOB1_P1C2	2	on-t	periphery	-0.998036563	3.040692090988159
645	230428_IOB1_P1C2_379006	379006	230428_IOB1_P1C2	1	on-t	periphery	-1.697464824	-2.049651384
646	230428_IOB1_P1C2_394001	394001	230428_IOB1_P1C2	0	on-s	periphery	6.075873851776123	8.550909996032715
647	230428_IOB1_P1C2_394003	394003	230428_IOB1_P1C2	2	on-t	periphery	-1.532037139	1.4881184101104736
648	230428_IOB1_P1C2_404004	404004	230428_IOB1_P1C2	10	on-s	periphery	0.5588352680206299	7.612917900085449
649	230428_IOB1_P1C2_414001	414001	230428_IOB1_P1C2	7	on-t	periphery	-2.827285051	1.090494155883789
650	230428_IOB1_P1C2_419009	419009	230428_IOB1_P1C2	1	on-t	periphery	-2.839702845	-2.289334774
651	230428_IOB1_P1C2_419015	419015	230428_IOB1_P1C2	1	on-t	periphery	-2.302283525	-2.395412683
652	230428_IOB1_P1C2_423001	423001	230428_IOB1_P1C2	10	on-s	periphery	0.5585569143295288	7.656303405761719
653	230428_IOB1_P1C2_423006	423006	230428_IOB1_P1C2	2	on-t	periphery	-0.384546667	2.8319952487945557
654	230428_IOB1_P1C2_425005	425005	230428_IOB1_P1C2	1	on-t	periphery	-2.520413399	-0.681329131
655	230428_IOB1_P1C2_429002	429002	230428_IOB1_P1C2	10	on-s	periphery	0.7192031741142273	7.618945598602295
656	230428_IOB1_P1C2_433001	433001	230428_IOB1_P1C2	7	on-t	periphery	-2.496049404	0.6269856691360474
657	230428_IOB1_P1C2_435001	435001	230428_IOB1_P1C2	3	off-t	periphery	11.279714584350586	0.062515728
658	230428_IOB1_P1C2_444002	444002	230428_IOB1_P1C2	1	on-t	periphery	-1.69645071	-2.113353968
659	230428_IOB1_P1C2_446001	446001	230428_IOB1_P1C2	4	on-t	periphery	0.4020095467567444	6.297859191894531
660	230428_IOB1_P1C2_448003	448003	230428_IOB1_P1C2	7	on-t	periphery	-2.013949871	0.8511165380477905
661	230428_IOB1_P1C2_449001	449001	230428_IOB1_P1C2	10	on-s	periphery	0.42814603447914124	7.803064823150635
662	230428_IOB1_P1C2_449003	449003	230428_IOB1_P1C2	5	on-off	periphery	9.739086151123047	0.49190667271614075
663	230428_IOB1_P1C2_449007	449007	230428_IOB1_P1C2	2	on-t	periphery	-0.669242382	2.686987877
664	230428_IOB1_P1C2_449012	449012	230428_IOB1_P1C2	1	on-t	periphery	-3.296258688	-1.49815774
665	230428_IOB1_P1C2_449016	449016	230428_IOB1_P1C2	7	on-t	periphery	-2.982606649	0.9641804099082947
666	230428_IOB1_P1C2_449018	449018	230428_IOB1_P1C2	1	on-t	periphery	-3.385109186	-1.431363463
667	230428_IOB1_P1C2_450004	450004	230428_IOB1_P1C2	1	on-t	periphery	-3.212651014	-1.884976864
668	230428_IOB1_P1C2_456004	456004	230428_IOB1_P1C2	2	on-t	periphery	-0.428530246	2.7707316875457764
669	230428_IOB1_P1C2_457003	457003	230428_IOB1_P1C2	2	on-t	periphery	-0.514260232	2.6648340225219727
670	230428_IOB1_P1C2_457005	457005	230428_IOB1_P1C2	2	on-t	periphery	-1.054300189	1.9285423755645752
671	230428_IOB1_P1C2_466002	466002	230428_IOB1_P1C2	7	on-t	periphery	-3.626957655	1.4485104084014893
672	230428_IOB1_P1C2_470002	470002	230428_IOB1_P1C2	7	on-t	periphery	-3.281973362	1.2489043474197388
673	230428_IOB1_P1C2_470008	470008	230428_IOB1_P1C2	1	on-t	periphery	-2.269814491	-2.339867115
674	230428_IOB1_P1C2_472001	472001	230428_IOB1_P1C2	1	on-t	periphery	-3.144495964	-1.692186594
675	230428_IOB1_P1C2_475003	475003	230428_IOB1_P1C2	5	on-off	periphery	9.336109161376953	0.42460790276527405
676	230428_IOB1_P1C2_477003	477003	230428_IOB1_P1C2	4	on-t	periphery	1.1611298322677612	5.302908420562744
677	230428_IOB1_P1C2_481009	481009	230428_IOB1_P1C2	10	on-s	periphery	0.38511884212493896	7.770779609680176
678	230428_IOB1_P1C2_482003	482003	230428_IOB1_P1C2	2	on-t	periphery	-0.505931258	2.738474130630493
679	230428_IOB1_P1C2_495001	495001	230428_IOB1_P1C2	4	on-t	periphery	0.3360944092273712	6.207828044891357
680	230428_IOB1_P1C2_499002	499002	230428_IOB1_P1C2	3	off-t	periphery	10.749652862548828	-0.207429111
681	230428_IOB1_P1C2_500002	500002	230428_IOB1_P1C2	3	off-t	periphery	10.932376861572266	-0.036875732
682	230428_IOB1_P1C2_504001	504001	230428_IOB1_P1C2	10	on-s	periphery	0.5034076571464539	7.695861816
683	230428_IOB1_P1C2_508004	508004	230428_IOB1_P1C2	1	on-t	periphery	-2.097555637	-1.016412973
684	230428_IOB1_P1C2_510002	510002	230428_IOB1_P1C2	2	on-t	periphery	-0.406999767	2.7974324226379395
685	230428_IOB1_P1C2_518001	518001	230428_IOB1_P1C2	2	on-t	periphery	-0.459951669	2.6953346729278564
686	230428_IOB1_P1C2_521002	521002	230428_IOB1_P1C2	7	on-t	periphery	-3.593914509	1.4178602695465088
687	230428_IOB1_P1C2_524001	524001	230428_IOB1_P1C2	4	on-t	periphery	0.5141324400901794	6.604992389678955
688	230428_IOB1_P1C2_524002	524002	230428_IOB1_P1C2	3	on-off	periphery	10.324872016906738	0.00443936
689	230428_IOB1_P1C2_525003	525003	230428_IOB1_P1C2	2	on-t	periphery	-1.574439645	1.5144191980361938
690	230428_IOB1_P1C2_526001	526001	230428_IOB1_P1C2	10	on-s	periphery	0.4683507978916168	7.763889789581299
691	230428_IOB1_P1C2_528004	528004	230428_IOB1_P1C2	3	off-t	periphery	10.797911643981934	-0.903401852
692	230428_IOB1_P1C2_530002	530002	230428_IOB1_P1C2	2	on-t	periphery	-0.755818605	2.7593395709991455
693	230428_IOB1_P1C2_530007	530007	230428_IOB1_P1C2	2	on-t	periphery	-0.418865681	2.8063671588897705
694	230428_IOB1_P1C2_530014	530014	230428_IOB1_P1C2	4	on-t	periphery	0.6712140440940857	6.217292308807373
695	230428_IOB1_P1C2_530016	530016	230428_IOB1_P1C2	11	on-t	periphery	3.328287363052368	8.014183998
696	230428_IOB1_P1C2_530024	530024	230428_IOB1_P1C2	1	on-t	periphery	-3.217928171	-1.51905787
697	230428_IOB1_P1C2_530029	530029	230428_IOB1_P1C2	1	on-t	periphery	-2.660185099	-1.069750428
698	230428_IOB1_P1C2_530031	530031	230428_IOB1_P1C2	2	on-t	periphery	-0.989879906	2.0513339042663574
699	230428_IOB1_P1C2_531003	531003	230428_IOB1_P1C2	2	on-t	periphery	-1.232385039	1.9894015789031982
700	230428_IOB1_P1C2_533006	533006	230428_IOB1_P1C2	2	on-t	periphery	-1.117659926	1.9275387525558472
701	230428_IOB1_P1C2_536001	536001	230428_IOB1_P1C2	4	on-t	periphery	1.708261489868164	6.829613686
702	230428_IOB1_P1C2_545001	545001	230428_IOB1_P1C2	2	on-t	periphery	-1.803364992	1.1328963041305542
703	230428_IOB1_P1C2_548002	548002	230428_IOB1_P1C2	4	on-t	periphery	0.7012926936149597	6.074753284454346
704	230428_IOB1_P1C2_549003	549003	230428_IOB1_P1C2	10	on-s	periphery	0.7062040567398071	7.691814422607422
705	230428_IOB1_P1C2_550004	550004	230428_IOB1_P1C2	10	on-s	periphery	0.4102385640144348	7.775791645050049
706	230428_IOB1_P1C2_550005	550005	230428_IOB1_P1C2	4	on-t	periphery	1.2121086120605469	6.5375847816467285
707	230428_IOB1_P1C2_550006	550006	230428_IOB1_P1C2	7	on-t	periphery	-2.485046387	0.5428635478019714
708	230428_IOB1_P1C2_550008	550008	230428_IOB1_P1C2	2	on-t	periphery	-0.613620222	2.8269546031951904
709	230428_IOB1_P1C2_550012	550012	230428_IOB1_P1C2	1	on-t	periphery	-3.383183956	-1.248198152
710	230428_IOB1_P1C2_550013	550013	230428_IOB1_P1C2	7	on-t	periphery	-3.679378986	1.4933300018310547
711	230428_IOB1_P1C2_550015	550015	230428_IOB1_P1C2	1	on-t	periphery	-3.44341898	-1.230616093
712	230428_IOB1_P1C2_551005	551005	230428_IOB1_P1C2	7	on-t	periphery	-2.644783974	0.6832465529441833
713	230428_IOB1_P1C2_551011	551011	230428_IOB1_P1C2	7	on-t	periphery	-3.111803055	1.0952399969100952
714	230428_IOB1_P1C2_551013	551013	230428_IOB1_P1C2	2	on-t	periphery	-0.89538312	2.8283917903900146
715	230428_IOB1_P1C2_551014	551014	230428_IOB1_P1C2	1	on-t	periphery	-2.388128757	-2.599841356
716	230428_IOB1_P1C2_551015	551015	230428_IOB1_P1C2	7	on-t	periphery	-2.44850111	0.563195527
717	230428_IOB1_P1C2_552001	552001	230428_IOB1_P1C2	10	on-s	periphery	1.2064818143844604	7.659012317657471
718	230428_IOB1_P1C2_552002	552002	230428_IOB1_P1C2	5	on-off	periphery	9.312503814697266	0.35451894998550415
719	230428_IOB1_P1C2_555002	555002	230428_IOB1_P1C2	2	on-t	periphery	-1.535622239	1.4928061962127686
720	230428_IOB1_P1C2_557004	557004	230428_IOB1_P1C2	1	on-t	periphery	-1.967872262	-1.727602005
721	230428_IOB1_P1C2_566001	566001	230428_IOB1_P1C2	0	on-s	periphery	5.823848724365234	9.017466545
722	230428_IOB1_P1C2_570001	570001	230428_IOB1_P1C2	5	on-off	periphery	8.688483238220215	0.6278393864631653
723	230428_IOB1_P1C2_573003	573003	230428_IOB1_P1C2	5	on-off	periphery	8.391179084777832	0.7148323655128479
724	230428_IOB1_P1C2_577002	577002	230428_IOB1_P1C2	3	off-t	periphery	10.860343933105469	-0.972758353
725	230428_IOB1_P1C2_577003	577003	230428_IOB1_P1C2	3	off-t	periphery	10.738512992858887	-0.172261983
726	230428_IOB1_P1C2_578003	578003	230428_IOB1_P1C2	9	on-s	periphery	3.604008674621582	9.618619918823242
727	230428_IOB1_P1C2_578004	578004	230428_IOB1_P1C2	5	on-off	periphery	9.513004302978516	0.5978441834449768
728	230428_IOB1_P1C2_579005	579005	230428_IOB1_P1C2	7	on-t	periphery	-3.667463779	1.4842193126678467
729	230428_IOB1_P1C2_585002	585002	230428_IOB1_P1C2	3	off-t	periphery	10.761219024658203	-0.769427776
730	230428_IOB1_P1C2_593003	593003	230428_IOB1_P1C2	1	on-t	periphery	-2.719531536	-2.41969943
731	230428_IOB1_P1C2_593005	593005	230428_IOB1_P1C2	1	on-t	periphery	-3.287532091	-1.542065382
732	230428_IOB1_P1C2_597008	597008	230428_IOB1_P1C2	1	on-t	periphery	-1.965945601	-1.852459431
733	230428_IOB1_P1C2_598002	598002	230428_IOB1_P1C2	1	on-t	periphery	-2.469021797	-0.950584948
734	230428_IOB1_P1C2_598003	598003	230428_IOB1_P1C2	4	on-t	periphery	0.4452706575393677	6.232834339141846
735	230428_IOB1_P1C2_598006	598006	230428_IOB1_P1C2	1	on-t	periphery	-2.684758425	-2.276330471
736	230428_IOB1_P1C2_600003	600003	230428_IOB1_P1C2	3	off-t	periphery	10.898579597473145	-0.106598012
737	230428_IOB1_P1C2_601001	601001	230428_IOB1_P1C2	4	on-t	periphery	0.48478421568870544	6.193849086761475
738	230428_IOB1_P1C2_601002	601002	230428_IOB1_P1C2	10	on-s	periphery	1.6324971914291382	8.220063209533691
739	230428_IOB1_P1C2_601005	601005	230428_IOB1_P1C2	5	on-off	periphery	9.109163284301758	0.4469103515148163
740	230428_IOB1_P1C2_613001	613001	230428_IOB1_P1C2	5	on-off	periphery	9.254436492919922	0.43857070803642273
741	230428_IOB1_P1C2_614001	614001	230428_IOB1_P1C2	3	off-t	periphery	10.81550121307373	-0.892591655
742	230428_IOB1_P1C2_618001	618001	230428_IOB1_P1C2	2	on-t	periphery	-0.819227338	2.754265546798706
743	230428_IOB1_P1C2_622003	622003	230428_IOB1_P1C2	4	on-t	periphery	1.1201767921447754	6.326237678527832
744	230428_IOB1_P1C2_625001	625001	230428_IOB1_P1C2	4	on-t	periphery	1.0394703149795532	6.110193252563477
745	230428_IOB1_P1C2_626001	626001	230428_IOB1_P1C2	9	on-s	periphery	3.707127332687378	9.515932083129883
746	230428_IOB1_P1C2_626005	626005	230428_IOB1_P1C2	2	on-t	periphery	-1.448083401	1.7984158992767334
747	230428_IOB1_P1C2_626011	626011	230428_IOB1_P1C2	4	on-t	periphery	1.1890865564346313	5.4324822425842285
748	230428_IOB1_P1C2_626014	626014	230428_IOB1_P1C2	7	on-t	periphery	-3.206312895	1.2415401935577393
749	230428_IOB1_P1C2_627003	627003	230428_IOB1_P1C2	5	on-off	periphery	9.748964309692383	0.44228288531303406
750	230428_IOB1_P1C2_629002	629002	230428_IOB1_P1C2	3	off-t	periphery	10.71406078338623	-0.359071344
751	230428_IOB1_P1C2_631004	631004	230428_IOB1_P1C2	2	on-t	periphery	-0.566697896	2.7436435222625732
752	230428_IOB1_P1C2_634003	634003	230428_IOB1_P1C2	1	on-t	periphery	-2.298933744	-0.997536778
753	230428_IOB1_P1C2_641001	641001	230428_IOB1_P1C2	5	on-off	periphery	9.396385192871094	0.42236238718032837
754	230428_IOB1_P1C2_650001	650001	230428_IOB1_P1C2	4	on-t	periphery	0.7339197993278503	6.049683570861816
755	230428_IOB1_P1C2_650003	650003	230428_IOB1_P1C2	4	on-t	periphery	1.5030858516693115	6.414547443389893
756	230428_IOB1_P1C2_651003	651003	230428_IOB1_P1C2	9	on-s	periphery	3.6256275177001953	9.586266518
757	230428_IOB1_P1C2_651004	651004	230428_IOB1_P1C2	9	on-s	periphery	3.5788118839263916	9.613942146
758	230428_IOB1_P1C2_651006	651006	230428_IOB1_P1C2	0	on-s	periphery	6.372301102	10.407779693603516
759	230428_IOB1_P1C2_651007	651007	230428_IOB1_P1C2	4	on-t	periphery	1.637546181678772	6.847170352935791
760	230428_IOB1_P1C2_651012	651012	230428_IOB1_P1C2	1	on-t	periphery	-3.19402957	-2.000702381
761	230428_IOB1_P1C2_651014	651014	230428_IOB1_P1C2	10	on-s	periphery	1.1298542022705078	8.198197364807129
762	230428_IOB1_P1C2_651016	651016	230428_IOB1_P1C2	0	on-s	periphery	6.418112277984619	10.26255989074707
763	230428_IOB1_P1C2_651021	651021	230428_IOB1_P1C2	7	on-t	periphery	-3.367499113	1.309352159500122
764	230428_IOB1_P1C2_651022	651022	230428_IOB1_P1C2	1	on-t	periphery	-3.44039917	-1.218618035
765	230428_IOB1_P1C2_651025	651025	230428_IOB1_P1C2	1	on-t	periphery	-1.620253682	-2.016521454
766	230428_IOB1_P1C2_652004	652004	230428_IOB1_P1C2	7	on-t	periphery	-2.115698576	0.789855957
767	230428_IOB1_P1C2_653002	653002	230428_IOB1_P1C2	10	on-s	periphery	1.2133063077926636	7.621165752410889
768	230428_IOB1_P1C2_653007	653007	230428_IOB1_P1C2	4	on-t	periphery	1.151057481765747	5.211697101593018
769	230428_IOB1_P1C2_654004	654004	230428_IOB1_P1C2	1	on-t	periphery	-1.893125415	-2.637607574
770	230428_IOB1_P1C2_658001	658001	230428_IOB1_P1C2	5	on-off	periphery	9.755156517028809	0.37460508942604065
771	230428_IOB1_P1C2_658002	658002	230428_IOB1_P1C2	7	on-t	periphery	-2.743801594	0.7255545854568481
772	230428_IOB1_P1C2_659003	659003	230428_IOB1_P1C2	3	off-t	periphery	10.717933654785156	-0.380174696
773	230428_IOB1_P1C2_660002	660002	230428_IOB1_P1C2	4	on-t	periphery	1.6781787872314453	6.754189968109131
774	230428_IOB1_P1C2_671003	671003	230428_IOB1_P1C2	1	on-t	periphery	-1.8462255	-2.589027643
775	230428_IOB1_P1C2_672002	672002	230428_IOB1_P1C2	4	on-t	periphery	1.4606924057006836	6.392552375793457
776	230428_IOB1_P1C2_673009	673009	230428_IOB1_P1C2	1	on-t	periphery	-2.089538097	-0.933147788
777	230428_IOB1_P1C2_674003	674003	230428_IOB1_P1C2	10	on-s	periphery	0.6077331304550171	7.641121864318848
778	230428_IOB1_P1C2_674005	674005	230428_IOB1_P1C2	5	on-off	periphery	8.674019813537598	0.7139443159103394
779	230428_IOB1_P1C2_674007	674007	230428_IOB1_P1C2	1	on-t	periphery	-2.089478016	-0.919722915
780	230428_IOB1_P1C2_674011	674011	230428_IOB1_P1C2	4	on-t	periphery	1.6245722770690918	6.632936000823975
781	230428_IOB1_P1C2_675001	675001	230428_IOB1_P1C2	10	on-s	periphery	0.7270987629890442	7.555894374847412
782	230428_IOB1_P1C2_675003	675003	230428_IOB1_P1C2	3	off-t	periphery	10.699257850646973	-0.169090182
783	230428_IOB1_P1C2_675005	675005	230428_IOB1_P1C2	10	on-s	periphery	1.2470555305480957	7.578243732452393
784	230428_IOB1_P1C2_676004	676004	230428_IOB1_P1C2	2	on-t	periphery	-1.323959112	1.799222707748413
785	230428_IOB1_P1C2_676005	676005	230428_IOB1_P1C2	3	off-t	periphery	11.538826942443848	0.31600111722946167
786	230428_IOB1_P1C2_676008	676008	230428_IOB1_P1C2	3	off-t	periphery	11.409022331237793	-0.015115635
787	230428_IOB1_P1C2_676013	676013	230428_IOB1_P1C2	3	off-t	periphery	11.464818000793457	0.2567017078399658
788	230428_IOB1_P1C2_676015	676015	230428_IOB1_P1C2	3	off-t	periphery	10.712163925170898	-0.214937598
789	230428_IOB1_P1C2_676016	676016	230428_IOB1_P1C2	3	off-t	periphery	10.700437545776367	-0.265311152
790	230428_IOB1_P1C2_677003	677003	230428_IOB1_P1C2	2	on-t	periphery	-1.435644507	1.855232596
791	230428_IOB1_P1C2_679003	679003	230428_IOB1_P1C2	11	on-t	periphery	3.3341050148010254	7.958375930786133
792	230428_IOB1_P1C2_679004	679004	230428_IOB1_P1C2	4	on-t	periphery	1.1069732904434204	5.057672500610352
793	230428_IOB1_P1C2_679029	679029	230428_IOB1_P1C2	2	on-t	periphery	-1.706867456	1.238590955734253
794	230428_IOB1_P1C2_679032	679032	230428_IOB1_P1C2	1	on-t	periphery	-2.952531099	-1.156306744
795	230428_IOB1_P1C2_679034	679034	230428_IOB1_P1C2	1	on-t	periphery	-3.241861582	-1.525924325
796	230428_IOB1_P1C2_681003	681003	230428_IOB1_P1C2	4	on-t	periphery	0.3924122154712677	6.335728168487549
797	230428_IOB1_P1C2_682003	682003	230428_IOB1_P1C2	1	on-t	periphery	-2.7619133	-1.010248899
798	230428_IOB1_P1C2_683004	683004	230428_IOB1_P1C2	1	on-t	periphery	-2.564709902	-0.758555353
799	230428_IOB1_P1C2_685003	685003	230428_IOB1_P1C2	1	on-t	periphery	-2.132393122	-1.509000897
800	230428_IOB1_P1C2_698002	698002	230428_IOB1_P1C2	10	on-s	periphery	0.6156780123710632	7.562370777130127
801	230428_IOB1_P1C2_699001	699001	230428_IOB1_P1C2	10	on-s	periphery	1.0551941394805908	7.7713470458984375
802	230428_IOB1_P1C2_699004	699004	230428_IOB1_P1C2	10	on-s	periphery	1.0917083024978638	7.639304161071777
803	230428_IOB1_P1C2_699005	699005	230428_IOB1_P1C2	2	on-t	periphery	-1.404132724	1.795693278312683
804	230428_IOB1_P1C2_699008	699008	230428_IOB1_P1C2	2	on-t	periphery	-1.562460065	1.4112497568130493
805	230428_IOB1_P1C2_700001	700001	230428_IOB1_P1C2	10	on-s	periphery	0.7524389028549194	7.619354724884033
806	230428_IOB1_P1C2_700004	700004	230428_IOB1_P1C2	5	on-off	periphery	8.948003768920898	0.8950759768486023
807	230428_IOB1_P1C2_700007	700007	230428_IOB1_P1C2	2	on-t	periphery	-1.131599188	1.8436275720596313
808	230428_IOB1_P1C2_706004	706004	230428_IOB1_P1C2	5	on-off	periphery	9.192250252	0.46039536595344543
809	230428_IOB1_P1C2_708001	708001	230428_IOB1_P1C2	7	on-t	periphery	-2.183393002	0.7659470438957214
810	230428_IOB1_P1C2_712002	712002	230428_IOB1_P1C2	1	on-t	periphery	-2.566688299	-0.863508224
811	230428_IOB1_P1C2_724001	724001	230428_IOB1_P1C2	10	on-s	periphery	1.1999222040176392	7.773942947387695
812	230428_IOB1_P1C2_725004	725004	230428_IOB1_P1C2	2	on-t	periphery	-1.478461266	1.6619411706924438
813	230428_IOB1_P1C2_725007	725007	230428_IOB1_P1C2	2	on-t	periphery	-0.396551013	2.829705238342285
814	230428_IOB1_P1C2_727001	727001	230428_IOB1_P1C2	10	on-s	periphery	1.3333097696304321	8.062169075012207
815	230428_IOB1_P1C2_729002	729002	230428_IOB1_P1C2	10	on-s	periphery	0.5350467562675476	7.541992664337158
816	230428_IOB1_P1C2_729004	729004	230428_IOB1_P1C2	1	on-t	periphery	-2.445302963	-2.586076736
817	230428_IOB1_P1C2_730005	730005	230428_IOB1_P1C2	3	off-t	periphery	10.716185569763184	-0.366825134
818	230428_IOB1_P1C2_730007	730007	230428_IOB1_P1C2	3	off-t	periphery	11.603979110717773	0.30448126792907715
819	230428_IOB1_P1C2_731007	731007	230428_IOB1_P1C2	5	on-off	periphery	9.323348999023438	0.7601996064186096
820	230428_IOB1_P1C2_732002	732002	230428_IOB1_P1C2	7	on-t	periphery	-2.73033905	0.7328007221221924
821	230428_IOB1_P1C2_746003	746003	230428_IOB1_P1C2	1	on-t	periphery	-2.493085623	-0.780629992
822	230428_IOB1_P1C2_747002	747002	230428_IOB1_P1C2	2	on-t	periphery	-1.863712311	1.227098822593689
823	230428_IOB1_P1C2_750001	750001	230428_IOB1_P1C2	10	on-s	periphery	1.251564383506775	7.818615913391113
824	230428_IOB1_P1C2_750002	750002	230428_IOB1_P1C2	10	on-s	periphery	1.2582086324691772	7.694009780883789
825	230428_IOB1_P1C2_752001	752001	230428_IOB1_P1C2	10	on-s	periphery	1.2054260969161987	7.749964237213135
826	230428_IOB1_P1C2_752002	752002	230428_IOB1_P1C2	11	on-t	periphery	3.3192965984344482	8.014417648
827	230428_IOB1_P1C2_752003	752003	230428_IOB1_P1C2	2	on-t	periphery	-1.150826812	1.939711093902588
828	230428_IOB1_P1C2_752007	752007	230428_IOB1_P1C2	4	on-t	periphery	1.1281694173812866	6.060418128967285
829	230428_IOB1_P1C2_752013	752013	230428_IOB1_P1C2	4	on-t	periphery	1.128206729888916	5.112243175506592
830	230428_IOB1_P1C2_752021	752021	230428_IOB1_P1C2	0	on-s	periphery	6.358711242675781	10.30660343170166
831	230428_IOB1_P1C2_752025	752025	230428_IOB1_P1C2	1	on-t	periphery	-2.824954987	-2.265929699
832	230428_IOB1_P1C2_753004	753004	230428_IOB1_P1C2	3	off-t	periphery	10.765548706054688	-0.796134293
833	230428_IOB1_P1C2_753005	753005	230428_IOB1_P1C2	3	off-t	periphery	10.74301528930664	-0.169316456
834	230428_IOB1_P1C2_753006	753006	230428_IOB1_P1C2	10	on-s	periphery	0.7933882474899292	7.041696071624756
835	230428_IOB1_P1C2_754003	754003	230428_IOB1_P1C2	3	off-t	periphery	11.545870780944824	0.2959516644477844
836	230428_IOB1_P1C2_761002	761002	230428_IOB1_P1C2	7	on-t	periphery	-2.679877043	0.6952983140945435
837	230428_IOB1_P1C2_771002	771002	230428_IOB1_P1C2	1	on-t	periphery	-2.489647865	-0.709266484
838	230428_IOB1_P1C2_773001	773001	230428_IOB1_P1C2	4	on-t	periphery	0.6332164406776428	6.037668704986572
839	230428_IOB1_P1C2_774002	774002	230428_IOB1_P1C2	9	on-s	periphery	3.704519271850586	9.594228744506836
840	230428_IOB1_P1C2_775001	775001	230428_IOB1_P1C2	9	on-s	periphery	3.7442824840545654	9.558411598205566
841	230428_IOB1_P1C2_775002	775002	230428_IOB1_P1C2	1	on-t	periphery	-1.721392035	-2.147010326
842	230428_IOB1_P1C2_776001	776001	230428_IOB1_P1C2	10	on-s	periphery	1.3553829193115234	7.892938613891602
843	230428_IOB1_P1C2_780001	780001	230428_IOB1_P1C2	5	on-off	periphery	9.106368064880371	0.48531821370124817
844	230428_IOB1_P1C2_785002	785002	230428_IOB1_P1C2	5	on-off	periphery	8.397706031799316	0.7222397327423096
845	230428_IOB1_P1C2_791001	791001	230428_IOB1_P1C2	5	on-off	periphery	9.654952049255371	0.5020899176597595
846	230428_IOB1_P1C2_798001	798001	230428_IOB1_P1C2	2	on-t	periphery	-1.137963176	1.966876745223999
847	230428_IOB1_P1C2_798003	798003	230428_IOB1_P1C2	2	on-t	periphery	-0.802004218	2.7664361000061035
848	230428_IOB1_P1C2_798004	798004	230428_IOB1_P1C2	1	on-t	periphery	-2.334335566	-2.572435617
849	230428_IOB1_P1C2_798005	798005	230428_IOB1_P1C2	7	on-t	periphery	-3.632448196	1.4478332996368408
850	230428_IOB1_P1C2_801003	801003	230428_IOB1_P1C2	0	on-s	periphery	6.628363132476807	10.521328926086426
851	230428_IOB1_P1C2_801004	801004	230428_IOB1_P1C2	1	on-t	periphery	-3.19569993	-2.010406494
852	230428_IOB1_P1C2_801005	801005	230428_IOB1_P1C2	9	on-s	periphery	3.9292283058166504	9.387984275817871
853	230428_IOB1_P1C2_801006	801006	230428_IOB1_P1C2	4	on-t	periphery	1.6556085348129272	6.7658538818359375
854	230428_IOB1_P1C2_801007	801007	230428_IOB1_P1C2	7	on-t	periphery	-3.673932314	1.4882694482803345
855	230428_IOB1_P1C2_801008	801008	230428_IOB1_P1C2	1	on-t	periphery	-2.150094509	-1.024138451
856	230428_IOB1_P1C2_801009	801009	230428_IOB1_P1C2	7	on-t	periphery	-3.071956635	1.1122117042541504
857	230428_IOB1_P1C2_801012	801012	230428_IOB1_P1C2	7	on-t	periphery	-3.156457186	1.182065725326538
858	230428_IOB1_P1C2_801014	801014	230428_IOB1_P1C2	7	on-t	periphery	-3.541317463	1.383589744567871
859	230428_IOB1_P1C2_801015	801015	230428_IOB1_P1C2	1	on-t	periphery	-2.428855658	-2.548558712
860	230428_IOB1_P1C2_801017	801017	230428_IOB1_P1C2	1	on-t	periphery	-2.68167448	-2.117918491
861	230428_IOB1_P1C2_803006	803006	230428_IOB1_P1C2	1	on-t	periphery	-1.863986135	-2.588308096
862	230428_IOB1_P1C2_803012	803012	230428_IOB1_P1C2	10	on-s	periphery	0.7903953790664673	7.067335129
863	230428_IOB1_P1C2_804002	804002	230428_IOB1_P1C2	4	on-t	periphery	1.2549206018447876	6.755937576293945
864	230428_IOB1_P1C2_804006	804006	230428_IOB1_P1C2	10	on-s	periphery	0.7597802877426147	7.933325290679932
865	230428_IOB1_P1C2_804007	804007	230428_IOB1_P1C2	4	on-t	periphery	0.9946529865264893	6.111250877380371
866	230428_IOB1_P1C2_804008	804008	230428_IOB1_P1C2	1	on-s	periphery	-2.881150723	-2.314814091
867	230428_IOB1_P1C2_804011	804011	230428_IOB1_P1C2	7	on-t	periphery	-2.975206137	0.9619028568267822
868	230428_IOB1_P1C2_807011	807011	230428_IOB1_P1C2	7	on-t	periphery	-2.418621302	0.5832733511924744
869	230428_IOB1_P1C2_807012	807012	230428_IOB1_P1C2	4	on-t	periphery	1.4957152605056763	6.4145426750183105
870	230428_IOB1_P1C2_808002	808002	230428_IOB1_P1C2	4	on-t	periphery	0.9108237028121948	6.108918190002441
871	230428_IOB1_P1C2_808006	808006	230428_IOB1_P1C2	2	on-t	periphery	-1.69167161	1.2660582065582275
872	230428_IOB1_P1C2_808008	808008	230428_IOB1_P1C2	1	on-t	periphery	-2.795740128	-2.263664722
873	230428_IOB1_P1C2_809003	809003	230428_IOB1_P1C2	10	on-s	periphery	0.44558849930763245	7.785952568054199
874	230428_IOB1_P1C2_809005	809005	230428_IOB1_P1C2	3	off-t	periphery	11.546419143676758	0.3388262391090393
875	230428_IOB1_P1C2_812001	812001	230428_IOB1_P1C2	7	on-t	periphery	-2.758066654	0.7662808895111084
876	230428_IOB1_P1C2_813004	813004	230428_IOB1_P1C2	7	on-t	periphery	-2.545929432	0.6413019299507141
877	230428_IOB1_P1C2_814003	814003	230428_IOB1_P1C2	7	on-t	periphery	-2.176019192	0.9126872420310974
878	230428_IOB1_P1C2_825001	825001	230428_IOB1_P1C2	0	on-s	periphery	6.051753044128418	8.606494903564453
879	230428_IOB1_P1C2_825004	825004	230428_IOB1_P1C2	3	off-t	periphery	10.898773193359375	0.004259508
880	230428_IOB1_P1C2_825005	825005	230428_IOB1_P1C2	5	on-off	periphery	8.889867782592773	0.5320054292678833
881	230428_IOB1_P1C2_825006	825006	230428_IOB1_P1C2	1	on-t	periphery	-2.114069939	-2.416302919
882	230428_IOB1_P1C2_825007	825007	230428_IOB1_P1C2	3	off-t	periphery	11.611793518066406	0.2849717438220978
883	230428_IOB1_P1C2_825008	825008	230428_IOB1_P1C2	7	on-t	periphery	-2.330631733	0.6938145160675049
884	230428_IOB1_P1C2_825012	825012	230428_IOB1_P1C2	1	on-t	periphery	-2.050971746	-2.122490406
885	230428_IOB1_P1C2_826001	826001	230428_IOB1_P1C2	0	on-s	periphery	6.013577938079834	9.234077453613281
886	230428_IOB1_P1C2_826019	826019	230428_IOB1_P1C2	7	on-t	periphery	-3.606090546	1.4289677143096924
887	230428_IOB1_P1C2_827001	827001	230428_IOB1_P1C2	7	on-t	periphery	-2.345965385	0.5501276850700378
888	230428_IOB1_P1C2_827002	827002	230428_IOB1_P1C2	1	on-t	periphery	-3.183012724	-2.002628565
889	230428_IOB1_P1C2_827004	827004	230428_IOB1_P1C2	0	on-s	periphery	5.998808860778809	9.327701568603516
890	230428_IOB1_P1C2_829005	829005	230428_IOB1_P1C2	2	on-t	periphery	-1.336025357	1.956084132194519
891	230428_IOB1_P1C2_830009	830009	230428_IOB1_P1C2	2	on-t	periphery	-1.408329368	1.8905024528503418
892	230428_IOB1_P1C2_832004	832004	230428_IOB1_P1C2	2	on-t	periphery	-0.400462985	2.8167757987976074
893	230428_IOB1_P1C2_834002	834002	230428_IOB1_P1C2	2	on-t	periphery	-0.859495282	2.783722400665283
894	230428_IOB1_P1C2_834004	834004	230428_IOB1_P1C2	7	on-t	periphery	-2.665726423	1.2535139322280884
895	230428_IOB1_P1C2_834006	834006	230428_IOB1_P1C2	5	on-off	periphery	9.656494141	0.5425213575363159
896	230428_IOB1_P1C2_834007	834007	230428_IOB1_P1C2	2	on-t	periphery	-0.307131499	2.9155664443969727
897	230428_IOB1_P1C2_836002	836002	230428_IOB1_P1C2	1	on-t	periphery	-2.178896189	-1.254155874
898	230428_IOB1_P1C2_837002	837002	230428_IOB1_P1C2	2	on-t	periphery	-1.629662514	1.347648263
899	230428_IOB1_P1C2_837003	837003	230428_IOB1_P1C2	1	on-t	periphery	-2.342892647	-2.16478467
900	230428_IOB1_P1C2_845002	845002	230428_IOB1_P1C2	1	on-t	periphery	-2.256059408	-2.096010923
901	230428_IOB1_P1C2_847003	847003	230428_IOB1_P1C2	1	on-t	periphery	-2.102571964	-1.211027861
902	230428_IOB1_P1C2_849014	849014	230428_IOB1_P1C2	0	on-s	periphery	6.387627124786377	10.235419273376465
903	230428_IOB1_P1C2_850002	850002	230428_IOB1_P1C2	0	on-s	periphery	6.184404373168945	9.846917152404785
904	230428_IOB1_P1C2_850003	850003	230428_IOB1_P1C2	0	on-s	periphery	6.174941539764404	9.916679382324219
905	230428_IOB1_P1C2_850004	850004	230428_IOB1_P1C2	5	on-off	periphery	8.606148719787598	0.8908666968345642
906	230428_IOB1_P1C2_850012	850012	230428_IOB1_P1C2	1	on-t	periphery	-2.827352285	-2.304886818
907	230428_IOB1_P1C2_850014	850014	230428_IOB1_P1C2	8	on-s	periphery	12.213702201843262	-1.629631758
908	230428_IOB1_P1C2_850019	850019	230428_IOB1_P1C2	2	on-t	periphery	-0.460827351	2.7144975662231445
909	230428_IOB1_P1C2_850021	850021	230428_IOB1_P1C2	1	on-t	periphery	-2.963578224	-1.108405471
910	230428_IOB1_P1C2_850025	850025	230428_IOB1_P1C2	11	on-t	periphery	3.340686082839966	7.935400009155273
911	230428_IOB1_P1C2_850029	850029	230428_IOB1_P1C2	7	on-t	periphery	-3.62368989	1.4500088691711426
912	230428_IOB1_P1C2_855002	855002	230428_IOB1_P1C2	3	off-t	periphery	11.149373054504395	0.14329193532466888
913	230428_IOB1_P1C2_860003	860003	230428_IOB1_P1C2	5	on-off	periphery	9.663460731506348	0.46775054931640625
914	230428_IOB1_P1C2_861006	861006	230428_IOB1_P1C2	1	on-t	periphery	-2.280358315	-2.075030565
915	230428_IOB1_P1C2_861007	861007	230428_IOB1_P1C2	1	on-t	periphery	-1.786632299	-2.006726742
916	230428_IOB1_P1C2_867003	867003	230428_IOB1_P1C2	1	on-t	periphery	-2.369883537	-1.425360918
917	230428_IOB1_P1C2_868005	868005	230428_IOB1_P1C2	7	on-t	periphery	-2.49233532	0.7440428137779236
918	230428_IOB1_P1C2_872003	872003	230428_IOB1_P1C2	1	on-t	periphery	-1.824661374	-1.97760129
919	230428_IOB1_P1C2_872004	872004	230428_IOB1_P1C2	7	on-t	periphery	-3.151114702	1.1816109418869019
920	230428_IOB1_P1C2_872009	872009	230428_IOB1_P1C2	1	on-t	periphery	-2.362196922	-2.257939339
921	230428_IOB1_P1C2_874003	874003	230428_IOB1_P1C2	0	on-s	periphery	5.911693096160889	8.655516624450684
922	230428_IOB1_P1C2_876001	876001	230428_IOB1_P1C2	0	on-s	periphery	5.678701877593994	8.649727821350098
923	230428_IOB1_P1C2_876002	876002	230428_IOB1_P1C2	0	on-s	periphery	6.214517593383789	9.980106353759766
924	230428_IOB1_P1C2_876003	876003	230428_IOB1_P1C2	0	on-s	periphery	6.094081878662109	10.234437942504883
925	230428_IOB1_P1C2_876004	876004	230428_IOB1_P1C2	0	on-s	periphery	5.9461188316345215	8.570756912231445
926	230428_IOB1_P1C2_876005	876005	230428_IOB1_P1C2	0	on-s	periphery	5.886355400085449	9.306596755981445
927	230428_IOB1_P1C2_876006	876006	230428_IOB1_P1C2	1	on-t	periphery	-3.008620024	-2.212286711
928	230428_IOB1_P1C2_876007	876007	230428_IOB1_P1C2	1	on-t	periphery	-2.768955469	-0.858823538
929	230428_IOB1_P1C2_877002	877002	230428_IOB1_P1C2	0	on-s	periphery	6.035858154296875	9.318522453308105
930	230428_IOB1_P1C2_879002	879002	230428_IOB1_P1C2	7	on-t	periphery	-1.935497522	0.4054170548915863
931	230428_IOB1_P1C2_879003	879003	230428_IOB1_P1C2	5	on-off	periphery	9.639394760131836	0.5287894010543823
932	230428_IOB1_P1C2_880001	880001	230428_IOB1_P1C2	0	on-s	periphery	5.932303428649902	9.165333748
933	230428_IOB1_P1C2_880002	880002	230428_IOB1_P1C2	5	on-off	periphery	9.716898918151855	0.3468502163887024
934	230428_IOB1_P1C2_880004	880004	230428_IOB1_P1C2	0	on-s	periphery	6.226487636566162	10.088858604431152
935	230428_IOB1_P1C2_880006	880006	230428_IOB1_P1C2	1	on-t	periphery	-3.093255281	-2.143325567
936	230428_IOB1_P1C2_880009	880009	230428_IOB1_P1C2	7	on-t	periphery	-2.425579309	0.7924429178237915
937	230428_IOB1_P1C2_880013	880013	230428_IOB1_P1C2	1	on-t	periphery	-1.720693946	-1.970054626
938	230428_IOB1_P1C2_880014	880014	230428_IOB1_P1C2	7	on-t	periphery	-3.602241993	1.429552674293518
939	230428_IOB1_P1C2_880016	880016	230428_IOB1_P1C2	1	on-t	periphery	-3.031172276	-2.020381212
940	230428_IOB1_P1C2_880017	880017	230428_IOB1_P1C2	1	on-t	periphery	-2.847282887	-2.36418128
941	230428_IOB1_P1C2_881003	881003	230428_IOB1_P1C2	0	on-s	periphery	6.059895038604736	8.923069
942	230428_IOB1_P1C2_883001	883001	230428_IOB1_P1C2	10	on-s	periphery	1.3162100315093994	7.691519737243652
943	230428_IOB1_P1C2_883002	883002	230428_IOB1_P1C2	0	on-s	periphery	6.325451850891113	10.115013122558594
944	230428_IOB1_P1C2_883004	883004	230428_IOB1_P1C2	1	on-t	periphery	-2.695567608	-2.466136456
945	230428_IOB1_P1C2_883006	883006	230428_IOB1_P1C2	3	off-t	periphery	10.905570983886719	-0.02568588
946	230428_IOB1_P1C2_884006	884006	230428_IOB1_P1C2	10	on-s	periphery	1.2544783353805542	7.675879955291748
947	230428_IOB1_P1C2_885006	885006	230428_IOB1_P1C2	4	on-t	periphery	1.5994287729263306	6.588073253631592
948	230428_IOB1_P1C2_885009	885009	230428_IOB1_P1C2	4	on-t	periphery	1.366310715675354	6.322829246520996
949	230428_IOB1_P1C2_885011	885011	230428_IOB1_P1C2	7	on-t	periphery	-2.504756451	1.2164664268493652
950	230428_IOB1_P1C2_885012	885012	230428_IOB1_P1C2	4	on-t	periphery	0.6021750569343567	6.355114936828613
951	230428_IOB1_P1C2_885013	885013	230428_IOB1_P1C2	7	on-t	periphery	-3.726010084	1.5384654998779297
952	230428_IOB1_P1C2_885019	885019	230428_IOB1_P1C2	1	on-t	periphery	-2.889131069	-2.093170881
953	230428_IOB1_P1C2_885021	885021	230428_IOB1_P1C2	1	on-t	periphery	-2.129363298	-0.963606179
954	230428_IOB1_P1C2_885023	885023	230428_IOB1_P1C2	1	on-t	periphery	-3.075179577	-1.279627442
955	230428_IOB1_P1C2_888004	888004	230428_IOB1_P1C2	7	on-t	periphery	-2.654339552	0.6859325170516968
956	230428_IOB1_P1C2_889004	889004	230428_IOB1_P1C2	4	on-t	periphery	0.4166589081287384	6.146568298339844
957	230428_IOB1_P1C2_889006	889006	230428_IOB1_P1C2	1	on-t	periphery	-1.882031322	-2.554966927
958	230428_IOB1_P1C2_889007	889007	230428_IOB1_P1C2	1	on-t	periphery	-2.88360858	-1.121704698
959	230428_IOB1_P1C2_889008	889008	230428_IOB1_P1C2	7	on-t	periphery	-2.678764582	0.6841335296630859
960	230428_IOB1_P1C2_890003	890003	230428_IOB1_P1C2	7	on-t	periphery	-3.034135103	1.0536061525344849
961	230428_IOB1_P1C2_893002	893002	230428_IOB1_P1C2	2	on-t	periphery	-1.446932673	1.616592288017273
962	230428_IOB1_P1C2_893004	893004	230428_IOB1_P1C2	1	on-t	periphery	-3.40338707	-1.236150265
963	230428_IOB1_P1C2_895002	895002	230428_IOB1_P1C2	1	on-t	periphery	-2.297509909	-2.051936388
964	230428_IOB1_P1C2_895004	895004	230428_IOB1_P1C2	1	on-t	periphery	-2.141608953	-1.032224059
965	230428_IOB1_P1C2_897006	897006	230428_IOB1_P1C2	1	on-t	periphery	-1.904757738	-2.558559895
966	230428_IOB1_P1C2_898001	898001	230428_IOB1_P1C2	0	on-s	periphery	5.941521167755127	8.621582031
967	230428_IOB1_P1C2_899003	899003	230428_IOB1_P1C2	2	on-t	periphery	-0.854377031	2.714264392852783
968	230428_IOB1_P1C2_899006	899006	230428_IOB1_P1C2	1	on-t	periphery	-2.028126001	-2.122622252
969	230428_IOB1_P1C2_900001	900001	230428_IOB1_P1C2	0	on-s	periphery	6.088641166687012	9.385766983032227
970	230428_IOB1_P1C2_900002	900002	230428_IOB1_P1C2	0	on-s	periphery	6.139575958251953	9.395207405090332
971	230428_IOB1_P1C2_900003	900003	230428_IOB1_P1C2	0	on-s	periphery	6.021788120269775	9.243359565734863
972	230428_IOB1_P1C2_900004	900004	230428_IOB1_P1C2	9	on-s	periphery	3.6900649070739746	9.492880821228027
973	230428_IOB1_P1C2_900009	900009	230428_IOB1_P1C2	1	on-t	periphery	-1.831688643	-2.542743921
974	230428_IOB1_P1C2_900016	900016	230428_IOB1_P1C2	1	on-t	periphery	-1.781183004	-2.022746563
975	230428_IOB1_P1C2_900017	900017	230428_IOB1_P1C2	7	on-t	periphery	-2.364454746	0.6003642082214355
976	230428_IOB1_P1C2_900021	900021	230428_IOB1_P1C2	10	on-t	periphery	0.9155561327934265	7.124284267425537
977	230428_IOB1_P1C2_900025	900025	230428_IOB1_P1C2	2	on-t	periphery	-1.436458468	1.8507803678512573
978	230428_IOB1_P1C2_902005	902005	230428_IOB1_P1C2	1	on-t	periphery	-2.978745222	-1.134761691
979	230428_IOB1_P1C2_903001	903001	230428_IOB1_P1C2	0	on-s	periphery	6.141738414764404	9.841670989990234
980	230428_IOB1_P1C2_905003	905003	230428_IOB1_P1C2	5	on-off	periphery	9.252182006835938	0.4062913656234741
981	230428_IOB1_P1C2_905005	905005	230428_IOB1_P1C2	7	on-t	periphery	-2.360855103	0.5462452173233032
982	230428_IOB1_P1C2_910003	910003	230428_IOB1_P1C2	3	off-t	periphery	11.56702709197998	0.3113436996936798
983	230428_IOB1_P1C2_910004	910004	230428_IOB1_P1C2	3	off-t	periphery	10.79924201965332	-0.87143904
984	230428_IOB1_P1C2_911001	911001	230428_IOB1_P1C2	4	on-t	periphery	0.43888282775878906	6.043703556060791
985	230428_IOB1_P1C2_911002	911002	230428_IOB1_P1C2	5	on-off	periphery	8.593362808227539	0.7198966145515442
986	230428_IOB1_P1C2_913001	913001	230428_IOB1_P1C2	4	on-t	periphery	0.4851750433444977	6.171812057495117
987	230428_IOB1_P1C2_913002	913002	230428_IOB1_P1C2	5	on-off	periphery	8.391872406	0.7212921977043152
988	230428_IOB1_P1C2_915017	915017	230428_IOB1_P1C2	1	on-t	periphery	-1.844214201	-2.596544743
989	230428_IOB1_P1C2_915019	915019	230428_IOB1_P1C2	1	on-t	periphery	-3.214278221	-1.463663578
990	230428_IOB1_P1C2_916004	916004	230428_IOB1_P1C2	7	on-t	periphery	-2.424417973	0.6631089448928833
991	230428_IOB1_P1C2_917001	917001	230428_IOB1_P1C2	4	on-t	periphery	0.379938006	6.280340671539307
992	230428_IOB1_P1C2_922002	922002	230428_IOB1_P1C2	0	on-s	periphery	5.647986412	8.508109092712402
993	230428_IOB1_P1C2_922003	922003	230428_IOB1_P1C2	0	on-s	periphery	6.050889015197754	8.661387444
994	230428_IOB1_P1C2_922005	922005	230428_IOB1_P1C2	1	on-t	periphery	-2.55229044	-2.039875031
995	230428_IOB1_P1C2_923003	923003	230428_IOB1_P1C2	0	on-s	periphery	5.959575176239014	9.205781936645508
996	230428_IOB1_P1C2_924001	924001	230428_IOB1_P1C2	10	on-s	periphery	1.039579988	7.884812831878662
997	230428_IOB1_P1C2_924003	924003	230428_IOB1_P1C2	0	on-s	periphery	5.979736804962158	8.675484657287598
998	230428_IOB1_P1C2_924004	924004	230428_IOB1_P1C2	1	on-t	periphery	-2.071933985	-1.888682365
999	230428_IOB1_P1C2_924007	924007	230428_IOB1_P1C2	1	on-t	periphery	-2.353648663	-2.176125765
1000	230428_IOB1_P1C2_925001	925001	230428_IOB1_P1C2	0	on-s	periphery	6.214142799377441	9.990636825561523
1001	230428_IOB1_P1C2_925002	925002	230428_IOB1_P1C2	0	on-s	periphery	6.134311199188232	9.723443031311035
1002	230428_IOB1_P1C2_925004	925004	230428_IOB1_P1C2	7	on-t	periphery	-2.054879904	0.46031174063682556
1003	230428_IOB1_P1C2_925008	925008	230428_IOB1_P1C2	4	on-t	periphery	1.669039011001587	6.903792858123779
1004	230428_IOB1_P1C2_926001	926001	230428_IOB1_P1C2	0	on-s	periphery	5.719171524047852	8.78775692
1005	230428_IOB1_P1C2_934012	934012	230428_IOB1_P1C2	4	on-t	periphery	1.7670834064483643	6.9789838790893555
1006	230428_IOB1_P1C2_934015	934015	230428_IOB1_P1C2	0	on-s	periphery	6.370342254638672	10.303547859191895
1007	230428_IOB1_P1C2_934016	934016	230428_IOB1_P1C2	7	on-t	periphery	-2.237140179	0.653412938
1008	230428_IOB1_P1C2_934027	934027	230428_IOB1_P1C2	7	on-t	periphery	-3.670831203	1.4816091060638428
1009	230428_IOB1_P1C2_934028	934028	230428_IOB1_P1C2	1	on-t	periphery	-2.924249411	-2.210855961
1010	230428_IOB1_P1C2_934029	934029	230428_IOB1_P1C2	1	on-t	periphery	-2.457356215	-2.578541994
1011	230428_IOB1_P1C2_935003	935003	230428_IOB1_P1C2	5	on-off	periphery	8.731528282165527	0.7650741934776306
1012	230428_IOB1_P1C2_942004	942004	230428_IOB1_P1C2	2	on-t	periphery	-1.368179202	1.6784169673919678
1013	230428_IOB1_P1C2_942005	942005	230428_IOB1_P1C2	1	on-t	periphery	-2.100700378	-1.196453214
1014	230428_IOB1_P1C2_942006	942006	230428_IOB1_P1C2	7	on-t	periphery	-2.954766035	0.9534297585487366
1015	230428_IOB1_P1C2_943003	943003	230428_IOB1_P1C2	0	on-s	periphery	6.004382610321045	8.664928436279297
1016	230428_IOB1_P1C2_943004	943004	230428_IOB1_P1C2	7	on-t	periphery	-2.598337889	0.6514203548431396
1017	230428_IOB1_P1C2_944001	944001	230428_IOB1_P1C2	0	on-s	periphery	5.903287887573242	9.209296226501465
1018	230428_IOB1_P1C2_944008	944008	230428_IOB1_P1C2	2	on-t	periphery	-1.687451482	1.2200013399124146
1019	230428_IOB1_P1C2_946002	946002	230428_IOB1_P1C2	1	on-t	periphery	-2.195465326	-1.9828614
1020	230428_IOB1_P1C2_947001	947001	230428_IOB1_P1C2	10	on-s	periphery	1.511578917503357	8.089051246643066
1021	230428_IOB1_P1C2_948004	948004	230428_IOB1_P1C2	7	on-t	periphery	-2.308187485	0.7372235655784607
1022	230428_IOB1_P1C2_949004	949004	230428_IOB1_P1C2	0	on-s	periphery	6.046466351	8.916705131530762
1023	230428_IOB1_P1C2_949005	949005	230428_IOB1_P1C2	7	on-t	periphery	-2.035495281	0.4744797348976135
1024	230428_IOB1_P1C2_949007	949007	230428_IOB1_P1C2	7	on-t	periphery	-2.999046087	1.1527475118637085
1025	230428_IOB1_P1C2_949009	949009	230428_IOB1_P1C2	1	on-t	periphery	-2.264603615	-2.349592686
1026	230428_IOB1_P1C2_950002	950002	230428_IOB1_P1C2	0	on-s	periphery	5.967436790466309	9.007382393
1027	230428_IOB1_P1C2_952001	952001	230428_IOB1_P1C2	3	on-s	periphery	12.787652969360352	-0.516705573
1028	230428_IOB1_P1C2_952003	952003	230428_IOB1_P1C2	0	on-s	periphery	5.7173004150390625	8.646895408630371
1029	230428_IOB1_P1C2_952004	952004	230428_IOB1_P1C2	0	on-s	periphery	5.423943042755127	9.006374359
1030	230428_IOB1_P1C2_952005	952005	230428_IOB1_P1C2	3	off-t	periphery	10.772679328918457	-0.340974867
1031	230428_IOB1_P1C2_952006	952006	230428_IOB1_P1C2	0	on-s	periphery	6.196199893951416	10.220619201660156
1032	230428_IOB1_P1C2_952007	952007	230428_IOB1_P1C2	8	off-t	periphery	11.658247947692871	-1.483212948
1033	230428_IOB1_P1C2_953001	953001	230428_IOB1_P1C2	0	on-s	periphery	6.112007141113281	9.787419319152832
1034	230428_IOB1_P1C2_954001	954001	230428_IOB1_P1C2	0	on-s	periphery	6.018121719360352	9.567678451538086
1035	230428_IOB1_P1C2_954002	954002	230428_IOB1_P1C2	0	on-s	periphery	6.1321635246276855	9.937179565429688
1036	230428_IOB1_P1C2_954003	954003	230428_IOB1_P1C2	10	on-s	periphery	0.921943724	7.730628490447998
1037	230428_IOB1_P1C2_954005	954005	230428_IOB1_P1C2	0	on-s	periphery	6.112513065338135	8.544937133789062
1038	230428_IOB1_P1C2_954007	954007	230428_IOB1_P1C2	0	on-s	periphery	5.516283035	8.990687370300293
1039	230428_IOB1_P1C2_956004	956004	230428_IOB1_P1C2	0	on-s	periphery	6.153745651245117	9.986352920532227
1040	230428_IOB1_P1C2_956006	956006	230428_IOB1_P1C2	0	on-s	periphery	6.300334453582764	10.223176956176758
1041	230428_IOB1_P1C2_956012	956012	230428_IOB1_P1C2	5	on-off	periphery	8.589891434	1.0085252523422241
1042	230428_IOB1_P1C2_956017	956017	230428_IOB1_P1C2	0	on-s	periphery	6.148677349090576	10.193754196166992
1043	230428_IOB1_P1C2_956024	956024	230428_IOB1_P1C2	0	on-s	periphery	6.023001194000244	10.32292366027832
1044	230428_IOB1_P1C2_956036	956036	230428_IOB1_P1C2	0	on-s	periphery	6.242094039916992	10.296489715576172
1045	230428_IOB1_P1C2_956039	956039	230428_IOB1_P1C2	1	on-t	periphery	-2.117062569	-2.060483932
1046	230428_IOB1_P1C2_956047	956047	230428_IOB1_P1C2	1	on-t	periphery	-3.285945415	-1.567215085
1047	230428_IOB1_P1C2_956055	956055	230428_IOB1_P1C2	2	on-t	periphery	-1.10281527	1.8880184888839722
1048	230428_IOB1_P1C2_957005	957005	230428_IOB1_P1C2	3	off-t	periphery	10.730575561523438	-0.364229798
1049	230428_IOB1_P1C2_957006	957006	230428_IOB1_P1C2	4	on-t	periphery	1.1351608037948608	5.046658039093018
1050	230428_IOB1_P1C2_958017	958017	230428_IOB1_P1C2	1	on-t	periphery	-1.890051603	-2.443815231
1051	230428_IOB1_P1C2_959004	959004	230428_IOB1_P1C2	0	on-s	periphery	5.885111331939697	9.201658248901367
1052	230428_IOB1_P1C2_959008	959008	230428_IOB1_P1C2	3	off-t	periphery	10.751940727233887	-0.190543413
1053	230428_IOB1_P1C2_959015	959015	230428_IOB1_P1C2	7	on-t	periphery	-3.236376286	1.2325325012207031
1054	230428_IOB1_P1C2_961004	961004	230428_IOB1_P1C2	5	on-off	periphery	9.556931495666504	0.6346546411514282
1055	230428_IOB1_P1C2_962001	962001	230428_IOB1_P1C2	0	on-s	periphery	6.034099578857422	8.682034492492676
1056	230428_IOB1_P1C2_962007	962007	230428_IOB1_P1C2	2	on-t	periphery	-1.609041572	1.4464850425720215
1057	230428_IOB1_P1C2_963002	963002	230428_IOB1_P1C2	1	on-t	periphery	-1.72750771	-2.035674095
1058	230428_IOB1_P1C2_963005	963005	230428_IOB1_P1C2	2	on-t	periphery	-1.154599905	1.960716724395752
1059	230428_IOB1_P1C2_963009	963009	230428_IOB1_P1C2	10	on-s	periphery	0.7870675921440125	7.5717387199401855
1060	230428_IOB1_P1C2_963014	963014	230428_IOB1_P1C2	2	on-t	periphery	-1.202907443	1.889046311378479
1061	230428_IOB1_P1C2_963015	963015	230428_IOB1_P1C2	0	on-s	periphery	6.026425838470459	8.633336067199707
1062	230428_IOB1_P1C2_963018	963018	230428_IOB1_P1C2	0	on-s	periphery	6.031142711639404	9.624796867370605
1063	230428_IOB1_P1C2_963019	963019	230428_IOB1_P1C2	1	on-t	periphery	-1.778626561	-1.998729467
1064	230428_IOB1_P1C2_963026	963026	230428_IOB1_P1C2	11	on-t	periphery	3.353022336959839	7.933795452
1065	230428_IOB1_P1C2_964004	964004	230428_IOB1_P1C2	7	on-t	periphery	-2.045703173	0.46880462765693665
1066	230428_IOB1_P1C2_965004	965004	230428_IOB1_P1C2	7	on-t	periphery	-2.179685354	0.4685690402984619
1067	230428_IOB1_P1C2_966002	966002	230428_IOB1_P1C2	0	on-s	periphery	5.8129401206970215	10.073781967163086
1068	230428_IOB1_P1C2_966008	966008	230428_IOB1_P1C2	1	on-t	periphery	-2.267894268	-1.953875065
1069	230428_IOB1_P1C2_967004	967004	230428_IOB1_P1C2	0	on-s	periphery	6.048203945159912	9.318492889404297
1070	230428_IOB1_P1C2_967005	967005	230428_IOB1_P1C2	0	on-s	periphery	6.016841888427734	9.350403785705566
1071	230428_IOB1_P1C2_967006	967006	230428_IOB1_P1C2	1	on-t	periphery	-1.938165426	-2.574205637
1072	230428_IOB1_P1C2_967007	967007	230428_IOB1_P1C2	2	on-t	periphery	-0.488343447	2.6464245319366455
1073	230428_IOB1_P1C2_967009	967009	230428_IOB1_P1C2	2	on-t	periphery	-0.476308405	2.705385208129883
1074	230428_IOB1_P1C2_967011	967011	230428_IOB1_P1C2	1	on-t	periphery	-2.085228682	-0.924926877
1075	230428_IOB1_P1C2_967012	967012	230428_IOB1_P1C2	7	on-t	periphery	-3.634679317	1.4527311325073242
1076	230428_IOB1_P1C2_967014	967014	230428_IOB1_P1C2	7	on-t	periphery	-3.080096722	1.0689105987548828
1077	230428_IOB1_P1C2_967015	967015	230428_IOB1_P1C2	7	on-t	periphery	-3.275066614	1.226343035697937
1078	230428_IOB1_P1C2_967016	967016	230428_IOB1_P1C2	7	on-t	periphery	-3.594136953	1.4319148063659668
1079	230428_IOB1_P1C2_967021	967021	230428_IOB1_P1C2	1	on-t	periphery	-3.408929348	-1.261726379
1080	230428_IOB1_P1C2_970002	970002	230428_IOB1_P1C2	0	on-s	periphery	6.036178112030029	9.022670746
1081	230428_IOB1_P1C2_970004	970004	230428_IOB1_P1C2	2	on-t	periphery	-1.624338388	1.3959134817123413
1082	230428_IOB1_P1C2_970013	970013	230428_IOB1_P1C2	1	on-t	periphery	-1.844334602	-2.600615263
1083	230428_IOB1_P1C2_971001	971001	230428_IOB1_P1C2	0	on-s	periphery	6.115046024	9.698630332946777
1084	230428_IOB1_P1C2_971005	971005	230428_IOB1_P1C2	1	on-t	periphery	-2.646932602	-2.235996962
1085	230428_IOB1_P1C2_971006	971006	230428_IOB1_P1C2	1	on-t	periphery	-2.873234272	-2.244667053
1086	230428_IOB1_P1C2_971012	971012	230428_IOB1_P1C2	1	on-t	periphery	-2.573980093	-0.812025428
1087	230428_IOB1_P1C2_971015	971015	230428_IOB1_P1C2	1	on-t	periphery	-1.820320129	-1.983569026
1088	230428_IOB1_P1C2_973003	973003	230428_IOB1_P1C2	0	on-s	periphery	6.004246711730957	8.729508399963379
1089	230428_IOB1_P1C2_975002	975002	230428_IOB1_P1C2	0	on-s	periphery	6.078771591186523	9.387627601623535
1090	230428_IOB1_P1C2_975003	975003	230428_IOB1_P1C2	0	on-s	periphery	5.9374871253967285	9.230561256408691
1091	230428_IOB1_P1C2_975004	975004	230428_IOB1_P1C2	1	on-t	periphery	-2.468840361	-0.405458629
1092	230428_IOB1_P1C2_975008	975008	230428_IOB1_P1C2	7	on-t	periphery	-2.919144869	0.9725255966186523
