# Supplementary material for: Synchronization of visual perception within the human fovea
Source: Nat Neurosci. 2025 Jul 16;28(9):1959–67. doi: 10.1038/s41593-025-02011-3 (PMC12411267; doi:10.1038/s41593-025-02011-3)
Supplement: Supplementary file 17 — Source data. [file 41593_2025_2011_MOESM17_ESM.zip › extendedData9/extended9a_umap.xlsx]

## Sheet: Sheet1
index	uid	unit_ids	experiment	label	label_verbose	type	UMAP1	UMAP2	trackedSpeed	LabelsToGroup
0	191105_RR_P1C2_5013	5013	191105_RR_P1C2	9	off-s	fovea	12.9413	-1.26191		9-fovea
1	191105_RR_P1C2_111006	111006	191105_RR_P1C2	10	on-s	fovea	4.49447	9.70368		10-fovea
2	200305_RR_P1C1_4004	4004	200305_RR_P1C1	4	off-t	fovea	10.7163	-0.249156		4-fovea
3	200305_RR_P1C1_8003	8003	200305_RR_P1C1	7	on-s-bg	fovea	7.28098	11.2954		7-fovea
4	200305_RR_P1C1_9002	9002	200305_RR_P1C1	4	off-t	fovea	10.6087	-0.411895		4-fovea
5	200305_RR_P1C1_10003	10003	200305_RR_P1C1	12	on-t	fovea	3.37068	7.95843		12-fovea
6	200305_RR_P1C1_18004	18004	200305_RR_P1C1	1	on-s	fovea	5.75221	10.4625		1-fovea
7	200305_RR_P1C1_48004	48004	200305_RR_P1C1	12	on-t	fovea	3.32958	7.91345		12-fovea
8	200305_RR_P1C1_56002	56002	200305_RR_P1C1	9	off-s	fovea	12.7489	-1.34413		9-fovea
9	200305_RR_P1C1_59002	59002	200305_RR_P1C1	7	on-s-bg	fovea	7.49872	11.3307		7-fovea
10	200305_RR_P1C1_68004	68004	200305_RR_P1C1	10	on-s	fovea	4.0085	9.64764		10-fovea
11	200305_RR_P1C1_71004	71004	200305_RR_P1C1	4	off-t	fovea	10.9575	-1.05204		4-fovea
12	200305_RR_P1C1_71008	71008	200305_RR_P1C1	12	on-t	fovea	3.38587	8.00032		12-fovea
13	200305_RR_P1C1_71009	71009	200305_RR_P1C1	12	on-t	fovea	3.38621	7.92582		12-fovea
14	200305_RR_P1C1_72001	72001	200305_RR_P1C1	7	on-s-bg	fovea	7.1333	11.3343		7-fovea
15	200305_RR_P1C1_72005	72005	200305_RR_P1C1	4	off-t	fovea	10.9577	-1.0545		4-fovea
16	200305_RR_P1C1_145001	145001	200305_RR_P1C1	12	on-t	fovea	3.54823	8.33372		12-fovea
17	200305_RR_P1C2_1001	1001	200305_RR_P1C2	7	on-s-bg	fovea	7.29052	11.3218		7-fovea
18	200305_RR_P1C2_4005	4005	200305_RR_P1C2	7	on-s-bg	fovea	7.28582	11.511		7-fovea
19	200305_RR_P1C2_7004	7004	200305_RR_P1C2	7	on-s-bg	fovea	7.17582	11.484		7-fovea
20	200305_RR_P1C2_10007	10007	200305_RR_P1C2	7	on-s-bg	fovea	7.08199	11.2762		7-fovea
21	200305_RR_P1C2_11004	11004	200305_RR_P1C2	10	on-s	fovea	5.10791	9.29747		10-fovea
22	200305_RR_P1C2_11007	11007	200305_RR_P1C2	10	on-s	fovea	5.05732	9.26187		10-fovea
23	200305_RR_P1C2_17004	17004	200305_RR_P1C2	10	on-s	fovea	3.72342	9.66978		10-fovea
24	200305_RR_P1C2_19004	19004	200305_RR_P1C2	7	on-s-bg	fovea	7.28834	11.2611		7-fovea
25	200305_RR_P1C2_19005	19005	200305_RR_P1C2	7	on-s-bg	fovea	7.29185	11.5485		7-fovea
26	200305_RR_P1C2_28003	28003	200305_RR_P1C2	10	on-s	fovea	5.13996	9.50366		10-fovea
27	200305_RR_P1C2_33002	33002	200305_RR_P1C2	9	off-s	fovea	13.2396	-1.44949		9-fovea
28	200305_RR_P1C2_33014	33014	200305_RR_P1C2	4	off-t	fovea	10.962	-1.07174		4-fovea
29	200305_RR_P1C2_45003	45003	200305_RR_P1C2	1	on-s	fovea	6.17078	10.3129		1-fovea
30	200305_RR_P1C3_1002	1002	200305_RR_P1C3	10	on-s	fovea	5.07129	9.41952		10-fovea
31	200305_RR_P1C3_2002	2002	200305_RR_P1C3	9	off-s	fovea	12.8105	-1.61272		9-fovea
32	200305_RR_P1C3_2004	2004	200305_RR_P1C3	9	off-s	fovea	12.6828	-1.57354		9-fovea
33	200305_RR_P1C3_2008	2008	200305_RR_P1C3	10	on-s	fovea	4.12043	9.22718		10-fovea
34	200305_RR_P1C3_4001	4001	200305_RR_P1C3	9	off-s	fovea	12.7764	-1.59465		9-fovea
35	200305_RR_P1C3_5003	5003	200305_RR_P1C3	7	on-s-bg	fovea	7.15443	11.2389		7-fovea
36	200305_RR_P1C3_5004	5004	200305_RR_P1C3	10	on-s	fovea	5.02208	9.31859		10-fovea
37	200305_RR_P1C3_6002	6002	200305_RR_P1C3	10	on-s	fovea	5.04016	9.7775		10-fovea
38	200305_RR_P1C3_9007	9007	200305_RR_P1C3	4	off-t	fovea	11.4906	-0.45728		4-fovea
39	200305_RR_P1C3_10004	10004	200305_RR_P1C3	1	on-s	fovea	5.54194	10.3479		1-fovea
40	200305_RR_P1C3_10005	10005	200305_RR_P1C3	1	on-s	fovea	5.74831	10.4592		1-fovea
41	200305_RR_P1C3_14006	14006	200305_RR_P1C3	9	off-s	fovea	12.614	-1.43612		9-fovea
42	200305_RR_P1C3_15013	15013	200305_RR_P1C3	4	off-t	fovea	10.8803	-0.962986		4-fovea
43	200305_RR_P1C3_16006	16006	200305_RR_P1C3	1	on-s	fovea	5.41149	10.4378		1-fovea
44	200305_RR_P1C3_18015	18015	200305_RR_P1C3	10	on-s	fovea	5.12758	9.62623		10-fovea
45	200305_RR_P1C3_19006	19006	200305_RR_P1C3	9	off-s	fovea	13.1292	-1.89634		9-fovea
46	200305_RR_P1C3_20001	20001	200305_RR_P1C3	7	on-s-bg	fovea	6.99542	11.1074		7-fovea
47	200305_RR_P1C3_20006	20006	200305_RR_P1C3	7	on-s-bg	fovea	7.25745	11.4548		7-fovea
48	200305_RR_P1C3_26005	26005	200305_RR_P1C3	4	off-t	fovea	10.8326	-0.94997		4-fovea
49	200305_RR_P1C3_31002	31002	200305_RR_P1C3	1	on-s	fovea	5.24795	10.3957		1-fovea
50	200305_RR_P1C3_36005	36005	200305_RR_P1C3	7	on-s-bg	fovea	7.17854	11.4189		7-fovea
51	200305_RR_P1C3_41001	41001	200305_RR_P1C3	7	on-s-bg	fovea	7.03557	11.6352		7-fovea
52	200305_RR_P1C3_47007	47007	200305_RR_P1C3	5	on-t	fovea	1.72982	6.7348		5-fovea
53	200305_RR_P1C3_52005	52005	200305_RR_P1C3	1	on-s	fovea	5.56086	10.2867		1-fovea
54	200305_RR_P1C3_52007	52007	200305_RR_P1C3	7	on-s-bg	fovea	7.30058	11.5484		7-fovea
55	200305_RR_P1C3_56005	56005	200305_RR_P1C3	4	off-t	fovea	10.6838	-0.395964		4-fovea
56	200305_RR_P1C3_61004	61004	200305_RR_P1C3	9	off-s	fovea	13.0146	-1.79173		9-fovea
57	200305_RR_P1C3_64003	64003	200305_RR_P1C3	10	on-s	fovea	5.0661	9.43158		10-fovea
58	200305_RR_P1C3_64006	64006	200305_RR_P1C3	10	on-s	fovea	5.09133	9.38648		10-fovea
59	200305_RR_P1C3_68014	68014	200305_RR_P1C3	7	on-s-bg	fovea	7.20495	11.2889		7-fovea
60	200305_RR_P1C3_69001	69001	200305_RR_P1C3	10	on-s	fovea	5.11095	9.63711		10-fovea
61	200305_RR_P1C3_75018	75018	200305_RR_P1C3	12	on-t	fovea	3.51382	8.37033		12-fovea
62	200305_RR_P1C3_76003	76003	200305_RR_P1C3	10	on-s	fovea	4.96675	9.78936		10-fovea
63	200305_RR_P1C3_76006	76006	200305_RR_P1C3	7	on-s-bg	fovea	7.30384	11.519		7-fovea
64	200305_RR_P1C3_87001	87001	200305_RR_P1C3	10	on-s	fovea	4.7424	9.87888		10-fovea
65	200305_RR_P1C3_87002	87002	200305_RR_P1C3	7	on-s-bg	fovea	7.30081	11.2562		7-fovea
66	200305_RR_P1C3_88003	88003	200305_RR_P1C3	10	on-s	fovea	4.9821	9.78286		10-fovea
67	200305_RR_P1C3_88004	88004	200305_RR_P1C3	10	on-s	fovea	5.05789	9.68439		10-fovea
68	200305_RR_P1C3_93003	93003	200305_RR_P1C3	7	on-s-bg	fovea	7.16759	11.2336		7-fovea
69	200305_RR_P1C3_93011	93011	200305_RR_P1C3	9	off-s	fovea	12.0775	-1.63314		9-fovea
70	200305_RR_P1C3_107013	107013	200305_RR_P1C3	1	on-s	fovea	5.69304	10.4574		1-fovea
71	200305_RR_P1C3_107017	107017	200305_RR_P1C3	7	on-s-bg	fovea	7.24963	11.3516		7-fovea
72	200305_RR_P1C3_127002	127002	200305_RR_P1C3	7	on-s-bg	fovea	7.23323	11.3831		7-fovea
73	200305_RR_P1C3_127004	127004	200305_RR_P1C3	9	off-s	fovea	13.392	-1.11688		9-fovea
74	200305_RR_P1C3_128006	128006	200305_RR_P1C3	4	off-t	fovea	10.8527	-0.898154		4-fovea
75	200305_RR_P1C3_154005	154005	200305_RR_P1C3	12	on-t	fovea	3.59545	8.44553		12-fovea
76	200305_RR_P1C3_155007	155007	200305_RR_P1C3	12	on-t	fovea	3.40501	7.91526		12-fovea
77	200305_RR_P1C3_164002	164002	200305_RR_P1C3	9	off-s	fovea	13.2981	-1.51807		9-fovea
78	200305_RR_P1C5_1002	1002	200305_RR_P1C5	7	on-s-bg	fovea	6.94114	11.1303		7-fovea
79	200305_RR_P1C5_2008	2008	200305_RR_P1C5	1	on-s	fovea	5.46186	8.98688		1-fovea
80	200305_RR_P1C5_2012	2012	200305_RR_P1C5	10	on-s	fovea	4.86951	9.29978		10-fovea
81	200305_RR_P1C5_3002	3002	200305_RR_P1C5	10	on-s	fovea	5.21205	9.61075		10-fovea
82	200305_RR_P1C5_3003	3003	200305_RR_P1C5	4	off-t	fovea	10.5269	-0.0522189		4-fovea
83	200305_RR_P1C5_5004	5004	200305_RR_P1C5	4	off-t	fovea	12.0367	-0.593113		4-fovea
84	200305_RR_P1C5_6006	6006	200305_RR_P1C5	6	off-t	fovea	9.41648	0.72637		6-fovea
85	200305_RR_P1C5_8002	8002	200305_RR_P1C5	4	off-t	fovea	10.9887	-1.06035		4-fovea
86	200305_RR_P1C5_9001	9001	200305_RR_P1C5	1	on-s	fovea	5.44369	9.01179		1-fovea
87	200305_RR_P1C5_11003	11003	200305_RR_P1C5	10	on-s	fovea	4.97221	9.89952		10-fovea
88	200305_RR_P1C5_18005	18005	200305_RR_P1C5	9	off-s	fovea	12.5521	-1.42156		9-fovea
89	200305_RR_P1C5_19002	19002	200305_RR_P1C5	1	on-s	fovea	5.73855	8.9795		1-fovea
90	200305_RR_P1C5_19003	19003	200305_RR_P1C5	4	off-t	fovea	12.043	-0.714536		4-fovea
91	200305_RR_P1C5_20002	20002	200305_RR_P1C5	1	on-s	fovea	5.41329	9.1687		1-fovea
92	200305_RR_P1C5_22001	22001	200305_RR_P1C5	7	on-s-bg	fovea	7.16518	11.3584		7-fovea
93	200305_RR_P1C5_24001	24001	200305_RR_P1C5	10	on-s	fovea	4.88111	9.70547		10-fovea
94	200305_RR_P1C5_25001	25001	200305_RR_P1C5	9	off-s	fovea	13.1591	-1.33187		9-fovea
95	200305_RR_P1C5_25002	25002	200305_RR_P1C5	10	on-s	fovea	4.78077	9.88637		10-fovea
96	200305_RR_P1C5_25003	25003	200305_RR_P1C5	9	off-s	fovea	12.7742	-1.51954		9-fovea
97	200305_RR_P1C5_27001	27001	200305_RR_P1C5	9	off-s	fovea	13.244	-1.53838		9-fovea
98	200305_RR_P1C5_27004	27004	200305_RR_P1C5	4	off-t	fovea	10.9083	-0.979869		4-fovea
99	200305_RR_P1C5_27005	27005	200305_RR_P1C5	1	on-s	fovea	5.38887	10.1528		1-fovea
100	200305_RR_P1C5_29001	29001	200305_RR_P1C5	12	on-s	fovea	3.77057	8.71022		12-fovea
101	200305_RR_P1C5_34003	34003	200305_RR_P1C5	10	on-s	fovea	4.83508	9.83696		10-fovea
102	200305_RR_P1C5_35005	35005	200305_RR_P1C5	1	on-s	fovea	5.5782	10.2177		1-fovea
103	200305_RR_P1C5_35006	35006	200305_RR_P1C5	1	on-s	fovea	5.72814	10.4277		1-fovea
104	200305_RR_P1C5_36002	36002	200305_RR_P1C5	1	on-s	fovea	5.42822	10.185		1-fovea
105	200305_RR_P1C5_42001	42001	200305_RR_P1C5	9	off-s	fovea	12.8173	-1.83341		9-fovea
106	200305_RR_P1C5_42006	42006	200305_RR_P1C5	7	on-s-bg	fovea	6.97174	11.1759		7-fovea
107	200305_RR_P1C5_42007	42007	200305_RR_P1C5	7	on-s-bg	fovea	6.96454	11.1652		7-fovea
108	200305_RR_P1C5_42009	42009	200305_RR_P1C5	1	on-s	fovea	5.53785	10.3677		1-fovea
109	200305_RR_P1C5_43003	43003	200305_RR_P1C5	7	on-s-bg	fovea	7.00511	11.1818		7-fovea
110	200305_RR_P1C5_44008	44008	200305_RR_P1C5	12	on-t	fovea	3.58296	8.37806		12-fovea
111	200305_RR_P1C5_45009	45009	200305_RR_P1C5	9	off-s	fovea	12.6857	-1.5126		9-fovea
112	200305_RR_P1C5_46001	46001	200305_RR_P1C5	7	on-s-bg	fovea	7.04588	11.0609		7-fovea
113	200305_RR_P1C5_46003	46003	200305_RR_P1C5	7	on-s-bg	fovea	7.28839	11.4509		7-fovea
114	200305_RR_P1C5_46005	46005	200305_RR_P1C5	9	off-s	fovea	13.0134	-1.86329		9-fovea
115	200305_RR_P1C5_48001	48001	200305_RR_P1C5	7	on-s-bg	fovea	7.15275	11.3997		7-fovea
116	200305_RR_P1C5_49001	49001	200305_RR_P1C5	10	on-s	fovea	4.95292	9.53102		10-fovea
117	200305_RR_P1C5_49003	49003	200305_RR_P1C5	1	on-s	fovea	5.66482	9.41282		1-fovea
118	200305_RR_P1C5_51001	51001	200305_RR_P1C5	7	on-s-bg	fovea	7.15511	11.3877		7-fovea
119	200305_RR_P1C5_51003	51003	200305_RR_P1C5	7	on-s-bg	fovea	7.01556	11.2281		7-fovea
120	200305_RR_P1C5_52018	52018	200305_RR_P1C5	7	on-s-bg	fovea	7.26701	11.4691		7-fovea
121	200305_RR_P1C5_53005	53005	200305_RR_P1C5	4	off-t	fovea	11.0133	-0.0577671		4-fovea
122	200305_RR_P1C5_54002	54002	200305_RR_P1C5	1	on-s	fovea	5.24537	9.38103		1-fovea
123	200305_RR_P1C5_54004	54004	200305_RR_P1C5	1	on-s	fovea	5.23286	10.0016		1-fovea
124	200305_RR_P1C5_55002	55002	200305_RR_P1C5	1	on-s	fovea	5.67178	10.2179		1-fovea
125	200305_RR_P1C5_56001	56001	200305_RR_P1C5	7	on-s-bg	fovea	7.10632	11.0972		7-fovea
126	200305_RR_P1C5_57004	57004	200305_RR_P1C5	10	on-s	fovea	4.90324	9.7695		10-fovea
127	200305_RR_P1C5_59002	59002	200305_RR_P1C5	7	on-s-bg	fovea	7.37789	11.3734		7-fovea
128	200305_RR_P1C5_62001	62001	200305_RR_P1C5	10	on-s	fovea	5.0486	9.84751		10-fovea
129	200305_RR_P1C5_63001	63001	200305_RR_P1C5	7	on-s-bg	fovea	7.09532	11.2435		7-fovea
130	200305_RR_P1C5_64008	64008	200305_RR_P1C5	4	off-t	fovea	11.3313	-1.32388		4-fovea
131	200305_RR_P1C5_66002	66002	200305_RR_P1C5	7	on-s-bg	fovea	7.25854	11.3539		7-fovea
132	200305_RR_P1C5_67002	67002	200305_RR_P1C5	9	off-s	fovea	12.9442	-1.7683		9-fovea
133	200305_RR_P1C5_68004	68004	200305_RR_P1C5	9	off-s	fovea	12.9606	-1.80951		9-fovea
134	200305_RR_P1C5_69003	69003	200305_RR_P1C5	1	on-s	fovea	5.61003	10.3565		1-fovea
135	200305_RR_P1C5_71002	71002	200305_RR_P1C5	9	off-s	fovea	12.8632	-1.44095		9-fovea
136	200305_RR_P1C5_74001	74001	200305_RR_P1C5	9	off-s	fovea	12.984	-1.81937		9-fovea
137	200305_RR_P1C5_74002	74002	200305_RR_P1C5	10	on-s	fovea	4.98081	9.96862		10-fovea
138	200305_RR_P1C5_75003	75003	200305_RR_P1C5	7	on-s-bg	fovea	7.12285	11.7344		7-fovea
139	200305_RR_P1C5_76003	76003	200305_RR_P1C5	10	on-s	fovea	4.85007	9.95681		10-fovea
140	200305_RR_P1C5_77001	77001	200305_RR_P1C5	7	on-s-bg	fovea	7.4724	11.666		7-fovea
141	200305_RR_P1C5_78002	78002	200305_RR_P1C5	7	on-s-bg	fovea	7.42779	11.6227		7-fovea
142	200305_RR_P1C5_78004	78004	200305_RR_P1C5	7	on-s-bg	fovea	7.13908	11.0387		7-fovea
143	200305_RR_P1C5_78005	78005	200305_RR_P1C5	9	off-s	fovea	11.9004	-1.5799		9-fovea
144	200305_RR_P1C5_83002	83002	200305_RR_P1C5	7	on-s-bg	fovea	6.92798	11.0989		7-fovea
145	200305_RR_P1C5_85007	85007	200305_RR_P1C5	7	on-s-bg	fovea	7.45142	11.6453		7-fovea
146	200305_RR_P1C5_85008	85008	200305_RR_P1C5	12	on-t	fovea	3.35856	7.91752		12-fovea
147	200305_RR_P1C5_87002	87002	200305_RR_P1C5	7	on-s-bg	fovea	7.45453	11.6587		7-fovea
148	200305_RR_P1C5_88001	88001	200305_RR_P1C5	7	on-s-bg	fovea	7.26738	11.4196		7-fovea
149	200305_RR_P1C5_95001	95001	200305_RR_P1C5	10	on-s	fovea	4.99248	9.70755		10-fovea
150	200305_RR_P1C5_96005	96005	200305_RR_P1C5	7	on-s-bg	fovea	7.44127	11.634		7-fovea
151	200305_RR_P1C5_101001	101001	200305_RR_P1C5	7	on-s-bg	fovea	7.23171	11.4947		7-fovea
152	200305_RR_P1C5_102004	102004	200305_RR_P1C5	1	on-s	fovea	5.24585	10.4		1-fovea
153	200305_RR_P1C5_105001	105001	200305_RR_P1C5	10	on-s	fovea	4.75404	9.78951		10-fovea
154	200305_RR_P1C5_107002	107002	200305_RR_P1C5	7	on-s-bg	fovea	7.07075	11.1382		7-fovea
155	200305_RR_P1C5_107004	107004	200305_RR_P1C5	9	off-s	fovea	12.9364	-1.75371		9-fovea
156	200305_RR_P1C5_110009	110009	200305_RR_P1C5	10	on-s	fovea	4.51566	9.83392		10-fovea
157	200305_RR_P1C5_113002	113002	200305_RR_P1C5	7	on-s-bg	fovea	7.19527	11.4293		7-fovea
158	200305_RR_P1C5_119001	119001	200305_RR_P1C5	10	on-s	fovea	5.06161	9.7303		10-fovea
159	200305_RR_P1C5_130002	130002	200305_RR_P1C5	7	on-s-bg	fovea	6.89779	11.5634		7-fovea
160	200305_RR_P1C5_131003	131003	200305_RR_P1C5	7	on-s-bg	fovea	6.88327	11.0414		7-fovea
161	200305_RR_P1C5_158005	158005	200305_RR_P1C5	9	off-s	fovea	13.0641	-1.20922		9-fovea
162	200305_RR_P1C5_162008	162008	200305_RR_P1C5	4	off-s	fovea	11.4495	-0.398659		4-fovea
163	200305_RR_P1C5_187001	187001	200305_RR_P1C5	7	on-s-bg	fovea	6.86424	11.0058		7-fovea
164	200305_RR_P1C5_202002	202002	200305_RR_P1C5	9	off-s	fovea	12.19	-1.65522		9-fovea
165	200305_RR_P1C5_227001	227001	200305_RR_P1C5	7	on-s-bg	fovea	7.3614	11.5335		7-fovea
166	200305_RR_P1C5_234002	234002	200305_RR_P1C5	12	on-t	fovea	3.36494	7.99497		12-fovea
167	200305_RR_P1C5_239002	239002	200305_RR_P1C5	12	on-t	fovea	3.37858	7.95565		12-fovea
168	200305_RR_P1C5_251002	251002	200305_RR_P1C5	12	on-t	fovea	3.36451	7.99268		12-fovea
169	200305_RR_P1C7_7005	7005	200305_RR_P1C7	9	off-s	fovea	13.4882	-1.08771		9-fovea
170	200305_RR_P1C7_8006	8006	200305_RR_P1C7	9	off-s	fovea	12.9552	-1.23514		9-fovea
171	200305_RR_P1C7_9001	9001	200305_RR_P1C7	9	off-s	fovea	13.3177	-1.42816		9-fovea
172	200305_RR_P1C7_9003	9003	200305_RR_P1C7	4	off-t	fovea	12.3769	-0.837494		4-fovea
173	200305_RR_P1C7_9007	9007	200305_RR_P1C7	4	off-t	fovea	12.0556	-0.749551		4-fovea
174	200305_RR_P1C7_9008	9008	200305_RR_P1C7	9	off-s	fovea	13.2724	-1.2118		9-fovea
175	200305_RR_P1C7_10003	10003	200305_RR_P1C7	9	off-s	fovea	13.0266	-0.960498		9-fovea
176	200305_RR_P1C7_24001	24001	200305_RR_P1C7	9	off-s	fovea	13.5426	-0.957152		9-fovea
177	200305_RR_P1C7_36001	36001	200305_RR_P1C7	4	off-t	fovea	10.9	-0.962991		4-fovea
178	200305_RR_P1C7_40001	40001	200305_RR_P1C7	7	on-s-bg	fovea	7.16841	11.3493		7-fovea
179	200305_RR_P1C7_47001	47001	200305_RR_P1C7	4	off-t	fovea	10.2417	0.0158916		4-fovea
180	200305_RR_P1C7_50001	50001	200305_RR_P1C7	1	on-s	fovea	5.73427	8.91038		1-fovea
181	200305_RR_P1C7_50005	50005	200305_RR_P1C7	4	off-t	fovea	12.0577	-0.662174		4-fovea
182	200305_RR_P1C7_51001	51001	200305_RR_P1C7	1	on-s	fovea	5.72988	8.89174		1-fovea
183	200305_RR_P1C7_61003	61003	200305_RR_P1C7	7	on-s-bg	fovea	7.2726	11.4095		7-fovea
184	200305_RR_P1C7_63002	63002	200305_RR_P1C7	8	on-s	fovea	-3.00642	1.14227		8-fovea
185	200305_RR_P1C7_73002	73002	200305_RR_P1C7	9	off-s	fovea	13.4829	-0.998275		9-fovea
186	200305_RR_P1C7_73006	73006	200305_RR_P1C7	9	off-s	fovea	12.6373	-1.53459		9-fovea
187	200305_RR_P1C7_74001	74001	200305_RR_P1C7	4	off-t	fovea	12.0673	-0.675837		4-fovea
188	200305_RR_P1C7_75002	75002	200305_RR_P1C7	4	off-t	fovea	12.0101	-0.523601		4-fovea
189	200305_RR_P1C7_77001	77001	200305_RR_P1C7	4	off-t	fovea	12.1685	-0.616462		4-fovea
190	200305_RR_P1C7_85004	85004	200305_RR_P1C7	1	on-s	fovea	5.68749	9.23751		1-fovea
191	200305_RR_P1C7_89001	89001	200305_RR_P1C7	9	off-s	fovea	13.3063	-1.08775		9-fovea
192	200305_RR_P1C7_91001	91001	200305_RR_P1C7	1	on-s	fovea	6.13744	9.56861		1-fovea
193	200305_RR_P1C7_97002	97002	200305_RR_P1C7	7	on-s-bg	fovea	7.29716	11.2711		7-fovea
194	200305_RR_P1C7_99002	99002	200305_RR_P1C7	9	off-s	fovea	12.9423	-1.78906		9-fovea
195	200305_RR_P1C7_99005	99005	200305_RR_P1C7	6	off-t	fovea	9.1051	0.942457		6-fovea
196	200305_RR_P1C7_100004	100004	200305_RR_P1C7	4	off-t	fovea	12.084	-0.769676		4-fovea
197	200305_RR_P1C7_101001	101001	200305_RR_P1C7	4	off-t	fovea	12.6309	-0.841169		4-fovea
198	200305_RR_P1C7_101002	101002	200305_RR_P1C7	4	off-t	fovea	12.3157	-0.895042		4-fovea
199	200305_RR_P1C7_101003	101003	200305_RR_P1C7	9	off-s	fovea	13.092	-1.62633		9-fovea
200	200305_RR_P1C7_107002	107002	200305_RR_P1C7	1	on-s	fovea	6.1382	9.42768		1-fovea
201	200305_RR_P1C7_108001	108001	200305_RR_P1C7	1	on-s	fovea	5.37364	10.1312		1-fovea
202	200305_RR_P1C7_108003	108003	200305_RR_P1C7	7	on-s-bg	fovea	7.41417	11.632		7-fovea
203	200305_RR_P1C7_109001	109001	200305_RR_P1C7	9	off-s	fovea	12.9459	-1.84375		9-fovea
204	200305_RR_P1C7_109007	109007	200305_RR_P1C7	4	off-t	fovea	10.7784	-0.152172		4-fovea
205	200305_RR_P1C7_110001	110001	200305_RR_P1C7	9	off-s	fovea	13.1228	-1.42114		9-fovea
206	200305_RR_P1C7_110002	110002	200305_RR_P1C7	10	on-s	fovea	5.04072	9.7746		10-fovea
207	200305_RR_P1C7_111003	111003	200305_RR_P1C7	4	off-t	fovea	12.118	-0.64324		4-fovea
208	200305_RR_P1C7_113001	113001	200305_RR_P1C7	10	on-s	fovea	5.19303	9.7798		10-fovea
209	200305_RR_P1C7_114001	114001	200305_RR_P1C7	4	off-t	fovea	11.0177	-1.0755		4-fovea
210	200305_RR_P1C7_117002	117002	200305_RR_P1C7	9	off-s	fovea	12.7426	-1.52401		9-fovea
211	200305_RR_P1C7_119001	119001	200305_RR_P1C7	9	off-s	fovea	13.3871	-1.12319		9-fovea
212	200305_RR_P1C7_121006	121006	200305_RR_P1C7	7	on-s-bg	fovea	7.26697	11.3046		7-fovea
213	200305_RR_P1C7_128001	128001	200305_RR_P1C7	9	off-s	fovea	12.94	-1.30363		9-fovea
214	200305_RR_P1C7_128003	128003	200305_RR_P1C7	4	off-t	fovea	11.0068	0.0284895		4-fovea
215	200305_RR_P1C7_129005	129005	200305_RR_P1C7	4	off-t	fovea	10.8006	0.031076		4-fovea
216	200305_RR_P1C7_131002	131002	200305_RR_P1C7	7	on-s-bg	fovea	7.29733	11.5388		7-fovea
217	200305_RR_P1C7_132002	132002	200305_RR_P1C7	1	on-s	fovea	5.48184	9.01576		1-fovea
218	200305_RR_P1C7_133002	133002	200305_RR_P1C7	4	off-t	fovea	11.8429	-0.491186		4-fovea
219	200305_RR_P1C7_135001	135001	200305_RR_P1C7	4	off-t	fovea	11.9574	-0.584238		4-fovea
220	200305_RR_P1C7_136002	136002	200305_RR_P1C7	7	on-s-bg	fovea	7.27994	11.4899		7-fovea
221	200305_RR_P1C7_138002	138002	200305_RR_P1C7	7	on-s-bg	fovea	7.33255	11.3793		7-fovea
222	200305_RR_P1C7_139001	139001	200305_RR_P1C7	9	off-s	fovea	13.2523	-1.50562		9-fovea
223	200305_RR_P1C7_139002	139002	200305_RR_P1C7	9	off-s	fovea	12.9447	-1.82408		9-fovea
224	200305_RR_P1C7_139005	139005	200305_RR_P1C7	4	off-t	fovea	11.1104	-1.18169		4-fovea
225	200305_RR_P1C7_140001	140001	200305_RR_P1C7	4	off-t	fovea	12.1757	-0.731256		4-fovea
226	200305_RR_P1C7_141001	141001	200305_RR_P1C7	1	on-s	fovea	5.40261	9.236		1-fovea
227	200305_RR_P1C7_142002	142002	200305_RR_P1C7	4	off-t	fovea	10.9137	-0.614533		4-fovea
228	200305_RR_P1C7_143002	143002	200305_RR_P1C7	4	off-t	fovea	11.5881	-0.352901		4-fovea
229	200305_RR_P1C7_146001	146001	200305_RR_P1C7	1	on-s	fovea	5.59457	10.342		1-fovea
230	200305_RR_P1C7_146004	146004	200305_RR_P1C7	10	on-s	fovea	5.15669	9.62286		10-fovea
231	200305_RR_P1C7_147001	147001	200305_RR_P1C7	9	off-s	fovea	13.1908	-1.59324		9-fovea
232	200305_RR_P1C7_148004	148004	200305_RR_P1C7	1	on-s	fovea	5.35313	9.44561		1-fovea
233	200305_RR_P1C7_150002	150002	200305_RR_P1C7	6	off-t	fovea	9.31963	0.757694		6-fovea
234	200305_RR_P1C7_151002	151002	200305_RR_P1C7	1	on-s	fovea	5.25097	9.16153		1-fovea
235	200305_RR_P1C7_152001	152001	200305_RR_P1C7	1	on-s	fovea	5.43652	9.11859		1-fovea
236	200305_RR_P1C7_152002	152002	200305_RR_P1C7	4	off-t	fovea	10.1433	0.0710882		4-fovea
237	200305_RR_P1C7_158002	158002	200305_RR_P1C7	9	off-s	fovea	12.961	-1.67682		9-fovea
238	200305_RR_P1C7_158003	158003	200305_RR_P1C7	9	off-s	fovea	13.4707	-1.11249		9-fovea
239	200305_RR_P1C7_159001	159001	200305_RR_P1C7	10	on-s	fovea	5.11749	9.65163		10-fovea
240	200305_RR_P1C7_160003	160003	200305_RR_P1C7	4	off-t	fovea	12.01	-0.650288		4-fovea
241	200305_RR_P1C7_161002	161002	200305_RR_P1C7	4	off-t	fovea	11.8919	-0.546725		4-fovea
242	200305_RR_P1C7_162002	162002	200305_RR_P1C7	1	on-s	fovea	5.39214	9.0369		1-fovea
243	200305_RR_P1C7_163003	163003	200305_RR_P1C7	10	on-s	fovea	5.11626	9.68749		10-fovea
244	200305_RR_P1C7_168001	168001	200305_RR_P1C7	7	on-s-bg	fovea	7.27892	11.5176		7-fovea
245	200305_RR_P1C7_168003	168003	200305_RR_P1C7	9	off-s	fovea	12.41	-1.68221		9-fovea
246	200305_RR_P1C7_170001	170001	200305_RR_P1C7	7	on-s-bg	fovea	7.31283	11.4175		7-fovea
247	200305_RR_P1C7_170002	170002	200305_RR_P1C7	10	on-s	fovea	5.08909	9.77501		10-fovea
248	200305_RR_P1C7_171001	171001	200305_RR_P1C7	6	off-t	fovea	8.8913	1.10422		6-fovea
249	200305_RR_P1C7_173002	173002	200305_RR_P1C7	4	off-t	fovea	11.9589	-0.589322		4-fovea
250	200305_RR_P1C7_175001	175001	200305_RR_P1C7	7	on-s-bg	fovea	7.34613	11.5582		7-fovea
251	200305_RR_P1C7_175002	175002	200305_RR_P1C7	9	off-s	fovea	13.1862	-1.57385		9-fovea
252	200305_RR_P1C7_179004	179004	200305_RR_P1C7	7	on-s-bg	fovea	7.26255	11.4479		7-fovea
253	200305_RR_P1C7_182003	182003	200305_RR_P1C7	4	off-t	fovea	11.0269	-1.10871		4-fovea
254	200305_RR_P1C7_183001	183001	200305_RR_P1C7	7	on-s-bg	fovea	7.42955	11.6519		7-fovea
255	200305_RR_P1C7_186001	186001	200305_RR_P1C7	7	on-s-bg	fovea	7.47888	11.6815		7-fovea
256	200305_RR_P1C7_189002	189002	200305_RR_P1C7	4	off-t	fovea	10.9876	-1.07413		4-fovea
257	200305_RR_P1C7_192001	192001	200305_RR_P1C7	4	off-t	fovea	11.9246	-0.573408		4-fovea
258	200305_RR_P1C7_193001	193001	200305_RR_P1C7	4	off-t	fovea	12.029	-0.607589		4-fovea
259	200305_RR_P1C7_210001	210001	200305_RR_P1C7	1	on-s	fovea	5.20255	9.18679		1-fovea
260	200305_RR_P1C7_210003	210003	200305_RR_P1C7	1	on-s	fovea	5.83949	10.3481		1-fovea
261	200305_RR_P1C7_219001	219001	200305_RR_P1C7	9	off-s	fovea	13.1362	-1.72283		9-fovea
262	200305_RR_P1C7_247001	247001	200305_RR_P1C7	7	on-s-bg	fovea	7.05403	11.4051		7-fovea
263	200305_RR_P1C7_302002	302002	200305_RR_P1C7	4	off-t	fovea	11.0469	-1.1307		4-fovea
264	200305_RR_P1C7_327002	327002	200305_RR_P1C7	1	on-s	fovea	5.40957	9.02735		1-fovea
265	200305_RR_P1C7_334001	334001	200305_RR_P1C7	9	off-s	fovea	13.0322	-1.84353		9-fovea
266	200305_RR_P1C7_356006	356006	200305_RR_P1C7	7	on-s-bg	fovea	6.93908	11.1258		7-fovea
267	200305_RR_P1C7_367003	367003	200305_RR_P1C7	7	on-s-bg	fovea	6.97524	11.0921		7-fovea
268	200305_RR_P1C7_370001	370001	200305_RR_P1C7	7	on-s-bg	fovea	7.18901	11.4045		7-fovea
269	200305_RR_P1C7_370012	370012	200305_RR_P1C7	4	off-t	fovea	11.9939	-0.69377		4-fovea
270	200305_RR_P1C7_371002	371002	200305_RR_P1C7	9	off-s	fovea	12.8181	-1.48205		9-fovea
271	200305_RR_P1C7_371007	371007	200305_RR_P1C7	1	on-s	fovea	5.58813	10.2609		1-fovea
272	210321_RR_P1C1_53008	53008	210321_RR_P1C1	12	on-t	fovea	3.38939	7.90514		12-fovea
273	210321_RR_P1C1_112009	112009	210321_RR_P1C1	1	on-s	fovea	5.3488	10.3364		1-fovea
274	200622_RR_P1C1_33027	33027	200622_RR_P1C1	9	off-s	fovea	13.2879	-1.52889		9-fovea
275	200622_RR_P1C1_38012	38012	200622_RR_P1C1	7	on-s-bg	fovea	7.28265	11.2251		7-fovea
276	200622_RR_P1C1_102017	102017	200622_RR_P1C1	4	off-t	fovea	11.6147	-0.134954		4-fovea
277	200622_RR_P1C1_184017	184017	200622_RR_P1C1	12	on-t	fovea	3.48391	8.22556		12-fovea
278	200622_RR_P1C2_64027	64027	200622_RR_P1C2	4	off-t	fovea	11.9434	0.101048		4-fovea
279	210228_RR_P1C1_3011	3011	210228_RR_P1C1	12	on-t	fovea	3.3795	7.97558		12-fovea
280	210228_RR_P1C1_9002	9002	210228_RR_P1C1	9	off-s	fovea	13.2893	-1.22708		9-fovea
281	210228_RR_P1C1_18004	18004	210228_RR_P1C1	9	off-s	fovea	13.5946	-0.933086		9-fovea
282	210228_RR_P1C1_20002	20002	210228_RR_P1C1	1	on-s	fovea	5.35833	9.05799		1-fovea
283	210228_RR_P1C1_34007	34007	210228_RR_P1C1	4	off-t	fovea	12.3298	-0.888074		4-fovea
284	210228_RR_P1C1_37004	37004	210228_RR_P1C1	9	off-s	fovea	13.4731	-0.959998		9-fovea
285	210228_RR_P1C1_40009	40009	210228_RR_P1C1	1	on-s	fovea	5.27431	10.3687		1-fovea
286	210228_RR_P1C1_56014	56014	210228_RR_P1C1	1	on-s	fovea	5.11199	10.3211		1-fovea
287	210228_RR_P1C1_57002	57002	210228_RR_P1C1	9	off-s	fovea	13.2266	-1.48804		9-fovea
288	210228_RR_P1C1_59005	59005	210228_RR_P1C1	1	on-s	fovea	5.40817	9.01704		1-fovea
289	210228_RR_P1C1_59007	59007	210228_RR_P1C1	4	off-t	fovea	12.4359	-0.660848		4-fovea
290	210228_RR_P1C1_62008	62008	210228_RR_P1C1	12	on-t	fovea	3.33303	7.91351		12-fovea
291	210228_RR_P1C1_64011	64011	210228_RR_P1C1	9	off-s	fovea	12.8414	-1.23896		9-fovea
292	210228_RR_P1C1_67003	67003	210228_RR_P1C1	4	off-t	fovea	12.3615	-0.83833		4-fovea
293	210228_RR_P1C1_68003	68003	210228_RR_P1C1	9	off-s	fovea	13.4852	-1.00736		9-fovea
294	210228_RR_P1C1_71006	71006	210228_RR_P1C1	4	off-t	fovea	12.2094	-0.387201		4-fovea
295	210228_RR_P1C1_79005	79005	210228_RR_P1C1	4	off-t	fovea	12.3622	-0.84574		4-fovea
296	210228_RR_P1C1_79006	79006	210228_RR_P1C1	1	on-s	fovea	5.50226	9.26662		1-fovea
297	210228_RR_P1C1_81004	81004	210228_RR_P1C1	9	off-s	fovea	13.2766	-1.26658		9-fovea
298	210228_RR_P1C1_84008	84008	210228_RR_P1C1	1	on-s	fovea	5.41272	9.12628		1-fovea
299	210228_RR_P1C1_86005	86005	210228_RR_P1C1	4	off-t	fovea	12.326	-0.846177		4-fovea
300	210228_RR_P1C1_87007	87007	210228_RR_P1C1	4	off-t	fovea	12.3573	-0.795964		4-fovea
301	210228_RR_P1C1_92007	92007	210228_RR_P1C1	10	on-s	fovea	4.85279	9.81872		10-fovea
302	210228_RR_P1C1_94003	94003	210228_RR_P1C1	9	off-s	fovea	12.938	-1.36913		9-fovea
303	210228_RR_P1C1_100004	100004	210228_RR_P1C1	4	off-t	fovea	11.1134	-0.0819637		4-fovea
304	210228_RR_P1C1_104001	104001	210228_RR_P1C1	9	off-s	fovea	13.3577	-1.14426		9-fovea
305	210228_RR_P1C1_105001	105001	210228_RR_P1C1	9	off-s	fovea	13.4723	-1.0111		9-fovea
306	210228_RR_P1C1_110002	110002	210228_RR_P1C1	1	on-s-bg	fovea	6.74793	10.7819		1-fovea
307	210228_RR_P1C1_116006	116006	210228_RR_P1C1	4	off-t	fovea	11.7869	0.184575		4-fovea
308	210228_RR_P1C1_163004	163004	210228_RR_P1C1	4	off-t	fovea	11.8526	0.141758		4-fovea
309	210228_RR_P1C1_164006	164006	210228_RR_P1C1	4	off-t	fovea	11.738	0.167261		4-fovea
310	210228_RR_P1C2_12004	12004	210228_RR_P1C2	4	off-t	fovea	12.0149	0.0178263		4-fovea
311	210228_RR_P1C2_28004	28004	210228_RR_P1C2	4	off-t	fovea	12.4824	-0.457947		4-fovea
312	210228_RR_P1C2_28006	28006	210228_RR_P1C2	4	off-t	fovea	12.4278	-0.625781		4-fovea
313	210228_RR_P1C2_37002	37002	210228_RR_P1C2	9	off-s	fovea	13.3356	-0.955064		9-fovea
314	210228_RR_P1C2_45003	45003	210228_RR_P1C2	4	off-t	fovea	12.1767	-0.097491		4-fovea
315	210228_RR_P1C2_47002	47002	210228_RR_P1C2	12	on-t	fovea	3.34695	7.93689		12-fovea
316	210228_RR_P1C2_55002	55002	210228_RR_P1C2	9	off-s	fovea	13.4649	-1.00434		9-fovea
317	210228_RR_P1C2_68007	68007	210228_RR_P1C2	12	on-t	fovea	3.65692	8.53716		12-fovea
318	210228_RR_P1C2_68011	68011	210228_RR_P1C2	4	off-t	fovea	10.964	-1.0633		4-fovea
319	210228_RR_P1C2_70006	70006	210228_RR_P1C2	9	off-s	fovea	13.5381	-0.959443		9-fovea
320	210228_RR_P1C2_79006	79006	210228_RR_P1C2	10	on-s	fovea	4.71695	9.85805		10-fovea
321	210228_RR_P1C2_102004	102004	210228_RR_P1C2	11	on-s	fovea	0.408348	7.80305		11-fovea
322	210228_RR_P1C2_118004	118004	210228_RR_P1C2	9	off-s	fovea	13.2456	-1.55777		9-fovea
323	210228_RR_P1C2_128001	128001	210228_RR_P1C2	9	off-s	fovea	13.1796	-1.34819		9-fovea
324	210228_RR_P1C2_133005	133005	210228_RR_P1C2	4	off-t	fovea	11.0349	0.0845499		4-fovea
325	210228_RR_P1C2_136003	136003	210228_RR_P1C2	9	off-s	fovea	13.2772	-1.16281		9-fovea
326	210228_RR_P1C2_136005	136005	210228_RR_P1C2	4	off-t	fovea	12.4825	-0.536541		4-fovea
327	210228_RR_P1C2_144001	144001	210228_RR_P1C2	9	off-s	fovea	13.4112	-1.0563		9-fovea
328	210228_RR_P1C2_145003	145003	210228_RR_P1C2	9	off-s	fovea	13.4501	-1.01768		9-fovea
329	210228_RR_P1C2_152001	152001	210228_RR_P1C2	9	off-s	fovea	13.2938	-1.23893		9-fovea
330	210228_RR_P1C2_162004	162004	210228_RR_P1C2	9	off-s	fovea	12.9936	-1.35268		9-fovea
331	210228_RR_P1C2_167002	167002	210228_RR_P1C2	9	off-s	fovea	13.5022	-0.980475		9-fovea
332	210228_RR_P1C2_174001	174001	210228_RR_P1C2	9	off-s	fovea	13.3666	-1.02996		9-fovea
333	210228_RR_P1C2_179001	179001	210228_RR_P1C2	7	on-s-bg	fovea	7.32168	11.5286		7-fovea
334	210228_RR_P1C2_180004	180004	210228_RR_P1C2	4	off-t	fovea	12.196	-0.13285		4-fovea
335	210228_RR_P1C2_204002	204002	210228_RR_P1C2	4	off-t	fovea	12.1692	-0.140477		4-fovea
336	210228_RR_P1C2_206001	206001	210228_RR_P1C2	9	off-s	fovea	13.3119	-1.09868		9-fovea
337	210228_RR_P1C2_212001	212001	210228_RR_P1C2	4	off-t	fovea	12.2356	-0.161344		4-fovea
338	210228_RR_P1C2_235007	235007	210228_RR_P1C2	4	off-t	fovea	11.6011	0.268488		4-fovea
339	210228_RR_P1C2_256002	256002	210228_RR_P1C2	4	off-t	fovea	12.0518	0.0344761		4-fovea
340	210228_RR_P1C2_257006	257006	210228_RR_P1C2	4	off-t	fovea	11.968	0.0771563		4-fovea
341	210228_RR_P1C2_259003	259003	210228_RR_P1C2	4	off-t	fovea	11.9344	0.0917931		4-fovea
342	210228_RR_P1C2_267007	267007	210228_RR_P1C2	4	off-t	fovea	10.8066	-0.124839		4-fovea
343	210228_RR_P1C3_73014	73014	210228_RR_P1C3	12	on-t	fovea	3.60872	8.35083		12-fovea
344	210321_RR_P2C1_91004	91004	210321_RR_P2C1	4	off-t	fovea	10.7689	-0.815579		4-fovea
345	210321_RR_P2C1_111003	111003	210321_RR_P2C1	12	on-t	fovea	3.55993	8.34762		12-fovea
346	210321_RR_P2C1_163003	163003	210321_RR_P2C1	12	on-t	fovea	3.53224	8.32799		12-fovea
347	230428_IOB1_P1C1_1001	1001	230428_IOB1_P1C1	5	on-t	periphery	1.18706	5.26676		5-periphery
348	230428_IOB1_P1C1_1008	1008	230428_IOB1_P1C1	5	on-t	periphery	1.19348	5.0859		5-periphery
349	230428_IOB1_P1C1_2004	2004	230428_IOB1_P1C1	5	on-t	periphery	1.13826	5.051		5-periphery
350	230428_IOB1_P1C1_2007	2007	230428_IOB1_P1C1	5	on-t	periphery	1.11819	5.01338		5-periphery
351	230428_IOB1_P1C1_3005	3005	230428_IOB1_P1C1	5	on-t	periphery	1.04871	5.14797		5-periphery
352	230428_IOB1_P1C1_3009	3009	230428_IOB1_P1C1	11	on-s	periphery	0.366491	7.78567		11-periphery
353	230428_IOB1_P1C1_22009	22009	230428_IOB1_P1C1	5	on-t	periphery	1.063	5.14959		5-periphery
354	230428_IOB1_P1C1_29003	29003	230428_IOB1_P1C1	5	on-t	periphery	1.06839	5.13761		5-periphery
355	230428_IOB1_P1C1_29004	29004	230428_IOB1_P1C1	5	on-t	periphery	0.710827	6.43345		5-periphery
356	230428_IOB1_P1C1_41003	41003	230428_IOB1_P1C1	11	on-s	periphery	1.62168	8.19691		11-periphery
357	230428_IOB1_P1C1_43005	43005	230428_IOB1_P1C1	11	on-s	periphery	1.66768	8.14721		11-periphery
358	230428_IOB1_P1C1_44004	44004	230428_IOB1_P1C1	11	on-s	periphery	1.61485	8.18579		11-periphery
359	230428_IOB1_P1C1_47002	47002	230428_IOB1_P1C1	5	on-t	periphery	1.63416	6.71144		5-periphery
360	230428_IOB1_P1C1_47009	47009	230428_IOB1_P1C1	5	on-t	periphery	1.15737	5.04503		5-periphery
361	230428_IOB1_P1C1_48002	48002	230428_IOB1_P1C1	11	on-s	periphery	1.60646	8.1816		11-periphery
362	230428_IOB1_P1C1_54005	54005	230428_IOB1_P1C1	5	on-t	periphery	0.715007	6.20196		5-periphery
363	230428_IOB1_P1C1_58001	58001	230428_IOB1_P1C1	5	on-t	periphery	0.524952	6.30468		5-periphery
364	230428_IOB1_P1C1_68004	68004	230428_IOB1_P1C1	5	on-t	periphery	1.12044	5.11377		5-periphery
365	230428_IOB1_P1C1_75002	75002	230428_IOB1_P1C1	5	on-t	periphery	0.767674	6.25805		5-periphery
366	230428_IOB1_P1C1_75004	75004	230428_IOB1_P1C1	5	on-t	periphery	1.64629	6.62946		5-periphery
367	230428_IOB1_P1C1_86006	86006	230428_IOB1_P1C1	1	on-s	periphery	6.32544	10.4799		1-periphery
368	230428_IOB1_P1C1_87005	87005	230428_IOB1_P1C1	5	on-t	periphery	0.655764	6.31658		5-periphery
369	230428_IOB1_P1C1_93006	93006	230428_IOB1_P1C1	3	on-t	periphery	-1.06515	1.96163		3-periphery
370	230428_IOB1_P1C1_96005	96005	230428_IOB1_P1C1	11	on-s	periphery	1.09413	8.14579		11-periphery
371	230428_IOB1_P1C1_97004	97004	230428_IOB1_P1C1	5	on-t	periphery	0.68685	6.35533		5-periphery
372	230428_IOB1_P1C1_99004	99004	230428_IOB1_P1C1	5	on-t	periphery	1.09732	5.05201		5-periphery
373	230428_IOB1_P1C1_103005	103005	230428_IOB1_P1C1	5	on-t	periphery	1.09391	5.07129		5-periphery
374	230428_IOB1_P1C1_106006	106006	230428_IOB1_P1C1	5	on-t	periphery	1.10696	5.05079		5-periphery
375	230428_IOB1_P1C1_117002	117002	230428_IOB1_P1C1	5	on-t	periphery	0.947012	6.2077		5-periphery
376	230428_IOB1_P1C1_120002	120002	230428_IOB1_P1C1	11	on-s	periphery	1.55086	8.18095		11-periphery
377	230428_IOB1_P1C1_121004	121004	230428_IOB1_P1C1	5	on-t	periphery	1.10444	5.06131		5-periphery
378	230428_IOB1_P1C1_126012	126012	230428_IOB1_P1C1	5	on-t	periphery	1.07558	5.1024		5-periphery
379	230428_IOB1_P1C1_127013	127013	230428_IOB1_P1C1	5	on-t	periphery	1.06436	5.1801		5-periphery
380	230428_IOB1_P1C1_128007	128007	230428_IOB1_P1C1	3	on-t	periphery	-0.895834	2.83182		3-periphery
381	230428_IOB1_P1C1_131002	131002	230428_IOB1_P1C1	11	on-s	periphery	0.974325	7.49023		11-periphery
382	230428_IOB1_P1C1_131007	131007	230428_IOB1_P1C1	4	off-t	periphery	10.8482	-0.924141		4-periphery
383	230428_IOB1_P1C1_133003	133003	230428_IOB1_P1C1	3	on-t	periphery	-0.863623	2.78612		3-periphery
384	230428_IOB1_P1C1_135004	135004	230428_IOB1_P1C1	3	on-t	periphery	-1.2228	1.99019		3-periphery
385	230428_IOB1_P1C2_1002	1002	230428_IOB1_P1C2	6	on-off	periphery	8.16484	0.888309		6-periphery
386	230428_IOB1_P1C2_2003	2003	230428_IOB1_P1C2	6	on-off	periphery	9.10366	0.940442		6-periphery
387	230428_IOB1_P1C2_3007	3007	230428_IOB1_P1C2	6	on-off	periphery	8.84844	1.11808		6-periphery
388	230428_IOB1_P1C2_3015	3015	230428_IOB1_P1C2	2	on-t	periphery	-3.40662	-1.27078		2-periphery
389	230428_IOB1_P1C2_3018	3018	230428_IOB1_P1C2	2	on-t	periphery	-3.43259	-1.27087		2-periphery
390	230428_IOB1_P1C2_4003	4003	230428_IOB1_P1C2	10	on-s	periphery	3.57515	9.60153		10-periphery
391	230428_IOB1_P1C2_7001	7001	230428_IOB1_P1C2	5	on-t	periphery	0.439573	6.5657		5-periphery
392	230428_IOB1_P1C2_7002	7002	230428_IOB1_P1C2	11	on-s	periphery	1.15452	8.188		11-periphery
393	230428_IOB1_P1C2_7004	7004	230428_IOB1_P1C2	4	off-t	periphery	11.62	0.288161		4-periphery
394	230428_IOB1_P1C2_7006	7006	230428_IOB1_P1C2	2	on-t	periphery	-2.5183	-1.23552		2-periphery
395	230428_IOB1_P1C2_8002	8002	230428_IOB1_P1C2	6	on-off	periphery	8.62875	1.07074		6-periphery
396	230428_IOB1_P1C2_8005	8005	230428_IOB1_P1C2	6	on-off	periphery	8.91767	0.821209		6-periphery
397	230428_IOB1_P1C2_10001	10001	230428_IOB1_P1C2	11	on-s	periphery	1.42908	8.06547		11-periphery
398	230428_IOB1_P1C2_13012	13012	230428_IOB1_P1C2	4	off-t	periphery	11.2702	0.207383		4-periphery
399	230428_IOB1_P1C2_15002	15002	230428_IOB1_P1C2	5	on-t	periphery	0.542027	6.26438		5-periphery
400	230428_IOB1_P1C2_15003	15003	230428_IOB1_P1C2	6	on-off	periphery	9.02469	0.911161		6-periphery
401	230428_IOB1_P1C2_27001	27001	230428_IOB1_P1C2	6	on-off	periphery	8.63365	1.11		6-periphery
402	230428_IOB1_P1C2_31011	31011	230428_IOB1_P1C2	5	on-t	periphery	1.21859	6.17402		5-periphery
403	230428_IOB1_P1C2_31012	31012	230428_IOB1_P1C2	11	on-s	periphery	0.952831	7.56308		11-periphery
404	230428_IOB1_P1C2_31013	31013	230428_IOB1_P1C2	2	on-t	periphery	-3.27002	-1.52583		2-periphery
405	230428_IOB1_P1C2_32001	32001	230428_IOB1_P1C2	6	on-off	periphery	9.50888	0.532072		6-periphery
406	230428_IOB1_P1C2_33037	33037	230428_IOB1_P1C2	1	on-s	periphery	6.41967	10.2288		1-periphery
407	230428_IOB1_P1C2_34001	34001	230428_IOB1_P1C2	6	on-off	periphery	8.68265	0.884231		6-periphery
408	230428_IOB1_P1C2_36001	36001	230428_IOB1_P1C2	11	on-s	periphery	1.34755	8.27527		11-periphery
409	230428_IOB1_P1C2_36002	36002	230428_IOB1_P1C2	11	on-s	periphery	1.37871	8.23748		11-periphery
410	230428_IOB1_P1C2_37003	37003	230428_IOB1_P1C2	11	on-s	periphery	1.62131	8.19596		11-periphery
411	230428_IOB1_P1C2_39002	39002	230428_IOB1_P1C2	6	on-off	periphery	8.57361	0.895995		6-periphery
412	230428_IOB1_P1C2_40002	40002	230428_IOB1_P1C2	6	on-off	periphery	9.41868	0.40431		6-periphery
413	230428_IOB1_P1C2_40003	40003	230428_IOB1_P1C2	6	on-off	periphery	8.40065	0.732871		6-periphery
414	230428_IOB1_P1C2_41002	41002	230428_IOB1_P1C2	4	off-t	periphery	11.0723	0.129092		4-periphery
415	230428_IOB1_P1C2_52001	52001	230428_IOB1_P1C2	11	on-s	periphery	1.45888	8.17241		11-periphery
416	230428_IOB1_P1C2_53005	53005	230428_IOB1_P1C2	4	off-t	periphery	11.1956	0.178151		4-periphery
417	230428_IOB1_P1C2_59002	59002	230428_IOB1_P1C2	6	on-off	periphery	8.83896	0.676614		6-periphery
418	230428_IOB1_P1C2_60004	60004	230428_IOB1_P1C2	2	on-t	periphery	-2.79997	-2.27628		2-periphery
419	230428_IOB1_P1C2_62002	62002	230428_IOB1_P1C2	11	on-s	periphery	0.568975	7.48239		11-periphery
420	230428_IOB1_P1C2_63005	63005	230428_IOB1_P1C2	2	on-t	periphery	-3.35886	-1.31011		2-periphery
421	230428_IOB1_P1C2_65001	65001	230428_IOB1_P1C2	6	on-off	periphery	8.32083	0.779265		6-periphery
422	230428_IOB1_P1C2_66001	66001	230428_IOB1_P1C2	6	on-off	periphery	9.61824	0.508173		6-periphery
423	230428_IOB1_P1C2_78001	78001	230428_IOB1_P1C2	11	on-s	periphery	1.25431	8.26869		11-periphery
424	230428_IOB1_P1C2_79003	79003	230428_IOB1_P1C2	8	on-t	periphery	-2.07564	0.853271		8-periphery
425	230428_IOB1_P1C2_85011	85011	230428_IOB1_P1C2	8	on-t	periphery	-2.47334	0.664677		8-periphery
426	230428_IOB1_P1C2_88001	88001	230428_IOB1_P1C2	11	on-s	periphery	1.35734	7.63408		11-periphery
427	230428_IOB1_P1C2_88005	88005	230428_IOB1_P1C2	3	on-t	periphery	-1.49453	1.85624		3-periphery
428	230428_IOB1_P1C2_90003	90003	230428_IOB1_P1C2	5	on-t	periphery	0.482451	6.56366		5-periphery
429	230428_IOB1_P1C2_90004	90004	230428_IOB1_P1C2	6	on-off	periphery	9.44562	0.483631		6-periphery
430	230428_IOB1_P1C2_93002	93002	230428_IOB1_P1C2	11	on-s	periphery	1.33571	8.04772		11-periphery
431	230428_IOB1_P1C2_93003	93003	230428_IOB1_P1C2	6	on-off	periphery	9.48254	0.644097		6-periphery
432	230428_IOB1_P1C2_94001	94001	230428_IOB1_P1C2	11	on-s	periphery	0.525856	7.52006		11-periphery
433	230428_IOB1_P1C2_94004	94004	230428_IOB1_P1C2	6	on-off	periphery	8.36417	0.770543		6-periphery
434	230428_IOB1_P1C2_95006	95006	230428_IOB1_P1C2	6	on-off	periphery	9.09275	0.93404		6-periphery
435	230428_IOB1_P1C2_101001	101001	230428_IOB1_P1C2	10	on-s	periphery	3.55042	9.5943		10-periphery
436	230428_IOB1_P1C2_102001	102001	230428_IOB1_P1C2	11	on-s	periphery	1.46066	8.23861		11-periphery
437	230428_IOB1_P1C2_103001	103001	230428_IOB1_P1C2	5	on-t	periphery	0.368372	6.24695		5-periphery
438	230428_IOB1_P1C2_103003	103003	230428_IOB1_P1C2	2	on-t	periphery	-3.24949	-1.43705		2-periphery
439	230428_IOB1_P1C2_103005	103005	230428_IOB1_P1C2	6	on-off	periphery	8.58505	0.723021		6-periphery
440	230428_IOB1_P1C2_103006	103006	230428_IOB1_P1C2	1	on-s	periphery	5.47427	9.20114		1-periphery
441	230428_IOB1_P1C2_105002	105002	230428_IOB1_P1C2	5	on-t	periphery	0.317091	6.35145		5-periphery
442	230428_IOB1_P1C2_105004	105004	230428_IOB1_P1C2	6	on-off	periphery	8.97907	0.672651		6-periphery
443	230428_IOB1_P1C2_105009	105009	230428_IOB1_P1C2	3	on-t	periphery	-0.444349	2.83297		3-periphery
444	230428_IOB1_P1C2_106002	106002	230428_IOB1_P1C2	3	on-t	periphery	-0.282544	2.91016		3-periphery
445	230428_IOB1_P1C2_106006	106006	230428_IOB1_P1C2	3	on-t	periphery	-0.304864	2.90119		3-periphery
446	230428_IOB1_P1C2_106011	106011	230428_IOB1_P1C2	8	on-t	periphery	-2.10827	0.818055		8-periphery
447	230428_IOB1_P1C2_106014	106014	230428_IOB1_P1C2	2	on-t	periphery	-3.23403	-1.50012		2-periphery
448	230428_IOB1_P1C2_107005	107005	230428_IOB1_P1C2	2	on-t	periphery	-2.00784	-1.607		2-periphery
449	230428_IOB1_P1C2_110003	110003	230428_IOB1_P1C2	2	on-t	periphery	-2.34076	-1.34731		2-periphery
450	230428_IOB1_P1C2_110006	110006	230428_IOB1_P1C2	12	on-t	periphery	3.31896	8.05377		12-periphery
451	230428_IOB1_P1C2_112002	112002	230428_IOB1_P1C2	11	on-s	periphery	0.943893	7.86429		11-periphery
452	230428_IOB1_P1C2_114005	114005	230428_IOB1_P1C2	12	on-s	periphery	3.73839	8.75041		12-periphery
453	230428_IOB1_P1C2_115003	115003	230428_IOB1_P1C2	3	on-t	periphery	-0.616426	2.89603		3-periphery
454	230428_IOB1_P1C2_115004	115004	230428_IOB1_P1C2	9	off-t	periphery	12.1127	-1.62282		9-periphery
455	230428_IOB1_P1C2_115023	115023	230428_IOB1_P1C2	3	on-t	periphery	-1.92831	1.14617		3-periphery
456	230428_IOB1_P1C2_122001	122001	230428_IOB1_P1C2	6	on-off	periphery	9.63116	0.483303		6-periphery
457	230428_IOB1_P1C2_133001	133001	230428_IOB1_P1C2	3	on-t	periphery	-0.995297	3.02841		3-periphery
458	230428_IOB1_P1C2_134002	134002	230428_IOB1_P1C2	5	on-t	periphery	0.4762	6.14648		5-periphery
459	230428_IOB1_P1C2_135002	135002	230428_IOB1_P1C2	3	on-t	periphery	-1.65829	1.24171		3-periphery
460	230428_IOB1_P1C2_135004	135004	230428_IOB1_P1C2	11	on-s	periphery	1.21654	8.02299		11-periphery
461	230428_IOB1_P1C2_138002	138002	230428_IOB1_P1C2	8	on-t	periphery	-1.97249	0.850995		8-periphery
462	230428_IOB1_P1C2_146003	146003	230428_IOB1_P1C2	10	on-s	periphery	3.57034	9.60389		10-periphery
463	230428_IOB1_P1C2_146021	146021	230428_IOB1_P1C2	8	on-t	periphery	-3.73413	1.54592		8-periphery
464	230428_IOB1_P1C2_147003	147003	230428_IOB1_P1C2	6	on-off	periphery	8.34092	0.703186		6-periphery
465	230428_IOB1_P1C2_148003	148003	230428_IOB1_P1C2	4	off-t	periphery	10.867	-0.0486023		4-periphery
466	230428_IOB1_P1C2_151003	151003	230428_IOB1_P1C2	6	on-off	periphery	8.9983	0.868089		6-periphery
467	230428_IOB1_P1C2_153001	153001	230428_IOB1_P1C2	11	on-s	periphery	0.437346	7.7159		11-periphery
468	230428_IOB1_P1C2_153004	153004	230428_IOB1_P1C2	6	on-off	periphery	9.20422	0.815936		6-periphery
469	230428_IOB1_P1C2_158001	158001	230428_IOB1_P1C2	11	on-s	periphery	0.552033	7.47756		11-periphery
470	230428_IOB1_P1C2_159001	159001	230428_IOB1_P1C2	5	on-t	periphery	0.404087	6.31441		5-periphery
471	230428_IOB1_P1C2_159002	159002	230428_IOB1_P1C2	3	on-t	periphery	-1.76368	1.37213		3-periphery
472	230428_IOB1_P1C2_160001	160001	230428_IOB1_P1C2	11	on-s	periphery	1.22224	8.21066		11-periphery
473	230428_IOB1_P1C2_160006	160006	230428_IOB1_P1C2	3	on-t	periphery	-1.38073	1.68973		3-periphery
474	230428_IOB1_P1C2_160007	160007	230428_IOB1_P1C2	11	on-s	periphery	1.26669	7.61079		11-periphery
475	230428_IOB1_P1C2_161001	161001	230428_IOB1_P1C2	5	on-t	periphery	0.603094	6.07518		5-periphery
476	230428_IOB1_P1C2_161003	161003	230428_IOB1_P1C2	8	on-t	periphery	-2.44901	0.547819		8-periphery
477	230428_IOB1_P1C2_163001	163001	230428_IOB1_P1C2	11	on-s	periphery	1.42681	8.16799		11-periphery
478	230428_IOB1_P1C2_163007	163007	230428_IOB1_P1C2	8	on-t	periphery	-3.54236	1.37665		8-periphery
479	230428_IOB1_P1C2_165001	165001	230428_IOB1_P1C2	11	on-s	periphery	1.60753	8.18617		11-periphery
480	230428_IOB1_P1C2_168003	168003	230428_IOB1_P1C2	11	on-s	periphery	1.18611	8.15446		11-periphery
481	230428_IOB1_P1C2_170002	170002	230428_IOB1_P1C2	8	on-t	periphery	-1.88796	0.47334		8-periphery
482	230428_IOB1_P1C2_170005	170005	230428_IOB1_P1C2	6	on-off	periphery	9.56358	0.508517		6-periphery
483	230428_IOB1_P1C2_171002	171002	230428_IOB1_P1C2	5	on-t	periphery	0.445755	6.20878		5-periphery
484	230428_IOB1_P1C2_171012	171012	230428_IOB1_P1C2	8	on-t	periphery	-3.52403	1.35977		8-periphery
485	230428_IOB1_P1C2_173003	173003	230428_IOB1_P1C2	11	on-s	periphery	1.08372	7.89315		11-periphery
486	230428_IOB1_P1C2_174001	174001	230428_IOB1_P1C2	12	on-t	periphery	3.48715	8.18728		12-periphery
487	230428_IOB1_P1C2_176001	176001	230428_IOB1_P1C2	11	on-s	periphery	0.576428	7.88521		11-periphery
488	230428_IOB1_P1C2_176002	176002	230428_IOB1_P1C2	5	on-t	periphery	0.392918	6.1349		5-periphery
489	230428_IOB1_P1C2_176005	176005	230428_IOB1_P1C2	1	on-s	periphery	5.87146	9.26752		1-periphery
490	230428_IOB1_P1C2_176006	176006	230428_IOB1_P1C2	4	off-t	periphery	11.599	0.313105		4-periphery
491	230428_IOB1_P1C2_176015	176015	230428_IOB1_P1C2	4	off-t	periphery	10.6976	-0.281027		4-periphery
492	230428_IOB1_P1C2_180001	180001	230428_IOB1_P1C2	6	on-off	periphery	8.90922	0.925601		6-periphery
493	230428_IOB1_P1C2_180002	180002	230428_IOB1_P1C2	6	on-off	periphery	8.44693	0.849494		6-periphery
494	230428_IOB1_P1C2_181001	181001	230428_IOB1_P1C2	2	on-t	periphery	-2.02971	-0.948132		2-periphery
495	230428_IOB1_P1C2_182002	182002	230428_IOB1_P1C2	6	on-off	periphery	8.14764	0.885954		6-periphery
496	230428_IOB1_P1C2_182003	182003	230428_IOB1_P1C2	3	on-t	periphery	-1.11378	1.86571		3-periphery
497	230428_IOB1_P1C2_182006	182006	230428_IOB1_P1C2	8	on-t	periphery	-3.18515	1.20715		8-periphery
498	230428_IOB1_P1C2_182008	182008	230428_IOB1_P1C2	2	on-t	periphery	-1.86838	-2.61161		2-periphery
499	230428_IOB1_P1C2_184004	184004	230428_IOB1_P1C2	6	on-off	periphery	9.61857	0.570214		6-periphery
500	230428_IOB1_P1C2_184005	184005	230428_IOB1_P1C2	2	on-t	periphery	-2.0282	-0.949458		2-periphery
501	230428_IOB1_P1C2_184006	184006	230428_IOB1_P1C2	2	on-t	periphery	-2.02899	-1.05681		2-periphery
502	230428_IOB1_P1C2_189001	189001	230428_IOB1_P1C2	6	on-off	periphery	8.85444	0.966772		6-periphery
503	230428_IOB1_P1C2_189002	189002	230428_IOB1_P1C2	5	on-t	periphery	0.456617	6.23557		5-periphery
504	230428_IOB1_P1C2_189004	189004	230428_IOB1_P1C2	2	on-t	periphery	-2.44389	-2.103		2-periphery
505	230428_IOB1_P1C2_190006	190006	230428_IOB1_P1C2	8	on-t	periphery	-2.1002	0.759015		8-periphery
506	230428_IOB1_P1C2_191001	191001	230428_IOB1_P1C2	11	on-s	periphery	0.547325	7.64773		11-periphery
507	230428_IOB1_P1C2_191005	191005	230428_IOB1_P1C2	3	on-t	periphery	-1.37587	1.77301		3-periphery
508	230428_IOB1_P1C2_191006	191006	230428_IOB1_P1C2	3	on-t	periphery	-0.904392	2.76283		3-periphery
509	230428_IOB1_P1C2_192013	192013	230428_IOB1_P1C2	1	on-s	periphery	5.69575	8.65993		1-periphery
510	230428_IOB1_P1C2_192014	192014	230428_IOB1_P1C2	8	on-t	periphery	-3.08611	1.08204		8-periphery
511	230428_IOB1_P1C2_192021	192021	230428_IOB1_P1C2	2	on-t	periphery	-3.26801	-1.506		2-periphery
512	230428_IOB1_P1C2_193001	193001	230428_IOB1_P1C2	5	on-t	periphery	0.659685	6.02237		5-periphery
513	230428_IOB1_P1C2_193003	193003	230428_IOB1_P1C2	6	on-off	periphery	8.3269	0.867674		6-periphery
514	230428_IOB1_P1C2_195001	195001	230428_IOB1_P1C2	3	on-t	periphery	-1.01865	2.68227		3-periphery
515	230428_IOB1_P1C2_196003	196003	230428_IOB1_P1C2	6	on-off	periphery	9.22082	0.850633		6-periphery
516	230428_IOB1_P1C2_197002	197002	230428_IOB1_P1C2	6	on-off	periphery	8.57913	0.796397		6-periphery
517	230428_IOB1_P1C2_201003	201003	230428_IOB1_P1C2	11	on-s	periphery	0.437817	7.77533		11-periphery
518	230428_IOB1_P1C2_201004	201004	230428_IOB1_P1C2	5	on-t	periphery	1.25601	6.52805		5-periphery
519	230428_IOB1_P1C2_201005	201005	230428_IOB1_P1C2	1	on-s	periphery	5.93353	8.90268		1-periphery
520	230428_IOB1_P1C2_201009	201009	230428_IOB1_P1C2	1	on-s	periphery	6.39427	10.3115		1-periphery
521	230428_IOB1_P1C2_201013	201013	230428_IOB1_P1C2	3	on-t	periphery	-1.31883	1.99204		3-periphery
522	230428_IOB1_P1C2_201021	201021	230428_IOB1_P1C2	2	on-t	periphery	-3.2872	-1.55504		2-periphery
523	230428_IOB1_P1C2_204001	204001	230428_IOB1_P1C2	11	on-s	periphery	1.24215	7.644		11-periphery
524	230428_IOB1_P1C2_205001	205001	230428_IOB1_P1C2	2	on-t	periphery	-1.69306	-2.04727		2-periphery
525	230428_IOB1_P1C2_206001	206001	230428_IOB1_P1C2	8	on-t	periphery	-1.94101	0.859143		8-periphery
526	230428_IOB1_P1C2_207004	207004	230428_IOB1_P1C2	3	on-t	periphery	-1.83417	1.35649		3-periphery
527	230428_IOB1_P1C2_211003	211003	230428_IOB1_P1C2	5	on-t	periphery	1.11503	5.11668		5-periphery
528	230428_IOB1_P1C2_216002	216002	230428_IOB1_P1C2	10	on-s	periphery	3.60792	9.61745		10-periphery
529	230428_IOB1_P1C2_216003	216003	230428_IOB1_P1C2	5	on-t	periphery	0.463162	6.19394		5-periphery
530	230428_IOB1_P1C2_218002	218002	230428_IOB1_P1C2	11	on-s	periphery	0.551633	7.71326		11-periphery
531	230428_IOB1_P1C2_220001	220001	230428_IOB1_P1C2	3	on-t	periphery	-1.52434	1.77143		3-periphery
532	230428_IOB1_P1C2_221001	221001	230428_IOB1_P1C2	11	on-s	periphery	1.48845	8.23281		11-periphery
533	230428_IOB1_P1C2_221004	221004	230428_IOB1_P1C2	4	off-t	periphery	11.577	0.322428		4-periphery
534	230428_IOB1_P1C2_222004	222004	230428_IOB1_P1C2	6	on-off	periphery	8.35899	0.752121		6-periphery
535	230428_IOB1_P1C2_223002	223002	230428_IOB1_P1C2	5	on-t	periphery	1.12315	6.19214		5-periphery
536	230428_IOB1_P1C2_223005	223005	230428_IOB1_P1C2	6	on-off	periphery	9.64582	0.591206		6-periphery
537	230428_IOB1_P1C2_227005	227005	230428_IOB1_P1C2	2	on-t	periphery	-2.06592	-0.945226		2-periphery
538	230428_IOB1_P1C2_229004	229004	230428_IOB1_P1C2	2	on-t	periphery	-3.31403	-1.22469		2-periphery
539	230428_IOB1_P1C2_235001	235001	230428_IOB1_P1C2	6	on-off	periphery	8.92726	0.773675		6-periphery
540	230428_IOB1_P1C2_238003	238003	230428_IOB1_P1C2	2	on-t	periphery	-3.34387	-1.20402		2-periphery
541	230428_IOB1_P1C2_242002	242002	230428_IOB1_P1C2	5	on-t	periphery	0.894773	6.16649		5-periphery
542	230428_IOB1_P1C2_242005	242005	230428_IOB1_P1C2	2	on-t	periphery	-2.03484	-1.92091		2-periphery
543	230428_IOB1_P1C2_242008	242008	230428_IOB1_P1C2	2	on-t	periphery	-2.68426	-2.25555		2-periphery
544	230428_IOB1_P1C2_243001	243001	230428_IOB1_P1C2	11	on-s	periphery	0.927101	7.63588		11-periphery
545	230428_IOB1_P1C2_244003	244003	230428_IOB1_P1C2	11	on-s	periphery	1.18136	7.89418		11-periphery
546	230428_IOB1_P1C2_244005	244005	230428_IOB1_P1C2	11	on-s	periphery	0.784496	7.07409		11-periphery
547	230428_IOB1_P1C2_245001	245001	230428_IOB1_P1C2	10	on-s	periphery	3.90924	9.62008		10-periphery
548	230428_IOB1_P1C2_245002	245002	230428_IOB1_P1C2	10	on-s	periphery	3.65429	9.57412		10-periphery
549	230428_IOB1_P1C2_245005	245005	230428_IOB1_P1C2	1	on-s	periphery	5.75508	8.70058		1-periphery
550	230428_IOB1_P1C2_245006	245006	230428_IOB1_P1C2	5	on-t	periphery	0.444831	6.24135		5-periphery
551	230428_IOB1_P1C2_245013	245013	230428_IOB1_P1C2	2	on-t	periphery	-3.33683	-1.47699		2-periphery
552	230428_IOB1_P1C2_246002	246002	230428_IOB1_P1C2	5	on-t	periphery	0.387048	6.22418		5-periphery
553	230428_IOB1_P1C2_246003	246003	230428_IOB1_P1C2	8	on-t	periphery	-1.923	0.804378		8-periphery
554	230428_IOB1_P1C2_248001	248001	230428_IOB1_P1C2	10	on-s	periphery	3.57736	9.56371		10-periphery
555	230428_IOB1_P1C2_248007	248007	230428_IOB1_P1C2	6	on-off	periphery	8.47186	0.697685		6-periphery
556	230428_IOB1_P1C2_248008	248008	230428_IOB1_P1C2	2	on-t	periphery	-2.49749	-0.380678		2-periphery
557	230428_IOB1_P1C2_249002	249002	230428_IOB1_P1C2	11	on-s	periphery	1.51933	8.11705		11-periphery
558	230428_IOB1_P1C2_249004	249004	230428_IOB1_P1C2	4	off-t	periphery	11.087	0.127345		4-periphery
559	230428_IOB1_P1C2_250001	250001	230428_IOB1_P1C2	6	on-off	periphery	9.63548	0.524502		6-periphery
560	230428_IOB1_P1C2_255004	255004	230428_IOB1_P1C2	2	on-t	periphery	-2.05713	-1.42386		2-periphery
561	230428_IOB1_P1C2_255009	255009	230428_IOB1_P1C2	2	on-t	periphery	-1.74404	-2.07332		2-periphery
562	230428_IOB1_P1C2_262002	262002	230428_IOB1_P1C2	8	on-t	periphery	-2.28947	0.569198		8-periphery
563	230428_IOB1_P1C2_264002	264002	230428_IOB1_P1C2	3	on-t	periphery	-1.24018	1.78606		3-periphery
564	230428_IOB1_P1C2_265002	265002	230428_IOB1_P1C2	2	on-t	periphery	-2.14851	-1.14338		2-periphery
565	230428_IOB1_P1C2_268001	268001	230428_IOB1_P1C2	11	on-s	periphery	0.883501	7.39084		11-periphery
566	230428_IOB1_P1C2_271011	271011	230428_IOB1_P1C2	2	on-t	periphery	-2.47882	-1.38732		2-periphery
567	230428_IOB1_P1C2_272004	272004	230428_IOB1_P1C2	3	on-t	periphery	-1.75731	1.20032		3-periphery
568	230428_IOB1_P1C2_272007	272007	230428_IOB1_P1C2	2	on-t	periphery	-2.80838	-1.21693		2-periphery
569	230428_IOB1_P1C2_273001	273001	230428_IOB1_P1C2	11	on-s	periphery	1.10924	7.85387		11-periphery
570	230428_IOB1_P1C2_273006	273006	230428_IOB1_P1C2	2	on-t	periphery	-2.63573	-1.27831		2-periphery
571	230428_IOB1_P1C2_278002	278002	230428_IOB1_P1C2	11	on-s	periphery	0.536717	7.49667		11-periphery
572	230428_IOB1_P1C2_281002	281002	230428_IOB1_P1C2	8	on-t	periphery	-2.39159	0.654627		8-periphery
573	230428_IOB1_P1C2_289001	289001	230428_IOB1_P1C2	3	on-t	periphery	-0.540124	2.71569		3-periphery
574	230428_IOB1_P1C2_290001	290001	230428_IOB1_P1C2	6	on-off	periphery	8.90309	0.892412		6-periphery
575	230428_IOB1_P1C2_291002	291002	230428_IOB1_P1C2	6	on-off	periphery	9.02855	0.828668		6-periphery
576	230428_IOB1_P1C2_292004	292004	230428_IOB1_P1C2	6	on-off	periphery	8.54117	1.02428		6-periphery
577	230428_IOB1_P1C2_294004	294004	230428_IOB1_P1C2	2	on-t	periphery	-2.0224	-1.87949		2-periphery
578	230428_IOB1_P1C2_296001	296001	230428_IOB1_P1C2	1	on-s	periphery	5.6686	8.40894		1-periphery
579	230428_IOB1_P1C2_297007	297007	230428_IOB1_P1C2	2	on-t	periphery	-3.20418	-1.52449		2-periphery
580	230428_IOB1_P1C2_298001	298001	230428_IOB1_P1C2	11	on-s	periphery	1.51063	8.12302		11-periphery
581	230428_IOB1_P1C2_298002	298002	230428_IOB1_P1C2	11	on-s	periphery	0.726641	7.53786		11-periphery
582	230428_IOB1_P1C2_298003	298003	230428_IOB1_P1C2	1	on-s	periphery	6.06915	9.10542		1-periphery
583	230428_IOB1_P1C2_298005	298005	230428_IOB1_P1C2	11	on-s	periphery	0.705576	7.83713		11-periphery
584	230428_IOB1_P1C2_298013	298013	230428_IOB1_P1C2	3	on-t	periphery	-0.267464	2.95426		3-periphery
585	230428_IOB1_P1C2_298016	298016	230428_IOB1_P1C2	8	on-t	periphery	-3.7057	1.53054		8-periphery
586	230428_IOB1_P1C2_298017	298017	230428_IOB1_P1C2	2	on-t	periphery	-1.78035	-2.32307		2-periphery
587	230428_IOB1_P1C2_298018	298018	230428_IOB1_P1C2	2	on-t	periphery	-2.22166	-0.882293		2-periphery
588	230428_IOB1_P1C2_298019	298019	230428_IOB1_P1C2	8	on-t	periphery	-2.96447	1.00381		8-periphery
589	230428_IOB1_P1C2_298022	298022	230428_IOB1_P1C2	2	on-t	periphery	-2.22324	-2.56241		2-periphery
590	230428_IOB1_P1C2_301002	301002	230428_IOB1_P1C2	1	on-s	periphery	5.89677	9.27058		1-periphery
591	230428_IOB1_P1C2_301008	301008	230428_IOB1_P1C2	3	on-t	periphery	-0.603601	2.54543		3-periphery
592	230428_IOB1_P1C2_302001	302001	230428_IOB1_P1C2	11	on-s	periphery	0.878384	7.68462		11-periphery
593	230428_IOB1_P1C2_302003	302003	230428_IOB1_P1C2	1	on-s	periphery	5.96536	9.32879		1-periphery
594	230428_IOB1_P1C2_304001	304001	230428_IOB1_P1C2	3	on-t	periphery	-1.64358	1.35133		3-periphery
595	230428_IOB1_P1C2_312002	312002	230428_IOB1_P1C2	10	on-s	periphery	3.53669	9.66102		10-periphery
596	230428_IOB1_P1C2_313001	313001	230428_IOB1_P1C2	6	on-off	periphery	8.98626	0.724384		6-periphery
597	230428_IOB1_P1C2_314004	314004	230428_IOB1_P1C2	3	on-t	periphery	-1.33617	1.87458		3-periphery
598	230428_IOB1_P1C2_317002	317002	230428_IOB1_P1C2	5	on-t	periphery	0.962255	6.00064		5-periphery
599	230428_IOB1_P1C2_318005	318005	230428_IOB1_P1C2	2	on-t	periphery	-2.2287	-1.87428		2-periphery
600	230428_IOB1_P1C2_318006	318006	230428_IOB1_P1C2	2	on-t	periphery	-2.33026	-2.64856		2-periphery
601	230428_IOB1_P1C2_318007	318007	230428_IOB1_P1C2	2	on-t	periphery	-2.9212	-1.13979		2-periphery
602	230428_IOB1_P1C2_319004	319004	230428_IOB1_P1C2	8	on-t	periphery	-3.57627	1.41161		8-periphery
603	230428_IOB1_P1C2_320003	320003	230428_IOB1_P1C2	8	on-t	periphery	-2.02765	0.841233		8-periphery
604	230428_IOB1_P1C2_322003	322003	230428_IOB1_P1C2	6	on-off	periphery	8.7517	0.800193		6-periphery
605	230428_IOB1_P1C2_323005	323005	230428_IOB1_P1C2	8	on-t	periphery	-3.67587	1.48939		8-periphery
606	230428_IOB1_P1C2_324001	324001	230428_IOB1_P1C2	11	on-s	periphery	1.6353	8.24416		11-periphery
607	230428_IOB1_P1C2_328004	328004	230428_IOB1_P1C2	5	on-t	periphery	1.31025	6.5594		5-periphery
608	230428_IOB1_P1C2_328019	328019	230428_IOB1_P1C2	5	on-t	periphery	1.18123	5.33864		5-periphery
609	230428_IOB1_P1C2_328022	328022	230428_IOB1_P1C2	5	on-t	periphery	1.10858	5.19888		5-periphery
610	230428_IOB1_P1C2_328047	328047	230428_IOB1_P1C2	2	on-t	periphery	-2.37361	-1.45325		2-periphery
611	230428_IOB1_P1C2_328048	328048	230428_IOB1_P1C2	5	on-t	periphery	1.56795	6.56715		5-periphery
612	230428_IOB1_P1C2_334002	334002	230428_IOB1_P1C2	5	on-t	periphery	1.07955	5.12538		5-periphery
613	230428_IOB1_P1C2_336001	336001	230428_IOB1_P1C2	4	off-t	periphery	11.0703	0.0749398		4-periphery
614	230428_IOB1_P1C2_337001	337001	230428_IOB1_P1C2	6	on-off	periphery	9.65698	0.512538		6-periphery
615	230428_IOB1_P1C2_338001	338001	230428_IOB1_P1C2	6	on-off	periphery	9.56064	0.558674		6-periphery
616	230428_IOB1_P1C2_345001	345001	230428_IOB1_P1C2	8	on-t	periphery	-2.14818	0.535838		8-periphery
617	230428_IOB1_P1C2_345002	345002	230428_IOB1_P1C2	3	on-t	periphery	-0.632875	2.62637		3-periphery
618	230428_IOB1_P1C2_346001	346001	230428_IOB1_P1C2	11	on-s	periphery	1.1298	7.79517		11-periphery
619	230428_IOB1_P1C2_348003	348003	230428_IOB1_P1C2	3	on-t	periphery	-0.577418	2.74511		3-periphery
620	230428_IOB1_P1C2_349001	349001	230428_IOB1_P1C2	10	on-s	periphery	3.67047	9.54135		10-periphery
621	230428_IOB1_P1C2_351002	351002	230428_IOB1_P1C2	6	on-off	periphery	8.34812	0.713557		6-periphery
622	230428_IOB1_P1C2_353001	353001	230428_IOB1_P1C2	11	on-s	periphery	1.11406	7.64061		11-periphery
623	230428_IOB1_P1C2_353009	353009	230428_IOB1_P1C2	3	on-t	periphery	-0.868929	2.77171		3-periphery
624	230428_IOB1_P1C2_354003	354003	230428_IOB1_P1C2	5	on-t	periphery	0.968806	6.05312		5-periphery
625	230428_IOB1_P1C2_359001	359001	230428_IOB1_P1C2	1	on-s	periphery	5.79389	8.50106		1-periphery
626	230428_IOB1_P1C2_370002	370002	230428_IOB1_P1C2	2	on-t	periphery	-2.57442	-0.964855		2-periphery
627	230428_IOB1_P1C2_370003	370003	230428_IOB1_P1C2	2	on-t	periphery	-2.95046	-1.18721		2-periphery
628	230428_IOB1_P1C2_372001	372001	230428_IOB1_P1C2	5	on-t	periphery	0.967629	5.99245		5-periphery
629	230428_IOB1_P1C2_372002	372002	230428_IOB1_P1C2	10	on-s	periphery	3.7388	9.54677		10-periphery
630	230428_IOB1_P1C2_372004	372004	230428_IOB1_P1C2	8	on-t	periphery	-2.94602	0.970661		8-periphery
631	230428_IOB1_P1C2_372005	372005	230428_IOB1_P1C2	8	on-t	periphery	-3.52981	1.38821		8-periphery
632	230428_IOB1_P1C2_372006	372006	230428_IOB1_P1C2	3	on-t	periphery	-0.77858	2.75878		3-periphery
633	230428_IOB1_P1C2_373001	373001	230428_IOB1_P1C2	10	on-s	periphery	3.66238	9.61891		10-periphery
634	230428_IOB1_P1C2_373009	373009	230428_IOB1_P1C2	3	on-t	periphery	-0.458732	2.69841		3-periphery
635	230428_IOB1_P1C2_373013	373013	230428_IOB1_P1C2	3	on-t	periphery	-1.00622	3.05529		3-periphery
636	230428_IOB1_P1C2_374003	374003	230428_IOB1_P1C2	10	on-s	periphery	3.69811	9.51286		10-periphery
637	230428_IOB1_P1C2_374004	374004	230428_IOB1_P1C2	2	on-t	periphery	-3.19497	-2.00442		2-periphery
638	230428_IOB1_P1C2_375001	375001	230428_IOB1_P1C2	11	on-s	periphery	0.442047	7.80594		11-periphery
639	230428_IOB1_P1C2_375011	375011	230428_IOB1_P1C2	8	on-t	periphery	-3.06205	1.20252		8-periphery
640	230428_IOB1_P1C2_376001	376001	230428_IOB1_P1C2	1	on-s	periphery	5.86428	8.4829		1-periphery
641	230428_IOB1_P1C2_376003	376003	230428_IOB1_P1C2	8	on-t	periphery	-1.82452	0.522475		8-periphery
642	230428_IOB1_P1C2_376006	376006	230428_IOB1_P1C2	1	on-s	periphery	6.06663	8.83432		1-periphery
643	230428_IOB1_P1C2_376007	376007	230428_IOB1_P1C2	2	on-t	periphery	-2.85368	-1.14819		2-periphery
644	230428_IOB1_P1C2_379003	379003	230428_IOB1_P1C2	3	on-t	periphery	-0.998037	3.04069		3-periphery
645	230428_IOB1_P1C2_379006	379006	230428_IOB1_P1C2	2	on-t	periphery	-1.69746	-2.04965		2-periphery
646	230428_IOB1_P1C2_394001	394001	230428_IOB1_P1C2	1	on-s	periphery	6.07587	8.55091		1-periphery
647	230428_IOB1_P1C2_394003	394003	230428_IOB1_P1C2	3	on-t	periphery	-1.53204	1.48812		3-periphery
648	230428_IOB1_P1C2_404004	404004	230428_IOB1_P1C2	11	on-s	periphery	0.558835	7.61292		11-periphery
649	230428_IOB1_P1C2_414001	414001	230428_IOB1_P1C2	8	on-t	periphery	-2.82729	1.09049		8-periphery
650	230428_IOB1_P1C2_419009	419009	230428_IOB1_P1C2	2	on-t	periphery	-2.8397	-2.28933		2-periphery
651	230428_IOB1_P1C2_419015	419015	230428_IOB1_P1C2	2	on-t	periphery	-2.30228	-2.39541		2-periphery
652	230428_IOB1_P1C2_423001	423001	230428_IOB1_P1C2	11	on-s	periphery	0.558557	7.6563		11-periphery
653	230428_IOB1_P1C2_423006	423006	230428_IOB1_P1C2	3	on-t	periphery	-0.384547	2.832		3-periphery
654	230428_IOB1_P1C2_425005	425005	230428_IOB1_P1C2	2	on-t	periphery	-2.52041	-0.681329		2-periphery
655	230428_IOB1_P1C2_429002	429002	230428_IOB1_P1C2	11	on-s	periphery	0.719203	7.61895		11-periphery
656	230428_IOB1_P1C2_433001	433001	230428_IOB1_P1C2	8	on-t	periphery	-2.49605	0.626986		8-periphery
657	230428_IOB1_P1C2_435001	435001	230428_IOB1_P1C2	4	off-t	periphery	11.2797	0.0625157		4-periphery
658	230428_IOB1_P1C2_444002	444002	230428_IOB1_P1C2	2	on-t	periphery	-1.69645	-2.11335		2-periphery
659	230428_IOB1_P1C2_446001	446001	230428_IOB1_P1C2	5	on-t	periphery	0.40201	6.29786		5-periphery
660	230428_IOB1_P1C2_448003	448003	230428_IOB1_P1C2	8	on-t	periphery	-2.01395	0.851117		8-periphery
661	230428_IOB1_P1C2_449001	449001	230428_IOB1_P1C2	11	on-s	periphery	0.428146	7.80306		11-periphery
662	230428_IOB1_P1C2_449003	449003	230428_IOB1_P1C2	6	on-off	periphery	9.73909	0.491907		6-periphery
663	230428_IOB1_P1C2_449007	449007	230428_IOB1_P1C2	3	on-t	periphery	-0.669242	2.68699		3-periphery
664	230428_IOB1_P1C2_449012	449012	230428_IOB1_P1C2	2	on-t	periphery	-3.29626	-1.49816		2-periphery
665	230428_IOB1_P1C2_449016	449016	230428_IOB1_P1C2	8	on-t	periphery	-2.98261	0.96418		8-periphery
666	230428_IOB1_P1C2_449018	449018	230428_IOB1_P1C2	2	on-t	periphery	-3.38511	-1.43136		2-periphery
667	230428_IOB1_P1C2_450004	450004	230428_IOB1_P1C2	2	on-t	periphery	-3.21265	-1.88498		2-periphery
668	230428_IOB1_P1C2_456004	456004	230428_IOB1_P1C2	3	on-t	periphery	-0.42853	2.77073		3-periphery
669	230428_IOB1_P1C2_457003	457003	230428_IOB1_P1C2	3	on-t	periphery	-0.51426	2.66483		3-periphery
670	230428_IOB1_P1C2_457005	457005	230428_IOB1_P1C2	3	on-t	periphery	-1.0543	1.92854		3-periphery
671	230428_IOB1_P1C2_466002	466002	230428_IOB1_P1C2	8	on-t	periphery	-3.62696	1.44851		8-periphery
672	230428_IOB1_P1C2_470002	470002	230428_IOB1_P1C2	8	on-t	periphery	-3.28197	1.2489		8-periphery
673	230428_IOB1_P1C2_470008	470008	230428_IOB1_P1C2	2	on-t	periphery	-2.26981	-2.33987		2-periphery
674	230428_IOB1_P1C2_472001	472001	230428_IOB1_P1C2	2	on-t	periphery	-3.1445	-1.69219		2-periphery
675	230428_IOB1_P1C2_475003	475003	230428_IOB1_P1C2	6	on-off	periphery	9.33611	0.424608		6-periphery
676	230428_IOB1_P1C2_477003	477003	230428_IOB1_P1C2	5	on-t	periphery	1.16113	5.30291		5-periphery
677	230428_IOB1_P1C2_481009	481009	230428_IOB1_P1C2	11	on-s	periphery	0.385119	7.77078		11-periphery
678	230428_IOB1_P1C2_482003	482003	230428_IOB1_P1C2	3	on-t	periphery	-0.505931	2.73847		3-periphery
679	230428_IOB1_P1C2_495001	495001	230428_IOB1_P1C2	5	on-t	periphery	0.336094	6.20783		5-periphery
680	230428_IOB1_P1C2_499002	499002	230428_IOB1_P1C2	4	off-t	periphery	10.7497	-0.207429		4-periphery
681	230428_IOB1_P1C2_500002	500002	230428_IOB1_P1C2	4	off-t	periphery	10.9324	-0.0368757		4-periphery
682	230428_IOB1_P1C2_504001	504001	230428_IOB1_P1C2	11	on-s	periphery	0.503408	7.69586		11-periphery
683	230428_IOB1_P1C2_508004	508004	230428_IOB1_P1C2	2	on-t	periphery	-2.09756	-1.01641		2-periphery
684	230428_IOB1_P1C2_510002	510002	230428_IOB1_P1C2	3	on-t	periphery	-0.407	2.79743		3-periphery
685	230428_IOB1_P1C2_518001	518001	230428_IOB1_P1C2	3	on-t	periphery	-0.459952	2.69533		3-periphery
686	230428_IOB1_P1C2_521002	521002	230428_IOB1_P1C2	8	on-t	periphery	-3.59391	1.41786		8-periphery
687	230428_IOB1_P1C2_524001	524001	230428_IOB1_P1C2	5	on-t	periphery	0.514132	6.60499		5-periphery
688	230428_IOB1_P1C2_524002	524002	230428_IOB1_P1C2	4	on-off	periphery	10.3249	0.00443936		4-periphery
689	230428_IOB1_P1C2_525003	525003	230428_IOB1_P1C2	3	on-t	periphery	-1.57444	1.51442		3-periphery
690	230428_IOB1_P1C2_526001	526001	230428_IOB1_P1C2	11	on-s	periphery	0.468351	7.76389		11-periphery
691	230428_IOB1_P1C2_528004	528004	230428_IOB1_P1C2	4	off-t	periphery	10.7979	-0.903402		4-periphery
692	230428_IOB1_P1C2_530002	530002	230428_IOB1_P1C2	3	on-t	periphery	-0.755819	2.75934		3-periphery
693	230428_IOB1_P1C2_530007	530007	230428_IOB1_P1C2	3	on-t	periphery	-0.418866	2.80637		3-periphery
694	230428_IOB1_P1C2_530014	530014	230428_IOB1_P1C2	5	on-t	periphery	0.671214	6.21729		5-periphery
695	230428_IOB1_P1C2_530016	530016	230428_IOB1_P1C2	12	on-t	periphery	3.32829	8.01418		12-periphery
696	230428_IOB1_P1C2_530024	530024	230428_IOB1_P1C2	2	on-t	periphery	-3.21793	-1.51906		2-periphery
697	230428_IOB1_P1C2_530029	530029	230428_IOB1_P1C2	2	on-t	periphery	-2.66019	-1.06975		2-periphery
698	230428_IOB1_P1C2_530031	530031	230428_IOB1_P1C2	3	on-t	periphery	-0.98988	2.05133		3-periphery
699	230428_IOB1_P1C2_531003	531003	230428_IOB1_P1C2	3	on-t	periphery	-1.23239	1.9894		3-periphery
700	230428_IOB1_P1C2_533006	533006	230428_IOB1_P1C2	3	on-t	periphery	-1.11766	1.92754		3-periphery
701	230428_IOB1_P1C2_536001	536001	230428_IOB1_P1C2	5	on-t	periphery	1.70826	6.82961		5-periphery
702	230428_IOB1_P1C2_545001	545001	230428_IOB1_P1C2	3	on-t	periphery	-1.80336	1.1329		3-periphery
703	230428_IOB1_P1C2_548002	548002	230428_IOB1_P1C2	5	on-t	periphery	0.701293	6.07475		5-periphery
704	230428_IOB1_P1C2_549003	549003	230428_IOB1_P1C2	11	on-s	periphery	0.706204	7.69181		11-periphery
705	230428_IOB1_P1C2_550004	550004	230428_IOB1_P1C2	11	on-s	periphery	0.410239	7.77579		11-periphery
706	230428_IOB1_P1C2_550005	550005	230428_IOB1_P1C2	5	on-t	periphery	1.21211	6.53758		5-periphery
707	230428_IOB1_P1C2_550006	550006	230428_IOB1_P1C2	8	on-t	periphery	-2.48505	0.542864		8-periphery
708	230428_IOB1_P1C2_550008	550008	230428_IOB1_P1C2	3	on-t	periphery	-0.61362	2.82695		3-periphery
709	230428_IOB1_P1C2_550012	550012	230428_IOB1_P1C2	2	on-t	periphery	-3.38318	-1.2482		2-periphery
710	230428_IOB1_P1C2_550013	550013	230428_IOB1_P1C2	8	on-t	periphery	-3.67938	1.49333		8-periphery
711	230428_IOB1_P1C2_550015	550015	230428_IOB1_P1C2	2	on-t	periphery	-3.44342	-1.23062		2-periphery
712	230428_IOB1_P1C2_551005	551005	230428_IOB1_P1C2	8	on-t	periphery	-2.64478	0.683247		8-periphery
713	230428_IOB1_P1C2_551011	551011	230428_IOB1_P1C2	8	on-t	periphery	-3.1118	1.09524		8-periphery
714	230428_IOB1_P1C2_551013	551013	230428_IOB1_P1C2	3	on-t	periphery	-0.895383	2.82839		3-periphery
715	230428_IOB1_P1C2_551014	551014	230428_IOB1_P1C2	2	on-t	periphery	-2.38813	-2.59984		2-periphery
716	230428_IOB1_P1C2_551015	551015	230428_IOB1_P1C2	8	on-t	periphery	-2.4485	0.563196		8-periphery
717	230428_IOB1_P1C2_552001	552001	230428_IOB1_P1C2	11	on-s	periphery	1.20648	7.65901		11-periphery
718	230428_IOB1_P1C2_552002	552002	230428_IOB1_P1C2	6	on-off	periphery	9.3125	0.354519		6-periphery
719	230428_IOB1_P1C2_555002	555002	230428_IOB1_P1C2	3	on-t	periphery	-1.53562	1.49281		3-periphery
720	230428_IOB1_P1C2_557004	557004	230428_IOB1_P1C2	2	on-t	periphery	-1.96787	-1.7276		2-periphery
721	230428_IOB1_P1C2_566001	566001	230428_IOB1_P1C2	1	on-s	periphery	5.82385	9.01747		1-periphery
722	230428_IOB1_P1C2_570001	570001	230428_IOB1_P1C2	6	on-off	periphery	8.68848	0.627839		6-periphery
723	230428_IOB1_P1C2_573003	573003	230428_IOB1_P1C2	6	on-off	periphery	8.39118	0.714832		6-periphery
724	230428_IOB1_P1C2_577002	577002	230428_IOB1_P1C2	4	off-t	periphery	10.8603	-0.972758		4-periphery
725	230428_IOB1_P1C2_577003	577003	230428_IOB1_P1C2	4	off-t	periphery	10.7385	-0.172262		4-periphery
726	230428_IOB1_P1C2_578003	578003	230428_IOB1_P1C2	10	on-s	periphery	3.60401	9.61862		10-periphery
727	230428_IOB1_P1C2_578004	578004	230428_IOB1_P1C2	6	on-off	periphery	9.513	0.597844		6-periphery
728	230428_IOB1_P1C2_579005	579005	230428_IOB1_P1C2	8	on-t	periphery	-3.66746	1.48422		8-periphery
729	230428_IOB1_P1C2_585002	585002	230428_IOB1_P1C2	4	off-t	periphery	10.7612	-0.769428		4-periphery
730	230428_IOB1_P1C2_593003	593003	230428_IOB1_P1C2	2	on-t	periphery	-2.71953	-2.4197		2-periphery
731	230428_IOB1_P1C2_593005	593005	230428_IOB1_P1C2	2	on-t	periphery	-3.28753	-1.54207		2-periphery
732	230428_IOB1_P1C2_597008	597008	230428_IOB1_P1C2	2	on-t	periphery	-1.96595	-1.85246		2-periphery
733	230428_IOB1_P1C2_598002	598002	230428_IOB1_P1C2	2	on-t	periphery	-2.46902	-0.950585		2-periphery
734	230428_IOB1_P1C2_598003	598003	230428_IOB1_P1C2	5	on-t	periphery	0.445271	6.23283		5-periphery
735	230428_IOB1_P1C2_598006	598006	230428_IOB1_P1C2	2	on-t	periphery	-2.68476	-2.27633		2-periphery
736	230428_IOB1_P1C2_600003	600003	230428_IOB1_P1C2	4	off-t	periphery	10.8986	-0.106598		4-periphery
737	230428_IOB1_P1C2_601001	601001	230428_IOB1_P1C2	5	on-t	periphery	0.484784	6.19385		5-periphery
738	230428_IOB1_P1C2_601002	601002	230428_IOB1_P1C2	11	on-s	periphery	1.6325	8.22006		11-periphery
739	230428_IOB1_P1C2_601005	601005	230428_IOB1_P1C2	6	on-off	periphery	9.10916	0.44691		6-periphery
740	230428_IOB1_P1C2_613001	613001	230428_IOB1_P1C2	6	on-off	periphery	9.25444	0.438571		6-periphery
741	230428_IOB1_P1C2_614001	614001	230428_IOB1_P1C2	4	off-t	periphery	10.8155	-0.892592		4-periphery
742	230428_IOB1_P1C2_618001	618001	230428_IOB1_P1C2	3	on-t	periphery	-0.819227	2.75427		3-periphery
743	230428_IOB1_P1C2_622003	622003	230428_IOB1_P1C2	5	on-t	periphery	1.12018	6.32624		5-periphery
744	230428_IOB1_P1C2_625001	625001	230428_IOB1_P1C2	5	on-t	periphery	1.03947	6.11019		5-periphery
745	230428_IOB1_P1C2_626001	626001	230428_IOB1_P1C2	10	on-s	periphery	3.70713	9.51593		10-periphery
746	230428_IOB1_P1C2_626005	626005	230428_IOB1_P1C2	3	on-t	periphery	-1.44808	1.79842		3-periphery
747	230428_IOB1_P1C2_626011	626011	230428_IOB1_P1C2	5	on-t	periphery	1.18909	5.43248		5-periphery
748	230428_IOB1_P1C2_626014	626014	230428_IOB1_P1C2	8	on-t	periphery	-3.20631	1.24154		8-periphery
749	230428_IOB1_P1C2_627003	627003	230428_IOB1_P1C2	6	on-off	periphery	9.74896	0.442283		6-periphery
750	230428_IOB1_P1C2_629002	629002	230428_IOB1_P1C2	4	off-t	periphery	10.7141	-0.359071		4-periphery
751	230428_IOB1_P1C2_631004	631004	230428_IOB1_P1C2	3	on-t	periphery	-0.566698	2.74364		3-periphery
752	230428_IOB1_P1C2_634003	634003	230428_IOB1_P1C2	2	on-t	periphery	-2.29893	-0.997537		2-periphery
753	230428_IOB1_P1C2_641001	641001	230428_IOB1_P1C2	6	on-off	periphery	9.39639	0.422362		6-periphery
754	230428_IOB1_P1C2_650001	650001	230428_IOB1_P1C2	5	on-t	periphery	0.73392	6.04968		5-periphery
755	230428_IOB1_P1C2_650003	650003	230428_IOB1_P1C2	5	on-t	periphery	1.50309	6.41455		5-periphery
756	230428_IOB1_P1C2_651003	651003	230428_IOB1_P1C2	10	on-s	periphery	3.62563	9.58627		10-periphery
757	230428_IOB1_P1C2_651004	651004	230428_IOB1_P1C2	10	on-s	periphery	3.57881	9.61394		10-periphery
758	230428_IOB1_P1C2_651006	651006	230428_IOB1_P1C2	1	on-s	periphery	6.3723	10.4078		1-periphery
759	230428_IOB1_P1C2_651007	651007	230428_IOB1_P1C2	5	on-t	periphery	1.63755	6.84717		5-periphery
760	230428_IOB1_P1C2_651012	651012	230428_IOB1_P1C2	2	on-t	periphery	-3.19403	-2.0007		2-periphery
761	230428_IOB1_P1C2_651014	651014	230428_IOB1_P1C2	11	on-s	periphery	1.12985	8.1982		11-periphery
762	230428_IOB1_P1C2_651016	651016	230428_IOB1_P1C2	1	on-s	periphery	6.41811	10.2626		1-periphery
763	230428_IOB1_P1C2_651021	651021	230428_IOB1_P1C2	8	on-t	periphery	-3.3675	1.30935		8-periphery
764	230428_IOB1_P1C2_651022	651022	230428_IOB1_P1C2	2	on-t	periphery	-3.4404	-1.21862		2-periphery
765	230428_IOB1_P1C2_651025	651025	230428_IOB1_P1C2	2	on-t	periphery	-1.62025	-2.01652		2-periphery
766	230428_IOB1_P1C2_652004	652004	230428_IOB1_P1C2	8	on-t	periphery	-2.1157	0.789856		8-periphery
767	230428_IOB1_P1C2_653002	653002	230428_IOB1_P1C2	11	on-s	periphery	1.21331	7.62117		11-periphery
768	230428_IOB1_P1C2_653007	653007	230428_IOB1_P1C2	5	on-t	periphery	1.15106	5.2117		5-periphery
769	230428_IOB1_P1C2_654004	654004	230428_IOB1_P1C2	2	on-t	periphery	-1.89313	-2.63761		2-periphery
770	230428_IOB1_P1C2_658001	658001	230428_IOB1_P1C2	6	on-off	periphery	9.75516	0.374605		6-periphery
771	230428_IOB1_P1C2_658002	658002	230428_IOB1_P1C2	8	on-t	periphery	-2.7438	0.725555		8-periphery
772	230428_IOB1_P1C2_659003	659003	230428_IOB1_P1C2	4	off-t	periphery	10.7179	-0.380175		4-periphery
773	230428_IOB1_P1C2_660002	660002	230428_IOB1_P1C2	5	on-t	periphery	1.67818	6.75419		5-periphery
774	230428_IOB1_P1C2_671003	671003	230428_IOB1_P1C2	2	on-t	periphery	-1.84623	-2.58903		2-periphery
775	230428_IOB1_P1C2_672002	672002	230428_IOB1_P1C2	5	on-t	periphery	1.46069	6.39255		5-periphery
776	230428_IOB1_P1C2_673009	673009	230428_IOB1_P1C2	2	on-t	periphery	-2.08954	-0.933148		2-periphery
777	230428_IOB1_P1C2_674003	674003	230428_IOB1_P1C2	11	on-s	periphery	0.607733	7.64112		11-periphery
778	230428_IOB1_P1C2_674005	674005	230428_IOB1_P1C2	6	on-off	periphery	8.67402	0.713944		6-periphery
779	230428_IOB1_P1C2_674007	674007	230428_IOB1_P1C2	2	on-t	periphery	-2.08948	-0.919723		2-periphery
780	230428_IOB1_P1C2_674011	674011	230428_IOB1_P1C2	5	on-t	periphery	1.62457	6.63294		5-periphery
781	230428_IOB1_P1C2_675001	675001	230428_IOB1_P1C2	11	on-s	periphery	0.727099	7.55589		11-periphery
782	230428_IOB1_P1C2_675003	675003	230428_IOB1_P1C2	4	off-t	periphery	10.6993	-0.16909		4-periphery
783	230428_IOB1_P1C2_675005	675005	230428_IOB1_P1C2	11	on-s	periphery	1.24706	7.57824		11-periphery
784	230428_IOB1_P1C2_676004	676004	230428_IOB1_P1C2	3	on-t	periphery	-1.32396	1.79922		3-periphery
785	230428_IOB1_P1C2_676005	676005	230428_IOB1_P1C2	4	off-t	periphery	11.5388	0.316001		4-periphery
786	230428_IOB1_P1C2_676008	676008	230428_IOB1_P1C2	4	off-t	periphery	11.409	-0.0151156		4-periphery
787	230428_IOB1_P1C2_676013	676013	230428_IOB1_P1C2	4	off-t	periphery	11.4648	0.256702		4-periphery
788	230428_IOB1_P1C2_676015	676015	230428_IOB1_P1C2	4	off-t	periphery	10.7122	-0.214938		4-periphery
789	230428_IOB1_P1C2_676016	676016	230428_IOB1_P1C2	4	off-t	periphery	10.7004	-0.265311		4-periphery
790	230428_IOB1_P1C2_677003	677003	230428_IOB1_P1C2	3	on-t	periphery	-1.43564	1.85523		3-periphery
791	230428_IOB1_P1C2_679003	679003	230428_IOB1_P1C2	12	on-t	periphery	3.33411	7.95838		12-periphery
792	230428_IOB1_P1C2_679004	679004	230428_IOB1_P1C2	5	on-t	periphery	1.10697	5.05767		5-periphery
793	230428_IOB1_P1C2_679029	679029	230428_IOB1_P1C2	3	on-t	periphery	-1.70687	1.23859		3-periphery
794	230428_IOB1_P1C2_679032	679032	230428_IOB1_P1C2	2	on-t	periphery	-2.95253	-1.15631		2-periphery
795	230428_IOB1_P1C2_679034	679034	230428_IOB1_P1C2	2	on-t	periphery	-3.24186	-1.52592		2-periphery
796	230428_IOB1_P1C2_681003	681003	230428_IOB1_P1C2	5	on-t	periphery	0.392412	6.33573		5-periphery
797	230428_IOB1_P1C2_682003	682003	230428_IOB1_P1C2	2	on-t	periphery	-2.76191	-1.01025		2-periphery
798	230428_IOB1_P1C2_683004	683004	230428_IOB1_P1C2	2	on-t	periphery	-2.56471	-0.758555		2-periphery
799	230428_IOB1_P1C2_685003	685003	230428_IOB1_P1C2	2	on-t	periphery	-2.13239	-1.509		2-periphery
800	230428_IOB1_P1C2_698002	698002	230428_IOB1_P1C2	11	on-s	periphery	0.615678	7.56237		11-periphery
801	230428_IOB1_P1C2_699001	699001	230428_IOB1_P1C2	11	on-s	periphery	1.05519	7.77135		11-periphery
802	230428_IOB1_P1C2_699004	699004	230428_IOB1_P1C2	11	on-s	periphery	1.09171	7.6393		11-periphery
803	230428_IOB1_P1C2_699005	699005	230428_IOB1_P1C2	3	on-t	periphery	-1.40413	1.79569		3-periphery
804	230428_IOB1_P1C2_699008	699008	230428_IOB1_P1C2	3	on-t	periphery	-1.56246	1.41125		3-periphery
805	230428_IOB1_P1C2_700001	700001	230428_IOB1_P1C2	11	on-s	periphery	0.752439	7.61935		11-periphery
806	230428_IOB1_P1C2_700004	700004	230428_IOB1_P1C2	6	on-off	periphery	8.948	0.895076		6-periphery
807	230428_IOB1_P1C2_700007	700007	230428_IOB1_P1C2	3	on-t	periphery	-1.1316	1.84363		3-periphery
808	230428_IOB1_P1C2_706004	706004	230428_IOB1_P1C2	6	on-off	periphery	9.19225	0.460395		6-periphery
809	230428_IOB1_P1C2_708001	708001	230428_IOB1_P1C2	8	on-t	periphery	-2.18339	0.765947		8-periphery
810	230428_IOB1_P1C2_712002	712002	230428_IOB1_P1C2	2	on-t	periphery	-2.56669	-0.863508		2-periphery
811	230428_IOB1_P1C2_724001	724001	230428_IOB1_P1C2	11	on-s	periphery	1.19992	7.77394		11-periphery
812	230428_IOB1_P1C2_725004	725004	230428_IOB1_P1C2	3	on-t	periphery	-1.47846	1.66194		3-periphery
813	230428_IOB1_P1C2_725007	725007	230428_IOB1_P1C2	3	on-t	periphery	-0.396551	2.82971		3-periphery
814	230428_IOB1_P1C2_727001	727001	230428_IOB1_P1C2	11	on-s	periphery	1.33331	8.06217		11-periphery
815	230428_IOB1_P1C2_729002	729002	230428_IOB1_P1C2	11	on-s	periphery	0.535047	7.54199		11-periphery
816	230428_IOB1_P1C2_729004	729004	230428_IOB1_P1C2	2	on-t	periphery	-2.4453	-2.58608		2-periphery
817	230428_IOB1_P1C2_730005	730005	230428_IOB1_P1C2	4	off-t	periphery	10.7162	-0.366825		4-periphery
818	230428_IOB1_P1C2_730007	730007	230428_IOB1_P1C2	4	off-t	periphery	11.604	0.304481		4-periphery
819	230428_IOB1_P1C2_731007	731007	230428_IOB1_P1C2	6	on-off	periphery	9.32335	0.7602		6-periphery
820	230428_IOB1_P1C2_732002	732002	230428_IOB1_P1C2	8	on-t	periphery	-2.73034	0.732801		8-periphery
821	230428_IOB1_P1C2_746003	746003	230428_IOB1_P1C2	2	on-t	periphery	-2.49309	-0.78063		2-periphery
822	230428_IOB1_P1C2_747002	747002	230428_IOB1_P1C2	3	on-t	periphery	-1.86371	1.2271		3-periphery
823	230428_IOB1_P1C2_750001	750001	230428_IOB1_P1C2	11	on-s	periphery	1.25156	7.81862		11-periphery
824	230428_IOB1_P1C2_750002	750002	230428_IOB1_P1C2	11	on-s	periphery	1.25821	7.69401		11-periphery
825	230428_IOB1_P1C2_752001	752001	230428_IOB1_P1C2	11	on-s	periphery	1.20543	7.74996		11-periphery
826	230428_IOB1_P1C2_752002	752002	230428_IOB1_P1C2	12	on-t	periphery	3.3193	8.01442		12-periphery
827	230428_IOB1_P1C2_752003	752003	230428_IOB1_P1C2	3	on-t	periphery	-1.15083	1.93971		3-periphery
828	230428_IOB1_P1C2_752007	752007	230428_IOB1_P1C2	5	on-t	periphery	1.12817	6.06042		5-periphery
829	230428_IOB1_P1C2_752013	752013	230428_IOB1_P1C2	5	on-t	periphery	1.12821	5.11224		5-periphery
830	230428_IOB1_P1C2_752021	752021	230428_IOB1_P1C2	1	on-s	periphery	6.35871	10.3066		1-periphery
831	230428_IOB1_P1C2_752025	752025	230428_IOB1_P1C2	2	on-t	periphery	-2.82495	-2.26593		2-periphery
832	230428_IOB1_P1C2_753004	753004	230428_IOB1_P1C2	4	off-t	periphery	10.7655	-0.796134		4-periphery
833	230428_IOB1_P1C2_753005	753005	230428_IOB1_P1C2	4	off-t	periphery	10.743	-0.169316		4-periphery
834	230428_IOB1_P1C2_753006	753006	230428_IOB1_P1C2	11	on-s	periphery	0.793388	7.0417		11-periphery
835	230428_IOB1_P1C2_754003	754003	230428_IOB1_P1C2	4	off-t	periphery	11.5459	0.295952		4-periphery
836	230428_IOB1_P1C2_761002	761002	230428_IOB1_P1C2	8	on-t	periphery	-2.67988	0.695298		8-periphery
837	230428_IOB1_P1C2_771002	771002	230428_IOB1_P1C2	2	on-t	periphery	-2.48965	-0.709266		2-periphery
838	230428_IOB1_P1C2_773001	773001	230428_IOB1_P1C2	5	on-t	periphery	0.633216	6.03767		5-periphery
839	230428_IOB1_P1C2_774002	774002	230428_IOB1_P1C2	10	on-s	periphery	3.70452	9.59423		10-periphery
840	230428_IOB1_P1C2_775001	775001	230428_IOB1_P1C2	10	on-s	periphery	3.74428	9.55841		10-periphery
841	230428_IOB1_P1C2_775002	775002	230428_IOB1_P1C2	2	on-t	periphery	-1.72139	-2.14701		2-periphery
842	230428_IOB1_P1C2_776001	776001	230428_IOB1_P1C2	11	on-s	periphery	1.35538	7.89294		11-periphery
843	230428_IOB1_P1C2_780001	780001	230428_IOB1_P1C2	6	on-off	periphery	9.10637	0.485318		6-periphery
844	230428_IOB1_P1C2_785002	785002	230428_IOB1_P1C2	6	on-off	periphery	8.39771	0.72224		6-periphery
845	230428_IOB1_P1C2_791001	791001	230428_IOB1_P1C2	6	on-off	periphery	9.65495	0.50209		6-periphery
846	230428_IOB1_P1C2_798001	798001	230428_IOB1_P1C2	3	on-t	periphery	-1.13796	1.96688		3-periphery
847	230428_IOB1_P1C2_798003	798003	230428_IOB1_P1C2	3	on-t	periphery	-0.802004	2.76644		3-periphery
848	230428_IOB1_P1C2_798004	798004	230428_IOB1_P1C2	2	on-t	periphery	-2.33434	-2.57244		2-periphery
849	230428_IOB1_P1C2_798005	798005	230428_IOB1_P1C2	8	on-t	periphery	-3.63245	1.44783		8-periphery
850	230428_IOB1_P1C2_801003	801003	230428_IOB1_P1C2	1	on-s	periphery	6.62836	10.5213		1-periphery
851	230428_IOB1_P1C2_801004	801004	230428_IOB1_P1C2	2	on-t	periphery	-3.1957	-2.01041		2-periphery
852	230428_IOB1_P1C2_801005	801005	230428_IOB1_P1C2	10	on-s	periphery	3.92923	9.38798		10-periphery
853	230428_IOB1_P1C2_801006	801006	230428_IOB1_P1C2	5	on-t	periphery	1.65561	6.76585		5-periphery
854	230428_IOB1_P1C2_801007	801007	230428_IOB1_P1C2	8	on-t	periphery	-3.67393	1.48827		8-periphery
855	230428_IOB1_P1C2_801008	801008	230428_IOB1_P1C2	2	on-t	periphery	-2.15009	-1.02414		2-periphery
856	230428_IOB1_P1C2_801009	801009	230428_IOB1_P1C2	8	on-t	periphery	-3.07196	1.11221		8-periphery
857	230428_IOB1_P1C2_801012	801012	230428_IOB1_P1C2	8	on-t	periphery	-3.15646	1.18207		8-periphery
858	230428_IOB1_P1C2_801014	801014	230428_IOB1_P1C2	8	on-t	periphery	-3.54132	1.38359		8-periphery
859	230428_IOB1_P1C2_801015	801015	230428_IOB1_P1C2	2	on-t	periphery	-2.42886	-2.54856		2-periphery
860	230428_IOB1_P1C2_801017	801017	230428_IOB1_P1C2	2	on-t	periphery	-2.68167	-2.11792		2-periphery
861	230428_IOB1_P1C2_803006	803006	230428_IOB1_P1C2	2	on-t	periphery	-1.86399	-2.58831		2-periphery
862	230428_IOB1_P1C2_803012	803012	230428_IOB1_P1C2	11	on-s	periphery	0.790395	7.06734		11-periphery
863	230428_IOB1_P1C2_804002	804002	230428_IOB1_P1C2	5	on-t	periphery	1.25492	6.75594		5-periphery
864	230428_IOB1_P1C2_804006	804006	230428_IOB1_P1C2	11	on-s	periphery	0.75978	7.93333		11-periphery
865	230428_IOB1_P1C2_804007	804007	230428_IOB1_P1C2	5	on-t	periphery	0.994653	6.11125		5-periphery
866	230428_IOB1_P1C2_804008	804008	230428_IOB1_P1C2	2	on-s	periphery	-2.88115	-2.31481		2-periphery
867	230428_IOB1_P1C2_804011	804011	230428_IOB1_P1C2	8	on-t	periphery	-2.97521	0.961903		8-periphery
868	230428_IOB1_P1C2_807011	807011	230428_IOB1_P1C2	8	on-t	periphery	-2.41862	0.583273		8-periphery
869	230428_IOB1_P1C2_807012	807012	230428_IOB1_P1C2	5	on-t	periphery	1.49572	6.41454		5-periphery
870	230428_IOB1_P1C2_808002	808002	230428_IOB1_P1C2	5	on-t	periphery	0.910824	6.10892		5-periphery
871	230428_IOB1_P1C2_808006	808006	230428_IOB1_P1C2	3	on-t	periphery	-1.69167	1.26606		3-periphery
872	230428_IOB1_P1C2_808008	808008	230428_IOB1_P1C2	2	on-t	periphery	-2.79574	-2.26366		2-periphery
873	230428_IOB1_P1C2_809003	809003	230428_IOB1_P1C2	11	on-s	periphery	0.445588	7.78595		11-periphery
874	230428_IOB1_P1C2_809005	809005	230428_IOB1_P1C2	4	off-t	periphery	11.5464	0.338826		4-periphery
875	230428_IOB1_P1C2_812001	812001	230428_IOB1_P1C2	8	on-t	periphery	-2.75807	0.766281		8-periphery
876	230428_IOB1_P1C2_813004	813004	230428_IOB1_P1C2	8	on-t	periphery	-2.54593	0.641302		8-periphery
877	230428_IOB1_P1C2_814003	814003	230428_IOB1_P1C2	8	on-t	periphery	-2.17602	0.912687		8-periphery
878	230428_IOB1_P1C2_825001	825001	230428_IOB1_P1C2	1	on-s	periphery	6.05175	8.60649		1-periphery
879	230428_IOB1_P1C2_825004	825004	230428_IOB1_P1C2	4	off-t	periphery	10.8988	0.00425951		4-periphery
880	230428_IOB1_P1C2_825005	825005	230428_IOB1_P1C2	6	on-off	periphery	8.88987	0.532005		6-periphery
881	230428_IOB1_P1C2_825006	825006	230428_IOB1_P1C2	2	on-t	periphery	-2.11407	-2.4163		2-periphery
882	230428_IOB1_P1C2_825007	825007	230428_IOB1_P1C2	4	off-t	periphery	11.6118	0.284972		4-periphery
883	230428_IOB1_P1C2_825008	825008	230428_IOB1_P1C2	8	on-t	periphery	-2.33063	0.693815		8-periphery
884	230428_IOB1_P1C2_825012	825012	230428_IOB1_P1C2	2	on-t	periphery	-2.05097	-2.12249		2-periphery
885	230428_IOB1_P1C2_826001	826001	230428_IOB1_P1C2	1	on-s	periphery	6.01358	9.23408		1-periphery
886	230428_IOB1_P1C2_826019	826019	230428_IOB1_P1C2	8	on-t	periphery	-3.60609	1.42897		8-periphery
887	230428_IOB1_P1C2_827001	827001	230428_IOB1_P1C2	8	on-t	periphery	-2.34597	0.550128		8-periphery
888	230428_IOB1_P1C2_827002	827002	230428_IOB1_P1C2	2	on-t	periphery	-3.18301	-2.00263		2-periphery
889	230428_IOB1_P1C2_827004	827004	230428_IOB1_P1C2	1	on-s	periphery	5.99881	9.3277		1-periphery
890	230428_IOB1_P1C2_829005	829005	230428_IOB1_P1C2	3	on-t	periphery	-1.33603	1.95608		3-periphery
891	230428_IOB1_P1C2_830009	830009	230428_IOB1_P1C2	3	on-t	periphery	-1.40833	1.8905		3-periphery
892	230428_IOB1_P1C2_832004	832004	230428_IOB1_P1C2	3	on-t	periphery	-0.400463	2.81678		3-periphery
893	230428_IOB1_P1C2_834002	834002	230428_IOB1_P1C2	3	on-t	periphery	-0.859495	2.78372		3-periphery
894	230428_IOB1_P1C2_834004	834004	230428_IOB1_P1C2	8	on-t	periphery	-2.66573	1.25351		8-periphery
895	230428_IOB1_P1C2_834006	834006	230428_IOB1_P1C2	6	on-off	periphery	9.65649	0.542521		6-periphery
896	230428_IOB1_P1C2_834007	834007	230428_IOB1_P1C2	3	on-t	periphery	-0.307131	2.91557		3-periphery
897	230428_IOB1_P1C2_836002	836002	230428_IOB1_P1C2	2	on-t	periphery	-2.1789	-1.25416		2-periphery
898	230428_IOB1_P1C2_837002	837002	230428_IOB1_P1C2	3	on-t	periphery	-1.62966	1.34765		3-periphery
899	230428_IOB1_P1C2_837003	837003	230428_IOB1_P1C2	2	on-t	periphery	-2.34289	-2.16478		2-periphery
900	230428_IOB1_P1C2_845002	845002	230428_IOB1_P1C2	2	on-t	periphery	-2.25606	-2.09601		2-periphery
901	230428_IOB1_P1C2_847003	847003	230428_IOB1_P1C2	2	on-t	periphery	-2.10257	-1.21103		2-periphery
902	230428_IOB1_P1C2_849014	849014	230428_IOB1_P1C2	1	on-s	periphery	6.38763	10.2354		1-periphery
903	230428_IOB1_P1C2_850002	850002	230428_IOB1_P1C2	1	on-s	periphery	6.1844	9.84692		1-periphery
904	230428_IOB1_P1C2_850003	850003	230428_IOB1_P1C2	1	on-s	periphery	6.17494	9.91668		1-periphery
905	230428_IOB1_P1C2_850004	850004	230428_IOB1_P1C2	6	on-off	periphery	8.60615	0.890867		6-periphery
906	230428_IOB1_P1C2_850012	850012	230428_IOB1_P1C2	2	on-t	periphery	-2.82735	-2.30489		2-periphery
907	230428_IOB1_P1C2_850014	850014	230428_IOB1_P1C2	9	on-s	periphery	12.2137	-1.62963		9-periphery
908	230428_IOB1_P1C2_850019	850019	230428_IOB1_P1C2	3	on-t	periphery	-0.460827	2.7145		3-periphery
909	230428_IOB1_P1C2_850021	850021	230428_IOB1_P1C2	2	on-t	periphery	-2.96358	-1.10841		2-periphery
910	230428_IOB1_P1C2_850025	850025	230428_IOB1_P1C2	12	on-t	periphery	3.34069	7.9354		12-periphery
911	230428_IOB1_P1C2_850029	850029	230428_IOB1_P1C2	8	on-t	periphery	-3.62369	1.45001		8-periphery
912	230428_IOB1_P1C2_855002	855002	230428_IOB1_P1C2	4	off-t	periphery	11.1494	0.143292		4-periphery
913	230428_IOB1_P1C2_860003	860003	230428_IOB1_P1C2	6	on-off	periphery	9.66346	0.467751		6-periphery
914	230428_IOB1_P1C2_861006	861006	230428_IOB1_P1C2	2	on-t	periphery	-2.28036	-2.07503		2-periphery
915	230428_IOB1_P1C2_861007	861007	230428_IOB1_P1C2	2	on-t	periphery	-1.78663	-2.00673		2-periphery
916	230428_IOB1_P1C2_867003	867003	230428_IOB1_P1C2	2	on-t	periphery	-2.36988	-1.42536		2-periphery
917	230428_IOB1_P1C2_868005	868005	230428_IOB1_P1C2	8	on-t	periphery	-2.49234	0.744043		8-periphery
918	230428_IOB1_P1C2_872003	872003	230428_IOB1_P1C2	2	on-t	periphery	-1.82466	-1.9776		2-periphery
919	230428_IOB1_P1C2_872004	872004	230428_IOB1_P1C2	8	on-t	periphery	-3.15111	1.18161		8-periphery
920	230428_IOB1_P1C2_872009	872009	230428_IOB1_P1C2	2	on-t	periphery	-2.3622	-2.25794		2-periphery
921	230428_IOB1_P1C2_874003	874003	230428_IOB1_P1C2	1	on-s	periphery	5.91169	8.65552		1-periphery
922	230428_IOB1_P1C2_876001	876001	230428_IOB1_P1C2	1	on-s	periphery	5.6787	8.64973		1-periphery
923	230428_IOB1_P1C2_876002	876002	230428_IOB1_P1C2	1	on-s	periphery	6.21452	9.98011		1-periphery
924	230428_IOB1_P1C2_876003	876003	230428_IOB1_P1C2	1	on-s	periphery	6.09408	10.2344		1-periphery
925	230428_IOB1_P1C2_876004	876004	230428_IOB1_P1C2	1	on-s	periphery	5.94612	8.57076		1-periphery
926	230428_IOB1_P1C2_876005	876005	230428_IOB1_P1C2	1	on-s	periphery	5.88636	9.3066		1-periphery
927	230428_IOB1_P1C2_876006	876006	230428_IOB1_P1C2	2	on-t	periphery	-3.00862	-2.21229		2-periphery
928	230428_IOB1_P1C2_876007	876007	230428_IOB1_P1C2	2	on-t	periphery	-2.76896	-0.858824		2-periphery
929	230428_IOB1_P1C2_877002	877002	230428_IOB1_P1C2	1	on-s	periphery	6.03586	9.31852		1-periphery
930	230428_IOB1_P1C2_879002	879002	230428_IOB1_P1C2	8	on-t	periphery	-1.9355	0.405417		8-periphery
931	230428_IOB1_P1C2_879003	879003	230428_IOB1_P1C2	6	on-off	periphery	9.63939	0.528789		6-periphery
932	230428_IOB1_P1C2_880001	880001	230428_IOB1_P1C2	1	on-s	periphery	5.9323	9.16533		1-periphery
933	230428_IOB1_P1C2_880002	880002	230428_IOB1_P1C2	6	on-off	periphery	9.7169	0.34685		6-periphery
934	230428_IOB1_P1C2_880004	880004	230428_IOB1_P1C2	1	on-s	periphery	6.22649	10.0889		1-periphery
935	230428_IOB1_P1C2_880006	880006	230428_IOB1_P1C2	2	on-t	periphery	-3.09326	-2.14333		2-periphery
936	230428_IOB1_P1C2_880009	880009	230428_IOB1_P1C2	8	on-t	periphery	-2.42558	0.792443		8-periphery
937	230428_IOB1_P1C2_880013	880013	230428_IOB1_P1C2	2	on-t	periphery	-1.72069	-1.97005		2-periphery
938	230428_IOB1_P1C2_880014	880014	230428_IOB1_P1C2	8	on-t	periphery	-3.60224	1.42955		8-periphery
939	230428_IOB1_P1C2_880016	880016	230428_IOB1_P1C2	2	on-t	periphery	-3.03117	-2.02038		2-periphery
940	230428_IOB1_P1C2_880017	880017	230428_IOB1_P1C2	2	on-t	periphery	-2.84728	-2.36418		2-periphery
941	230428_IOB1_P1C2_881003	881003	230428_IOB1_P1C2	1	on-s	periphery	6.0599	8.92307		1-periphery
942	230428_IOB1_P1C2_883001	883001	230428_IOB1_P1C2	11	on-s	periphery	1.31621	7.69152		11-periphery
943	230428_IOB1_P1C2_883002	883002	230428_IOB1_P1C2	1	on-s	periphery	6.32545	10.115		1-periphery
944	230428_IOB1_P1C2_883004	883004	230428_IOB1_P1C2	2	on-t	periphery	-2.69557	-2.46614		2-periphery
945	230428_IOB1_P1C2_883006	883006	230428_IOB1_P1C2	4	off-t	periphery	10.9056	-0.0256859		4-periphery
946	230428_IOB1_P1C2_884006	884006	230428_IOB1_P1C2	11	on-s	periphery	1.25448	7.67588		11-periphery
947	230428_IOB1_P1C2_885006	885006	230428_IOB1_P1C2	5	on-t	periphery	1.59943	6.58807		5-periphery
948	230428_IOB1_P1C2_885009	885009	230428_IOB1_P1C2	5	on-t	periphery	1.36631	6.32283		5-periphery
949	230428_IOB1_P1C2_885011	885011	230428_IOB1_P1C2	8	on-t	periphery	-2.50476	1.21647		8-periphery
950	230428_IOB1_P1C2_885012	885012	230428_IOB1_P1C2	5	on-t	periphery	0.602175	6.35511		5-periphery
951	230428_IOB1_P1C2_885013	885013	230428_IOB1_P1C2	8	on-t	periphery	-3.72601	1.53847		8-periphery
952	230428_IOB1_P1C2_885019	885019	230428_IOB1_P1C2	2	on-t	periphery	-2.88913	-2.09317		2-periphery
953	230428_IOB1_P1C2_885021	885021	230428_IOB1_P1C2	2	on-t	periphery	-2.12936	-0.963606		2-periphery
954	230428_IOB1_P1C2_885023	885023	230428_IOB1_P1C2	2	on-t	periphery	-3.07518	-1.27963		2-periphery
955	230428_IOB1_P1C2_888004	888004	230428_IOB1_P1C2	8	on-t	periphery	-2.65434	0.685933		8-periphery
956	230428_IOB1_P1C2_889004	889004	230428_IOB1_P1C2	5	on-t	periphery	0.416659	6.14657		5-periphery
957	230428_IOB1_P1C2_889006	889006	230428_IOB1_P1C2	2	on-t	periphery	-1.88203	-2.55497		2-periphery
958	230428_IOB1_P1C2_889007	889007	230428_IOB1_P1C2	2	on-t	periphery	-2.88361	-1.1217		2-periphery
959	230428_IOB1_P1C2_889008	889008	230428_IOB1_P1C2	8	on-t	periphery	-2.67876	0.684134		8-periphery
960	230428_IOB1_P1C2_890003	890003	230428_IOB1_P1C2	8	on-t	periphery	-3.03414	1.05361		8-periphery
961	230428_IOB1_P1C2_893002	893002	230428_IOB1_P1C2	3	on-t	periphery	-1.44693	1.61659		3-periphery
962	230428_IOB1_P1C2_893004	893004	230428_IOB1_P1C2	2	on-t	periphery	-3.40339	-1.23615		2-periphery
963	230428_IOB1_P1C2_895002	895002	230428_IOB1_P1C2	2	on-t	periphery	-2.29751	-2.05194		2-periphery
964	230428_IOB1_P1C2_895004	895004	230428_IOB1_P1C2	2	on-t	periphery	-2.14161	-1.03222		2-periphery
965	230428_IOB1_P1C2_897006	897006	230428_IOB1_P1C2	2	on-t	periphery	-1.90476	-2.55856		2-periphery
966	230428_IOB1_P1C2_898001	898001	230428_IOB1_P1C2	1	on-s	periphery	5.94152	8.62158		1-periphery
967	230428_IOB1_P1C2_899003	899003	230428_IOB1_P1C2	3	on-t	periphery	-0.854377	2.71426		3-periphery
968	230428_IOB1_P1C2_899006	899006	230428_IOB1_P1C2	2	on-t	periphery	-2.02813	-2.12262		2-periphery
969	230428_IOB1_P1C2_900001	900001	230428_IOB1_P1C2	1	on-s	periphery	6.08864	9.38577		1-periphery
970	230428_IOB1_P1C2_900002	900002	230428_IOB1_P1C2	1	on-s	periphery	6.13958	9.39521		1-periphery
971	230428_IOB1_P1C2_900003	900003	230428_IOB1_P1C2	1	on-s	periphery	6.02179	9.24336		1-periphery
972	230428_IOB1_P1C2_900004	900004	230428_IOB1_P1C2	10	on-s	periphery	3.69006	9.49288		10-periphery
973	230428_IOB1_P1C2_900009	900009	230428_IOB1_P1C2	2	on-t	periphery	-1.83169	-2.54274		2-periphery
974	230428_IOB1_P1C2_900016	900016	230428_IOB1_P1C2	2	on-t	periphery	-1.78118	-2.02275		2-periphery
975	230428_IOB1_P1C2_900017	900017	230428_IOB1_P1C2	8	on-t	periphery	-2.36445	0.600364		8-periphery
976	230428_IOB1_P1C2_900021	900021	230428_IOB1_P1C2	11	on-t	periphery	0.915556	7.12428		11-periphery
977	230428_IOB1_P1C2_900025	900025	230428_IOB1_P1C2	3	on-t	periphery	-1.43646	1.85078		3-periphery
978	230428_IOB1_P1C2_902005	902005	230428_IOB1_P1C2	2	on-t	periphery	-2.97875	-1.13476		2-periphery
979	230428_IOB1_P1C2_903001	903001	230428_IOB1_P1C2	1	on-s	periphery	6.14174	9.84167		1-periphery
980	230428_IOB1_P1C2_905003	905003	230428_IOB1_P1C2	6	on-off	periphery	9.25218	0.406291		6-periphery
981	230428_IOB1_P1C2_905005	905005	230428_IOB1_P1C2	8	on-t	periphery	-2.36086	0.546245		8-periphery
982	230428_IOB1_P1C2_910003	910003	230428_IOB1_P1C2	4	off-t	periphery	11.567	0.311344		4-periphery
983	230428_IOB1_P1C2_910004	910004	230428_IOB1_P1C2	4	off-t	periphery	10.7992	-0.871439		4-periphery
984	230428_IOB1_P1C2_911001	911001	230428_IOB1_P1C2	5	on-t	periphery	0.438883	6.0437		5-periphery
985	230428_IOB1_P1C2_911002	911002	230428_IOB1_P1C2	6	on-off	periphery	8.59336	0.719897		6-periphery
986	230428_IOB1_P1C2_913001	913001	230428_IOB1_P1C2	5	on-t	periphery	0.485175	6.17181		5-periphery
987	230428_IOB1_P1C2_913002	913002	230428_IOB1_P1C2	6	on-off	periphery	8.39187	0.721292		6-periphery
988	230428_IOB1_P1C2_915017	915017	230428_IOB1_P1C2	2	on-t	periphery	-1.84421	-2.59654		2-periphery
989	230428_IOB1_P1C2_915019	915019	230428_IOB1_P1C2	2	on-t	periphery	-3.21428	-1.46366		2-periphery
990	230428_IOB1_P1C2_916004	916004	230428_IOB1_P1C2	8	on-t	periphery	-2.42442	0.663109		8-periphery
991	230428_IOB1_P1C2_917001	917001	230428_IOB1_P1C2	5	on-t	periphery	0.379938	6.28034		5-periphery
992	230428_IOB1_P1C2_922002	922002	230428_IOB1_P1C2	1	on-s	periphery	5.64799	8.50811		1-periphery
993	230428_IOB1_P1C2_922003	922003	230428_IOB1_P1C2	1	on-s	periphery	6.05089	8.66139		1-periphery
994	230428_IOB1_P1C2_922005	922005	230428_IOB1_P1C2	2	on-t	periphery	-2.55229	-2.03988		2-periphery
995	230428_IOB1_P1C2_923003	923003	230428_IOB1_P1C2	1	on-s	periphery	5.95958	9.20578		1-periphery
996	230428_IOB1_P1C2_924001	924001	230428_IOB1_P1C2	11	on-s	periphery	1.03958	7.88481		11-periphery
997	230428_IOB1_P1C2_924003	924003	230428_IOB1_P1C2	1	on-s	periphery	5.97974	8.67548		1-periphery
998	230428_IOB1_P1C2_924004	924004	230428_IOB1_P1C2	2	on-t	periphery	-2.07193	-1.88868		2-periphery
999	230428_IOB1_P1C2_924007	924007	230428_IOB1_P1C2	2	on-t	periphery	-2.35365	-2.17613		2-periphery
1000	230428_IOB1_P1C2_925001	925001	230428_IOB1_P1C2	1	on-s	periphery	6.21414	9.99064		1-periphery
1001	230428_IOB1_P1C2_925002	925002	230428_IOB1_P1C2	1	on-s	periphery	6.13431	9.72344		1-periphery
1002	230428_IOB1_P1C2_925004	925004	230428_IOB1_P1C2	8	on-t	periphery	-2.05488	0.460312		8-periphery
1003	230428_IOB1_P1C2_925008	925008	230428_IOB1_P1C2	5	on-t	periphery	1.66904	6.90379		5-periphery
1004	230428_IOB1_P1C2_926001	926001	230428_IOB1_P1C2	1	on-s	periphery	5.71917	8.78776		1-periphery
1005	230428_IOB1_P1C2_934012	934012	230428_IOB1_P1C2	5	on-t	periphery	1.76708	6.97898		5-periphery
1006	230428_IOB1_P1C2_934015	934015	230428_IOB1_P1C2	1	on-s	periphery	6.37034	10.3035		1-periphery
1007	230428_IOB1_P1C2_934016	934016	230428_IOB1_P1C2	8	on-t	periphery	-2.23714	0.653413		8-periphery
1008	230428_IOB1_P1C2_934027	934027	230428_IOB1_P1C2	8	on-t	periphery	-3.67083	1.48161		8-periphery
1009	230428_IOB1_P1C2_934028	934028	230428_IOB1_P1C2	2	on-t	periphery	-2.92425	-2.21086		2-periphery
1010	230428_IOB1_P1C2_934029	934029	230428_IOB1_P1C2	2	on-t	periphery	-2.45736	-2.57854		2-periphery
1011	230428_IOB1_P1C2_935003	935003	230428_IOB1_P1C2	6	on-off	periphery	8.73153	0.765074		6-periphery
1012	230428_IOB1_P1C2_942004	942004	230428_IOB1_P1C2	3	on-t	periphery	-1.36818	1.67842		3-periphery
1013	230428_IOB1_P1C2_942005	942005	230428_IOB1_P1C2	2	on-t	periphery	-2.1007	-1.19645		2-periphery
1014	230428_IOB1_P1C2_942006	942006	230428_IOB1_P1C2	8	on-t	periphery	-2.95477	0.95343		8-periphery
1015	230428_IOB1_P1C2_943003	943003	230428_IOB1_P1C2	1	on-s	periphery	6.00438	8.66493		1-periphery
1016	230428_IOB1_P1C2_943004	943004	230428_IOB1_P1C2	8	on-t	periphery	-2.59834	0.65142		8-periphery
1017	230428_IOB1_P1C2_944001	944001	230428_IOB1_P1C2	1	on-s	periphery	5.90329	9.2093		1-periphery
1018	230428_IOB1_P1C2_944008	944008	230428_IOB1_P1C2	3	on-t	periphery	-1.68745	1.22		3-periphery
1019	230428_IOB1_P1C2_946002	946002	230428_IOB1_P1C2	2	on-t	periphery	-2.19547	-1.98286		2-periphery
1020	230428_IOB1_P1C2_947001	947001	230428_IOB1_P1C2	11	on-s	periphery	1.51158	8.08905		11-periphery
1021	230428_IOB1_P1C2_948004	948004	230428_IOB1_P1C2	8	on-t	periphery	-2.30819	0.737224		8-periphery
1022	230428_IOB1_P1C2_949004	949004	230428_IOB1_P1C2	1	on-s	periphery	6.04647	8.91671		1-periphery
1023	230428_IOB1_P1C2_949005	949005	230428_IOB1_P1C2	8	on-t	periphery	-2.0355	0.47448		8-periphery
1024	230428_IOB1_P1C2_949007	949007	230428_IOB1_P1C2	8	on-t	periphery	-2.99905	1.15275		8-periphery
1025	230428_IOB1_P1C2_949009	949009	230428_IOB1_P1C2	2	on-t	periphery	-2.2646	-2.34959		2-periphery
1026	230428_IOB1_P1C2_950002	950002	230428_IOB1_P1C2	1	on-s	periphery	5.96744	9.00738		1-periphery
1027	230428_IOB1_P1C2_952001	952001	230428_IOB1_P1C2	4	on-s	periphery	12.7877	-0.516706		4-periphery
1028	230428_IOB1_P1C2_952003	952003	230428_IOB1_P1C2	1	on-s	periphery	5.7173	8.6469		1-periphery
1029	230428_IOB1_P1C2_952004	952004	230428_IOB1_P1C2	1	on-s	periphery	5.42394	9.00637		1-periphery
1030	230428_IOB1_P1C2_952005	952005	230428_IOB1_P1C2	4	off-t	periphery	10.7727	-0.340975		4-periphery
1031	230428_IOB1_P1C2_952006	952006	230428_IOB1_P1C2	1	on-s	periphery	6.1962	10.2206		1-periphery
1032	230428_IOB1_P1C2_952007	952007	230428_IOB1_P1C2	9	off-t	periphery	11.6582	-1.48321		9-periphery
1033	230428_IOB1_P1C2_953001	953001	230428_IOB1_P1C2	1	on-s	periphery	6.11201	9.78742		1-periphery
1034	230428_IOB1_P1C2_954001	954001	230428_IOB1_P1C2	1	on-s	periphery	6.01812	9.56768		1-periphery
1035	230428_IOB1_P1C2_954002	954002	230428_IOB1_P1C2	1	on-s	periphery	6.13216	9.93718		1-periphery
1036	230428_IOB1_P1C2_954003	954003	230428_IOB1_P1C2	11	on-s	periphery	0.921944	7.73063		11-periphery
1037	230428_IOB1_P1C2_954005	954005	230428_IOB1_P1C2	1	on-s	periphery	6.11251	8.54494		1-periphery
1038	230428_IOB1_P1C2_954007	954007	230428_IOB1_P1C2	1	on-s	periphery	5.51628	8.99069		1-periphery
1039	230428_IOB1_P1C2_956004	956004	230428_IOB1_P1C2	1	on-s	periphery	6.15375	9.98635		1-periphery
1040	230428_IOB1_P1C2_956006	956006	230428_IOB1_P1C2	1	on-s	periphery	6.30033	10.2232		1-periphery
1041	230428_IOB1_P1C2_956012	956012	230428_IOB1_P1C2	6	on-off	periphery	8.58989	1.00853		6-periphery
1042	230428_IOB1_P1C2_956017	956017	230428_IOB1_P1C2	1	on-s	periphery	6.14868	10.1938		1-periphery
1043	230428_IOB1_P1C2_956024	956024	230428_IOB1_P1C2	1	on-s	periphery	6.023	10.3229		1-periphery
1044	230428_IOB1_P1C2_956036	956036	230428_IOB1_P1C2	1	on-s	periphery	6.24209	10.2965		1-periphery
1045	230428_IOB1_P1C2_956039	956039	230428_IOB1_P1C2	2	on-t	periphery	-2.11706	-2.06048		2-periphery
1046	230428_IOB1_P1C2_956047	956047	230428_IOB1_P1C2	2	on-t	periphery	-3.28595	-1.56722		2-periphery
1047	230428_IOB1_P1C2_956055	956055	230428_IOB1_P1C2	3	on-t	periphery	-1.10282	1.88802		3-periphery
1048	230428_IOB1_P1C2_957005	957005	230428_IOB1_P1C2	4	off-t	periphery	10.7306	-0.36423		4-periphery
1049	230428_IOB1_P1C2_957006	957006	230428_IOB1_P1C2	5	on-t	periphery	1.13516	5.04666		5-periphery
1050	230428_IOB1_P1C2_958017	958017	230428_IOB1_P1C2	2	on-t	periphery	-1.89005	-2.44382		2-periphery
1051	230428_IOB1_P1C2_959004	959004	230428_IOB1_P1C2	1	on-s	periphery	5.88511	9.20166		1-periphery
1052	230428_IOB1_P1C2_959008	959008	230428_IOB1_P1C2	4	off-t	periphery	10.7519	-0.190543		4-periphery
1053	230428_IOB1_P1C2_959015	959015	230428_IOB1_P1C2	8	on-t	periphery	-3.23638	1.23253		8-periphery
1054	230428_IOB1_P1C2_961004	961004	230428_IOB1_P1C2	6	on-off	periphery	9.55693	0.634655		6-periphery
1055	230428_IOB1_P1C2_962001	962001	230428_IOB1_P1C2	1	on-s	periphery	6.0341	8.68203		1-periphery
1056	230428_IOB1_P1C2_962007	962007	230428_IOB1_P1C2	3	on-t	periphery	-1.60904	1.44649		3-periphery
1057	230428_IOB1_P1C2_963002	963002	230428_IOB1_P1C2	2	on-t	periphery	-1.72751	-2.03567		2-periphery
1058	230428_IOB1_P1C2_963005	963005	230428_IOB1_P1C2	3	on-t	periphery	-1.1546	1.96072		3-periphery
1059	230428_IOB1_P1C2_963009	963009	230428_IOB1_P1C2	11	on-s	periphery	0.787068	7.57174		11-periphery
1060	230428_IOB1_P1C2_963014	963014	230428_IOB1_P1C2	3	on-t	periphery	-1.20291	1.88905		3-periphery
1061	230428_IOB1_P1C2_963015	963015	230428_IOB1_P1C2	1	on-s	periphery	6.02643	8.63334		1-periphery
1062	230428_IOB1_P1C2_963018	963018	230428_IOB1_P1C2	1	on-s	periphery	6.03114	9.6248		1-periphery
1063	230428_IOB1_P1C2_963019	963019	230428_IOB1_P1C2	2	on-t	periphery	-1.77863	-1.99873		2-periphery
1064	230428_IOB1_P1C2_963026	963026	230428_IOB1_P1C2	12	on-t	periphery	3.35302	7.9338		12-periphery
1065	230428_IOB1_P1C2_964004	964004	230428_IOB1_P1C2	8	on-t	periphery	-2.0457	0.468805		8-periphery
1066	230428_IOB1_P1C2_965004	965004	230428_IOB1_P1C2	8	on-t	periphery	-2.17969	0.468569		8-periphery
1067	230428_IOB1_P1C2_966002	966002	230428_IOB1_P1C2	1	on-s	periphery	5.81294	10.0738		1-periphery
1068	230428_IOB1_P1C2_966008	966008	230428_IOB1_P1C2	2	on-t	periphery	-2.26789	-1.95388		2-periphery
1069	230428_IOB1_P1C2_967004	967004	230428_IOB1_P1C2	1	on-s	periphery	6.0482	9.31849		1-periphery
1070	230428_IOB1_P1C2_967005	967005	230428_IOB1_P1C2	1	on-s	periphery	6.01684	9.3504		1-periphery
1071	230428_IOB1_P1C2_967006	967006	230428_IOB1_P1C2	2	on-t	periphery	-1.93817	-2.57421		2-periphery
1072	230428_IOB1_P1C2_967007	967007	230428_IOB1_P1C2	3	on-t	periphery	-0.488343	2.64642		3-periphery
1073	230428_IOB1_P1C2_967009	967009	230428_IOB1_P1C2	3	on-t	periphery	-0.476308	2.70539		3-periphery
1074	230428_IOB1_P1C2_967011	967011	230428_IOB1_P1C2	2	on-t	periphery	-2.08523	-0.924927		2-periphery
1075	230428_IOB1_P1C2_967012	967012	230428_IOB1_P1C2	8	on-t	periphery	-3.63468	1.45273		8-periphery
1076	230428_IOB1_P1C2_967014	967014	230428_IOB1_P1C2	8	on-t	periphery	-3.0801	1.06891		8-periphery
1077	230428_IOB1_P1C2_967015	967015	230428_IOB1_P1C2	8	on-t	periphery	-3.27507	1.22634		8-periphery
1078	230428_IOB1_P1C2_967016	967016	230428_IOB1_P1C2	8	on-t	periphery	-3.59414	1.43191		8-periphery
1079	230428_IOB1_P1C2_967021	967021	230428_IOB1_P1C2	2	on-t	periphery	-3.40893	-1.26173		2-periphery
1080	230428_IOB1_P1C2_970002	970002	230428_IOB1_P1C2	1	on-s	periphery	6.03618	9.02267		1-periphery
1081	230428_IOB1_P1C2_970004	970004	230428_IOB1_P1C2	3	on-t	periphery	-1.62434	1.39591		3-periphery
1082	230428_IOB1_P1C2_970013	970013	230428_IOB1_P1C2	2	on-t	periphery	-1.84433	-2.60062		2-periphery
1083	230428_IOB1_P1C2_971001	971001	230428_IOB1_P1C2	1	on-s	periphery	6.11505	9.69863		1-periphery
1084	230428_IOB1_P1C2_971005	971005	230428_IOB1_P1C2	2	on-t	periphery	-2.64693	-2.236		2-periphery
1085	230428_IOB1_P1C2_971006	971006	230428_IOB1_P1C2	2	on-t	periphery	-2.87323	-2.24467		2-periphery
1086	230428_IOB1_P1C2_971012	971012	230428_IOB1_P1C2	2	on-t	periphery	-2.57398	-0.812025		2-periphery
1087	230428_IOB1_P1C2_971015	971015	230428_IOB1_P1C2	2	on-t	periphery	-1.82032	-1.98357		2-periphery
1088	230428_IOB1_P1C2_973003	973003	230428_IOB1_P1C2	1	on-s	periphery	6.00425	8.72951		1-periphery
1089	230428_IOB1_P1C2_975002	975002	230428_IOB1_P1C2	1	on-s	periphery	6.07877	9.38763		1-periphery
1090	230428_IOB1_P1C2_975003	975003	230428_IOB1_P1C2	1	on-s	periphery	5.93749	9.23056		1-periphery
1091	230428_IOB1_P1C2_975004	975004	230428_IOB1_P1C2	2	on-t	periphery	-2.46884	-0.405459		2-periphery
1092	230428_IOB1_P1C2_975008	975008	230428_IOB1_P1C2	8	on-t	periphery	-2.91914	0.972526		8-periphery
