# Supplementary material for: Synchronization of visual perception within the human fovea
Source: Nat Neurosci. 2025 Jul 16;28(9):1959–67. doi: 10.1038/s41593-025-02011-3 (PMC12411267; doi:10.1038/s41593-025-02011-3)
Supplement: Supplementary file 17 — Source data. [file 41593_2025_2011_MOESM17_ESM.zip › extendedData9/extendedData9e.xlsx]

## Sheet: Sheet1
experiment	type	unit_ids	speed	uid
foveaRR200305	fovea	18004	0.592939	200305_RR_P1C1_18004
foveaRR200305	fovea	1001	0.432607	200305_RR_P1C2_1001
foveaRR200305	fovea	7004	0.453853	200305_RR_P1C2_7004
foveaRR200305	fovea	33002	0.405321	200305_RR_P1C2_33002
foveaRR200305	fovea	15013	0.800982	200305_RR_P1C3_15013
foveaRR200305	fovea	18015	0.802248	200305_RR_P1C3_18015
foveaRR200305	fovea	31002	0.418294	200305_RR_P1C3_31002
foveaRR200305	fovea	41001	0.687127	200305_RR_P1C3_41001
foveaRR200305	fovea	47007	0.494117	200305_RR_P1C3_47007
foveaRR200305	fovea	2008	0.567391	200305_RR_P1C5_2008
foveaRR200305	fovea	11003	0.532332	200305_RR_P1C5_11003
foveaRR200305	fovea	22001	0.602518	200305_RR_P1C5_22001
foveaRR200305	fovea	25003	0.580677	200305_RR_P1C5_25003
foveaRR200305	fovea	42001	0.549424	200305_RR_P1C5_42001
foveaRR200305	fovea	42007	0.506856	200305_RR_P1C5_42007
foveaRR200305	fovea	42009	0.375555	200305_RR_P1C5_42009
foveaRR200305	fovea	43003	0.581645	200305_RR_P1C5_43003
foveaRR200305	fovea	51001	0.558323	200305_RR_P1C5_51001
foveaRR200305	fovea	51003	0.666714	200305_RR_P1C5_51003
foveaRR200305	fovea	54004	0.512862	200305_RR_P1C5_54004
foveaRR200305	fovea	62001	0.467383	200305_RR_P1C5_62001
foveaRR200305	fovea	63001	0.48656	200305_RR_P1C5_63001
foveaRR200305	fovea	113002	0.455031	200305_RR_P1C5_113002
foveaRR200305	fovea	158005	0.486629	200305_RR_P1C5_158005
foveaRR200305	fovea	162008	0.407682	200305_RR_P1C5_162008
foveaRR200305	fovea	36001	0.864105	200305_RR_P1C7_36001
foveaRR200305	fovea	40001	0.594077	200305_RR_P1C7_40001
foveaRR200305	fovea	50005	0.799199	200305_RR_P1C7_50005
foveaRR200305	fovea	61003	0.88034	200305_RR_P1C7_61003
foveaRR200305	fovea	73002	0.777751	200305_RR_P1C7_73002
foveaRR200305	fovea	73006	0.917708	200305_RR_P1C7_73006
foveaRR200305	fovea	74001	0.833292	200305_RR_P1C7_74001
foveaRR200305	fovea	75002	0.700873	200305_RR_P1C7_75002
foveaRR200305	fovea	77001	0.655795	200305_RR_P1C7_77001
foveaRR200305	fovea	85004	0.867705	200305_RR_P1C7_85004
foveaRR200305	fovea	89001	0.745049	200305_RR_P1C7_89001
foveaRR200305	fovea	99002	0.773664	200305_RR_P1C7_99002
foveaRR200305	fovea	100004	0.809514	200305_RR_P1C7_100004
foveaRR200305	fovea	101002	0.881213	200305_RR_P1C7_101002
foveaRR200305	fovea	101003	0.696408	200305_RR_P1C7_101003
foveaRR200305	fovea	108001	0.865918	200305_RR_P1C7_108001
foveaRR200305	fovea	109001	0.826203	200305_RR_P1C7_109001
foveaRR200305	fovea	109007	0.77772	200305_RR_P1C7_109007
foveaRR200305	fovea	110001	0.604048	200305_RR_P1C7_110001
foveaRR200305	fovea	110002	0.809961	200305_RR_P1C7_110002
foveaRR200305	fovea	111003	0.729279	200305_RR_P1C7_111003
foveaRR200305	fovea	117002	0.797334	200305_RR_P1C7_117002
foveaRR200305	fovea	119001	1.01476	200305_RR_P1C7_119001
foveaRR200305	fovea	121006	0.515003	200305_RR_P1C7_121006
foveaRR200305	fovea	129005	0.979995	200305_RR_P1C7_129005
foveaRR200305	fovea	131002	0.554273	200305_RR_P1C7_131002
foveaRR200305	fovea	136002	0.610348	200305_RR_P1C7_136002
foveaRR200305	fovea	139001	0.810064	200305_RR_P1C7_139001
foveaRR200305	fovea	139002	0.857379	200305_RR_P1C7_139002
foveaRR200305	fovea	139005	0.934035	200305_RR_P1C7_139005
foveaRR200305	fovea	146001	0.470064	200305_RR_P1C7_146001
foveaRR200305	fovea	146004	0.865721	200305_RR_P1C7_146004
foveaRR200305	fovea	147001	0.710724	200305_RR_P1C7_147001
foveaRR200305	fovea	148004	0.582652	200305_RR_P1C7_148004
foveaRR200305	fovea	159001	0.647094	200305_RR_P1C7_159001
foveaRR200305	fovea	168001	0.531929	200305_RR_P1C7_168001
foveaRR200305	fovea	168003	0.828242	200305_RR_P1C7_168003
foveaRR200305	fovea	170002	0.786542	200305_RR_P1C7_170002
foveaRR200305	fovea	175002	0.637329	200305_RR_P1C7_175002
foveaRR200305	fovea	179004	0.466054	200305_RR_P1C7_179004
foveaRR200305	fovea	186001	0.366172	200305_RR_P1C7_186001
foveaRR200305	fovea	219001	0.451027	200305_RR_P1C7_219001
foveaRR200305	fovea	247001	0.721594	200305_RR_P1C7_247001
foveaRR200305	fovea	367003	0.725647	200305_RR_P1C7_367003
foveaRR200305	fovea	371002	0.971664	200305_RR_P1C7_371002
foveaRR210228	fovea	163004	0.715518	210228_RR_P1C1_163004
foveaRR210228	fovea	79006	0.465366	210228_RR_P1C2_79006
peripheryIOB1230428	periphery	1008	0.982816	230428_IOB1_P1C1_1008
peripheryIOB1230428	periphery	14001	0.85891	230428_IOB1_P1C1_14001
peripheryIOB1230428	periphery	18005	0.644909	230428_IOB1_P1C1_18005
peripheryIOB1230428	periphery	29003	0.559882	230428_IOB1_P1C1_29003
peripheryIOB1230428	periphery	29007	0.609127	230428_IOB1_P1C1_29007
peripheryIOB1230428	periphery	40011	0.677082	230428_IOB1_P1C1_40011
peripheryIOB1230428	periphery	41003	0.931377	230428_IOB1_P1C1_41003
peripheryIOB1230428	periphery	43005	0.810359	230428_IOB1_P1C1_43005
peripheryIOB1230428	periphery	44004	0.840108	230428_IOB1_P1C1_44004
peripheryIOB1230428	periphery	47002	0.768866	230428_IOB1_P1C1_47002
peripheryIOB1230428	periphery	48002	0.834446	230428_IOB1_P1C1_48002
peripheryIOB1230428	periphery	54005	0.673849	230428_IOB1_P1C1_54005
peripheryIOB1230428	periphery	57001	0.59046	230428_IOB1_P1C1_57001
peripheryIOB1230428	periphery	58001	0.784206	230428_IOB1_P1C1_58001
peripheryIOB1230428	periphery	67001	0.661698	230428_IOB1_P1C1_67001
peripheryIOB1230428	periphery	68004	0.416807	230428_IOB1_P1C1_68004
peripheryIOB1230428	periphery	75002	0.986574	230428_IOB1_P1C1_75002
peripheryIOB1230428	periphery	75004	0.849667	230428_IOB1_P1C1_75004
peripheryIOB1230428	periphery	86006	0.816344	230428_IOB1_P1C1_86006
peripheryIOB1230428	periphery	87005	0.977219	230428_IOB1_P1C1_87005
peripheryIOB1230428	periphery	93001	0.60155	230428_IOB1_P1C1_93001
peripheryIOB1230428	periphery	93006	0.822819	230428_IOB1_P1C1_93006
peripheryIOB1230428	periphery	96005	0.642164	230428_IOB1_P1C1_96005
peripheryIOB1230428	periphery	97004	1.02242	230428_IOB1_P1C1_97004
peripheryIOB1230428	periphery	115006	0.578499	230428_IOB1_P1C1_115006
peripheryIOB1230428	periphery	117002	1.05965	230428_IOB1_P1C1_117002
peripheryIOB1230428	periphery	120002	0.780576	230428_IOB1_P1C1_120002
peripheryIOB1230428	periphery	125007	0.745101	230428_IOB1_P1C1_125007
peripheryIOB1230428	periphery	126005	0.815598	230428_IOB1_P1C1_126005
peripheryIOB1230428	periphery	131002	0.662958	230428_IOB1_P1C1_131002
peripheryIOB1230428	periphery	131007	1.19645	230428_IOB1_P1C1_131007
peripheryIOB1230428	periphery	133003	1.12425	230428_IOB1_P1C1_133003
peripheryIOB1230428	periphery	135004	1.18501	230428_IOB1_P1C1_135004
peripheryIOB1230428	periphery	1002	1.24125	230428_IOB1_P1C2_1002
peripheryIOB1230428	periphery	2003	0.990886	230428_IOB1_P1C2_2003
peripheryIOB1230428	periphery	3007	0.922082	230428_IOB1_P1C2_3007
peripheryIOB1230428	periphery	3015	1.32725	230428_IOB1_P1C2_3015
peripheryIOB1230428	periphery	3018	1.29503	230428_IOB1_P1C2_3018
peripheryIOB1230428	periphery	4003	0.848976	230428_IOB1_P1C2_4003
peripheryIOB1230428	periphery	7001	0.721498	230428_IOB1_P1C2_7001
peripheryIOB1230428	periphery	7002	0.758929	230428_IOB1_P1C2_7002
peripheryIOB1230428	periphery	7004	1.06536	230428_IOB1_P1C2_7004
peripheryIOB1230428	periphery	7006	1.13758	230428_IOB1_P1C2_7006
peripheryIOB1230428	periphery	8002	1.03787	230428_IOB1_P1C2_8002
peripheryIOB1230428	periphery	10001	0.780366	230428_IOB1_P1C2_10001
peripheryIOB1230428	periphery	15003	0.804268	230428_IOB1_P1C2_15003
peripheryIOB1230428	periphery	27001	1.40561	230428_IOB1_P1C2_27001
peripheryIOB1230428	periphery	31004	0.780961	230428_IOB1_P1C2_31004
peripheryIOB1230428	periphery	31006	0.789881	230428_IOB1_P1C2_31006
peripheryIOB1230428	periphery	31012	0.74755	230428_IOB1_P1C2_31012
peripheryIOB1230428	periphery	31013	0.800352	230428_IOB1_P1C2_31013
peripheryIOB1230428	periphery	32001	1.13598	230428_IOB1_P1C2_32001
peripheryIOB1230428	periphery	33025	0.665169	230428_IOB1_P1C2_33025
peripheryIOB1230428	periphery	34001	0.993169	230428_IOB1_P1C2_34001
peripheryIOB1230428	periphery	36001	1.06997	230428_IOB1_P1C2_36001
peripheryIOB1230428	periphery	36002	1.22172	230428_IOB1_P1C2_36002
peripheryIOB1230428	periphery	37003	1.17519	230428_IOB1_P1C2_37003
peripheryIOB1230428	periphery	39002	0.844053	230428_IOB1_P1C2_39002
peripheryIOB1230428	periphery	40002	0.799189	230428_IOB1_P1C2_40002
peripheryIOB1230428	periphery	41002	0.766274	230428_IOB1_P1C2_41002
peripheryIOB1230428	periphery	41003	0.784289	230428_IOB1_P1C2_41003
peripheryIOB1230428	periphery	52001	0.581335	230428_IOB1_P1C2_52001
peripheryIOB1230428	periphery	53005	1.23252	230428_IOB1_P1C2_53005
peripheryIOB1230428	periphery	59002	1.39062	230428_IOB1_P1C2_59002
peripheryIOB1230428	periphery	62002	0.883826	230428_IOB1_P1C2_62002
peripheryIOB1230428	periphery	62004	0.993233	230428_IOB1_P1C2_62004
peripheryIOB1230428	periphery	65001	1.02958	230428_IOB1_P1C2_65001
peripheryIOB1230428	periphery	78001	0.720382	230428_IOB1_P1C2_78001
peripheryIOB1230428	periphery	79003	1.18405	230428_IOB1_P1C2_79003
peripheryIOB1230428	periphery	85011	1.14666	230428_IOB1_P1C2_85011
peripheryIOB1230428	periphery	88001	0.798196	230428_IOB1_P1C2_88001
peripheryIOB1230428	periphery	88005	1.4067	230428_IOB1_P1C2_88005
peripheryIOB1230428	periphery	90003	0.861817	230428_IOB1_P1C2_90003
peripheryIOB1230428	periphery	90004	1.0102	230428_IOB1_P1C2_90004
peripheryIOB1230428	periphery	94004	1.324	230428_IOB1_P1C2_94004
peripheryIOB1230428	periphery	95006	1.44327	230428_IOB1_P1C2_95006
peripheryIOB1230428	periphery	101001	1.0521	230428_IOB1_P1C2_101001
peripheryIOB1230428	periphery	102001	0.701278	230428_IOB1_P1C2_102001
peripheryIOB1230428	periphery	103001	1.16505	230428_IOB1_P1C2_103001
peripheryIOB1230428	periphery	103003	1.14705	230428_IOB1_P1C2_103003
peripheryIOB1230428	periphery	103006	1.16844	230428_IOB1_P1C2_103006
peripheryIOB1230428	periphery	105002	1.14542	230428_IOB1_P1C2_105002
peripheryIOB1230428	periphery	105004	1.21301	230428_IOB1_P1C2_105004
peripheryIOB1230428	periphery	105007	0.872738	230428_IOB1_P1C2_105007
peripheryIOB1230428	periphery	105009	1.30846	230428_IOB1_P1C2_105009
peripheryIOB1230428	periphery	106002	1.34423	230428_IOB1_P1C2_106002
peripheryIOB1230428	periphery	106006	1.32544	230428_IOB1_P1C2_106006
peripheryIOB1230428	periphery	106008	0.888427	230428_IOB1_P1C2_106008
peripheryIOB1230428	periphery	106011	1.1273	230428_IOB1_P1C2_106011
peripheryIOB1230428	periphery	106014	1.26702	230428_IOB1_P1C2_106014
peripheryIOB1230428	periphery	110003	1.15058	230428_IOB1_P1C2_110003
peripheryIOB1230428	periphery	110006	1.18527	230428_IOB1_P1C2_110006
peripheryIOB1230428	periphery	112002	1.02363	230428_IOB1_P1C2_112002
peripheryIOB1230428	periphery	114005	0.852673	230428_IOB1_P1C2_114005
peripheryIOB1230428	periphery	115003	1.27451	230428_IOB1_P1C2_115003
peripheryIOB1230428	periphery	115004	1.28411	230428_IOB1_P1C2_115004
peripheryIOB1230428	periphery	115023	1.31462	230428_IOB1_P1C2_115023
peripheryIOB1230428	periphery	115028	1.31225	230428_IOB1_P1C2_115028
peripheryIOB1230428	periphery	122001	1.23889	230428_IOB1_P1C2_122001
peripheryIOB1230428	periphery	133001	1.12877	230428_IOB1_P1C2_133001
peripheryIOB1230428	periphery	133002	0.713908	230428_IOB1_P1C2_133002
peripheryIOB1230428	periphery	134002	1.11844	230428_IOB1_P1C2_134002
peripheryIOB1230428	periphery	135002	1.25549	230428_IOB1_P1C2_135002
peripheryIOB1230428	periphery	135004	0.812327	230428_IOB1_P1C2_135004
peripheryIOB1230428	periphery	138002	1.14757	230428_IOB1_P1C2_138002
peripheryIOB1230428	periphery	146021	1.43484	230428_IOB1_P1C2_146021
peripheryIOB1230428	periphery	147003	1.43836	230428_IOB1_P1C2_147003
peripheryIOB1230428	periphery	151003	1.20223	230428_IOB1_P1C2_151003
peripheryIOB1230428	periphery	153001	1.38276	230428_IOB1_P1C2_153001
peripheryIOB1230428	periphery	153004	1.1259	230428_IOB1_P1C2_153004
peripheryIOB1230428	periphery	157001	0.704865	230428_IOB1_P1C2_157001
peripheryIOB1230428	periphery	158001	1.34909	230428_IOB1_P1C2_158001
peripheryIOB1230428	periphery	159001	1.19603	230428_IOB1_P1C2_159001
peripheryIOB1230428	periphery	159002	1.15204	230428_IOB1_P1C2_159002
peripheryIOB1230428	periphery	160001	1.21668	230428_IOB1_P1C2_160001
peripheryIOB1230428	periphery	160006	1.30223	230428_IOB1_P1C2_160006
peripheryIOB1230428	periphery	160007	1.11514	230428_IOB1_P1C2_160007
peripheryIOB1230428	periphery	160008	1.24534	230428_IOB1_P1C2_160008
peripheryIOB1230428	periphery	161001	1.1783	230428_IOB1_P1C2_161001
peripheryIOB1230428	periphery	161003	1.09829	230428_IOB1_P1C2_161003
peripheryIOB1230428	periphery	163001	1.11326	230428_IOB1_P1C2_163001
peripheryIOB1230428	periphery	163005	1.11731	230428_IOB1_P1C2_163005
peripheryIOB1230428	periphery	163006	1.1753	230428_IOB1_P1C2_163006
peripheryIOB1230428	periphery	163007	1.2682	230428_IOB1_P1C2_163007
peripheryIOB1230428	periphery	165001	1.13211	230428_IOB1_P1C2_165001
peripheryIOB1230428	periphery	170002	1.19331	230428_IOB1_P1C2_170002
peripheryIOB1230428	periphery	176001	1.06346	230428_IOB1_P1C2_176001
peripheryIOB1230428	periphery	176002	0.678292	230428_IOB1_P1C2_176002
peripheryIOB1230428	periphery	176005	0.741936	230428_IOB1_P1C2_176005
peripheryIOB1230428	periphery	176006	1.19738	230428_IOB1_P1C2_176006
peripheryIOB1230428	periphery	176015	1.11213	230428_IOB1_P1C2_176015
peripheryIOB1230428	periphery	180001	0.811207	230428_IOB1_P1C2_180001
peripheryIOB1230428	periphery	180002	0.692104	230428_IOB1_P1C2_180002
peripheryIOB1230428	periphery	180003	0.754596	230428_IOB1_P1C2_180003
peripheryIOB1230428	periphery	181001	1.16913	230428_IOB1_P1C2_181001
peripheryIOB1230428	periphery	182002	1.20756	230428_IOB1_P1C2_182002
peripheryIOB1230428	periphery	182003	1.19268	230428_IOB1_P1C2_182003
peripheryIOB1230428	periphery	182006	1.06984	230428_IOB1_P1C2_182006
peripheryIOB1230428	periphery	182008	1.05976	230428_IOB1_P1C2_182008
peripheryIOB1230428	periphery	184004	1.36857	230428_IOB1_P1C2_184004
peripheryIOB1230428	periphery	184005	1.08125	230428_IOB1_P1C2_184005
peripheryIOB1230428	periphery	184006	1.22933	230428_IOB1_P1C2_184006
peripheryIOB1230428	periphery	185001	0.669959	230428_IOB1_P1C2_185001
peripheryIOB1230428	periphery	189001	1.27706	230428_IOB1_P1C2_189001
peripheryIOB1230428	periphery	189002	0.975433	230428_IOB1_P1C2_189002
peripheryIOB1230428	periphery	189004	1.01863	230428_IOB1_P1C2_189004
peripheryIOB1230428	periphery	189005	1.14388	230428_IOB1_P1C2_189005
peripheryIOB1230428	periphery	190006	1.11676	230428_IOB1_P1C2_190006
peripheryIOB1230428	periphery	191005	1.1932	230428_IOB1_P1C2_191005
peripheryIOB1230428	periphery	191006	1.14542	230428_IOB1_P1C2_191006
peripheryIOB1230428	periphery	192003	1.05408	230428_IOB1_P1C2_192003
peripheryIOB1230428	periphery	192013	1.15996	230428_IOB1_P1C2_192013
peripheryIOB1230428	periphery	192014	1.15422	230428_IOB1_P1C2_192014
peripheryIOB1230428	periphery	192021	0.953331	230428_IOB1_P1C2_192021
peripheryIOB1230428	periphery	193001	1.04947	230428_IOB1_P1C2_193001
peripheryIOB1230428	periphery	196003	1.40893	230428_IOB1_P1C2_196003
peripheryIOB1230428	periphery	197002	1.20786	230428_IOB1_P1C2_197002
peripheryIOB1230428	periphery	201003	0.668912	230428_IOB1_P1C2_201003
peripheryIOB1230428	periphery	201004	0.719175	230428_IOB1_P1C2_201004
peripheryIOB1230428	periphery	201005	0.768909	230428_IOB1_P1C2_201005
peripheryIOB1230428	periphery	201009	0.83542	230428_IOB1_P1C2_201009
peripheryIOB1230428	periphery	204001	0.778825	230428_IOB1_P1C2_204001
peripheryIOB1230428	periphery	205001	0.619335	230428_IOB1_P1C2_205001
peripheryIOB1230428	periphery	206001	1.09923	230428_IOB1_P1C2_206001
peripheryIOB1230428	periphery	211003	0.594292	230428_IOB1_P1C2_211003
peripheryIOB1230428	periphery	216003	1.04643	230428_IOB1_P1C2_216003
peripheryIOB1230428	periphery	218004	1.21835	230428_IOB1_P1C2_218004
peripheryIOB1230428	periphery	220001	1.21492	230428_IOB1_P1C2_220001
peripheryIOB1230428	periphery	222004	0.867954	230428_IOB1_P1C2_222004
peripheryIOB1230428	periphery	223002	0.847012	230428_IOB1_P1C2_223002
peripheryIOB1230428	periphery	227005	0.763294	230428_IOB1_P1C2_227005
peripheryIOB1230428	periphery	235001	1.07986	230428_IOB1_P1C2_235001
peripheryIOB1230428	periphery	238003	0.587176	230428_IOB1_P1C2_238003
peripheryIOB1230428	periphery	242002	0.899671	230428_IOB1_P1C2_242002
peripheryIOB1230428	periphery	246002	1.21308	230428_IOB1_P1C2_246002
peripheryIOB1230428	periphery	246003	1.20859	230428_IOB1_P1C2_246003
peripheryIOB1230428	periphery	252005	0.678041	230428_IOB1_P1C2_252005
peripheryIOB1230428	periphery	255001	1.07728	230428_IOB1_P1C2_255001
peripheryIOB1230428	periphery	255003	1.08495	230428_IOB1_P1C2_255003
peripheryIOB1230428	periphery	255009	1.08686	230428_IOB1_P1C2_255009
peripheryIOB1230428	periphery	255013	1.1521	230428_IOB1_P1C2_255013
peripheryIOB1230428	periphery	264002	0.973329	230428_IOB1_P1C2_264002
peripheryIOB1230428	periphery	265002	1.16855	230428_IOB1_P1C2_265002
peripheryIOB1230428	periphery	271011	1.15739	230428_IOB1_P1C2_271011
peripheryIOB1230428	periphery	272007	1.31675	230428_IOB1_P1C2_272007
peripheryIOB1230428	periphery	273001	1.17166	230428_IOB1_P1C2_273001
peripheryIOB1230428	periphery	273006	1.11671	230428_IOB1_P1C2_273006
peripheryIOB1230428	periphery	278002	0.625138	230428_IOB1_P1C2_278002
peripheryIOB1230428	periphery	279003	0.660633	230428_IOB1_P1C2_279003
peripheryIOB1230428	periphery	281002	1.28358	230428_IOB1_P1C2_281002
peripheryIOB1230428	periphery	283002	1.08719	230428_IOB1_P1C2_283002
peripheryIOB1230428	periphery	289001	1.15806	230428_IOB1_P1C2_289001
peripheryIOB1230428	periphery	290001	1.19906	230428_IOB1_P1C2_290001
peripheryIOB1230428	periphery	291001	0.824495	230428_IOB1_P1C2_291001
peripheryIOB1230428	periphery	291002	1.16304	230428_IOB1_P1C2_291002
peripheryIOB1230428	periphery	296001	1.16291	230428_IOB1_P1C2_296001
peripheryIOB1230428	periphery	297007	1.18009	230428_IOB1_P1C2_297007
peripheryIOB1230428	periphery	298005	1.11589	230428_IOB1_P1C2_298005
peripheryIOB1230428	periphery	298018	1.14164	230428_IOB1_P1C2_298018
peripheryIOB1230428	periphery	298022	1.1122	230428_IOB1_P1C2_298022
peripheryIOB1230428	periphery	301002	1.10447	230428_IOB1_P1C2_301002
peripheryIOB1230428	periphery	301008	1.09071	230428_IOB1_P1C2_301008
peripheryIOB1230428	periphery	304001	1.06323	230428_IOB1_P1C2_304001
peripheryIOB1230428	periphery	312002	1.13664	230428_IOB1_P1C2_312002
peripheryIOB1230428	periphery	313001	1.10032	230428_IOB1_P1C2_313001
peripheryIOB1230428	periphery	314004	1.18331	230428_IOB1_P1C2_314004
peripheryIOB1230428	periphery	322003	1.20656	230428_IOB1_P1C2_322003
peripheryIOB1230428	periphery	336001	1.24382	230428_IOB1_P1C2_336001
peripheryIOB1230428	periphery	337001	1.26863	230428_IOB1_P1C2_337001
peripheryIOB1230428	periphery	338001	1.21414	230428_IOB1_P1C2_338001
peripheryIOB1230428	periphery	351002	0.574668	230428_IOB1_P1C2_351002
peripheryIOB1230428	periphery	353001	0.698356	230428_IOB1_P1C2_353001
peripheryIOB1230428	periphery	353009	0.671113	230428_IOB1_P1C2_353009
peripheryIOB1230428	periphery	354003	0.553139	230428_IOB1_P1C2_354003
peripheryIOB1230428	periphery	359001	1.12493	230428_IOB1_P1C2_359001
peripheryIOB1230428	periphery	373005	1.15999	230428_IOB1_P1C2_373005
peripheryIOB1230428	periphery	376003	0.617303	230428_IOB1_P1C2_376003
peripheryIOB1230428	periphery	379006	1.22283	230428_IOB1_P1C2_379006
peripheryIOB1230428	periphery	394001	1.23	230428_IOB1_P1C2_394001
peripheryIOB1230428	periphery	404004	0.575484	230428_IOB1_P1C2_404004
peripheryIOB1230428	periphery	414001	0.876228	230428_IOB1_P1C2_414001
peripheryIOB1230428	periphery	429002	0.799311	230428_IOB1_P1C2_429002
peripheryIOB1230428	periphery	433001	0.49198	230428_IOB1_P1C2_433001
peripheryIOB1230428	periphery	449003	1.26852	230428_IOB1_P1C2_449003
peripheryIOB1230428	periphery	456004	1.10497	230428_IOB1_P1C2_456004
peripheryIOB1230428	periphery	457003	1.09883	230428_IOB1_P1C2_457003
peripheryIOB1230428	periphery	457005	0.976653	230428_IOB1_P1C2_457005
peripheryIOB1230428	periphery	477003	0.583925	230428_IOB1_P1C2_477003
peripheryIOB1230428	periphery	481002	0.673798	230428_IOB1_P1C2_481002
peripheryIOB1230428	periphery	481009	0.717438	230428_IOB1_P1C2_481009
peripheryIOB1230428	periphery	482003	0.667936	230428_IOB1_P1C2_482003
peripheryIOB1230428	periphery	495001	0.928391	230428_IOB1_P1C2_495001
peripheryIOB1230428	periphery	508004	0.894702	230428_IOB1_P1C2_508004
peripheryIOB1230428	periphery	518001	1.03179	230428_IOB1_P1C2_518001
peripheryIOB1230428	periphery	526001	0.760923	230428_IOB1_P1C2_526001
peripheryIOB1230428	periphery	528003	0.93877	230428_IOB1_P1C2_528003
peripheryIOB1230428	periphery	528004	0.86931	230428_IOB1_P1C2_528004
peripheryIOB1230428	periphery	530002	0.618426	230428_IOB1_P1C2_530002
peripheryIOB1230428	periphery	530011	0.876092	230428_IOB1_P1C2_530011
peripheryIOB1230428	periphery	530014	0.840033	230428_IOB1_P1C2_530014
peripheryIOB1230428	periphery	530024	0.895485	230428_IOB1_P1C2_530024
peripheryIOB1230428	periphery	530031	0.822314	230428_IOB1_P1C2_530031
peripheryIOB1230428	periphery	530032	0.802579	230428_IOB1_P1C2_530032
peripheryIOB1230428	periphery	551015	0.630041	230428_IOB1_P1C2_551015
peripheryIOB1230428	periphery	552001	0.668138	230428_IOB1_P1C2_552001
peripheryIOB1230428	periphery	552002	1.0132	230428_IOB1_P1C2_552002
peripheryIOB1230428	periphery	557004	0.900335	230428_IOB1_P1C2_557004
peripheryIOB1230428	periphery	566001	0.976508	230428_IOB1_P1C2_566001
peripheryIOB1230428	periphery	570001	0.953307	230428_IOB1_P1C2_570001
peripheryIOB1230428	periphery	577002	0.903144	230428_IOB1_P1C2_577002
peripheryIOB1230428	periphery	577003	0.855269	230428_IOB1_P1C2_577003
peripheryIOB1230428	periphery	578003	0.669468	230428_IOB1_P1C2_578003
peripheryIOB1230428	periphery	578004	0.860425	230428_IOB1_P1C2_578004
peripheryIOB1230428	periphery	579005	1.07556	230428_IOB1_P1C2_579005
peripheryIOB1230428	periphery	601001	0.539576	230428_IOB1_P1C2_601001
peripheryIOB1230428	periphery	601002	0.980775	230428_IOB1_P1C2_601002
peripheryIOB1230428	periphery	601005	0.699678	230428_IOB1_P1C2_601005
peripheryIOB1230428	periphery	609002	0.706687	230428_IOB1_P1C2_609002
peripheryIOB1230428	periphery	613001	0.945789	230428_IOB1_P1C2_613001
peripheryIOB1230428	periphery	614001	0.942536	230428_IOB1_P1C2_614001
peripheryIOB1230428	periphery	622003	0.898251	230428_IOB1_P1C2_622003
peripheryIOB1230428	periphery	626005	1.01773	230428_IOB1_P1C2_626005
peripheryIOB1230428	periphery	626007	0.553918	230428_IOB1_P1C2_626007
peripheryIOB1230428	periphery	626011	0.61263	230428_IOB1_P1C2_626011
peripheryIOB1230428	periphery	626014	0.687787	230428_IOB1_P1C2_626014
peripheryIOB1230428	periphery	627003	0.844975	230428_IOB1_P1C2_627003
peripheryIOB1230428	periphery	629002	0.857173	230428_IOB1_P1C2_629002
peripheryIOB1230428	periphery	631004	1.05462	230428_IOB1_P1C2_631004
peripheryIOB1230428	periphery	641001	0.93147	230428_IOB1_P1C2_641001
peripheryIOB1230428	periphery	651003	0.83022	230428_IOB1_P1C2_651003
peripheryIOB1230428	periphery	651004	0.956086	230428_IOB1_P1C2_651004
peripheryIOB1230428	periphery	651006	1.00606	230428_IOB1_P1C2_651006
peripheryIOB1230428	periphery	651007	0.904189	230428_IOB1_P1C2_651007
peripheryIOB1230428	periphery	651012	1.02832	230428_IOB1_P1C2_651012
peripheryIOB1230428	periphery	651016	1.00028	230428_IOB1_P1C2_651016
peripheryIOB1230428	periphery	651021	0.974668	230428_IOB1_P1C2_651021
peripheryIOB1230428	periphery	651022	0.844694	230428_IOB1_P1C2_651022
peripheryIOB1230428	periphery	654004	0.950709	230428_IOB1_P1C2_654004
peripheryIOB1230428	periphery	658001	0.795606	230428_IOB1_P1C2_658001
peripheryIOB1230428	periphery	658002	1.15396	230428_IOB1_P1C2_658002
peripheryIOB1230428	periphery	659003	0.832264	230428_IOB1_P1C2_659003
peripheryIOB1230428	periphery	660002	0.781175	230428_IOB1_P1C2_660002
peripheryIOB1230428	periphery	674011	0.99061	230428_IOB1_P1C2_674011
peripheryIOB1230428	periphery	675005	1.0923	230428_IOB1_P1C2_675005
peripheryIOB1230428	periphery	676004	0.751812	230428_IOB1_P1C2_676004
peripheryIOB1230428	periphery	676005	1.09156	230428_IOB1_P1C2_676005
peripheryIOB1230428	periphery	676008	1.15986	230428_IOB1_P1C2_676008
peripheryIOB1230428	periphery	676013	1.15499	230428_IOB1_P1C2_676013
peripheryIOB1230428	periphery	676015	1.11724	230428_IOB1_P1C2_676015
peripheryIOB1230428	periphery	676016	1.09042	230428_IOB1_P1C2_676016
peripheryIOB1230428	periphery	679003	0.920311	230428_IOB1_P1C2_679003
peripheryIOB1230428	periphery	679004	0.864249	230428_IOB1_P1C2_679004
peripheryIOB1230428	periphery	679012	0.861997	230428_IOB1_P1C2_679012
peripheryIOB1230428	periphery	679029	0.868397	230428_IOB1_P1C2_679029
peripheryIOB1230428	periphery	679032	1.08683	230428_IOB1_P1C2_679032
peripheryIOB1230428	periphery	679034	1.11733	230428_IOB1_P1C2_679034
peripheryIOB1230428	periphery	699007	1.18537	230428_IOB1_P1C2_699007
peripheryIOB1230428	periphery	699008	1.16261	230428_IOB1_P1C2_699008
peripheryIOB1230428	periphery	700007	0.955325	230428_IOB1_P1C2_700007
peripheryIOB1230428	periphery	706004	1.14733	230428_IOB1_P1C2_706004
peripheryIOB1230428	periphery	708001	1.02365	230428_IOB1_P1C2_708001
peripheryIOB1230428	periphery	712002	0.723797	230428_IOB1_P1C2_712002
peripheryIOB1230428	periphery	724005	1.03378	230428_IOB1_P1C2_724005
peripheryIOB1230428	periphery	727001	0.68947	230428_IOB1_P1C2_727001
peripheryIOB1230428	periphery	729002	0.690627	230428_IOB1_P1C2_729002
peripheryIOB1230428	periphery	730005	1.08286	230428_IOB1_P1C2_730005
peripheryIOB1230428	periphery	730007	1.09815	230428_IOB1_P1C2_730007
peripheryIOB1230428	periphery	731007	1.10771	230428_IOB1_P1C2_731007
peripheryIOB1230428	periphery	732002	0.710197	230428_IOB1_P1C2_732002
peripheryIOB1230428	periphery	746003	1.08212	230428_IOB1_P1C2_746003
peripheryIOB1230428	periphery	752001	1.04489	230428_IOB1_P1C2_752001
peripheryIOB1230428	periphery	752002	1.04268	230428_IOB1_P1C2_752002
peripheryIOB1230428	periphery	752003	1.04983	230428_IOB1_P1C2_752003
peripheryIOB1230428	periphery	752006	1.04527	230428_IOB1_P1C2_752006
peripheryIOB1230428	periphery	752007	1.06262	230428_IOB1_P1C2_752007
peripheryIOB1230428	periphery	752013	1.09961	230428_IOB1_P1C2_752013
peripheryIOB1230428	periphery	752021	1.01766	230428_IOB1_P1C2_752021
peripheryIOB1230428	periphery	752022	1.07729	230428_IOB1_P1C2_752022
peripheryIOB1230428	periphery	752025	1.05949	230428_IOB1_P1C2_752025
peripheryIOB1230428	periphery	753004	1.04581	230428_IOB1_P1C2_753004
peripheryIOB1230428	periphery	753005	1.0384	230428_IOB1_P1C2_753005
peripheryIOB1230428	periphery	754003	1.04437	230428_IOB1_P1C2_754003
peripheryIOB1230428	periphery	761002	0.832085	230428_IOB1_P1C2_761002
peripheryIOB1230428	periphery	776001	0.687219	230428_IOB1_P1C2_776001
peripheryIOB1230428	periphery	787004	0.663605	230428_IOB1_P1C2_787004
peripheryIOB1230428	periphery	791001	1.04924	230428_IOB1_P1C2_791001
peripheryIOB1230428	periphery	801003	1.1813	230428_IOB1_P1C2_801003
peripheryIOB1230428	periphery	801004	1.16816	230428_IOB1_P1C2_801004
peripheryIOB1230428	periphery	801005	1.0907	230428_IOB1_P1C2_801005
peripheryIOB1230428	periphery	801006	1.14307	230428_IOB1_P1C2_801006
peripheryIOB1230428	periphery	801007	1.12102	230428_IOB1_P1C2_801007
peripheryIOB1230428	periphery	801008	1.08539	230428_IOB1_P1C2_801008
peripheryIOB1230428	periphery	801009	1.09867	230428_IOB1_P1C2_801009
peripheryIOB1230428	periphery	801012	1.15867	230428_IOB1_P1C2_801012
peripheryIOB1230428	periphery	801014	1.09867	230428_IOB1_P1C2_801014
peripheryIOB1230428	periphery	801015	1.13047	230428_IOB1_P1C2_801015
peripheryIOB1230428	periphery	801017	1.10083	230428_IOB1_P1C2_801017
peripheryIOB1230428	periphery	803007	1.16091	230428_IOB1_P1C2_803007
peripheryIOB1230428	periphery	804002	1.0307	230428_IOB1_P1C2_804002
peripheryIOB1230428	periphery	804006	1.08845	230428_IOB1_P1C2_804006
peripheryIOB1230428	periphery	804007	0.984507	230428_IOB1_P1C2_804007
peripheryIOB1230428	periphery	804008	1.14508	230428_IOB1_P1C2_804008
peripheryIOB1230428	periphery	804011	1.01128	230428_IOB1_P1C2_804011
peripheryIOB1230428	periphery	808002	1.01244	230428_IOB1_P1C2_808002
peripheryIOB1230428	periphery	808006	1.11919	230428_IOB1_P1C2_808006
peripheryIOB1230428	periphery	808008	1.03508	230428_IOB1_P1C2_808008
peripheryIOB1230428	periphery	809003	0.739868	230428_IOB1_P1C2_809003
peripheryIOB1230428	periphery	809005	1.31793	230428_IOB1_P1C2_809005
peripheryIOB1230428	periphery	812001	1.04327	230428_IOB1_P1C2_812001
peripheryIOB1230428	periphery	813004	1.11919	230428_IOB1_P1C2_813004
peripheryIOB1230428	periphery	825004	1.20965	230428_IOB1_P1C2_825004
peripheryIOB1230428	periphery	825005	1.27556	230428_IOB1_P1C2_825005
peripheryIOB1230428	periphery	826001	0.723502	230428_IOB1_P1C2_826001
peripheryIOB1230428	periphery	827001	1.15868	230428_IOB1_P1C2_827001
peripheryIOB1230428	periphery	827002	1.27736	230428_IOB1_P1C2_827002
peripheryIOB1230428	periphery	827004	1.27511	230428_IOB1_P1C2_827004
peripheryIOB1230428	periphery	829005	1.13744	230428_IOB1_P1C2_829005
peripheryIOB1230428	periphery	830009	1.10388	230428_IOB1_P1C2_830009
peripheryIOB1230428	periphery	834004	0.773192	230428_IOB1_P1C2_834004
peripheryIOB1230428	periphery	834006	1.1296	230428_IOB1_P1C2_834006
peripheryIOB1230428	periphery	836002	0.819691	230428_IOB1_P1C2_836002
peripheryIOB1230428	periphery	855002	1.10468	230428_IOB1_P1C2_855002
peripheryIOB1230428	periphery	860003	1.13389	230428_IOB1_P1C2_860003
peripheryIOB1230428	periphery	861006	0.735985	230428_IOB1_P1C2_861006
peripheryIOB1230428	periphery	861007	1.12982	230428_IOB1_P1C2_861007
peripheryIOB1230428	periphery	862004	0.777451	230428_IOB1_P1C2_862004
peripheryIOB1230428	periphery	868005	1.16541	230428_IOB1_P1C2_868005
peripheryIOB1230428	periphery	876001	1.14188	230428_IOB1_P1C2_876001
peripheryIOB1230428	periphery	876002	1.19527	230428_IOB1_P1C2_876002
peripheryIOB1230428	periphery	876003	1.14386	230428_IOB1_P1C2_876003
peripheryIOB1230428	periphery	876004	0.704439	230428_IOB1_P1C2_876004
peripheryIOB1230428	periphery	876005	1.14068	230428_IOB1_P1C2_876005
peripheryIOB1230428	periphery	876006	1.14526	230428_IOB1_P1C2_876006
peripheryIOB1230428	periphery	876007	1.12478	230428_IOB1_P1C2_876007
peripheryIOB1230428	periphery	877002	0.79678	230428_IOB1_P1C2_877002
peripheryIOB1230428	periphery	879003	1.20196	230428_IOB1_P1C2_879003
peripheryIOB1230428	periphery	880002	1.26419	230428_IOB1_P1C2_880002
peripheryIOB1230428	periphery	880004	1.19658	230428_IOB1_P1C2_880004
peripheryIOB1230428	periphery	880006	1.19834	230428_IOB1_P1C2_880006
peripheryIOB1230428	periphery	880009	1.21361	230428_IOB1_P1C2_880009
peripheryIOB1230428	periphery	880013	1.20146	230428_IOB1_P1C2_880013
peripheryIOB1230428	periphery	880014	1.19465	230428_IOB1_P1C2_880014
peripheryIOB1230428	periphery	880016	1.18128	230428_IOB1_P1C2_880016
peripheryIOB1230428	periphery	880017	1.13951	230428_IOB1_P1C2_880017
peripheryIOB1230428	periphery	883001	1.14047	230428_IOB1_P1C2_883001
peripheryIOB1230428	periphery	883002	1.14852	230428_IOB1_P1C2_883002
peripheryIOB1230428	periphery	883004	1.17312	230428_IOB1_P1C2_883004
peripheryIOB1230428	periphery	883006	1.29136	230428_IOB1_P1C2_883006
peripheryIOB1230428	periphery	884006	0.762708	230428_IOB1_P1C2_884006
peripheryIOB1230428	periphery	885006	1.03686	230428_IOB1_P1C2_885006
peripheryIOB1230428	periphery	885007	1.22573	230428_IOB1_P1C2_885007
peripheryIOB1230428	periphery	885009	1.1101	230428_IOB1_P1C2_885009
peripheryIOB1230428	periphery	885011	0.938808	230428_IOB1_P1C2_885011
peripheryIOB1230428	periphery	885012	1.12722	230428_IOB1_P1C2_885012
peripheryIOB1230428	periphery	885013	1.13925	230428_IOB1_P1C2_885013
peripheryIOB1230428	periphery	885019	1.09683	230428_IOB1_P1C2_885019
peripheryIOB1230428	periphery	885021	1.10114	230428_IOB1_P1C2_885021
peripheryIOB1230428	periphery	885023	1.07224	230428_IOB1_P1C2_885023
peripheryIOB1230428	periphery	888005	0.748496	230428_IOB1_P1C2_888005
peripheryIOB1230428	periphery	889004	0.797591	230428_IOB1_P1C2_889004
peripheryIOB1230428	periphery	889005	1.09602	230428_IOB1_P1C2_889005
peripheryIOB1230428	periphery	889006	1.15615	230428_IOB1_P1C2_889006
peripheryIOB1230428	periphery	889007	1.1238	230428_IOB1_P1C2_889007
peripheryIOB1230428	periphery	889008	1.04355	230428_IOB1_P1C2_889008
peripheryIOB1230428	periphery	890003	1.05667	230428_IOB1_P1C2_890003
peripheryIOB1230428	periphery	897006	1.29852	230428_IOB1_P1C2_897006
peripheryIOB1230428	periphery	900003	1.29775	230428_IOB1_P1C2_900003
peripheryIOB1230428	periphery	900015	1.13835	230428_IOB1_P1C2_900015
peripheryIOB1230428	periphery	900025	1.1237	230428_IOB1_P1C2_900025
peripheryIOB1230428	periphery	900026	1.23116	230428_IOB1_P1C2_900026
peripheryIOB1230428	periphery	903001	0.840397	230428_IOB1_P1C2_903001
peripheryIOB1230428	periphery	910003	1.11714	230428_IOB1_P1C2_910003
peripheryIOB1230428	periphery	910004	1.16757	230428_IOB1_P1C2_910004
peripheryIOB1230428	periphery	911001	0.767101	230428_IOB1_P1C2_911001
peripheryIOB1230428	periphery	911002	1.13304	230428_IOB1_P1C2_911002
peripheryIOB1230428	periphery	913002	1.12814	230428_IOB1_P1C2_913002
peripheryIOB1230428	periphery	915001	0.85582	230428_IOB1_P1C2_915001
peripheryIOB1230428	periphery	915017	1.04359	230428_IOB1_P1C2_915017
peripheryIOB1230428	periphery	915019	0.914575	230428_IOB1_P1C2_915019
peripheryIOB1230428	periphery	917001	1.19059	230428_IOB1_P1C2_917001
peripheryIOB1230428	periphery	924001	1.18299	230428_IOB1_P1C2_924001
peripheryIOB1230428	periphery	924007	1.24415	230428_IOB1_P1C2_924007
peripheryIOB1230428	periphery	925008	1.18766	230428_IOB1_P1C2_925008
peripheryIOB1230428	periphery	926001	0.774516	230428_IOB1_P1C2_926001
peripheryIOB1230428	periphery	934012	1.08107	230428_IOB1_P1C2_934012
peripheryIOB1230428	periphery	934015	1.14958	230428_IOB1_P1C2_934015
peripheryIOB1230428	periphery	934016	1.15123	230428_IOB1_P1C2_934016
peripheryIOB1230428	periphery	934019	1.15162	230428_IOB1_P1C2_934019
peripheryIOB1230428	periphery	934027	0.963923	230428_IOB1_P1C2_934027
peripheryIOB1230428	periphery	935003	0.919177	230428_IOB1_P1C2_935003
peripheryIOB1230428	periphery	946002	1.19028	230428_IOB1_P1C2_946002
peripheryIOB1230428	periphery	947001	1.21951	230428_IOB1_P1C2_947001
peripheryIOB1230428	periphery	949007	1.16026	230428_IOB1_P1C2_949007
peripheryIOB1230428	periphery	952001	1.18272	230428_IOB1_P1C2_952001
peripheryIOB1230428	periphery	954008	1.26428	230428_IOB1_P1C2_954008
peripheryIOB1230428	periphery	959015	1.18475	230428_IOB1_P1C2_959015
peripheryIOB1230428	periphery	962001	0.73738	230428_IOB1_P1C2_962001
peripheryIOB1230428	periphery	963002	0.791722	230428_IOB1_P1C2_963002
peripheryIOB1230428	periphery	963009	0.863932	230428_IOB1_P1C2_963009
peripheryIOB1230428	periphery	963015	1.17105	230428_IOB1_P1C2_963015
peripheryIOB1230428	periphery	967004	1.30936	230428_IOB1_P1C2_967004
peripheryIOB1230428	periphery	967007	1.30087	230428_IOB1_P1C2_967007
peripheryIOB1230428	periphery	967011	1.26809	230428_IOB1_P1C2_967011
peripheryIOB1230428	periphery	967012	1.21564	230428_IOB1_P1C2_967012
peripheryIOB1230428	periphery	967014	1.2243	230428_IOB1_P1C2_967014
peripheryIOB1230428	periphery	967015	1.3118	230428_IOB1_P1C2_967015
peripheryIOB1230428	periphery	967016	1.05366	230428_IOB1_P1C2_967016
peripheryIOB1230428	periphery	967021	1.18676	230428_IOB1_P1C2_967021
peripheryIOB1230428	periphery	970004	1.26008	230428_IOB1_P1C2_970004
peripheryIOB1230428	periphery	970013	1.29372	230428_IOB1_P1C2_970013
peripheryIOB1230428	periphery	971001	1.2545	230428_IOB1_P1C2_971001
peripheryIOB1230428	periphery	971005	1.40712	230428_IOB1_P1C2_971005
peripheryIOB1230428	periphery	971006	1.37406	230428_IOB1_P1C2_971006
peripheryIOB1230428	periphery	971012	1.25917	230428_IOB1_P1C2_971012
peripheryIOB1230428	periphery	971015	1.23221	230428_IOB1_P1C2_971015
peripheryIOB1230428	periphery	975008	1.30742	230428_IOB1_P1C2_975008
