# Supplementary material for: Synchronization of visual perception within the human fovea
Source: Nat Neurosci. 2025 Jul 16;28(9):1959–67. doi: 10.1038/s41593-025-02011-3 (PMC12411267; doi:10.1038/s41593-025-02011-3)
Supplement: Supplementary file 17 — Source data. [file 41593_2025_2011_MOESM17_ESM.zip › extendedData9/extendedDataFigure9.m]

% This script creates plots in Extended Data Fig. 9

%% Extended Data Fig. 9e

t = readtable('extended9a_umap.xlsx');
trackingTable = readtable('extendedData9e.xlsx');
tOriginal = t;

% merge tables
for ii = 1: height(t)
    currentUid = t.uid(ii);
    if ismember(currentUid, trackingTable.uid)
        currentTrackingRow = trackingTable(strcmp(trackingTable.uid, currentUid), :);
        t(ii, :).trackedSpeed = currentTrackingRow.speed;
    end
end
emptyRows = isnan(t.trackedSpeed);
t(emptyRows, :) = [];
t.label = findgroups(t.label);
cellLabel = arrayfun(@(x) sprintf('%d', x), t.label, 'UniformOutput', false);
groupIdsNames = cellfun(@(x, y) {[x '-' y]}, cellLabel, t.type);
t.LabelsToGroup = groupIdsNames;
ugroupIdsNames = unique(groupIdsNames);
% Find unique values and their indices in the original order
[~, ~, indices] = unique(groupIdsNames);
% Use accumarray to count occurrences of each unique value
counts = accumarray(indices, 1);
% find median by group
G = findgroups(t.LabelsToGroup);
medianTrackedSpeed = splitapply(@median, t.trackedSpeed, G);
% compute the number of occurrences for each group
numOccurrences = splitapply(@numel, t.trackedSpeed, G);
% compute the standard deviation for each group
stdTrackedSpeed = splitapply(@std, t.trackedSpeed, G);
% combine group labels, median, number of occurrences, and std deviation into a table
groupLabels = unique(t.LabelsToGroup);
resultTable = table(groupLabels, numOccurrences, medianTrackedSpeed, stdTrackedSpeed, ...
    'VariableNames', {'Group', 'NumOccurrences', 'MedianTrackedSpeed', 'StdTrackedSpeed'});

figure
speedValues = t.trackedSpeed;
groupIds = findgroups(groupIdsNames);
binEdgesStr = cellfun(@(x, nCells) [x, sprintf(' (N = %d)', nCells)], ugroupIdsNames, num2cell(counts), 'UniformOutput', false);
boxchart(groupIds, speedValues, 'JitterOutliers', 'on', 'MarkerStyle', 'none', 'BoxFaceColor', [0.2 0.2 0.2]);
hold on
set(gca, "XTick", 1:numel(binEdgesStr), "XTickLabel", binEdgesStr, 'Fontsize', 20)
plotScatterPoints(gca, speedValues, groupIds);
ylim([0 2.5])
ylabel('Speed [m/s]', 'FontSize', 20)
title('Extended Data Fig. 9e')

% (9a)
cellLabel = arrayfun(@(x) sprintf('%d', x), tOriginal.label, 'UniformOutput', false);
groupIdsNames = cellfun(@(x, y) {[x '-' y]}, cellLabel, tOriginal.type);
tOriginal.LabelsToGroup = groupIdsNames;
groupCategories = categorical(tOriginal.label);
uniqueGroups = categories(groupCategories);
numGroups = numel(uniqueGroups);
colors = [
    0.1216, 0.4667, 0.7059;   % Blue
    1.0000, 0.4980, 0.0549;   % Orange
    0.1725, 0.6275, 0.1725;   % Green
    0.8392, 0.1529, 0.1569;   % Red
    0.5804, 0.4039, 0.7412;   % Purple
    0.5490, 0.3373, 0.2941;   % Brown
    0.8902, 0.4667, 0.7608;   % Pink
    0.4980, 0.4980, 0.4980;   % Gray
    0.7373, 0.7412, 0.1333;   % Olive
    0.0902, 0.7451, 0.8118;   % Cyan
    1.0000, 0.6824, 0.2627;   % Gold
    0.5294, 0.8078, 0.9804;   % Light Blue
    ];

% Map each row to a color
rowColors = zeros(height(tOriginal), 3);
for i = 1:numGroups
    groupIdx = groupCategories == uniqueGroups{i};
    rowColors(groupIdx, :) = repmat(colors(i, :), sum(groupIdx), 1);
end
tOriginal.RowColors = rowColors;
foveaCoordinates = tOriginal(strcmp(tOriginal.type, 'fovea'), :);
peripheryCoordinates = tOriginal(strcmp(tOriginal.type, 'periphery'), :);

figure
ah = arrayfun(@(x) subplot(2,3, x), 1:6);
% all together
ah(1) = subplot(2,3, [1 2 4 5]);
scatter(ah(1), tOriginal.UMAP1, tOriginal.UMAP2, 25, tOriginal.RowColors, 'filled')

% fovea
scatter(ah(3), peripheryCoordinates.UMAP1, peripheryCoordinates.UMAP2, 25, [0.8 0.8 0.8], 'filled', 'MarkerFaceAlpha', 0.3)
hold(ah(3), 'on')
scatter(ah(3), foveaCoordinates.UMAP1, foveaCoordinates.UMAP2, 25, foveaCoordinates.RowColors, 'filled')

% periphery
scatter(ah(6), foveaCoordinates.UMAP1, foveaCoordinates.UMAP2, 25, [0.8 0.8 0.8], 'filled', 'MarkerFaceAlpha', 0.3)
hold(ah(6), 'on')
scatter(ah(6), peripheryCoordinates.UMAP1, peripheryCoordinates.UMAP2, 25, peripheryCoordinates.RowColors, 'filled')
title(ah(1), 'Extended Data Fig. 9a')
title(ah(3), 'Extended Data Fig. 9b')
title(ah(6), 'Extended Data Fig. 9c')
xlim([ah(1), ah(3), ah(6)], [-4 14])
ylim([ah(1), ah(3), ah(6)], [-4 14])
axis([ah(1), ah(3), ah(6)], 'square')
linkaxes([ah(1), ah(3), ah(6)])
grid([ah(1), ah(3), ah(6)], 'on')

% ---------------------- %
function binCount = plotScatterPoints(figureHandle, values, groupId, pointSize)
selectedCellsMarkersColor = [0 0 0];

if ~exist('pointSize', 'var')
    pointSize = 36;
end


for n = 1:numel(unique(groupId))
    binCount(n) = numel(groupId(groupId == n));
    if binCount(n) == 0
        continue
    end
    selectedValues = values(groupId == n);

    hs(n) = scatter(figureHandle, ...
        ones(binCount(n), 1) + n - 1, ...
        selectedValues, pointSize, selectedCellsMarkersColor, ...
        "filled", 'jitter', 'on', 'JitterAmount', 0.1);
    hs(n).MarkerFaceAlpha = 0.5;
end
end
