# Supplementary material for: Synchronization of visual perception within the human fovea
Source: Nat Neurosci. 2025 Jul 16;28(9):1959–67. doi: 10.1038/s41593-025-02011-3 (PMC12411267; doi:10.1038/s41593-025-02011-3)
Supplement: Supplementary file 17 — Source data. [file 41593_2025_2011_MOESM17_ESM.zip › extendedData9/firing_rate_unnormalized_fovea_cluster_10.csv]

	0.0	0.01	0.02	0.03	0.04	0.05	0.06	0.07	0.08	0.09	0.1	0.11	0.12	0.13	0.14	0.15	0.16	0.17	0.18	0.19	0.2	0.21	0.22	0.23	0.24	0.25	0.26	0.27	0.28	0.29	0.3	0.31	0.32	0.33	0.34	0.35000000000000003	0.36	0.37	0.38	0.39	0.4	0.41000000000000003	0.42	0.43	0.44	0.45	0.46	0.47000000000000003	0.48
0	0.0	0.0	0.0	0.0	0.0	0.0	0.0	0.0	0.0	0.0	0.0	0.0	0.0	0.0	0.0	0.0	0.0	0.0	0.0	0.0	0.0	0.0	0.0	0.0	0.0	0.0	0.0	0.0	0.0	0.0	0.0	0.0	0.0	0.0	0.0	0.0	0.0	0.0	0.0	0.0	0.0	0.0	0.0	0.0	0.0	0.0	0.0	0.0	0.0
1	0.0	0.0	0.0	0.0	0.0	0.0	0.0	0.0	0.0	0.0	0.0	0.0	0.0001	0.0001	0.0003	0.0005	0.0009	0.0015	0.0026	0.004	0.0062	0.009	0.0126	0.0171	0.0221	0.0276	0.033	0.038	0.042	0.0446	0.0455	0.0446	0.042	0.038	0.033	0.0276	0.0221	0.0171	0.0126	0.009	0.0062	0.0041	0.0026	0.0016	0.001	0.0006	0.0005	0.0006	0.001
2	0.0188	0.0195	0.0199	0.02	0.0201	0.0202	0.0202	0.0204	0.0205	0.0205	0.0204	0.0202	0.02	0.0199	0.02	0.0205	0.0214	0.0229	0.0246	0.0266	0.0285	0.03	0.031	0.0311	0.0304	0.0289	0.0267	0.0239	0.021	0.0181	0.0155	0.0136	0.0123	0.0117	0.0119	0.0126	0.0137	0.0148	0.0159	0.0166	0.0167	0.0163	0.0154	0.0139	0.0122	0.0104	0.0087	0.0073	0.0064
3	0.0	0.0	0.0	0.0	0.0	0.0	0.0	0.0	0.0	0.0	0.0	0.0	0.0	0.0	0.0	0.0	0.0	0.0001	0.0001	0.0002	0.0004	0.0007	0.0011	0.0018	0.0027	0.004	0.0056	0.0076	0.0098	0.0122	0.0147	0.0169	0.0186	0.0198	0.0202	0.0198	0.0186	0.0169	0.0147	0.0122	0.0098	0.0076	0.0056	0.004	0.0027	0.0018	0.0011	0.0007	0.0004
4	0.0	0.0	0.0	0.0	0.0	0.0	0.0	0.0	0.0	0.0	0.0	0.0	0.0	0.0	0.0	0.0	0.0	0.0	0.0	0.0	0.0	0.0	0.0	0.0	0.0	0.0	0.0	0.0	0.0	0.0	0.0	0.0	0.0	0.0	0.0	0.0	0.0	0.0	0.0	0.0	0.0	0.0	0.0	0.0	0.0	0.0	0.0	0.0	0.0
5	0.0182	0.0181	0.0175	0.0165	0.0154	0.0144	0.0137	0.0134	0.0137	0.0144	0.0155	0.0167	0.0179	0.0187	0.0192	0.0193	0.0191	0.0187	0.0182	0.018	0.0182	0.0189	0.0201	0.0219	0.024	0.0265	0.0291	0.0318	0.0344	0.0368	0.0388	0.0404	0.0412	0.0411	0.04	0.0379	0.0349	0.0311	0.0268	0.0223	0.0179	0.0139	0.0104	0.0075	0.0053	0.0036	0.0026	0.002	0.0018
6	0.0005	0.0008	0.0012	0.0017	0.0023	0.0031	0.004	0.005	0.0059	0.0067	0.0074	0.0079	0.008	0.0079	0.0074	0.0067	0.0059	0.005	0.0041	0.0032	0.0025	0.0019	0.0015	0.0013	0.0013	0.0015	0.0017	0.0021	0.0026	0.0031	0.0037	0.0041	0.0046	0.0049	0.0051	0.0053	0.0054	0.0054	0.0054	0.0054	0.0053	0.0052	0.0049	0.0046	0.0042	0.0038	0.0033	0.0029	0.0027
7	0.0	0.0	0.0	0.0	0.0	0.0	0.0	0.0	0.0	0.0	0.0	0.0	0.0	0.0	0.0	0.0	0.0	0.0	0.0	0.0	0.0	0.0	0.0	0.0	0.0	0.0	0.0	0.0	0.0	0.0	0.0	0.0	0.0	0.0	0.0	0.0	0.0	0.0	0.0	0.0	0.0	0.0	0.0	0.0	0.0	0.0	0.0	0.0	0.0
8	0.0013	0.002	0.0029	0.0041	0.0056	0.0073	0.009	0.0108	0.0124	0.0138	0.0146	0.0149	0.0146	0.0138	0.0124	0.0108	0.009	0.0073	0.0056	0.0041	0.0029	0.002	0.0013	0.0008	0.0005	0.0003	0.0002	0.0001	0.0	0.0	0.0	0.0	0.0	0.0	0.0	0.0	0.0	0.0	0.0	0.0	0.0	0.0	0.0	0.0	0.0	0.0	0.0	0.0	0.0
9	0.0064	0.0084	0.0107	0.0131	0.0156	0.0179	0.0199	0.0215	0.0225	0.0231	0.023	0.0225	0.0217	0.0206	0.0195	0.0186	0.0178	0.0173	0.0171	0.0173	0.0178	0.0184	0.0191	0.0198	0.0205	0.0209	0.0211	0.021	0.0207	0.0203	0.0198	0.0194	0.0191	0.019	0.0191	0.0194	0.02	0.0206	0.0213	0.0221	0.0229	0.0238	0.0248	0.026	0.0273	0.0287	0.0302	0.0315	0.0326
10	0.0111	0.0127	0.014	0.0148	0.0151	0.0148	0.014	0.0128	0.0112	0.0096	0.008	0.0066	0.0055	0.0047	0.0044	0.0045	0.0049	0.0056	0.0065	0.0076	0.0087	0.0099	0.0112	0.0125	0.0139	0.0154	0.017	0.0187	0.0203	0.0217	0.0228	0.0233	0.0232	0.0224	0.021	0.019	0.0166	0.0141	0.0116	0.0092	0.0073	0.0057	0.0047	0.0042	0.0042	0.0046	0.0055	0.0068	0.0084
11	0.0009	0.0015	0.0022	0.0032	0.0046	0.0062	0.0082	0.0105	0.013	0.0156	0.0182	0.0204	0.0223	0.0235	0.024	0.0238	0.0228	0.0212	0.0192	0.0169	0.0147	0.0127	0.0111	0.01	0.0095	0.0096	0.0102	0.0111	0.0122	0.0133	0.0143	0.0151	0.0155	0.0154	0.015	0.0141	0.0128	0.0114	0.0097	0.0081	0.0065	0.005	0.0038	0.0027	0.0019	0.0013	0.0008	0.0005	0.0003
12	0.0	0.0	0.0	0.0	0.0	0.0	0.0	0.0	0.0	0.0	0.0	0.0	0.0	0.0	0.0	0.0	0.0	0.0	0.0	0.0	0.0	0.0	0.0	0.0	0.0	0.0	0.0	0.0	0.0	0.0	0.0	0.0	0.0	0.0	0.0	0.0	0.0	0.0	0.0	0.0	0.0	0.0	0.0	0.0	0.0	0.0	0.0	0.0	0.0
13	0.0146	0.0164	0.0181	0.0197	0.0212	0.0226	0.024	0.0253	0.0266	0.0278	0.0288	0.0297	0.0302	0.0305	0.0303	0.0298	0.029	0.0278	0.0264	0.025	0.0235	0.0221	0.0208	0.0197	0.0188	0.018	0.0174	0.0168	0.0162	0.0157	0.0151	0.0145	0.014	0.0135	0.0132	0.0131	0.0132	0.0135	0.014	0.0145	0.0151	0.0155	0.0159	0.0161	0.0161	0.016	0.0159	0.0156	0.0154
14	0.0123	0.0129	0.0133	0.0136	0.014	0.0145	0.0153	0.0162	0.0173	0.0185	0.0196	0.0207	0.0216	0.0223	0.0226	0.0228	0.0226	0.0223	0.0219	0.0214	0.0209	0.0205	0.0203	0.0203	0.0206	0.0211	0.0219	0.0227	0.0234	0.0238	0.0239	0.0234	0.0224	0.0209	0.0193	0.0175	0.0159	0.0146	0.0137	0.0132	0.013	0.0131	0.0134	0.0137	0.0142	0.0147	0.0153	0.0161	0.0171
15	0.0001	0.0001	0.0003	0.0004	0.0007	0.0012	0.0018	0.0026	0.0036	0.0049	0.0063	0.0079	0.0095	0.0109	0.012	0.0128	0.013	0.0128	0.012	0.0109	0.0095	0.0079	0.0063	0.0049	0.0036	0.0026	0.0018	0.0012	0.0007	0.0004	0.0003	0.0001	0.0001	0.0	0.0	0.0	0.0	0.0001	0.0001	0.0003	0.0005	0.0008	0.0012	0.0018	0.0027	0.0039	0.0053	0.0071	0.0091
16	0.0158	0.0162	0.0163	0.0162	0.016	0.0159	0.0159	0.0161	0.0163	0.0165	0.0165	0.0163	0.0159	0.0152	0.0144	0.0136	0.013	0.0126	0.0126	0.0129	0.0134	0.0141	0.0147	0.0151	0.015	0.0145	0.0136	0.0122	0.0106	0.0088	0.0071	0.0055	0.004	0.0029	0.002	0.0013	0.0008	0.0005	0.0003	0.0002	0.0001	0.0	0.0	0.0	0.0	0.0	0.0	0.0	0.0
17	0.0147	0.017	0.0192	0.0212	0.0229	0.0243	0.0255	0.0265	0.0273	0.028	0.0285	0.0289	0.0292	0.0293	0.0294	0.0294	0.0293	0.0293	0.0294	0.0295	0.0297	0.03	0.0302	0.0303	0.0301	0.0296	0.0285	0.027	0.025	0.0226	0.0198	0.0169	0.014	0.0113	0.0088	0.0068	0.0052	0.0041	0.0035	0.0035	0.0039	0.0047	0.0059	0.0075	0.0092	0.011	0.0126	0.0139	0.0147
18	0.0	0.0	0.0	0.0	0.0	0.0	0.0	0.0	0.0	0.0	0.0	0.0	0.0	0.0	0.0	0.0	0.0	0.0	0.0	0.0	0.0	0.0	0.0	0.0	0.0	0.0	0.0	0.0	0.0	0.0	0.0	0.0	0.0	0.0	0.0	0.0	0.0	0.0	0.0	0.0	0.0	0.0	0.0	0.0	0.0	0.0	0.0	0.0	0.0
19	0.0011	0.0015	0.002	0.0026	0.0032	0.0038	0.0044	0.0051	0.0058	0.0066	0.0076	0.0087	0.01	0.0116	0.0133	0.0151	0.0168	0.0184	0.0196	0.0204	0.0207	0.0206	0.0202	0.0195	0.0189	0.0183	0.0181	0.0181	0.0184	0.0188	0.0194	0.0199	0.0201	0.02	0.0195	0.0186	0.0173	0.0158	0.0141	0.0124	0.0107	0.0091	0.0076	0.0064	0.0053	0.0044	0.0038	0.0034	0.0032
20	0.0002	0.0004	0.0007	0.0012	0.0019	0.0029	0.0042	0.006	0.008	0.0104	0.013	0.0156	0.0179	0.0198	0.021	0.0214	0.021	0.0198	0.0179	0.0156	0.013	0.0104	0.008	0.006	0.0042	0.0029	0.0019	0.0012	0.0007	0.0004	0.0002	0.0001	0.0001	0.0	0.0	0.0	0.0	0.0	0.0	0.0001	0.0001	0.0002	0.0004	0.0007	0.0012	0.0019	0.0029	0.0042	0.006
21	0.0121	0.0148	0.0177	0.0206	0.0234	0.0261	0.0286	0.0306	0.0321	0.0328	0.0328	0.0318	0.03	0.0274	0.0242	0.0206	0.017	0.0135	0.0103	0.0076	0.0054	0.0037	0.0024	0.0015	0.0009	0.0005	0.0003	0.0002	0.0001	0.0001	0.0001	0.0001	0.0002	0.0004	0.0007	0.0013	0.002	0.0032	0.0048	0.007	0.0098	0.0132	0.0172	0.0217	0.0265	0.0314	0.0361	0.0403	0.0438
22	0.0131	0.0139	0.0145	0.015	0.0155	0.0161	0.017	0.0182	0.0197	0.0213	0.0229	0.0242	0.025	0.0251	0.0244	0.0231	0.0212	0.019	0.0169	0.0151	0.0141	0.014	0.0152	0.0176	0.0212	0.0259	0.0313	0.0369	0.0422	0.0467	0.05	0.0517	0.0518	0.0503	0.0476	0.0441	0.0402	0.0363	0.0327	0.0297	0.0272	0.0252	0.0238	0.0227	0.0219	0.0211	0.0205	0.0198	0.0192
23	0.0098	0.0121	0.0145	0.017	0.0193	0.0215	0.0233	0.0248	0.0258	0.0264	0.0264	0.0259	0.0249	0.0234	0.0214	0.0191	0.0167	0.0141	0.0116	0.0093	0.0072	0.0054	0.0039	0.0028	0.0019	0.0012	0.0008	0.0005	0.0003	0.0003	0.0003	0.0004	0.0005	0.0009	0.0014	0.0021	0.0031	0.0044	0.0062	0.0083	0.0108	0.0137	0.0168	0.0201	0.0235	0.0266	0.0295	0.0319	0.0336
24	0.0	0.0	0.0	0.0	0.0	0.0	0.0	0.0	0.0	0.0	0.0	0.0	0.0	0.0	0.0	0.0	0.0	0.0	0.0	0.0	0.0	0.0	0.0	0.0	0.0	0.0	0.0	0.0	0.0	0.0	0.0	0.0	0.0	0.0	0.0	0.0	0.0	0.0	0.0	0.0	0.0	0.0	0.0	0.0	0.0	0.0001	0.0002	0.0003	0.0005
25	0.0223	0.0257	0.0287	0.031	0.0325	0.033	0.0325	0.031	0.0287	0.0257	0.0223	0.0188	0.0153	0.012	0.0092	0.0067	0.0048	0.0033	0.0022	0.0014	0.0009	0.0005	0.0003	0.0002	0.0001	0.0	0.0	0.0	0.0001	0.0001	0.0002	0.0003	0.0006	0.0009	0.0015	0.0024	0.0035	0.0051	0.0071	0.0095	0.0121	0.015	0.0178	0.0204	0.0224	0.0238	0.0242	0.0238	0.0224
26	0.0025	0.0035	0.0047	0.0061	0.0076	0.0091	0.0106	0.0118	0.0128	0.0134	0.0137	0.0136	0.0133	0.0128	0.0123	0.012	0.012	0.0122	0.0127	0.0132	0.0138	0.0143	0.0144	0.0142	0.0136	0.0126	0.0114	0.0102	0.0091	0.0082	0.0078	0.0078	0.0082	0.0091	0.0102	0.0115	0.0127	0.0137	0.0144	0.0147	0.0147	0.0145	0.0141	0.0137	0.0135	0.0136	0.014	0.0148	0.0157
27	0.0156	0.0183	0.0208	0.0229	0.0245	0.0255	0.0257	0.0253	0.0242	0.0226	0.0206	0.0183	0.0159	0.0136	0.0113	0.0093	0.0076	0.0062	0.0053	0.0049	0.0048	0.0051	0.0056	0.0063	0.0071	0.0079	0.0087	0.0093	0.0097	0.01	0.0102	0.0103	0.0103	0.0102	0.0101	0.0098	0.0095	0.009	0.0085	0.0079	0.0074	0.007	0.0067	0.0067	0.0069	0.0072	0.0076	0.0081	0.0084
28	0.0249	0.0282	0.0313	0.0339	0.036	0.0375	0.0382	0.038	0.037	0.0351	0.0324	0.0291	0.0253	0.0214	0.0174	0.0138	0.0105	0.0078	0.0057	0.0041	0.0031	0.0026	0.0025	0.0029	0.0036	0.0047	0.0061	0.0076	0.0093	0.0108	0.0122	0.0132	0.0138	0.0138	0.0134	0.0126	0.0114	0.0102	0.0089	0.0079	0.0071	0.0067	0.0066	0.0067	0.007	0.0074	0.0078	0.0081	0.0085
29	0.0084	0.0097	0.011	0.0123	0.0135	0.0146	0.0154	0.0161	0.0164	0.0163	0.016	0.0153	0.0144	0.0133	0.0121	0.0108	0.0097	0.0088	0.0081	0.0077	0.0076	0.0078	0.0082	0.0088	0.0095	0.0103	0.011	0.0117	0.0123	0.0127	0.0131	0.0133	0.0134	0.0134	0.0133	0.013	0.0127	0.0122	0.0117	0.0111	0.0105	0.01	0.0096	0.0094	0.0095	0.0099	0.0106	0.0116	0.0129
30	0.0171	0.0192	0.0209	0.0224	0.0235	0.0244	0.0249	0.0251	0.0251	0.0248	0.0243	0.0236	0.0228	0.0218	0.0208	0.0199	0.019	0.0184	0.0179	0.0175	0.0173	0.017	0.0167	0.0161	0.0153	0.0142	0.0129	0.0115	0.0101	0.0089	0.008	0.0075	0.0074	0.008	0.009	0.0106	0.0126	0.0152	0.0181	0.0212	0.0246	0.028	0.0312	0.0341	0.0363	0.0378	0.0383	0.038	0.0368
31	0.0	0.0	0.0	0.0	0.0	0.0	0.0001	0.0001	0.0003	0.0004	0.0007	0.0011	0.0017	0.0025	0.0035	0.0048	0.0062	0.0078	0.0094	0.0109	0.0121	0.0132	0.0138	0.0142	0.0142	0.0141	0.014	0.0139	0.014	0.0142	0.0146	0.0149	0.0153	0.0155	0.0157	0.0157	0.0156	0.0155	0.0155	0.0154	0.0154	0.0153	0.015	0.0146	0.0138	0.0129	0.0117	0.0106	0.0096
32	0.0033	0.004	0.0046	0.0052	0.0056	0.0058	0.0059	0.0059	0.0058	0.0057	0.0058	0.006	0.0065	0.0072	0.0081	0.0093	0.0107	0.0123	0.0138	0.0154	0.0168	0.018	0.0189	0.0195	0.0197	0.0195	0.0191	0.0185	0.0177	0.0168	0.016	0.0152	0.0144	0.0136	0.0128	0.0119	0.011	0.0102	0.0094	0.0087	0.0084	0.0084	0.0089	0.0098	0.0113	0.0133	0.0156	0.0182	0.021
33	0.0168	0.019	0.0209	0.0224	0.0235	0.0241	0.0244	0.0243	0.0241	0.0238	0.0236	0.0234	0.0234	0.0234	0.0235	0.0235	0.0233	0.023	0.0225	0.0217	0.0207	0.0195	0.0182	0.0167	0.0153	0.014	0.0128	0.0119	0.0112	0.0108	0.0107	0.0109	0.0114	0.0121	0.0129	0.0138	0.0148	0.0158	0.0168	0.0176	0.0183	0.0188	0.019	0.019	0.0186	0.0182	0.0176	0.017	0.0165
34	0.0039	0.0052	0.0067	0.0084	0.0102	0.0118	0.0133	0.0145	0.0152	0.0155	0.0153	0.0145	0.0134	0.012	0.0105	0.0089	0.0076	0.0065	0.0058	0.0056	0.0059	0.0065	0.0076	0.009	0.0107	0.0123	0.014	0.0155	0.0167	0.0178	0.0186	0.0191	0.0196	0.02	0.0203	0.0206	0.0208	0.0207	0.0203	0.0196	0.0184	0.0168	0.0149	0.0127	0.0105	0.0083	0.0064	0.0047	0.0033
35	0.0111	0.0127	0.0141	0.0151	0.0156	0.0155	0.015	0.0139	0.0126	0.0111	0.0096	0.0083	0.0074	0.0069	0.007	0.0077	0.0089	0.0107	0.0128	0.0152	0.0176	0.0199	0.0217	0.023	0.0237	0.0236	0.0229	0.0215	0.0197	0.0176	0.0153	0.013	0.0109	0.009	0.0074	0.0062	0.0055	0.0053	0.0056	0.0065	0.0079	0.0097	0.0119	0.0142	0.0166	0.0186	0.0203	0.0214	0.0218
36	0.006	0.0076	0.0092	0.0109	0.0125	0.0139	0.0151	0.0159	0.0165	0.0168	0.0168	0.0167	0.0165	0.0162	0.0161	0.0159	0.0159	0.016	0.0162	0.0165	0.0167	0.0169	0.0169	0.0167	0.0163	0.0156	0.0147	0.0136	0.0125	0.0114	0.0104	0.0096	0.009	0.0086	0.0085	0.0087	0.0091	0.0098	0.0108	0.012	0.0134	0.0149	0.0164	0.0179	0.0194	0.0207	0.022	0.0232	0.0244
37	0.0003	0.0005	0.0009	0.0015	0.0024	0.0038	0.0056	0.008	0.011	0.0145	0.0183	0.0224	0.0262	0.0295	0.0319	0.0332	0.0332	0.0319	0.0295	0.0262	0.0224	0.0183	0.0145	0.011	0.008	0.0056	0.0038	0.0024	0.0015	0.0009	0.0005	0.0003	0.0002	0.0001	0.0	0.0	0.0	0.0001	0.0001	0.0002	0.0003	0.0006	0.001	0.0016	0.0025	0.0037	0.0052	0.0072	0.0097
38	0.0119	0.0129	0.0138	0.0146	0.0154	0.0162	0.0169	0.0175	0.0179	0.018	0.0177	0.0171	0.0161	0.0148	0.0132	0.0117	0.0102	0.009	0.008	0.0075	0.0074	0.0076	0.008	0.0086	0.0093	0.0099	0.0104	0.0108	0.0113	0.0117	0.0123	0.0131	0.0141	0.0153	0.0166	0.0178	0.0187	0.0193	0.0195	0.0193	0.0188	0.0182	0.0177	0.0174	0.0175	0.018	0.0191	0.0207	0.0225
39	0.0008	0.0013	0.002	0.0031	0.0045	0.0064	0.0087	0.0113	0.0143	0.0175	0.0207	0.0237	0.0264	0.0286	0.0304	0.0316	0.0323	0.0325	0.0323	0.0316	0.0304	0.0286	0.0264	0.0237	0.0207	0.0175	0.0143	0.0113	0.0087	0.0064	0.0045	0.0031	0.002	0.0013	0.0009	0.0007	0.0007	0.001	0.0016	0.0025	0.004	0.0061	0.0089	0.0125	0.0168	0.0218	0.0272	0.0325	0.0374
40	0.0101	0.0115	0.013	0.0146	0.0162	0.0178	0.0195	0.0211	0.0227	0.0239	0.0249	0.0255	0.0256	0.0252	0.0243	0.0231	0.0216	0.02	0.0183	0.0168	0.0154	0.0143	0.0135	0.013	0.0127	0.0126	0.0128	0.013	0.0132	0.0135	0.0137	0.0138	0.0138	0.0138	0.0137	0.0136	0.0136	0.0138	0.0142	0.0149	0.0158	0.0168	0.018	0.0191	0.0202	0.0211	0.0217	0.0222	0.0223
[truncated: 401 more columns]
