# Supplementary material for: Synchronization of visual perception within the human fovea
Source: Nat Neurosci. 2025 Jul 16;28(9):1959–67. doi: 10.1038/s41593-025-02011-3 (PMC12411267; doi:10.1038/s41593-025-02011-3)
Supplement: Supplementary file 17 — Source data. [file 41593_2025_2011_MOESM17_ESM.zip › extendedData9/firing_rate_unnormalized_fovea_cluster_11.csv]

	0.0	0.01	0.02	0.03	0.04	0.05	0.06	0.07	0.08	0.09	0.1	0.11	0.12	0.13	0.14	0.15	0.16	0.17	0.18	0.19	0.2	0.21	0.22	0.23	0.24	0.25	0.26	0.27	0.28	0.29	0.3	0.31	0.32	0.33	0.34	0.35000000000000003	0.36	0.37	0.38	0.39	0.4	0.41000000000000003	0.42	0.43	0.44	0.45	0.46	0.47000000000000003	0.48
0	0.0006	0.0009	0.0015	0.0023	0.0033	0.0046	0.0062	0.0081	0.0101	0.0121	0.0139	0.0154	0.0164	0.0168	0.0165	0.0157	0.0145	0.013	0.0116	0.0104	0.0095	0.0093	0.0095	0.0104	0.0116	0.013	0.0145	0.0157	0.0165	0.0168	0.0164	0.0154	0.0139	0.0121	0.0101	0.0082	0.0064	0.0048	0.0037	0.0029	0.0026	0.0028	0.0035	0.0048	0.0066	0.0092	0.0124	0.0163	0.0208
[truncated: 401 more columns]
