# Supplementary material for: Synchronization of visual perception within the human fovea
Source: Nat Neurosci. 2025 Jul 16;28(9):1959–67. doi: 10.1038/s41593-025-02011-3 (PMC12411267; doi:10.1038/s41593-025-02011-3)
Supplement: Supplementary file 17 — Source data. [file 41593_2025_2011_MOESM17_ESM.zip › extendedData9/firing_rate_unnormalized_fovea_cluster_2.csv]

	0
