# Supplementary material for: Synchronization of visual perception within the human fovea
Source: Nat Neurosci. 2025 Jul 16;28(9):1959–67. doi: 10.1038/s41593-025-02011-3 (PMC12411267; doi:10.1038/s41593-025-02011-3)
Supplement: Supplementary file 17 — Source data. [file 41593_2025_2011_MOESM17_ESM.zip › extendedData9/firing_rate_unnormalized_fovea_cluster_7.csv]

	0.0	0.01	0.02	0.03	0.04	0.05	0.06	0.07	0.08	0.09	0.1	0.11	0.12	0.13	0.14	0.15	0.16	0.17	0.18	0.19	0.2	0.21	0.22	0.23	0.24	0.25	0.26	0.27	0.28	0.29	0.3	0.31	0.32	0.33	0.34	0.35000000000000003	0.36	0.37	0.38	0.39	0.4	0.41000000000000003	0.42	0.43	0.44	0.45	0.46	0.47000000000000003	0.48
0	0.0091	0.0109	0.0125	0.0138	0.0147	0.015	0.0147	0.0138	0.0125	0.011	0.0092	0.0076	0.0061	0.005	0.0043	0.0041	0.0043	0.005	0.0061	0.0076	0.0092	0.011	0.0126	0.0139	0.0148	0.0152	0.015	0.0144	0.0135	0.0125	0.0117	0.0113	0.0114	0.0123	0.0141	0.0166	0.0199	0.0238	0.0279	0.032	0.0359	0.0393	0.0419	0.0438	0.0449	0.0452	0.045	0.0444	0.0435
1	0.0137	0.0172	0.021	0.0247	0.0283	0.0314	0.0339	0.0355	0.0363	0.0363	0.0356	0.0344	0.0328	0.0312	0.0297	0.0285	0.0278	0.0276	0.0279	0.0289	0.0306	0.0328	0.0355	0.0385	0.0417	0.0446	0.0471	0.0488	0.0495	0.049	0.0474	0.0448	0.0414	0.0375	0.0335	0.0297	0.0266	0.0244	0.0231	0.0229	0.0235	0.0247	0.0264	0.0281	0.0295	0.0305	0.031	0.0309	0.0303
2	0.0211	0.0237	0.026	0.0277	0.029	0.03	0.0309	0.0318	0.0328	0.0341	0.0355	0.0368	0.0379	0.0384	0.0382	0.0372	0.0354	0.033	0.0302	0.0273	0.0246	0.0224	0.0208	0.0198	0.0193	0.0192	0.0195	0.0199	0.0203	0.0208	0.0213	0.0217	0.0221	0.0226	0.0232	0.0239	0.0248	0.0259	0.027	0.0283	0.0296	0.0308	0.0319	0.0329	0.0336	0.0343	0.0349	0.0356	0.0364
3	0.0129	0.0165	0.0205	0.0248	0.0291	0.0332	0.0368	0.0398	0.042	0.0431	0.0433	0.0424	0.0407	0.0384	0.0358	0.0333	0.0311	0.0297	0.0291	0.0294	0.0306	0.0325	0.0347	0.037	0.0392	0.0409	0.0421	0.0426	0.0427	0.0422	0.0414	0.0404	0.0391	0.0377	0.0363	0.0349	0.0336	0.0327	0.0323	0.0326	0.0336	0.0353	0.0377	0.0404	0.0431	0.0454	0.047	0.0475	0.0469
4	0.0097	0.0122	0.0148	0.0175	0.0203	0.0229	0.0253	0.0274	0.0291	0.0303	0.0311	0.0315	0.0316	0.0316	0.0316	0.0318	0.0323	0.033	0.0338	0.0347	0.0355	0.0361	0.0364	0.0364	0.0363	0.0362	0.0361	0.0364	0.0369	0.0376	0.0384	0.0392	0.0397	0.0399	0.0396	0.039	0.0382	0.0375	0.037	0.0368	0.037	0.0375	0.0382	0.0388	0.0391	0.0391	0.0385	0.0375	0.0361
5	0.0162	0.0205	0.025	0.0294	0.0333	0.0365	0.0387	0.0398	0.0397	0.0386	0.0367	0.0342	0.0315	0.0287	0.0262	0.0238	0.0218	0.0201	0.0188	0.0177	0.017	0.0166	0.0165	0.0166	0.0168	0.0172	0.0176	0.018	0.0185	0.0191	0.0199	0.0208	0.0219	0.0229	0.024	0.0247	0.0251	0.025	0.0243	0.0231	0.0214	0.0196	0.0177	0.0161	0.015	0.0145	0.0149	0.0162	0.0184
6	0.0072	0.0081	0.009	0.0101	0.0113	0.0127	0.0143	0.016	0.0178	0.0196	0.0212	0.0224	0.0234	0.024	0.0243	0.0245	0.0246	0.0249	0.0254	0.0261	0.027	0.028	0.029	0.0299	0.0305	0.031	0.0311	0.0311	0.0309	0.0307	0.0304	0.0302	0.03	0.0298	0.0296	0.0292	0.0287	0.0281	0.0275	0.0267	0.0259	0.0252	0.0245	0.0239	0.0235	0.0232	0.0231	0.0233	0.0237
7	0.0147	0.0169	0.0189	0.0208	0.0225	0.024	0.0251	0.0259	0.0263	0.0264	0.0263	0.026	0.0258	0.0257	0.0259	0.0265	0.0274	0.0288	0.0304	0.0322	0.034	0.0357	0.0373	0.0386	0.0395	0.0402	0.0406	0.0408	0.0408	0.0407	0.0404	0.0401	0.0396	0.039	0.0383	0.0376	0.0367	0.0358	0.0349	0.034	0.0332	0.0325	0.0318	0.0312	0.0306	0.0299	0.0292	0.0283	0.0272
8	0.0265	0.027	0.0268	0.0257	0.0242	0.0223	0.0203	0.0184	0.017	0.0161	0.0159	0.0166	0.018	0.0204	0.0235	0.0273	0.0316	0.0363	0.0409	0.0452	0.0488	0.0515	0.0529	0.053	0.0518	0.0495	0.0462	0.0425	0.0385	0.0348	0.0315	0.029	0.0274	0.0267	0.0268	0.0276	0.0287	0.03	0.0313	0.0323	0.0329	0.0332	0.0332	0.033	0.0328	0.0326	0.0325	0.0325	0.0327
9	0.0171	0.0202	0.0231	0.0256	0.0275	0.0289	0.0298	0.0302	0.0304	0.0304	0.0306	0.0308	0.0311	0.0314	0.0317	0.0318	0.0318	0.0315	0.0312	0.0308	0.0306	0.0306	0.031	0.0318	0.033	0.0345	0.0362	0.0379	0.0393	0.0404	0.0409	0.041	0.0405	0.0398	0.0388	0.0377	0.0367	0.0358	0.0351	0.0345	0.0339	0.0333	0.0325	0.0314	0.0302	0.0289	0.0274	0.0261	0.0249
10	0.0053	0.0074	0.01	0.013	0.0163	0.0198	0.0233	0.0266	0.0296	0.032	0.0338	0.0351	0.036	0.0364	0.0367	0.0367	0.0365	0.0361	0.0353	0.0342	0.0326	0.0305	0.0282	0.0256	0.0232	0.0209	0.0192	0.018	0.0175	0.0176	0.0181	0.019	0.02	0.0209	0.0217	0.0223	0.0227	0.0228	0.0229	0.023	0.0232	0.0237	0.0244	0.0255	0.0269	0.0285	0.0301	0.0315	0.0324
11	0.0189	0.0224	0.0257	0.0288	0.0315	0.0337	0.0353	0.0362	0.0366	0.0366	0.0362	0.0356	0.0348	0.034	0.0333	0.0325	0.0317	0.031	0.0302	0.0296	0.0289	0.0284	0.0279	0.0273	0.0267	0.0257	0.0244	0.0227	0.0206	0.0182	0.0157	0.0132	0.0109	0.0091	0.0079	0.0075	0.0079	0.0092	0.0115	0.0146	0.0184	0.0228	0.0275	0.0322	0.0366	0.0405	0.0436	0.0459	0.0473
12	0.0549	0.0621	0.0679	0.0717	0.0734	0.0727	0.0699	0.0654	0.0599	0.0539	0.0481	0.0428	0.0384	0.035	0.0328	0.0315	0.0312	0.0318	0.0331	0.0351	0.0376	0.0407	0.044	0.0475	0.0509	0.0539	0.0565	0.0583	0.0592	0.059	0.0579	0.0559	0.053	0.0496	0.0458	0.0418	0.0378	0.034	0.0305	0.0273	0.0246	0.0225	0.0211	0.0207	0.0215	0.0235	0.0268	0.0314	0.0368
13	0.0	0.0	0.0	0.0	0.0	0.0	0.0	0.0	0.0	0.0	0.0	0.0	0.0	0.0	0.0	0.0	0.0	0.0001	0.0001	0.0002	0.0004	0.0007	0.0011	0.0019	0.003	0.0046	0.0067	0.0095	0.0129	0.0169	0.0215	0.0263	0.0313	0.0363	0.0413	0.0463	0.0516	0.0574	0.064	0.0719	0.0811	0.0916	0.1032	0.1153	0.1273	0.1384	0.148	0.1552	0.1596
14	0.0078	0.0096	0.0114	0.0131	0.0145	0.0156	0.0164	0.0168	0.017	0.0171	0.0172	0.0176	0.0182	0.0192	0.0204	0.0219	0.0234	0.025	0.0265	0.028	0.0294	0.0309	0.0325	0.0341	0.0359	0.0377	0.0395	0.041	0.0421	0.0428	0.043	0.0427	0.042	0.0411	0.0401	0.0391	0.0382	0.0376	0.0372	0.0372	0.0376	0.0383	0.0392	0.0403	0.0414	0.0425	0.0435	0.0444	0.0451
15	0.011	0.0134	0.0158	0.0181	0.0201	0.0217	0.0228	0.0234	0.0234	0.0231	0.0225	0.0217	0.021	0.0205	0.0204	0.0206	0.0213	0.0224	0.0239	0.0257	0.0276	0.0294	0.031	0.0322	0.033	0.0332	0.0328	0.0321	0.031	0.0298	0.0286	0.0274	0.0265	0.0258	0.0253	0.0251	0.0251	0.0253	0.0256	0.0259	0.0262	0.0265	0.0268	0.0269	0.0271	0.0273	0.0276	0.028	0.0285
16	0.0384	0.0424	0.0449	0.0458	0.045	0.0425	0.0387	0.0341	0.029	0.0241	0.0197	0.0163	0.0138	0.0125	0.0121	0.0126	0.0136	0.0151	0.0168	0.0184	0.0201	0.0217	0.0233	0.0249	0.0267	0.0287	0.0307	0.0327	0.0345	0.0359	0.0367	0.0369	0.0365	0.0354	0.0338	0.0319	0.0296	0.027	0.0244	0.0216	0.0187	0.0159	0.0131	0.0106	0.0082	0.0062	0.0045	0.0032	0.0022
17	0.0176	0.0208	0.0239	0.0267	0.0289	0.0306	0.0316	0.032	0.0318	0.0312	0.0305	0.0297	0.029	0.0285	0.0282	0.028	0.0279	0.0277	0.0273	0.0267	0.0259	0.0248	0.0235	0.0222	0.021	0.02	0.0192	0.0188	0.0188	0.0192	0.02	0.0211	0.0226	0.0243	0.0262	0.0282	0.0302	0.032	0.0335	0.0345	0.035	0.0348	0.0342	0.0331	0.0317	0.0302	0.0288	0.0276	0.0265
18	0.0001	0.0001	0.0002	0.0004	0.0006	0.0011	0.0017	0.0027	0.0041	0.006	0.0084	0.0113	0.0148	0.0188	0.023	0.0273	0.0313	0.0349	0.0377	0.0397	0.0406	0.0404	0.0392	0.0372	0.0346	0.0315	0.0285	0.0256	0.0232	0.0213	0.0199	0.0191	0.0186	0.0183	0.018	0.0174	0.0165	0.0152	0.0135	0.0116	0.0097	0.0077	0.0059	0.0044	0.0031	0.0022	0.0015	0.001	0.0007
19	0.0365	0.0392	0.0408	0.0411	0.0402	0.0381	0.0351	0.0315	0.0277	0.0239	0.0205	0.0178	0.0159	0.015	0.015	0.016	0.0179	0.0203	0.0231	0.026	0.0285	0.0305	0.0317	0.0319	0.0311	0.0294	0.027	0.0241	0.0212	0.0184	0.0162	0.0147	0.0141	0.0146	0.016	0.0183	0.0211	0.0243	0.0275	0.0304	0.0327	0.0343	0.0349	0.0348	0.0339	0.0326	0.031	0.0295	0.0283
20	0.0273	0.0317	0.0355	0.0385	0.0402	0.0407	0.0399	0.0378	0.0347	0.0309	0.0267	0.0224	0.0183	0.0148	0.0119	0.0099	0.0089	0.0089	0.0098	0.0118	0.0146	0.0182	0.0222	0.0265	0.0307	0.0345	0.0377	0.0401	0.0416	0.0423	0.0424	0.042	0.0414	0.0408	0.0403	0.0399	0.0398	0.0399	0.04	0.0402	0.0403	0.0404	0.0404	0.0405	0.0404	0.0402	0.0397	0.0388	0.0375
21	0.014	0.0154	0.0166	0.0177	0.0187	0.0196	0.0206	0.0215	0.0225	0.0234	0.0241	0.0246	0.0248	0.0246	0.0239	0.0229	0.0216	0.0202	0.0188	0.0178	0.0172	0.0172	0.018	0.0196	0.0218	0.0246	0.0277	0.0308	0.0338	0.0363	0.0382	0.0395	0.0399	0.0397	0.0388	0.0375	0.0356	0.0335	0.0313	0.029	0.0268	0.0249	0.0234	0.0223	0.0219	0.0221	0.023	0.0245	0.0265
22	0.0141	0.0156	0.0168	0.0179	0.0188	0.0199	0.0212	0.0228	0.0248	0.027	0.0293	0.0316	0.0335	0.0351	0.0362	0.0368	0.0372	0.0374	0.0375	0.0377	0.0379	0.0381	0.0382	0.038	0.0375	0.0366	0.0352	0.0334	0.0313	0.029	0.0267	0.0246	0.0228	0.0214	0.0205	0.0202	0.0203	0.0208	0.0215	0.0225	0.0236	0.0248	0.0261	0.0275	0.0291	0.0309	0.033	0.0353	0.0377
23	0.003	0.004	0.0051	0.0063	0.0077	0.0091	0.0107	0.0123	0.0139	0.0156	0.0173	0.0188	0.0203	0.0215	0.0225	0.0231	0.0234	0.0234	0.0232	0.0228	0.0224	0.0221	0.0219	0.0219	0.0222	0.0226	0.0233	0.024	0.0248	0.0255	0.0262	0.0267	0.0271	0.0274	0.0275	0.0275	0.0275	0.0276	0.0277	0.0278	0.0282	0.0287	0.0294	0.0301	0.0309	0.0315	0.032	0.032	0.0318
24	0.0131	0.0144	0.0154	0.0162	0.0167	0.0169	0.017	0.017	0.017	0.0169	0.017	0.0172	0.0177	0.0184	0.0192	0.0201	0.021	0.0216	0.0218	0.0217	0.0211	0.0202	0.019	0.0178	0.0167	0.0157	0.0149	0.0144	0.014	0.0138	0.0136	0.0134	0.0132	0.013	0.0129	0.0128	0.0128	0.0129	0.0129	0.013	0.013	0.013	0.013	0.0131	0.0136	0.0144	0.0158	0.0176	0.02
25	0.0003	0.0005	0.0008	0.0014	0.0022	0.0034	0.005	0.0072	0.0098	0.013	0.0166	0.0203	0.024	0.0273	0.0299	0.0316	0.0322	0.0316	0.03	0.0277	0.0248	0.0218	0.019	0.0169	0.0155	0.0151	0.0156	0.0171	0.0193	0.022	0.0247	0.0273	0.0295	0.031	0.0318	0.0318	0.0312	0.0303	0.0292	0.0283	0.0277	0.0276	0.0281	0.0291	0.0303	0.0316	0.0327	0.0334	0.0335
26	0.0205	0.0244	0.028	0.0308	0.0327	0.0333	0.0327	0.0308	0.028	0.0244	0.0205	0.0165	0.0128	0.0096	0.0069	0.0048	0.0033	0.0023	0.0017	0.0015	0.0017	0.0022	0.003	0.0043	0.006	0.0081	0.0106	0.0134	0.0164	0.0195	0.0224	0.025	0.0271	0.0286	0.0295	0.0296	0.0291	0.0282	0.0268	0.0253	0.0237	0.0221	0.0207	0.0195	0.0184	0.0176	0.0168	0.0162	0.0157
27	0.0031	0.0046	0.0067	0.0093	0.0125	0.0162	0.0202	0.0243	0.028	0.0312	0.0336	0.0348	0.0349	0.0339	0.0321	0.0297	0.0271	0.0248	0.023	0.0219	0.0215	0.0217	0.0224	0.0234	0.0244	0.0252	0.0259	0.0264	0.0271	0.028	0.0297	0.0322	0.0358	0.0405	0.0461	0.0523	0.0587	0.0648	0.0701	0.0744	0.0773	0.0787	0.0786	0.0772	0.0744	0.0705	0.0658	0.0604	0.0546
28	0.0135	0.0159	0.0182	0.0204	0.0224	0.0244	0.0261	0.0277	0.0291	0.0303	0.0313	0.0321	0.0325	0.0326	0.0323	0.0318	0.0311	0.0303	0.0296	0.0291	0.0288	0.0289	0.0293	0.0299	0.0306	0.0313	0.0319	0.0322	0.0322	0.0319	0.0315	0.0309	0.0302	0.0295	0.0288	0.0282	0.0275	0.0269	0.0262	0.0256	0.025	0.0245	0.0241	0.0239	0.0238	0.0239	0.0242	0.0246	0.0251
29	0.019	0.0205	0.0216	0.0225	0.0232	0.0238	0.0245	0.0252	0.026	0.0268	0.0277	0.0285	0.0292	0.0298	0.0303	0.0307	0.031	0.0314	0.0318	0.0322	0.0326	0.0328	0.0327	0.0323	0.0314	0.0302	0.0286	0.0269	0.0251	0.0236	0.0226	0.0222	0.0224	0.0232	0.0244	0.026	0.0276	0.0291	0.0303	0.0311	0.0315	0.0315	0.0314	0.0314	0.0316	0.0322	0.0332	0.0348	0.0366
30	0.0028	0.0038	0.0049	0.0062	0.0074	0.0086	0.0096	0.0104	0.011	0.0114	0.0117	0.0121	0.0127	0.0138	0.0153	0.0175	0.0201	0.0229	0.0258	0.0283	0.0303	0.0314	0.0315	0.0307	0.0292	0.0271	0.0248	0.0226	0.0206	0.0191	0.0181	0.0177	0.0177	0.0182	0.0191	0.0204	0.022	0.024	0.0263	0.0288	0.0314	0.034	0.0365	0.0387	0.0405	0.0418	0.0427	0.0429	0.0425
31	0.0152	0.0181	0.0212	0.0244	0.0275	0.0306	0.0335	0.0362	0.0385	0.0403	0.0416	0.0422	0.0423	0.0417	0.0405	0.0388	0.0366	0.0342	0.0316	0.0291	0.0266	0.0245	0.0227	0.0213	0.0204	0.0201	0.0201	0.0206	0.0214	0.0224	0.0235	0.0247	0.0257	0.0266	0.0272	0.0276	0.0278	0.0278	0.0276	0.0275	0.0275	0.0276	0.0281	0.0289	0.0301	0.0316	0.0335	0.0356	0.0378
32	0.0248	0.0259	0.0263	0.026	0.0251	0.0238	0.0223	0.0207	0.0191	0.0178	0.0167	0.0157	0.015	0.0144	0.0139	0.0135	0.0132	0.013	0.013	0.0133	0.0138	0.0147	0.0158	0.0173	0.019	0.0208	0.0226	0.0242	0.0255	0.0262	0.0264	0.026	0.0249	0.0233	0.0212	0.0187	0.0162	0.0137	0.0115	0.0096	0.0082	0.0075	0.0074	0.0079	0.0091	0.0109	0.0131	0.0158	0.0188
33	0.0192	0.0227	0.0263	0.0298	0.0329	0.0356	0.0375	0.0386	0.0387	0.0379	0.0363	0.0339	0.0311	0.0279	0.0246	0.0213	0.0183	0.0156	0.0133	0.0117	0.0107	0.0105	0.011	0.0124	0.0146	0.0176	0.0212	0.0254	0.03	0.0347	0.0394	0.0438	0.0477	0.0508	0.0531	0.0544	0.0548	0.0543	0.0532	0.0516	0.0499	0.0482	0.0467	0.0457	0.045	0.0448	0.0448	0.0449	0.0449
34	0.0017	0.0027	0.004	0.0059	0.0083	0.0114	0.0151	0.0193	0.0239	0.0287	0.0334	0.0377	0.0413	0.0439	0.0453	0.0455	0.0446	0.0428	0.0402	0.0373	0.0343	0.0313	0.0286	0.0262	0.0239	0.0217	0.0195	0.0172	0.0149	0.0125	0.0102	0.0081	0.0062	0.0046	0.0033	0.0023	0.0016	0.0012	0.0011	0.0013	0.0017	0.0025	0.0037	0.0054	0.0075	0.0102	0.0134	0.0172	0.0213
35	0.0194	0.0225	0.0254	0.0282	0.0305	0.0323	0.0335	0.034	0.0339	0.0331	0.0319	0.0303	0.0285	0.0267	0.0251	0.0238	0.0229	0.0225	0.0225	0.0228	0.0233	0.024	0.0247	0.0255	0.0263	0.0272	0.028	0.0289	0.0297	0.0305	0.0311	0.0314	0.0315	0.0313	0.0308	0.0301	0.0293	0.0284	0.0275	0.0268	0.0263	0.026	0.0259	0.0261	0.0265	0.0271	0.0279	0.0289	0.0299
36	0.0264	0.0281	0.029	0.0293	0.0289	0.028	0.0268	0.0256	0.0243	0.0233	0.0225	0.0218	0.0214	0.0211	0.021	0.0212	0.0218	0.0228	0.0245	0.0267	0.0295	0.0327	0.0359	0.0388	0.0411	0.0424	0.0424	0.0412	0.0387	0.0351	0.0308	0.0261	0.0214	0.017	0.0133	0.0104	0.0084	0.0074	0.0075	0.0085	0.0106	0.0136	0.0174	0.0219	0.0267	0.0317	0.0366	0.0409	0.0445
37	0.0082	0.0096	0.0109	0.0121	0.0129	0.0136	0.014	0.0143	0.0144	0.0144	0.0143	0.0141	0.0137	0.0132	0.0125	0.0116	0.0107	0.0099	0.0093	0.0091	0.0093	0.01	0.0114	0.0132	0.0154	0.018	0.0208	0.0237	0.0265	0.0292	0.0317	0.0339	0.0357	0.0371	0.038	0.0382	0.0378	0.0367	0.0349	0.0325	0.0297	0.0267	0.0237	0.0211	0.0189	0.0175	0.0168	0.0169	0.0176
38	0.0039	0.0053	0.0069	0.0087	0.0106	0.0124	0.014	0.0155	0.0166	0.0175	0.0182	0.0188	0.0195	0.0202	0.021	0.022	0.0229	0.0238	0.0244	0.0247	0.0247	0.0242	0.0234	0.0224	0.0213	0.0201	0.0192	0.0185	0.0183	0.0185	0.0191	0.0203	0.0219	0.0237	0.0257	0.0277	0.0296	0.031	0.0321	0.0326	0.0327	0.0324	0.0319	0.0313	0.0307	0.0304	0.0304	0.0307	0.0313
39	0.0	0.0	0.0	0.0	0.0	0.0	0.0001	0.0001	0.0002	0.0004	0.0007	0.0011	0.0018	0.0027	0.004	0.0058	0.008	0.0108	0.0142	0.0182	0.0227	0.0277	0.033	0.0384	0.0437	0.0487	0.0529	0.0563	0.0586	0.0597	0.0597	0.0585	0.0564	0.0536	0.0502	0.0465	0.0425	0.0385	0.0345	0.0305	0.0266	0.0228	0.0192	0.0159	0.0129	0.0104	0.0084	0.007	0.0063
40	0.018	0.0192	0.0201	0.0208	0.0213	0.0217	0.0222	0.0228	0.0235	0.0245	0.0256	0.0268	0.0283	0.0299	0.0318	0.0337	0.0356	0.0375	0.039	0.0401	0.0405	0.0401	0.0389	0.0369	0.0344	0.0314	0.0283	0.0254	0.0228	0.0207	0.0192	0.0183	0.0181	0.0183	0.0189	0.0198	0.0207	0.0215	0.0221	0.0225	0.0227	0.0227	0.0226	0.0226	0.0228	0.0233	0.0242	0.0254	0.0268
41	0.0051	0.0069	0.009	0.0112	0.0134	0.0154	0.017	0.0181	0.0186	0.0184	0.0176	0.0164	0.015	0.0137	0.0126	0.0121	0.0122	0.013	0.0143	0.0161	0.0181	0.0203	0.0224	0.0244	0.0261	0.0278	0.0293	0.0308	0.0325	0.0342	0.0361	0.0382	0.0403	0.0424	0.0445	0.0465	0.0483	0.0498	0.0508	0.0513	0.0511	0.0501	0.0483	0.0458	0.0428	0.0394	0.0361	0.033	0.0303
42	0.0095	0.0116	0.0137	0.0155	0.0171	0.0182	0.0188	0.0188	0.0185	0.0177	0.0169	0.016	0.0152	0.0148	0.0146	0.0147	0.0151	0.0158	0.0166	0.0175	0.0185	0.0197	0.0209	0.0223	0.0238	0.0252	0.0265	0.0276	0.0283	0.0287	0.0287	0.0283	0.0277	0.027	0.0261	0.0252	0.0243	0.0233	0.0223	0.0212	0.02	0.0186	0.0172	0.0157	0.0143	0.013	0.0119	0.0109	0.0101
43	0.0131	0.014	0.0143	0.0141	0.0134	0.0123	0.0111	0.0099	0.0088	0.0081	0.0079	0.0082	0.0089	0.01	0.0114	0.0129	0.0143	0.0156	0.0167	0.0176	0.0183	0.0191	0.02	0.0212	0.0225	0.0241	0.0257	0.0271	0.0281	0.0286	0.0283	0.0274	0.0259	0.0241	0.0222	0.0205	0.0193	0.0188	0.019	0.0201	0.0219	0.0242	0.0268	0.0295	0.0322	0.0347	0.0368	0.0385	0.0398
44	0.0052	0.0071	0.0094	0.0119	0.0145	0.017	0.0192	0.0208	0.0217	0.0218	0.0211	0.0197	0.018	0.016	0.014	0.0124	0.0112	0.0105	0.0102	0.0103	0.0107	0.0111	0.0113	0.0114	0.0111	0.0107	0.01	0.0094	0.0091	0.0091	0.0099	0.0114	0.0138	0.0172	0.0214	0.0262	0.0314	0.0366	0.0413	0.0452	0.0479	0.0493	0.0492	0.0477	0.0451	0.0416	0.0376	0.0336	0.0297
45	0.0148	0.0173	0.0196	0.0217	0.0235	0.0249	0.0258	0.0262	0.0263	0.026	0.0256	0.025	0.0245	0.0242	0.0242	0.0245	0.0251	0.026	0.027	0.028	0.0289	0.0294	0.0295	0.0292	0.0284	0.0275	0.0265	0.0256	0.025	0.0249	0.0252	0.0259	0.0268	0.0278	0.0285	0.029	0.029	0.0287	0.028	0.0273	0.0265	0.0261	0.026	0.0264	0.0272	0.0284	0.0298	0.0312	0.0325
46	0.0092	0.0103	0.0114	0.0123	0.0131	0.0138	0.0144	0.0149	0.0154	0.0159	0.0164	0.017	0.0175	0.0181	0.0187	0.0193	0.0197	0.0201	0.0203	0.0203	0.0201	0.0196	0.019	0.0182	0.0173	0.0164	0.0156	0.015	0.0146	0.0146	0.0148	0.0153	0.016	0.0167	0.0174	0.018	0.0185	0.0188	0.0189	0.0188	0.0187	0.0185	0.0184	0.0185	0.0189	0.0196	0.0209	0.0224	0.0243
47	0.0254	0.03	0.0344	0.0387	0.0424	0.0456	0.0481	0.0498	0.0509	0.0513	0.0511	0.0504	0.0492	0.0477	0.0459	0.0439	0.0419	0.04	0.0383	0.0369	0.0359	0.0352	0.0348	0.0347	0.0348	0.0349	0.0351	0.0352	0.0351	0.035	0.0346	0.0339	0.033	0.0318	0.0303	0.0286	0.0269	0.0251	0.0235	0.0222	0.0212	0.0206	0.0205	0.0208	0.0215	0.0226	0.0241	0.0257	0.0276
48	0.0	0.0	0.0	0.0	0.0	0.0	0.0	0.0	0.0	0.0	0.0	0.0	0.0	0.0	0.0	0.0	0.0	0.0	0.0	0.0	0.0	0.0	0.0	0.0	0.0	0.0	0.0	0.0	0.0	0.0	0.0	0.0	0.0	0.0001	0.0002	0.0004	0.0008	0.0015	0.0027	0.0047	0.0077	0.0122	0.0186	0.0271	0.0381	0.0515	0.0668	0.0832	0.0996
49	0.0	0.0	0.0	0.0	0.0	0.0	0.0	0.0	0.0	0.0	0.0	0.0	0.0	0.0	0.0	0.0	0.0	0.0	0.0	0.0	0.0	0.0	0.0	0.0	0.0	0.0	0.0	0.0	0.0	0.0	0.0	0.0	0.0	0.0	0.0	0.0	0.0	0.0	0.0	0.0	0.0	0.0	0.0	0.0	0.0	0.0	0.0	0.0	0.0
50	0.0053	0.0068	0.0084	0.0101	0.0118	0.0134	0.015	0.0165	0.0179	0.0193	0.0206	0.0219	0.0231	0.0243	0.0252	0.0259	0.0262	0.0262	0.0258	0.0251	0.024	0.0227	0.0214	0.0202	0.0192	0.0186	0.0183	0.0184	0.019	0.0198	0.0208	0.0218	0.0227	0.0235	0.0239	0.024	0.0236	0.0227	0.0215	0.0198	0.0179	0.0158	0.0138	0.012	0.0105	0.0094	0.0088	0.0087	0.0091
51	0.0112	0.0144	0.018	0.0216	0.0251	0.0281	0.0304	0.0319	0.0324	0.0321	0.031	0.0295	0.0277	0.026	0.0246	0.0235	0.0228	0.0225	0.0223	0.0223	0.0224	0.0224	0.0225	0.0227	0.023	0.0234	0.0239	0.0246	0.0255	0.0265	0.0276	0.0289	0.0303	0.0318	0.0331	0.0342	0.0348	0.0348	0.0341	0.0328	0.0309	0.0287	0.0264	0.0243	0.0226	0.0214	0.0207	0.0205	0.0206
52	0.0288	0.035	0.0414	0.0475	0.0532	0.0582	0.0625	0.066	0.069	0.0716	0.0741	0.0764	0.0787	0.0808	0.0824	0.0833	0.0831	0.0815	0.0785	0.074	0.0683	0.0618	0.055	0.0484	0.0426	0.0378	0.0344	0.0322	0.0312	0.0308	0.0308	0.0307	0.0301	0.0289	0.0271	0.0249	0.0225	0.0203	0.0187	0.0182	0.019	0.0214	0.0254	0.031	0.0379	0.0457	0.0539	0.0617	0.0685
53	0.0198	0.0209	0.0216	0.0219	0.022	0.0218	0.0217	0.0217	0.0221	0.0228	0.0241	0.0258	0.0281	0.0308	0.0339	0.0371	0.0404	0.0436	0.0465	0.049	0.0509	0.0522	0.0529	0.0528	0.0521	0.0506	0.0486	0.046	0.043	0.0398	0.0365	0.0333	0.0304	0.0279	0.0258	0.0242	0.0232	0.0227	0.0228	0.0235	0.0248	0.0266	0.0287	0.0311	0.0336	0.0359	0.0379	0.0394	0.0403
54	0.0127	0.0142	0.0154	0.0162	0.0166	0.0167	0.0166	0.0164	0.0163	0.0163	0.0165	0.0167	0.0169	0.0171	0.017	0.0168	0.0164	0.0161	0.0161	0.0164	0.0174	0.0192	0.0217	0.025	0.0288	0.0329	0.0372	0.0415	0.0456	0.0494	0.0529	0.056	0.0585	0.0603	0.0614	0.0613	0.0602	0.0578	0.0544	0.05	0.0448	0.0392	0.0335	0.0279	0.0226	0.0179	0.0137	0.0103	0.0074
55	0.0158	0.0181	0.0203	0.0222	0.0238	0.0252	0.0263	0.0271	0.0276	0.0279	0.0278	0.0275	0.0269	0.0261	0.0252	0.0242	0.0234	0.0229	0.0228	0.0233	0.0243	0.0259	0.0277	0.0297	0.0315	0.033	0.0341	0.0345	0.0343	0.0335	0.0322	0.0305	0.0287	0.0268	0.025	0.0233	0.0219	0.0208	0.0202	0.02	0.0203	0.021	0.0221	0.0233	0.0246	0.0256	0.0264	0.0268	0.0268
56	0.0189	0.0218	0.0247	0.0276	0.0302	0.0327	0.0349	0.0368	0.0382	0.0391	0.0395	0.0393	0.0386	0.0375	0.0361	0.0345	0.0328	0.0312	0.0297	0.0284	0.0271	0.026	0.0249	0.0239	0.0228	0.0218	0.0209	0.02	0.0191	0.0183	0.0176	0.0169	0.0165	0.0162	0.0161	0.0163	0.0168	0.0176	0.0189	0.0205	0.0225	0.0248	0.0276	0.0306	0.0337	0.0369	0.0399	0.0424	0.0441
57	0.0137	0.0158	0.0177	0.0195	0.0212	0.0228	0.0243	0.0257	0.0271	0.0284	0.0297	0.0309	0.0319	0.0326	0.033	0.033	0.0326	0.0318	0.0307	0.0294	0.0282	0.0272	0.0265	0.0262	0.0263	0.0268	0.0275	0.0284	0.0294	0.0303	0.0311	0.0318	0.0325	0.0332	0.0339	0.0346	0.0353	0.036	0.0365	0.0369	0.0369	0.0368	0.0363	0.0357	0.035	0.0343	0.0337	0.0332	0.033
58	0.0152	0.0171	0.0188	0.0201	0.0209	0.0213	0.0212	0.0207	0.0201	0.0194	0.0188	0.0183	0.0181	0.0182	0.0185	0.0188	0.0193	0.0197	0.0201	0.0203	0.0205	0.0205	0.0204	0.0202	0.02	0.0196	0.0192	0.0186	0.0179	0.0169	0.0159	0.0146	0.0133	0.012	0.0109	0.01	0.0093	0.0091	0.0092	0.0098	0.0105	0.0115	0.0125	0.0135	0.0143	0.0149	0.0153	0.0156	0.0158
59	0.0007	0.001	0.0015	0.0021	0.0028	0.0038	0.005	0.0065	0.0083	0.0104	0.0129	0.0157	0.0189	0.0224	0.0259	0.0294	0.0325	0.0352	0.0371	0.0381	0.0383	0.0376	0.0363	0.0346	0.0326	0.0307	0.0289	0.0275	0.0263	0.0255	0.025	0.0247	0.0246	0.0246	0.0246	0.0246	0.0247	0.0247	0.0248	0.0249	0.025	0.0251	0.0254	0.0256	0.0259	0.0263	0.0267	0.0271	0.0275
60	0.0099	0.0121	0.0144	0.0166	0.0186	0.0204	0.0219	0.0231	0.0241	0.0251	0.026	0.0269	0.0277	0.0284	0.0289	0.0291	0.029	0.0285	0.0279	0.0272	0.0268	0.0266	0.0269	0.0276	0.0287	0.0301	0.0315	0.0329	0.034	0.0348	0.0352	0.0351	0.0347	0.0339	0.0328	0.0315	0.0302	0.0288	0.0274	0.026	0.0246	0.0232	0.0217	0.0203	0.0189	0.0176	0.0164	0.0156	0.0151
61	0.0158	0.0175	0.0191	0.0204	0.0214	0.0221	0.0227	0.023	0.0232	0.0233	0.0233	0.0231	0.0229	0.0225	0.022	0.0214	0.0207	0.02	0.0192	0.0185	0.0178	0.0173	0.0169	0.0167	0.0167	0.0168	0.0169	0.0171	0.0172	0.0171	0.0169	0.0165	0.0159	0.0153	0.0147	0.0143	0.014	0.0141	0.0144	0.0149	0.0157	0.0166	0.0176	0.0186	0.0196	0.0205	0.0212	0.0218	0.0223
62	0.014	0.016	0.0178	0.0191	0.0201	0.0207	0.0209	0.0209	0.0207	0.0205	0.0203	0.0202	0.0203	0.0205	0.0209	0.0215	0.0223	0.0234	0.025	0.0269	0.0293	0.0322	0.0355	0.039	0.0426	0.0461	0.0492	0.0516	0.0533	0.0539	0.0535	0.052	0.0496	0.0465	0.043	0.0392	0.0355	0.0322	0.0293	0.0272	0.0257	0.0249	0.0248	0.0252	0.0259	0.0268	0.0277	0.0285	0.0291
63	0.0235	0.0263	0.0285	0.03	0.0309	0.0311	0.0307	0.03	0.0292	0.0285	0.028	0.0277	0.0278	0.0282	0.0287	0.0294	0.0301	0.0307	0.0311	0.0313	0.0314	0.0312	0.031	0.0306	0.0303	0.0301	0.03	0.0302	0.0305	0.0311	0.0319	0.0328	0.0338	0.0347	0.0355	0.0358	0.0358	0.0353	0.0342	0.0327	0.0307	0.0286	0.0264	0.0243	0.0224	0.0209	0.0197	0.0189	0.0183
64	0.0066	0.0078	0.0089	0.01	0.011	0.012	0.0128	0.0135	0.0142	0.0147	0.0152	0.0156	0.0158	0.016	0.016	0.016	0.0158	0.0156	0.0154	0.0152	0.0151	0.0151	0.0152	0.0153	0.0155	0.0156	0.0158	0.0159	0.0159	0.016	0.016	0.0161	0.0162	0.0163	0.0165	0.0166	0.0167	0.0168	0.0167	0.0166	0.0164	0.0162	0.016	0.0158	0.0158	0.0159	0.0163	0.0168	0.0174
65	0.0001	0.0001	0.0002	0.0004	0.0007	0.0011	0.0018	0.0027	0.0039	0.0055	0.0075	0.0097	0.0121	0.0145	0.0167	0.0184	0.0196	0.02	0.0196	0.0184	0.0167	0.0145	0.0121	0.0097	0.0075	0.0055	0.0039	0.0027	0.0018	0.0011	0.0007	0.0004	0.0003	0.0002	0.0002	0.0003	0.0004	0.0007	0.0011	0.0018	0.0027	0.0039	0.0055	0.0075	0.0097	0.0121	0.0145	0.0167	0.0184
66	0.0129	0.0146	0.016	0.0171	0.0178	0.0182	0.0181	0.0177	0.017	0.0162	0.0154	0.0147	0.0144	0.0146	0.0153	0.0164	0.018	0.0198	0.0216	0.0233	0.0247	0.0256	0.0262	0.0265	0.0265	0.0264	0.0262	0.0261	0.026	0.0259	0.0256	0.0252	0.0245	0.0237	0.0229	0.0221	0.0213	0.0208	0.0204	0.0202	0.0201	0.0201	0.0201	0.02	0.0199	0.0198	0.0197	0.0198	0.0202
67	0.0053	0.0064	0.0075	0.0085	0.0093	0.0098	0.0103	0.0105	0.0107	0.011	0.0112	0.0116	0.0122	0.0128	0.0134	0.0141	0.0146	0.0149	0.015	0.0149	0.0147	0.0142	0.0137	0.0133	0.0129	0.0128	0.0129	0.0133	0.014	0.0147	0.0155	0.0161	0.0165	0.0164	0.016	0.0151	0.0138	0.0122	0.0105	0.0087	0.007	0.0055	0.0042	0.0032	0.0026	0.0023	0.0023	0.0027	0.0035
68	0.0059	0.0067	0.0074	0.0081	0.0088	0.0093	0.0097	0.0099	0.0099	0.0098	0.0095	0.009	0.0085	0.008	0.0077	0.0076	0.0079	0.0086	0.0096	0.0111	0.0127	0.0146	0.0165	0.0183	0.0199	0.0212	0.0221	0.0226	0.0225	0.022	0.021	0.0197	0.018	0.0162	0.0142	0.0122	0.0103	0.0084	0.0068	0.0053	0.0041	0.0031	0.0023	0.0018	0.0014	0.0013	0.0014	0.0016	0.002
69	0.0021	0.0032	0.0045	0.0062	0.0081	0.0104	0.0128	0.0153	0.0178	0.02	0.022	0.0237	0.0251	0.0262	0.0272	0.028	0.0287	0.0294	0.0301	0.0308	0.0313	0.0316	0.0316	0.0312	0.0305	0.0295	0.0281	0.0266	0.0251	0.0236	0.0224	0.0215	0.0211	0.0212	0.0218	0.0227	0.0239	0.0251	0.0262	0.0271	0.0276	0.0278	0.0278	0.0276	0.0274	0.0274	0.0275	0.0279	0.0283
70	0.0099	0.0145	0.0204	0.0276	0.0358	0.0446	0.0534	0.0614	0.0679	0.072	0.0735	0.072	0.0679	0.0614	0.0534	0.0446	0.0358	0.0276	0.0204	0.0146	0.01	0.0066	0.0044	0.0029	0.0023	0.0023	0.0029	0.0044	0.0066	0.01	0.0146	0.0204	0.0276	0.0358	0.0446	0.0534	0.0614	0.0679	0.072	0.0735	0.072	0.0679	0.0614	0.0534	0.0446	0.0358	0.0276	0.0204	0.0145
71	0.0151	0.0177	0.0203	0.0231	0.0257	0.0282	0.0304	0.032	0.033	0.0333	0.0329	0.032	0.0307	0.0293	0.0279	0.0267	0.0258	0.0253	0.0253	0.0256	0.0264	0.0274	0.0288	0.0304	0.0323	0.0342	0.0363	0.0382	0.04	0.0413	0.042	0.0421	0.0413	0.0399	0.0377	0.0352	0.0324	0.0298	0.0276	0.0262	0.0256	0.026	0.0273	0.0293	0.0319	0.0345	0.037	0.0391	0.0405
[truncated: 401 more columns]
