# Supplementary material for: Synchronization of visual perception within the human fovea
Source: Nat Neurosci. 2025 Jul 16;28(9):1959–67. doi: 10.1038/s41593-025-02011-3 (PMC12411267; doi:10.1038/s41593-025-02011-3)
Supplement: Supplementary file 17 — Source data. [file 41593_2025_2011_MOESM17_ESM.zip › extendedData9/firing_rate_unnormalized_fovea_cluster_9.csv]

	0.0	0.01	0.02	0.03	0.04	0.05	0.06	0.07	0.08	0.09	0.1	0.11	0.12	0.13	0.14	0.15	0.16	0.17	0.18	0.19	0.2	0.21	0.22	0.23	0.24	0.25	0.26	0.27	0.28	0.29	0.3	0.31	0.32	0.33	0.34	0.35000000000000003	0.36	0.37	0.38	0.39	0.4	0.41000000000000003	0.42	0.43	0.44	0.45	0.46	0.47000000000000003	0.48
0	0.3555	0.3774	0.3851	0.3774	0.3555	0.3216	0.2796	0.2336	0.1874	0.1445	0.1071	0.0762	0.0521	0.0342	0.0216	0.0131	0.0076	0.0043	0.0023	0.0012	0.0006	0.0003	0.0001	0.0001	0.0	0.0	0.0	0.0	0.0	0.0	0.0	0.0	0.0	0.0	0.0	0.0	0.0	0.0	0.0	0.0	0.0	0.0	0.0	0.0	0.0	0.0	0.0	0.0	0.0
1	0.01	0.0121	0.0141	0.0159	0.0174	0.0184	0.0191	0.0195	0.0197	0.0197	0.0197	0.0197	0.0197	0.0196	0.0193	0.0188	0.018	0.017	0.0159	0.015	0.0143	0.0143	0.0151	0.0169	0.0195	0.0231	0.0273	0.0319	0.0365	0.0407	0.0441	0.0465	0.0477	0.0476	0.0463	0.0442	0.0415	0.0387	0.0359	0.0336	0.0318	0.0306	0.0301	0.0302	0.031	0.0323	0.0341	0.0364	0.0388
2	0.0574	0.0623	0.0658	0.0676	0.0678	0.0667	0.0646	0.0619	0.0591	0.0565	0.0544	0.0528	0.0519	0.0516	0.0518	0.0524	0.0532	0.0543	0.0555	0.0568	0.0583	0.0599	0.0615	0.0632	0.0647	0.066	0.067	0.0674	0.0671	0.0661	0.0641	0.0613	0.0577	0.0534	0.0487	0.0438	0.0391	0.0349	0.0313	0.0285	0.0267	0.0257	0.0254	0.0257	0.0265	0.0275	0.0286	0.0297	0.0307
3	0.005	0.0074	0.0106	0.0145	0.0191	0.0244	0.0301	0.036	0.0418	0.0471	0.0518	0.0558	0.059	0.0616	0.0636	0.0652	0.0665	0.0673	0.0675	0.067	0.0655	0.0632	0.0599	0.0561	0.0519	0.0479	0.0443	0.0415	0.0395	0.0383	0.0377	0.0376	0.0376	0.0377	0.0377	0.0376	0.0376	0.0376	0.0377	0.0377	0.0376	0.0372	0.0363	0.0348	0.0329	0.0306	0.0283	0.0263	0.0251
4	0.019	0.0216	0.024	0.0259	0.0274	0.0283	0.0287	0.0286	0.028	0.0271	0.026	0.0248	0.0236	0.0226	0.0218	0.0211	0.0207	0.0204	0.0203	0.0204	0.0205	0.0206	0.0207	0.0208	0.0207	0.0205	0.0202	0.0198	0.0193	0.0189	0.0185	0.0181	0.0177	0.0174	0.017	0.0166	0.0163	0.016	0.0157	0.0156	0.0156	0.0158	0.0162	0.0166	0.0171	0.0175	0.0177	0.0178	0.0177
5	0.0246	0.026	0.0267	0.0268	0.0264	0.0254	0.0243	0.023	0.0219	0.021	0.0205	0.0204	0.0207	0.0214	0.0225	0.0239	0.0254	0.027	0.0285	0.0298	0.0309	0.0315	0.0317	0.0316	0.031	0.0301	0.0289	0.0277	0.0264	0.0253	0.0244	0.0237	0.0233	0.0231	0.0231	0.0233	0.0236	0.024	0.0246	0.0254	0.0264	0.0276	0.0292	0.0309	0.0328	0.0348	0.0369	0.0389	0.0409
6	0.0029	0.0045	0.0068	0.0099	0.0138	0.0186	0.0241	0.03	0.0362	0.042	0.0471	0.051	0.0535	0.0543	0.0535	0.0514	0.0482	0.0445	0.0407	0.037	0.0337	0.0308	0.0284	0.0262	0.0242	0.0221	0.0201	0.018	0.016	0.0143	0.013	0.0123	0.0122	0.0128	0.0138	0.0152	0.0166	0.0178	0.0186	0.0188	0.0184	0.0173	0.0156	0.0136	0.0114	0.0093	0.0074	0.0059	0.0049
7	0.0128	0.0149	0.017	0.0192	0.0214	0.0238	0.0264	0.0294	0.0327	0.0365	0.0407	0.0451	0.0497	0.054	0.058	0.0612	0.0636	0.0649	0.0651	0.0642	0.0624	0.0599	0.0569	0.0538	0.051	0.0486	0.0469	0.0461	0.0462	0.0472	0.0488	0.051	0.0533	0.0555	0.0571	0.058	0.0578	0.0565	0.0541	0.0506	0.0465	0.042	0.0375	0.0333	0.0297	0.027	0.0253	0.0248	0.0256
8	0.0421	0.0483	0.054	0.0591	0.0632	0.0665	0.0689	0.0706	0.0717	0.0724	0.0729	0.0733	0.0734	0.0731	0.0722	0.0705	0.0678	0.0639	0.059	0.0532	0.0469	0.0406	0.0345	0.0292	0.0248	0.0213	0.0189	0.0173	0.0164	0.016	0.016	0.0165	0.0173	0.0186	0.0202	0.0222	0.0244	0.0268	0.0291	0.0311	0.0328	0.034	0.0349	0.0355	0.0361	0.0369	0.038	0.0396	0.0418
9	0.0288	0.0306	0.0312	0.0306	0.0288	0.0261	0.0227	0.0189	0.0152	0.0117	0.0087	0.0063	0.0044	0.0031	0.0024	0.0021	0.0024	0.0031	0.0045	0.0064	0.0089	0.0121	0.0158	0.02	0.0244	0.0289	0.0331	0.0369	0.0401	0.0427	0.0446	0.0461	0.0471	0.0478	0.0482	0.0485	0.0486	0.0485	0.0482	0.0478	0.0471	0.0461	0.0446	0.0427	0.0401	0.0369	0.0331	0.0289	0.0244
10	0.0217	0.0239	0.0259	0.0279	0.0299	0.032	0.0344	0.037	0.0398	0.0426	0.0452	0.0473	0.0487	0.0491	0.0486	0.047	0.0446	0.0416	0.0383	0.0351	0.0322	0.0297	0.0277	0.0261	0.0249	0.024	0.0233	0.0227	0.0225	0.0227	0.0234	0.0247	0.0266	0.0287	0.031	0.033	0.0345	0.0352	0.0349	0.0336	0.0314	0.0285	0.0254	0.0222	0.0195	0.0175	0.0162	0.0159	0.0164
11	0.0303	0.0393	0.0494	0.0605	0.0721	0.0836	0.0946	0.1043	0.1123	0.1183	0.1222	0.1241	0.1244	0.1234	0.1219	0.1201	0.1184	0.1169	0.1158	0.1148	0.114	0.1132	0.1125	0.112	0.1117	0.1118	0.1124	0.1134	0.1148	0.1161	0.1173	0.1179	0.1179	0.1172	0.1157	0.1137	0.1114	0.1088	0.1062	0.1037	0.1011	0.0984	0.0956	0.0926	0.0894	0.0859	0.0824	0.0788	0.0753
12	0.0234	0.0264	0.029	0.031	0.0322	0.0327	0.0325	0.0318	0.0308	0.0295	0.0283	0.0271	0.0262	0.0257	0.0255	0.0259	0.0266	0.0278	0.0292	0.0305	0.0315	0.0319	0.0315	0.0302	0.028	0.0251	0.0217	0.018	0.0144	0.0111	0.0082	0.0058	0.004	0.0026	0.0017	0.001	0.0006	0.0003	0.0002	0.0001	0.0	0.0	0.0	0.0	0.0	0.0001	0.0002	0.0003	0.0005
13	0.044	0.049	0.053	0.0559	0.0577	0.0587	0.0593	0.0602	0.0619	0.0651	0.0703	0.0774	0.0864	0.0966	0.1072	0.1171	0.1252	0.1306	0.1326	0.1308	0.1253	0.1167	0.1056	0.0932	0.0803	0.0681	0.0572	0.0482	0.0413	0.0365	0.0336	0.0323	0.0323	0.0332	0.0345	0.0362	0.038	0.0395	0.0408	0.0416	0.0417	0.0411	0.0396	0.0374	0.0344	0.031	0.0274	0.0242	0.0216
14	0.0713	0.0776	0.082	0.0841	0.084	0.0819	0.0781	0.0732	0.0679	0.0628	0.0583	0.0547	0.0523	0.0507	0.0498	0.0491	0.0483	0.047	0.0449	0.0422	0.0388	0.0351	0.0313	0.0278	0.0251	0.0233	0.0227	0.0232	0.0247	0.0271	0.03	0.033	0.0357	0.0378	0.039	0.0394	0.0389	0.0378	0.0362	0.0345	0.0328	0.0312	0.0299	0.0287	0.0277	0.0267	0.0258	0.0249	0.024
15	0.0581	0.0629	0.0659	0.0668	0.0657	0.0626	0.058	0.0524	0.0463	0.0404	0.0351	0.0307	0.0275	0.0254	0.0245	0.0245	0.0255	0.0273	0.0299	0.0331	0.037	0.0415	0.0464	0.0516	0.057	0.0627	0.0688	0.0754	0.0827	0.0909	0.0998	0.1093	0.1188	0.1276	0.1349	0.14	0.1424	0.1422	0.1395	0.135	0.1294	0.1236	0.118	0.1131	0.1088	0.1049	0.101	0.0965	0.0912
16	0.0139	0.0163	0.0188	0.0212	0.0236	0.0259	0.0282	0.0305	0.0329	0.0356	0.0385	0.0417	0.0451	0.0486	0.052	0.0551	0.0579	0.06	0.0615	0.0623	0.0624	0.0618	0.0608	0.0593	0.0576	0.0558	0.0539	0.0519	0.05	0.0482	0.0465	0.045	0.0438	0.043	0.0426	0.0426	0.0429	0.0434	0.0439	0.0443	0.0443	0.0437	0.0425	0.0407	0.0383	0.0355	0.0325	0.0295	0.0269
17	0.0091	0.0114	0.0138	0.0161	0.0183	0.0201	0.0216	0.0226	0.0233	0.0237	0.024	0.0242	0.0245	0.0249	0.0254	0.0259	0.0264	0.0268	0.0269	0.0265	0.0258	0.0245	0.0229	0.0209	0.0188	0.0165	0.0145	0.0127	0.0115	0.0109	0.0111	0.0121	0.0139	0.0166	0.0199	0.0236	0.0275	0.0314	0.035	0.038	0.0404	0.0421	0.0431	0.0435	0.0435	0.043	0.0422	0.0411	0.0398
18	0.0508	0.0551	0.0581	0.0599	0.0605	0.0601	0.0589	0.057	0.0547	0.0522	0.0493	0.0462	0.0429	0.0393	0.0356	0.0317	0.0279	0.0245	0.0214	0.0191	0.0177	0.0172	0.0177	0.0192	0.0216	0.0246	0.0281	0.0319	0.0358	0.0397	0.0433	0.0466	0.0497	0.0523	0.0546	0.0565	0.0578	0.0587	0.0589	0.0587	0.0578	0.0565	0.0547	0.0526	0.0505	0.0484	0.0466	0.0452	0.0444
19	0.0192	0.0225	0.0257	0.0285	0.0307	0.0323	0.0332	0.0334	0.0331	0.0323	0.0314	0.0306	0.0301	0.0303	0.0313	0.0333	0.0364	0.0403	0.0451	0.0503	0.0556	0.0607	0.0653	0.0689	0.0714	0.0726	0.0726	0.0713	0.0689	0.0656	0.0616	0.057	0.0522	0.0472	0.0422	0.0373	0.0328	0.0286	0.0249	0.0217	0.0191	0.017	0.0154	0.0143	0.0136	0.0132	0.0133	0.0139	0.0151
20	0.0157	0.0178	0.0199	0.0218	0.0238	0.0257	0.0275	0.0294	0.0313	0.0333	0.0353	0.0374	0.0396	0.0418	0.0442	0.0467	0.0493	0.0521	0.0549	0.0578	0.0607	0.0634	0.0659	0.0681	0.0699	0.0712	0.0719	0.072	0.0714	0.0702	0.0684	0.0661	0.0634	0.0606	0.0576	0.0548	0.0521	0.0495	0.0473	0.0452	0.0435	0.042	0.0408	0.0399	0.0392	0.0388	0.0386	0.0386	0.0388
21	0.0	0.0	0.0	0.0	0.0	0.0	0.0	0.0	0.0	0.0	0.0	0.0	0.0	0.0	0.0	0.0	0.0	0.0	0.0	0.0	0.0	0.0	0.0	0.0	0.0	0.0	0.0	0.0	0.0	0.0	0.0	0.0	0.0	0.0	0.0	0.0	0.0	0.0	0.0	0.0	0.0	0.0	0.0	0.0	0.0	0.0	0.0	0.0001	0.0001
22	0.0056	0.0063	0.0069	0.0074	0.0078	0.0081	0.0084	0.0087	0.0091	0.0097	0.0106	0.0119	0.0136	0.016	0.0189	0.0223	0.0262	0.0302	0.0342	0.0379	0.041	0.0433	0.0447	0.0452	0.0449	0.0439	0.0424	0.0406	0.0387	0.0369	0.0353	0.0341	0.0331	0.0325	0.0322	0.0321	0.0323	0.0324	0.0326	0.0327	0.0326	0.0323	0.0318	0.0312	0.0306	0.0302	0.03	0.0304	0.0313
23	0.0	0.0	0.0	0.0	0.0	0.0	0.0	0.0	0.0	0.0	0.0	0.0	0.0	0.0	0.0	0.0	0.0	0.0	0.0	0.0	0.0	0.0	0.0001	0.0001	0.0002	0.0004	0.0008	0.0014	0.0023	0.0038	0.0061	0.0093	0.0135	0.019	0.0257	0.0333	0.0415	0.0497	0.0572	0.0632	0.0671	0.0685	0.0671	0.0632	0.0572	0.0497	0.0415	0.0333	0.0257
24	0.0007	0.0012	0.002	0.0032	0.005	0.0076	0.0111	0.0156	0.0214	0.0282	0.0362	0.0448	0.0538	0.0626	0.0706	0.0772	0.0818	0.084	0.0838	0.0811	0.0764	0.0702	0.0629	0.0554	0.048	0.0412	0.0352	0.0303	0.0265	0.0238	0.0223	0.0218	0.0224	0.0239	0.0261	0.0288	0.0316	0.0342	0.0361	0.037	0.0369	0.0357	0.0335	0.0305	0.0271	0.0238	0.021	0.0192	0.0187
25	0.0995	0.1082	0.1146	0.1188	0.1216	0.1242	0.1278	0.1334	0.1417	0.1526	0.1653	0.1785	0.1903	0.1988	0.2025	0.2002	0.1917	0.1774	0.1587	0.1369	0.114	0.0915	0.0708	0.0528	0.0379	0.0262	0.0175	0.0112	0.0069	0.0041	0.0024	0.0013	0.0007	0.0004	0.0002	0.0001	0.0	0.0	0.0	0.0	0.0001	0.0002	0.0003	0.0006	0.0011	0.002	0.0035	0.0058	0.0092
26	0.0	0.0	0.0	0.0	0.0	0.0	0.0	0.0001	0.0002	0.0004	0.0007	0.0012	0.0021	0.0035	0.0056	0.0085	0.0124	0.0174	0.0235	0.0305	0.038	0.0454	0.0523	0.0578	0.0613	0.0626	0.0613	0.0578	0.0523	0.0454	0.038	0.0305	0.0235	0.0174	0.0124	0.0085	0.0056	0.0035	0.0021	0.0012	0.0007	0.0004	0.0002	0.0001	0.0001	0.0002	0.0004	0.0007	0.0012
27	0.0051	0.007	0.0092	0.0117	0.0143	0.017	0.0197	0.0223	0.0247	0.027	0.0292	0.0315	0.0337	0.036	0.0384	0.0407	0.0429	0.0448	0.0465	0.0479	0.0492	0.0503	0.0516	0.0529	0.0544	0.0561	0.0578	0.0593	0.0606	0.0615	0.0618	0.0614	0.0604	0.0587	0.0563	0.0535	0.0504	0.0471	0.0439	0.0411	0.0387	0.037	0.0362	0.0364	0.0377	0.0399	0.0428	0.0462	0.0494
28	0.0861	0.0982	0.1089	0.1175	0.1234	0.1258	0.1248	0.1202	0.1127	0.1029	0.0918	0.0804	0.0697	0.0603	0.0525	0.0466	0.0422	0.0389	0.0363	0.034	0.0314	0.0286	0.0254	0.022	0.0187	0.0157	0.0135	0.0122	0.0122	0.0135	0.0163	0.0205	0.0259	0.0321	0.0388	0.0454	0.0512	0.0556	0.0583	0.0591	0.0582	0.0559	0.0529	0.05	0.0479	0.0472	0.0484	0.0515	0.0563
29	0.0455	0.047	0.0472	0.0464	0.0448	0.0428	0.0409	0.0394	0.0387	0.0391	0.0406	0.0433	0.0469	0.0511	0.0556	0.0598	0.0632	0.0657	0.0669	0.067	0.0663	0.0654	0.0648	0.0652	0.0672	0.0709	0.0762	0.0829	0.0903	0.0976	0.1041	0.109	0.112	0.1127	0.1112	0.1078	0.1028	0.0966	0.0896	0.0824	0.0752	0.0684	0.0619	0.0561	0.0508	0.0461	0.0419	0.0384	0.0355
30	0.0037	0.0054	0.0076	0.0104	0.0137	0.0176	0.0219	0.0265	0.0313	0.0359	0.0404	0.0444	0.0478	0.0507	0.0531	0.055	0.0566	0.0581	0.0595	0.061	0.0626	0.0642	0.0655	0.0664	0.0667	0.0663	0.0651	0.0632	0.0609	0.0582	0.0556	0.053	0.0507	0.0487	0.0468	0.045	0.043	0.041	0.0389	0.0369	0.0351	0.0338	0.0332	0.0334	0.0343	0.0358	0.0377	0.0398	0.0419
31	0.0042	0.0057	0.0074	0.0093	0.0112	0.013	0.0147	0.0161	0.0173	0.0183	0.0194	0.0206	0.0224	0.0248	0.0279	0.0317	0.0359	0.0402	0.0442	0.0476	0.05	0.0513	0.0517	0.0512	0.0502	0.049	0.0478	0.0469	0.0461	0.0454	0.0446	0.0435	0.0419	0.0397	0.0371	0.0339	0.0304	0.0268	0.0233	0.02	0.0171	0.0148	0.0132	0.0124	0.0121	0.0125	0.0132	0.0141	0.0149
32	0.013	0.0146	0.016	0.0174	0.0188	0.0201	0.0213	0.0224	0.0233	0.024	0.0244	0.0244	0.0241	0.0235	0.0228	0.0221	0.0215	0.0212	0.0214	0.0221	0.0233	0.0251	0.0272	0.0295	0.0319	0.0342	0.0361	0.0375	0.0384	0.0386	0.0383	0.0374	0.0362	0.0347	0.0333	0.0321	0.0311	0.0306	0.0304	0.0307	0.0313	0.0321	0.0331	0.0341	0.035	0.0358	0.0363	0.0365	0.0365
33	0.017	0.0184	0.0196	0.0207	0.0217	0.0227	0.0237	0.0247	0.0257	0.0266	0.0274	0.0281	0.0288	0.0293	0.0299	0.0306	0.0313	0.032	0.0329	0.0338	0.0347	0.0356	0.0364	0.0372	0.038	0.0385	0.0389	0.0391	0.0391	0.0388	0.0383	0.0376	0.0369	0.0361	0.0356	0.0352	0.0352	0.0356	0.0365	0.0376	0.039	0.0404	0.0416	0.0423	0.0422	0.0414	0.0395	0.0368	0.0334
34	0.0193	0.0223	0.0246	0.0262	0.0269	0.0266	0.0255	0.0237	0.0217	0.0197	0.0182	0.0174	0.0174	0.0182	0.0197	0.0217	0.0237	0.0255	0.0266	0.0269	0.0262	0.0246	0.0223	0.0193	0.0161	0.0129	0.01	0.0074	0.0053	0.0036	0.0024	0.0015	0.0009	0.0005	0.0003	0.0002	0.0002	0.0002	0.0003	0.0005	0.0009	0.0015	0.0024	0.0036	0.0053	0.0074	0.01	0.0129	0.0161
35	0.0255	0.0316	0.0377	0.0433	0.048	0.0513	0.0532	0.0534	0.0523	0.0501	0.0474	0.0446	0.0422	0.0403	0.0392	0.0388	0.0392	0.0401	0.0415	0.0435	0.046	0.0491	0.0527	0.0567	0.061	0.0652	0.0689	0.0717	0.0734	0.0737	0.0726	0.0702	0.0668	0.0628	0.0583	0.0538	0.0495	0.0452	0.0412	0.0372	0.0331	0.0291	0.0249	0.0208	0.0169	0.0133	0.0101	0.0074	0.0052
36	0.0159	0.0216	0.0283	0.0357	0.0435	0.0513	0.0585	0.0648	0.0699	0.0739	0.0767	0.0788	0.0805	0.0822	0.0839	0.0858	0.0874	0.0886	0.0888	0.0878	0.0854	0.0818	0.0773	0.0723	0.0676	0.0635	0.0605	0.0587	0.0579	0.0579	0.0585	0.0591	0.0595	0.0595	0.0589	0.0577	0.0558	0.0534	0.0504	0.0471	0.0436	0.0399	0.0363	0.0329	0.0301	0.0278	0.0263	0.0256	0.0256
37	0.0076	0.0094	0.011	0.0126	0.0138	0.0148	0.0155	0.0159	0.0164	0.017	0.0181	0.0198	0.0222	0.0254	0.0293	0.0336	0.038	0.0421	0.0456	0.0482	0.0498	0.0504	0.0501	0.0491	0.0477	0.0461	0.0446	0.0431	0.0418	0.0404	0.0389	0.037	0.0347	0.032	0.029	0.0257	0.0225	0.0197	0.0174	0.0158	0.0151	0.0153	0.0162	0.0177	0.0196	0.0216	0.0234	0.0248	0.0258
38	0.013	0.016	0.0191	0.0221	0.025	0.0275	0.0297	0.0316	0.0332	0.0348	0.0366	0.0387	0.0412	0.0441	0.0473	0.0507	0.0539	0.0567	0.0587	0.0598	0.0599	0.059	0.0574	0.0552	0.0528	0.0504	0.0483	0.0466	0.0452	0.0442	0.0435	0.043	0.0425	0.042	0.0415	0.0409	0.0402	0.0394	0.0386	0.0376	0.0366	0.0354	0.0342	0.0329	0.0316	0.0304	0.0294	0.0286	0.028
39	0.0214	0.0261	0.0308	0.0355	0.0398	0.0434	0.046	0.0476	0.048	0.0474	0.046	0.0442	0.0424	0.0408	0.0398	0.0395	0.04	0.0413	0.0432	0.0455	0.048	0.0505	0.0529	0.0551	0.057	0.0585	0.0598	0.0608	0.0615	0.062	0.0623	0.0622	0.0619	0.0613	0.0605	0.0594	0.058	0.0565	0.0547	0.0527	0.0505	0.0482	0.0457	0.0431	0.0406	0.0382	0.036	0.034	0.0322
40	0.0202	0.0236	0.0269	0.03	0.0326	0.0348	0.0365	0.0377	0.0385	0.039	0.0393	0.0395	0.0396	0.0397	0.0397	0.0396	0.0394	0.0391	0.0386	0.0378	0.0368	0.0356	0.0343	0.0329	0.0315	0.0303	0.0291	0.0281	0.0273	0.0266	0.0262	0.026	0.0261	0.0264	0.027	0.0277	0.0286	0.0295	0.0303	0.0309	0.0313	0.0312	0.0307	0.0297	0.0284	0.0267	0.025	0.0232	0.0217
41	0.029	0.0322	0.0345	0.0358	0.0362	0.0357	0.0345	0.0329	0.0314	0.0302	0.0296	0.0299	0.0309	0.0327	0.0351	0.0379	0.0407	0.0434	0.0456	0.0472	0.048	0.0481	0.0474	0.046	0.044	0.0417	0.0391	0.0365	0.034	0.0318	0.0299	0.0286	0.0276	0.0271	0.027	0.0271	0.0274	0.0277	0.0282	0.0286	0.0291	0.0297	0.0304	0.0311	0.0318	0.0325	0.0331	0.0337	0.0343
42	0.0179	0.0199	0.0219	0.0238	0.0257	0.0275	0.0291	0.0306	0.0318	0.0325	0.0329	0.033	0.0329	0.033	0.0336	0.0349	0.0371	0.0402	0.0439	0.048	0.0519	0.0551	0.057	0.0574	0.0563	0.0536	0.05	0.0459	0.0419	0.0386	0.0366	0.0362	0.0377	0.041	0.046	0.0526	0.0604	0.0689	0.0775	0.0856	0.0925	0.0978	0.101	0.1018	0.1003	0.0967	0.0913	0.0847	0.0773
43	0.0262	0.0284	0.0298	0.0304	0.0302	0.0293	0.0279	0.0262	0.0243	0.0226	0.0211	0.0201	0.0194	0.0193	0.0194	0.0199	0.0206	0.0215	0.0224	0.0235	0.0248	0.0263	0.0281	0.0302	0.0328	0.0357	0.0389	0.0422	0.0456	0.0486	0.0513	0.0534	0.0547	0.0552	0.055	0.0543	0.0531	0.0517	0.0504	0.0495	0.049	0.0492	0.0499	0.0512	0.0529	0.0548	0.0568	0.0586	0.0601
44	0.0339	0.039	0.0439	0.0484	0.0524	0.0559	0.0589	0.0614	0.0634	0.0649	0.066	0.0666	0.0666	0.0659	0.0646	0.0627	0.0601	0.0571	0.0538	0.0502	0.0465	0.0428	0.0391	0.0356	0.0322	0.0289	0.0259	0.0233	0.021	0.0192	0.018	0.0174	0.0175	0.0181	0.0193	0.021	0.023	0.0254	0.0279	0.0306	0.0334	0.0362	0.0389	0.0416	0.044	0.0461	0.0477	0.0488	0.0491
45	0.0375	0.0412	0.044	0.0455	0.046	0.0454	0.0439	0.0421	0.0401	0.0383	0.037	0.0364	0.0364	0.0369	0.0378	0.0388	0.0397	0.0404	0.0408	0.0409	0.0408	0.0406	0.0406	0.0409	0.0415	0.0426	0.044	0.0457	0.0476	0.0493	0.0509	0.0522	0.0531	0.0535	0.0535	0.053	0.0521	0.0508	0.0492	0.0475	0.0458	0.0443	0.043	0.0421	0.0416	0.0415	0.0416	0.0418	0.042
46	0.0366	0.0395	0.0417	0.0429	0.0434	0.0434	0.043	0.0427	0.0425	0.0426	0.0431	0.0438	0.0446	0.0452	0.0456	0.0454	0.0446	0.0431	0.0412	0.0389	0.0365	0.0342	0.0322	0.0307	0.0299	0.0296	0.0298	0.0303	0.0312	0.0323	0.0335	0.0349	0.0364	0.038	0.0397	0.0414	0.0429	0.044	0.0446	0.0444	0.0435	0.0418	0.0395	0.0368	0.0337	0.0306	0.0275	0.0246	0.0219
47	0.0326	0.0364	0.0395	0.0416	0.0427	0.0428	0.042	0.0405	0.0386	0.0365	0.0346	0.0329	0.0316	0.0306	0.0298	0.029	0.0281	0.0268	0.0251	0.023	0.0205	0.0177	0.0149	0.0121	0.0097	0.0076	0.0061	0.0051	0.0048	0.005	0.0058	0.007	0.0087	0.0108	0.013	0.0152	0.0174	0.0194	0.0211	0.0225	0.0236	0.0244	0.0251	0.0257	0.0264	0.0273	0.0284	0.0297	0.0312
48	0.0403	0.0411	0.0403	0.038	0.0346	0.0303	0.0257	0.0214	0.0177	0.0149	0.0134	0.0132	0.0144	0.0168	0.0203	0.0246	0.0294	0.0344	0.0392	0.0434	0.0468	0.0491	0.0501	0.0499	0.0486	0.0461	0.0427	0.0387	0.0342	0.0294	0.0247	0.0201	0.0159	0.0122	0.0091	0.0065	0.0045	0.003	0.002	0.0012	0.0007	0.0004	0.0002	0.0001	0.0001	0.0	0.0	0.0	0.0
49	0.031	0.0367	0.0421	0.0466	0.05	0.0521	0.0528	0.0521	0.0503	0.0477	0.0447	0.0418	0.0392	0.0374	0.0366	0.0368	0.038	0.0402	0.043	0.0463	0.0499	0.0534	0.0567	0.0597	0.0622	0.0642	0.0655	0.0663	0.0663	0.0656	0.0641	0.0619	0.059	0.0554	0.0514	0.047	0.0426	0.0384	0.0347	0.0319	0.03	0.0294	0.0301	0.0321	0.0351	0.0388	0.043	0.0471	0.0507
50	0.0061	0.0084	0.011	0.0141	0.0174	0.0209	0.0244	0.0278	0.031	0.034	0.0368	0.0395	0.042	0.0444	0.0467	0.0487	0.0504	0.0517	0.0526	0.0532	0.0534	0.0535	0.0536	0.054	0.0548	0.0562	0.0582	0.0607	0.0634	0.0659	0.0679	0.0687	0.0681	0.0658	0.062	0.057	0.0511	0.0452	0.0398	0.0357	0.0333	0.0329	0.0347	0.0382	0.0431	0.0487	0.0542	0.0588	0.0619
51	0.0238	0.0278	0.0313	0.0339	0.0353	0.0353	0.034	0.0315	0.0282	0.0244	0.0205	0.0169	0.0141	0.012	0.0109	0.0107	0.0113	0.0124	0.0139	0.0154	0.0168	0.0176	0.0179	0.0175	0.0165	0.0149	0.013	0.0108	0.0087	0.0067	0.0051	0.0037	0.0028	0.0022	0.002	0.0022	0.0028	0.0038	0.0051	0.0069	0.0089	0.0112	0.0136	0.016	0.0182	0.0203	0.022	0.0235	0.0249
52	0.0026	0.0039	0.0056	0.0078	0.0105	0.0136	0.017	0.0205	0.024	0.0272	0.0299	0.0321	0.0338	0.035	0.0359	0.0366	0.0375	0.0386	0.0401	0.0418	0.0438	0.0456	0.0471	0.0479	0.0477	0.0465	0.0443	0.0412	0.0376	0.0338	0.0301	0.0268	0.0242	0.0222	0.0208	0.0201	0.0197	0.0198	0.0201	0.0209	0.022	0.0235	0.0254	0.0277	0.0301	0.0326	0.0349	0.0368	0.0382
53	0.0	0.0	0.0	0.0	0.0	0.0	0.0	0.0	0.0	0.0	0.0	0.0	0.0	0.0001	0.0001	0.0003	0.0006	0.0013	0.0024	0.0044	0.0077	0.0129	0.0209	0.0325	0.0487	0.0701	0.0972	0.1297	0.1665	0.2057	0.2446	0.2798	0.308	0.3262	0.3325	0.3262	0.308	0.2798	0.2446	0.2057	0.1665	0.1297	0.0972	0.0701	0.0487	0.0325	0.0209	0.0129	0.0077
54	0.022	0.0262	0.0305	0.0348	0.0389	0.0428	0.0463	0.0493	0.0518	0.0535	0.0546	0.055	0.0546	0.0535	0.0515	0.0488	0.0454	0.0415	0.0373	0.0331	0.029	0.0254	0.0225	0.0204	0.0191	0.0186	0.0188	0.0196	0.0209	0.0226	0.0246	0.0267	0.0288	0.0308	0.0326	0.0341	0.0353	0.036	0.0365	0.0367	0.0368	0.0369	0.037	0.0373	0.0378	0.0385	0.0394	0.0404	0.0413
55	0.0178	0.0213	0.0247	0.0277	0.0301	0.0318	0.0327	0.0328	0.0322	0.0312	0.0297	0.0281	0.0265	0.0251	0.024	0.0232	0.0228	0.0227	0.0229	0.0233	0.0238	0.0243	0.0246	0.0248	0.0248	0.0246	0.0244	0.0243	0.0244	0.025	0.0261	0.0275	0.0294	0.0314	0.0334	0.0352	0.0366	0.0376	0.0381	0.0382	0.0378	0.0369	0.0357	0.0341	0.032	0.0296	0.0269	0.024	0.021
56	0.0322	0.0363	0.0395	0.0415	0.0422	0.0415	0.0395	0.0363	0.0322	0.0277	0.023	0.0184	0.0142	0.0106	0.0076	0.0053	0.0035	0.0023	0.0014	0.0008	0.0005	0.0003	0.0001	0.0001	0.0	0.0	0.0	0.0	0.0	0.0	0.0	0.0001	0.0001	0.0003	0.0005	0.0008	0.0013	0.0021	0.0032	0.0047	0.0067	0.0092	0.0122	0.0156	0.0194	0.0235	0.0277	0.0319	0.036
57	0.0245	0.0304	0.0368	0.0436	0.0505	0.0574	0.064	0.0702	0.0757	0.0806	0.0846	0.0878	0.0902	0.0918	0.0927	0.0928	0.0921	0.0906	0.0882	0.0849	0.0808	0.0759	0.0704	0.0646	0.0588	0.0533	0.0484	0.0441	0.0408	0.0385	0.0372	0.037	0.0377	0.0395	0.042	0.0452	0.0487	0.0524	0.056	0.0591	0.0616	0.0633	0.0643	0.0644	0.0639	0.0629	0.0617	0.0604	0.0593
58	0.0489	0.0543	0.0589	0.0626	0.0653	0.0671	0.068	0.0682	0.0677	0.0667	0.0653	0.0636	0.0617	0.0598	0.0578	0.0559	0.0539	0.0519	0.0499	0.0478	0.0456	0.0435	0.0414	0.0394	0.0375	0.0359	0.0347	0.0338	0.0335	0.0338	0.0348	0.0365	0.0387	0.0412	0.0438	0.046	0.0475	0.0483	0.0482	0.0473	0.0459	0.0442	0.0424	0.0407	0.0392	0.038	0.037	0.0362	0.0354
59	0.0194	0.0226	0.0258	0.0286	0.0308	0.0324	0.0333	0.0333	0.0326	0.0313	0.0296	0.0277	0.0257	0.024	0.0227	0.0218	0.0215	0.0218	0.0225	0.0236	0.025	0.0266	0.0283	0.0301	0.0318	0.0335	0.0351	0.0364	0.0376	0.0384	0.039	0.0391	0.039	0.0385	0.0378	0.0369	0.0362	0.0356	0.0353	0.0354	0.0359	0.0367	0.0376	0.0386	0.0394	0.0401	0.0406	0.041	0.0413
60	0.0189	0.0225	0.0261	0.0295	0.0327	0.0354	0.0378	0.0398	0.0414	0.0427	0.044	0.0451	0.0463	0.0475	0.0488	0.0502	0.0518	0.0534	0.055	0.0565	0.0578	0.0587	0.0591	0.059	0.0584	0.0574	0.0562	0.0548	0.0535	0.0523	0.0515	0.051	0.0508	0.0508	0.0509	0.0509	0.0508	0.0503	0.0496	0.0485	0.0472	0.0458	0.0446	0.0437	0.0432	0.0433	0.0439	0.0448	0.046
61	0.0049	0.0064	0.0081	0.0098	0.0115	0.013	0.0145	0.0158	0.017	0.0183	0.0199	0.0219	0.0244	0.0277	0.0315	0.0357	0.0401	0.0445	0.0484	0.0516	0.054	0.0554	0.0559	0.0557	0.0549	0.0538	0.0525	0.0514	0.0504	0.0496	0.049	0.0485	0.0482	0.0479	0.0476	0.0473	0.0469	0.0463	0.0455	0.0445	0.0431	0.0414	0.0395	0.0376	0.0358	0.0344	0.0336	0.0335	0.0342
62	0.0396	0.0447	0.049	0.0523	0.0544	0.0553	0.055	0.0538	0.052	0.0499	0.0478	0.0462	0.0452	0.0448	0.0452	0.0463	0.0477	0.0493	0.0509	0.0523	0.0534	0.0542	0.0546	0.0547	0.0545	0.0541	0.0534	0.0523	0.0509	0.0492	0.0472	0.0448	0.0424	0.0398	0.0374	0.035	0.0329	0.0311	0.0296	0.0285	0.0276	0.0271	0.027	0.0271	0.0276	0.0284	0.0294	0.0305	0.0316
63	0.0206	0.0222	0.0236	0.0248	0.0257	0.0264	0.027	0.0276	0.0281	0.0286	0.0292	0.0298	0.0303	0.031	0.0315	0.032	0.0323	0.0323	0.0319	0.0311	0.0298	0.0281	0.0261	0.024	0.022	0.0202	0.0189	0.018	0.0176	0.0178	0.0183	0.0191	0.0201	0.0211	0.022	0.0229	0.0235	0.0238	0.0238	0.0234	0.0228	0.0219	0.0208	0.0196	0.0186	0.0178	0.0174	0.0174	0.018
64	0.0184	0.0191	0.0195	0.0197	0.0198	0.0199	0.02	0.0203	0.0206	0.0209	0.0214	0.022	0.0229	0.0243	0.0263	0.0293	0.0331	0.0377	0.0428	0.0482	0.0534	0.0579	0.0614	0.0637	0.0647	0.0642	0.0626	0.06	0.0566	0.0526	0.0485	0.0443	0.0404	0.037	0.0344	0.0326	0.0317	0.0319	0.0329	0.0347	0.0371	0.04	0.043	0.0458	0.0483	0.0501	0.051	0.0509	0.0496
65	0.0266	0.0297	0.0323	0.0341	0.0353	0.0357	0.0356	0.0352	0.0345	0.0337	0.0328	0.0318	0.0308	0.0297	0.0285	0.0271	0.0256	0.0242	0.0229	0.022	0.0216	0.0218	0.0228	0.0244	0.0268	0.0297	0.0329	0.0362	0.0392	0.0418	0.0438	0.0449	0.0452	0.0448	0.0438	0.0425	0.0409	0.0394	0.038	0.0366	0.0354	0.0342	0.0331	0.032	0.0311	0.0303	0.0297	0.0295	0.0296
66	0.0329	0.0381	0.0427	0.0466	0.0494	0.051	0.0515	0.0508	0.0493	0.0472	0.0448	0.0424	0.0403	0.0387	0.0377	0.0373	0.0373	0.0376	0.0378	0.0379	0.0377	0.0369	0.0357	0.034	0.032	0.0299	0.0277	0.0255	0.0235	0.0216	0.02	0.0186	0.0174	0.0167	0.0164	0.0166	0.0173	0.0186	0.0204	0.0226	0.025	0.0273	0.0296	0.0315	0.0331	0.0342	0.0351	0.0357	0.0364
67	0.018	0.0211	0.0242	0.0273	0.0303	0.033	0.0354	0.0374	0.039	0.0403	0.0412	0.042	0.0428	0.0437	0.0448	0.0462	0.0479	0.0499	0.0522	0.0544	0.0566	0.0584	0.0596	0.0601	0.0599	0.0589	0.0571	0.055	0.0526	0.0503	0.0484	0.0472	0.0468	0.0472	0.0484	0.0502	0.0522	0.0541	0.0557	0.0568	0.0571	0.0566	0.0555	0.0538	0.0516	0.0491	0.0464	0.0437	0.041
68	0.0185	0.0233	0.0284	0.0335	0.0384	0.0426	0.046	0.0484	0.0497	0.0502	0.05	0.0493	0.0485	0.0478	0.0473	0.0473	0.0476	0.0484	0.0494	0.0506	0.0518	0.053	0.054	0.0547	0.0552	0.0553	0.0552	0.0548	0.0544	0.0539	0.0537	0.0537	0.0541	0.0549	0.056	0.0574	0.059	0.0606	0.0621	0.0634	0.0645	0.0652	0.0656	0.0657	0.0652	0.0644	0.063	0.0611	0.0587
69	0.0208	0.023	0.0245	0.0249	0.0245	0.023	0.0208	0.0181	0.0152	0.0122	0.0094	0.0071	0.0052	0.0039	0.0031	0.0028	0.0031	0.0039	0.0053	0.0073	0.0099	0.013	0.0165	0.0204	0.0245	0.0286	0.0328	0.0368	0.0408	0.0446	0.0482	0.0516	0.0545	0.0568	0.0582	0.0586	0.058	0.0565	0.0544	0.0523	0.0505	0.0496	0.0496	0.0505	0.0523	0.0544	0.0565	0.058	0.0586
70	0.0179	0.0204	0.0228	0.025	0.0269	0.0285	0.0299	0.0312	0.0323	0.0333	0.0343	0.0353	0.0363	0.0372	0.0381	0.039	0.0398	0.0406	0.0413	0.0418	0.0423	0.0427	0.0429	0.043	0.043	0.0427	0.0423	0.0417	0.0408	0.0398	0.0387	0.0376	0.0364	0.0352	0.0342	0.0333	0.0325	0.0319	0.0314	0.0311	0.031	0.031	0.031	0.031	0.0311	0.0311	0.031	0.0309	0.0307
71	0.0194	0.0234	0.0275	0.0317	0.0358	0.0395	0.0428	0.0453	0.047	0.0477	0.0475	0.0465	0.0449	0.043	0.041	0.0392	0.0377	0.0367	0.036	0.0357	0.0356	0.0355	0.0353	0.0347	0.0337	0.0322	0.0301	0.0274	0.0244	0.0211	0.0178	0.0145	0.0115	0.0088	0.0066	0.0049	0.0038	0.0032	0.0031	0.0036	0.0046	0.0061	0.0082	0.0108	0.0137	0.0168	0.02	0.023	0.0256
72	0.0157	0.0195	0.0235	0.0277	0.0319	0.0358	0.0394	0.0424	0.0448	0.0465	0.0476	0.048	0.048	0.0475	0.0466	0.0454	0.044	0.0425	0.0408	0.0391	0.0374	0.0357	0.0341	0.0328	0.0318	0.0311	0.0309	0.0312	0.032	0.0335	0.0354	0.0378	0.0404	0.043	0.0454	0.0474	0.0489	0.05	0.0507	0.0511	0.0514	0.0518	0.0524	0.0531	0.0538	0.0545	0.055	0.0552	0.0549
73	0.0175	0.0187	0.0192	0.0191	0.0185	0.0175	0.0164	0.0154	0.0148	0.0148	0.0155	0.0168	0.0188	0.0212	0.0237	0.0262	0.0284	0.0301	0.0312	0.0316	0.0312	0.0301	0.0283	0.0261	0.0235	0.0209	0.0186	0.0167	0.0156	0.0155	0.0164	0.0184	0.0212	0.0246	0.0283	0.0318	0.0347	0.0366	0.0374	0.0368	0.0351	0.0326	0.0296	0.0266	0.0242	0.0227	0.0224	0.0235	0.026
74	0.0203	0.0217	0.0226	0.023	0.0231	0.0229	0.0226	0.0221	0.0217	0.0213	0.0211	0.021	0.0211	0.0215	0.0222	0.0233	0.0248	0.0267	0.0288	0.0312	0.0336	0.036	0.0381	0.0399	0.0414	0.0424	0.0429	0.0431	0.0428	0.0421	0.0411	0.0398	0.0383	0.0366	0.035	0.0334	0.0321	0.0312	0.0306	0.0305	0.0308	0.0315	0.0324	0.0334	0.0343	0.0351	0.0355	0.0356	0.0354
75	0.0145	0.016	0.0172	0.018	0.0184	0.0187	0.0189	0.0192	0.0198	0.0207	0.0219	0.0233	0.0249	0.0265	0.028	0.0294	0.0306	0.0318	0.033	0.0343	0.0359	0.0376	0.0395	0.0415	0.0434	0.0452	0.0466	0.0476	0.0482	0.0484	0.0482	0.0479	0.0475	0.0471	0.0468	0.0467	0.0467	0.0467	0.0466	0.0462	0.0455	0.0444	0.0429	0.041	0.0388	0.0365	0.0343	0.0321	0.0303
76	0.0241	0.0281	0.0318	0.0351	0.0377	0.0395	0.0405	0.0406	0.0399	0.0386	0.0367	0.0344	0.032	0.0298	0.0278	0.0264	0.0255	0.0254	0.026	0.0271	0.0287	0.0304	0.032	0.0333	0.0342	0.0344	0.034	0.0331	0.0316	0.03	0.0284	0.0271	0.0263	0.0263	0.0271	0.0287	0.0312	0.0344	0.0381	0.0421	0.046	0.0496	0.0525	0.0545	0.0554	0.055	0.0536	0.0513	0.0484
[truncated: 401 more columns]
