# Supplementary material for: Synchronization of visual perception within the human fovea
Source: Nat Neurosci. 2025 Jul 16;28(9):1959–67. doi: 10.1038/s41593-025-02011-3 (PMC12411267; doi:10.1038/s41593-025-02011-3)
Supplement: Supplementary file 18 — Source data. [file 41593_2025_2011_MOESM18_ESM.zip]

Archive with 4 entries (3 files):
- extendedData10/
- extendedData10/beta_latencies_fovea_nasal_vs_temporal.xlsx
- extendedData10/extendedDataFigure10.m
- extendedData10/max_fr_latencies_fovea_vs_periphery.xlsx
