# Supplementary material for: Synchronization of visual perception within the human fovea
Source: Nat Neurosci. 2025 Jul 16;28(9):1959–67. doi: 10.1038/s41593-025-02011-3 (PMC12411267; doi:10.1038/s41593-025-02011-3)
Supplement: Supplementary file 18 — Source data. [file 41593_2025_2011_MOESM18_ESM.zip › extendedData10/beta_latencies_fovea_nasal_vs_temporal.xlsx]

## Sheet: Sheet1
Nasal_Midget	Nasal_Parasol	Temporal_Midget	Temporal_Parasol
16	8	-13	-4
3.5	-21.5	-17.5	13.5
22	-13	-6.5	7
3	-13	12	13.5
23	-6.5	1.5	-6.5
-12.5	-11	10.5	5
20.5	18	7	2.5
18	17.5	-4	-8
-22.5	4	13	-7
4	-5	-15.5	-5.5
-9	3.5	-2	2
-1	3	-3.5	-7
4.5	-2.5	-8	-10.5
5	9.5	0.5	8
2.5	-8.5	-1	-15
-17.5	-19	-25.5	5
-16.5	9	7	0
-6.5	19.5	9.5	-13.5
22.5	-1.5	17.5	6
12.5	5.5	1.5	10
17	4	-9.5	19
7	-7.5	9	-9
13	-1.5	-6.5	7.5
0	-4.5	4.5	-9
7	-12	-4.5	-2.5
4.5	-11.5	1.5	8.5
31		8.5
24		-2.5
0		1.5
8		-12
-4.5		6.5
-2.5		-1.5
-11		2
-1.5		0
-17		0
-9		-9
-2.5		5.5
-3.5		15
-16		10
33		0
-5.5		14
10		-0.5
-7		-21.5
-3		-3
		6
		-25
		0
		0
		3.5
		-21.5
		-21.5
		15.5
		0
		13.5
		0
		-25.5
		-4
		3.5
		2.5
		18.5
		0
		1
		-2.5
		-8.5
		3.5
		-8.5
		5
