# Supplementary material for: Synchronization of visual perception within the human fovea
Source: Nat Neurosci. 2025 Jul 16;28(9):1959–67. doi: 10.1038/s41593-025-02011-3 (PMC12411267; doi:10.1038/s41593-025-02011-3)
Supplement: Supplementary file 18 — Source data. [file 41593_2025_2011_MOESM18_ESM.zip › extendedData10/extendedDataFigure10.m]

% This script creates plots in Extended Data Fig. 10

%% Extended Data Fig. 10a

% Load the data
T = readtable('beta_latencies_fovea_nasal_vs_temporal.xlsx');

allData = [T.Nasal_Midget; T.Temporal_Midget; T.Nasal_Parasol; T.Temporal_Parasol];
group = [ ...
    repmat({'Nasal Midget'}, height(T), 1); 
    repmat({'Temporal Midget'}, height(T), 1); 
    repmat({'Nasal Parasol'}, height(T), 1); 
    repmat({'Temporal Parasol'}, height(T), 1)];

valid = ~isnan(allData);
allData = allData(valid);
group = group(valid);

figure
ah = arrayfun(@(x) subplot(1, 2, x), 1:2);
boxplot(ah(1), allData, group, 'Colors', [0.5 0 0.5; 0.5 0 0.5; 0 0.5 0; 0 0.5 0]);
ylabel(ah(1), 'Relative response latency [ms]')
title(ah(1), 'Extended Data Fig. 10a')
set(ah(1), 'FontSize', 12)
hold(ah(1), 'on')
groups = {'Nasal Midget', 'Temporal Midget', 'Nasal Parasol', 'Temporal Parasol'};
positions = 1:4;
counts = [sum(~isnan(T.Nasal_Midget)), sum(~isnan(T.Temporal_Midget)), ...
          sum(~isnan(T.Nasal_Parasol)), sum(~isnan(T.Temporal_Parasol))];
ylims = ylim;
yOffset = ylims(1) + 0.05 * range(ylims);
for i = 1:4
    text(ah(1), positions(i), yOffset, sprintf('N = %d', counts(i)), ...
        'HorizontalAlignment', 'center', 'FontSize', 10);
end

%% Extended Data Fig. 10b

% Load the data
T = readtable('max_fr_latencies_fovea_vs_periphery.xlsx');

allData = [T.Fovea_Midget; T.Periphery_Midget; T.Fovea_Parasol; T.Periphery_Parasol];
group = [ ...
    repmat({'Fovea_Midget'}, height(T), 1); 
    repmat({'Periphery_Midget'}, height(T), 1); 
    repmat({'Fovea_Parasol'}, height(T), 1); 
    repmat({'TPeriphery_Parasol'}, height(T), 1)];

valid = ~isnan(allData);
allData = allData(valid);
group = group(valid);

boxplot(ah(2), allData, group, 'Colors', [0.5 0 0.5; 0.5 0 0.5; 0 0.5 0; 0 0.5 0]);
ylabel(ah(2), 'Relative response latency [ms]')
title(ah(2), 'Extended Data Fig. 10b')
set(ah(2), 'FontSize', 12)

hold(ah(2), 'on')
groups = {'Fovea_Midget', 'Periphery_Midget', 'Fovea_Parasol', 'Periphery_Parasol'};
positions = 1:4;
counts = [sum(~isnan(T.Fovea_Midget)), sum(~isnan(T.Periphery_Midget)), ...
          sum(~isnan(T.Fovea_Parasol)), sum(~isnan(T.Periphery_Parasol))];

% Get current axis limits
ylims = ylim;
yOffset = ylims(1) + 0.05 * range(ylims);

for i = 1:4
    text(ah(2), positions(i), yOffset, sprintf('N = %d', counts(i)), ...
        'HorizontalAlignment', 'center', 'FontSize', 10);
end
