# Supplementary material for: Synchronization of visual perception within the human fovea
Source: Nat Neurosci. 2025 Jul 16;28(9):1959–67. doi: 10.1038/s41593-025-02011-3 (PMC12411267; doi:10.1038/s41593-025-02011-3)
Supplement: Supplementary file 18 — Source data. [file 41593_2025_2011_MOESM18_ESM.zip › extendedData10/max_fr_latencies_fovea_vs_periphery.xlsx]

## Sheet: Sheet1
Fovea_Midget	Fovea_Parasol	Periphery_Midget	Periphery_Parasol
137.75	118.25	238.25	99.25
152.25	87.75	141.75	126.25
200.75	123.25	74.25	142.25
149.25	136.25	134.75	108.25
257.25	114.25	297.75	108.75
268.25	138.25	81.25	108.75
169.25	136.25	267.75	95.75
296.75	129.25	82.25	69.75
177.75	110.25	75.75	107.75
133.75	97.25	82.75	63.25
141.25	129.75	80.25	55.75
122.75	132.25	168.25	58.75
229.25	155.25	103.75	56.75
212.25	138.25	140.75	52.75
153.25	110.75	76.75	67.75
259.25	153.25	186.25	203.75
208.75	110.25	58.75	93.75
99.75	165.75	57.25	58.75
159.25	114.25	133.75	195.25
128.25	142.25	135.75	212.75
241.75	163.75	206.75	85.25
145.25	144.25	92.25	66.75
139.25	167.75	112.25	57.75
111.25	113.75	125.75	61.75
38.75	115.25	71.75	63.75
180.25	119.25	71.25	61.75
169.75	124.25	71.75	62.25
133.25	107.75	71.75	58.75
83.25	125.25	120.75	58.75
114.25	127.75	186.75	65.25
137.75	127.25	107.75	74.75
142.25	119.75	81.25	89.75
113.75	135.25	87.75	87.75
107.75	151.75	60.75	85.25
121.75	148.75	110.25	81.75
137.75	134.25	131.25	68.25
123.75	128.25	57.25	88.75
101.75	137.25	145.75	67.25
75.25	109.75	215.75	68.25
77.25	82.25	83.25	74.75
73.75	100.25	69.25	60.75
96.75	105.25	103.25	66.75
107.25	75.25	84.25	81.75
106.75	98.75	65.75	61.75
111.75	90.75	53.75	68.25
109.75	88.25	155.25	66.25
101.25	81.75	138.75	73.25
146.75	82.25	65.25	69.75
104.75	69.75	134.25	75.25
84.75	83.75	67.25	68.75
86.75	83.75	60.25	82.75
92.75	83.75	195.25	63.75
90.75	76.25	65.75	68.75
78.75		54.75	90.25
79.75		59.75	63.75
80.25		56.75	69.75
77.75		56.75	74.25
106.25		56.75	87.25
106.25		57.25	66.75
108.25		70.75	70.25
94.75		65.75	73.75
87.25		62.75	83.25
73.75		61.75	88.75
67.75		67.75	69.25
69.25		58.75	72.25
144.25		69.75	68.25
158.25		61.25	68.25
126.75		56.25	67.25
129.75		67.75	68.25
122.75		68.25	68.75
175.25		70.25	75.25
193.75		58.25	75.25
140.25		93.25	71.75
112.75		78.75	76.75
116.75		69.25	70.25
197.75		69.25	65.75
129.25		138.75	102.25
137.25		203.75	83.25
137.75		178.25	74.25
252.75		212.25	67.75
239.75		53.75	66.25
232.75		112.25	63.75
187.75		72.25	90.25
105.75		88.75	76.25
122.25		58.25	68.25
133.75		83.75	63.25
130.75		51.75	67.75
117.75		78.75	244.75
111.25		71.75	88.75
131.25		189.25	67.75
194.25		130.25	60.75
230.75		61.25	78.75
114.25		54.75	90.75
276.25		115.75	97.25
132.25		88.25	71.75
117.25		226.75	69.75
127.25		102.25	95.25
254.25		71.25	65.25
137.25		82.25	72.25
189.25		64.25	128.75
258.25		57.25	64.25
289.75		103.75	86.25
157.25		118.75	64.25
79.25		93.25	97.25
122.75		107.75	69.75
107.75		50.75	100.75
78.75		123.25	71.25
81.75		61.25	60.25
91.25		68.25	65.75
69.25		67.75	76.75
207.25		143.75	65.25
106.25		103.25	80.75
83.25		59.75	108.75
100.75		109.75	106.75
89.75		96.75	104.25
72.25		91.75	123.25
76.75		61.25	108.25
88.75		65.75	106.75
88.75		90.75	122.25
81.75		160.75	107.75
		88.75	121.75
		63.75	110.75
		59.25	122.25
		91.25	106.25
		56.75	118.25
		71.75	137.75
		115.25	74.25
		102.25	142.25
		55.25	154.75
		68.75	92.25
		73.25	61.25
		54.75	61.25
		60.75	58.75
		77.75	159.25
		79.25	55.75
		116.75	60.25
		145.75	93.75
		98.75	80.25
		57.25	113.25
		141.25	99.25
		89.75	220.75
		77.25	95.25
		78.25	78.75
		80.75	114.75
		82.25	94.75
			118.75
			127.75
			79.75
			127.25
			88.75
			82.75
			92.75
			171.25
			55.75
			85.75
			75.75
			111.75
			88.75
			89.75
			135.25
			123.75
			71.75
			83.75
			85.25
			76.25
			81.25
			72.25
			81.75
			73.75
			83.75
			79.25
			83.25
			83.25
			88.25
			81.25
			81.25
			82.75
			75.75
			81.75
			81.75
			82.25
			82.75
			81.75
			85.75
			82.75
			81.75
			82.25
			80.75
			80.25
			85.75
			82.75
			83.75
			84.75
			85.25
			88.25
			82.25
			80.25
			83.75
			85.75
			83.25
			85.75
			86.25
			83.25
			77.75
			86.75
			86.25
			86.75
			74.75
			78.25
			80.75
			75.75
			89.25
			77.75
			74.75
			78.75
			83.25
			82.25
			80.75
			84.75
			78.25
			75.75
			78.25
			80.75
			81.25
			83.75
			75.75
			77.25
